# Supplementary material for: Thermally activated delayed phosphorescence triggered by charge separation state carrier storage in an organic scintillator
Source: Natl Sci Rev. 2025 Feb 12;12(5):nwaf045. doi: 10.1093/nsr/nwaf045 (PMC11970249; doi:10.1093/nsr/nwaf045)
Supplement: nwaf045_Supplemental_Files [file nwaf045_supplemental_files.zip]

Archive with 13 entries (13 files):
- Supplementary_Materials_for_NSR.pdf
- Supplementary_video_1.mp4
- Supplementary_video_2.mp4
- Supplementary_video_3.mp4
- TPP-3C2B-DEA.cif
- TPP-3C2B-DMA(10).cif
- TPP-3C2B-DMA(15).cif
- TPP-3C2B-DMA(2.5).cif
- TPP-3C2B-DMA(20).cif
- TPP-3C2B-DMA(25).cif
- TPP-3C2B-DMA(5).cif
- TPP-3C2B-MeDMA.cif
- TPP-3C2B.cif
