# Supplementary material for: Thermally activated delayed phosphorescence triggered by charge separation state carrier storage in an organic scintillator
Source: Natl Sci Rev. 2025 Feb 12;12(5):nwaf045. doi: 10.1093/nsr/nwaf045 (PMC11970249; doi:10.1093/nsr/nwaf045)
Supplement: nwaf045_Supplemental_Files [file nwaf045_supplemental_files.zip › TPP-3C2B-DEA.cif]

data_tpp-3c2b-dea
_audit_creation_date               2024-07-24
_audit_creation_method
;
Olex2 1.5
(compiled 2024.02.16 svn.r378c4104 for OlexSys, GUI svn.r6928)
;
_shelx_SHELXL_version_number       '2019/2'
_audit_contact_author_address      ?
_audit_contact_author_email        ?
_audit_contact_author_name         ''
_audit_contact_author_phone        ?
_publ_contact_author_id_orcid      ?
_publ_section_references
;
Dolomanov, O.V., Bourhis, L.J., Gildea, R.J, Howard, J.A.K. & Puschmann, H.
 (2009), J. Appl. Cryst. 42, 339-341.

Sheldrick, G.M. (2015). Acta Cryst. C71, 3-8.
;
_chemical_name_common              ?
_chemical_name_systematic          ?
_chemical_formula_moiety           'Br, C21 H21 Br P'
_chemical_formula_sum              'C21 H21 Br2 P'
_chemical_formula_weight           464.17
_chemical_melting_point            ?
loop_
  _atom_type_symbol
  _atom_type_description
  _atom_type_scat_dispersion_real
  _atom_type_scat_dispersion_imag
  _atom_type_scat_source
 'C' 'C' 0.0181 0.0091 'International Tables Vol C Tables 4.2.6.8 and 6.1.1.4'
 'H' 'H' 0.0000 0.0000 'International Tables Vol C Tables 4.2.6.8 and 6.1.1.4'
 'Br' 'Br' -0.6763 1.2805
 'International Tables Vol C Tables 4.2.6.8 and 6.1.1.4'
 'P' 'P' 0.2955 0.4335 'International Tables Vol C Tables 4.2.6.8 and 6.1.1.4'

_shelx_space_group_comment
;
The symmetry employed for this shelxl refinement is uniquely defined
by the following loop, which should always be used as a source of
symmetry information in preference to the above space-group names.
They are only intended as comments.
;
_space_group_crystal_system        'monoclinic'
_space_group_IT_number             14
_space_group_name_H-M_alt          'P 1 21/c 1'
_space_group_name_Hall             '-P 2ybc'
loop_
  _space_group_symop_operation_xyz
 'x, y, z'
 '-x, y+1/2, -z+1/2'
 '-x, -y, -z'
 'x, -y-1/2, z-1/2'

_cell_length_a                     11.1006(6)
_cell_length_b                     10.1173(4)
_cell_length_c                     17.5407(8)
_cell_angle_alpha                  90
_cell_angle_beta                   104.856(5)
_cell_angle_gamma                  90
_cell_volume                       1904.11(16)
_cell_formula_units_Z              4
_cell_measurement_reflns_used      8785
_cell_measurement_temperature      200.00(10)
_cell_measurement_theta_max        75.1090
_cell_measurement_theta_min        2.6070
_shelx_estimated_absorpt_T_max     ?
_shelx_estimated_absorpt_T_min     ?
_exptl_absorpt_coefficient_mu      6.172
_exptl_absorpt_correction_T_max    1.00000
_exptl_absorpt_correction_T_min    0.48264
_exptl_absorpt_correction_type     multi-scan
_exptl_absorpt_process_details
;
CrysAlisPro 1.171.43.124a (Rigaku Oxford Diffraction, 2024)
Empirical absorption correction using spherical harmonics,
implemented in SCALE3 ABSPACK scaling algorithm.
;
_exptl_absorpt_special_details     ?
_exptl_crystal_colour              colourless
_exptl_crystal_colour_primary      colourless
_exptl_crystal_density_diffrn      1.619
_exptl_crystal_density_meas        ?
_exptl_crystal_density_method      ?
_exptl_crystal_description         block
_exptl_crystal_F_000               928
_exptl_crystal_size_max            0.3
_exptl_crystal_size_mid            0.2
_exptl_crystal_size_min            0.15
_exptl_transmission_factor_max     ?
_exptl_transmission_factor_min     ?
_diffrn_reflns_av_R_equivalents    0.0273
_diffrn_reflns_av_unetI/netI       0.0228
_diffrn_reflns_Laue_measured_fraction_full  0.993
_diffrn_reflns_Laue_measured_fraction_max  0.949
_diffrn_reflns_limit_h_max         13
_diffrn_reflns_limit_h_min         -13
_diffrn_reflns_limit_k_max         4
_diffrn_reflns_limit_k_min         -12
_diffrn_reflns_limit_l_max         22
_diffrn_reflns_limit_l_min         -21
_diffrn_reflns_number              10269
_diffrn_reflns_point_group_measured_fraction_full  0.993
_diffrn_reflns_point_group_measured_fraction_max  0.949
_diffrn_reflns_theta_full          67.684
_diffrn_reflns_theta_max           75.461
_diffrn_reflns_theta_min           4.120
_diffrn_ambient_environment        N~2~
_diffrn_ambient_temperature        200.00(10)
_diffrn_detector                   'Hybrid Pixel Array Detector'
_diffrn_detector_area_resol_mean   10.0000
_diffrn_detector_type              HyPix
_diffrn_measured_fraction_theta_full  0.993
_diffrn_measured_fraction_theta_max  0.949
_diffrn_measurement_details
;
List of Runs (angles in degrees, time in seconds):

  # Type    Start    End  Width  t~exp~   \w     \q     \k     \f   Frames
--------------------------------------------------------------------------
  1  \w     41.00 108.00   0.50    0.05    --  108.41-125.00   0.00  134
  2  \w     40.00  65.00   0.50    0.05    --  108.41-125.00-180.00   50
  3  \w     69.00  95.00   0.50    0.05    --  108.41-125.00-180.00   52
  4  \w     79.00 105.00   0.50    0.05    --  108.41 -95.00-180.00   52
  5  \w    -10.00 109.00   0.50    0.05    --   37.28  24.00 -99.00  238
  6  \w     55.00 173.00   0.50    0.05    --  108.41  24.00 -99.00  236
  7  \w     59.00  97.00   0.50    0.05    --  108.41 -77.00   0.00   76
  8  \w     34.00  66.00   0.50    0.05    --  108.41 -61.00  90.00   64
  9  \w     42.00  68.00   0.50    0.05    --  108.41 -61.00 120.00   52
 10  \w     33.00  66.00   0.50    0.05    --  108.41 -61.00 150.00   66
 11  \w     41.00  67.00   0.50    0.05    --  108.41 -61.00  60.00   52
 12  \w     42.00  67.00   0.50    0.05    --  108.41 -61.00 -60.00   50
 13  \w     39.00  64.00   0.50    0.05    --  108.41 -61.00 -90.00   50
 14  \w     39.00  64.00   0.50    0.05    --  108.41 -61.00-150.00   50
 15  \w     43.00  68.00   0.50    0.05    --  108.41 -61.00-180.00   50
 16  \w    -10.00  15.00   0.50    0.05    --   37.28 -24.00  95.00   50
 17  \w    121.00 165.00   0.50    0.05    --  108.41 125.00 120.00   88
 18  \w     35.00  60.00   0.50    0.05    --  108.41 -61.00-120.00   50
 19  \w    -32.00  23.00   0.50    0.05    --   37.28 -19.00-120.00  110
 20  \w    -88.00 -34.00   0.50    0.05    --  -37.28 125.00   0.00  108
 21  \w    -70.00 -23.00   0.50    0.05    --  -97.00  61.00-150.00   94
 22  \w    -67.00 -22.00   0.50    0.05    --  -97.00  61.00  30.00   90
 23  \w    -54.00 -20.00   0.50    0.05    --  -97.00  45.00  60.00   68
 24  \w    -49.00 -23.00   0.50    0.05    --  -97.00  61.00  90.00   52
 25  \w    -50.00 -24.00   0.50    0.05    --  -97.00  45.00  90.00   52
 26  \w   -119.00 -51.00   0.50    0.05    --  -97.00 -24.00  95.00  136
;
_diffrn_measurement_device         'four-circle diffractometer'
_diffrn_measurement_device_type    'ROD, Synergy Custom system, HyPix'
_diffrn_measurement_method         '\w scans'
_diffrn_orient_matrix_type        
 'CrysAlisPro convention (1999,Acta A55,543-557)'
_diffrn_orient_matrix_UB_11        -0.0053551000
_diffrn_orient_matrix_UB_12        -0.0482802000
_diffrn_orient_matrix_UB_13        0.0823498000
_diffrn_orient_matrix_UB_21        -0.1435066000
_diffrn_orient_matrix_UB_22        0.0029029000
_diffrn_orient_matrix_UB_23        -0.0262239000
_diffrn_orient_matrix_UB_31        -0.0009391000
_diffrn_orient_matrix_UB_32        -0.1443150000
_diffrn_orient_matrix_UB_33        -0.0281249000
_diffrn_radiation_monochromator    mirror
_diffrn_radiation_probe            x-ray
_diffrn_radiation_type             'Cu K\a'
_diffrn_radiation_wavelength       1.54184
_diffrn_source                     'Rotating-anode X-ray tube'
_diffrn_source_type                'Rigaku (Cu) X-ray Source'
_reflns_Friedel_coverage           0.000
_reflns_Friedel_fraction_full      .
_reflns_Friedel_fraction_max       .
_reflns_number_gt                  3480
_reflns_number_total               3741
_reflns_special_details
;
 Reflections were merged by SHELXL according to the crystal
 class for the calculation of statistics and refinement.
 
 _reflns_Friedel_fraction is defined as the number of unique
 Friedel pairs measured divided by the number that would be
 possible theoretically, ignoring centric projections and
 systematic absences.
;
_reflns_threshold_expression       'I > 2\s(I)'
_computing_cell_refinement         'CrysAlisPro 1.171.43.124a (Rigaku OD, 2024)'
_computing_data_collection         'CrysAlisPro 1.171.43.124a (Rigaku OD, 2024)'
_computing_data_reduction          'CrysAlisPro 1.171.43.124a (Rigaku OD, 2024)'
_computing_molecular_graphics      'Olex2 1.5 (Dolomanov et al., 2009)'
_computing_publication_material    'Olex2 1.5 (Dolomanov et al., 2009)'
_computing_structure_refinement    'SHELXL 2019/2 (Sheldrick, 2015)'
_computing_structure_solution      'SHELXT 2014/5 (Sheldrick, 2014)'
_refine_diff_density_max           0.906
_refine_diff_density_min           -1.419
_refine_diff_density_rms           0.145
_refine_ls_extinction_coef         0.0025(3)
_refine_ls_extinction_expression  
 'Fc^*^=kFc[1+0.001xFc^2^\l^3^/sin(2\q)]^-1/4^'
_refine_ls_extinction_method       'SHELXL-2019/2 (Sheldrick 2019)'
_refine_ls_goodness_of_fit_ref     1.144
_refine_ls_hydrogen_treatment      constr
_refine_ls_matrix_type             full
_refine_ls_number_parameters       218
_refine_ls_number_reflns           3741
_refine_ls_number_restraints       0
_refine_ls_R_factor_all            0.0497
_refine_ls_R_factor_gt             0.0452
_refine_ls_restrained_S_all        1.144
_refine_ls_shift/su_max            0.001
_refine_ls_shift/su_mean           0.000
_refine_ls_structure_factor_coef   Fsqd
_refine_ls_weighting_details      
 'w=1/[\s^2^(Fo^2^)+(0.0882P)^2^+5.2790P] where P=(Fo^2^+2Fc^2^)/3'
_refine_ls_weighting_scheme        calc
_refine_ls_wR_factor_gt            0.1354
_refine_ls_wR_factor_ref           0.1560
_refine_special_details            ?
_olex2_refinement_description
;
1. Fixed Uiso
 At 1.2 times of:
  All C(H) groups, All C(H,H) groups
2.a Secondary CH2 refined with riding coordinates:
 C19(H19A,H19B), C20(H20A,H20B), C21(H21A,H21B)
2.b Aromatic/amide H refined with riding coordinates:
 C2(H2), C3(H3), C4(H4), C5(H5), C6(H6), C8(H8), C9(H9), C10(H10), C11(H11),
 C12(H12), C14(H14), C15(H15), C16(H16), C17(H17), C18(H18)
;
_atom_sites_solution_hydrogens     geom
_atom_sites_solution_primary       ?
_atom_sites_solution_secondary     ?
loop_
  _atom_site_label
  _atom_site_type_symbol
  _atom_site_fract_x
  _atom_site_fract_y
  _atom_site_fract_z
  _atom_site_U_iso_or_equiv
  _atom_site_adp_type
  _atom_site_occupancy
  _atom_site_site_symmetry_order
  _atom_site_calc_flag
  _atom_site_refinement_flags_posn
  _atom_site_refinement_flags_adp
  _atom_site_refinement_flags_occupancy
  _atom_site_disorder_assembly
  _atom_site_disorder_group
 Br1 Br 0.61477(4) 0.62985(4) 0.66837(2) 0.0300(2) Uani 1 1 d . . . . .
 Br2 Br 0.69335(6) 0.76619(5) 0.46430(3) 0.0503(2) Uani 1 1 d . . . . .
 P1 P 0.77484(8) 0.30415(9) 0.53740(5) 0.0199(2) Uani 1 1 d . . . . .
 C1 C 0.8214(4) 0.2089(4) 0.4639(2) 0.0246(8) Uani 1 1 d . . . . .
 C2 C 0.7275(4) 0.1579(5) 0.4018(3) 0.0314(9) Uani 1 1 d . . . . .
 H2 H 0.642548 0.174279 0.399833 0.038 Uiso 1 1 calc R U . . .
 C3 C 0.7578(5) 0.0840(5) 0.3434(3) 0.0340(10) Uani 1 1 d . . . . .
 H3 H 0.693830 0.047235 0.302210 0.041 Uiso 1 1 calc R U . . .
 C4 C 0.8819(5) 0.0632(5) 0.3449(3) 0.0367(10) Uani 1 1 d . . . . .
 H4 H 0.902793 0.013776 0.304107 0.044 Uiso 1 1 calc R U . . .
 C5 C 0.9754(5) 0.1144(5) 0.4058(3) 0.0380(11) Uani 1 1 d . . . . .
 H5 H 1.060193 0.099545 0.406498 0.046 Uiso 1 1 calc R U . . .
 C6 C 0.9467(4) 0.1867(4) 0.4654(3) 0.0292(9) Uani 1 1 d . . . . .
 H6 H 1.011252 0.221165 0.507127 0.035 Uiso 1 1 calc R U . . .
 C7 C 0.9078(4) 0.3702(4) 0.6079(2) 0.0234(8) Uani 1 1 d . . . . .
 C8 C 0.9235(4) 0.5066(4) 0.6189(2) 0.0276(8) Uani 1 1 d . . . . .
 H8 H 0.865786 0.566697 0.587423 0.033 Uiso 1 1 calc R U . . .
 C9 C 1.0258(4) 0.5529(5) 0.6770(3) 0.0369(10) Uani 1 1 d . . . . .
 H9 H 1.038356 0.645303 0.684743 0.044 Uiso 1 1 calc R U . . .
 C10 C 1.1078(4) 0.4667(6) 0.7228(3) 0.0392(11) Uani 1 1 d . . . . .
 H10 H 1.176307 0.499971 0.762349 0.047 Uiso 1 1 calc R U . . .
 C11 C 1.0928(4) 0.3302(6) 0.7125(3) 0.0390(11) Uani 1 1 d . . . . .
 H11 H 1.151432 0.270734 0.743708 0.047 Uiso 1 1 calc R U . . .
 C12 C 0.9908(4) 0.2832(5) 0.6559(3) 0.0332(9) Uani 1 1 d . . . . .
 H12 H 0.977297 0.190667 0.649786 0.040 Uiso 1 1 calc R U . . .
 C13 C 0.6949(4) 0.1986(4) 0.5908(2) 0.0243(8) Uani 1 1 d . . . . .
 C14 C 0.6696(4) 0.0669(4) 0.5705(3) 0.0285(8) Uani 1 1 d . . . . .
 H14 H 0.694168 0.029958 0.527042 0.034 Uiso 1 1 calc R U . . .
 C15 C 0.6081(4) -0.0108(4) 0.6141(3) 0.0342(10) Uani 1 1 d . . . . .
 H15 H 0.590881 -0.100962 0.600395 0.041 Uiso 1 1 calc R U . . .
 C16 C 0.5720(4) 0.0433(5) 0.6774(3) 0.0323(9) Uani 1 1 d . . . . .
 H16 H 0.529754 -0.009760 0.707045 0.039 Uiso 1 1 calc R U . . .
 C17 C 0.5977(4) 0.1753(5) 0.6977(3) 0.0300(9) Uani 1 1 d . . . . .
 H17 H 0.572421 0.212404 0.740852 0.036 Uiso 1 1 calc R U . . .
 C18 C 0.6600(4) 0.2526(4) 0.6549(3) 0.0283(8) Uani 1 1 d . . . . .
 H18 H 0.678788 0.342264 0.669237 0.034 Uiso 1 1 calc R U . . .
 C19 C 0.6748(4) 0.4355(4) 0.4886(2) 0.0235(8) Uani 1 1 d . . . . .
 H19A H 0.590019 0.400106 0.465955 0.028 Uiso 1 1 calc R U . . .
 H19B H 0.669014 0.504224 0.527694 0.028 Uiso 1 1 calc R U . . .
 C20 C 0.7240(4) 0.4985(4) 0.4222(3) 0.0287(9) Uani 1 1 d . . . . .
 H20A H 0.813148 0.521113 0.443187 0.034 Uiso 1 1 calc R U . . .
 H20B H 0.717485 0.433411 0.379246 0.034 Uiso 1 1 calc R U . . .
 C21 C 0.6529(4) 0.6212(4) 0.3894(3) 0.0328(10) Uani 1 1 d . . . . .
 H21A H 0.562314 0.602932 0.377111 0.039 Uiso 1 1 calc R U . . .
 H21B H 0.673652 0.646561 0.339731 0.039 Uiso 1 1 calc R U . . .

loop_
  _atom_site_aniso_label
  _atom_site_aniso_U_11
  _atom_site_aniso_U_22
  _atom_site_aniso_U_33
  _atom_site_aniso_U_23
  _atom_site_aniso_U_13
  _atom_site_aniso_U_12
 Br1 0.0323(3) 0.0248(3) 0.0304(3) 0.00204(16) 0.00320(19) -0.00164(16)
 Br2 0.0662(4) 0.0256(3) 0.0505(4) -0.0047(2) -0.0008(3) 0.0053(2)
 P1 0.0189(4) 0.0161(5) 0.0211(5) -0.0011(3) -0.0012(3) 0.0004(3)
 C1 0.0283(19) 0.0171(17) 0.0251(18) -0.0003(15) 0.0009(15) 0.0014(15)
 C2 0.028(2) 0.033(2) 0.031(2) -0.0043(18) 0.0030(17) -0.0026(18)
 C3 0.043(2) 0.030(2) 0.027(2) -0.0101(18) 0.0065(18) -0.0010(19)
 C4 0.051(3) 0.027(2) 0.032(2) -0.0024(18) 0.013(2) 0.011(2)
 C5 0.037(2) 0.041(3) 0.039(2) 0.001(2) 0.014(2) 0.014(2)
 C6 0.0238(19) 0.030(2) 0.033(2) 0.0007(17) 0.0050(16) 0.0053(16)
 C7 0.0188(17) 0.0220(19) 0.0256(18) 0.0019(15) -0.0014(14) -0.0031(14)
 C8 0.0288(19) 0.024(2) 0.0277(19) -0.0019(16) 0.0027(16) -0.0022(16)
 C9 0.039(2) 0.036(2) 0.033(2) -0.0101(19) 0.0043(19) -0.014(2)
 C10 0.023(2) 0.062(3) 0.028(2) -0.004(2) -0.0006(16) -0.014(2)
 C11 0.026(2) 0.053(3) 0.031(2) 0.009(2) -0.0049(17) 0.005(2)
 C12 0.029(2) 0.029(2) 0.037(2) 0.0027(18) -0.0007(18) 0.0038(17)
 C13 0.0217(17) 0.0186(18) 0.0272(19) -0.0008(15) -0.0038(15) 0.0029(14)
 C14 0.031(2) 0.023(2) 0.029(2) 0.0006(16) 0.0049(16) -0.0025(16)
 C15 0.037(2) 0.021(2) 0.040(2) 0.0009(18) 0.0014(19) -0.0069(17)
 C16 0.0212(18) 0.036(2) 0.036(2) 0.0109(19) 0.0000(16) -0.0026(17)
 C17 0.0246(19) 0.035(2) 0.031(2) 0.0053(18) 0.0072(16) 0.0043(17)
 C18 0.0269(19) 0.0230(19) 0.032(2) -0.0028(16) 0.0023(16) 0.0035(16)
 C19 0.0233(18) 0.0196(18) 0.0244(18) 0.0012(15) 0.0000(14) 0.0026(14)
 C20 0.0298(19) 0.024(2) 0.031(2) 0.0030(16) 0.0047(16) 0.0037(16)
 C21 0.038(2) 0.025(2) 0.030(2) 0.0023(17) -0.0017(18) 0.0030(17)

_geom_special_details
;
 All esds (except the esd in the dihedral angle between two l.s. planes)
 are estimated using the full covariance matrix.  The cell esds are taken
 into account individually in the estimation of esds in distances, angles
 and torsion angles; correlations between esds in cell parameters are only
 used when they are defined by crystal symmetry.  An approximate (isotropic)
 treatment of cell esds is used for estimating esds involving l.s. planes.
;
loop_
  _geom_bond_atom_site_label_1
  _geom_bond_atom_site_label_2
  _geom_bond_distance
  _geom_bond_site_symmetry_2
  _geom_bond_publ_flag
 Br2 C21 1.944(4) . ?
 P1 C1 1.789(4) . ?
 P1 C7 1.794(4) . ?
 P1 C13 1.798(4) . ?
 P1 C19 1.801(4) . ?
 C1 C2 1.398(6) . ?
 C1 C6 1.403(6) . ?
 C2 H2 0.9500 . ?
 C2 C3 1.377(6) . ?
 C3 H3 0.9500 . ?
 C3 C4 1.387(7) . ?
 C4 H4 0.9500 . ?
 C4 C5 1.385(7) . ?
 C5 H5 0.9500 . ?
 C5 C6 1.378(6) . ?
 C6 H6 0.9500 . ?
 C7 C8 1.398(6) . ?
 C7 C12 1.390(6) . ?
 C8 H8 0.9500 . ?
 C8 C9 1.399(6) . ?
 C9 H9 0.9500 . ?
 C9 C10 1.363(7) . ?
 C10 H10 0.9500 . ?
 C10 C11 1.397(8) . ?
 C11 H11 0.9500 . ?
 C11 C12 1.385(6) . ?
 C12 H12 0.9500 . ?
 C13 C14 1.389(6) . ?
 C13 C18 1.391(6) . ?
 C14 H14 0.9500 . ?
 C14 C15 1.390(6) . ?
 C15 H15 0.9500 . ?
 C15 C16 1.387(7) . ?
 C16 H16 0.9500 . ?
 C16 C17 1.393(7) . ?
 C17 H17 0.9500 . ?
 C17 C18 1.386(6) . ?
 C18 H18 0.9500 . ?
 C19 H19A 0.9900 . ?
 C19 H19B 0.9900 . ?
 C19 C20 1.545(6) . ?
 C20 H20A 0.9900 . ?
 C20 H20B 0.9900 . ?
 C20 C21 1.504(6) . ?
 C21 H21A 0.9900 . ?
 C21 H21B 0.9900 . ?

loop_
  _geom_angle_atom_site_label_1
  _geom_angle_atom_site_label_2
  _geom_angle_atom_site_label_3
  _geom_angle
  _geom_angle_site_symmetry_1
  _geom_angle_site_symmetry_3
  _geom_angle_publ_flag
 C1 P1 C7 111.05(19) . . ?
 C1 P1 C13 109.14(19) . . ?
 C1 P1 C19 108.15(18) . . ?
 C7 P1 C13 106.92(18) . . ?
 C7 P1 C19 110.54(18) . . ?
 C13 P1 C19 111.06(18) . . ?
 C2 C1 P1 117.7(3) . . ?
 C2 C1 C6 119.5(4) . . ?
 C6 C1 P1 122.7(3) . . ?
 C1 C2 H2 119.9 . . ?
 C3 C2 C1 120.3(4) . . ?
 C3 C2 H2 119.9 . . ?
 C2 C3 H3 120.0 . . ?
 C2 C3 C4 119.9(4) . . ?
 C4 C3 H3 120.0 . . ?
 C3 C4 H4 119.9 . . ?
 C5 C4 C3 120.2(4) . . ?
 C5 C4 H4 119.9 . . ?
 C4 C5 H5 119.7 . . ?
 C6 C5 C4 120.6(4) . . ?
 C6 C5 H5 119.7 . . ?
 C1 C6 H6 120.3 . . ?
 C5 C6 C1 119.5(4) . . ?
 C5 C6 H6 120.3 . . ?
 C8 C7 P1 120.9(3) . . ?
 C12 C7 P1 118.8(3) . . ?
 C12 C7 C8 120.1(4) . . ?
 C7 C8 H8 120.7 . . ?
 C7 C8 C9 118.6(4) . . ?
 C9 C8 H8 120.7 . . ?
 C8 C9 H9 119.7 . . ?
 C10 C9 C8 120.7(4) . . ?
 C10 C9 H9 119.7 . . ?
 C9 C10 H10 119.4 . . ?
 C9 C10 C11 121.1(4) . . ?
 C11 C10 H10 119.4 . . ?
 C10 C11 H11 120.6 . . ?
 C12 C11 C10 118.7(4) . . ?
 C12 C11 H11 120.6 . . ?
 C7 C12 H12 119.7 . . ?
 C11 C12 C7 120.7(4) . . ?
 C11 C12 H12 119.7 . . ?
 C14 C13 P1 122.1(3) . . ?
 C14 C13 C18 120.2(4) . . ?
 C18 C13 P1 117.7(3) . . ?
 C13 C14 H14 120.1 . . ?
 C13 C14 C15 119.8(4) . . ?
 C15 C14 H14 120.1 . . ?
 C14 C15 H15 120.0 . . ?
 C16 C15 C14 120.0(4) . . ?
 C16 C15 H15 120.0 . . ?
 C15 C16 H16 120.0 . . ?
 C15 C16 C17 120.0(4) . . ?
 C17 C16 H16 120.0 . . ?
 C16 C17 H17 119.9 . . ?
 C18 C17 C16 120.1(4) . . ?
 C18 C17 H17 119.9 . . ?
 C13 C18 H18 120.1 . . ?
 C17 C18 C13 119.8(4) . . ?
 C17 C18 H18 120.1 . . ?
 P1 C19 H19A 109.3 . . ?
 P1 C19 H19B 109.3 . . ?
 H19A C19 H19B 108.0 . . ?
 C20 C19 P1 111.6(3) . . ?
 C20 C19 H19A 109.3 . . ?
 C20 C19 H19B 109.3 . . ?
 C19 C20 H20A 109.2 . . ?
 C19 C20 H20B 109.2 . . ?
 H20A C20 H20B 107.9 . . ?
 C21 C20 C19 112.2(4) . . ?
 C21 C20 H20A 109.2 . . ?
 C21 C20 H20B 109.2 . . ?
 Br2 C21 H21A 109.5 . . ?
 Br2 C21 H21B 109.5 . . ?
 C20 C21 Br2 110.8(3) . . ?
 C20 C21 H21A 109.5 . . ?
 C20 C21 H21B 109.5 . . ?
 H21A C21 H21B 108.1 . . ?

loop_
  _geom_torsion_atom_site_label_1
  _geom_torsion_atom_site_label_2
  _geom_torsion_atom_site_label_3
  _geom_torsion_atom_site_label_4
  _geom_torsion
  _geom_torsion_site_symmetry_1
  _geom_torsion_site_symmetry_2
  _geom_torsion_site_symmetry_3
  _geom_torsion_site_symmetry_4
  _geom_torsion_publ_flag
 P1 C1 C2 C3 179.9(4) . . . . ?
 P1 C1 C6 C5 -178.7(3) . . . . ?
 P1 C7 C8 C9 177.2(3) . . . . ?
 P1 C7 C12 C11 -178.3(4) . . . . ?
 P1 C13 C14 C15 179.6(3) . . . . ?
 P1 C13 C18 C17 179.7(3) . . . . ?
 P1 C19 C20 C21 -171.3(3) . . . . ?
 C1 P1 C7 C8 119.8(4) . . . . ?
 C1 P1 C7 C12 -65.0(4) . . . . ?
 C1 P1 C13 C14 -4.0(4) . . . . ?
 C1 P1 C13 C18 175.0(3) . . . . ?
 C1 P1 C19 C20 -41.7(3) . . . . ?
 C1 C2 C3 C4 -1.9(7) . . . . ?
 C2 C1 C6 C5 -0.3(6) . . . . ?
 C2 C3 C4 C5 1.3(7) . . . . ?
 C3 C4 C5 C6 -0.2(7) . . . . ?
 C4 C5 C6 C1 -0.3(7) . . . . ?
 C6 C1 C2 C3 1.4(7) . . . . ?
 C7 P1 C1 C2 -176.0(3) . . . . ?
 C7 P1 C1 C6 2.5(4) . . . . ?
 C7 P1 C13 C14 -124.2(3) . . . . ?
 C7 P1 C13 C18 54.8(3) . . . . ?
 C7 P1 C19 C20 80.0(3) . . . . ?
 C7 C8 C9 C10 -0.8(7) . . . . ?
 C8 C7 C12 C11 -3.0(7) . . . . ?
 C8 C9 C10 C11 0.6(7) . . . . ?
 C9 C10 C11 C12 -1.6(8) . . . . ?
 C10 C11 C12 C7 2.8(7) . . . . ?
 C12 C7 C8 C9 2.0(7) . . . . ?
 C13 P1 C1 C2 66.4(4) . . . . ?
 C13 P1 C1 C6 -115.1(4) . . . . ?
 C13 P1 C7 C8 -121.3(4) . . . . ?
 C13 P1 C7 C12 54.0(4) . . . . ?
 C13 P1 C19 C20 -161.5(3) . . . . ?
 C13 C14 C15 C16 0.1(6) . . . . ?
 C14 C13 C18 C17 -1.2(6) . . . . ?
 C14 C15 C16 C17 -0.2(7) . . . . ?
 C15 C16 C17 C18 -0.4(6) . . . . ?
 C16 C17 C18 C13 1.1(6) . . . . ?
 C18 C13 C14 C15 0.6(6) . . . . ?
 C19 P1 C1 C2 -54.5(4) . . . . ?
 C19 P1 C1 C6 123.9(4) . . . . ?
 C19 P1 C7 C8 -0.3(4) . . . . ?
 C19 P1 C7 C12 175.0(3) . . . . ?
 C19 P1 C13 C14 115.1(3) . . . . ?
 C19 P1 C13 C18 -65.8(3) . . . . ?
 C19 C20 C21 Br2 72.0(4) . . . . ?

_shelx_res_file
;
TITL 20240722dea_auto_a.res in P2(1)/c
    tpp-3c2b-dea.res
    created by SHELXL-2019/2 at 15:07:28 on 24-Jul-2024
REM Old TITL 20240722DEA_auto in P2(1)/c
REM SHELXT solution in P2(1)/c
REM R1 0.146, Rweak 0.014, Alpha 0.029, Orientation as input
REM Formula found by SHELXT: C21 Br2 P
CELL 1.54184 11.1006 10.1173 17.5407 90 104.856 90
ZERR 4 0.0006 0.0004 0.0008 0 0.005 0
LATT 1
SYMM -X,0.5+Y,0.5-Z
SFAC C H Br P
UNIT 84 84 8 4

L.S. 10
PLAN  5
TEMP -73
CONF
BOND $H
list 4
MORE -1
fmap 2
acta
OMIT -11 4 14
OMIT -9 4 18
OMIT -9 5 15
REM <olex2.extras>
REM <HklSrc "%.\\TPP-3C2B-DEA.hkl">
REM </olex2.extras>

WGHT    0.088200    5.279000
EXTI    0.002546
FVAR       0.53561
BR1   3    0.614766    0.629846    0.668365    11.00000    0.03229    0.02477 =
         0.03036    0.00204    0.00320   -0.00164
BR2   3    0.693345    0.766190    0.464302    11.00000    0.06623    0.02558 =
         0.05048   -0.00471   -0.00084    0.00533
P1    4    0.774839    0.304150    0.537404    11.00000    0.01894    0.01607 =
         0.02110   -0.00107   -0.00124    0.00038
C1    1    0.821350    0.208879    0.463858    11.00000    0.02827    0.01711 =
         0.02506   -0.00032    0.00094    0.00135
C2    1    0.727546    0.157872    0.401772    11.00000    0.02792    0.03280 =
         0.03110   -0.00429    0.00303   -0.00257
AFIX  43
H2    2    0.642548    0.174279    0.399833    11.00000   -1.20000
AFIX   0
C3    1    0.757840    0.083970    0.343439    11.00000    0.04312    0.03044 =
         0.02705   -0.01006    0.00649   -0.00102
AFIX  43
H3    2    0.693830    0.047235    0.302210    11.00000   -1.20000
AFIX   0
C4    1    0.881901    0.063232    0.344947    11.00000    0.05124    0.02749 =
         0.03225   -0.00237    0.01252    0.01076
AFIX  43
H4    2    0.902793    0.013776    0.304107    11.00000   -1.20000
AFIX   0
C5    1    0.975415    0.114401    0.405803    11.00000    0.03652    0.04076 =
         0.03914    0.00101    0.01419    0.01408
AFIX  43
H5    2    1.060193    0.099545    0.406498    11.00000   -1.20000
AFIX   0
C6    1    0.946703    0.186667    0.465375    11.00000    0.02381    0.02971 =
         0.03297    0.00070    0.00502    0.00525
AFIX  43
H6    2    1.011252    0.221165    0.507127    11.00000   -1.20000
AFIX   0
C7    1    0.907828    0.370193    0.607915    11.00000    0.01883    0.02196 =
         0.02557    0.00190   -0.00136   -0.00308
C8    1    0.923487    0.506633    0.618860    11.00000    0.02880    0.02381 =
         0.02774   -0.00193    0.00268   -0.00222
AFIX  43
H8    2    0.865786    0.566697    0.587423    11.00000   -1.20000
AFIX   0
C9    1    1.025840    0.552870    0.677038    11.00000    0.03886    0.03558 =
         0.03344   -0.01014    0.00427   -0.01399
AFIX  43
H9    2    1.038356    0.645303    0.684743    11.00000   -1.20000
AFIX   0
C10   1    1.107812    0.466674    0.722792    11.00000    0.02320    0.06236 =
         0.02798   -0.00412   -0.00064   -0.01441
AFIX  43
H10   2    1.176307    0.499971    0.762349    11.00000   -1.20000
AFIX   0
C11   1    1.092789    0.330176    0.712490    11.00000    0.02575    0.05348 =
         0.03095    0.00865   -0.00494    0.00519
AFIX  43
H11   2    1.151432    0.270734    0.743708    11.00000   -1.20000
AFIX   0
C12   1    0.990758    0.283225    0.655891    11.00000    0.02904    0.02917 =
         0.03651    0.00274   -0.00075    0.00376
AFIX  43
H12   2    0.977297    0.190667    0.649786    11.00000   -1.20000
AFIX   0
C13   1    0.694891    0.198592    0.590791    11.00000    0.02171    0.01856 =
         0.02724   -0.00085   -0.00376    0.00293
C14   1    0.669567    0.066854    0.570526    11.00000    0.03148    0.02297 =
         0.02949    0.00060    0.00491   -0.00249
AFIX  43
H14   2    0.694168    0.029958    0.527042    11.00000   -1.20000
AFIX   0
C15   1    0.608134   -0.010808    0.614054    11.00000    0.03660    0.02107 =
         0.04040    0.00090    0.00143   -0.00687
AFIX  43
H15   2    0.590881   -0.100962    0.600395    11.00000   -1.20000
AFIX   0
C16   1    0.572004    0.043275    0.677436    11.00000    0.02122    0.03586 =
         0.03569    0.01085    0.00002   -0.00263
AFIX  43
H16   2    0.529754   -0.009760    0.707045    11.00000   -1.20000
AFIX   0
C17   1    0.597670    0.175300    0.697654    11.00000    0.02456    0.03454 =
         0.03082    0.00528    0.00721    0.00435
AFIX  43
H17   2    0.572421    0.212404    0.740852    11.00000   -1.20000
AFIX   0
C18   1    0.659974    0.252632    0.654867    11.00000    0.02692    0.02304 =
         0.03217   -0.00279    0.00233    0.00353
AFIX  43
H18   2    0.678788    0.342264    0.669237    11.00000   -1.20000
AFIX   0
C19   1    0.674796    0.435519    0.488600    11.00000    0.02327    0.01962 =
         0.02442    0.00119    0.00005    0.00256
AFIX  23
H19A  2    0.590019    0.400106    0.465955    11.00000   -1.20000
H19B  2    0.669014    0.504224    0.527694    11.00000   -1.20000
AFIX   0
C20   1    0.723996    0.498537    0.422238    11.00000    0.02980    0.02400 =
         0.03051    0.00301    0.00471    0.00374
AFIX  23
H20A  2    0.813148    0.521113    0.443187    11.00000   -1.20000
H20B  2    0.717485    0.433411    0.379246    11.00000   -1.20000
AFIX   0
C21   1    0.652875    0.621184    0.389367    11.00000    0.03821    0.02473 =
         0.02987    0.00234   -0.00170    0.00302
AFIX  23
H21A  2    0.562314    0.602932    0.377111    11.00000   -1.20000
H21B  2    0.673652    0.646561    0.339731    11.00000   -1.20000
AFIX   0
HKLF 4


REM  20240722dea_auto_a.res in P2(1)/c
REM wR2 = 0.1560, GooF = S = 1.144, Restrained GooF = 1.144 for all data
REM R1 = 0.0452 for 3480 Fo > 4sig(Fo) and 0.0497 for all 3741 data
REM 218 parameters refined using 0 restraints

END

WGHT      0.0879      5.2896

REM Highest difference peak  0.906,  deepest hole -1.419,  1-sigma level  0.145
Q1    1   0.6603  0.5428  0.6317  11.00000  0.05    0.91
Q2    1   0.7255  0.8117  0.4165  11.00000  0.05    0.73
Q3    1   0.5981  0.6742  0.6241  11.00000  0.05    0.69
Q4    1   0.7196  0.6291  0.6324  11.00000  0.05    0.66
Q5    1   0.4981  0.6372  0.6974  11.00000  0.05    0.66
;
_shelx_res_checksum                27717
_shelx_hkl_file
;
   0   0  -1    0.54    0.11
   0   0  -2 2623.12   39.05
   0   0  -3    0.28    0.35
   0   0  -4 1509.28   23.35
   0   0  -5    2.13    0.54
   0   0   6 4793.36   74.17
   0   0  -6 4761.16   71.71
   0   0   7    4.87    1.43
   0   0  -7    0.93    0.61
   0   0   8 1877.47   34.08
   0   0  -8 1928.52   30.60
   0   0   9    0.28    1.41
   0   0  10 1001.93   22.11
   0   0 -11    1.11    1.40
   0   0  11    1.70    1.74
   0   0 -12    6.76    2.06
   0   0  12    8.90    2.35
   0   0 -13    0.77    1.83
   0   0  13    0.15    1.58
   0   0  14 2462.87   47.91
   0   0 -14 2522.15   48.69
   0   0 -15    0.17    1.82
   0   0 -16 1805.68   31.33
   0   0  16 1856.45   33.24
   0   0  17   -0.19    1.60
   0   0 -17    1.41    1.09
   0   0  18  144.31    6.12
   0   0  19    0.52    1.20
   0   0  20  135.39    4.90
   0   0 -21    0.28    0.50
   0  -1   0    0.70    0.15
   0   1  -1  517.97    7.83
   0  -1  -1  506.51    7.82
   0  -1  -2  487.20    7.88
   0   1  -2  500.00    7.96
   0  -1  -3  893.16   13.96
   0   1  -3  886.11   14.21
   0  -1  -4 4644.61   68.64
   0   1  -4 4557.07   68.64
   0   1  -5  873.19   14.52
   0  -1  -5  913.22   14.58
   0   1   5  883.86   16.28
   0  -1  -6 3165.64   47.92
   0   1  -6 3095.18   47.86
   0   1   6 3180.83   50.43
   0  -1   6 3167.63   50.35
   0  -1  -7  260.65    5.65
   0   1  -7  248.41    5.60
   0  -1   7  250.34    7.49
   0   1   7  252.19    7.55
   0   1   8  183.60    6.72
   0  -1   8  181.17    6.70
   0   1   9  120.01    5.78
   0  -1   9  123.67    5.83
   0  -1  10 3096.91   53.53
   0   1  10 3051.65   53.32
   0   1  11   65.50    4.67
   0  -1  11   66.46    4.85
   0  -1 -11   51.88    4.49
   0   1  12   29.85    3.55
   0  -1  12   22.35    3.15
   0  -1 -12   22.00    3.34
   0   1  13   15.52    2.94
   0  -1 -13   20.05    2.24
   0  -1  13   17.01    3.02
   0  -1 -13   15.31    3.16
   0  -1  14  263.62   11.07
   0   1  14  274.10   11.25
   0  -1 -14  288.06   12.22
   0  -1 -15  174.76    9.37
   0  -1 -16   33.97    2.87
   0  -1  16   37.66    3.36
   0   1  16   34.63    3.26
   0  -1 -16   25.78    3.90
   0  -1 -17  214.02    7.10
   0   1  17  222.69    7.93
   0  -1 -17  209.85    9.71
   0  -1 -18  382.92    9.99
   0  -1 -18  379.51   12.59
   0   1  19    5.19    1.53
   0  -1  19    5.18    1.51
   0  -1 -19    3.03    1.14
   0   1  20  396.80    9.15
   0  -1  20  413.54    9.33
   0  -1 -21  143.46    3.79
   0  -2   0 2795.70   41.81
   0  -2   1  436.35    6.99
   0  -2   1  441.18    7.04
   0  -2  -1  447.77    7.12
   0   2   2 5401.71   79.81
   0  -2   2 5454.96   79.73
   0  -2  -2 5348.89   78.79
   0   2  -2 5251.43   78.79
   0  -2   3 1255.96   20.53
   0   2   3 1288.88   20.68
   0   2  -3 1277.47   19.36
   0  -2  -3 1336.74   19.41
   0  -2  -3 1180.87   19.41
   0  -2   3 1221.10   19.28
   0   2   4 3180.83   49.74
   0  -2   4 3102.51   49.51
   0   2  -4 3200.06   47.90
   0  -2  -4 3136.22   47.83
   0  -2   4 3107.39   47.55
   0  -2   5 1624.96   28.69
   0   2   5 1759.20   29.05
   0   2  -5 1721.63   26.81
   0  -2  -5 1822.70   26.90
   0  -2  -5 1703.48   26.50
   0  -2   5 1694.10   26.10
   0  -2   6  511.19   11.41
   0   2   6  507.31   11.46
   0   2  -6  515.42    9.21
   0  -2  -6  517.90    9.26
   0  -2   6  497.55    8.26
   0  -2   7 3641.36   60.05
   0   2   7 3804.30   60.32
   0   2   8  268.30    8.51
   0  -2   8  256.50    8.30
   0  -2   9  294.07    9.48
   0   2   9  283.40    9.37
   0  -2  10 1190.06   24.82
   0   2  10 1183.74   24.80
   0  -2 -10 1122.16   25.26
   0  -2  11 1218.90   26.28
   0   2  11 1223.79   26.36
   0  -2 -11 1209.18   27.29
   0   2  12 1047.97   24.53
   0  -2  12 1039.53   24.49
   0  -2 -12 1089.91   26.03
   0  -2 -13  602.46   13.79
   0  -2 -13  566.81   13.22
   0   2  13  473.12   15.37
   0  -2  13  462.16   15.20
   0  -2 -13  521.92   17.29
   0  -2 -14 1044.58   20.90
   0  -2 -14  984.10   20.44
   0   2  15   25.09    2.69
   0  -2  15   29.22    2.93
   0  -2 -15   29.00    2.92
   0  -2 -15   19.20    3.73
   0  -2 -16  902.93   19.00
   0   2  16  870.93   19.29
   0  -2 -17   13.91    3.03
   0  -2 -17   13.83    2.02
   0   2  17   14.46    2.20
   0  -2  17   17.91    2.40
   0  -2 -18  263.14   10.29
   0  -2 -18  247.18    7.70
   0   2  18  272.08    8.33
   0  -2 -19  526.13   13.83
   0  -2  19  554.73   12.18
   0   2  19  512.73   11.84
   0  -2 -20   38.42    2.16
   0   2 -20   30.74    1.61
   0  -2 -20   34.80    2.12
   0  -2 -21   12.89    1.06
   0  -3   0    0.07    0.35
   0  -3  -1    4.90    0.60
   0  -3   1    4.34    0.54
   0  -3   2 5926.35   84.94
   0   3   2 5470.33   84.87
   0   3   3 3729.79   57.83
   0  -3   3 3704.02   57.77
   0  -3  -3 3840.67   57.04
   0  -3   3 3807.37   56.75
   0   3   4   70.03    2.97
   0  -3   4   70.86    2.96
   0  -3  -4   67.29    2.15
   0  -3   4   67.67    1.95
   0   3   5  849.92   16.32
   0  -3   5  854.07   16.35
   0  -3  -5  886.38   14.32
   0  -3   5  832.68   13.80
   0  -3   6 1303.61   24.43
   0   3   6 1327.63   24.55
   0  -3  -6 1382.65   21.78
   0  -3   6 1360.13   21.19
   0  -3   7  826.25   17.23
   0   3   7  803.47   17.10
   0   3   8 5473.92   87.25
   0  -3   8 5501.62   87.23
   0   3   9 1068.88   22.58
   0  -3   9 1060.54   22.29
   0   3  10    3.49    1.65
   0  -3  10    2.96    1.60
   0  -3 -10    2.61    1.85
   0  -3  10    3.15    0.93
   0  -3  11   57.32    4.58
   0   3  11   52.20    4.38
   0  -3 -11   58.59    5.09
   0  -3  12  105.55    6.40
   0   3  12  113.14    6.65
   0  -3 -12  136.70    8.10
   0  -3 -12  133.80    5.54
   0  -3 -12  147.24    6.21
   0  -3  13   17.70    2.99
   0   3  13   19.07    3.16
   0  -3 -13   21.81    3.85
   0  -3 -13   26.78    2.78
   0  -3 -13   24.35    2.85
   0  -3 -14  560.89   19.00
   0  -3 -14  652.87   15.35
   0  -3 -14  691.83   15.96
   0   3  14  571.31   14.23
   0  -3  14  685.99   15.22
   0  -3 -15  289.30   12.94
   0  -3 -15  329.99    9.89
   0  -3 -15  359.39   10.43
   0  -3  15  361.06   10.17
   0   3  15  309.74    9.44
   0  -3 -16  231.21   10.91
   0  -3 -16  236.35    8.01
   0  -3 -16  248.76    8.28
   0   3  16  222.08    7.67
   0  -3 -17  166.45    8.70
   0  -3 -17  172.28    6.48
   0   3  17  166.60    6.27
   0  -3 -17  166.16    6.26
   0  -3 -18  267.83    8.11
   0  -3 -18  288.56   10.67
   0   3  18  283.48    8.22
   0  -3 -19   89.59    3.99
   0   3  19   99.86    3.99
   0  -4   0  193.70    4.46
   0  -4  -1    7.02    0.81
   0  -4   1    4.27    0.65
   0  -4   2 4103.90   62.08
   0  -4  -3  210.70    4.71
   0  -4   3  212.70    4.57
   0  -4   4 3125.92   45.80
   0  -4  -4 3146.72   46.03
   0  -4  -5  376.33    7.47
   0  -4   5  376.33    7.12
   0  -4  -6  583.73   10.34
   0  -4   6  561.29    9.79
   0  -4   6  487.82   11.84
   0   4   6  470.51   11.68
   0   4   7  176.40    6.44
   0  -4   7  193.85    6.67
   0  -4   8  138.50    6.10
   0   4   8  126.41    5.87
   0  -4   8  196.40    5.74
   0  -4   8  178.40    5.26
   0  -4  -8  159.36    7.26
   0  -4   9   45.26    3.64
   0  -4   9   53.98    2.95
   0  -4  -9   51.38    4.47
   0  -4  10  314.55    8.09
   0  -4  10  328.88    8.34
   0  -4 -10  306.86   11.64
   0  -4  11   52.22    4.42
   0  -4  11   66.00    3.44
   0  -4 -12 2426.50   42.36
   0  -4 -12 2345.42   40.70
   0  -4  12 2456.05   39.49
   0  -4 -13    5.81    2.78
   0  -4 -13    4.63    1.79
   0  -4  13    5.91    1.51
   0  -4 -13    5.65    1.84
   0  -4 -14    1.91    2.55
   0  -4 -14   -0.10    1.66
   0   4  14   -0.15    1.10
   0  -4  14    0.39    1.14
   0  -4 -14    0.11    1.68
   0  -4  15   20.60    2.36
   0   4  15   16.54    2.13
   0  -4 -15   13.47    3.34
   0  -4 -15   21.02    2.79
   0  -4 -15   19.13    2.49
   0  -4 -16   25.18    3.93
   0  -4  16   32.54    2.77
   0  -4 -16   30.11    3.02
   0  -4 -16   26.64    2.82
   0  -4 -17    0.07    1.25
   0  -4 -17   -0.24    1.51
   0  -4 -17    0.74    2.04
   0  -4 -18  618.78   13.93
   0  -4 -18  632.29   13.28
   0  -4 -19    0.48    1.01
   0  -4 -19    0.67    0.91
   0  -4 -20    2.14    0.73
   0  -5   0    0.51    0.60
   0  -5   1  699.81   12.74
   0  -5  -1  692.30   12.76
   0  -5   2 1781.75   28.32
   0  -5  -2 1708.34   28.22
   0  -5   3  106.28    3.40
   0  -5  -4   18.69    1.44
   0  -5   4   18.75    1.42
   0  -5  -5  265.45    6.38
   0  -5   5  266.79    6.19
   0  -5   6 1230.99   21.53
   0  -5  -6 1177.50   20.58
   0  -5  -7  151.75    6.91
   0  -5   7  153.64    5.17
   0  -5   7  163.67    5.52
   0  -5   8 2413.56   39.81
   0  -5   8 2411.97   39.72
   0  -5  -9   84.38    5.79
   0  -5   9   95.83    4.19
   0  -5   9   91.88    4.23
   0  -5  10  167.44    5.97
   0  -5 -10  167.96    8.63
   0  -5 -10  179.70    7.79
   0  -5 -10  168.53    6.45
   0  -5  11  178.93    6.25
   0  -5 -11  182.53    9.25
   0  -5 -11  167.98    6.70
   0  -5 -11  178.14    7.92
   0  -5 -12   23.03    3.24
   0  -5  12   14.73    1.98
   0  -5 -12   13.26    2.25
   0  -5 -12   16.47    2.47
   0  -5 -12   16.59    3.55
   0  -5 -13   74.88    4.61
   0  -5 -13   66.67    6.04
   0  -5 -13   74.31    5.13
   0  -5 -14  350.16   10.64
   0  -5 -14  337.96   11.28
   0  -5 -15  273.79    9.10
   0  -5 -15  298.43    8.68
   0  -5 -16  351.04    9.38
   0  -5 -16  345.02   10.84
   0  -5 -17   69.22    3.54
   0  -5 -17   67.03    4.03
   0  -5 -17   73.87    5.29
   0  -5 -18   10.29    1.46
   0  -6   0   73.24    3.10
   0  -6  -1  552.96   11.32
   0  -6   1  573.41   11.50
   0  -6   2  777.05   14.42
   0  -6  -2  730.54   14.15
   0  -6   3  491.95   10.90
   0  -6   3  518.10   11.16
   0  -6   4  314.45    7.53
   0  -6  -4  299.25    7.53
   0  -6   4  303.42    7.82
   0  -6   5 1045.71   19.18
   0  -6  -5 1016.85   19.37
   0  -6  -6  270.56    7.20
   0  -6   6  296.64    8.01
   0  -6  -6  278.01    9.32
   0  -6   7 1681.24   29.45
   0  -6  -7 1616.30   32.16
   0  -6   8    3.25    1.67
   0  -6  -8    3.46    1.80
   0  -6   8    3.98    1.32
   0  -6   8    2.59    1.18
   0  -6  -9  119.02    5.43
   0  -6  -9  117.90    5.58
   0  -6  -9  130.83    7.12
   0  -6   9  129.23    5.29
   0  -6   9  126.51    5.15
   0  -6 -10  468.32   11.67
   0  -6 -10  461.79   12.36
   0  -6 -10  459.56   12.20
   0  -6 -10  466.47   14.97
   0  -6  10  444.72   11.47
   0  -6  11  697.73   16.04
   0  -6  11  727.31   16.05
   0  -6 -11  738.39   20.30
   0  -6 -11  719.40   16.93
   0  -6 -11  741.41   17.06
   0  -6 -11  763.40   16.36
   0  -6  12    2.72    1.41
   0  -6 -12    3.98    2.44
   0  -6 -12    5.02    1.81
   0  -6  12    5.73    1.44
   0  -6 -12    3.45    1.76
   0  -6 -12    1.70    1.31
   0  -6 -13   96.99    5.21
   0  -6 -13   98.91    4.77
   0  -6 -13   98.99    6.49
   0  -6  13   88.20    4.33
   0  -6  13   87.88    4.34
   0  -6 -13   89.52    6.52
   0  -6 -14    0.98    1.30
   0  -6 -14    1.42    1.70
   0  -6 -14    0.80    2.02
   0  -6 -14    0.93    1.92
   0  -6 -15    1.06    1.56
   0  -6 -15   -0.15    1.88
   0  -6 -15    1.04    1.88
   0  -6 -16   56.93    3.69
   0  -6 -16   54.32    3.98
   0  -6 -17  269.38    7.57
   0  -6 -17  237.75    7.60
   0  -7   0    1.76    0.83
   0  -7   0    0.95    0.84
   0  -7  -1 1622.35   26.92
   0  -7   1 1610.89   26.76
   0  -7   1 1630.31   27.46
   0  -7   1 1573.23   27.78
   0  -7  -1 1629.51   28.05
   0  -7   2   39.17    2.23
   0  -7   2   36.66    2.40
   0  -7  -2   35.03    2.42
   0  -7   2   40.16    2.51
   0  -7   3  560.42   11.43
   0  -7   3  554.37   11.86
   0  -7   4 1115.38   20.69
   0  -7   4 1156.98   20.32
   0  -7   4 1034.94   19.97
   0  -7  -4 1082.53   20.42
   0  -7   5  148.08    5.15
   0  -7   5  145.37    5.37
   0  -7  -5  130.64    4.93
   0  -7   6    3.66    1.90
   0  -7   6    2.45    1.10
   0  -7   6    1.77    1.19
   0  -7  -6    1.52    1.37
   0  -7  -7   16.48    2.57
   0  -7  -7   21.42    3.82
   0  -7  -7   22.68    2.54
   0  -7   7   17.42    2.03
   0  -7   7   19.03    2.17
   0  -7   7   15.00    2.16
   0  -7  -8   46.86    4.21
   0  -7  -8   55.80    5.45
   0  -7  -8   44.57    3.45
   0  -7   8   45.66    3.34
   0  -7   8   43.82    3.55
   0  -7  -9  951.81   22.15
   0  -7  -9  921.61   23.85
   0  -7  -9  918.61   19.74
   0  -7  -9  838.24   19.04
   0  -7   9  882.64   18.75
   0  -7   9  856.04   19.12
   0  -7 -10  743.89   19.41
   0  -7 -10  750.69   20.72
   0  -7 -10  726.84   17.01
   0  -7  10  672.93   15.71
   0  -7  10  684.12   16.20
   0  -7 -11   18.94    3.18
   0  -7 -11   21.91    3.65
   0  -7 -11   19.83    2.64
   0  -7  11   15.50    2.16
   0  -7  11   16.19    2.34
   0  -7 -12   58.59    5.12
   0  -7 -12   61.77    4.23
   0  -7 -12   55.90    5.22
   0  -7  12   51.71    3.45
   0  -7  12   53.87    3.61
   0  -7 -13    4.02    1.67
   0  -7  13    2.15    1.26
   0  -7 -13    3.75    2.17
   0  -7  13    4.37    1.41
   0  -7 -13    5.02    2.52
   0  -7  14   56.74    3.06
   0  -7 -14   57.16    3.81
   0  -7  14   56.18    3.13
   0  -7 -14   56.41    4.66
   0  -7 -15  322.37    9.05
   0  -7 -15  315.99   10.38
   0  -7 -16   13.90    2.20
   0  -7  16   15.13    2.10
   0  -7 -17   16.84    1.81
   0  -7  17   22.43    2.00
   0  -8   0 1183.43   23.07
   0  -8   0 1073.27   21.45
   0  -8   0 1143.82   22.81
   0  -8   0 1116.42   20.45
   0  -8   1   43.97    2.72
   0  -8   1   45.18    3.70
   0  -8   1   42.98    2.94
   0  -8   1   47.09    3.53
   0  -8  -1   46.29    3.59
   0  -8  -1   45.11    4.53
   0  -8  -2   58.96    3.24
   0  -8   2   65.00    3.40
   0  -8   2   61.38    3.48
   0  -8  -2   61.18    5.27
   0  -8   2   63.03    4.26
   0  -8  -2   62.10    4.16
   0  -8   2   56.85    3.86
   0  -8  -3  115.41    5.70
   0  -8   3  112.84    5.30
   0  -8   3  125.33    6.08
   0  -8   3  112.32    4.72
   0  -8  -3  119.74    7.09
   0  -8  -3  111.82    8.12
   0  -8  -3  117.45    5.53
   0  -8  -3  106.53    4.40
   0  -8   4  518.38   13.91
   0  -8   4  513.70   12.15
   0  -8  -4  562.11   16.53
   0  -8  -4  551.89   18.44
   0  -8  -4  527.05   13.38
   0  -8   4  497.00   12.79
   0  -8  -4  494.00   11.37
   0  -8  -5  775.80   23.13
   0  -8   5  756.98   16.86
   0  -8   5  765.38   17.98
   0  -8   5  780.59   16.50
   0  -8   6  360.01   11.78
   0  -8   6  349.26    9.97
   0  -8   7   29.49    3.23
   0  -8   7   24.14    2.57
   0  -8  -7   29.70    3.02
   0  -8   7   26.57    3.41
   0  -8   8    6.56    1.58
   0  -8   8    7.02    2.28
   0  -8  -8    8.07    3.20
   0  -8   8    4.66    1.61
   0  -8   8    5.15    1.89
   0  -8  -9   50.54    5.56
   0  -8   9   46.40    3.75
   0  -8   9   46.65    4.25
   0  -8   9   47.20    3.50
   0  -8  10   33.59    2.97
   0  -8  10   29.47    3.53
   0  -8  10   32.72    3.18
   0  -8 -10   28.26    4.32
   0  -8  11  176.11    6.57
   0  -8  11  194.38    8.31
   0  -8 -11  186.78    9.50
   0  -8  11  182.29    6.86
   0  -8 -12  205.12    9.46
   0  -8  12  214.63    8.45
   0  -8  12  189.35    6.59
   0  -8  12  199.31    6.77
   0  -8 -13   23.09    3.57
   0  -8  13   25.48    3.01
   0  -8  13   23.82    2.18
   0  -8  13   24.27    2.20
   0  -8 -14  220.16    8.65
   0  -8  14  228.50    6.29
   0  -8  14  219.62    6.04
   0  -8 -15    4.11    1.85
   0  -8  15    5.73    1.53
   0  -8  16   18.96    1.67
   0  -9   0    0.29    1.55
   0  -9   0   -0.18    1.43
   0  -9   0    1.09    0.97
   0  -9   1   60.92    4.16
   0  -9   1   56.79    3.20
   0  -9  -1   53.07    3.21
   0  -9  -1   55.28    4.03
   0  -9   1   52.22    3.91
   0  -9  -2  244.55    8.60
   0  -9   2  227.80    8.15
   0  -9  -2  227.35   10.50
   0  -9   2  256.24    8.83
   0  -9   2  238.78    7.24
   0  -9  -2  230.04    7.00
   0  -9  -3 1250.16   23.50
   0  -9   3 1273.90   25.35
   0  -9  -3 1262.82   29.66
   0  -9   3 1357.43   26.63
   0  -9   3 1328.48   24.38
   0  -9  -3 1329.51   25.96
   0  -9  -4  336.42    8.67
   0  -9  -4  352.09   13.14
   0  -9   4  368.93   11.19
   0  -9   4  358.20    9.68
   0  -9   4  346.08   10.10
   0  -9  -4  365.88   10.71
   0  -9  -5   82.60    6.23
   0  -9   5   77.27    4.32
   0  -9   5   75.61    4.91
   0  -9  -5   76.95    4.59
   0  -9   5   78.18    4.20
   0  -9   6    6.69    1.68
   0  -9   6   10.12    2.48
   0  -9   6    8.13    2.23
   0  -9  -6   10.30    2.98
   0  -9  -6   13.15    3.88
   0  -9   6   12.66    2.02
   0  -9   7   40.21    3.00
   0  -9   7   39.18    3.88
   0  -9  -7   37.19    4.45
   0  -9   8    4.53    1.38
   0  -9   8    3.62    1.90
   0  -9  -8    3.03    2.35
   0  -9   8    2.83    1.97
   0  -9  -9   52.39    5.71
   0  -9   9   55.02    3.97
   0  -9   9   53.10    3.57
   0  -9   9   60.15    4.51
   0  -9  10  548.97   13.34
   0  -9  10  537.81   12.92
   0  -9 -10  543.09   17.44
   0  -9  11  237.19    8.23
   0  -9 -11  220.14    9.94
   0  -9  11  207.47    6.77
   0  -9  11  223.29    7.12
   0  -9  12    1.72    1.20
   0  -9  12    0.76    1.00
   0  -9  12    2.25    1.51
   0  -9 -12    1.92    2.09
   0  -9  13  221.42    6.94
   0  -9  14   12.76    1.54
   0 -10   0   32.38    2.49
   0 -10   0   31.64    3.04
   0 -10   1  404.25    9.65
   0 -10   1  404.46    9.92
   0 -10  -1  393.20    9.60
   0 -10   1  395.19   11.01
   0 -10  -1  391.51   11.04
   0 -10   2   85.29    3.96
   0 -10   2   84.05    4.59
   0 -10  -2   80.23    4.69
   0 -10   3   62.17    4.15
   0 -10   3   60.99    3.40
   0 -10   3   60.19    3.86
   0 -10  -3   55.49    3.91
   0 -10   4    2.62    1.24
   0 -10   4    4.46    1.50
   0 -10  -4    4.42    1.76
   0 -10   4    2.88    1.69
   0 -10   5    3.64    1.79
   0 -10   5    3.11    1.32
   0 -10   5    4.43    1.51
   0 -10  -5    2.46    1.64
   0 -10   5    2.95    1.64
   0 -10   6  274.27    9.17
   0 -10   6  263.18    7.65
   0 -10   6  259.29    7.88
   0 -10   6  277.14    8.88
   0 -10   7 1623.68   30.18
   0 -10   7 1638.05   29.68
   0 -10   7 1580.44   28.44
   0 -10   8   17.81    2.53
   0 -10   9  247.77    7.56
   0 -10   9  249.83    8.02
   0 -10   9  235.50    7.10
   0 -10  10    2.00    1.06
   0 -10  10    1.27    1.31
   0 -10  10    1.26    1.26
   0 -10  11   78.24    3.77
   0 -10  12  109.90    4.01
   0 -11   0    1.17    1.35
   0 -11  -1  101.52    4.56
   0 -11   1   98.14    4.46
   0 -11  -2   27.96    2.58
   0 -11   2   26.90    2.46
   0 -11   3 1387.25   24.91
   0 -11  -3 1399.09   25.53
   0 -11   4   22.84    2.09
   0 -11  -4   23.68    2.34
   0 -11   5    1.65    1.00
   0 -11   5    1.80    1.43
   0 -11   6   19.23    1.65
   0 -11   6   25.39    2.47
   0 -11   7  106.38    4.49
   0 -11   8   54.89    3.03
   0 -11   9   12.90    1.51
   0 -11  10   14.73    1.39
   0 -12   0  195.45    5.40
   0 -12   1   75.40    3.03
   0 -12   2   48.23    2.31
   0 -12   3  164.18    4.37
   0 -12   4   40.68    1.81
   1   0 -21    0.37    0.60
  -1   0  20   -0.19    1.11
   1   0 -20    1.07    0.86
  -1   0  19    0.68    1.21
  -1   0  18  266.77    8.67
   1   0 -17    2.24    1.94
   1   0 -16  168.05    9.19
   1   0 -16  184.01    6.32
   1   0 -15   -0.36    2.08
   1   0 -15    6.64    1.54
   1   0 -14   98.12    6.81
  -1   0  14  131.68    7.65
   1   0 -13    0.84    1.96
  -1   0  13    2.32    1.73
   1   0 -12  326.47   12.64
  -1   0  12  361.73   11.99
  -1   0  11    0.58    1.43
  -1   0  10 2822.05   49.29
  -1   0   9    0.45    1.29
  -1   0   8  804.93   17.13
  -1   0   7    0.99    1.16
  -1   0   6   27.10    2.28
  -1   0   5    3.53    1.21
  -1   0   4 4638.83   71.19
  -1   0   3    8.85    1.18
  -1   0   2  121.80    3.29
  -1   0   1    0.78    0.31
  -1   0   0 1092.22   16.58
   1   0   1    3.06    0.33
   1   0   2  216.94    4.22
   1   0   3    0.78    0.67
   1   0   4 2144.04   33.83
  -1   0  -5    1.38    0.53
  -1   0  -6 4975.45   75.03
  -1   0  -7    0.93    0.64
  -1   0  -8  611.07   11.61
   1   0   9   -0.47    1.35
  -1   0  -9    0.60    0.68
   1   0  10 1240.43   26.76
  -1   0 -10 1316.17   22.54
   1   0  11    0.93    1.81
  -1   0 -11    0.25    1.45
  -1   0 -12  598.71   16.65
   1   0  12  570.43   17.08
  -1   0 -13    0.58    1.57
   1   0  13    0.64    1.89
   1   0  13   -0.08    1.25
   1   0  14  399.99   11.19
  -1   0 -14  395.53   13.56
   1   0  15    0.87    1.49
   1   0  16  187.56    7.43
   1   0  17   -0.47    1.63
  -1   0 -17    0.60    1.01
   1   0  18    2.41    1.50
   1   0  19    0.97    1.14
   1  -1 -21   27.91    1.66
   1  -1 -20  556.28   11.66
   1   1 -20  540.79   11.12
  -1  -1  20  681.61   13.32
  -1   1  20  669.06   13.21
   1  -1 -19    2.83    1.65
  -1  -1  19    2.73    1.36
  -1   1  19    2.77    1.31
   1  -1 -19    2.59    1.15
  -1  -1  18   13.13    2.13
  -1   1  18   12.89    2.13
   1  -1 -18   13.64    1.92
   1  -1 -18   13.36    2.81
   1  -1 -17  311.36   12.67
  -1   1  17  331.57    9.93
   1  -1 -17  308.12    9.01
   1  -1 -16   56.66    5.66
   1  -1 -16   62.82    3.72
   1  -1 -15  227.33   11.33
   1  -1 -15  274.33    8.24
  -1   1  14  510.63   15.96
  -1  -1  14  512.11   15.94
  -1  -1  13  643.79   17.63
  -1   1  13  656.69   17.83
   1  -1 -13  581.79   18.17
   1   1 -13  538.58   16.91
  -1   1  12   35.94    3.76
  -1  -1  12   36.04    3.73
   1  -1 -12   41.14    4.59
   1   1 -12   37.56    4.31
   1  -1 -11    4.82    2.27
  -1   1  11    3.45    1.79
  -1  -1  11    2.12    1.57
  -1   1  10   46.21    3.76
  -1  -1  10   44.82    3.74
  -1  -1   9   70.94    4.33
  -1   1   9   72.08    4.39
  -1   1   8  181.81    6.67
  -1  -1   8  175.41    6.49
  -1  -1   7 3352.65   55.05
  -1   1   7 3450.52   55.25
  -1  -1   6 2067.11   34.66
  -1   1   6 2057.27   34.79
  -1   1   5  790.18   15.02
  -1  -1   5  768.06   14.87
  -1  -1   4 4504.58   70.46
  -1   1   4 4668.53   70.54
  -1   1   3   48.89    2.31
  -1  -1   3   48.85    2.25
  -1   1   2  116.33    3.12
  -1  -1   2  124.35    3.22
  -1  -1   1  325.20    5.60
  -1   1   1  318.83    5.60
  -1  -1   0   57.36    1.28
  -1   1   0   55.24    1.28
   1  -1   1  179.98    3.08
  -1  -1  -2    5.66    0.38
   1  -1   2    7.07    0.85
  -1  -1  -3    4.26    0.35
   1   1   3    3.37    0.58
   1   1   4  812.54   14.70
   1  -1   4  852.32   15.82
  -1   1  -5 1816.54   28.37
  -1  -1  -5 1814.16   28.34
  -1  -1  -6   35.95    1.68
  -1   1  -6   31.08    1.60
  -1   1  -7  138.84    3.89
  -1  -1  -7  135.28    3.86
  -1  -1  -8   46.96    2.27
  -1   1  -8   49.07    2.28
  -1  -1  -9 1891.61   30.52
  -1   1  -9 1869.17   30.47
   1  -1   9 1797.24   34.20
   1   1   9 1842.16   34.41
  -1   1 -10 1284.67   22.05
  -1  -1 -10 1243.61   21.99
  -1  -1 -10 1197.37   26.19
   1  -1  10 1282.49   26.69
   1   1  10 1267.67   26.67
  -1  -1 -11  427.67   13.56
   1  -1  11  435.00   13.63
   1   1  11  435.57   13.66
  -1  -1 -12   54.14    4.83
   1  -1  12   49.31    4.56
   1   1  12   57.44    4.90
  -1  -1 -13    1.30    1.21
  -1  -1 -13    2.38    2.01
   1   1  13    6.57    2.24
   1  -1  13    1.28    1.76
   1  -1  13    4.00    1.42
   1   1  13    5.64    1.58
   1   1  14    1.36    1.44
   1  -1  14    2.11    1.63
  -1  -1 -14    2.89    1.43
  -1  -1 -14    0.33    1.97
   1  -1  15   40.79    3.51
   1   1  15   35.23    3.28
  -1  -1 -15   28.44    3.96
  -1  -1 -16  117.66    5.34
  -1  -1 -16   93.99    6.36
   1   1  16  102.31    5.38
   1  -1  16  105.21    5.45
  -1  -1 -17  266.91    7.98
  -1  -1 -17  226.46    9.60
   1   1  17  259.44    8.69
   1  -1  17  285.30    9.06
  -1  -1 -17  239.02    7.63
   1   1  18  166.09    6.42
   1  -1  18  177.14    6.69
   1   1  19   37.60    2.77
  -1  -1 -19   32.37    2.22
  -1  -1 -20    4.52    0.97
   1  -2 -21   50.52    2.21
   1  -2 -20    5.36    1.13
  -1   2  20    5.91    1.27
  -1  -2  20    5.95    1.32
   1  -2 -19    0.66    1.09
   1  -2 -19    0.61    1.09
  -1  -2  19    0.41    1.14
  -1   2  19    1.48    1.21
   1  -2 -19   -0.12    1.54
   1  -2 -18   -0.29    1.30
  -1   2  18   -0.39    1.27
  -1  -2  18    0.80    1.31
   1  -2 -18    0.30    1.81
   1  -2 -17  571.56   13.83
  -1   2  17  591.51   14.27
   1  -2 -17  570.32   18.21
   1  -2 -16   13.73    3.53
   1  -2 -16   15.46    2.19
   1  -2 -15  126.73    8.60
   1  -2 -15  163.51    6.35
  -1  -2  14    9.51    2.58
  -1   2  14   10.17    2.61
   1  -2 -14    6.58    2.77
   1  -2 -14   13.29    2.11
   1  -2 -13    1.06    2.12
  -1   2  13   -0.61    1.80
  -1  -2  13    0.45    1.55
  -1   2  12  271.04   10.39
  -1  -2  12  272.67   10.29
   1  -2 -12  252.60   11.04
  -1  -2  11 1377.94   28.73
  -1   2  11 1449.61   29.06
   1  -2 -11 1356.86   30.90
  -1   2  10  715.82   17.22
  -1  -2  10  746.63   17.56
   1  -2 -10  699.75   19.36
  -1  -2   9  317.63    9.85
  -1   2   9  323.30    9.93
  -1   2   8  441.58   11.48
  -1  -2   8  427.97   11.36
  -1   2   7 1443.77   26.51
  -1  -2   7 1444.84   26.50
  -1   2   6  708.27   14.61
  -1  -2   6  697.82   14.53
  -1  -2   5  371.46    8.80
  -1   2   5  375.75    8.87
  -1   2   4 1752.56   28.56
  -1  -2   4 1685.08   28.37
  -1   2   3 7186.55  109.28
  -1  -2   3 7370.48  109.37
   1  -2  -2  106.60    2.48
   1  -2  -2  105.47    2.02
   1  -2  -1 2227.57   33.28
  -1   2   1 2198.66   32.98
  -1  -2   1 2254.92   32.97
  -1  -2   0  182.44    3.12
  -1   2   0  177.35    3.13
   1  -2   0  181.89    3.52
   1  -2   1 8110.01  120.76
   1  -2   2   51.62    2.27
   1   2   2   50.58    1.16
  -1  -2  -2   53.89    1.52
   1  -2   2   55.58    1.41
   1   2   3 4259.47   66.05
  -1  -2  -3 4347.21   66.27
  -1  -2  -4 1711.58   25.61
  -1   2  -4 1643.12   25.57
   1  -2   4 1616.02   24.70
  -1  -2  -4 1648.23   25.27
  -1  -2  -5  174.63    4.04
  -1   2  -5  175.26    4.01
  -1  -2  -5  179.88    3.59
   1  -2   5  168.34    2.99
  -1   2  -6  695.01   12.56
  -1  -2  -6  712.79   11.81
  -1   2  -7 1922.44   31.29
  -1  -2  -7 2021.26   31.43
  -1   2  -8  292.37    6.70
  -1  -2  -8  309.81    6.83
   1  -2   8  292.37    8.97
   1   2   8  285.04    8.97
  -1  -2  -9  479.01   13.74
   1   2   9  480.20   13.37
   1  -2   9  482.01   13.33
  -1  -2  -9  503.50   10.28
  -1   2  -9  526.37   10.42
  -1  -2 -10  476.10   14.19
   1  -2  10  471.23   13.85
   1   2  10  478.62   13.84
  -1  -2 -11  120.33    6.98
   1  -2  11  114.02    6.65
   1   2  11  119.00    6.72
   1   2  12   96.86    6.31
   1  -2  12   88.51    6.07
  -1  -2 -12  101.06    6.82
  -1  -2 -12  113.27    4.87
   1  -2  12   98.02    4.57
   1   2  12   84.85    4.27
   1   2  13 1571.63   29.27
   1  -2  13 1701.54   29.82
   1   2  13 1413.51   33.27
   1  -2  13 1479.08   33.64
  -1  -2 -13 1651.53   29.63
  -1  -2 -13 1624.21   34.94
  -1  -2 -14  174.36    6.74
  -1  -2 -14  166.57    9.05
   1   2  14  159.20    6.56
   1  -2  14  178.24    6.98
  -1  -2 -15   78.16    4.47
   1   2  15   65.27    4.17
   1  -2  15   72.85    4.47
  -1  -2 -15   57.69    5.52
  -1  -2 -15   80.90    4.69
   1  -2  16  102.08    5.28
   1   2  16   86.91    4.84
  -1  -2 -16   99.36    5.04
  -1  -2 -16   78.25    6.06
  -1  -2 -17   29.60    3.74
  -1  -2 -17   32.78    2.84
  -1  -2 -17   35.20    2.93
   1   2  17   35.57    3.14
   1  -2  17   43.07    3.42
  -1  -2 -18    1.81    1.19
   1  -2  18    1.84    1.36
   1   2  18    2.54    1.32
   1   2  19  215.29    6.50
  -1  -2 -19  199.26    6.06
  -1  -2 -20   14.50    1.31
   1  -3 -19    1.25    1.58
  -1   3  19    2.08    1.07
  -1  -3  19    1.29    1.07
   1  -3 -19    0.86    1.19
  -1  -3  18  202.88    6.67
  -1   3  18  184.06    6.34
   1  -3 -18  187.44    8.93
   1  -3 -18  173.55    6.44
   1  -3 -17    2.99    2.57
   1  -3 -17    5.56    1.75
  -1   3  17    5.29    1.49
  -1  -3  17    6.20    1.64
   1  -3 -16  124.16    8.32
   1  -3 -16  133.43    5.91
  -1   3  16  130.82    5.61
   1  -3 -15  494.01   12.55
   1  -3 -15  442.78   16.69
   1  -3 -14   74.96    4.33
   1  -3 -14   54.57    5.92
   1  -3 -13  480.28   12.11
  -1   3  13  446.15   14.32
  -1  -3  13  428.79   14.19
   1  -3 -13  427.20   15.76
   1  -3 -12  122.10    7.69
  -1   3  12  123.75    7.02
  -1  -3  12  124.98    6.92
  -1   3  11   45.27    4.11
  -1  -3  11   42.40    3.99
  -1   3  10    2.95    1.65
  -1  -3  10    0.22    1.36
  -1  -3  10    1.54    0.89
   1  -3  -9    0.26    1.57
  -1  -3   9    1.06    1.28
  -1   3   9   -0.30    1.32
  -1  -3   8  634.98   14.89
  -1   3   8  653.04   15.13
  -1   3   7 3606.54   57.32
  -1  -3   7 3397.03   56.83
  -1   3   6  348.03    9.24
  -1  -3   6  362.74    9.12
  -1   3   5  600.19   12.69
  -1  -3   5  613.56   12.70
  -1   3   4 1024.02   19.25
  -1  -3   4 1095.64   19.56
  -1   3   3   37.62    1.70
  -1  -3   3   39.79    1.71
   1  -3  -2 2898.49   44.27
  -1  -3   2 3014.08   44.25
  -1   3   2 2873.51   44.19
   1  -3  -2 3040.81   44.78
   1  -3  -1 4023.65   58.18
  -1  -3   1 3909.84   58.43
   1  -3  -1 4036.12   58.43
  -1  -3   1 3865.19   57.08
  -1   3   1 3781.58   57.11
   1  -3   0  516.43    8.94
  -1  -3   0  533.74    9.07
   1  -3   0  501.13    9.60
   1  -3   1  188.38    3.87
   1  -3   1  170.58    4.71
  -1  -3  -2 1337.07   21.99
   1  -3   2 1491.64   21.93
  -1  -3  -2 1460.46   21.42
  -1   3  -2 1331.76   21.34
   1  -3   3 5391.56   80.00
  -1   3  -3 5345.35   79.87
  -1  -3  -3 5605.81   79.94
  -1  -3  -4  946.39   15.95
   1  -3   4  982.08   15.53
  -1   3  -4  971.75   15.78
  -1  -3  -4 1007.24   15.87
  -1  -3  -5  170.14    4.03
   1  -3   5  178.68    3.66
  -1  -3  -5  201.15    4.35
  -1   3  -5  198.81    4.31
   1   3   6  529.60   12.01
  -1  -3  -6  528.24    9.54
  -1   3  -6  516.14    9.72
  -1  -3  -6  542.87    9.85
   1   3   7  847.55   18.25
   1  -3   7  863.00   18.15
  -1  -3  -7  916.41   15.56
  -1   3  -7  898.92   15.48
   1  -3   8  397.85   11.51
   1   3   8  416.32   11.69
  -1  -3  -8  429.92    8.79
  -1   3  -8  420.90    8.74
   1   3   9 1419.66   28.20
   1  -3   9 1360.86   27.85
  -1  -3  -9 1390.00   28.90
   1   3  10  105.89    4.16
   1  -3  10  113.35    4.35
   1  -3  10  117.87    6.44
   1   3  10  105.81    6.08
  -1  -3 -10  125.30    6.97
   1  -3  11  285.12    7.88
   1   3  11  261.15    7.52
  -1  -3 -11  288.53   11.30
   1  -3  11  259.72   10.17
   1   3  11  248.04    9.91
   1   3  12  460.66   15.24
   1  -3  12  465.37   15.26
  -1  -3 -12  588.98   14.49
  -1  -3 -12  531.73   12.93
  -1  -3 -12  527.04   16.71
   1  -3  12  571.58   12.83
   1   3  12  502.35   12.17
  -1  -3 -13  281.36    9.57
  -1  -3 -13  259.94    8.52
  -1  -3 -13  253.66   11.52
   1  -3  13  288.30    8.66
   1   3  13  250.74    8.06
  -1  -3 -14   79.92    4.99
  -1  -3 -14   76.97    4.54
  -1  -3 -14   81.26    6.67
   1   3  14   71.77    4.16
   1  -3  14   88.09    4.72
  -1  -3 -15   70.36    4.54
   1  -3  15   73.59    4.33
   1   3  15   61.86    3.94
  -1  -3 -15   66.13    4.28
  -1  -3 -15   66.07    5.86
   1   3  16   57.24    3.78
   1  -3  16   73.57    4.27
  -1  -3 -16   68.41    4.33
  -1  -3 -16   60.90    3.94
  -1  -3 -16   54.54    5.15
   1   3  17  870.60   18.61
  -1  -3 -17  894.80   18.96
  -1  -3 -17  900.76   18.79
  -1  -3 -17  886.15   22.31
  -1  -3 -18   69.32    3.72
   1   3  18   70.45    3.60
   1  -3  18   79.60    3.92
  -1  -3 -19    2.55    1.04
  -1  -3 -19    0.57    1.01
  -1  -3 -20    1.11    0.66
   1  -4 -20   97.59    3.44
   1  -4 -19   44.12    2.60
   1  -4 -19   42.09    2.77
   1  -4 -18  190.03    6.65
   1  -4 -18  199.41    6.29
   1  -4 -17  117.43    7.27
   1  -4 -17  127.27    5.18
   1  -4 -17  117.59    5.43
   1  -4 -16  110.65    7.65
  -1  -4  16  121.99    5.17
   1  -4 -16  114.95    5.59
   1  -4 -16  127.44    5.42
   1  -4 -15  233.23   11.47
  -1  -4  15  274.53    8.12
  -1   4  15  211.57    7.21
   1  -4 -15  250.55    8.56
   1  -4 -14   49.85    3.71
   1  -4 -14   50.16    3.93
   1  -4 -13   64.77    4.42
   1  -4 -12  999.42   21.13
  -1  -4  12  998.65   19.03
  -1  -4  12 1052.64   19.22
  -1  -4  11  248.45    9.70
   1  -4 -11  273.99   11.50
  -1  -4  11  307.65    8.18
  -1  -4  11  319.37    8.54
  -1  -4  10  244.15    9.16
   1  -4 -10  256.28   10.53
  -1  -4  10  272.32    7.58
   1  -4  -9  327.69   11.55
  -1  -4   9  322.32   10.35
  -1   4   8  837.04   18.38
  -1  -4   8  825.96   18.26
  -1   4   7  265.11    8.18
  -1  -4   7  271.97    8.19
  -1   4   6 5649.71   95.50
  -1  -4   6 5669.83   95.54
  -1  -4   5  289.57    5.99
   1  -4  -5  285.17    6.05
  -1  -4   4  159.56    4.00
   1  -4  -4  156.66    4.08
  -1  -4   3  450.76    8.23
  -1  -4   3  403.29    7.20
   1  -4  -2   67.05    2.34
  -1  -4   2   65.87    2.35
   1  -4  -1 1495.56   23.93
  -1  -4   1 1503.39   24.02
  -1  -4   0  452.42    8.61
   1  -4   0  467.67    8.58
   1  -4   1   84.79    2.58
  -1  -4  -2 3741.45   57.25
   1  -4   2 3583.77   56.82
  -1  -4  -3  147.01    3.83
   1  -4   3  142.59    3.58
   1  -4   3  139.69    4.02
   1  -4   4  594.95   10.23
  -1  -4  -4  560.56   10.65
  -1   4  -4  563.19    9.80
   1  -4   4  605.86   11.75
  -1  -4  -5    5.76    0.79
   1  -4   5    7.50    0.73
   1   4   5    5.56    1.22
   1  -4   5    7.48    1.35
  -1  -4  -6  125.84    3.62
   1  -4   6  124.04    5.06
   1   4   6  120.52    5.02
  -1  -4  -7  265.18    6.10
   1   4   7  255.24    8.36
   1  -4   7  259.36    8.36
   1  -4   7  278.90    6.78
  -1  -4  -8 3153.79   54.23
   1  -4   8 3201.22   49.38
   1  -4   9  761.72   14.61
  -1  -4  -9  744.39   18.78
   1  -4  10    9.27    1.38
   1  -4  10    8.42    1.38
   1  -4  10    7.55    2.02
  -1  -4 -11 1196.36   23.92
   1  -4  11 1121.50   20.72
  -1  -4 -12  242.48   11.02
  -1  -4 -12  243.12    9.19
   1  -4  12  251.76    7.68
  -1  -4 -12  234.60    8.12
  -1  -4 -13  168.91    9.22
  -1  -4 -13  163.20    7.49
   1  -4  13  172.28    6.38
  -1  -4 -13  169.25    6.88
  -1  -4 -14  201.23   10.14
  -1  -4 -14  211.27    8.48
   1   4  14  194.09    6.89
  -1  -4 -14  203.51    7.71
  -1  -4 -15   35.93    4.48
  -1  -4 -15   34.28    3.17
  -1  -4 -15   40.32    3.69
   1  -4  15   42.61    3.23
   1   4  15   31.58    2.78
  -1  -4 -16  172.45    6.73
  -1  -4 -16  157.23    8.45
  -1  -4 -16  178.58    7.12
  -1  -4 -17    1.12    1.14
  -1  -4 -17    0.22    1.39
  -1  -4 -18  188.54    6.33
  -1  -4 -18  196.90    6.32
  -1  -4 -18  204.46    5.84
  -1  -4 -19    8.95    1.17
  -1  -4 -19    7.81    1.33
   1  -5 -19  407.78    8.99
   1  -5 -18  212.90    6.84
   1  -5 -18  230.62    6.64
   1  -5 -17   59.36    3.44
   1  -5 -16  567.67   13.06
   1  -5 -16  537.87   14.10
   1  -5 -15    5.05    2.55
   1  -5 -15    1.77    1.46
   1  -5 -15    2.18    1.74
   1  -5 -14    5.14    1.73
   1  -5 -14    5.42    1.93
   1  -5 -14    2.26    2.50
  -1  -5  13   81.89    4.14
   1  -5 -13   89.47    4.73
   1  -5 -13   78.48    4.70
   1  -5 -13   70.81    6.22
  -1  -5  12 1004.56   19.89
  -1  -5  12 1000.93   20.09
   1  -5 -12 1055.14   20.92
   1  -5 -12  955.85   20.89
   1  -5 -12  939.64   25.49
   1  -5 -11  557.54   17.54
  -1  -5  11  580.90   13.33
  -1  -5  11  593.51   13.21
   1  -5 -11  559.50   15.19
  -1  -5  11  528.90   12.61
   1  -5 -11  543.92   13.77
   1  -5 -11  615.71   13.89
   1  -5 -11  540.89   13.75
  -1  -5  10  311.84    8.82
   1  -5 -10  289.88   11.77
  -1  -5   9 1914.32   33.59
   1  -5  -9 1823.84   38.22
  -1  -5   8 1642.83   28.36
  -1  -5   8 1635.38   28.52
   1  -5  -8 1595.54   32.57
  -1  -5   7  222.85    6.12
   1  -5  -7  210.11    8.32
  -1  -5   6  345.36    7.62
   1  -5  -5 1860.18   30.34
  -1  -5   5 1869.52   30.29
  -1  -5   4  168.92    4.62
  -1  -5   3 3739.35   57.42
   1  -5  -3 3705.18   57.47
  -1  -5   2 6669.21   98.65
   1  -5  -2 6400.12   98.59
   1  -5  -1 2355.14   37.28
  -1  -5   1 2367.65   37.40
  -1  -5   0    1.79    0.67
   1  -5   0    2.39    0.72
   1  -5   1  124.79    3.65
  -1  -5  -1  126.88    3.84
   1  -5   2   21.26    1.41
  -1  -5  -3   78.44    2.98
   1  -5   3   76.37    2.71
   1  -5   4 2841.59   43.43
  -1  -5  -4 2720.37   43.75
   1  -5   5 3262.43   50.33
  -1  -5  -5 3110.37   49.57
  -1  -5  -6 1573.82   29.96
   1  -5   6 1614.08   26.81
   1  -5   6 1564.51   27.04
  -1  -5  -6 1553.86   26.23
  -1  -5  -7  974.08   21.65
   1  -5   7  982.67   18.29
   1  -5   7 1023.47   18.55
  -1  -5  -7  950.62   17.44
  -1  -5  -8  579.72   15.84
   1  -5   8  591.27   12.69
  -1  -5  -9  628.14   17.34
   1  -5   9  624.08   13.55
   1  -5  10  363.09    9.36
  -1  -5 -10  364.64   11.86
  -1  -5 -10  368.40   12.89
  -1  -5 -10  345.46   10.00
   1  -5  10  327.61   10.35
  -1  -5 -11 1079.48   22.60
  -1  -5 -11 1131.01   24.82
   1  -5  11 1116.26   21.40
  -1  -5 -11 1117.33   26.65
  -1  -5 -12 1668.80   36.24
  -1  -5 -12 1672.52   31.59
  -1  -5 -12 1704.40   33.83
  -1  -5 -13   52.38    4.51
  -1  -5 -14  544.69   13.96
  -1  -5 -14  572.64   15.44
  -1  -5 -15  499.03   12.88
  -1  -5 -15  489.40   15.98
  -1  -5 -15  478.02   13.62
  -1  -5 -16   61.22    3.38
  -1  -5 -16   56.49    3.77
  -1  -5 -17    1.64    1.45
  -1  -5 -18  186.00    5.82
  -1  -6  19  126.46    3.98
   1  -6 -17   63.70    4.50
   1  -6 -17   47.63    3.25
   1  -6 -16   42.77    4.19
   1  -6 -16   44.05    3.08
   1  -6 -16   43.20    3.33
   1  -6 -16   35.53    3.32
   1  -6 -15  357.34   13.03
   1  -6 -15  371.57   11.70
   1  -6 -15  387.88   10.29
   1  -6 -15  389.34   11.03
   1  -6 -14    5.90    2.53
   1  -6 -14    9.26    2.41
   1  -6 -14    6.11    1.72
   1  -6 -14    9.98    2.21
  -1  -6  14    7.60    1.48
   1  -6 -13  868.51   23.43
   1  -6 -13  929.82   22.38
  -1  -6  13  869.04   18.01
  -1  -6  13  916.01   18.75
   1  -6 -13  942.86   19.54
   1  -6 -13  920.85   20.24
   1  -6 -12  820.53   22.42
   1  -6 -12  897.11   22.04
  -1  -6  12  795.10   17.31
  -1  -6  12  798.99   17.60
   1  -6 -12  875.70   19.38
   1  -6 -12  893.97   18.50
   1  -6 -11  108.50    5.27
   1  -6 -11  112.90    5.79
  -1  -6  11  108.37    5.10
  -1  -6  11  104.07    4.87
   1  -6 -11  115.04    7.37
  -1  -6  11  108.45    5.02
   1  -6 -11  117.46    7.07
   1  -6 -10  809.00   17.42
   1  -6 -10  801.72   18.29
  -1  -6  10  817.09   17.42
  -1  -6  10  791.22   17.08
   1  -6 -10  806.61   21.15
  -1  -6  10  764.83   16.99
   1  -6 -10  857.89   21.55
   1  -6  -9  231.75    7.84
   1  -6  -9  217.55    7.46
   1  -6  -9  233.18    8.12
   1  -6  -9  238.78    9.87
   1  -6  -9  251.27   10.34
  -1  -6   9  235.82    7.65
  -1  -6   9  225.56    7.46
  -1  -6   9  213.05    7.33
  -1  -6   8 1228.36   24.25
   1  -6  -8 1159.43   27.12
  -1  -6   7  105.67    4.50
   1  -6  -7   95.82    5.56
  -1  -6   6  917.07   17.27
  -1  -6   6  868.55   16.57
  -1  -6   5 3357.91   52.68
  -1  -6   5 3442.33   53.24
  -1  -6   4    6.38    1.05
  -1  -6   4    6.41    1.14
  -1  -6   4    5.94    1.05
  -1  -6   3   35.67    2.02
   1  -6  -3   37.87    2.26
  -1  -6   3   39.18    2.28
  -1  -6   3   39.56    2.30
   1  -6  -2    2.84    0.84
  -1  -6   2    2.76    0.86
  -1  -6   1  560.63   11.54
   1  -6  -1  564.88   11.40
  -1  -6   0   93.29    3.61
   1  -6   0   88.04    3.41
   1  -6   1 2826.13   45.59
  -1  -6  -1 2934.38   46.08
   1  -6   2 1393.19   23.63
   1  -6   2 1374.88   23.69
  -1  -6  -3    7.06    1.15
   1  -6   3    5.84    0.98
   1  -6   3    7.02    1.14
   1  -6   3    8.00    1.10
   1  -6   4  841.42   15.68
  -1  -6  -4  846.87   16.00
   1  -6   4  880.64   16.04
  -1  -6  -5   94.26    3.72
  -1  -6  -5  103.36    5.16
   1  -6   5  100.67    4.05
   1  -6   5   90.37    3.75
  -1  -6  -6  519.03   11.38
  -1  -6  -6  556.82   14.30
   1  -6   6  551.50   12.03
  -1  -6  -7  376.78   11.72
   1  -6   7  369.19    9.33
  -1  -6  -8 1626.91   33.80
  -1  -6  -8 1662.72   30.01
   1  -6   8 1562.20   31.87
  -1  -6  -8 1708.18   33.79
   1  -6   8 1743.43   29.99
  -1  -6  -8 1691.83   30.49
  -1  -6  -8 1672.69   29.03
  -1  -6  -9 1672.00   31.40
   1  -6   9 1628.38   32.86
  -1  -6  -9 1718.08   34.88
  -1  -6  -9 1781.81   35.35
   1  -6   9 1761.11   30.81
  -1  -6 -10  307.56   11.71
  -1  -6 -10  286.22   11.09
  -1  -6 -10  295.27    9.37
  -1  -6 -10  295.33    9.33
   1  -6  10  289.42    8.70
  -1  -6 -11  467.00   15.25
  -1  -6 -11  469.71   14.59
   1  -6  11  453.84   11.54
  -1  -6 -11  450.77   12.35
  -1  -6 -11  446.10   12.31
  -1  -6 -12   -0.20    1.56
  -1  -6 -12    3.96    2.38
   1  -6  12    0.23    1.08
  -1  -6 -12    0.98    1.16
  -1  -6 -12    1.16    1.42
  -1  -6 -13    8.29    2.84
  -1  -6 -13    9.82    2.17
  -1  -6 -13    8.39    1.65
  -1  -6 -13   10.99    2.24
   1  -6  13    7.46    1.64
  -1  -6 -14    2.69    1.63
  -1  -6 -15  830.46   17.93
  -1  -6 -15  847.99   19.92
  -1  -6 -16  159.41    5.92
  -1  -6 -16  155.61    6.63
  -1  -6 -17   15.53    1.85
  -1  -6 -17   16.72    2.09
  -1  -7  18  110.80    3.66
   1  -7 -16   59.49    3.83
   1  -7 -15  142.76    6.97
   1  -7 -15  130.39    6.46
  -1  -7  14  821.61   16.23
  -1  -7  14  862.96   17.10
   1  -7 -14  854.87   20.91
   1  -7 -14  866.22   18.55
   1  -7 -14  824.12   20.39
  -1  -7  13  332.70    8.92
  -1  -7  13  324.42    9.27
   1  -7 -13  335.28   12.07
   1  -7 -13  340.45   12.09
   1  -7 -13  346.53   10.44
   1  -7 -12  157.58    6.81
  -1  -7  12  136.72    5.63
  -1  -7  12  144.46    5.88
   1  -7 -12  149.55    8.29
   1  -7 -12  145.80    6.23
   1  -7 -12  145.14    7.80
   1  -7 -11   66.01    4.52
  -1  -7  11   62.85    3.95
   1  -7 -11   65.13    5.32
   1  -7 -11   68.33    5.85
  -1  -7  11   66.64    4.00
   1  -7 -11   63.51    4.15
  -1  -7  10   36.44    3.21
   1  -7 -10   39.42    4.84
   1  -7 -10   40.64    4.20
   1  -7 -10   37.42    3.50
  -1  -7  10   35.01    3.01
  -1  -7  10   35.93    2.96
  -1  -7   9 3051.95   53.20
   1  -7  -9 3221.27   59.52
   1  -7  -9 3335.06   56.97
   1  -7  -9 3260.05   54.51
  -1  -7   9 3036.01   52.41
  -1  -7   9 3215.66   53.19
   1  -7  -8  588.74   15.75
   1  -7  -8  586.26   18.24
   1  -7  -8  631.55   14.15
  -1  -7   8  557.62   13.79
  -1  -7   8  529.44   13.84
   1  -7  -7  224.77    7.47
   1  -7  -7  194.00   10.00
  -1  -7   7  218.33    7.13
  -1  -7   7  202.14    7.04
  -1  -7   7  193.50    7.36
   1  -7  -6  434.54   11.30
  -1  -7   6  445.49   11.15
   1  -7  -6  420.50   14.93
  -1  -7   6  397.29   11.33
  -1  -7   5  491.65   11.92
  -1  -7   5  530.24   12.45
  -1  -7   4 1488.94   27.05
  -1  -7   4 1462.00   27.15
  -1  -7   3 1417.27   25.20
  -1  -7   3 1441.20   25.12
  -1  -7   2  484.92   11.11
  -1  -7   2  475.31   10.64
   1  -7  -1  487.68   10.45
  -1  -7   1  482.67   10.72
   1  -7  -1  469.56   11.14
  -1  -7   1  506.24   11.48
   1  -7   0 2797.22   44.84
  -1  -7   0 2780.61   44.59
  -1  -7   0 2853.75   45.88
   1  -7   0 2806.09   45.66
   1  -7   1   65.90    3.12
   1  -7   1   65.94    3.26
  -1  -7  -1   63.33    3.28
   1  -7   2 1664.03   28.50
   1  -7   2 1654.31   28.63
   1  -7   3    7.60    1.31
  -1  -7  -3    6.62    1.23
   1  -7   4   61.66    3.30
  -1  -7  -4   54.76    3.06
   1  -7   5 2853.20   50.21
   1  -7   5 2863.80   48.84
  -1  -7  -5 2967.80   49.12
  -1  -7  -5 3030.42   54.94
  -1  -7  -5 2835.09   47.23
  -1  -7  -6  156.70    5.45
   1  -7   6  157.80    5.91
  -1  -7  -6  146.80    5.57
   1  -7   6  148.73    7.22
  -1  -7  -6  157.99    5.48
   1  -7   6  169.16    6.53
  -1  -7  -6  165.98    8.94
  -1  -7  -6  174.03    6.73
   1  -7   7  411.53   10.56
  -1  -7  -7  383.92   10.14
   1  -7   7  383.09   12.31
  -1  -7  -7  398.97    9.72
  -1  -7  -7  386.08   10.63
   1  -7   7  389.77   10.85
   1  -7   8   17.86    2.43
  -1  -7  -8   18.94    2.00
   1  -7   8   16.20    2.80
  -1  -7  -8   22.97    2.62
   1  -7   8   20.51    2.40
   1  -7   9    4.64    1.61
  -1  -7  -9    4.56    2.87
   1  -7   9    5.10    1.61
  -1  -7  -9    5.51    1.73
  -1  -7  -9    4.50    1.74
   1  -7  10 1040.37   21.05
   1  -7  10 1064.46   21.39
  -1  -7 -10 1036.22   22.00
  -1  -7 -10 1041.30   22.05
   1  -7  11  668.03   15.25
  -1  -7 -11  726.21   20.15
  -1  -7 -11  693.65   16.23
  -1  -7 -11  679.51   16.16
   1  -7  11  659.02   15.64
   1  -7  12   51.27    3.36
  -1  -7 -12   54.84    5.23
  -1  -7 -12   52.74    3.89
   1  -7  12   52.50    3.60
   1  -7  13   41.97    2.85
  -1  -7 -13   42.95    3.38
  -1  -7 -13   41.78    4.41
   1  -7  13   44.62    3.09
  -1  -7 -14  448.28   13.54
   1  -7  14  427.37   10.08
  -1  -7 -14  459.30   11.52
  -1  -7 -15  262.22    9.21
   1  -7  15  277.93    8.46
  -1  -7 -16  308.30    9.08
   1  -8 -14    3.46    2.06
  -1  -8  14    6.58    1.27
  -1  -8  13  160.07    5.48
   1  -8 -13  165.72    8.11
  -1  -8  13  164.08    5.79
   1  -8 -12    7.60    2.85
  -1  -8  12    8.47    1.69
  -1  -8  12    8.77    1.68
   1  -8 -11   48.22    5.16
  -1  -8  11   41.69    3.23
  -1  -8  11   43.06    3.24
  -1  -8  10 1716.30   33.70
  -1  -8  10 1599.91   30.56
  -1  -8  10 1615.04   30.45
   1  -8 -10 1757.83   37.34
   1  -8  -9    1.93    2.87
  -1  -8   9    2.36    2.20
  -1  -8   9    1.03    1.36
  -1  -8   9    1.59    1.77
   1  -8  -8  168.49    6.48
  -1  -8   8  154.40    7.63
  -1  -8   8  153.31    6.68
  -1  -8   8  149.94    6.19
  -1  -8   8  149.06    5.92
   1  -8  -8  159.11    9.55
   1  -8  -7    5.06    1.70
  -1  -8   7    2.81    1.85
   1  -8  -7    1.24    2.62
  -1  -8   7    2.20    1.63
  -1  -8   7    2.50    1.21
   1  -8  -6    0.21    2.72
   1  -8  -6    0.72    1.55
  -1  -8   6    0.98    1.73
  -1  -8   6    1.33    1.10
  -1  -8   6    1.34    1.18
  -1  -8   5  602.38   15.83
  -1  -8   5  572.56   14.73
   1  -8  -5  626.85   14.65
  -1  -8   5  592.93   13.08
  -1  -8   5  589.96   13.51
  -1  -8   4 2761.40   48.53
  -1  -8   4 2689.64   47.37
  -1  -8   4 2566.83   45.56
  -1  -8   4 2717.54   45.31
  -1  -8   4 2733.91   44.71
  -1  -8   3  683.98   16.88
   1  -8  -3  680.90   15.42
  -1  -8   3  685.65   16.25
  -1  -8   3  659.99   13.75
  -1  -8   3  673.96   14.34
  -1  -8   3  642.83   15.01
  -1  -8   2    2.01    1.57
  -1  -8   2    2.11    1.44
   1  -8  -2    0.18    1.52
   1  -8  -2    2.77    2.30
  -1  -8   2    5.43    1.87
   1  -8  -2    1.08    1.31
  -1  -8   2    1.95    0.98
  -1  -8   2    0.97    0.74
   1  -8  -1  569.81   13.85
  -1  -8   1  515.13   13.07
   1  -8  -1  552.50   17.59
  -1  -8   1  541.17   14.08
   1  -8  -1  540.46   13.27
   1  -8  -1  554.94   15.08
  -1  -8   1  552.41   13.78
   1  -8  -1  531.09   11.39
  -1  -8   1  514.58   11.53
  -1  -8   0 1179.13   21.51
   1  -8   0 1168.61   22.60
   1  -8   0 1156.86   28.74
  -1  -8   0 1300.24   24.88
   1  -8   0 1213.07   24.06
   1  -8   0 1230.82   26.20
   1  -8   0 1214.18   24.32
  -1  -8   0 1283.27   24.40
   1  -8   0 1197.03   21.82
   1  -8   0 1262.68   24.52
  -1  -8   0 1132.40   23.62
   1  -8   1  788.94   17.97
   1  -8   1  765.67   16.12
   1  -8   1  727.79   21.30
   1  -8   1  765.80   15.63
   1  -8   1  815.74   19.64
  -1  -8  -1  776.96   17.33
   1  -8   1  784.20   17.69
   1  -8   1  785.56   17.58
  -1  -8  -1  840.09   18.03
   1  -8   2  119.91    5.66
  -1  -8  -2  106.80    5.36
   1  -8   2  117.12    4.68
  -1  -8  -2  113.82    4.88
   1  -8   2  111.37    6.39
  -1  -8  -2  118.43    7.98
  -1  -8  -2  129.52    5.88
   1  -8   2  115.90    5.67
   1  -8   2  120.27    5.89
  -1  -8  -3    1.45    1.54
   1  -8   3    0.65    1.46
  -1  -8  -3    0.56    1.43
   1  -8   3    5.33    1.91
  -1  -8  -3    1.38    1.13
   1  -8   3    0.20    1.02
   1  -8   3    0.51    1.64
  -1  -8  -3    5.77    3.07
   1  -8   3    1.59    1.93
   1  -8   4 1871.61   37.36
   1  -8   4 1863.28   33.27
  -1  -8  -4 1867.51   32.95
  -1  -8  -4 1926.95   34.70
   1  -8   4 1932.93   35.66
   1  -8   4 1862.34   34.66
   1  -8   4 1884.60   35.58
   1  -8   5   29.80    2.70
  -1  -8  -5   32.18    2.59
  -1  -8  -5   33.12    3.20
   1  -8   5   33.21    3.47
   1  -8   5   37.54    3.32
   1  -8   5   29.02    3.39
  -1  -8  -5   32.25    4.85
  -1  -8  -6 3216.00   53.38
  -1  -8  -6 3404.54   55.92
  -1  -8  -6 3424.49   63.15
   1  -8   6 3280.02   58.76
   1  -8   6 3362.14   57.41
   1  -8   6 3262.13   55.48
   1  -8   7   18.52    2.29
   1  -8   7   16.38    2.38
  -1  -8  -7   16.24    1.87
   1  -8   7   18.46    2.72
   1  -8   7   17.22    2.84
  -1  -8  -7   18.20    3.99
  -1  -8  -8  176.24    5.81
   1  -8   8  176.87    6.72
   1  -8   8  174.24    7.91
   1  -8   8  172.13    7.27
   1  -8   8  171.70    6.64
   1  -8   9  316.05    9.17
   1  -8   9  320.78    9.52
   1  -8   9  315.67   10.16
   1  -8   9  331.23   11.11
   1  -8  10    8.74    1.73
   1  -8  10    9.82    2.39
   1  -8  10    7.11    1.72
  -1  -8 -10    9.13    3.28
   1  -8  10    9.46    2.22
   1  -8  11  177.93    6.47
   1  -8  11  204.58    8.15
   1  -8  11  189.20    7.00
  -1  -8 -11  195.61    9.55
   1  -8  12  224.03    7.21
   1  -8  12  199.58    6.63
  -1  -8 -12  220.34    9.77
   1  -8  12  228.69    8.26
   1  -8  13  152.26    5.35
  -1  -8 -13  161.74    7.77
   1  -8  13  158.98    6.37
   1  -8  14  542.72   11.05
  -1  -8 -14  514.74   14.17
  -1  -8 -15   99.32    4.88
   1  -9 -13  101.59    5.40
  -1  -9  13   99.16    3.89
  -1  -9  12   43.03    2.82
  -1  -9  11  247.20    7.41
  -1  -9  11  225.44    7.21
  -1  -9  10    7.38    1.71
  -1  -9  10    8.31    1.99
   1  -9 -10   10.33    3.37
  -1  -9   9   63.12    4.07
   1  -9  -9   52.48    5.64
  -1  -9   9   50.80    3.50
  -1  -9   9   57.81    4.46
  -1  -9   8  218.91    7.94
  -1  -9   8  221.81    8.83
   1  -9  -8  238.31   10.74
   1  -9  -7  743.08   16.31
   1  -9  -7  751.54   20.87
  -1  -9   7  680.90   15.77
  -1  -9   7  692.62   17.87
  -1  -9   6  454.73   11.81
   1  -9  -6  505.22   16.60
  -1  -9   6  458.71   12.83
   1  -9  -6  495.68   12.61
  -1  -9   6  464.06   13.68
   1  -9  -5  415.68   14.86
  -1  -9   5  394.44   12.24
  -1  -9   5  385.05   11.48
  -1  -9   5  363.61    9.95
  -1  -9   5  391.19   10.39
   1  -9  -4  714.41   20.71
  -1  -9   4  685.46   17.26
  -1  -9   4  716.01   16.85
  -1  -9   4  649.39   15.08
  -1  -9   4  676.52   14.96
   1  -9  -3   62.17    6.10
  -1  -9   3   64.28    4.60
  -1  -9   3   64.73    4.44
   1  -9  -3   68.96    4.47
  -1  -9   3   62.58    3.91
  -1  -9   3   65.56    3.64
   1  -9  -2   41.20    4.98
  -1  -9   2   41.53    3.79
   1  -9  -2   39.78    3.43
  -1  -9   2   47.61    3.77
  -1  -9   2   43.83    3.37
   1  -9  -2   45.01    3.76
  -1  -9   2   40.70    2.79
  -1  -9   1  105.07    5.19
   1  -9  -1  106.96    5.52
  -1  -9   1  107.02    5.78
   1  -9  -1   98.97    5.24
   1  -9  -1   91.97    7.19
  -1  -9   1  105.97    4.31
   1  -9   0 2633.50   43.92
   1  -9   0 2746.66   46.46
  -1  -9   0 2784.98   47.28
   1  -9   0 2725.93   46.55
   1  -9   0 2705.84   46.84
  -1  -9  -1  214.23    7.11
   1  -9   1  216.64    8.02
   1  -9   1  207.16    6.62
   1  -9   1  214.29    7.94
  -1  -9  -1  221.60    8.19
   1  -9   1  215.78    7.98
  -1  -9  -1  196.51    7.49
  -1  -9  -2 1121.33   21.52
   1  -9   2 1132.15   23.51
   1  -9   2 1100.10   21.20
  -1  -9  -2 1024.84   22.40
  -1  -9  -2 1201.94   23.79
   1  -9   2 1082.40   23.07
   1  -9   2 1097.66   22.95
  -1  -9  -3  589.03   13.29
   1  -9   3  606.90   15.38
  -1  -9  -3  567.41   14.36
   1  -9   3  582.17   14.57
   1  -9   3  577.42   13.33
   1  -9   3  596.59   15.01
   1  -9   4   30.09    2.65
  -1  -9  -4   25.80    2.39
   1  -9   4   24.80    3.02
  -1  -9  -4   25.95    4.59
  -1  -9  -4   23.15    2.79
   1  -9   4   25.04    3.17
   1  -9   4   22.18    2.78
   1  -9   5   45.35    3.26
  -1  -9  -5   47.21    2.99
  -1  -9  -5   43.69    5.39
   1  -9   5   48.63    3.98
  -1  -9  -5   48.64    3.72
   1  -9   5   47.13    4.05
   1  -9   5   51.02    3.70
  -1  -9  -6  232.21    6.90
  -1  -9  -6  245.31   11.96
   1  -9   6  237.54    7.80
   1  -9   6  244.01    9.02
   1  -9   6  251.80    9.00
   1  -9   6  239.57    7.99
  -1  -9  -7 1297.02   31.32
  -1  -9  -7 1203.44   22.43
   1  -9   7 1294.30   26.12
   1  -9   7 1259.37   24.12
   1  -9   8   83.21    4.25
   1  -9   8   86.85    5.08
  -1  -9  -8   85.12    7.02
   1  -9   8   80.15    4.31
   1  -9   8   84.58    5.10
   1  -9   9  440.94   10.74
   1  -9   9  465.17   12.30
   1  -9   9  483.67   12.91
   1  -9   9  445.95   11.39
   1  -9  10  853.75   18.27
   1  -9  10  832.49   17.52
   1  -9  11   60.78    3.58
   1  -9  11   53.32    3.15
   1  -9  11   66.21    3.96
  -1  -9 -11   58.54    5.17
   1  -9  12   40.10    2.65
   1  -9  12   39.18    2.93
  -1  -9 -12   39.10    3.97
   1  -9  13    0.99    0.89
  -1  -9 -13    1.16    1.65
  -1 -10  11  558.55   11.73
  -1 -10  10  544.11   11.96
  -1 -10   9   38.25    3.28
  -1 -10   8  174.76    6.86
  -1 -10   8  153.42    5.76
  -1 -10   7   75.59    4.67
  -1 -10   7   67.93    3.72
   1 -10  -6   30.42    4.12
   1 -10  -6   31.40    2.85
  -1 -10   6   29.62    3.15
  -1 -10   6   29.83    2.56
  -1 -10   5  179.73    6.06
   1 -10  -5  200.84    9.83
  -1 -10   5  193.32    7.76
  -1 -10   5  196.52    6.53
  -1 -10   4  281.30    8.20
  -1 -10   4  298.06    9.80
  -1 -10   4  299.29    8.35
   1 -10  -4  286.58   12.06
  -1 -10   3  564.04   12.51
  -1 -10   3  538.59   12.94
  -1 -10   3  594.66   14.77
   1 -10  -3  572.28   13.99
   1 -10  -3  517.59   17.13
  -1 -10   2    0.85    1.28
   1 -10  -2    0.18    1.58
  -1 -10   2    2.08    1.72
  -1 -10   2    1.37    0.98
   1 -10  -1  637.18   15.17
  -1 -10   1  607.58   13.82
   1 -10  -1  642.50   15.07
  -1 -10   1  644.59   15.59
   1 -10   0  222.99    7.99
  -1 -10   0  217.93    6.99
  -1 -10   0  225.15    8.27
   1 -10   0  234.11    7.99
  -1 -10  -1   23.50    2.30
  -1 -10  -1   23.50    2.63
   1 -10   1   22.92    2.76
   1 -10   1   27.13    2.77
  -1 -10  -1   24.67    2.94
   1 -10   1   24.94    2.78
  -1 -10  -2  113.51    4.71
  -1 -10  -2  109.71    5.27
   1 -10   2  106.41    5.33
   1 -10   2  125.11    5.70
   1 -10   2  112.40    5.51
  -1 -10  -3  285.38    8.91
  -1 -10  -3  283.45    7.87
   1 -10   3  299.09    8.35
   1 -10   3  294.63    9.05
   1 -10   3  302.84    9.46
   1 -10   3  308.60    9.58
  -1 -10  -4  465.58   12.06
   1 -10   4  457.60   11.89
   1 -10   4  478.03   11.44
   1 -10   4  466.61   12.51
   1 -10   4  489.92   12.76
   1 -10   5   30.55    2.79
   1 -10   5   33.90    2.70
   1 -10   5   32.54    3.07
   1 -10   5   29.72    3.12
   1 -10   6  502.30   12.03
   1 -10   6  511.21   12.19
   1 -10   6  533.36   13.23
   1 -10   6  528.81   13.27
   1 -10   7  567.75   12.75
   1 -10   7  583.75   13.30
   1 -10   7  608.24   14.26
   1 -10   7  623.63   14.40
   1 -10   8   26.05    2.15
   1 -10   8   25.67    2.64
   1 -10   9    1.05    1.27
   1 -10   9    2.80    1.54
   1 -10  10  175.95    5.90
   1 -10  10  179.81    5.85
   1 -10  11    5.22    1.26
   1 -10  11    4.04    1.17
  -1 -11   8   64.27    3.35
  -1 -11   8   62.26    2.93
  -1 -11   7  439.28   10.52
  -1 -11   7  415.79    9.50
  -1 -11   6    1.47    1.37
  -1 -11   6    3.28    0.98
  -1 -11   5   19.34    2.32
  -1 -11   5   18.80    1.78
   1 -11  -4   95.22    4.33
  -1 -11   4   81.59    3.48
  -1 -11   4   84.15    3.73
  -1 -11   4   91.18    4.58
  -1 -11   3   60.56    3.16
   1 -11  -3   67.87    3.80
  -1 -11   3   67.34    4.06
  -1 -11   2  671.07   14.21
   1 -11  -2  708.58   15.23
   1 -11  -1  189.96    6.53
  -1 -11   1  181.23    5.99
  -1 -11   0    7.46    1.63
   1 -11   0    7.80    1.77
   1 -11   1  163.00    5.91
  -1 -11  -1  150.55    5.52
   1 -11   2   68.50    3.80
  -1 -11  -2   64.59    3.59
   1 -11   3  618.52   13.75
   1 -11   3  682.37   14.56
   1 -11   4  525.35   11.89
   1 -11   4  572.33   12.76
   1 -11   5    1.27    1.06
   1 -11   5    0.46    1.19
   1 -11   6   47.53    2.57
   1 -11   6   49.26    3.01
   1 -11   7  110.98    3.65
   1 -11   7  121.82    4.53
   1 -11   8  187.80    5.48
   1 -12  -2   20.47    1.77
   1 -12  -1  135.50    4.42
   1 -12   0   17.24    1.63
   1 -12   1    1.70    0.95
   1 -12   2  468.35    9.60
   1 -12   3   34.93    1.94
   1 -12   4   31.04    1.68
   2   0 -21   -0.06    0.58
   2   0 -20  172.24    5.09
  -2   0  20  220.25    6.52
   2   0 -19    0.31    0.93
  -2   0  19   -0.08    1.18
   2   0 -18  472.78   15.18
   2   0 -17   -0.18    2.07
   2   0 -16   55.49    5.44
   2   0 -15    0.96    2.11
   2   0 -14 1333.66   33.20
  -2   0  14 1484.22   30.94
  -2   0  13    1.38    1.56
  -2   0  12   87.15    5.74
  -2   0  11    0.49    1.40
  -2   0  10 1116.84   23.80
  -2   0   9    0.28    1.38
  -2   0   8  542.49   13.27
  -2   0   7    6.24    1.73
  -2   0   6  583.52   12.90
  -2   0   5    3.14    1.32
  -2   0   3    4.72    1.10
  -2   0   2 1021.80   16.88
  -2   0   1    1.62    0.53
  -2   0   0 3202.28   48.11
   2   0   1    0.51    0.47
  -2   0  -1    0.43    0.47
   2   0   3    2.22    0.68
   2   0   4 4391.62   67.17
   2   0   5    2.05    0.91
   2   0   6   52.51    2.92
  -2   0  -7    0.58    0.71
  -2   0  -8   47.88    2.47
  -2   0  -9    2.51    0.95
  -2   0 -10 6635.03   98.96
   2   0  10 6538.98  104.30
  -2   0 -10 6650.33  103.10
  -2   0 -11    1.98    1.67
  -2   0 -11    1.19    0.96
   2   0  11    1.69    1.16
   2   0  11    0.72    1.59
   2   0  12 1377.79   26.06
   2   0  12 1393.21   31.22
  -2   0 -12 1369.22   28.81
   2   0  13    0.88    1.43
   2   0  13   -0.36    2.07
   2   0  14   59.36    4.13
   2   0  15   -0.50    1.88
   2   0  16  954.09   20.85
  -2   0 -17    0.94    1.22
   2   0  17   -0.09    1.51
  -2   0 -17   -0.32    1.07
   2   0  18   74.66    4.09
  -2   0 -18   61.71    3.08
   2   0  19    0.06    1.05
   2  -1 -21   77.19    2.86
   2  -1 -20   20.22    1.73
   2   1 -20   17.74    1.46
  -2  -1  20   25.20    2.24
  -2   1  20   24.92    2.21
   2  -1 -20   24.77    2.70
   2  -1 -19  168.53    5.49
   2   1 -19  149.28    4.87
   2  -1 -19  154.40    5.44
  -2  -1  19  191.64    6.53
  -2   1  19  186.74    6.43
   2  -1 -19  195.74    8.51
   2  -1 -18  395.56   10.28
   2  -1 -18  437.80   14.77
   2  -1 -17   76.65    4.20
   2  -1 -17   83.66    6.72
   2  -1 -16   30.46    2.77
   2   1 -16   30.44    3.99
   2  -1 -16   26.00    4.26
   2   1 -15    2.48    2.03
   2  -1 -15    1.58    2.28
   2  -1 -15    0.85    1.17
   2   1 -14 1179.20   30.87
   2  -1 -14 1202.37   31.49
  -2   1  14 1342.53   29.23
  -2  -1  14 1288.29   28.93
   2  -1 -13  164.71    9.88
  -2   1  13  188.68    8.58
  -2  -1  13  182.10    8.39
  -2   1  12  212.44    8.88
  -2  -1  12  199.39    8.59
  -2   1  11  587.76   15.82
  -2  -1  11  600.54   15.82
  -2   1  10 2551.35   45.41
  -2  -1  10 2494.29   45.08
  -2   1   9   72.96    4.53
  -2  -1   9   73.35    4.52
  -2   1   8 3070.66   51.02
  -2  -1   8 2952.12   50.69
  -2   1   7 1714.83   30.89
  -2  -1   7 1736.81   31.03
  -2   1   6   47.07    3.06
  -2  -1   6   48.32    3.06
  -2  -1   5  136.12    4.73
  -2   1   5  127.01    4.66
  -2   1   4 3373.23   51.15
  -2  -1   4 3178.00   50.96
  -2   1   3 5784.78   89.45
  -2  -1   3 6074.34   89.49
  -2   1   2  173.77    4.09
  -2  -1   2  169.24    4.05
  -2   1   1    8.20    0.78
  -2  -1   1   10.89    0.87
  -2  -1   0 5545.98   82.41
  -2   1  -1  101.05    2.46
  -2  -1  -1   98.92    2.47
   2  -1   2 4218.20   65.48
   2   1   2 4379.61   64.58
   2   1   3  591.66   10.46
  -2  -1  -3  624.54    9.64
   2   1   4 2623.20   41.34
   2  -1   4 2708.88   42.54
  -2  -1  -4 2670.14   39.75
   2  -1   5  288.07    7.53
   2   1   5  278.54    6.67
  -2  -1  -5  298.21    4.95
   2   1   6 7189.81  110.19
   2  -1   6 7363.34  111.60
  -2  -1  -7  750.30   13.98
  -2   1  -7  782.28   14.00
  -2   1  -8  592.72   11.78
  -2  -1  -8  604.14   11.82
  -2  -1  -9    3.81    0.99
  -2   1  -9    2.28    0.88
   2  -1   9    2.87    0.99
   2   1   9    3.87    1.02
   2   1  10  139.60    6.93
   2  -1  10  146.76    7.03
  -2  -1 -10  144.66    6.90
  -2  -1 -10  153.12    4.96
  -2   1 -10  139.02    4.77
   2   1  10  131.56    4.95
   2  -1  10  135.49    5.04
   2  -1  11  574.88   16.56
   2   1  11  544.88   16.21
   2   1  11  543.85   12.75
   2  -1  11  551.59   12.83
  -2  -1 -11  549.77   15.73
  -2  -1 -11  580.04   12.27
  -2   1 -11  570.19   12.22
   2   1  12  138.83    5.73
   2  -1  12  148.73    5.94
  -2  -1 -12  157.91    7.84
  -2  -1 -12  146.82    5.68
   2   1  12  143.29    8.14
   2  -1  12  143.23    8.07
   2   1  13   59.29    3.88
   2  -1  13   60.33    3.94
  -2  -1 -13   54.98    4.95
  -2  -1 -13   62.30    3.81
   2   1  14 1348.28   26.77
   2  -1  14 1412.13   27.14
  -2  -1 -14 1372.90   26.08
   2   1  15   30.07    3.11
   2  -1  15   30.48    3.11
  -2  -1 -15   27.69    2.71
  -2  -1 -15   23.91    3.55
   2   1  16  782.80   18.38
   2  -1  16  843.50   18.84
  -2  -1 -16  835.19   18.20
   2  -1  17  230.04    7.94
   2   1  17  223.15    7.81
  -2  -1 -17  232.44    7.50
  -2  -1 -17  213.68    6.97
  -2  -1 -18   10.11    1.61
  -2  -1 -18    9.09    1.51
   2   1  18    7.98    1.69
   2  -1  18   10.44    1.80
  -2  -1 -19   13.99    1.49
   2   1  19   17.07    1.87
   2  -1  19   19.82    2.00
  -2  -1 -20  468.04    9.03
   2  -2 -21   68.66    2.70
  -2   2  21   69.82    2.67
  -2  -2  21   68.05    2.69
  -2   2  20   72.64    3.38
  -2  -2  20   81.25    3.58
   2  -2 -20   74.46    4.49
  -2  -2  19   45.40    3.07
  -2   2  19   40.65    2.91
   2  -2 -19   44.72    4.22
   2  -2 -19   38.67    2.60
   2  -2 -19   36.12    2.68
  -2  -2  18  133.75    5.55
  -2   2  18  122.21    5.28
   2  -2 -18  134.87    7.91
   2  -2 -18  121.32    4.97
   2  -2 -18  122.26    5.26
   2  -2 -17  586.67   18.89
   2  -2 -17  563.62   13.64
   2  -2 -16  529.97   18.41
   2  -2 -16  570.91   13.71
   2  -2 -15  191.82   10.54
   2  -2 -15  235.88    7.80
  -2   2  14  847.20   21.26
  -2  -2  14  859.57   21.28
   2  -2 -13    2.41    1.32
   2  -2 -13    0.80    2.16
  -2  -2  13    0.67    1.38
  -2   2  13    1.69    1.49
  -2   2  12  548.15   15.12
  -2  -2  12  571.21   15.49
  -2   2  11 1267.96   27.00
  -2  -2  11 1314.79   27.16
  -2   2  10    1.40    1.44
  -2  -2  10    0.11    1.48
  -2   2   9 1493.28   28.45
  -2  -2   9 1420.96   28.25
  -2   2   8  152.01    6.13
  -2  -2   8  127.62    5.63
  -2   2   7  112.76    5.01
  -2  -2   7  100.55    4.75
  -2   2   6  975.61   18.91
  -2  -2   6 1005.83   19.07
  -2   2   5  395.12    9.14
  -2  -2   5  426.55    9.23
  -2   2   4 1738.18   28.78
  -2  -2   4 1773.31   28.74
  -2   2   3 4006.54   62.18
  -2  -2   3 4155.25   62.27
  -2  -2   2 3377.04   49.99
  -2   2   2 3211.00   49.96
   2  -2  -1  309.77    5.92
  -2  -2   1  328.03    5.82
  -2   2   1  311.16    5.81
   2  -2   0 3176.52   47.75
  -2  -2   0 3130.59   47.05
  -2   2   0 3115.21   47.07
   2  -2   1 2086.93   32.82
   2   2   2  705.36   11.40
  -2  -2  -3 5630.86   82.99
   2   2   3 5527.64   83.19
  -2  -2  -4    1.48    0.37
   2   2   4    2.09    0.58
   2  -2   4    1.43    1.09
   2   2   5  105.72    3.37
   2  -2   5   97.56    4.47
  -2  -2  -6  392.90    6.91
  -2   2  -6  394.19    8.01
  -2  -2  -6  377.76    7.98
  -2   2  -7 1011.04   17.71
  -2  -2  -7 1021.35   17.80
  -2  -2  -8  851.90   15.71
  -2   2  -8  853.28   15.68
  -2   2  -9  993.70   17.42
  -2  -2  -9  984.86   17.31
  -2  -2  -9  963.19   21.29
  -2  -2 -10  822.02   15.58
  -2   2 -10  834.55   15.62
  -2  -2 -10  815.08   19.84
   2  -2  10  772.71   16.03
   2   2  10  738.43   15.77
   2   2  10  806.94   19.73
   2  -2  10  778.58   19.59
  -2  -2 -11  713.16   18.88
   2  -2  11  720.52   19.33
   2   2  11  721.53   19.24
   2   2  11  659.67   14.80
   2  -2  11  707.59   15.16
  -2  -2 -12  969.17   23.58
  -2  -2 -12  965.41   19.46
   2   2  12  909.92   19.25
   2  -2  12  973.15   19.63
   2   2  12  899.23   23.60
   2  -2  12  916.82   23.78
   2  -2  13   81.03    4.58
   2   2  13   75.24    4.35
  -2  -2 -13   80.60    4.46
  -2  -2 -13   66.02    5.60
   2   2  14  902.85   19.89
  -2  -2 -14  939.01   19.81
  -2  -2 -14  900.75   23.57
  -2  -2 -15  659.82   19.34
  -2  -2 -15  760.89   17.61
   2   2  15  696.75   16.59
   2  -2  15  779.85   17.33
  -2  -2 -15  699.73   16.33
  -2  -2 -16   35.68    3.28
  -2  -2 -16   27.13    3.63
   2   2  16   30.02    2.99
   2  -2  16   36.90    3.34
   2   2  17   99.52    4.87
   2  -2  17  109.54    5.15
  -2  -2 -17   99.86    4.65
  -2  -2 -17  103.41    4.90
   2  -2  18    2.64    1.36
   2   2  18    1.42    1.15
  -2  -2 -18    2.52    1.19
  -2  -2 -18    2.52    1.23
  -2  -2 -19   11.09    1.40
   2  -3 -21    3.42    0.84
  -2   3  20   49.16    2.46
   2  -3 -20   56.11    2.80
   2  -3 -19  475.92   13.71
  -2  -3  19  474.73   10.42
  -2   3  19  446.24   10.10
   2  -3 -19  381.54   10.00
   2  -3 -19  394.82    9.76
   2  -3 -18   77.49    5.92
  -2  -3  18   78.17    4.00
  -2   3  18   72.04    3.80
   2  -3 -18   64.59    3.62
   2  -3 -18   67.87    3.91
   2  -3 -17   58.89    5.81
  -2  -3  17   62.70    3.78
  -2   3  17   60.41    3.63
   2  -3 -17   65.95    3.79
   2  -3 -17   53.70    3.79
   2  -3 -16   15.82    2.34
   2  -3 -16   16.39    3.91
   2  -3 -15    6.89    1.86
   2  -3 -15    6.24    2.98
   2  -3 -14    8.11    1.80
   2  -3 -14    1.80    2.31
   2  -3 -13  641.71   20.31
  -2   3  13  671.51   17.39
  -2  -3  13  656.50   17.19
  -2   3  12 1799.83   37.92
  -2  -3  12 1735.87   37.49
  -2  -3  11  110.60    4.14
  -2   3  11   97.18    5.37
  -2  -3  11   95.85    5.42
  -2  -3  10  858.23   15.81
  -2   3  10  867.63   19.25
  -2  -3  10  865.66   19.34
  -2   3   9    5.20    1.58
  -2  -3   9    6.47    1.68
  -2  -3   8  887.50   18.47
  -2   3   8  888.72   18.39
  -2   3   7  418.94   10.43
  -2  -3   7  447.31   10.71
  -2   3   6 2961.67   47.15
  -2  -3   6 2884.24   46.85
  -2   3   5 2479.84   41.56
  -2  -3   5 2714.11   41.68
   2  -3  -4 1126.92   17.33
  -2   3   4 1062.66   18.92
  -2  -3   4 1101.88   18.95
   2  -3  -3   92.06    2.38
  -2   3   3   90.20    2.81
  -2  -3   3   98.71    2.88
  -2   3   2 2810.89   42.92
   2  -3  -2 2863.87   43.21
  -2  -3   2 2826.92   42.89
  -2  -3   1 2276.30   34.14
  -2   3   1 2227.94   34.16
   2  -3  -1 2263.31   35.10
   2  -3   0   22.72    1.16
   2  -3   0   19.96    1.44
  -2  -3  -1  919.43   15.25
   2  -3   1  918.76   14.95
   2  -3   1  919.27   16.44
  -2  -3  -2 5425.45   81.45
   2   3   2 5446.04   80.65
   2  -3   2 5455.60   83.63
  -2  -3  -3  209.59    4.51
   2   3   3  201.18    4.01
  -2  -3  -4 7930.94  117.94
   2  -3   4 7931.41  121.60
  -2  -3  -5 1010.69   16.75
  -2   3  -5 1013.19   16.72
  -2  -3  -6  145.00    4.12
  -2  -3  -6  136.89    3.52
  -2  -3  -7 1003.68   17.40
  -2   3  -7  965.14   17.23
  -2  -3  -7  979.72   16.30
  -2  -3  -8 1069.85   23.07
  -2  -3  -8 1091.01   19.09
  -2   3  -8 1080.14   19.03
   2   3   9    9.58    1.37
  -2  -3  -9    5.62    1.98
   2  -3   9    8.37    1.35
   2   3   9    3.58    1.63
   2  -3   9    3.45    1.56
  -2  -3  -9    9.05    1.26
  -2   3  -9    4.11    1.03
   2   3  10  472.82   11.21
   2  -3  10  496.24   11.53
  -2  -3 -10  531.12   15.32
   2   3  10  511.70   15.04
   2  -3  10  501.34   14.95
  -2   3 -10  516.77   11.07
  -2  -3 -11 1109.98   22.00
   2   3  11 1079.37   25.85
   2  -3  11 1088.29   25.89
  -2  -3 -11 1121.50   26.21
   2  -3  11 1162.79   21.75
   2   3  11 1077.64   21.25
  -2  -3 -12  669.25   15.33
  -2  -3 -12  682.27   19.24
   2   3  12  581.79   18.03
   2  -3  12  599.01   18.39
   2  -3  12  722.87   15.43
   2   3  12  658.42   14.83
  -2  -3 -13   28.98    3.01
  -2  -3 -13   27.04    3.95
   2  -3  13   27.02    2.79
   2   3  13   29.01    2.82
  -2  -3 -13   27.91    3.32
  -2  -3 -14    1.11    1.62
  -2  -3 -14    2.38    2.31
  -2  -3 -14    1.93    1.74
   2  -3  14    3.47    1.69
   2   3  14    0.90    1.47
  -2  -3 -15    7.31    1.92
   2  -3  15    6.17    1.80
   2   3  15    4.89    1.60
  -2  -3 -15    6.23    2.47
  -2  -3 -15    6.15    2.01
   2  -3  16   32.79    2.93
   2   3  16   25.66    2.60
  -2  -3 -16   33.90    3.25
  -2  -3 -17   60.52    3.63
   2   3  17   56.38    3.46
   2  -3  17   66.80    3.78
  -2  -3 -17   64.97    3.89
  -2  -3 -18  727.17   14.74
   2   3  18  745.80   14.55
  -2  -3 -19  154.50    4.34
  -2  -3 -19  146.99    4.65
   2  -4 -19   73.93    4.81
   2  -4 -18   48.08    3.37
   2  -4 -18   50.34    4.64
   2  -4 -17    0.51    2.23
  -2  -4  17    1.07    1.17
   2  -4 -17    0.94    1.31
   2  -4 -17    0.43    1.48
   2  -4 -16  770.48   22.60
  -2   4  16  735.47   16.18
  -2  -4  16  864.16   17.02
   2  -4 -16  777.56   17.93
   2  -4 -16  834.70   17.37
   2  -4 -15    1.99    1.47
   2  -4 -15    0.86    1.58
   2  -4 -14    2.92    1.44
   2  -4 -14    2.00    1.49
  -2  -4  14    2.70    1.16
  -2  -4  13  115.72    4.83
  -2  -4  13  104.88    4.58
   2  -4 -12   21.67    3.74
  -2  -4  12   20.97    2.62
  -2  -4  11    0.28    1.07
   2  -4 -11    0.83    1.79
  -2  -4  10  940.92   20.74
   2  -4 -10 1016.23   25.01
  -2  -4   9   22.90    1.85
  -2  -4   9   21.77    2.27
   2  -4  -9   20.86    3.22
  -2  -4   8 1247.08   21.26
  -2   4   8 1221.73   22.98
  -2   4   7  162.32    5.55
  -2  -4   7  165.53    5.52
  -2   4   6  926.87   17.68
  -2  -4   6  990.64   17.81
  -2   4   5  344.28    7.87
  -2  -4   5  395.74    8.17
  -2  -4   4    0.72    0.53
  -2  -4   3  756.37   12.28
   2  -4  -3  725.33   12.63
   2  -4  -2 5124.11   76.24
  -2  -4   2 4975.74   74.86
   2  -4  -2 5148.94   76.42
   2  -4  -1  125.00    3.42
  -2  -4   1  121.69    3.59
   2  -4   0 1932.95   30.18
   2  -4   0 1882.60   31.60
   2  -4   1   53.78    2.03
  -2  -4  -1   48.08    2.08
   2  -4   1   49.99    2.87
  -2  -4  -2   41.25    1.90
   2  -4   2   44.86    1.83
   2  -4   3  135.03    3.46
  -2   4  -3  126.53    3.10
  -2  -4  -3  133.93    3.15
  -2  -4  -4 1909.52   31.39
  -2   4  -4 1909.36   30.86
  -2  -4  -5  176.50    4.61
  -2   4  -5  187.27    4.55
  -2  -4  -5  191.87    4.59
  -2  -4  -6 1068.92   17.63
  -2   4  -6 1041.21   17.60
   2  -4   7   10.69    1.35
  -2  -4  -7    8.19    0.97
  -2  -4  -7   10.71    2.15
  -2   4  -7    9.00    1.08
  -2  -4  -7   11.41    1.18
   2  -4   7   10.51    1.82
   2  -4   8 3781.76   65.38
  -2  -4  -8 3972.52   60.87
   2  -4   8 3913.55   61.54
   2  -4   9  126.08    4.69
   2  -4   9  120.47    6.56
   2  -4   9  131.28    4.67
  -2  -4 -10   53.59    4.85
   2  -4  10   55.38    3.26
  -2  -4 -10   50.21    4.20
   2  -4  10   44.03    4.27
  -2  -4 -10   48.38    3.40
  -2  -4 -11  249.84   10.65
  -2  -4 -11  248.35    8.21
  -2  -4 -11  246.87    9.49
   2  -4  11  270.77    7.93
  -2  -4 -12  272.93   10.04
  -2  -4 -12  262.93   11.50
  -2  -4 -12  248.68    8.64
  -2  -4 -13   28.24    2.98
  -2  -4 -13   27.36    4.13
  -2  -4 -13   31.17    3.66
   2  -4  13   34.13    2.92
   2   4  13   28.23    2.70
  -2  -4 -14  790.24   17.90
  -2  -4 -14  811.77   19.18
  -2  -4 -14  786.24   21.68
   2  -4  15    9.98    1.83
  -2  -4 -15   11.26    2.22
  -2  -4 -15    8.74    2.32
  -2  -4 -16    8.32    1.95
  -2  -4 -16    9.25    1.97
  -2  -4 -17   -0.38    1.29
  -2  -4 -17    0.59    1.01
  -2  -4 -17    0.13    1.28
  -2  -4 -18   49.19    3.02
  -2  -4 -18   49.18    2.89
  -2  -4 -19   -0.33    0.74
   2  -5 -19    8.47    1.41
   2  -5 -18  249.09    7.21
   2  -5 -17   43.26    3.33
   2  -5 -17   44.51    3.12
   2  -5 -16    2.55    2.39
   2  -5 -16    2.50    1.50
   2  -5 -15   38.63    4.87
   2  -5 -15   37.76    3.18
  -2  -5  14   60.86    3.58
   2  -5 -14   50.99    4.21
   2  -5 -14   51.12    4.02
   2  -5 -14   56.31    3.83
  -2  -5  13  198.67    6.87
  -2  -5  13  205.36    6.85
   2  -5 -13  183.23    8.20
   2  -5 -13  181.85    7.43
   2  -5 -13  190.24    7.08
  -2  -5  12 2035.93   33.50
  -2  -5  12 1763.80   32.44
   2  -5 -12 1828.98   35.85
   2  -5 -12 1871.96   33.33
   2  -5 -12 1761.80   33.86
   2  -5 -12 1584.52   38.10
   2  -5 -11  230.41   10.83
   2  -5 -11  281.38    8.69
   2  -5 -11  273.82    9.03
  -2  -5  11  261.69    8.02
  -2  -5  11  313.28    8.94
   2  -5 -11  270.35   10.08
  -2  -5  11  244.66    7.52
  -2  -5  10  127.82    5.00
   2  -5 -10  120.09    7.21
  -2  -5   9  247.35    7.01
   2  -5  -9  236.30    9.74
   2  -5  -8    7.30    1.97
  -2  -5   8    7.83    1.28
  -2  -5   7  322.58    7.86
  -2  -5   7  337.24    7.75
  -2  -5   6 1770.98   29.38
  -2  -5   5  258.45    6.45
  -2  -5   4   56.59    2.62
  -2  -5   3    0.72    0.67
   2  -5  -2  436.85    8.97
  -2  -5   2  434.40    9.11
  -2  -5   1  396.42    8.39
   2  -5  -1  388.62    8.25
  -2  -5   0  747.80   13.86
   2  -5   0  762.93   13.72
   2  -5   1  486.44    9.58
  -2  -5  -2 1555.03   26.36
   2  -5   2 1645.07   26.22
   2  -5   3    2.50    0.65
  -2  -5  -3    1.07    0.64
  -2  -5  -4 2748.02   43.54
   2  -5   4 2743.46   43.75
  -2  -5  -5  980.11   17.66
  -2  -5  -5 1035.26   21.01
   2  -5   5 1010.33   18.30
  -2  -5  -6   14.14    1.35
  -2  -5  -6   17.47    2.41
   2  -5   6   13.94    1.55
  -2  -5  -7  303.36    7.35
  -2  -5  -7  325.30   10.62
   2  -5   7  322.77    8.24
  -2  -5  -8  242.03    9.51
   2  -5   8  253.76    7.25
   2  -5   9   78.91    3.85
  -2  -5  -9   71.58    5.43
  -2  -5  -9   70.19    4.96
   2  -5   9   66.38    4.31
  -2  -5  -9   70.21    4.04
  -2  -5  -9   71.23    4.14
   2  -5  10  141.48    5.46
  -2  -5 -10  144.66    7.93
  -2  -5 -10  152.95    7.57
  -2  -5 -10  148.80    6.22
   2  -5  10  133.51    6.24
  -2  -5 -10  149.22    6.11
  -2  -5 -11   79.52    5.56
  -2  -5 -11   72.87    4.48
  -2  -5 -12  735.88   18.99
  -2  -5 -13  182.42    9.46
  -2  -5 -13  176.02    8.14
  -2  -5 -14    0.57    1.50
  -2  -5 -14    0.82    1.51
  -2  -5 -14    0.84    1.79
  -2  -5 -15    4.89    1.72
  -2  -5 -15    6.58    2.15
  -2  -5 -16   31.69    2.77
  -2  -5 -17   26.41    2.64
  -2  -5 -18  390.71    8.92
  -2  -6  19   23.78    1.82
   2  -6 -18    1.57    1.46
   2  -6 -17   96.28    5.57
   2  -6 -17   81.66    4.01
   2  -6 -16   42.96    3.25
   2  -6 -16   43.03    4.26
   2  -6 -15 1094.60   22.99
   2  -6 -15 1048.41   23.57
   2  -6 -15 1111.27   26.39
   2  -6 -15 1121.25   22.53
   2  -6 -14   15.43    3.36
  -2  -6  14   22.59    2.26
   2  -6 -14   17.65    2.60
   2  -6 -14   21.11    3.10
   2  -6 -14   17.39    2.47
   2  -6 -13    0.17    2.15
  -2  -6  13    2.08    1.38
   2  -6 -13    1.58    1.55
   2  -6 -13    3.39    1.90
  -2  -6  13    1.55    1.27
   2  -6 -13    4.85    2.26
   2  -6 -12    6.21    2.46
   2  -6 -12    5.17    2.65
   2  -6 -12    4.75    1.69
   2  -6 -12    4.72    1.99
  -2  -6  12    4.47    1.41
  -2  -6  12    5.75    1.56
  -2  -6  12    5.95    1.67
   2  -6 -11   68.99    5.79
   2  -6 -11   78.15    5.78
  -2  -6  11   85.33    4.74
  -2  -6  11   70.75    4.18
  -2  -6  11   68.29    3.92
   2  -6 -11   78.93    4.63
   2  -6 -11   76.82    4.93
   2  -6 -10   10.15    2.75
   2  -6 -10   12.31    2.11
   2  -6 -10   15.11    2.48
  -2  -6  10   10.30    1.87
  -2  -6  10   10.13    1.85
  -2  -6  10   17.64    2.30
   2  -6 -10   15.53    3.14
   2  -6  -9  660.67   15.64
  -2  -6   9  648.10   14.62
  -2  -6   9  645.95   14.81
   2  -6  -9  674.54   16.22
   2  -6  -9  652.99   18.11
  -2  -6   9  625.39   14.76
   2  -6  -9  669.63   18.44
  -2  -6   8  219.39    6.98
   2  -6  -8  199.32    8.65
  -2  -6   8  195.64    6.37
  -2  -6   7  286.73    7.47
  -2  -6   6 1732.41   28.95
  -2  -6   6 1652.07   28.76
  -2  -6   5  417.83    9.45
  -2  -6   5  397.70    9.13
  -2  -6   4  255.95    6.63
  -2  -6   4  259.24    6.60
  -2  -6   3 1225.83   21.35
  -2  -6   3 1179.88   20.68
  -2  -6   3 1173.94   20.44
  -2  -6   2  334.48    8.10
  -2  -6   2  321.35    7.52
  -2  -6   2  336.90    7.96
  -2  -6   1 1221.64   21.44
   2  -6  -1 1191.94   21.08
  -2  -6   1 1204.17   21.27
  -2  -6   0  448.40   10.08
   2  -6   0  485.44   10.04
   2  -6   0  465.36    9.67
  -2  -6   0  457.09   10.01
   2  -6   1 1757.41   29.28
  -2  -6  -1 1712.72   29.32
   2  -6   2    1.40    0.74
  -2  -6  -2    2.95    0.92
  -2  -6  -2    1.33    0.70
   2  -6   2    1.65    0.79
  -2  -6  -3  595.81   11.89
  -2  -6  -3  621.60   12.61
   2  -6   4   83.94    3.61
  -2  -6  -4   73.27    3.29
   2  -6   5  367.83    8.95
  -2  -6  -5  337.16    8.33
   2  -6   6  126.15    4.89
  -2  -6  -6  122.59    4.45
  -2  -6  -7  466.34   13.60
  -2  -6  -7  422.31    9.76
  -2  -6  -7  425.92   11.17
  -2  -6  -7  457.73   10.76
  -2  -6  -7  425.44   10.92
   2  -6   7  409.48   12.32
   2  -6   7  438.46   10.71
  -2  -6  -7  437.13   13.68
  -2  -6  -8  125.84    6.96
  -2  -6  -8  125.83    5.06
  -2  -6  -8  115.48    5.36
  -2  -6  -8  118.38    5.25
   2  -6   8  114.85    6.08
   2  -6   8  123.07    5.13
  -2  -6  -8  112.16    6.72
  -2  -6  -9  400.26   11.10
  -2  -6  -9  389.66   10.78
   2  -6   9  366.79   11.77
   2  -6   9  393.05   10.39
  -2  -6  -9  423.70   13.78
  -2  -6 -10  459.85   14.98
   2  -6  10  421.22   12.76
  -2  -6 -10  450.20   12.16
   2  -6  10  427.39   11.13
  -2  -6 -10  457.86   14.45
  -2  -6 -11    0.87    1.48
  -2  -6 -11    1.42    2.15
   2  -6  11    1.06    1.13
  -2  -6 -12  510.91   15.27
  -2  -6 -12  503.88   13.18
  -2  -6 -12  527.95   13.50
   2  -6  12  480.43   11.82
  -2  -6 -13    4.78    1.79
  -2  -6 -13    4.35    1.97
  -2  -6 -14   17.91    2.33
   2  -6  14   13.54    1.86
  -2  -6 -15  308.43    8.91
  -2  -6 -15  327.89   10.72
  -2  -6 -16   -0.12    1.17
  -2  -6 -16   -0.09    1.42
  -2  -6 -17   80.74    3.35
  -2  -6 -17   71.21    3.66
  -2  -7  18   57.07    2.67
  -2  -7  17    3.80    1.41
   2  -7 -16   57.15    4.10
   2  -7 -15   43.33    3.94
  -2  -7  15   47.41    2.78
   2  -7 -15   36.95    3.54
   2  -7 -14  235.37    9.59
   2  -7 -14  243.27    8.17
  -2  -7  14  248.69    7.39
   2  -7 -13  173.86    8.35
   2  -7 -13  185.12    7.32
  -2  -7  13  168.80    5.82
   2  -7 -13  161.57    8.24
  -2  -7  13  180.17    6.50
   2  -7 -12    1.39    2.27
   2  -7 -12    5.22    2.20
   2  -7 -12    2.75    1.66
  -2  -7  12    0.75    1.17
  -2  -7  12    2.13    1.37
  -2  -7  12    1.87    1.23
  -2  -7  11  550.65   13.21
  -2  -7  11  518.08   13.38
   2  -7 -11  557.96   16.18
   2  -7 -11  553.03   14.40
  -2  -7  11  507.50   12.68
   2  -7 -11  552.85   14.57
   2  -7 -11  538.54   16.83
   2  -7 -10    4.10    2.70
   2  -7 -10    5.31    2.14
  -2  -7  10    4.29    1.65
  -2  -7  10    3.94    1.61
  -2  -7  10    4.83    1.67
   2  -7 -10    4.85    1.82
   2  -7 -10    4.95    2.01
   2  -7  -9    8.99    1.79
   2  -7  -9    5.53    2.04
  -2  -7   9    4.73    1.82
  -2  -7   9    9.63    1.96
   2  -7  -9    6.24    3.09
  -2  -7   8  150.14    6.31
  -2  -7   8  151.78    6.13
   2  -7  -8  166.60    6.16
   2  -7  -8  164.99    9.19
   2  -7  -7 1059.41   26.95
  -2  -7   7 1089.03   21.21
   2  -7  -7 1128.13   21.48
  -2  -7   6   60.97    3.60
  -2  -7   6   61.23    3.37
   2  -7  -6   65.95    6.07
   2  -7  -6   74.17    4.08
  -2  -7   6   62.30    3.44
  -2  -7   6   63.95    4.04
  -2  -7   6   61.45    4.61
  -2  -7   5  471.41   11.38
  -2  -7   5  517.96   11.88
  -2  -7   5  491.99   11.15
  -2  -7   5  497.78   13.85
   2  -7  -5  531.18   17.35
  -2  -7   4   15.49    1.80
  -2  -7   4   14.47    1.72
  -2  -7   4   12.42    1.55
  -2  -7   3  147.47    5.09
  -2  -7   3  148.21    5.31
   2  -7  -2   93.65    3.55
  -2  -7   2  100.72    3.96
  -2  -7   2   95.59    4.18
  -2  -7   2   89.19    3.43
  -2  -7   1  145.02    4.75
  -2  -7   1  142.71    5.24
   2  -7  -1  134.37    4.54
  -2  -7   1  134.68    4.25
  -2  -7   0 1931.44   32.64
   2  -7   0 1850.82   31.46
   2  -7   1 1241.22   22.23
  -2  -7  -2   22.72    1.83
   2  -7   2   22.83    2.01
  -2  -7  -2   21.88    2.09
  -2  -7  -3   28.32    1.98
   2  -7   3   28.91    2.35
  -2  -7  -3   28.23    2.25
  -2  -7  -4    4.14    1.45
   2  -7   4    3.51    1.62
  -2  -7  -4    4.46    2.27
  -2  -7  -4    3.24    1.08
  -2  -7  -4    2.69    1.23
   2  -7   4    4.63    1.57
   2  -7   5  602.63   13.26
  -2  -7  -5  555.91   12.64
  -2  -7  -5  564.59   13.95
  -2  -7  -5  628.88   18.04
  -2  -7  -5  628.98   13.50
   2  -7   5  537.98   15.33
   2  -7   5  569.16   14.58
  -2  -7  -5  562.56   13.07
   2  -7   5  585.12   14.36
   2  -7   6  316.68    9.90
  -2  -7  -6  329.97    8.95
   2  -7   6  328.03    9.12
   2  -7   6  297.26   10.84
   2  -7   6  317.18   10.24
  -2  -7  -6  317.64    9.12
  -2  -7  -7  499.50   16.47
  -2  -7  -7  495.95   12.47
  -2  -7  -7  497.63   11.81
   2  -7   7  484.27   12.09
  -2  -7  -7  466.19   12.01
   2  -7   7  493.55   12.94
   2  -7   7  456.19   14.02
   2  -7   8   63.41    4.24
   2  -7   8   57.70    3.71
  -2  -7  -8   65.39    4.16
  -2  -7  -8   61.74    3.59
   2  -7   8   59.66    4.76
  -2  -7  -8   59.43    3.85
   2  -7   9  231.09    9.38
   2  -7   9  242.75    8.27
  -2  -7  -9  235.59    8.29
  -2  -7  -9  221.46    7.84
   2  -7   9  234.20    7.73
   2  -7  10   20.10    2.49
  -2  -7 -10   22.11    2.68
  -2  -7 -10   23.24    2.64
   2  -7  10   22.41    2.45
   2  -7  11  701.36   15.46
   2  -7  11  653.02   14.97
  -2  -7 -11  688.41   15.92
  -2  -7 -11  677.09   16.13
   2  -7  12   60.09    3.48
  -2  -7 -12   55.60    3.95
  -2  -7 -12   58.31    3.83
   2  -7  12   56.44    3.68
  -2  -7 -12   64.40    5.53
   2  -7  13  354.73    9.41
  -2  -7 -13  353.49   12.28
   2  -7  13  365.05   10.60
  -2  -7 -14   71.02    4.96
   2  -7  14   60.38    3.14
  -2  -7 -15   32.67    3.16
  -2  -7 -16   29.12    2.59
  -2  -8  17    0.45    0.66
  -2  -8  16  174.83    5.60
  -2  -8  15   71.96    3.98
  -2  -8  15   70.68    3.04
  -2  -8  14  166.48    6.74
  -2  -8  14  168.43    5.52
  -2  -8  13  178.89    7.44
  -2  -8  13  172.73    6.03
   2  -8 -12    6.78    2.64
  -2  -8  12    6.98    1.61
  -2  -8  12    6.51    2.27
  -2  -8  12    5.58    1.47
   2  -8 -11    1.00    2.30
  -2  -8  11    3.42    2.03
  -2  -8  11    3.64    1.40
  -2  -8  11    5.52    1.67
  -2  -8  10  536.27   15.31
  -2  -8  10  533.11   13.12
  -2  -8  10  527.80   13.24
   2  -8 -10  528.01   17.49
  -2  -8   9  269.76   10.37
  -2  -8   9  267.74    8.72
  -2  -8   9  271.75    8.43
  -2  -8   9  269.37    8.69
   2  -8  -9  269.68   12.30
   2  -8  -8  452.45   16.94
   2  -8  -8  489.09   12.07
  -2  -8   8  486.27   12.11
  -2  -8   8  469.36   14.19
  -2  -8   8  452.81   12.42
  -2  -8   7    9.49    1.83
   2  -8  -7    9.53    3.39
   2  -8  -7    9.36    1.90
  -2  -8   7   10.10    1.85
  -2  -8   7    9.25    2.48
  -2  -8   7    7.29    2.01
  -2  -8   6  163.85    7.64
   2  -8  -6  178.31    6.76
   2  -8  -6  157.55    9.77
  -2  -8   6  156.53    6.25
  -2  -8   6  180.04    6.66
   2  -8  -5   54.82    3.94
  -2  -8   5   57.12    4.50
   2  -8  -5   63.06    6.15
  -2  -8   5   51.79    4.00
  -2  -8   5   60.47    3.65
   2  -8  -4 1931.09   35.42
  -2  -8   4 1769.74   36.54
   2  -8  -4 1990.11   41.99
  -2  -8   4 1870.02   35.68
  -2  -8   4 1849.04   33.98
   2  -8  -3   84.31    4.82
  -2  -8   3   75.29    4.02
   2  -8  -3   82.79    4.33
  -2  -8   3   79.26    5.06
   2  -8  -3   89.95    7.09
  -2  -8   3   88.01    5.05
  -2  -8   3   80.63    3.96
  -2  -8   2   76.19    4.17
  -2  -8   2   89.93    5.16
   2  -8  -2   74.33    4.16
   2  -8  -2   82.86    6.82
  -2  -8   2   95.21    5.06
  -2  -8   2  107.74    4.54
  -2  -8   2   85.82    3.87
  -2  -8   1   63.49    3.83
   2  -8  -1   60.90    6.17
  -2  -8   1   70.41    4.51
   2  -8  -1   64.81    3.84
  -2  -8   1   65.89    3.20
   2  -8  -1   63.64    4.78
   2  -8   0    9.11    3.49
  -2  -8   0    7.01    1.84
   2  -8   0   11.34    1.94
   2  -8   0    5.32    1.24
   2  -8   0    5.79    1.99
   2  -8   0    4.44    1.69
   2  -8   0    5.26    1.80
  -2  -8   0    4.92    1.55
  -2  -8  -1  662.12   14.75
   2  -8   1  650.06   15.80
   2  -8   1  634.02   13.76
  -2  -8  -1  637.02   19.00
  -2  -8  -1  693.09   15.96
   2  -8   1  637.58   14.97
   2  -8   1  659.97   17.38
   2  -8   1  661.69   15.80
  -2  -8  -1  612.24   14.72
  -2  -8  -2   82.74    4.30
  -2  -8  -2   84.21    6.51
  -2  -8  -2   76.90    4.75
   2  -8   2   83.26    4.60
   2  -8   2   81.44    5.56
   2  -8   2   83.79    4.92
   2  -8   2   79.43    3.92
  -2  -8  -2   81.34    4.49
  -2  -8  -3  204.43    6.90
  -2  -8  -3  197.19   10.10
   2  -8   3  195.85    7.39
   2  -8   3  187.08    8.60
   2  -8   3  195.13    7.62
   2  -8   3  183.73    6.38
  -2  -8  -3  183.80    7.03
  -2  -8  -4  728.16   15.52
  -2  -8  -4  738.68   20.89
  -2  -8  -4  645.87   15.75
   2  -8   4  686.21   18.48
   2  -8   4  692.11   15.21
   2  -8   4  681.18   16.44
   2  -8   4  671.06   16.35
  -2  -8  -5  253.42    7.82
  -2  -8  -5  258.71   11.85
  -2  -8  -5  248.06    8.54
   2  -8   5  253.32    8.98
   2  -8   5  249.21    8.76
   2  -8   6   21.33    2.82
   2  -8   6   22.72    2.45
   2  -8   6   20.48    2.84
  -2  -8  -6   21.46    2.27
   2  -8   6   17.08    3.11
  -2  -8  -6   21.90    2.34
  -2  -8  -6   15.81    3.72
   2  -8   7  120.59    5.83
   2  -8   7  122.62    5.46
  -2  -8  -7  125.40    8.20
  -2  -8  -7  125.25    5.13
  -2  -8  -7  123.41    5.42
   2  -8   7  125.12    6.30
   2  -8   7  119.17    6.98
  -2  -8  -8  187.44    9.80
   2  -8   8  187.93    7.76
   2  -8   8  187.36    6.83
   2  -8   8  185.77    7.14
  -2  -8  -8  176.83    6.86
  -2  -8  -9  196.57    9.99
  -2  -8  -9  187.17    7.12
   2  -8   9  195.89    7.14
   2  -8   9  196.00    7.02
   2  -8   9  210.82    8.19
   2  -8  10  614.72   14.32
   2  -8  10  651.18   15.92
   2  -8  10  650.86   15.40
   2  -8  10  637.12   14.36
   2  -8  11    9.39    2.07
   2  -8  11    9.17    1.71
   2  -8  11    9.14    2.04
   2  -8  12   16.46    1.76
   2  -8  12   19.89    2.41
  -2  -8 -12   15.22    3.08
   2  -8  12   16.33    2.09
  -2  -8 -13    4.90    2.26
   2  -8  13    3.61    1.30
   2  -8  14  212.86    5.51
  -2  -8 -14  214.46    7.85
  -2  -8 -15   77.76    3.91
  -2  -9  15   16.57    1.56
   2  -9 -15    6.97    1.45
  -2  -9  14  217.91    6.33
   2  -9 -14  154.37    6.53
  -2  -9  13    1.23    1.40
  -2  -9  13    1.63    0.99
   2  -9 -13    1.51    1.87
   2  -9 -12  200.31    8.65
  -2  -9  12  173.91    5.92
  -2  -9  12  190.36    7.07
  -2  -9  11  465.24   12.77
  -2  -9  11  448.86   11.30
  -2  -9  10    1.48    1.74
   2  -9 -10    6.41    2.80
  -2  -9  10    2.89    1.34
  -2  -9   9    1.77    1.74
   2  -9  -9    1.21    2.45
  -2  -9   8  310.07    9.54
  -2  -9   8  308.80   10.59
   2  -9  -8  315.05    8.99
  -2  -9   8  285.18    8.87
  -2  -9   7 1479.33   30.06
   2  -9  -7 1582.93   28.07
   2  -9  -7 1647.03   35.54
  -2  -9   7 1427.31   26.93
  -2  -9   7 1424.35   27.58
  -2  -9   6  338.95   11.15
   2  -9  -6  345.31    9.98
  -2  -9   6  329.61    8.95
  -2  -9   6  325.01    9.41
  -2  -9   5  165.40    7.54
   2  -9  -5  165.84    6.69
  -2  -9   5  163.10    5.74
  -2  -9   5  159.62    6.07
  -2  -9   4    1.24    1.62
   2  -9  -4    0.75    1.62
  -2  -9   4    2.37    1.25
  -2  -9   4    0.66    1.00
   2  -9  -4   -0.42    2.65
  -2  -9   3  159.26    5.99
   2  -9  -3  178.02   10.35
  -2  -9   3  168.43    5.92
  -2  -9   3  156.78    5.29
  -2  -9   3  169.67    7.37
  -2  -9   2   30.06    2.72
   2  -9  -2   37.46    5.27
  -2  -9   2   35.24    2.57
  -2  -9   2   34.74    3.48
   2  -9  -2   32.26    2.99
   2  -9  -1  649.43   15.53
   2  -9  -1  612.38   20.23
   2  -9  -1  618.64   14.57
  -2  -9   1  643.87   15.76
  -2  -9   0  963.49   19.58
   2  -9   0  949.33   22.62
   2  -9   0  968.51   20.21
   2  -9   0  951.58   20.52
   2  -9   0  906.64   19.58
  -2  -9   0  968.10   20.98
   2  -9   1   10.77    2.08
  -2  -9  -1   10.16    2.24
   2  -9   1   10.63    2.30
  -2  -9  -1    8.21    1.90
  -2  -9  -1    8.95    1.90
   2  -9   1    9.02    2.71
   2  -9   1   13.66    2.42
   2  -9   2    2.07    1.81
  -2  -9  -2    1.47    1.49
  -2  -9  -2    2.86    1.49
   2  -9   2    0.86    1.98
   2  -9   2    0.18    1.35
   2  -9   2    0.28    1.03
   2  -9   3   72.85    3.98
  -2  -9  -3   65.26    4.20
  -2  -9  -3   75.13    4.09
   2  -9   3   69.84    4.52
   2  -9   3   70.42    5.63
   2  -9   3   75.45    4.85
   2  -9   3   73.75    4.47
   2  -9   4  311.77    9.00
  -2  -9  -4  289.25    9.39
  -2  -9  -4  320.00    8.95
   2  -9   4  296.35    9.71
   2  -9   4  324.85   11.89
   2  -9   4  323.93   10.48
   2  -9   4  309.19    9.80
  -2  -9  -4  312.35   13.21
  -2  -9  -5  138.73    5.46
   2  -9   5  146.99    6.38
   2  -9   5  133.85    6.19
   2  -9   5  146.75    6.82
   2  -9   5  145.92    5.82
  -2  -9  -5  138.30    8.87
   2  -9   6  193.13    7.40
   2  -9   6  203.73    7.68
   2  -9   6  206.95    8.16
  -2  -9  -6  198.79    6.53
  -2  -9  -6  200.33   10.42
   2  -9   7  498.91   12.60
  -2  -9  -7  502.74   11.53
   2  -9   7  500.49   13.15
   2  -9   7  501.01   12.40
  -2  -9  -7  506.32   16.99
   2  -9   8    4.14    1.68
  -2  -9  -8    5.76    3.01
   2  -9   8    5.22    1.58
   2  -9   8    6.59    1.81
   2  -9   9  189.21    7.17
  -2  -9  -9  192.32    9.59
   2  -9   9  193.96    7.08
   2  -9   9  180.11    6.24
   2  -9  10    2.58    1.23
   2  -9  10    1.87    1.37
   2  -9  10    1.33    1.57
  -2  -9 -10   -0.15    2.48
   2  -9  11   -0.07    1.31
   2  -9  11    0.73    0.87
   2  -9  12  116.10    4.31
   2  -9  13  254.07    6.08
  -2 -10  13  184.73    5.07
  -2 -10  12   38.81    2.51
  -2 -10  11  505.41   11.04
   2 -10 -11  490.98   13.75
   2 -10 -10  213.88    8.90
  -2 -10  10  231.11    7.39
  -2 -10   9    1.89    1.13
   2 -10  -9    3.08    2.09
  -2 -10   9    4.34    1.73
  -2 -10   8   26.71    2.90
  -2 -10   8   26.34    2.35
   2 -10  -8   30.00    4.17
  -2 -10   7  596.09   14.88
   2 -10  -7  649.53   13.79
  -2 -10   7  574.90   13.32
   2 -10  -7  631.42   18.60
  -2 -10   6   20.75    2.82
   2 -10  -6   23.01    2.44
  -2 -10   6   21.36    2.20
   2 -10  -6   23.83    4.16
  -2 -10   5  320.96   10.22
   2 -10  -5  347.45    9.59
  -2 -10   5  317.67    8.74
   2 -10  -5  338.35   13.58
  -2 -10   4  259.51    8.98
   2 -10  -4  250.63    8.20
  -2 -10   4  252.35    7.35
   2 -10  -4  239.20   11.51
  -2 -10   3  430.32   12.07
  -2 -10   3  398.06   10.00
  -2 -10   3  420.51   10.00
   2 -10  -3  421.10   15.54
  -2 -10   2   27.69    2.52
  -2 -10   2   36.04    3.40
  -2 -10   2   28.82    2.72
   2 -10  -1   20.65    2.73
  -2 -10   1   17.53    2.13
  -2 -10   1   19.49    2.62
  -2 -10   1   19.91    2.37
  -2 -10   0    8.53    1.78
   2 -10   0   12.08    2.19
  -2 -10   0   11.13    2.22
   2 -10   0   12.32    2.02
  -2 -10   0    8.75    1.78
   2 -10   1   25.83    2.63
  -2 -10  -1   22.26    2.34
   2 -10   1   23.31    2.76
  -2 -10  -1   21.67    2.43
   2 -10   2   51.76    3.59
  -2 -10  -2   54.24    3.42
   2 -10   2   54.77    3.79
   2 -10   2   54.36    3.83
  -2 -10  -2   49.40    3.47
   2 -10   3 1773.05   32.26
   2 -10   3 1743.17   31.50
   2 -10   3 1705.01   31.69
  -2 -10  -3 1695.81   30.29
   2 -10   4  289.29    9.19
   2 -10   4  279.32    8.63
   2 -10   4  273.73    8.64
  -2 -10  -4  280.33    7.83
   2 -10   5   18.77    2.55
   2 -10   5   14.87    2.16
   2 -10   5   19.61    2.36
  -2 -10  -5   17.42    1.89
   2 -10   6   20.22    2.56
   2 -10   6   18.61    2.25
   2 -10   6   17.30    2.19
   2 -10   7   18.72    2.43
   2 -10   7   16.34    2.07
   2 -10   7   16.62    2.05
   2 -10   8  108.46    4.58
   2 -10   8  106.38    4.21
   2 -10   9  361.55    8.21
   2 -10  10   66.29    3.32
   2 -10  11  128.53    4.17
  -2 -11  10    7.44    1.14
  -2 -11   9   10.70    1.49
  -2 -11   8    0.06    1.04
  -2 -11   8    0.31    0.72
  -2 -11   7  450.66   10.69
  -2 -11   7  443.61    9.72
  -2 -11   6   38.15    2.88
  -2 -11   6   38.47    2.33
  -2 -11   6   36.08    2.45
  -2 -11   5   33.01    2.43
   2 -11  -5   34.41    2.54
  -2 -11   5   32.51    2.74
  -2 -11   4  112.93    4.50
  -2 -11   4  117.41    5.10
  -2 -11   3  393.11    9.62
  -2 -11   3  404.56   10.60
  -2 -11   2   45.97    2.92
  -2 -11   2   46.09    2.61
   2 -11  -2   48.69    3.31
  -2 -11   2   48.12    3.41
  -2 -11   1 1555.11   26.71
   2 -11  -1 1571.40   27.61
  -2 -11   0  169.39    5.55
   2 -11   0  163.78    6.04
   2 -11   1    4.25    1.57
   2 -11   2    2.02    1.38
   2 -11   2    1.92    1.18
   2 -11   3   27.45    2.45
   2 -11   3   28.71    2.39
   2 -11   4    3.08    1.30
   2 -11   4    4.19    1.30
   2 -11   5   94.95    4.10
   2 -11   5   87.34    3.81
   2 -11   6   30.53    2.37
   2 -11   6   27.96    2.06
   2 -11   7  567.64   11.02
   2 -11   8   28.14    1.53
   2 -12  -2   64.16    2.87
   2 -12  -1   21.33    1.76
   2 -12   0   20.47    1.75
   2 -12   1   83.51    3.24
   2 -12   2  183.38    5.00
   2 -12   3  457.00    9.15
   2 -12   4   23.78    1.48
   3   0 -21    0.09    0.62
  -3   0  21    0.47    0.83
  -3   0  20  571.86   11.78
   3   0 -20  445.17    9.83
   3   0 -19    0.25    0.89
   3   0 -19    0.13    1.68
   3   0 -18   11.01    1.62
   3   0 -18   11.91    3.00
   3   0 -17    5.45    2.66
   3   0 -16   21.07    4.02
   3   0 -15    2.57    2.79
  -3   0  14  992.07   22.26
  -3   0  13    0.12    1.21
  -3   0  12   10.60    2.02
  -3   0  11    0.72    1.16
  -3   0  10  729.51   16.86
  -3   0   9    1.45    1.26
  -3   0   8 1819.18   32.20
  -3   0   7    0.82    1.15
  -3   0   6 3175.84   51.05
  -3   0   5    0.15    1.01
  -3   0   4   27.43    1.99
  -3   0   3    0.51    0.84
  -3   0   2 1987.71   31.47
  -3   0   1    1.86    0.67
   3   0   1    0.51    0.57
  -3   0  -1    0.27    0.55
   3   0   2 9999.00  148.80
   3   0   3    0.54    0.70
  -3   0  -4 2814.58   41.98
   3   0   4 2995.39   45.13
   3   0   5    4.76    1.25
   3   0   6  170.37    5.92
   3   0   7    0.08    1.07
   3   0   8   76.36    3.38
  -3   0  -8   80.47    3.46
  -3   0  -9    0.17    1.00
   3   0   9   -1.31    1.29
  -3   0 -10 1640.30   27.98
   3   0  10 1514.34   28.16
  -3   0 -11    0.53    1.02
   3   0  11   -0.15    1.77
   3   0  11    0.08    1.37
  -3   0 -11    0.27    1.09
  -3   0 -12  859.62   17.47
   3   0  12  853.92   18.55
   3   0  12  815.39   22.63
   3   0  13   -0.48    1.59
   3   0  14   43.32    3.77
   3   0  15   -0.20    1.58
   3   0  16  758.11   17.43
   3   0  17    0.58    1.27
  -3   0 -17    2.44    1.36
  -3   0 -18  153.98    5.10
   3   0  18  175.87    6.02
  -3   1  21   60.65    2.72
  -3  -1  21   59.75    2.72
   3  -1 -21   55.25    2.43
  -3   1  20    5.88    1.34
  -3  -1  20    4.69    1.30
   3  -1 -20    3.49    1.01
   3  -1 -20    5.71    1.84
   3  -1 -19   53.01    2.94
   3   1 -19   53.51    2.64
   3  -1 -18  546.21   12.30
   3   1 -18  537.10   11.61
   3  -1 -17  146.01    5.44
   3  -1 -17  132.27    5.61
   3  -1 -17  145.64    8.81
   3   1 -17  144.35    8.17
   3  -1 -16  236.93    7.83
   3   1 -16  241.71   11.37
   3  -1 -16  225.55   11.50
   3  -1 -15   66.46    3.94
   3   1 -15   57.26    6.12
   3  -1 -15   53.53    6.16
  -3   1  14    4.93    1.75
  -3  -1  14    3.49    1.61
   3  -1 -14    5.32    1.54
  -3   1  13   33.64    3.32
  -3  -1  13   30.69    3.18
  -3   1  12  390.75   11.76
  -3  -1  12  397.98   11.77
  -3   1  11 1018.12   21.10
  -3  -1  11  916.55   20.57
  -3   1  10  870.90   18.64
  -3  -1  10  833.87   18.36
  -3   1   9  244.86    7.94
  -3  -1   9  248.21    7.95
  -3   1   8 1025.54   20.04
  -3  -1   8 1014.03   19.91
  -3   1   7  563.80   12.61
  -3  -1   7  566.19   12.53
  -3   1   6   23.60    2.15
  -3  -1   6   27.48    2.21
  -3   1   5 2849.52   46.04
  -3  -1   5 2866.54   45.91
  -3   1   4 3777.75   59.21
  -3  -1   4 3830.07   59.29
  -3   1   3 3379.69   53.11
  -3  -1   3 3480.18   53.19
  -3   1   2 2015.66   32.29
  -3  -1   2 2087.19   32.33
  -3   1   1    2.93    0.68
  -3  -1   1    4.10    0.74
  -3   1   0  863.21   14.60
  -3  -1   0  872.28   14.60
  -3   1  -1  145.04    3.64
  -3  -1  -1  150.65    3.66
   3  -1   1  146.78    3.91
   3   1   2   26.54    1.40
   3  -1   2   26.49    1.73
   3  -1   3  237.78    6.13
   3   1   3  237.05    5.49
   3   1   4  389.06    8.36
   3  -1   4  402.36    9.36
  -3  -1  -4  393.89    6.66
   3   1   5    4.85    1.10
  -3  -1  -5    2.85    0.34
   3   1   6 1213.60   22.02
   3  -1   6 1204.93   23.19
   3   1   7  803.81   16.55
  -3  -1  -8   92.35    3.65
  -3   1  -8   89.95    3.61
   3  -1   8   76.97    3.47
   3   1   8   76.58    3.45
  -3   1  -9  401.57    9.50
  -3  -1  -9  419.70    9.64
   3  -1   9  386.07    9.62
   3   1   9  377.63    9.58
  -3  -1  -9  397.88   11.64
  -3   1 -10  352.78    8.92
  -3  -1 -10  345.01    8.87
  -3  -1 -10  339.25   11.08
   3   1  10  325.73    9.03
   3  -1  10  344.35    9.24
  -3   1 -11   34.50    2.69
  -3  -1 -11   39.69    2.89
  -3  -1 -11   34.89    2.77
  -3  -1 -11   40.08    3.88
   3  -1  11   31.87    3.89
   3   1  11   34.36    4.10
   3   1  11   32.93    2.81
   3  -1  11   31.67    2.81
  -3  -1 -11   34.20    2.61
  -3   1 -11   32.81    2.54
  -3  -1 -12  316.40    9.25
  -3  -1 -12  331.83   11.73
   3   1  12  312.05   12.87
   3  -1  12  322.23   13.00
   3   1  12  333.21    9.83
   3  -1  12  345.31   10.00
  -3  -1 -12  327.56    9.02
  -3   1 -12  314.42    8.88
   3   1  13  426.19   11.99
   3  -1  13  445.56   12.25
  -3  -1 -13  409.61   11.13
  -3  -1 -13  427.32   13.91
  -3  -1 -14   92.69    4.74
   3  -1  14   94.16    5.32
   3   1  14   91.59    5.19
  -3  -1 -15   40.68    3.16
   3  -1  15   41.10    3.57
   3   1  15   37.31    3.41
   3  -1  16    9.84    2.06
   3   1  16    9.60    1.99
  -3  -1 -16   11.36    2.18
   3  -1  17   43.61    3.36
   3   1  17   38.94    3.18
  -3  -1 -17   45.03    3.22
  -3  -1 -18    0.38    1.00
  -3   1 -18    0.68    0.84
  -3  -1 -18    0.49    0.91
   3   1  18    0.20    1.07
   3  -1  18   -0.33    1.12
   3  -2 -21  257.60    6.32
  -3   2  21  274.62    6.23
  -3  -2  21  274.21    6.27
  -3   2  20    4.39    1.20
  -3  -2  20    4.96    1.25
   3  -2 -20    3.28    1.12
   3  -2 -20    3.55    1.70
  -3  -2  19   71.07    3.67
  -3   2  19   64.46    3.51
   3  -2 -19   76.20    5.57
   3  -2 -18    7.58    2.88
   3  -2 -18    4.34    1.43
   3  -2 -18    3.52    1.37
   3  -2 -17   11.80    3.31
   3  -2 -17    9.75    1.84
   3  -2 -17    6.99    1.80
   3  -2 -16  307.83   13.83
   3  -2 -16  332.26    9.90
   3  -2 -15  455.70   17.63
   3  -2 -15  534.95   13.15
   3  -2 -14  157.58   10.16
  -3   2  14  145.88    6.98
  -3  -2  14  149.73    7.02
   3  -2 -14  172.43    6.56
  -3   2  13  106.83    5.84
  -3  -2  13  117.62    5.99
  -3   2  12   25.00    2.78
  -3  -2  12   21.05    2.59
  -3  -2  11  141.15    6.13
  -3   2  11  131.32    5.99
  -3  -2  10  340.59    9.87
  -3   2  10  347.65   10.04
  -3   2   9  800.19   17.22
  -3  -2   9  806.88   17.10
  -3   2   8  135.21    5.41
  -3  -2   8  137.04    5.35
  -3   2   7 2962.34   49.69
  -3  -2   7 3119.84   49.69
  -3  -2   6    5.73    1.33
  -3   2   6    8.56    1.47
  -3   2   5 2526.96   41.90
  -3  -2   5 2662.13   42.03
  -3   2   4  290.00    7.00
  -3  -2   4  301.81    7.06
  -3   2   3 1259.66   21.48
  -3  -2   3 1323.53   21.54
  -3  -2   2  589.96   10.77
  -3   2   2  606.28   10.86
   3  -2  -1 4937.76   74.58
  -3   2   1 4870.35   74.40
  -3  -2   1 5024.37   74.40
   3  -2   0 1834.71   29.54
  -3  -2   0 1849.89   28.88
  -3   2   0 1861.41   28.93
   3  -2   1   13.37    1.34
   3   2   2   15.65    1.06
   3   2   3 1129.33   19.14
  -3  -2  -3 1197.42   18.68
   3   2   4   33.03    1.80
   3  -2   4   32.94    2.56
  -3  -2  -4   31.62    1.29
   3   2   5 2503.06   40.76
   3  -2   5 2512.29   43.30
  -3  -2  -5 2600.60   38.96
   3   2   6  727.55   14.22
   3  -2   6  705.92   16.31
  -3  -2  -7 1395.65   23.28
  -3   2  -7 1296.74   23.11
   3  -2   8   12.34    1.55
   3   2   8   10.96    1.46
  -3   2  -8   12.87    1.47
  -3  -2  -8   13.64    1.54
  -3  -2  -8   12.56    2.25
   3  -2   9 1745.48   30.58
   3   2   9 1700.73   30.37
  -3   2  -9 1768.63   30.21
  -3  -2  -9 1829.58   30.33
  -3  -2  -9 1754.48   33.92
   3   2  10  273.76    8.10
   3  -2  10  281.70    8.31
  -3  -2 -10  298.39   10.65
  -3   2 -10  275.67    7.70
  -3  -2 -10  295.46    7.84
  -3  -2 -11  221.49    9.45
   3  -2  11  211.21    9.75
   3   2  11  203.70    9.57
  -3   2 -11  202.02    6.61
  -3  -2 -11  215.19    6.75
   3   2  11  206.61    7.15
   3  -2  11  221.80    7.41
  -3  -2 -11  207.83    7.17
   3  -2  12  114.83    5.57
   3   2  12  116.24    5.54
  -3  -2 -12  108.83    6.90
  -3  -2 -12  109.63    5.24
   3  -2  13  213.74    7.85
   3   2  13  190.47    7.41
  -3  -2 -13  191.86    7.27
  -3  -2 -13  200.15    9.46
   3  -2  14   24.28    2.87
   3   2  14   23.92    2.78
  -3  -2 -14   24.99    2.69
   3   2  15  337.24   10.31
  -3  -2 -15  345.07   10.09
  -3  -2 -15  367.95   11.23
   3  -2  16  252.10    8.23
  -3  -2 -16  236.82    8.23
   3   2  17  103.40    4.76
  -3  -2 -17  104.37    4.58
  -3  -2 -17  114.41    5.04
   3  -2  18   19.12    1.99
   3   2  18   17.16    1.91
  -3  -2 -18   15.68    1.70
  -3  -2 -18   15.73    1.80
  -3  -2 -19   32.89    1.77
   3  -3 -21   95.45    3.30
  -3   3  20   65.84    2.82
   3  -3 -20   69.16    3.17
  -3   3  19  219.01    6.40
  -3  -3  19  230.02    6.59
   3  -3 -19  238.66    9.53
   3  -3 -18    6.81    1.51
   3  -3 -18    4.00    2.34
   3  -3 -17  399.60   11.02
   3  -3 -17  401.33   10.49
   3  -3 -16  353.30    9.83
   3  -3 -16  347.44   10.39
   3  -3 -16  347.60   14.45
   3  -3 -15    0.62    2.46
   3  -3 -15    2.63    1.44
   3  -3 -15    0.75    1.43
   3  -3 -14   98.04    4.70
   3  -3 -14   93.82    5.05
   3  -3 -13   73.13    4.36
  -3   3  13   74.11    4.80
  -3  -3  13   75.48    4.79
  -3   3  12  505.31   14.20
  -3  -3  12  498.71   14.02
  -3   3  11 1018.97   22.28
  -3  -3  11  985.92   21.90
  -3  -3  10   65.66    2.99
  -3   3  10   61.45    3.95
  -3  -3  10   66.63    4.00
  -3   3   9   10.08    1.79
  -3  -3   9   17.56    2.08
  -3   3   8 1352.44   24.80
  -3  -3   8 1271.15   24.32
  -3   3   7   62.40    3.41
  -3  -3   7   58.91    3.33
  -3   3   6 3057.82   50.30
  -3  -3   6 3190.06   50.23
  -3   3   5 2704.07   45.71
  -3  -3   5 3048.91   45.91
  -3   3   4    3.49    0.87
  -3  -3   4    2.26    0.85
   3  -3  -4    1.80    0.55
  -3   3   3  441.84    8.68
  -3  -3   3  443.88    8.59
   3  -3  -3  444.59    8.37
  -3   3   2 1974.36   30.89
  -3  -3   2 1994.87   30.85
   3  -3  -2 1937.69   31.20
  -3   3   1 1164.76   19.47
   3  -3  -1 1194.80   20.29
  -3   3   0 1603.11   25.46
  -3  -3   0 1607.35   25.40
   3  -3   0 1661.13   26.98
   3  -3   1    1.77    0.94
  -3  -3  -2 2490.28   38.10
   3  -3   2 2402.09   40.25
   3   3   2 2438.47   37.61
  -3  -3  -3 2317.70   35.75
   3  -3   3 2311.24   38.96
   3   3   3 2280.39   35.60
  -3  -3  -4    8.00    0.85
   3  -3   4    6.86    1.66
  -3  -3  -5 1357.55   21.89
  -3  -3  -6   39.57    1.70
  -3   3  -6   41.11    2.22
  -3  -3  -6   41.64    2.20
  -3  -3  -7  406.92   11.71
  -3   3  -7  417.20    9.29
  -3  -3  -7  439.99    9.37
  -3  -3  -8 2188.83   40.82
  -3   3  -8 2325.58   36.98
  -3  -3  -8 2315.27   36.98
   3  -3   8 2248.66   37.32
  -3  -3  -9  417.99   13.04
  -3   3  -9  425.94    9.89
  -3  -3  -9  437.52    9.95
   3  -3   9  436.48   10.49
   3   3   9  400.21   10.12
   3  -3  10  366.69    9.66
   3   3  10  352.20    9.44
  -3  -3 -10  314.03    9.49
   3   3  10  356.89   12.43
   3  -3  10  346.52   12.30
  -3  -3 -10  350.35   12.19
  -3  -3 -10  352.68    8.92
  -3   3 -10  343.21    8.80
  -3  -3 -10  351.72    9.88
   3  -3  11  222.06    7.56
   3   3  11  209.95    7.27
  -3  -3 -11  221.85    7.71
  -3  -3 -11  210.74    7.55
   3   3  11  203.14    9.82
   3  -3  11  213.09   10.05
  -3  -3 -11  224.99    9.89
  -3  -3 -12   12.59    2.30
   3  -3  12   14.69    2.27
   3   3  12   13.99    2.15
  -3  -3 -12    9.88    2.88
   3  -3  13  971.51   20.12
   3   3  13  866.54   19.28
  -3  -3 -13  941.74   23.83
  -3  -3 -13  929.94   21.71
  -3  -3 -13  900.63   19.69
   3  -3  14  426.41   11.59
   3   3  14  392.63   11.05
  -3  -3 -14  402.60   12.53
  -3  -3 -14  398.82   11.37
   3   3  15    8.39    1.81
   3  -3  15    9.79    1.93
  -3  -3 -15   11.68    2.09
  -3  -3 -15   10.63    2.30
  -3  -3 -16    5.28    1.88
   3  -3  16    4.69    1.62
   3   3  16    4.33    1.44
   3  -3  17   34.58    2.63
   3   3  17   28.42    2.37
  -3  -3 -17   29.53    2.48
  -3  -3 -17   32.22    2.79
  -3  -3 -18  181.23    5.46
   3  -4 -20  163.84    5.03
   3  -4 -19  187.70    7.95
   3  -4 -18  257.11   10.59
   3  -4 -17  242.02    8.33
  -3  -4  17  283.41    7.78
   3  -4 -16  464.03   12.53
   3  -4 -15  292.12   13.20
   3  -4 -15  302.43    9.83
  -3  -4  14  437.20   10.46
  -3  -4  14  385.71    9.89
   3  -4 -14  295.30   13.52
   3  -4 -14  341.09   10.79
   3  -4 -13  287.04    8.99
   3  -4 -13  280.20    9.49
   3  -4 -12  702.10   15.50
  -3  -4  12  607.66   15.59
   3  -4 -12  534.54   18.90
  -3  -4  12  761.17   14.71
  -3  -4  11    5.17    1.18
  -3  -4  11    4.22    1.49
   3  -4 -11    3.45    2.40
  -3  -4  10 1898.97   33.46
  -3  -4  10 1900.40   31.31
  -3  -4   9   59.54    3.60
  -3  -4   9   64.35    3.09
  -3  -4   8  422.45    9.20
  -3   4   8  408.57   10.40
  -3  -4   8  417.41   10.38
  -3   4   7   69.75    3.44
  -3  -4   7   66.24    3.36
  -3   4   6  105.22    4.06
  -3  -4   6  124.30    4.23
  -3   4   5 2118.79   35.44
  -3  -4   5 2304.99   35.58
  -3   4   4  586.68   11.07
   3  -4  -4  579.56   10.89
  -3   4   3  795.22   13.68
  -3  -4   3  802.64   13.62
   3  -4  -3  806.05   14.32
  -3   4   2 3348.32   51.53
   3  -4  -2 3281.41   52.79
   3  -4  -1  587.46   11.91
  -3  -4   0   37.33    2.03
   3  -4   0   38.01    2.53
  -3  -4  -1  729.51   13.38
   3  -4   1  752.45   15.28
  -3  -4  -2  392.41    8.18
   3  -4   2  418.16   10.49
  -3  -4  -3    9.59    1.06
   3  -4   3    6.64    1.72
  -3  -4  -4 4458.05   67.97
  -3  -4  -5    1.40    1.29
  -3  -4  -5    1.07    0.57
  -3  -4  -5    1.85    0.67
  -3   4  -5    1.50    0.67
   3  -4   6    0.38    0.63
  -3  -4  -6    0.29    1.36
  -3  -4  -6    1.59    0.62
  -3  -4  -6    0.90    0.69
  -3   4  -6    0.96    0.65
  -3  -4  -7  213.71    5.75
   3  -4   7  196.77    5.86
   3  -4   8   47.32    2.82
  -3  -4  -8   46.87    2.58
   3  -4   8   44.37    2.67
   3  -4   9  516.84   15.28
  -3  -4  -9  503.50   12.81
  -3  -4  -9  520.98   15.62
   3  -4   9  556.08   12.30
  -3  -4  -9  557.25   11.77
  -3  -4 -10  379.59   10.66
  -3  -4 -10  411.41   13.63
  -3  -4 -10  359.25   10.48
   3  -4  10  351.37   12.92
   3  -4  10  394.54   10.16
  -3  -4 -10  389.96   12.27
  -3  -4 -11  787.09   19.43
   3  -4  11  799.48   16.87
  -3  -4 -11  730.33   17.23
  -3  -4 -11  785.41   21.21
  -3  -4 -11  754.75   17.49
  -3  -4 -12  597.34   16.38
   3  -4  12  620.63   14.22
   3   4  12  557.43   13.53
  -3  -4 -12  576.00   14.56
   3   4  13  297.76    9.10
  -3  -4 -13  322.56   10.09
  -3  -4 -13  326.01   11.28
   3  -4  14  289.99    8.73
  -3  -4 -14  257.89    9.68
  -3  -4 -14  267.91    8.90
  -3  -4 -15    2.20    1.77
  -3  -4 -15    1.38    1.49
  -3  -4 -16   53.75    3.78
  -3  -4 -17    1.17    1.19
  -3  -4 -18  166.57    4.82
  -3  -4 -18  137.24    4.72
   3  -5 -20   84.67    3.15
   3  -5 -19    9.13    1.49
   3  -5 -19   12.41    2.11
   3  -5 -18   17.91    2.85
   3  -5 -18   13.54    1.90
   3  -5 -17  353.99   12.40
   3  -5 -17  293.70    8.77
   3  -5 -16  460.43   15.70
   3  -5 -16  445.59   11.75
   3  -5 -15   95.68    7.30
   3  -5 -15   95.50    5.02
  -3  -5  15  113.02    4.78
   3  -5 -14   28.36    4.51
   3  -5 -14   32.32    3.17
  -3  -5  14   41.26    2.96
  -3  -5  14   35.74    2.87
  -3  -5  13  570.51   13.62
   3  -5 -13  541.39   14.70
   3  -5 -13  553.20   14.19
   3  -5 -12  293.00    9.86
   3  -5 -12  290.32    9.30
   3  -5 -11   56.26    4.15
   3  -5 -11   51.66    3.74
   3  -5 -11   45.25    4.79
  -3  -5  11   59.81    3.49
   3  -5 -10  345.29   10.32
   3  -5 -10  345.21    9.91
  -3  -5   9  471.18   10.71
   3  -5  -9  440.12   14.46
  -3  -5   8  265.60    7.25
   3  -5  -8  253.54   10.00
  -3  -5   7  725.64   14.19
  -3  -5   7  671.54   13.76
  -3  -5   6 3181.41   50.49
  -3  -5   5  139.07    4.59
  -3  -5   4   54.70    2.79
  -3  -5   3    5.60    1.04
   3  -5  -2 1095.30   20.46
  -3  -5   2 1175.90   20.30
   3  -5  -1    7.59    1.38
  -3  -5   1    4.89    0.96
   3  -5   0 1999.12   34.80
  -3  -5  -1 2991.92   47.26
  -3  -5  -2 1521.84   25.60
   3  -5   3   53.48    2.67
  -3  -5  -3   50.81    2.49
   3  -5   4  286.84    7.29
  -3  -5  -4  292.58    7.07
   3  -5   5  360.37    8.63
  -3  -5  -5  353.29    8.17
   3  -5   6  101.60    4.10
  -3  -5  -6   89.21    3.40
   3  -5   7 1504.79   26.75
  -3  -5  -8 3094.53   51.35
  -3  -5  -8 3122.38   54.31
  -3  -5  -8 3004.09   51.28
   3  -5   8 3215.04   50.27
   3  -5   9    1.02    1.01
  -3  -5  -9    0.90    1.87
  -3  -5  -9    3.01    1.51
   3  -5   9    0.72    1.32
  -3  -5 -10  210.77    7.78
   3  -5  10  199.59    6.63
  -3  -5 -11    1.21    2.10
  -3  -5 -12  137.98    7.30
  -3  -5 -13    4.56    1.83
  -3  -5 -13    4.70    2.40
  -3  -5 -14  649.26   16.68
  -3  -5 -14  644.30   15.37
  -3  -5 -15  492.98   13.28
  -3  -5 -15  483.08   12.27
  -3  -5 -15  482.08   12.00
  -3  -5 -16    0.44    1.20
  -3  -5 -17  235.18    7.09
  -3  -5 -17  231.15    6.40
  -3  -6  19  341.27    7.72
   3  -6 -18   15.95    1.92
   3  -6 -18   18.73    2.33
   3  -6 -17  213.86    8.29
   3  -6 -17  191.04    6.61
   3  -6 -16   81.08    5.59
   3  -6 -16   71.62    4.23
  -3  -6  15    5.12    1.36
   3  -6 -15    5.24    1.93
   3  -6 -15    7.44    2.55
   3  -6 -14   80.52    6.27
   3  -6 -14   86.64    5.04
  -3  -6  14   95.37    4.60
  -3  -6  14   95.79    4.48
  -3  -6  13  778.44   17.06
   3  -6 -13  694.88   18.66
   3  -6 -13  717.34   20.99
   3  -6 -13  758.81   17.90
  -3  -6  12  138.19    5.94
   3  -6 -12  130.61    7.30
   3  -6 -12  141.43    6.58
  -3  -6  12  126.65    5.09
   3  -6 -12  137.02    8.18
   3  -6 -12  149.35    6.92
   3  -6 -11   13.76    2.48
   3  -6 -11   13.04    2.43
   3  -6 -11   13.24    3.17
  -3  -6  11   12.91    1.89
   3  -6 -11   13.27    2.87
  -3  -6  11   14.29    2.15
  -3  -6  11   16.59    2.34
   3  -6 -10  805.51   21.74
  -3  -6  10  827.98   17.50
   3  -6 -10  869.06   19.85
  -3  -6  10  832.61   17.60
   3  -6 -10  873.57   21.84
   3  -6  -9  941.08   20.55
  -3  -6   9  859.02   18.28
   3  -6  -9  886.39   22.65
   3  -6  -9  832.83   21.71
  -3  -6   9  816.55   17.67
   3  -6  -9  940.44   17.78
  -3  -6   8  484.78   11.91
   3  -6  -8  498.35   15.73
  -3  -6   7  152.68    5.29
  -3  -6   6  307.78    7.96
  -3  -6   6  315.70    8.25
  -3  -6   5 1503.22   26.04
  -3  -6   5 1464.75   25.80
  -3  -6   5 1528.85   26.45
  -3  -6   4   69.95    3.25
  -3  -6   4   71.90    3.15
  -3  -6   4   73.49    3.45
  -3  -6   3 4241.71   67.16
  -3  -6   3 4413.41   67.87
  -3  -6   2 1141.73   20.96
  -3  -6   2 1187.28   21.63
   3  -6  -1   94.25    3.54
  -3  -6   1   93.25    3.59
  -3  -6   1   89.20    3.81
   3  -6   0  744.28   13.96
  -3  -6   0  721.99   14.40
  -3  -6   0  697.89   13.60
   3  -6   1  237.03    6.37
  -3  -6  -1  228.68    5.94
  -3  -6  -1  218.13    6.46
  -3  -6  -1  239.48    6.58
  -3  -6  -2  371.51    8.97
  -3  -6  -2  384.37    9.09
  -3  -6  -3  206.26    6.05
  -3  -6  -3  205.29    6.14
   3  -6   3  207.80    6.14
  -3  -6  -4 1067.93   20.13
   3  -6   4 1123.24   20.62
  -3  -6  -4 1139.91   20.48
   3  -6   5 1944.53   32.85
  -3  -6  -5 1871.39   32.03
  -3  -6  -6  948.30   18.21
   3  -6   6  937.37   21.36
   3  -6   6 1008.32   19.29
  -3  -6  -6  998.74   22.87
  -3  -6  -6  930.28   19.66
  -3  -6  -6  997.48   19.91
  -3  -6  -6 1032.69   19.90
   3  -6   7  178.74    7.78
   3  -6   7  200.23    6.68
  -3  -6  -7  193.41    8.73
  -3  -6  -7  198.16    7.07
  -3  -6  -7  206.18    7.02
  -3  -6  -7  197.32    7.13
   3  -6   8  206.49    8.57
   3  -6   8  234.24    7.45
  -3  -6  -8  235.36    9.83
  -3  -6  -8  234.90    7.99
  -3  -6  -8  236.96    8.10
  -3  -6  -8  243.59    7.81
   3  -6   9   12.29    2.49
   3  -6   9   12.21    1.83
  -3  -6  -9    7.27    2.63
  -3  -6  -9    8.13    1.98
  -3  -6  -9   10.64    2.10
   3  -6  10    6.69    1.54
  -3  -6 -10    6.23    1.83
   3  -6  10    4.99    1.89
  -3  -6 -10    5.59    1.84
  -3  -6 -11 2122.31   38.13
   3  -6  11 2072.18   38.71
  -3  -6 -12  176.06    8.50
  -3  -6 -12  196.54    7.53
  -3  -6 -13  220.82    7.66
  -3  -6 -13  233.86    8.12
   3  -6  14   36.76    2.59
  -3  -6 -14   33.51    2.85
   3  -6  14   36.15    2.53
  -3  -6 -15    6.35    2.05
  -3  -6 -15    7.35    1.57
  -3  -6 -16   61.34    3.67
  -3  -6 -16   60.96    3.00
  -3  -7  18  162.15    4.69
  -3  -7  17  146.25    5.23
  -3  -7  15   17.42    1.79
   3  -7 -15   14.70    2.28
   3  -7 -15   14.51    2.55
  -3  -7  14   74.05    3.85
   3  -7 -14   65.96    4.37
   3  -7 -14   66.27    4.98
  -3  -7  13  522.30   12.07
  -3  -7  13  499.96   12.27
   3  -7 -13  491.52   13.47
   3  -7 -13  475.38   14.55
  -3  -7  12  292.96    9.08
  -3  -7  12  312.40    9.12
   3  -7 -12  260.11   10.82
   3  -7 -12  289.99   10.09
   3  -7 -12  274.79   10.85
  -3  -7  11   25.01    2.88
  -3  -7  11   20.55    2.51
  -3  -7  11   20.35    2.32
   3  -7 -11   17.15    3.34
   3  -7 -11   30.11    3.80
   3  -7 -11   20.79    3.10
   3  -7 -11   23.04    3.32
   3  -7 -10  795.33   19.76
  -3  -7  10  613.95   15.44
  -3  -7  10  758.81   16.55
  -3  -7  10  650.15   15.14
   3  -7 -10  648.97   19.45
   3  -7 -10  696.16   17.59
   3  -7  -9  818.27   19.82
  -3  -7   9  778.39   17.96
  -3  -7   9  808.98   17.82
   3  -7  -9  829.80   22.77
   3  -7  -8  808.96   16.31
   3  -7  -8  757.56   21.66
   3  -7  -8  854.37   20.78
  -3  -7   8  698.15   15.88
   3  -7  -8  751.01   18.50
  -3  -7   8  766.12   16.94
  -3  -7   7 1796.93   32.78
  -3  -7   7 1664.52   31.14
  -3  -7   7 1757.16   34.77
   3  -7  -7 1944.00   32.23
  -3  -7   7 1748.86   32.15
   3  -7  -7 2002.41   37.37
   3  -7  -7 1790.30   38.92
   3  -7  -6    0.98    1.37
  -3  -7   6    1.04    1.37
  -3  -7   6    0.92    0.89
  -3  -7   6    0.23    1.65
   3  -7  -6    0.42    1.95
  -3  -7   6    2.59    1.04
  -3  -7   5   98.18    5.49
  -3  -7   5   91.80    3.95
  -3  -7   5   82.55    4.09
   3  -7  -4 1671.35   34.71
  -3  -7   4 1362.77   24.80
  -3  -7   4 1433.74   26.01
  -3  -7   4 1601.04   27.86
  -3  -7   4 1322.03   24.79
  -3  -7   3   93.18    4.29
  -3  -7   3  100.90    3.83
  -3  -7   3   96.46    4.13
  -3  -7   3   96.99    3.93
  -3  -7   2 1049.07   19.90
  -3  -7   2  996.73   18.64
  -3  -7   2  963.60   18.18
  -3  -7   2 1088.17   19.22
  -3  -7   1    2.42    0.90
  -3  -7   1    1.53    0.99
  -3  -7   1    2.69    0.93
  -3  -7   1    3.76    1.14
  -3  -7   0   31.53    2.38
   3  -7   0   29.15    2.19
  -3  -7   0   31.59    2.09
   3  -7   1 2511.44   40.89
  -3  -7  -1 2459.64   41.58
  -3  -7  -1 2615.86   42.52
  -3  -7  -1 2357.18   40.76
  -3  -7  -2  422.19   10.89
   3  -7   2  410.92    9.92
   3  -7   2  433.40   11.57
  -3  -7  -2  406.45    9.63
  -3  -7  -2  405.65   10.24
   3  -7   2  398.41   12.24
  -3  -7  -2  396.28   10.51
  -3  -7  -3  252.85    8.11
  -3  -7  -3  286.75   10.97
   3  -7   3  272.35    8.31
   3  -7   3  280.21    9.02
  -3  -7  -3  261.62    7.13
  -3  -7  -3  258.58    7.63
   3  -7   3  248.06    9.44
  -3  -7  -3  278.72    8.43
   3  -7   4   30.58    3.12
   3  -7   4   31.02    2.56
  -3  -7  -4   28.63    2.11
  -3  -7  -4   28.17    3.84
  -3  -7  -4   27.95    2.57
  -3  -7  -4   38.38    2.99
   3  -7   4   28.72    2.72
   3  -7   5   13.95    2.18
   3  -7   5   20.34    2.73
   3  -7   5   16.05    2.00
  -3  -7  -5   18.58    3.59
  -3  -7  -5   18.23    2.18
   3  -7   5   17.85    2.92
  -3  -7  -5   19.38    2.31
   3  -7   6 1610.84   31.10
   3  -7   6 1608.18   29.46
  -3  -7  -6 1684.87   30.03
  -3  -7  -6 1691.32   30.19
  -3  -7  -6 1614.66   29.93
   3  -7   6 1541.59   32.56
   3  -7   6 1555.86   30.53
   3  -7   7  752.21   17.70
   3  -7   7  780.63   16.63
  -3  -7  -7  759.61   17.07
  -3  -7  -7  803.91   16.83
  -3  -7  -7  737.76   16.91
   3  -7   7  727.04   19.00
   3  -7   7  724.91   17.39
   3  -7   8   54.40    4.14
   3  -7   8   56.50    3.62
  -3  -7  -8   54.61    3.84
  -3  -7  -8   52.96    3.80
   3  -7   8   51.12    4.53
   3  -7   8   52.63    4.01
   3  -7   9   49.65    3.85
   3  -7   9   50.10    3.42
   3  -7   9   43.10    3.65
  -3  -7  -9   49.06    3.60
   3  -7   9   47.45    4.37
  -3  -7  -9   47.93    3.65
   3  -7  10  455.74   12.53
   3  -7  10  439.70   13.33
   3  -7  10  470.48   12.33
  -3  -7 -10  450.39   12.28
   3  -7  11  117.58    5.37
  -3  -7 -11  113.23    5.48
   3  -7  12  739.00   15.67
  -3  -7 -12  732.72   16.53
  -3  -7 -13   27.64    3.50
   3  -7  13   25.85    2.34
   3  -7  13   25.44    2.16
  -3  -7 -14    0.20    1.61
   3  -7  14    0.56    0.91
  -3  -7 -15  334.31    9.53
  -3  -8  16    3.68    1.15
  -3  -8  15   57.03    3.48
  -3  -8  15   60.35    2.83
  -3  -8  14  985.61   20.47
  -3  -8  14 1006.02   18.88
  -3  -8  13  124.87    5.98
  -3  -8  13  124.97    5.04
  -3  -8  12  122.46    6.18
  -3  -8  12  118.97    5.20
  -3  -8  11    3.94    1.48
  -3  -8  11    8.11    2.35
  -3  -8  11    4.84    1.53
  -3  -8  10  227.34    7.96
  -3  -8  10  235.41    9.20
  -3  -8   9  229.12    9.25
  -3  -8   9  256.37    8.57
   3  -8  -9  248.26    7.42
  -3  -8   8 1368.67   29.49
  -3  -8   8 1362.48   27.33
   3  -8  -8 1404.62   26.46
  -3  -8   7  117.27    6.39
   3  -8  -7  132.32    5.53
  -3  -8   7  121.24    5.50
  -3  -8   7  127.54    5.67
   3  -8  -6   45.53    3.37
   3  -8  -6   47.80    5.70
  -3  -8   6   44.61    3.18
  -3  -8   6   39.39    3.08
  -3  -8   6   45.60    4.04
  -3  -8   5  301.02   10.54
   3  -8  -5  338.64    9.76
  -3  -8   5  314.03    8.70
   3  -8  -5  340.39   14.32
  -3  -8   5  320.61    9.16
  -3  -8   4   14.94    2.56
   3  -8  -4    7.10    1.90
   3  -8  -4   12.53    3.81
  -3  -8   4    7.31    1.52
  -3  -8   4    7.11    1.43
  -3  -8   3 1508.32   27.03
  -3  -8   3 1569.24   27.99
   3  -8  -3 1627.58   29.63
  -3  -8   3 1539.52   30.34
   3  -8  -3 1522.31   28.09
  -3  -8   2  929.91   17.65
   3  -8  -2  970.98   20.26
   3  -8  -2  883.54   18.62
  -3  -8   2  957.67   20.81
   3  -8  -2  898.55   21.37
  -3  -8   2  958.62   18.36
   3  -8  -1   93.00    8.01
   3  -8  -1  101.59    5.24
   3  -8  -1   86.53    4.31
  -3  -8   1   88.28    5.14
   3  -8  -1   84.20    5.48
  -3  -8   1   84.94    4.20
   3  -8   0 1545.19   36.73
  -3  -8   0 1534.91   29.36
   3  -8   0 1457.11   27.42
  -3  -8   0 1565.77   28.53
   3  -8   0 1536.40   31.30
  -3  -8   0 1445.33   27.40
  -3  -8  -1  111.77    7.13
  -3  -8  -1  131.41    5.78
   3  -8   1  123.39    5.34
   3  -8   1  128.85    6.97
  -3  -8  -1  128.07    5.41
  -3  -8  -2 1909.18   35.45
  -3  -8  -2 2153.76   36.42
   3  -8   2 2016.24   34.96
   3  -8   2 1981.17   35.61
   3  -8   2 2104.88   37.35
   3  -8   2 2044.58   39.49
  -3  -8  -2 1947.05   40.69
  -3  -8  -3   25.48    2.67
   3  -8   3   27.19    2.73
   3  -8   3   28.46    3.15
   3  -8   3   24.42    2.36
  -3  -8  -3   28.42    4.12
   3  -8   3   24.91    3.50
  -3  -8  -3   30.84    2.97
  -3  -8  -4    0.77    1.05
   3  -8   4    2.14    1.79
  -3  -8  -4    3.01    1.50
  -3  -8  -4    3.71    2.58
   3  -8   4    2.98    1.38
   3  -8   5  818.96   18.50
  -3  -8  -5  879.63   18.31
   3  -8   5  850.86   18.00
   3  -8   5  872.97   19.43
  -3  -8  -5  850.67   18.11
  -3  -8  -5  877.82   23.09
   3  -8   5  844.12   21.39
   3  -8   6  933.72   20.31
  -3  -8  -6  999.22   19.91
   3  -8   6  959.04   19.80
   3  -8   6  950.45   20.92
  -3  -8  -6  976.97   19.98
  -3  -8  -6  981.25   24.99
   3  -8   6  932.81   23.16
   3  -8   7  196.60    9.00
  -3  -8  -7  192.57    9.76
  -3  -8  -7  211.61    7.10
   3  -8   7  195.74    7.09
  -3  -8  -7  203.91    7.24
   3  -8   7  191.83    7.55
   3  -8   7  190.87    7.35
  -3  -8  -7  196.24    7.12
   3  -8   8  401.19   11.35
   3  -8   8  410.56   11.37
  -3  -8  -8  419.24   14.66
  -3  -8  -8  406.00   11.08
   3  -8   8  398.91   13.13
  -3  -8  -9  132.09    7.88
   3  -8   9  136.09    5.89
   3  -8   9  133.01    5.84
  -3  -8  -9  134.71    5.82
   3  -8  10  342.64    9.54
  -3  -8 -10  338.53   12.51
  -3  -8 -11  347.24   12.11
   3  -8  11  347.38    9.68
   3  -8  11  334.67    8.95
  -3  -8 -12    6.14    2.32
   3  -8  12    6.98    1.61
   3  -8  12    8.92    1.44
   3  -8  13  124.25    3.79
   3  -8  13  133.85    4.53
   3  -9 -15    1.79    1.23
  -3  -9  15    3.54    0.92
   3  -9 -14   51.58    3.87
  -3  -9  14   74.83    3.42
  -3  -9  13   15.18    1.65
   3  -9 -13   13.36    2.66
  -3  -9  13   13.19    1.89
  -3  -9  12  208.21    6.58
  -3  -9  12  225.87    7.52
  -3  -9  11  203.63    6.76
   3  -9 -11  231.84   10.09
  -3  -9  11  224.77    7.86
   3  -9 -10  420.52   14.60
  -3  -9  10  382.39   11.35
  -3  -9   9  166.70    5.99
  -3  -9   9  161.41    6.23
   3  -9  -8  232.90    7.17
  -3  -9   8  228.29    8.67
  -3  -9   8  225.82    7.19
  -3  -9   8  216.01    7.40
  -3  -9   7    9.00    2.38
   3  -9  -7   11.48    1.97
  -3  -9   7   10.20    1.81
   3  -9  -7    8.39    3.34
  -3  -9   7    8.14    1.67
  -3  -9   6   12.42    2.42
   3  -9  -6    4.36    1.71
  -3  -9   6    5.75    1.57
   3  -9  -6   12.70    3.65
  -3  -9   6    6.57    1.54
   3  -9  -5  150.63    6.16
  -3  -9   5  135.86    5.50
  -3  -9   5  139.03    5.37
   3  -9  -5  150.87    9.68
  -3  -9   5  139.81    6.73
   3  -9  -4 1353.93   25.62
  -3  -9   4 1302.64   23.73
  -3  -9   4 1249.41   24.00
   3  -9  -4 1390.99   33.71
  -3  -9   4 1250.07   26.30
   3  -9  -3  193.79    7.36
  -3  -9   3  190.96    5.95
  -3  -9   3  173.49    6.02
   3  -9  -3  206.22   11.57
  -3  -9   3  186.81    7.69
  -3  -9   2  280.82    9.57
   3  -9  -2  289.59    9.28
   3  -9  -2  301.20   14.08
   3  -9  -2  290.31   10.47
  -3  -9   2  275.59    7.64
   3  -9  -1  574.14   20.01
  -3  -9   1  524.45   12.58
  -3  -9   1  561.31   13.82
   3  -9  -1  562.98   13.17
  -3  -9   1  572.47   14.59
   3  -9  -1  596.26   16.26
   3  -9   0    5.83    2.32
  -3  -9   0    3.50    1.67
   3  -9   0    4.92    1.51
   3  -9   0    4.94    1.72
  -3  -9   0    2.58    1.25
  -3  -9   0    4.64    1.60
   3  -9   1   10.57    2.56
   3  -9   1   11.17    2.23
   3  -9   1   10.59    1.89
  -3  -9  -1   11.67    1.88
   3  -9   1   12.67    2.36
  -3  -9  -1   12.64    2.07
   3  -9   2  918.94   20.06
   3  -9   2  863.28   18.38
   3  -9   2  935.62   22.50
  -3  -9  -2  906.15   18.98
   3  -9   2  896.95   19.75
   3  -9   3  597.72   14.97
   3  -9   3  579.79   13.87
   3  -9   3  626.68   15.47
   3  -9   3  595.31   17.19
  -3  -9  -3  608.65   14.16
   3  -9   4   39.06    3.57
   3  -9   4   37.22    3.06
   3  -9   4   37.93    3.70
   3  -9   4   36.88    4.22
  -3  -9  -4   38.25    4.65
  -3  -9  -4   36.63    3.01
   3  -9   5  473.05   12.09
   3  -9   5  495.71   13.46
   3  -9   5  472.87   12.78
  -3  -9  -5  498.10   11.95
  -3  -9  -5  458.19   15.69
   3  -9   6  550.20   13.88
   3  -9   6  553.14   13.25
   3  -9   6  582.81   14.76
   3  -9   6  563.98   16.39
  -3  -9  -6  553.02   17.32
  -3  -9  -6  555.04   12.90
  -3  -9  -7   11.40    3.26
   3  -9   7   11.88    1.91
   3  -9   7    9.88    2.12
   3  -9   7   10.38    2.41
  -3  -9  -8   45.71    4.82
   3  -9   8   53.97    3.53
   3  -9   9  224.23    7.07
  -3  -9  -9  228.56    9.68
   3  -9   9  233.91    7.85
   3  -9  10  570.09   12.21
  -3  -9 -10  538.76   15.62
   3  -9  11    1.00    1.26
   3  -9  11    1.15    0.94
  -3  -9 -11   -0.53    1.96
   3  -9  12  437.63    9.24
  -3  -9 -12  387.64   11.03
  -3 -10  13  141.69    3.78
   3 -10 -13   54.25    3.49
  -3 -10  12  217.83    5.68
   3 -10 -12  124.98    6.10
  -3 -10  11   21.97    2.10
   3 -10 -11   14.08    2.80
  -3 -10  10  132.76    4.80
  -3 -10  10  142.16    5.40
   3 -10 -10  148.21    7.47
  -3 -10   9   69.85    3.53
  -3 -10   9   80.17    4.20
   3 -10  -9   75.73    5.78
  -3 -10   8  351.07    9.12
  -3 -10   8  357.71   10.07
   3 -10  -8  373.59   13.53
  -3 -10   7  848.75   18.50
   3 -10  -7  892.08   17.19
  -3 -10   7  833.23   17.18
   3 -10  -6    6.11    1.63
  -3 -10   6    6.76    1.44
   3 -10  -6    5.63    3.00
  -3 -10   6    7.45    1.89
   3 -10  -5  234.03   11.46
  -3 -10   5  220.13    7.91
   3 -10  -5  233.34    7.34
  -3 -10   5  215.39    6.70
   3 -10  -4   24.17    2.54
  -3 -10   4   25.40    2.83
  -3 -10   4   27.31    2.20
   3 -10  -4   26.02    4.53
   3 -10  -3   70.89    4.19
  -3 -10   3   63.03    3.85
  -3 -10   3   62.86    4.15
   3 -10  -2   19.70    2.54
  -3 -10   2   14.16    2.29
  -3 -10   2   14.12    2.16
  -3 -10   1  438.85   11.76
  -3 -10   1  429.00   11.07
  -3 -10   0  337.23    9.48
   3 -10   0  333.73    9.17
   3 -10   1   21.52    2.66
   3 -10   1   21.65    2.29
  -3 -10  -1   21.92    2.44
   3 -10   2  405.24   10.99
   3 -10   2  413.91   11.29
   3 -10   2  406.30   10.34
  -3 -10  -2  417.95   10.60
   3 -10   3  265.53    8.57
   3 -10   3  264.53    8.49
   3 -10   3  259.94    7.73
  -3 -10  -3  262.19    7.76
   3 -10   4  333.16    9.81
   3 -10   4  319.93    9.37
   3 -10   4  308.84    8.58
  -3 -10  -4  320.24    8.61
   3 -10   5    9.80    2.05
  -3 -10  -5    8.42    1.54
   3 -10   5    9.23    1.94
   3 -10   6  656.32   14.97
   3 -10   6  632.37   14.10
   3 -10   7  182.16    6.53
   3 -10   7  175.20    5.89
   3 -10   8   74.18    3.92
   3 -10   8   70.72    3.34
   3 -10   9  582.94   11.51
   3 -10  10   46.39    2.52
   3 -10  10   36.21    1.78
   3 -10  11   17.45    1.37
  -3 -11  10   57.98    2.48
  -3 -11   9    8.55    1.21
  -3 -11   9    8.28    1.13
  -3 -11   8   49.88    2.78
  -3 -11   8   48.06    2.51
  -3 -11   7    1.27    1.02
  -3 -11   7    1.06    0.97
  -3 -11   6  255.77    7.38
  -3 -11   6  260.44    7.04
   3 -11  -6  277.08    6.93
  -3 -11   5  354.28    9.15
  -3 -11   5  353.20    8.74
   3 -11  -5  355.07    8.57
  -3 -11   4   10.88    1.81
   3 -11  -4   13.99    1.77
  -3 -11   4   11.21    1.69
   3 -11  -3  260.67    7.36
  -3 -11   3  251.41    7.20
  -3 -11   2  174.88    5.79
  -3 -11   1  207.22    6.35
  -3 -11   0  307.67    8.00
   3 -11   0  302.78    8.46
  -3 -11  -1   78.09    3.57
   3 -11   1   83.16    4.07
  -3 -11  -2   17.60    1.77
   3 -11   2   17.25    2.10
   3 -11   3  556.90   12.30
   3 -11   4    2.33    1.25
   3 -11   5  171.07    5.33
   3 -11   6    0.30    0.89
   3 -11   7  154.62    4.36
   3 -11   7  172.56    4.90
   3 -12  -3   15.51    1.41
   3 -12   0   -0.30    0.80
   3 -12   1   15.51    1.43
   3 -12   2   77.95    2.89
   3 -12   3  100.53    3.15
  -4   0  22    0.88    0.53
  -4   0  21   -0.12    0.79
  -4   0  20    0.50    1.03
   4   0 -20    1.49    1.43
   4   0 -20    1.39    0.74
   4   0 -19    0.14    1.77
   4   0 -19    0.89    0.94
   4   0 -18 1406.44   30.07
   4   0 -18 1188.82   22.18
   4   0 -17    3.28    2.64
   4   0 -17   -0.12    0.95
   4   0 -16  321.65   14.69
   4   0 -16  282.13    7.95
   4   0 -15    1.21    1.04
  -4   0  14   83.34    5.24
  -4   0  13    1.34    1.39
  -4   0  12   16.07    2.40
  -4   0  11    0.89    1.20
  -4   0  10  274.84    8.84
  -4   0   9    0.58    1.35
  -4   0   8 2322.11   39.85
  -4   0   7    0.14    1.19
  -4   0   6 1000.99   19.23
  -4   0   5    0.11    1.00
  -4   0   4 1489.24   25.56
  -4   0   3    0.04    0.90
  -4   0   1    0.51    0.70
  -4   0   0 2327.83   36.87
  -4   0  -1    0.36    0.64
   4   0   1    0.56    0.71
   4   0   2  388.15    8.42
   4   0   3    2.94    0.99
   4   0   4  283.70    7.59
   4   0   5    1.15    1.14
   4   0   6 7648.91  118.72
   4   0   7    0.60    0.86
   4   0   7    1.87    1.38
   4   0   8  996.71   19.44
  -4   0  -8 1032.97   19.36
  -4   0  -9    0.13    0.96
   4   0   9   -0.07    1.13
  -4   0 -10  549.68   12.76
   4   0  10  531.04   13.01
  -4   0 -10  550.98   12.60
  -4   0 -11   -0.61    1.29
  -4   0 -11   -0.38    1.34
   4   0  11    0.44    1.70
   4   0  12 1962.44   35.97
   4   0  13   -0.10    1.70
   4   0  14    1.60    1.61
   4   0  15   -0.76    1.77
   4   0  16   57.79    3.88
  -4   0 -17    0.91    1.19
   4   0  17   -0.36    1.19
  -4   0 -18  190.88    5.28
  -4  -1  21   36.14    2.07
  -4   1  21   34.57    2.00
  -4   1  20    2.85    1.07
   4  -1 -20    3.69    1.67
   4  -1 -20    2.88    1.00
  -4  -1  20    1.40    1.04
  -4   1  20    4.40    1.24
   4  -1 -19   14.07    1.68
   4  -1 -19   19.80    3.28
   4   1 -18  104.55    6.61
   4  -1 -18   95.13    4.18
   4   1 -17   73.26    6.34
   4  -1 -17   70.27    6.43
   4  -1 -17   67.71    3.63
   4   1 -16   53.18    5.93
   4  -1 -16   60.76    6.73
   4  -1 -16   51.21    3.25
   4  -1 -15  739.69   15.65
   4  -1 -15  732.77   16.44
  -4   1  14  982.02   22.70
  -4  -1  14  948.60   22.47
   4  -1 -14 1129.29   20.57
   4  -1 -14 1075.21   21.34
  -4   1  13   44.11    3.81
  -4  -1  13   42.86    3.73
   4  -1 -13   48.09    3.35
  -4   1  12 1768.87   33.52
  -4  -1  12 1742.79   33.31
  -4   1  11  566.00   14.40
  -4  -1  11  565.71   14.33
  -4   1  10   56.72    3.96
  -4  -1  10   57.03    3.85
  -4   1   9   13.17    2.08
  -4  -1   9    8.43    1.79
  -4   1   8 4096.87   65.97
  -4  -1   8 4068.09   65.75
  -4   1   7    3.90    1.36
  -4  -1   7    3.05    1.41
  -4   1   6  176.65    5.96
  -4  -1   6  179.88    5.94
  -4   1   5   35.11    2.42
  -4  -1   5   34.50    2.42
  -4   1   4 4387.09   67.52
  -4  -1   4 4305.99   67.48
  -4   1   3 1032.95   18.73
  -4  -1   3 1110.51   18.87
  -4   1   2  414.34    8.66
  -4  -1   2  416.29    8.65
  -4   1   1  216.78    5.30
  -4  -1   1  211.21    5.25
  -4   1   0  946.41   16.37
  -4  -1   0  945.31   16.36
   4  -1   1  247.42    6.34
  -4   1  -1  262.27    6.02
  -4  -1  -1  258.86    5.95
   4   1   2 4015.38   62.30
   4  -1   2 4109.28   63.26
   4   1   3 1102.20   19.58
   4  -1   3 1142.75   20.65
   4   1   4 1644.60   28.23
   4  -1   4 1650.05   29.22
  -4  -1  -4 1663.32   25.57
   4  -1   5  315.64    9.02
   4   1   5  295.16    8.07
   4  -1   6  530.64   13.40
   4   1   6  539.91   12.52
   4   1   7  382.92   10.69
   4  -1   7  385.43   11.73
   4   1   7  407.16    9.51
  -4  -1  -8 1505.09   26.51
  -4   1  -8 1495.83   26.50
   4   1   8 1450.67   26.49
   4  -1   8 1515.48   26.69
  -4  -1  -9   99.43    4.35
  -4   1  -9   92.36    4.23
   4  -1   9   90.99    4.38
   4   1   9   98.69    4.52
  -4  -1 -10  961.73   19.04
  -4   1 -10  920.01   18.88
   4  -1  10  951.34   19.50
   4   1  10  924.87   19.33
  -4   1 -10  954.95   18.84
  -4  -1 -10  940.82   18.80
  -4  -1 -10  936.63   19.23
  -4  -1 -11    1.29    1.26
  -4  -1 -11    1.42    1.15
  -4   1 -11    2.18    1.14
  -4  -1 -11    3.04    1.39
   4   1  11    0.61    1.32
   4  -1  11    1.33    1.47
  -4  -1 -12 1326.75   25.84
   4  -1  12 1392.71   27.09
   4   1  12 1346.12   26.73
  -4  -1 -13  117.30    5.42
   4  -1  13  133.56    6.25
   4   1  13  120.24    5.96
  -4  -1 -14   48.61    3.46
   4  -1  14   55.37    4.04
   4   1  14   49.39    3.80
   4  -1  15   64.63    4.26
   4   1  15   58.94    4.12
  -4  -1 -16  682.34   15.53
   4  -1  16  670.76   15.33
  -4  -1 -17   61.64    3.52
   4  -1  17   62.88    3.65
   4   1  17   57.03    3.50
  -4   1 -18  112.81    3.71
  -4  -1 -18  123.87    3.90
   4  -2 -21   63.77    2.74
  -4  -2  21   67.01    2.62
  -4   2  21   72.49    2.66
  -4  -2  20   76.63    3.36
  -4   2  20   74.57    3.29
   4  -2 -20   59.32    2.98
  -4   2  20   60.55    3.00
  -4  -2  20   61.02    3.02
   4  -2 -20   79.47    4.94
   4  -2 -19   73.33    5.67
   4  -2 -19   53.62    3.03
   4  -2 -18   98.35    7.01
   4  -2 -18   86.57    4.10
   4  -2 -17   50.35    5.49
   4  -2 -17   44.18    3.04
   4  -2 -16  212.64    7.66
   4  -2 -16  225.66    7.33
   4  -2 -15   25.12    2.49
   4  -2 -15   20.52    2.51
   4  -2 -15   22.67    4.68
  -4   2  14  293.28   10.29
  -4  -2  14  278.75    9.99
   4  -2 -14  337.23    9.21
   4  -2 -14  328.32    9.81
  -4   2  13  738.60   18.31
  -4  -2  13  713.82   18.11
   4  -2 -13  858.28   16.92
   4  -2 -13  832.13   17.71
  -4   2  12   17.11    2.45
  -4  -2  12   19.85    2.57
  -4   2  11  365.81   10.81
  -4  -2  11  360.96   10.73
  -4   2  10  567.22   13.94
  -4  -2  10  542.72   13.66
  -4   2   9  271.75    8.57
  -4  -2   9  264.23    8.42
  -4   2   8 1922.03   33.76
  -4  -2   8 1889.88   33.60
  -4   2   7 4677.47   74.94
  -4  -2   7 4804.54   74.97
  -4   2   6 1680.45   29.00
  -4  -2   6 1626.56   28.77
  -4   2   5   18.55    1.86
  -4  -2   5   11.34    1.60
  -4   2   4 2734.92   44.75
  -4  -2   4 2885.46   44.79
  -4   2   3   39.04    2.19
  -4  -2   3   38.07    2.15
   4  -2  -2 1123.70   19.16
  -4   2   2 1123.29   19.20
  -4  -2   2 1117.80   19.13
   4  -2  -1 1861.60   30.43
  -4   2   1 1816.44   30.18
   4  -2   0  776.81   14.41
  -4   2   0  753.68   13.67
  -4  -2   0  776.90   13.67
   4  -2   1 1519.85   25.99
   4   2   2  141.09    4.03
   4  -2   3  508.43   11.63
   4   2   3  491.86   10.07
   4   2   4 1293.09   21.93
   4  -2   4 1297.06   24.10
   4  -2   5 1993.20   35.13
   4   2   5 1883.43   32.33
   4  -2   6 1448.15   28.83
   4  -2   7  807.03   19.74
   4  -2   7  870.02   16.59
   4   2   7  836.86   16.36
  -4   2  -8  584.49   12.62
  -4  -2  -8  576.86   12.52
   4  -2   8  573.48   12.78
   4   2   8  568.94   12.64
  -4   2  -9  156.70    5.61
  -4  -2  -9  151.98    5.55
   4  -2   9  141.95    5.59
   4   2   9  152.15    5.70
  -4   2 -10 1299.73   24.10
  -4  -2 -10 1309.41   24.14
  -4  -2 -10 1276.32   23.97
  -4   2 -10 1272.68   23.97
  -4  -2 -10 1270.73   24.81
   4  -2  10 1297.36   24.73
   4   2  10 1236.10   24.35
  -4  -2 -11  980.69   19.41
  -4   2 -11  962.98   19.41
   4  -2  11  983.04   20.28
   4   2  11  939.78   19.88
  -4  -2 -12  425.81   11.83
   4  -2  12  463.00   12.43
   4   2  12  447.80   12.11
  -4  -2 -13  558.16   13.92
   4   2  13  543.61   14.13
   4   2  14    0.09    1.56
   4  -2  14    0.10    1.49
  -4  -2 -14    0.17    1.38
  -4  -2 -15    1.34    1.40
  -4  -2 -15    3.29    1.83
   4  -2  15    1.44    1.45
   4   2  15    2.18    1.48
  -4  -2 -16    0.43    1.53
   4  -2  16   -0.24    1.31
   4   2  16   -0.08    1.35
  -4  -2 -17  321.88    8.30
  -4  -2 -17  341.28    8.95
   4  -2  17  351.68    8.98
   4   2  17  307.72    8.44
  -4  -2 -18   94.84    3.41
  -4  -2 -18   90.35    3.44
   4  -3 -21   49.69    2.32
   4  -3 -20   37.97    2.43
  -4   3  20   40.34    2.15
   4  -3 -19    7.66    1.53
   4  -3 -19   12.86    2.67
  -4  -3  19    7.99    1.40
  -4  -3  19    9.61    1.46
  -4   3  19    9.72    1.44
  -4   3  19   10.46    1.49
  -4   3  18    1.05    1.09
   4  -3 -18    1.01    1.22
   4  -3 -18    0.17    2.07
   4  -3 -17  362.61   10.01
   4  -3 -17  398.15   14.83
   4  -3 -16  270.18   12.51
   4  -3 -16  253.77    8.10
   4  -3 -15  109.86    5.55
   4  -3 -15  112.72    5.16
   4  -3 -14   92.73    5.11
   4  -3 -14   94.23    4.74
   4  -3 -13  121.52    5.92
   4  -3 -13  130.17    5.49
  -4   3  13  113.83    5.96
  -4  -3  13  118.94    5.97
   4  -3 -12  398.20   11.36
   4  -3 -12  420.77   10.85
  -4   3  12  404.87   11.90
  -4  -3  12  379.61   11.51
  -4   3  11  973.79   21.67
  -4  -3  11  995.33   21.52
  -4   3  10 1369.26   27.33
  -4  -3  10 1351.89   27.05
  -4   3   9  346.19    9.94
  -4  -3   9  351.04    9.89
  -4  -3   9  364.80    8.15
  -4   3   8   37.57    2.83
  -4  -3   8   35.09    2.71
  -4   3   7   65.24    3.53
  -4  -3   7   65.49    3.47
  -4   3   6    3.98    1.17
  -4  -3   6    4.41    1.21
  -4   3   5   88.48    3.64
  -4  -3   5  102.45    3.83
  -4   3   4   19.00    1.63
  -4  -3   4   16.49    1.56
   4  -3  -4   18.80    1.42
   4  -3  -3 2155.21   35.31
  -4   3   3 2180.30   35.42
   4  -3  -2 2855.60   44.65
  -4  -3   2 2788.92   44.01
  -4   3   2 2825.82   44.13
   4  -3  -1  231.96    6.11
  -4  -3   1  219.10    5.27
  -4   3   1  215.27    5.32
   4  -3   0 3820.97   59.16
  -4   3   0 3656.55   57.16
  -4  -3   0 3741.56   57.12
   4  -3   1 1301.24   23.57
   4  -3   2 2196.75   37.55
   4   3   2 2186.30   34.65
  -4  -3  -3 2332.35   35.96
   4  -3   3 2350.41   39.83
  -4  -3  -4 3524.58   53.96
  -4  -3  -5  350.81    7.08
   4  -3   6  322.46   11.11
   4  -3   6  347.05    8.31
   4   3   6  322.59    8.07
   4  -3   7  116.10    4.51
   4   3   7  110.30    4.38
  -4   3  -7  111.16    4.32
  -4  -3  -7  117.85    4.39
   4  -3   8  522.65   12.05
   4   3   8  506.89   11.78
  -4  -3  -8  540.75   11.93
  -4   3  -8  520.96   11.81
  -4  -3  -9  208.53    7.42
  -4   3  -9  206.03    6.71
  -4  -3  -9  228.02    6.94
  -4   3  -9  214.48    6.72
  -4  -3  -9  213.45    6.69
   4  -3   9  231.97    7.31
   4   3   9  210.23    6.95
   4  -3  10   35.17    2.96
   4   3  10   35.69    2.95
  -4  -3 -10   32.13    3.00
  -4  -3 -10   33.09    3.05
  -4   3 -10   32.25    2.58
  -4  -3 -10   30.92    2.55
   4   3  10   38.09    4.26
   4  -3  10   31.12    3.92
  -4   3 -10   33.47    2.76
  -4  -3 -10   38.25    2.84
  -4  -3 -11  533.31   13.83
  -4  -3 -11  572.66   14.27
   4   3  11  548.65   13.59
   4  -3  12  240.06    8.20
   4   3  12  222.48    7.80
  -4  -3 -12  212.67    7.96
  -4  -3 -13  190.26    8.38
  -4  -3 -13  184.16    7.29
   4   3  13  195.36    7.22
   4  -3  13  199.22    7.54
  -4  -3 -14  749.59   18.42
  -4  -3 -14  747.65   16.90
   4   3  14  705.62   16.39
  -4  -3 -15  256.78    8.95
  -4  -3 -15  252.11    8.06
   4  -3  15  267.48    8.32
  -4  -3 -16   51.30    3.59
   4  -3  16   52.33    3.25
   4   3  16   44.89    3.00
  -4  -3 -17   36.01    2.46
  -4  -3 -17   39.74    2.80
  -4  -3 -18  101.14    3.40
   4  -4 -20  362.49    8.49
   4  -4 -19   16.63    1.99
   4  -4 -18   88.84    4.29
   4  -4 -17   57.46    3.75
  -4   4  17   50.39    3.10
   4  -4 -16   35.59    3.11
  -4   4  16   30.73    2.65
   4  -4 -16   40.51    5.03
   4  -4 -15    2.81    1.64
   4  -4 -15    3.95    2.62
   4  -4 -14  410.96   16.34
   4  -4 -14  430.35   12.83
   4  -4 -13   13.57    2.40
   4  -4 -13   12.85    3.63
  -4  -4  13   19.79    2.10
   4  -4 -12  740.40   23.63
  -4  -4  12  747.58   17.99
  -4  -4  11   32.46    2.93
  -4  -4  11   34.34    2.53
  -4  -4  10   47.28    3.30
  -4  -4   9    5.38    1.29
  -4  -4   9    8.35    1.29
  -4  -4   8   92.51    3.72
  -4   4   8   89.16    4.31
  -4  -4   8   91.95    4.23
  -4  -4   7  150.20    4.75
  -4  -4   7  144.76    5.09
  -4  -4   7  156.32    4.70
  -4  -4   6 5305.09   78.00
  -4  -4   6 5218.81   78.23
  -4   4   5   18.91    1.67
   4  -4  -5   19.80    1.53
  -4  -4   5   22.43    1.74
   4  -4  -4  478.96    9.84
  -4   4   4  448.71    9.51
  -4  -4   4  478.43    9.58
   4  -4  -3   30.79    2.07
  -4  -4   3   32.44    1.78
  -4   4   3   29.06    1.74
  -4   4   2  165.85    4.42
  -4  -4   2  166.66    4.35
   4  -4  -1  194.18    6.10
   4  -4   0 2284.25   38.70
   4  -4   1  356.47    9.77
  -4  -4  -1  352.79    7.97
   4  -4   2   95.31    4.88
  -4  -4  -2   91.14    3.33
   4  -4   3    0.60    1.34
   4  -4   3    0.74    0.67
  -4  -4  -3    1.44    0.63
   4  -4   4 1802.26   34.09
   4  -4   4 1823.43   29.47
   4  -4   5    2.34    0.86
  -4  -4  -5    0.92    0.60
  -4  -4  -6    7.13    1.15
   4  -4   6    7.74    1.25
   4  -4   7  318.96    8.47
  -4  -4  -7  333.69    8.28
  -4  -4  -8 1525.58   28.81
  -4  -4  -8 1547.60   27.30
   4  -4   8 1579.46   27.97
   4  -4   9  132.12    5.41
  -4  -4  -9  125.72    5.76
   4  -4   9  122.56    7.17
  -4  -4  -9  135.65    6.94
  -4  -4 -10 1038.59   23.85
  -4  -4 -10 1059.89   21.92
   4  -4  10 1068.65   21.03
  -4  -4 -11   95.43    5.20
   4  -4  11  106.02    5.02
   4   4  11   89.57    4.63
  -4  -4 -11  105.14    5.46
  -4  -4 -12  161.00    6.83
  -4  -4 -12  161.95    7.87
   4  -4  12  170.42    6.59
   4   4  12  162.49    6.32
  -4  -4 -13   24.70    2.90
  -4  -4 -13   27.20    3.45
   4  -4  13   27.26    2.75
  -4  -4 -14   85.88    4.72
  -4  -4 -14   92.34    5.53
  -4  -4 -15   59.18    3.76
  -4  -4 -15   61.37    4.22
  -4  -4 -16   11.26    2.04
  -4  -4 -17   74.99    3.29
   4  -5 -18   40.02    3.81
   4  -5 -17    1.31    1.95
   4  -5 -16  760.26   20.83
   4  -5 -16  709.79   16.50
   4  -5 -15  234.43   11.23
  -4  -5  15  274.33    7.97
  -4  -5  15  275.75    7.67
   4  -5 -15  222.74    8.32
   4  -5 -14   77.88    6.63
   4  -5 -14   89.90    5.16
   4  -5 -13   17.86    3.68
   4  -5 -13   18.60    2.63
  -4  -5  13   20.12    2.28
  -4  -5  12  216.83    6.85
   4  -5 -12  208.33    8.02
  -4  -5  11   37.69    2.77
   4  -5 -11   35.80    3.42
   4  -5 -11   27.13    4.11
  -4  -5  10 1505.19   26.63
   4  -5 -10 1577.36   29.47
  -4  -5   9  996.13   19.48
  -4  -5   9 1095.83   19.34
   4  -5  -8  343.94   12.90
  -4  -5   8  420.84    9.63
  -4  -5   7    0.99    0.89
  -4  -5   6  256.17    7.03
  -4  -5   6  272.21    7.16
  -4  -5   5  167.47    5.37
  -4  -5   4  569.42   12.08
  -4  -5   4  602.20   12.37
  -4  -5   3  705.73   14.18
   4  -5  -2 1506.49   27.17
  -4  -5   1  544.97   12.01
   4  -5  -1  555.62   13.00
   4  -5   0  965.11   19.65
  -4  -5   0  897.07   17.12
   4  -5   1 1591.82   29.70
  -4  -5  -1 1492.95   26.02
   4  -5   2   34.36    2.18
   4  -5   2   35.91    3.40
  -4  -5  -2   36.96    2.23
  -4  -5  -3  338.71    8.08
   4  -5   3  347.61    8.37
  -4  -5  -4 1693.80   28.92
   4  -5   4 1746.77   29.48
  -4  -5  -5    8.06    1.16
   4  -5   5   10.07    1.46
   4  -5   6    8.35    1.43
  -4  -5  -6    5.87    1.57
  -4  -5  -7  412.13   12.81
  -4  -5  -8  854.08   20.36
   4  -5   8  793.80   18.76
  -4  -5  -9  111.70    5.58
  -4  -5  -9  119.37    6.77
  -4  -5  -9  117.51    5.72
   4  -5   9  106.93    5.80
  -4  -5 -10  124.96    5.94
  -4  -5 -10  122.30    5.91
  -4  -5 -10  118.39    6.83
  -4  -5 -11   37.05    3.43
  -4  -5 -11   34.95    3.98
  -4  -5 -13    0.82    1.65
  -4  -5 -13    0.95    1.98
  -4  -5 -14 1004.63   22.06
  -4  -5 -14 1025.49   20.80
  -4  -5 -15  471.76   12.33
  -4  -5 -15  480.45   11.57
  -4  -5 -15  470.33   11.19
  -4  -5 -16    0.72    1.06
  -4  -6  19  258.86    6.00
   4  -6 -17   48.76    3.35
   4  -6 -17   57.99    4.22
   4  -6 -16    0.91    1.76
   4  -6 -16    0.18    1.55
  -4  -6  16    0.53    0.86
  -4  -6  15    1.58    1.05
   4  -6 -15    0.30    1.91
  -4  -6  15    2.36    1.21
   4  -6 -15    2.69    2.13
   4  -6 -15    3.01    1.78
  -4  -6  14    9.08    1.78
   4  -6 -14    7.81    2.64
   4  -6 -14    8.72    2.25
   4  -6 -14   10.60    2.76
  -4  -6  14   10.32    1.79
   4  -6 -13  772.08   22.71
   4  -6 -13 1116.44   24.27
   4  -6 -13  806.66   20.24
  -4  -6  13  857.58   19.00
  -4  -6  13 1213.58   22.06
  -4  -6  12  135.86    5.66
   4  -6 -12  129.51    6.62
   4  -6 -12  127.76    7.84
  -4  -6  11  348.79    9.74
   4  -6 -11  326.91   12.80
   4  -6 -10  410.34   13.94
  -4  -6  10  421.06   10.71
   4  -6 -10  436.32   13.08
   4  -6  -9   72.45    5.76
  -4  -6   9   77.08    3.96
   4  -6  -9   86.05    5.56
  -4  -6   8  214.01    6.59
  -4  -6   8  199.39    6.71
   4  -6  -8  214.15    9.80
  -4  -6   7  357.48    9.46
  -4  -6   7  381.35    9.31
  -4  -6   6  376.49    9.75
  -4  -6   5 1491.24   26.12
  -4  -6   5 1568.08   26.51
  -4  -6   4  211.02    6.69
  -4  -6   4  209.04    6.37
  -4  -6   4  228.16    6.75
  -4  -6   3  505.32   11.54
  -4  -6   3  489.61   10.96
  -4  -6   2  180.65    5.95
  -4  -6   2  174.34    5.61
  -4  -6   2  194.30    6.08
  -4  -6   1  438.18   10.29
  -4  -6   1  498.53   11.06
  -4  -6   0   41.37    2.64
  -4  -6   0   38.70    2.67
  -4  -6  -1 1294.30   23.09
  -4  -6  -1 1236.04   23.19
  -4  -6  -2  204.54    6.20
  -4  -6  -2  190.92    6.31
  -4  -6  -3   36.44    2.69
   4  -6   3   38.73    2.63
  -4  -6  -3   39.35    2.59
   4  -6   4  441.61   14.49
   4  -6   4  489.79   11.15
  -4  -6  -4  453.11   10.92
  -4  -6  -4  462.50   10.76
  -4  -6  -5  431.68   11.45
  -4  -6  -5  434.49   10.20
   4  -6   5  463.06   10.96
  -4  -6  -5  442.66   13.24
  -4  -6  -5  436.19   10.54
   4  -6   6    1.05    1.71
  -4  -6  -6    1.40    1.35
  -4  -6  -6    1.92    1.93
  -4  -6  -6    3.69    1.14
   4  -6   7  363.67   12.01
  -4  -6  -7  403.96   11.22
  -4  -6  -7  393.00   11.11
  -4  -6  -7  379.02   12.83
   4  -6   8  245.93    9.53
  -4  -6  -8  277.61    9.05
  -4  -6  -8  268.89    8.94
  -4  -6  -8  248.71   10.22
   4  -6   9   86.87    5.56
  -4  -6  -9   93.40    5.14
  -4  -6  -9   99.35    5.31
  -4  -6  -9   91.24    6.19
  -4  -6 -10  140.34    7.55
  -4  -6 -10  150.77    6.57
   4  -6  10  140.67    6.81
  -4  -6 -11  627.56   17.38
  -4  -6 -11  661.55   15.75
  -4  -6 -12   84.17    4.77
  -4  -6 -13  102.09    4.75
  -4  -6 -13  108.50    5.15
   4  -6  14    1.15    1.19
  -4  -6 -14    0.68    1.19
   4  -6  14    0.81    0.99
   4  -6  15    6.29    1.02
  -4  -6 -15    7.24    1.86
  -4  -6 -16   20.13    1.96
   4  -7 -18   24.50    1.98
  -4  -7  17  114.18    4.21
  -4  -7  16   -0.40    1.23
  -4  -7  16    0.65    0.73
  -4  -7  15  484.30   10.92
  -4  -7  14  200.81    6.36
  -4  -7  14  186.38    6.43
  -4  -7  13    0.88    1.28
  -4  -7  13    2.01    1.34
   4  -7 -13   -0.33    1.87
   4  -7 -12   66.02    5.30
  -4  -7  12   69.49    4.54
  -4  -7  12   50.33    3.61
   4  -7 -12   47.59    4.20
   4  -7 -11  228.94    9.96
  -4  -7  11  185.88    7.11
  -4  -7  11  213.34    7.46
   4  -7 -11  188.21    8.32
  -4  -7  10  153.12    6.37
  -4  -7  10  162.68    6.25
   4  -7  -9  913.46   17.88
  -4  -7   9  887.81   21.25
  -4  -7   8    6.52    1.48
   4  -7  -8    3.48    1.28
   4  -7  -8    4.82    2.57
  -4  -7   8    3.60    1.92
   4  -7  -8    6.79    2.54
  -4  -7   7   52.34    3.29
   4  -7  -7   67.84    3.67
  -4  -7   7   61.60    4.55
   4  -7  -7   79.45    6.20
   4  -7  -7   85.96    6.34
  -4  -7   6   93.52    5.39
  -4  -7   6   88.44    4.04
   4  -7  -6   99.17    6.76
   4  -7  -6   93.68    6.65
   4  -7  -6   95.57    4.45
  -4  -7   5  130.93    6.24
   4  -7  -5  161.49    9.40
   4  -7  -5  150.76    5.68
  -4  -7   5  123.90    4.80
  -4  -7   5  129.38    5.00
   4  -7  -5  143.00    7.18
   4  -7  -5  158.82    8.51
   4  -7  -5  141.61    8.00
  -4  -7   4 1372.60   26.96
   4  -7  -4 1652.20   34.84
  -4  -7   4 1238.48   23.83
  -4  -7   4 1295.75   25.16
  -4  -7   4 1286.52   24.29
   4  -7  -4 1434.15   29.46
   4  -7  -4 1458.07   25.88
   4  -7  -4 1556.24   31.92
  -4  -7   3  575.01   12.42
  -4  -7   3  625.37   13.56
  -4  -7   3  591.08   13.68
  -4  -7   3  586.59   12.88
   4  -7  -3  606.85   17.00
   4  -7  -3  678.57   14.49
  -4  -7   3  601.58   14.85
   4  -7  -3  648.88   18.69
  -4  -7   2  328.05    8.90
  -4  -7   2  307.65    7.75
  -4  -7   2  324.59    9.07
   4  -7  -2  349.75   12.12
  -4  -7   2  310.52    8.21
   4  -7  -2  367.40    9.88
  -4  -7   2  342.27    9.98
   4  -7  -2  325.47   12.69
  -4  -7   1  262.58    7.23
  -4  -7   1  280.78    8.83
   4  -7  -1  270.60   10.86
   4  -7  -1  294.59    8.90
  -4  -7   1  269.18    7.89
  -4  -7   0   90.81    4.64
  -4  -7   0   88.08    4.22
  -4  -7   0   90.85    4.76
   4  -7   0   96.18    4.88
   4  -7   0   89.52    6.17
  -4  -7   0   83.25    4.06
  -4  -7   0   83.39    3.64
  -4  -7  -1  534.98   12.25
  -4  -7  -1  524.48   11.32
   4  -7   1  567.85   13.85
  -4  -7  -1  538.12   12.40
   4  -7   1  536.82   16.60
  -4  -7  -1  585.79   13.67
   4  -7   2 1006.57   20.55
  -4  -7  -2  895.60   18.18
  -4  -7  -3  938.43   18.48
  -4  -7  -3  998.04   23.14
  -4  -7  -4  115.35    6.90
   4  -7   4  105.84    6.25
  -4  -7  -4  107.28    4.36
  -4  -7  -4  112.84    5.27
   4  -7   4  108.35    5.68
  -4  -7  -5  227.35    7.73
  -4  -7  -5  233.43    7.88
  -4  -7  -5  230.37   10.15
   4  -7   5  217.05    9.16
   4  -7   5  225.98    8.44
  -4  -7  -5  208.49    6.31
  -4  -7  -5  224.75    7.79
  -4  -7  -6   10.38    2.03
   4  -7   6    9.89    2.72
   4  -7   6   14.02    2.55
  -4  -7  -6   11.62    2.12
  -4  -7  -6   10.83    2.06
  -4  -7  -7  676.67   16.20
   4  -7   7  658.81   17.97
   4  -7   7  670.29   16.68
  -4  -7  -7  688.18   16.11
  -4  -7  -8   23.69    2.74
   4  -7   8   22.82    3.39
   4  -7   8   24.43    3.10
  -4  -7  -8   26.78    2.89
  -4  -7  -9  259.49    8.69
  -4  -7  -9  261.21    8.74
   4  -7   9  251.25    9.75
   4  -7   9  249.72    8.79
   4  -7  10  273.95    9.80
   4  -7  10  273.43    8.92
  -4  -7 -10  282.03    9.02
  -4  -7 -11    8.32    2.74
   4  -7  11    5.86    1.78
  -4  -7 -11    5.17    1.77
   4  -7  12   69.80    3.75
  -4  -7 -12   72.41    4.10
  -4  -7 -12   78.20    5.33
   4  -7  13    1.05    1.05
   4  -7  13    0.65    1.09
  -4  -7 -13    2.75    1.88
   4  -7  14    0.14    0.76
   4  -7  14    1.03    0.72
   4  -8 -16   28.21    2.65
  -4  -8  16   56.94    2.60
   4  -8 -15    4.31    1.89
  -4  -8  15    4.21    1.33
  -4  -8  15    7.61    1.20
  -4  -8  14  872.89   18.03
  -4  -8  14  899.70   17.13
  -4  -8  13  185.90    6.97
  -4  -8  13  201.69    6.27
  -4  -8  13  189.52    6.31
  -4  -8  12   79.30    4.76
  -4  -8  12   87.39    4.19
  -4  -8  12   83.60    4.32
  -4  -8  11  195.41    7.82
  -4  -8  11  193.97    7.13
  -4  -8  10   75.67    4.93
   4  -8  -9   13.05    1.70
   4  -8  -9   10.39    2.83
  -4  -8   9   13.35    2.54
  -4  -8   9   16.87    2.36
  -4  -8   9   11.30    1.97
   4  -8  -8  170.16    5.84
  -4  -8   8  170.37    6.63
  -4  -8   8  167.24    7.43
  -4  -8   8  168.90    6.36
   4  -8  -7    9.04    1.75
  -4  -8   7    8.96    1.71
  -4  -8   7    8.14    1.74
  -4  -8   7    9.13    2.16
  -4  -8   6  426.66   12.53
   4  -8  -6  439.20   14.70
  -4  -8   6  442.93   11.30
   4  -8  -6  463.42   11.30
  -4  -8   5   66.38    3.82
   4  -8  -5   71.86    4.11
  -4  -8   5   60.74    3.36
  -4  -8   5   64.55    4.45
  -4  -8   4  647.89   14.05
   4  -8  -4  618.21   17.69
   4  -8  -4  672.03   14.85
  -4  -8   4  577.72   12.95
  -4  -8   4  620.78   15.55
  -4  -8   3  259.55    7.55
   4  -8  -3  262.36   10.85
  -4  -8   3  230.16    6.88
   4  -8  -3  276.24    8.58
  -4  -8   3  251.47    8.80
  -4  -8   3  244.30    6.85
  -4  -8   2  217.65    6.26
   4  -8  -2  247.14   13.05
  -4  -8   2  250.19    7.03
   4  -8  -2  255.69    8.33
  -4  -8   2  218.77    6.50
   4  -8  -2  231.14   10.37
   4  -8  -2  223.67    6.95
  -4  -8   2  231.56    8.29
   4  -8  -2  231.12    9.19
   4  -8  -1  216.74    7.65
  -4  -8   1  174.66    5.62
   4  -8  -1  208.51   12.02
   4  -8  -1  181.32    9.30
   4  -8  -1  208.34    8.71
   4  -8  -1  182.15    6.17
  -4  -8   1  193.93    7.42
   4  -8   0 1302.43   24.71
  -4  -8   0 1124.77   21.01
   4  -8   0 1250.30   26.74
  -4  -8   0 1213.13   24.18
   4  -8   0 1165.69   22.14
   4  -8   1  205.84    8.97
  -4  -8  -1  189.73    6.30
   4  -8   1  193.29    6.45
  -4  -8  -2    1.06    0.96
   4  -8   2    2.00    1.16
   4  -8   2    0.14    1.86
  -4  -8  -2    0.48    1.12
  -4  -8  -3  261.98    8.27
   4  -8   3  246.90    7.62
  -4  -8  -3  249.13    7.14
  -4  -8  -3  254.14   10.58
  -4  -8  -3  286.64    8.98
   4  -8   3  257.35   10.46
   4  -8   4   16.87    2.06
  -4  -8  -4   15.74    1.68
  -4  -8  -4   17.63    2.28
   4  -8   4   18.80    2.76
  -4  -8  -4   19.00    3.35
  -4  -8  -4   19.05    2.47
  -4  -8  -5    9.36    2.05
   4  -8   5    4.78    2.01
   4  -8   5    8.18    2.68
  -4  -8  -5    5.88    1.70
  -4  -8  -5    2.97    2.31
  -4  -8  -6 1053.81   21.06
   4  -8   6 1009.16   24.09
  -4  -8  -6 1040.54   21.21
  -4  -8  -6  972.85   24.55
   4  -8   6  995.59   21.73
   4  -8   7   10.01    2.77
  -4  -8  -7    8.96    1.94
  -4  -8  -7    7.67    2.63
   4  -8   7    7.88    2.16
   4  -8   8    9.26    2.58
  -4  -8  -8   11.50    2.00
  -4  -8  -8   12.34    2.90
   4  -8   8    9.02    2.08
   4  -8   9   22.45    3.16
  -4  -8  -9   21.95    3.48
   4  -8   9   23.47    2.67
  -4  -8 -10  233.62    9.53
   4  -8  10  243.78    7.55
   4  -8  11  186.54    6.00
  -4  -8 -11  180.42    7.84
   4  -8  11  183.52    6.38
   4  -8  12   50.49    2.64
  -4  -8 -12   50.61    3.89
   4  -8  12   56.35    3.10
  -4  -8 -13    6.75    1.78
   4  -8  13    5.65    1.04
  -4  -9  14   39.43    2.27
  -4  -9  13    2.10    1.16
  -4  -9  13    2.60    0.94
  -4  -9  12    3.91    1.48
  -4  -9  12    6.56    1.35
  -4  -9  11  191.52    6.78
  -4  -9  10  517.64   11.73
  -4  -9  10  489.56   11.88
  -4  -9  10  514.20   12.80
  -4  -9   9    0.47    1.04
  -4  -9   9   -0.36    1.42
  -4  -9   9    1.18    1.11
  -4  -9   8   31.45    2.67
  -4  -9   8   27.19    2.60
  -4  -9   8   31.36    3.04
   4  -9  -8   32.18    2.43
  -4  -9   7  230.89    7.43
  -4  -9   7  193.37    6.87
   4  -9  -7  218.28   11.42
   4  -9  -7  213.50    6.66
  -4  -9   7  191.20    7.51
   4  -9  -6   -0.22    3.18
  -4  -9   6    1.00    1.22
  -4  -9   6    1.18    1.53
  -4  -9   6    2.61    1.29
   4  -9  -6    1.63    1.26
  -4  -9   5  455.21   11.41
  -4  -9   5  416.97   12.35
   4  -9  -5  467.10   11.83
   4  -9  -5  505.86   18.61
  -4  -9   4  996.09   20.56
   4  -9  -4 1136.95   30.80
   4  -9  -4 1117.83   21.99
  -4  -9   4  972.37   22.21
  -4  -9   3    3.67    1.14
   4  -9  -3    2.89    3.45
   4  -9  -3    2.23    1.62
  -4  -9   3    3.44    1.69
  -4  -9   2    3.47    1.64
   4  -9  -2    7.02    1.93
   4  -9  -2    5.53    3.71
   4  -9  -2    5.03    2.12
  -4  -9   1  138.90    6.22
   4  -9  -1  154.17    6.42
   4  -9  -1  142.70    7.34
   4  -9   0   10.00    1.60
   4  -9   0   17.33    2.50
   4  -9   0   11.87    2.81
   4  -9   1   26.86    2.37
   4  -9   1   28.11    2.93
  -4  -9  -1   31.24    2.97
   4  -9   1   25.79    3.64
   4  -9   2  434.03   10.74
   4  -9   2  472.58   12.64
  -4  -9  -2  470.04   12.16
   4  -9   2  468.94   14.66
   4  -9   3  548.98   16.48
  -4  -9  -3  569.42   13.69
   4  -9   3  569.32   14.33
   4  -9   4  267.65   10.72
  -4  -9  -4  265.50    8.30
   4  -9   4  255.45    8.80
   4  -9   5   47.92    3.75
  -4  -9  -5   41.44    4.50
  -4  -9  -5   46.44    3.31
   4  -9   6   89.23    5.97
   4  -9   6   92.98    4.91
  -4  -9  -6   88.58    4.34
  -4  -9  -6   79.28    5.79
   4  -9   7    6.06    2.03
  -4  -9  -7    5.24    2.42
   4  -9   7    7.27    1.95
   4  -9   8  117.36    5.02
  -4  -9  -8  107.60    6.29
   4  -9   9  485.24   11.14
   4  -9   9  503.19   12.00
   4  -9  10  249.09    6.65
   4  -9  10  267.01    7.48
   4  -9  11    2.65    1.13
   4  -9  11    3.10    0.95
  -4  -9 -11    0.78    1.40
   4 -10 -13    2.22    1.20
  -4 -10  12   19.50    1.50
   4 -10 -12    8.33    2.00
  -4 -10  11  757.91   13.82
  -4 -10  11  739.83   13.64
  -4 -10  10  139.24    4.88
  -4 -10  10  140.01    4.69
   4 -10 -10  127.65    7.03
  -4 -10   9  352.19    8.94
  -4 -10   9  327.94    8.36
   4 -10  -9  355.34   12.70
  -4 -10   8  150.32    5.59
  -4 -10   8  143.87    5.08
  -4 -10   7  162.25    5.49
   4 -10  -7  175.73    9.49
  -4 -10   7  171.44    6.17
   4 -10  -7  168.42    5.31
  -4 -10   6   13.18    1.62
   4 -10  -6   10.86    3.55
  -4 -10   6   12.68    1.99
   4 -10  -6   12.94    1.76
   4 -10  -5  172.52   10.05
   4 -10  -5  200.31    6.38
  -4 -10   5  184.76    6.72
  -4 -10   4    3.49    1.50
   4 -10  -4    3.65    1.40
  -4 -10   3    3.29    1.41
   4 -10  -3    4.34    1.54
  -4 -10   2    5.10    1.67
   4 -10  -2    5.45    1.76
  -4 -10   2    8.13    1.80
  -4 -10   1 1166.67   23.06
   4 -10  -1 1227.37   23.44
  -4 -10   0  333.43    9.47
   4 -10   0  341.23    9.69
  -4 -10  -1   75.61    4.09
  -4 -10  -2   67.84    3.82
  -4 -10  -3  243.00    7.32
   4 -10   3  234.02    7.74
   4 -10   4    2.50    1.53
  -4 -10  -4    1.51    1.16
   4 -10   4    2.44    1.62
   4 -10   5  810.53   16.96
  -4 -10  -5  794.59   15.76
   4 -10   5  768.94   16.35
   4 -10   6  135.44    5.44
   4 -10   6  132.94    5.11
   4 -10   7  210.50    6.71
   4 -10   7  210.46    6.25
   4 -10   8    8.57    1.59
   4 -10   8    7.67    1.34
   4 -10   9   89.91    3.12
   4 -10  10   40.07    2.02
  -4 -11  10    0.66    0.56
  -4 -11   9    3.12    0.80
  -4 -11   9    2.22    0.78
  -4 -11   8  124.19    3.92
  -4 -11   7  135.94    4.41
  -4 -11   6   26.27    2.04
   4 -11  -5  532.25   10.86
  -4 -11   4    5.58    1.35
   4 -11  -4    5.88    1.30
  -4 -11   3    1.71    1.16
   4 -11  -3    2.90    1.19
  -4 -11   2  125.31    4.70
   4 -11  -2  137.09    4.84
  -4 -11   1  227.88    6.61
   4 -11  -1  241.00    6.86
  -4 -11   0    0.58    1.04
  -4 -11  -1  208.57    6.02
  -4 -11  -2  174.98    5.29
   4 -11   2  175.89    5.66
  -4 -11  -3  296.01    7.16
   4 -11   3  292.77    7.58
   4 -11   4    5.22    1.28
   4 -11   5   89.64    3.45
   4 -11   6   34.62    1.97
  -4 -12   4    0.15    0.52
   4 -12  -3   49.92    1.98
  -4 -12   3   47.16    1.99
   4 -12  -2   92.11    2.92
  -4 -12   2   87.07    2.82
   4 -12  -1  447.81    8.67
  -5   0  21    0.07    0.69
   5   0 -20   17.82    2.54
  -5   0  20   14.11    1.63
   5   0 -19   -0.20    0.89
   5   0 -19    0.13    1.70
  -5   0  19   -0.06    1.23
   5   0 -18  427.67   14.74
   5   0 -18  356.46    8.95
   5   0 -17    0.73    1.03
   5   0 -17    5.35    2.88
   5   0 -16   12.26    1.72
   5   0 -15    0.26    0.99
   5   0 -14    0.70    1.02
   5   0 -13    0.62    0.96
  -5   0  13   -0.11    1.30
  -5   0  12  650.13   16.19
  -5   0  11    3.12    1.46
  -5   0  10 2970.23   50.73
  -5   0   9   -0.09    1.20
  -5   0   8  928.73   19.27
  -5   0   7    1.99    1.28
  -5   0   6 1870.84   32.53
  -5   0   5    3.76    1.30
  -5   0   4 3570.19   56.69
  -5   0   3    0.25    0.95
  -5   0   2  950.22   17.44
  -5   0   1    3.85    1.13
  -5   0   0    0.74    0.85
   5   0   0    1.83    0.91
   5   0   1    1.13    0.94
   5   0   2 4488.40   70.38
   5   0   3    0.99    1.13
   5   0   4   23.77    2.33
   5   0   5    3.53    1.06
   5   0   5    1.05    1.26
   5   0   6 3525.22   56.29
   5   0   6 3507.70   59.36
   5   0   7    1.39    1.46
   5   0   7    0.07    0.97
   5   0   8  290.01    8.48
  -5   0  -8  288.76    8.35
  -5   0  -9    1.25    1.07
   5   0   9    0.25    1.23
  -5   0  -9    0.44    1.16
  -5   0 -10  467.08   11.79
   5   0  10  455.85   12.20
   5   0  11    0.10    1.53
  -5   0 -11    0.25    1.60
   5   0  12 1408.84   27.92
   5   0  13    1.80    1.70
   5   0  14  646.22   15.69
   5   0  15    0.61    1.32
   5   0  16    4.55    1.47
  -5   0 -17    0.46    0.73
  -5   0 -17   -0.10    0.97
  -5  -1  21   84.56    2.98
  -5   1  21   81.13    2.91
   5  -1 -20   50.60    2.66
  -5  -1  20   59.13    2.95
  -5   1  20   57.72    2.93
   5  -1 -19   39.15    2.56
  -5   1  19   42.31    2.88
  -5  -1  19   46.25    3.01
   5   1 -19   49.74    4.17
   5  -1 -19   46.68    4.42
   5  -1 -18   13.40    1.77
   5   1 -18   17.60    3.25
   5  -1 -18   15.28    3.40
  -5   1  18   13.44    2.05
   5   1 -17    1.04    2.52
   5  -1 -17    2.06    1.25
   5  -1 -16   32.43    2.64
   5  -1 -15  329.69    9.08
   5  -1 -14 1582.15   28.58
   5  -1 -13  192.79    6.45
  -5   1  13  186.03    7.76
  -5  -1  13  206.51    8.11
  -5   1  12  184.44    7.54
  -5  -1  12  197.17    7.76
  -5   1  11   78.94    4.78
  -5  -1  11   89.40    4.98
  -5   1  10   12.86    2.12
  -5  -1  10   15.07    2.22
  -5   1   9 3259.35   54.63
  -5  -1   9 3288.37   54.60
  -5   1   8 1487.71   27.95
  -5  -1   8 1524.49   27.99
  -5   1   7 1536.99   27.72
  -5  -1   7 1477.84   27.50
  -5   1   6  147.92    5.56
  -5  -1   6  170.08    5.83
  -5   1   5    2.20    1.18
  -5  -1   5    2.70    1.16
  -5   1   4   39.32    2.60
  -5  -1   4   39.30    2.54
  -5  -1   3 1297.06   23.17
  -5   1   3 1347.40   23.30
  -5   1   2 1348.19   23.74
  -5  -1   2 1391.31   23.70
  -5  -1   1  254.88    6.69
  -5   1   1  255.35    6.71
   5  -1   0 2207.92   35.67
  -5   1   0 2132.41   35.09
  -5  -1   0 2149.94   35.06
   5   1   1    3.44    1.02
   5  -1   1    3.11    1.18
   5  -1   2 2685.69   45.15
   5   1   2 2792.28   44.35
   5  -1   3    9.82    1.72
   5   1   3    9.96    1.54
   5  -1   4   17.01    2.20
   5   1   4   16.18    1.95
   5  -1   5 1108.59   20.27
   5   1   5 1099.05   20.23
   5  -1   5 1132.72   23.09
   5   1   5 1110.58   22.04
   5  -1   6 1054.97   19.84
   5   1   6 1047.22   19.80
   5  -1   6 1012.52   22.85
   5   1   6 1069.91   21.74
   5  -1   7   36.15    2.71
   5   1   7   35.05    2.73
   5   1   7   35.14    3.27
   5  -1   7   39.62    3.84
   5  -1   8  264.06    8.04
   5   1   8  258.46    7.96
  -5   1  -8  269.74    7.97
  -5  -1  -8  264.93    7.92
  -5  -1  -9  797.87   16.83
  -5   1  -9  814.50   16.90
   5  -1   9  817.01   17.44
   5   1   9  801.39   17.35
  -5  -1  -9  806.36   17.06
  -5   1  -9  756.45   16.81
   5  -1  10  171.79    6.87
   5   1  10  176.75    6.90
  -5  -1 -10  177.65    6.52
  -5   1 -10  169.09    6.42
  -5  -1 -11  413.26   11.30
   5  -1  11  426.91   11.99
   5   1  11  414.84   11.83
  -5   1 -11  421.71   11.29
  -5  -1 -11  436.30   11.34
  -5  -1 -12   21.81    2.56
   5  -1  12   25.10    2.91
   5   1  12   21.33    2.70
   5   1  13    1.47    1.57
   5  -1  13    1.79    1.63
  -5  -1 -13    1.81    1.30
  -5  -1 -14   57.35    3.57
   5  -1  14   60.66    4.19
   5   1  14   59.77    4.11
   5  -1  15  172.55    6.73
   5   1  15  168.26    6.62
  -5  -1 -16  576.89   13.24
   5  -1  16  562.36   13.07
  -5  -1 -17    2.06    1.07
  -5   1 -17    1.48    0.98
  -5  -1 -17    2.14    0.94
  -5   2  21  112.95    3.27
  -5  -2  21  109.24    3.27
   5  -2 -20   56.46    2.88
  -5  -2  20   60.33    2.84
  -5   2  20   63.37    2.88
   5  -2 -19  310.81    8.39
  -5  -2  19  336.53    8.56
  -5   2  19  338.71    8.58
   5  -2 -18   52.95    3.28
   5  -2 -18   57.45    5.36
  -5   2  18   52.77    3.35
  -5  -2  18   53.87    3.38
   5  -2 -17  332.16    9.37
   5   2 -17  373.21   14.13
   5  -2 -17  372.15   14.79
  -5   2  17  337.83    9.66
   5  -2 -16   62.86    6.89
   5  -2 -16   66.39    3.82
   5  -2 -15   60.79    3.79
   5  -2 -14  299.11    8.94
  -5   2  13  456.71   12.86
  -5  -2  13  457.68   12.79
   5  -2 -13  426.24   11.30
  -5   2  12   59.67    4.21
  -5  -2  12   61.70    4.21
   5  -2 -12   58.03    3.58
  -5   2  11  561.10   14.22
  -5  -2  11  559.87   14.21
  -5  -2  10    2.07    1.29
  -5   2  10    2.68    1.33
  -5  -2   9    1.78    1.31
  -5   2   9    2.57    1.33
  -5   2   8   43.41    3.16
  -5  -2   8   41.78    3.09
  -5   2   7  391.60   10.23
  -5  -2   7  399.38   10.30
  -5   2   6  304.28    8.33
  -5  -2   6  318.46    8.49
  -5   2   5 3579.62   58.48
  -5  -2   5 3781.36   58.60
  -5  -2   4  941.81   17.62
  -5   2   4  923.90   17.65
  -5   2   3   98.96    3.82
  -5  -2   3   88.49    3.63
  -5   2   2  690.76   13.41
  -5  -2   2  683.63   13.37
   5  -2  -2  675.10   13.45
  -5  -2   1 1235.67   21.38
  -5   2   1 1224.19   21.40
   5  -2  -1 1197.24   21.69
  -5  -2   0  119.15    4.05
  -5   2   0  122.22    4.12
   5  -2   0  120.09    4.62
   5   2   1 3818.08   59.61
   5   2   2  289.97    7.22
   5  -2   3 1460.93   27.46
   5   2   3 1442.11   25.36
   5  -2   4  201.06    7.67
   5   2   4  204.36    6.42
   5  -2   5 1557.63   26.65
   5   2   5 1519.51   26.51
   5  -2   5 1495.17   30.15
   5   2   5 1490.96   27.62
   5  -2   6  321.39    8.37
   5   2   6  297.16    8.15
   5  -2   6  301.93   10.78
   5  -2   7  411.02   10.25
   5   2   7  403.52   10.13
   5  -2   7  385.60   13.18
  -5  -2  -8  151.04    5.99
   5   2   8  152.70    5.85
   5  -2   8  154.81    5.97
  -5  -2  -8  162.28    5.77
  -5   2  -8  153.67    5.66
  -5  -2  -8  152.11    5.71
  -5   2  -8  149.49    5.71
  -5  -2  -9  989.94   20.90
   5  -2   9 1023.65   20.94
   5   2   9  991.73   20.63
  -5  -2  -9 1040.46   20.30
  -5   2  -9 1000.44   20.17
  -5   2  -9 1018.06   20.53
  -5  -2  -9 1080.32   20.77
  -5  -2 -10   55.64    3.83
   5  -2  10   53.41    3.86
   5   2  10   49.22    3.67
  -5  -2 -10   53.41    3.54
  -5   2 -10   54.33    3.57
  -5  -2 -11  262.06    8.78
   5  -2  11  273.43    9.13
   5   2  11  264.27    8.89
  -5   2 -11  265.85    8.44
  -5  -2 -11  289.70    8.71
   5  -2  12  108.56    5.52
   5   2  12   99.04    5.24
  -5  -2 -12   97.36    5.08
   5  -2  13  181.91    7.20
   5   2  13  167.94    6.86
  -5  -2 -13  170.15    6.70
  -5  -2 -14  115.23    5.27
  -5  -2 -14  132.15    6.48
   5  -2  14  125.47    5.79
   5   2  14  119.25    5.55
  -5  -2 -15  171.79    6.04
  -5  -2 -15  177.65    7.09
   5  -2  15  183.75    6.68
   5   2  15  161.33    6.25
   5   2  16    6.01    1.49
   5  -2  16    6.12    1.57
  -5  -2 -16    5.57    1.65
  -5  -2 -17   12.11    1.41
  -5   2 -17   11.80    1.33
  -5  -2 -17   12.67    1.61
  -5   3  20  131.56    3.89
   5  -3 -20  130.29    4.56
  -5   3  19  107.21    3.98
   5  -3 -19  101.13    4.40
  -5  -3  18   19.57    2.01
  -5   3  18   20.29    2.04
   5  -3 -18   16.96    2.18
   5  -3 -17   49.20    3.50
  -5   3  17   50.08    3.30
  -5  -3  17   51.26    3.29
   5  -3 -16   94.51    4.80
  -5   3  16   89.47    4.58
  -5  -3  16   95.04    4.67
   5  -3 -15  786.71   17.45
  -5   3  15  779.88   17.23
   5  -3 -14  168.59    6.65
   5  -3 -13   -0.44    1.37
  -5   3  13    0.42    1.09
  -5  -3  13    0.21    1.09
   5  -3 -12  586.96   14.36
  -5   3  12  578.26   14.87
  -5  -3  12  573.18   14.74
  -5   3  11   59.93    4.01
  -5  -3  11   57.24    3.89
   5  -3 -11   62.20    3.89
  -5   3  10 1306.09   26.04
  -5  -3  10 1242.77   25.72
  -5  -3   9 1003.62   18.05
  -5   3   9  988.25   20.39
  -5  -3   9  952.68   20.10
  -5  -3   8   35.61    2.17
  -5   3   8   29.47    2.59
  -5  -3   8   29.46    2.58
  -5  -3   7  264.91    6.63
  -5   3   7  242.50    7.44
  -5  -3   7  250.50    7.52
  -5   3   6 1364.09   25.31
  -5  -3   6 1477.04   25.60
  -5   3   5  197.02    6.10
  -5  -3   5  192.66    5.98
   5  -3  -5  203.96    5.71
  -5  -3   4  210.97    5.98
  -5   3   4  202.25    5.96
   5  -3  -4  201.72    5.80
  -5  -3   3  977.61   17.49
  -5   3   3  927.26   17.44
   5  -3  -3  949.66   17.69
  -5   3   2 1886.65   31.93
   5  -3  -2 1835.91   32.27
  -5   3   1 2075.09   34.27
  -5  -3   1 2097.86   34.23
   5  -3  -1 2158.82   35.76
   5  -3   0  182.84    6.41
   5  -3   1 1478.55   27.25
   5   3   1 1452.26   24.92
   5   3   2  156.51    4.87
   5  -3   2  175.69    6.73
  -5  -3  -3    9.45    1.08
   5  -3   3    7.84    1.83
  -5  -3  -4 3808.57   59.80
   5  -3   4 3970.17   61.69
   5   3   4 3988.39   61.57
   5  -3   5  661.60   13.75
   5   3   5  643.28   13.58
   5  -3   6   97.67    4.27
   5   3   6   88.88    4.08
   5  -3   6   86.65    5.98
  -5  -3  -7  100.03    4.89
   5  -3   7  115.55    4.92
   5   3   7  112.11    4.73
  -5  -3  -7  118.66    4.74
  -5   3  -7  100.08    4.47
  -5  -3  -8  135.69    5.89
  -5   3  -8  130.22    5.19
  -5  -3  -8  127.49    5.11
   5  -3   8  137.66    5.56
   5   3   8  136.92    5.53
  -5  -3  -8  131.86    5.27
  -5   3  -8  129.01    5.22
  -5  -3  -9  460.38   12.43
  -5   3  -9  465.81   11.50
  -5  -3  -9  481.62   11.54
   5  -3   9  480.67   12.20
   5   3   9  472.22   11.94
  -5  -3  -9  446.52   11.46
  -5  -3 -10  523.04   13.67
   5  -3  10  526.83   13.42
   5   3  10  508.52   13.01
  -5   3 -10  526.76   12.71
  -5  -3 -10  543.82   12.73
  -5  -3 -11  114.84    5.70
  -5  -3 -11  106.49    5.51
   5  -3  11  122.20    5.77
   5   3  11  106.35    5.30
  -5  -3 -12   71.87    4.48
   5  -3  12   76.17    4.62
   5   3  12   78.62    4.54
   5   3  13    0.86    1.39
   5  -3  13    1.53    1.59
  -5  -3 -13    1.25    1.46
  -5  -3 -14   26.98    2.72
   5  -3  14   29.10    2.83
   5   3  14   25.37    2.58
  -5  -3 -14   28.65    3.28
  -5  -3 -15  551.72   12.60
  -5  -3 -15  551.23   13.62
  -5  -3 -16   82.90    4.11
  -5  -3 -17    4.11    0.96
  -5  -3 -17    3.38    1.00
   5  -4 -20    1.61    1.21
   5  -4 -19  115.29    4.65
   5  -4 -18    9.41    1.90
   5  -4 -18   11.69    2.70
   5  -4 -17  201.76    9.68
  -5   4  17  186.07    5.91
   5  -4 -17  183.78    6.89
   5  -4 -16  607.96   18.88
   5  -4 -16  602.98   14.90
  -5  -4  16  624.71   13.69
  -5   4  16  643.08   13.84
  -5   4  15   91.49    4.53
  -5  -4  15   93.86    4.53
   5  -4 -15   89.90    7.21
   5  -4 -15   93.50    5.15
   5  -4 -14  103.66    8.19
   5  -4 -14  120.46    5.90
  -5  -4  14  115.03    5.16
  -5  -4  13   11.22    1.63
  -5  -4  13    9.99    1.81
   5  -4 -13   10.51    3.61
   5  -4 -13   10.61    2.19
   5  -4 -12  309.61   10.00
  -5  -4  12  303.07    8.98
  -5  -4  12  318.05    8.41
  -5  -4  11    0.26    1.08
   5  -4 -11    1.41    1.48
  -5  -4  10  744.32   16.98
   5  -4 -10  765.00   18.16
  -5  -4   9  311.36    7.83
  -5  -4   9  288.31    8.54
  -5  -4   8   47.17    2.74
  -5  -4   8   42.19    2.89
  -5  -4   7 1053.18   18.79
  -5  -4   7 1004.72   19.33
  -5  -4   6 2164.60   35.09
  -5  -4   6 2211.75   35.03
  -5  -4   6 2102.49   35.32
   5  -4  -5  720.55   14.16
  -5  -4   5  765.49   14.28
  -5  -4   5  696.49   13.97
  -5   4   5  651.84   13.90
   5  -4  -4   25.33    2.08
  -5  -4   4   24.81    1.88
  -5   4   4   23.27    1.83
   5  -4  -3  528.06   11.98
  -5   4   3  532.48   11.16
  -5  -4   3  535.06   11.06
  -5  -4   2  604.08   11.72
  -5   4   2  562.73   11.68
   5  -4  -1  167.99    6.23
   5  -4   0 3622.59   59.77
   5  -4   1   18.17    2.38
  -5  -4  -1   23.82    1.84
   5  -4   2  169.28    7.24
  -5  -4  -2  172.14    5.12
   5  -4   3   94.97    5.64
  -5  -4  -3   85.88    3.33
   5  -4   4  138.25    7.26
  -5  -4  -4  136.08    4.27
   5  -4   5  128.85    5.01
   5  -4   5  120.60    7.12
   5  -4   6  412.89   10.23
  -5  -4  -6  406.70   10.78
  -5  -4  -7  166.03    5.77
   5  -4   7  175.34    6.19
  -5  -4  -8 1609.56   28.83
   5  -4   8 1677.67   29.91
  -5  -4  -8 1644.76   30.85
  -5  -4  -8 1586.56   32.52
  -5  -4  -9  508.34   12.00
  -5  -4  -9  494.92   13.35
   5  -4   9  528.76   12.83
  -5  -4  -9  491.74   14.68
   5  -4  10  208.14    7.39
   5   4  10  193.27    7.00
  -5  -4 -10  204.89    7.85
  -5  -4 -10  196.16    8.64
  -5  -4 -10  188.13    7.61
   5  -4  11   32.32    3.05
   5   4  11   30.81    2.87
  -5  -4 -11   34.03    3.31
  -5  -4 -11   33.58    3.78
  -5  -4 -11   31.91    3.21
   5  -4  12   40.41    3.28
  -5  -4 -12   38.22    3.42
  -5  -4 -12   34.70    3.83
  -5  -4 -13   73.89    4.42
  -5  -4 -14  466.03   11.74
  -5  -4 -15    5.80    1.51
  -5  -4 -15    3.84    1.65
   5  -5 -18    0.42    1.51
   5  -5 -18   -0.16    1.47
   5  -5 -17   54.05    4.64
   5  -5 -17   40.33    3.68
   5  -5 -16   26.31    3.90
  -5  -5  16   27.57    2.07
  -5  -5  16   26.73    2.24
  -5  -5  15    2.08    1.15
   5  -5 -15    1.21    2.27
  -5  -5  15    1.56    1.33
   5  -5 -14  230.17   11.06
  -5  -5  14  288.73    8.10
   5  -5 -13  392.66   15.17
  -5  -5  13  483.81   11.21
   5  -5 -12  221.73    8.81
  -5  -5  12  241.55    7.26
   5  -5 -11  292.18   10.36
  -5  -5  11  280.96    8.05
   5  -5 -10  992.34   22.05
  -5  -5  10  971.28   18.33
  -5  -5  10  968.18   18.87
   5  -5  -9   19.47    3.04
  -5  -5   9   27.91    2.27
   5  -5  -8    3.25    2.46
   5  -5  -8    3.65    2.01
  -5  -5   8    1.63    0.99
  -5  -5   7  494.24   11.27
  -5  -5   7  506.78   11.18
  -5  -5   6 1205.99   22.48
  -5  -5   6 1278.72   22.69
  -5  -5   5   41.66    2.67
  -5  -5   4 1086.18   20.35
  -5  -5   3 1553.69   27.47
  -5  -5   2  199.20    6.44
   5  -5  -2  198.68    7.14
   5  -5  -1   50.96    3.71
  -5  -5   1   59.35    3.21
   5  -5   0  358.15   10.91
  -5  -5   0  335.80    8.62
   5  -5   1  381.39   11.92
  -5  -5  -1  369.93    8.99
   5  -5   2  186.76    8.19
  -5  -5  -2  157.07    5.23
   5  -5   3 1498.65   31.71
  -5  -5  -3 1486.15   25.88
  -5  -5  -4 2818.97   45.78
  -5  -5  -4 2597.74   43.32
  -5  -5  -5   48.26    3.48
  -5  -5  -5   46.42    3.93
   5  -5   5   42.85    4.49
  -5  -5  -6  316.17    9.59
  -5  -5  -6  305.62   10.46
  -5  -5  -7   78.77    5.34
  -5  -5  -7   79.43    4.70
  -5  -5  -8    3.66    1.72
  -5  -5  -8    2.81    1.97
   5  -5   8    1.01    1.62
  -5  -5  -9  141.35    7.36
  -5  -5  -9  144.56    6.60
  -5  -5  -9  153.19    6.67
   5  -5   9  137.90    6.69
  -5  -5 -10  741.09   19.12
  -5  -5 -10  783.07   17.97
  -5  -5 -11  161.11    7.80
  -5  -5 -12   48.00    4.23
  -5  -5 -12   49.76    3.86
  -5  -5 -13   89.47    4.67
  -5  -5 -13   82.50    5.13
  -5  -5 -14   94.60    4.46
   5  -5  15  103.13    3.63
  -5  -5 -15  106.72    4.02
  -5  -6  18    2.38    0.88
   5  -6 -17  963.53   20.63
  -5  -6  16   33.70    2.34
   5  -6 -16   25.59    3.18
   5  -6 -16   31.28    3.43
   5  -6 -16   25.35    2.79
  -5  -6  15   14.01    1.74
  -5  -6  15   14.85    1.88
   5  -6 -15   13.67    2.81
   5  -6 -15   11.21    2.50
   5  -6 -15   12.00    2.69
   5  -6 -14  162.99    8.47
  -5  -6  14  181.13    6.48
   5  -6 -14  153.14    7.29
   5  -6 -13  291.78   11.96
   5  -6 -13  301.72   10.83
  -5  -6  12   25.84    2.41
   5  -6 -12   20.21    3.43
   5  -6 -12   28.77    4.17
   5  -6 -12   20.49    3.12
  -5  -6  11  259.74    7.85
   5  -6 -11  249.83   10.11
  -5  -6  10  173.36    6.22
   5  -6 -10  168.70    8.13
  -5  -6   9  470.31   11.67
  -5  -6   9  495.07   11.51
   5  -6  -8  103.19    7.33
  -5  -6   8   82.09    3.98
   5  -6  -7 1068.64   25.62
   5  -6  -7 1240.35   27.71
  -5  -6   6  613.36   13.35
   5  -6  -6  685.20   19.24
   5  -6  -5   35.57    4.68
  -5  -6   5   18.58    2.13
  -5  -6   5   24.10    2.27
  -5  -6   5   25.25    2.23
   5  -6  -5   21.18    3.72
   5  -6  -5   30.23    4.66
  -5  -6   4  442.65   10.52
  -5  -6   4  422.63   10.17
  -5  -6   3 2211.62   37.91
  -5  -6   3 2221.17   38.74
  -5  -6   2  377.61    9.36
  -5  -6   1  937.88   18.05
  -5  -6   1  819.42   17.37
  -5  -6   0  749.27   15.66
  -5  -6   0  747.21   16.06
   5  -6   0  788.18   23.68
   5  -6   1  904.66   18.78
  -5  -6  -1  846.31   17.98
  -5  -6  -1  865.83   17.54
   5  -6   1  910.82   22.40
  -5  -6  -1  928.32   18.87
  -5  -6  -2  450.31   11.39
  -5  -6  -2  445.15   10.84
   5  -6   2  486.66   15.20
  -5  -6  -2  493.68   12.26
  -5  -6  -3   96.93    4.62
  -5  -6  -3  117.02    5.33
  -5  -6  -3  103.70    4.45
   5  -6   3  103.44    6.85
  -5  -6  -4  113.74    5.42
   5  -6   4  103.93    7.05
  -5  -6  -4  107.93    4.82
  -5  -6  -4  108.95    5.85
  -5  -6  -5   48.90    3.64
  -5  -6  -5   47.98    3.20
  -5  -6  -5   45.64    4.03
  -5  -6  -6   72.04    3.79
  -5  -6  -6   75.07    5.24
  -5  -6  -6   68.08    4.43
  -5  -6  -7 1938.51   35.72
   5  -6   7 1903.82   37.22
  -5  -6  -7 1906.31   37.39
  -5  -6  -8   25.14    2.89
   5  -6   8   22.52    3.16
  -5  -6  -8   22.97    3.35
  -5  -6  -9  157.49    6.85
   5  -6   9  154.31    7.25
  -5  -6  -9  142.71    7.48
  -5  -6 -10  246.14    8.49
   5  -6  10  222.09    8.57
  -5  -6 -10  216.23    9.09
  -5  -6 -11   44.01    3.53
  -5  -6 -11   40.13    3.99
  -5  -6 -12  232.22    7.77
   5  -6  13  460.91   10.70
  -5  -6 -14  215.67    7.34
   5  -6  14  207.75    5.64
   5  -7 -17   33.74    2.72
  -5  -7  17   89.85    3.00
  -5  -7  16  161.45    4.63
  -5  -7  16  133.13    4.77
  -5  -7  15    9.18    1.67
  -5  -7  15   10.29    1.53
  -5  -7  15    8.55    1.31
  -5  -7  14   33.61    2.65
  -5  -7  14   34.06    2.53
  -5  -7  14   30.60    2.81
   5  -7 -13  492.71   14.80
  -5  -7  13  487.54   12.02
   5  -7 -12   30.32    4.06
  -5  -7  12   22.83    2.77
  -5  -7  12   25.83    2.65
  -5  -7  12   25.11    2.59
  -5  -7  11  107.76    4.86
   5  -7 -11  113.27    7.24
  -5  -7  11   95.85    5.34
  -5  -7  11   97.02    4.92
  -5  -7  10    1.22    1.26
   5  -7 -10    0.16    2.14
   5  -7 -10    0.33    2.41
  -5  -7  10    1.67    1.57
   5  -7  -9  127.47    7.83
   5  -7  -9  120.91    7.76
   5  -7  -8 1230.57   27.37
  -5  -7   8  893.76   19.10
  -5  -7   8  940.89   21.21
   5  -7  -8 1109.18   26.48
   5  -7  -7  957.30   24.32
   5  -7  -7 1053.75   25.14
   5  -7  -7  973.19   25.54
   5  -7  -7  849.97   16.97
  -5  -7   7  758.18   16.98
   5  -7  -6  304.84    8.35
  -5  -7   6  265.74    8.00
   5  -7  -6  352.36   14.58
  -5  -7   6  303.94    8.48
   5  -7  -6  319.61   11.41
   5  -7  -6  313.05   12.85
   5  -7  -6  366.30   13.81
   5  -7  -5  206.65    6.68
  -5  -7   5  174.73    6.10
   5  -7  -5  241.74   12.10
  -5  -7   5  205.16    6.64
   5  -7  -5  220.00    9.49
   5  -7  -5  238.95   11.14
   5  -7  -4  164.96    6.07
  -5  -7   4  162.00    5.76
  -5  -7   4  172.54    6.13
   5  -7  -4  178.28   10.70
   5  -7  -4  179.76    8.77
   5  -7  -4  177.35    9.63
  -5  -7   3  603.10   13.55
   5  -7  -3  670.00   18.52
   5  -7  -3  632.64   14.38
   5  -7  -3  663.87   20.03
   5  -7  -3  720.71   22.71
  -5  -7   2  839.31   17.47
   5  -7  -2  967.48   23.41
  -5  -7   2  910.84   18.39
   5  -7  -2  908.35   18.82
   5  -7  -2  913.66   24.67
   5  -7  -2  986.78   27.74
  -5  -7   1  127.76    5.26
  -5  -7   1  113.87    4.60
  -5  -7   1  123.82    5.66
   5  -7  -1  137.61    7.86
   5  -7  -1  134.72    5.75
   5  -7  -1  134.58    9.79
   5  -7   0   14.50    3.37
  -5  -7   0   13.64    1.90
  -5  -7   0   11.77    2.17
  -5  -7   0   10.73    1.59
   5  -7   0   13.90    2.28
   5  -7   1  820.17   17.47
  -5  -7  -1  732.51   15.87
  -5  -7  -1  694.48   14.75
  -5  -7  -1  815.79   17.43
   5  -7   2  530.79   13.18
   5  -7   2  466.52   16.05
  -5  -7  -2  440.20   11.20
  -5  -7  -2  444.22   10.30
  -5  -7  -2  524.93   12.96
   5  -7   3  691.63   16.31
  -5  -7  -3  707.74   16.03
   5  -7   3  656.48   19.68
  -5  -7  -4   -0.36    1.49
  -5  -7  -4    0.67    1.82
  -5  -7  -4    0.84    1.42
  -5  -7  -4    2.12    1.15
   5  -7   4    0.40    1.86
  -5  -7  -5  146.04    6.12
  -5  -7  -5  155.62    6.46
  -5  -7  -5  137.66    5.13
   5  -7   5  144.91    7.51
  -5  -7  -5  140.14    6.29
  -5  -7  -5  140.64    7.54
  -5  -7  -6  390.39   11.01
   5  -7   6  367.85   12.57
  -5  -7  -6  375.98   11.04
   5  -7   6  373.70   11.39
  -5  -7  -6  381.36   13.14
   5  -7   7   23.41    3.42
   5  -7   7   24.44    3.07
  -5  -7  -7   27.12    2.92
  -5  -7  -7   23.71    2.80
   5  -7   8  916.20   21.87
   5  -7   8  912.92   20.40
  -5  -7  -8  957.26   20.41
  -5  -7  -8  969.72   20.22
  -5  -7  -9  103.60    5.16
   5  -7   9   97.95    5.81
  -5  -7  -9  106.65    5.31
   5  -7   9  101.05    5.30
  -5  -7  -9  102.22    6.40
  -5  -7 -10   17.85    2.36
   5  -7  10   20.96    2.55
   5  -7  10   19.56    2.70
  -5  -7 -10   19.53    3.20
  -5  -7 -11  738.69   15.93
   5  -7  11  734.06   15.62
  -5  -7 -11  726.85   17.91
  -5  -7 -12  273.23    7.83
  -5  -7 -12  264.12    8.94
   5  -7  12  274.11    7.41
   5  -7  13   99.26    3.51
  -5  -7 -13   89.50    4.53
   5  -7  13   91.83    3.47
   5  -8 -16    0.64    1.17
   5  -8 -15    1.57    1.54
  -5  -8  15    3.12    0.98
  -5  -8  14  265.12    7.30
   5  -8 -14  247.44    9.26
  -5  -8  13    4.23    1.26
  -5  -8  13    4.67    1.33
  -5  -8  13    4.19    1.36
   5  -8 -13    5.16    2.41
   5  -8 -12 1105.42   25.44
  -5  -8  12 1124.08   20.78
  -5  -8  12 1024.33   20.50
  -5  -8  12  988.25   20.58
  -5  -8  11    6.23    1.70
   5  -8 -11    7.29    3.09
  -5  -8  10   35.42    3.16
   5  -8 -10   36.34    4.76
  -5  -8   9  138.44    6.13
  -5  -8   9  132.07    5.38
  -5  -8   9  129.72    5.65
  -5  -8   8   92.68    4.70
  -5  -8   8   97.23    5.12
  -5  -8   8  100.04    4.52
   5  -8  -8   90.89    6.53
   5  -8  -8   98.92    4.02
  -5  -8   7  449.62   11.57
  -5  -8   7  435.59   10.92
  -5  -8   7  447.36   12.26
   5  -8  -7  455.45   10.68
   5  -8  -6  349.44    9.13
  -5  -8   6  307.64    8.59
  -5  -8   6  337.43    9.46
   5  -8  -6  368.55   13.77
   5  -8  -6  401.73   16.24
  -5  -8   6  315.76    9.93
   5  -8  -6  344.11   12.14
  -5  -8   5   81.16    3.91
   5  -8  -5   92.84    4.41
  -5  -8   5   76.48    3.78
  -5  -8   5   96.68    4.46
   5  -8  -5   86.38    6.87
  -5  -8   5   84.59    4.71
   5  -8  -5  104.54    8.64
   5  -8  -5   81.17    6.03
   5  -8  -4 1077.76   25.42
   5  -8  -4 1111.06   20.85
  -5  -8   4  971.28   19.42
  -5  -8   4  944.31   19.10
   5  -8  -4 1205.02   31.38
  -5  -8   4 1070.60   20.22
  -5  -8   3  311.15    8.27
   5  -8  -3  318.03    9.15
  -5  -8   3  283.52    7.92
  -5  -8   3  271.88    7.49
   5  -8  -3  308.47   12.21
   5  -8  -3  306.57   10.53
   5  -8  -3  327.60   15.39
  -5  -8   2  304.11    9.49
   5  -8  -2  315.28   15.11
   5  -8  -2  305.29   10.81
  -5  -8   2  281.16    7.86
   5  -8  -2  327.54    9.45
   5  -8  -2  309.45   12.45
  -5  -8   1  482.63   11.66
   5  -8  -1  493.86   16.46
   5  -8  -1  499.12   14.63
   5  -8  -1  522.05   12.83
  -5  -8   1  492.40   12.82
   5  -8   0    0.82    1.46
  -5  -8   0    5.08    1.79
   5  -8   0    0.72    2.59
  -5  -8   0    1.51    0.95
  -5  -8   0    0.77    1.20
   5  -8   0    2.42    2.10
  -5  -8  -1  260.94    8.74
   5  -8   1  268.45   10.44
  -5  -8  -1  238.76    7.47
   5  -8   1  273.14    8.98
  -5  -8  -2 1283.04   25.16
   5  -8   2 1305.55   28.24
  -5  -8  -2 1238.75   24.59
   5  -8   2 1307.99   25.50
  -5  -8  -3   59.84    4.02
   5  -8   3   57.28    5.08
  -5  -8  -3   52.27    3.08
  -5  -8  -3   54.70    3.79
   5  -8   3   63.26    4.30
  -5  -8  -4  119.75    4.54
  -5  -8  -4  131.21    5.82
   5  -8   5  222.74    8.15
  -5  -8  -5  220.62    7.81
  -5  -8  -5  211.83    9.13
   5  -8   5  225.64    9.72
   5  -8   6   39.49    3.52
  -5  -8  -6   43.81    4.30
  -5  -8  -6   41.44    3.37
   5  -8   6   44.22    4.41
   5  -8   7  621.13   14.96
  -5  -8  -7  650.92   14.83
   5  -8   7  637.62   17.07
   5  -8   8  249.84    8.21
  -5  -8  -8  237.14    9.47
  -5  -8  -8  272.05    8.36
   5  -8   8  271.39    9.86
  -5  -8  -9   39.66    3.86
   5  -8   9   44.25    3.23
   5  -8  10  122.83    4.85
  -5  -8 -10  118.26    5.96
   5  -8  11   35.58    2.38
   5  -8  11   32.83    2.53
   5  -8  12  684.94   12.73
   5  -8  12  722.04   13.36
   5  -9 -14   34.23    2.91
  -5  -9  13    1.82    0.89
  -5  -9  13    1.45    0.80
   5  -9 -13    1.31    1.76
  -5  -9  12    6.65    1.29
   5  -9 -12    6.91    2.38
  -5  -9  11   97.31    3.94
  -5  -9  11   98.85    4.12
   5  -9 -11   86.60    6.10
  -5  -9  10   17.44    1.93
  -5  -9  10   16.67    1.96
  -5  -9  10   17.69    2.02
   5  -9 -10   18.52    3.56
  -5  -9   9  177.97    5.98
  -5  -9   9  150.18    5.68
  -5  -9   9  151.42    5.78
   5  -9  -9  171.73    9.38
  -5  -9   8 1084.99   19.95
  -5  -9   8  905.21   18.98
  -5  -9   8  905.83   19.24
   5  -9  -8 1051.50   26.87
  -5  -9   7  133.67    5.38
  -5  -9   7  133.65    5.64
   5  -9  -7  148.40    9.43
  -5  -9   6  144.56    5.94
   5  -9  -6  179.61   10.61
   5  -9  -6  161.63    5.53
  -5  -9   6  153.84    5.72
  -5  -9   6  168.17    5.95
   5  -9  -5  712.48   14.71
  -5  -9   5  676.01   14.50
  -5  -9   5  692.67   14.42
  -5  -9   4    0.32    1.19
  -5  -9   4    0.67    1.43
  -5  -9   4    1.04    0.93
  -5  -9   4    0.24    0.88
   5  -9  -4    0.22    1.33
   5  -9  -3   28.39    2.68
  -5  -9   3   28.31    2.88
   5  -9  -2  861.05   18.15
  -5  -9   2  830.93   18.45
   5  -9  -1  238.66    9.47
   5  -9  -1  240.03    7.89
   5  -9   0   49.34    4.57
   5  -9   0   48.83    3.59
  -5  -9   0   44.93    3.50
   5  -9   1  164.68    8.15
   5  -9   1  173.09    6.73
   5  -9   2  304.14   11.31
   5  -9   2  296.76    9.26
   5  -9   3    0.69    2.11
   5  -9   5  214.81    9.19
   5  -9   5  219.59    7.56
  -5  -9  -5  225.04    7.27
   5  -9   6  319.03    9.28
   5  -9   6  348.51   11.47
   5  -9   7   16.06    2.16
   5  -9   7   18.25    2.42
   5  -9   8  484.12   11.15
   5  -9   9  203.51    5.95
   5  -9  10   72.47    2.90
   5  -9  10   72.84    3.32
  -5 -10  12  185.59    4.40
  -5 -10  11  377.94    7.79
  -5 -10  11  415.10    8.22
  -5 -10  10   85.47    3.26
  -5 -10  10   81.85    3.09
  -5 -10  10   85.96    3.34
  -5 -10   9   27.64    2.04
  -5 -10   9   27.37    1.99
  -5 -10   9   26.34    1.96
  -5 -10   8    0.63    1.05
  -5 -10   8    1.98    1.03
  -5 -10   8    1.07    0.81
  -5 -10   7   21.82    1.98
  -5 -10   7   25.45    2.20
  -5 -10   7   24.42    1.93
  -5 -10   6    2.94    1.27
  -5 -10   6    3.39    1.22
  -5 -10   5  664.04   14.34
  -5 -10   5  639.03   13.75
   5 -10  -5  680.66   13.49
   5 -10  -4  138.86    4.98
  -5 -10   4  136.48    5.41
   5 -10  -3    4.41    1.41
  -5 -10   3    3.67    1.51
  -5 -10   2  162.88    6.08
   5 -10  -2  175.48    5.99
   5 -10  -1   16.25    2.13
   5 -10   0  170.97    6.10
   5 -10   1  123.90    5.15
   5 -10   1  128.23    6.48
   5 -10   2  472.36   11.32
   5 -10   2  502.60   13.78
  -5 -10  -3  325.47    8.58
  -5 -10  -4  145.13    5.13
   5 -10   5  230.41    6.78
   5 -10   5  237.47    7.02
   5 -10   6    4.77    1.41
   5 -10   6    3.96    1.26
   5 -10   7   40.15    2.50
   5 -10   7   33.30    2.18
   5 -10   8   54.94    2.67
   5 -10   8   58.08    2.44
  -5 -11   9   81.66    2.62
  -5 -11   8   23.32    1.55
  -5 -11   7  360.60    7.82
  -5 -11   6  189.69    5.27
  -5 -11   5   58.39    2.82
   5 -11  -3   34.54    2.12
   5 -11  -2    9.60    1.36
   5 -11  -1  646.45   12.75
   5 -11   0  115.67    4.12
  -5 -11   0  111.17    4.03
   5 -11   1   52.86    2.72
  -5 -11  -1   51.51    2.64
  -5 -11  -2   27.27    1.90
   5 -11   4   93.16    3.29
   5 -11   5  150.26    4.06
  -6   0  21    0.19    0.61
  -6   0  20    1.03    0.85
   6   0 -20    0.94    1.39
  -6   0  19    0.35    0.98
   6   0 -19    0.51    1.66
  -6   0  18    4.68    1.61
   6   0 -18    5.14    2.68
  -6   0  17   -0.32    1.54
  -6   0  16  454.14   12.11
  -6   0  15    0.45    1.46
  -6   0  14   75.61    4.54
  -6   0  13   -1.29    1.65
  -6   0  13   -0.43    1.46
  -6   0  12   16.61    2.32
  -6   0  12   15.97    2.39
  -6   0  11    0.51    1.26
  -6   0  10   37.91    3.33
  -6   0   9    0.27    1.24
  -6   0   8 2455.56   42.43
  -6   0   7    3.41    1.37
  -6   0   6 1645.96   29.58
  -6   0   5    3.13    1.31
  -6   0   4 1018.00   19.64
  -6   0   3    0.67    1.03
  -6   0   2  512.55   11.55
  -6   0   1    5.88    1.32
   6   0   0  203.74    6.45
  -6   0   0  206.38    6.26
   6   0   1    0.27    1.07
   6   0   2 6878.76  105.65
   6   0   2 6710.82  104.08
   6   0   3    0.80    1.18
   6   0   3    1.03    1.03
   6   0   4   31.52    3.04
   6   0   4   30.90    2.49
   6   0   5    0.11    1.35
   6   0   5    0.87    1.05
   6   0   6  693.40   17.84
   6   0   6  684.73   15.00
   6   0   7    0.24    1.22
   6   0   7    0.57    1.68
  -6   0  -7    0.46    1.18
   6   0   8 2740.99   47.07
  -6   0  -8 2782.37   46.69
  -6   0  -8 2736.05   46.85
  -6   0  -9    0.92    1.44
   6   0   9    0.75    1.55
  -6   0 -10   21.90    2.62
   6   0  10   22.93    2.91
   6   0  11    0.40    1.67
  -6   0 -11    1.30    1.48
   6   0  12   10.37    2.28
   6   0  13   -0.38    1.65
   6   0  14  308.15    9.54
   6   0  15    0.16    1.30
  -6   0 -16  278.51    7.51
  -6   1  21  161.13    4.22
  -6  -1  21  161.89    4.21
  -6  -1  20   84.46    3.38
  -6   1  20   85.11    3.37
   6   1 -19   47.48    4.04
   6  -1 -19   42.42    4.11
   6  -1 -19   39.79    2.61
  -6   1  19   42.85    2.72
  -6  -1  19   40.61    2.67
   6   1 -18  510.25   16.23
   6  -1 -18  515.27   16.52
  -6   1  18  466.26   11.22
  -6  -1  18  470.63   11.25
   6  -1 -17   64.91    6.56
   6  -1 -17   55.33    3.46
  -6   1  17   64.42    3.89
  -6  -1  17   62.45    3.83
   6  -1 -16  239.47    7.73
  -6   1  16  252.64    8.25
  -6  -1  16  237.54    8.05
  -6   1  15    1.54    1.40
  -6  -1  15    1.97    1.57
   6  -1 -15    2.39    1.36
  -6  -1  14   21.81    2.71
  -6   1  14   19.83    2.57
   6  -1 -14   19.05    2.32
  -6   1  13  205.33    8.16
  -6  -1  13  220.18    8.34
  -6  -1  13  213.22    7.71
  -6   1  13  218.89    7.86
   6  -1 -13  210.26    7.25
  -6   1  12 2568.81   46.21
  -6  -1  12 2623.17   46.22
  -6  -1  12 2668.78   45.22
  -6   1  12 2672.58   45.38
   6  -1 -12 2534.19   44.13
  -6   1  11  497.53   13.30
  -6  -1  11  476.48   13.07
  -6   1  10  832.27   18.67
  -6  -1  10  831.88   18.63
  -6   1   9   18.14    2.33
  -6  -1   9   20.46    2.40
  -6   1   8  586.53   14.11
  -6  -1   8  600.92   14.10
  -6   1   7  113.68    5.09
  -6  -1   7  115.17    5.07
  -6   1   6  390.06   10.30
  -6  -1   6  410.55   10.48
  -6  -1   5  181.74    6.23
  -6   1   5  179.67    6.23
  -6  -1   4 1963.05   33.52
  -6   1   4 1936.38   33.52
  -6   1   3    2.96    1.19
  -6  -1   3    5.04    1.29
  -6   1   2 5405.80   84.18
  -6  -1   2 5388.04   84.08
  -6   1   1 1019.20   19.37
  -6  -1   1 1050.19   19.42
   6  -1   0  369.14    9.65
   6   1   0  387.53    9.43
  -6  -1   0  373.21    9.14
  -6   1   0  367.94    9.12
   6   1   1  246.31    7.25
   6  -1   1  251.77    7.87
   6   1   2  676.42   14.71
   6  -1   2  649.26   13.98
   6   1   2  664.56   14.02
   6  -1   3    1.82    1.42
   6   1   3    1.28    1.17
   6  -1   3    3.57    1.15
   6   1   3    4.71    1.26
   6  -1   4 1888.38   35.27
   6   1   4 1930.27   34.11
   6  -1   4 1839.20   32.06
   6   1   4 1818.26   32.08
   6  -1   5    9.75    2.29
   6   1   5   11.00    2.04
   6   1   5    8.02    1.55
   6  -1   5    8.63    1.58
   6  -1   6   11.46    2.50
   6   1   6   10.05    2.20
   6  -1   6   14.91    1.97
   6   1   6    9.99    1.73
  -6   1  -7  826.53   17.62
  -6  -1  -7  865.42   17.77
   6  -1   7  862.51   18.02
   6   1   7  828.06   17.76
   6  -1   7  797.74   21.28
  -6  -1  -8  320.87    9.54
  -6   1  -8  314.85    9.47
  -6  -1  -8  326.03    9.40
  -6   1  -8  328.03    9.43
   6  -1   8  328.39    9.76
   6   1   8  321.99    9.64
  -6   1  -9    3.09    1.62
  -6  -1  -9    3.57    1.53
   6  -1   9    3.75    1.74
   6   1   9    3.25    1.63
  -6   1 -10   38.78    3.23
  -6  -1 -10   38.99    3.26
   6  -1  10   38.88    3.47
   6   1  10   38.30    3.43
  -6   1 -11   59.93    3.96
  -6  -1 -11   63.92    4.03
  -6  -1 -11   60.25    3.99
   6  -1  11   66.42    4.46
   6   1  11   62.97    4.30
  -6  -1 -12 1211.30   23.77
   6  -1  12 1229.11   24.98
   6   1  12 1205.91   24.71
  -6  -1 -13  103.36    4.77
   6  -1  13  105.87    5.45
   6   1  13  110.18    5.46
   6  -1  14  382.20   10.68
   6   1  14  360.27   10.42
  -6  -1 -15   54.41    3.59
   6  -1  15   52.77    3.55
   6   1  15   51.85    3.44
  -6   1 -16   33.13    2.38
  -6  -1 -16   33.06    2.44
   6  -2 -21    0.79    1.00
  -6   2  21  124.79    2.70
  -6  -2  20   42.61    2.22
  -6   2  20   38.77    2.14
   6  -2 -19    1.13    1.81
  -6   2  19    0.56    0.92
  -6  -2  19    0.66    0.91
   6  -2 -19    0.64    1.04
   6   2 -18   93.94    6.17
   6  -2 -18   93.37    6.52
   6  -2 -18   78.00    4.05
  -6  -2  18   88.60    4.05
  -6   2  18   90.02    4.07
  -6  -2  17  174.58    6.27
  -6   2  17  166.60    6.18
   6  -2 -17  163.10    6.31
  -6   2  16    1.89    1.47
  -6  -2  16    1.38    1.36
   6  -2 -16    0.74    1.36
  -6   2  15  126.10    5.74
  -6  -2  15  128.80    5.72
   6  -2 -15  120.83    5.68
   6  -2 -14    1.42    1.43
  -6  -2  14    3.37    1.62
   6  -2 -13    3.39    1.60
  -6   2  13    3.28    1.58
   6  -2 -12  140.14    6.08
  -6   2  12  141.32    6.53
  -6  -2  12  151.80    6.64
  -6  -2  12  146.90    6.13
  -6   2  12  141.91    6.10
  -6   2  11  881.21   18.80
  -6  -2  11  882.36   18.64
  -6   2  11  904.30   19.78
  -6  -2  11  892.29   19.52
  -6   2  10  476.80   12.73
  -6  -2  10  483.19   12.63
  -6   2   9  403.05   11.01
  -6  -2   9  369.79   10.59
  -6  -2   9  394.84    8.67
  -6   2   8  947.83   19.74
  -6  -2   8  962.66   19.63
  -6   2   7   79.93    4.22
  -6  -2   7   86.65    4.29
  -6   2   6  676.44   15.10
  -6  -2   6  717.13   15.21
  -6  -2   5 1769.67   30.16
  -6   2   5 1624.33   29.97
  -6  -2   4  648.17   14.03
  -6   2   4  685.94   14.29
   6  -2  -3  379.59    9.35
  -6   2   3  358.94    9.13
  -6  -2   3  353.66    9.07
   6  -2  -2   57.83    3.31
  -6   2   2   62.10    3.31
  -6  -2   2   58.99    3.25
   6  -2  -1  162.26    5.90
  -6  -2   1  162.77    5.35
  -6   2   1  166.10    5.46
   6  -2   0  614.92   14.15
   6   2   1  544.09   12.11
   6  -2   2  239.83    7.12
   6   2   2  220.58    6.86
   6   2   2  242.02    7.22
   6  -2   3 1619.16   28.30
   6   2   3 1568.11   28.15
   6  -2   3 1614.58   31.03
   6   2   3 1539.43   28.76
   6   2   4   15.05    1.88
   6  -2   4   10.47    1.65
   6  -2   4   14.18    2.53
   6  -2   5   39.62    4.03
   6  -2   5   38.17    2.83
   6   2   5   37.32    2.84
   6  -2   6 1141.80   27.21
  -6   2  -6 1211.02   22.70
   6  -2   6 1198.93   22.86
   6   2   6 1149.74   22.61
  -6  -2  -7  401.09   10.58
  -6   2  -7  409.76   10.74
   6  -2   7  413.41   10.93
   6   2   7  401.05   10.74
  -6  -2  -7  415.40   11.08
   6  -2   8 1188.24   23.53
   6   2   8 1160.00   23.27
  -6   2  -8 1178.46   22.94
  -6  -2  -8 1191.39   22.91
  -6  -2  -8 1126.04   23.29
   6  -2   9  859.80   18.92
   6   2   9  849.95   18.67
  -6  -2  -9  841.05   18.78
  -6  -2  -9  854.51   18.15
  -6   2  -9  859.00   18.29
  -6  -2 -10    2.05    1.49
  -6  -2 -10    2.07    1.45
  -6   2 -10    0.84    1.40
   6  -2  10    0.97    1.62
   6   2  10    2.18    1.51
   6  -2  11   11.71    2.26
  -6  -2 -11   15.79    2.30
  -6   2 -11   13.98    2.22
  -6  -2 -11   13.29    2.28
   6   2  11   15.91    2.40
  -6  -2 -12   38.62    3.22
   6  -2  12   40.73    3.47
   6   2  12   36.32    3.25
  -6  -2 -13  108.46    5.07
   6  -2  13  123.08    5.77
   6   2  13  113.37    5.49
   6  -2  14   55.28    3.80
   6   2  14   51.29    3.56
  -6  -2 -14   56.93    3.34
   6  -2  15  246.03    7.54
   6   2  15  225.01    7.17
  -6  -2 -15  247.57    7.69
  -6  -2 -16  180.80    5.60
  -6   3  20   58.54    2.22
   6  -3 -19   23.59    2.19
  -6   3  19   25.08    1.81
   6  -3 -19   27.61    3.23
   6  -3 -18   16.18    2.15
  -6  -3  18   16.08    1.74
  -6   3  18   17.43    1.80
   6  -3 -17  216.24    7.49
  -6   3  17  229.01    6.95
  -6  -3  17  219.73    6.82
   6  -3 -16  131.51    5.98
  -6  -3  16  134.98    5.46
  -6   3  16  142.42    5.60
   6  -3 -16  146.29    9.44
   6  -3 -15  400.53   11.53
  -6  -3  15  414.70   10.91
  -6   3  15  414.52   10.98
   6  -3 -14  467.22   12.98
  -6   3  14  463.20   12.26
  -6  -3  14  483.93   12.31
  -6   3  13  144.78    6.12
  -6  -3  13  145.28    6.00
  -6  -3  13  157.05    5.24
  -6   3  12   15.66    2.25
  -6  -3  12   14.49    2.09
  -6  -3  12   11.87    1.98
  -6   3  12   15.02    2.22
   6  -3 -12   13.22    2.38
  -6   3  11  213.47    7.91
  -6  -3  11  218.88    7.81
  -6   3  11  217.42    7.58
  -6  -3  11  226.60    7.59
  -6  -3  11  237.21    6.27
   6  -3 -11  217.53    8.34
   6  -3 -10  215.09    8.34
  -6   3  10  213.78    7.76
  -6  -3  10  223.12    7.76
  -6   3   9   68.29    4.10
  -6  -3   9   70.29    4.03
  -6  -3   9   73.48    3.27
  -6   3   8  115.38    5.16
  -6  -3   8  111.34    4.97
  -6  -3   8  114.93    4.24
  -6  -3   7 1410.29   23.46
  -6  -3   7 1372.33   25.44
   6  -3  -6 1789.77   30.54
  -6  -3   6 1826.41   29.65
  -6  -3   6 1795.89   31.14
  -6  -3   5   20.99    2.07
  -6   3   5   21.58    2.16
   6  -3  -5   21.99    2.08
  -6   3   4  115.70    4.67
  -6  -3   4  118.02    4.62
   6  -3  -4  117.42    4.78
  -6  -3   3   50.43    3.04
  -6   3   3   53.99    3.17
   6  -3  -3   57.27    3.34
  -6   3   2  417.29   10.06
  -6  -3   2  432.88   10.02
  -6   3   1 1747.44   30.39
  -6  -3   1 1782.18   30.31
   6  -3  -1 1794.89   32.17
   6  -3   0 3737.02   62.17
   6   3   1   39.85    2.65
   6  -3   1   41.42    3.44
   6   3   1   41.64    2.98
   6  -3   1   43.83    3.10
   6  -3   2  352.18   11.15
   6  -3   2  345.88    9.33
   6   3   2  345.95    9.28
   6  -3   3    2.39    1.64
   6  -3   3    3.54    1.35
   6   3   3    2.69    1.15
   6   3   4    2.17    1.17
   6  -3   4    4.00    1.43
   6  -3   5  953.78   19.14
   6   3   5  930.53   18.91
  -6   3  -6  520.63   12.31
  -6  -3  -6  496.49   12.02
   6  -3   6  487.98   16.39
   6  -3   6  549.56   13.03
   6   3   6  531.13   12.73
  -6  -3  -7  499.68   11.82
  -6   3  -7  470.09   11.68
   6  -3   7  496.56   12.40
   6   3   7  469.08   12.11
  -6  -3  -7  465.82   12.47
  -6  -3  -7  483.13   11.92
  -6   3  -7  436.63   11.58
  -6  -3  -8  264.42    8.93
   6  -3   8  279.09    8.95
   6   3   8  269.15    8.70
  -6  -3  -8  269.49    8.22
  -6   3  -8  269.41    8.28
  -6  -3  -9  280.97    9.38
   6  -3   9  297.15    9.39
   6   3   9  274.60    9.02
  -6   3  -9  286.31    8.70
  -6  -3  -9  289.43    8.60
  -6  -3 -10  955.69   20.88
  -6   3 -10  969.38   19.99
  -6  -3 -10  989.12   19.87
   6  -3  10  999.53   21.01
   6   3  10  936.85   20.43
   6   3  11   91.06    5.01
  -6  -3 -11   88.05    5.79
  -6  -3 -11   96.97    5.20
   6  -3  12   91.68    5.02
   6   3  12   87.12    4.76
  -6  -3 -12   82.83    5.38
  -6  -3 -12   90.63    4.87
   6   3  13  406.42   11.07
  -6  -3 -13  401.23   11.98
  -6  -3 -13  407.55   10.93
  -6  -3 -14  499.14   11.75
   6   3  14  459.66   11.75
  -6  -3 -16  141.96    4.75
  -6  -3 -16  175.01    4.65
   6  -4 -20    1.18    1.11
   6  -4 -19   86.58    4.66
   6  -4 -19    2.45    1.58
   6  -4 -18  108.32    6.17
   6  -4 -18   87.51    4.30
   6  -4 -17    1.28    1.53
   6  -4 -17    1.47    1.87
  -6   4  16  603.00   13.04
   6  -4 -16  610.54   18.32
   6  -4 -16  591.65   14.78
  -6  -4  15   54.97    2.99
  -6  -4  15   48.50    3.14
  -6   4  15   46.45    3.13
   6  -4 -15   46.53    5.43
   6  -4 -15   46.16    3.91
   6  -4 -14   25.94    4.48
  -6  -4  14   25.20    2.12
   6  -4 -14   21.95    2.98
  -6  -4  14   22.80    2.28
  -6   4  14   26.17    2.49
  -6  -4  13    0.08    1.10
  -6  -4  13    3.25    1.10
   6  -4 -13    0.11    1.83
  -6  -4  12    9.67    1.72
   6  -4 -12    7.98    2.40
  -6  -4  12    8.66    1.48
  -6  -4  11  160.71    5.24
  -6  -4  11  145.41    5.82
   6  -4 -11  157.55    7.36
   6  -4 -10 2874.63   52.85
  -6  -4  10 2820.53   49.95
  -6  -4   9   17.36    1.83
  -6  -4   9   16.29    2.02
   6  -4  -9   12.61    2.57
  -6  -4   8    0.85    0.94
  -6  -4   8    0.82    0.92
  -6  -4   7   15.03    1.72
  -6  -4   7   16.73    1.71
  -6  -4   7   20.31    2.06
  -6  -4   6  175.39    5.50
  -6  -4   6  166.45    5.79
  -6  -4   5  801.38   15.85
   6  -4  -5  778.95   16.44
  -6  -4   4 2286.67   38.36
  -6  -4   4 2313.52   38.49
  -6   4   4 2244.22   38.53
   6  -4  -4 2346.52   39.57
  -6   4   3    7.90    1.33
  -6  -4   3    6.64    1.26
  -6   4   2  101.28    4.12
  -6  -4   2   99.37    4.01
   6  -4  -2  111.22    5.34
   6  -4  -1    2.80    1.44
   6  -4   0  904.06   20.35
   6  -4   1   58.33    4.48
  -6  -4  -1   61.54    3.17
   6  -4   2   30.20    2.72
   6  -4   2   27.01    3.38
  -6  -4  -2   26.59    2.03
   6  -4   3  259.68    8.00
   6  -4   3  252.08   10.18
   6  -4   4 2449.86   48.52
  -6  -4  -4 2491.89   43.17
  -6  -4  -5    3.80    1.60
   6  -4   5    7.86    2.61
  -6  -4  -5    7.19    2.03
   6  -4   5    7.47    2.62
   6  -4   5    6.04    1.68
   6  -4   6 1165.04   22.80
  -6  -4  -6 1054.94   23.59
  -6  -4  -7    0.96    1.10
  -6  -4  -7    2.11    1.94
  -6  -4  -7    1.68    1.48
   6  -4   7    1.17    1.40
  -6  -4  -8  221.65    9.13
   6  -4   8  241.71    8.29
  -6  -4  -8  232.20    8.46
  -6  -4  -8  242.76    7.45
  -6   4  -8  232.93    7.46
  -6  -4  -9  116.71    6.49
   6  -4   9  136.32    6.10
   6   4   9  121.17    5.69
  -6  -4  -9  126.30    6.09
  -6   4  -9  121.87    5.20
  -6  -4  -9  123.46    5.16
  -6  -4 -10  386.11   11.44
  -6  -4 -10  377.01   11.38
  -6  -4 -10  372.28   12.32
  -6  -4 -11  100.22    5.35
   6  -4  11  112.21    5.46
  -6  -4 -11  102.04    5.94
  -6  -4 -12   30.75    3.43
  -6  -4 -12   33.26    3.09
  -6  -4 -13    0.37    1.63
  -6  -4 -13    1.44    1.43
  -6  -4 -14  347.71    8.92
  -6  -4 -14  328.75    9.45
  -6  -4 -15   26.83    1.97
   6  -5 -19    3.36    1.29
   6  -5 -18    0.08    1.41
   6  -5 -18    0.18    1.28
   6  -5 -17    4.16    1.96
   6  -5 -17   14.81    2.59
   6  -5 -16   19.97    3.17
   6  -5 -16   21.21    3.26
  -6  -5  16   22.55    1.87
  -6  -5  16   23.55    2.04
   6  -5 -16   17.34    2.57
   6  -5 -15    0.93    1.89
   6  -5 -15    3.63    2.58
  -6  -5  15    2.47    1.18
   6  -5 -15    2.41    1.78
   6  -5 -14  573.97   18.40
   6  -5 -14  592.51   16.41
   6  -5 -13  391.08   15.01
  -6  -5  13  460.70   10.96
   6  -5 -12   30.64    4.54
  -6  -5  12   40.01    2.84
  -6  -5  11   10.48    1.66
   6  -5 -11    8.00    2.88
  -6  -5  10    6.04    1.39
   6  -5 -10    3.06    2.52
   6  -5  -9   72.62    6.21
  -6  -5   9   59.89    3.32
  -6  -5   8  173.48    5.84
  -6  -5   7  233.52    6.85
  -6  -5   7  229.94    6.96
  -6  -5   6 1018.34   19.13
  -6  -5   6  972.45   19.12
  -6  -5   5  634.40   13.61
  -6  -5   4  219.15    6.81
  -6  -5   3  647.61   14.20
   6  -5  -2   10.40    2.05
  -6  -5   2   13.94    1.97
   6  -5  -1    6.30    1.85
  -6  -5   1    4.10    1.23
   6  -5   0 1792.70   34.57
  -6  -5   0 1684.56   30.19
   6  -5   1  679.06   18.04
   6  -5   1  712.79   18.49
   6  -5   1  669.18   19.75
   6  -5   2    5.84    2.32
   6  -5   2    3.10    1.92
  -6  -5  -2    4.69    1.54
  -6  -5  -2    4.09    1.08
  -6  -5  -3  129.77    5.70
   6  -5   3  139.75    7.76
   6  -5   3  137.40    7.97
  -6  -5  -4  345.87   10.02
   6  -5   4  325.94   12.35
  -6  -5  -5  246.34    8.33
  -6  -5  -5  235.52    8.74
   6  -5   5  231.19   10.30
  -6  -5  -6  170.03    7.10
  -6  -5  -6  170.48    7.51
  -6  -5  -7   56.51    4.16
  -6  -5  -7   50.44    4.30
   6  -5   8  193.08    8.09
  -6  -5  -8  210.22    7.99
  -6  -5  -9    0.60    1.68
   6  -5   9    0.64    1.59
  -6  -5  -9   -0.20    1.73
  -6  -5 -10  588.12   14.42
  -6  -5 -10  504.80   14.52
  -6  -5 -11  449.91   11.96
  -6  -5 -11  421.19   12.52
  -6  -5 -12  115.73    5.26
  -6  -5 -12  105.87    5.57
  -6  -5 -13    4.32    1.51
  -6  -5 -13    1.95    1.62
  -6  -5 -14  106.80    4.23
  -6  -5 -14  105.45    3.91
   6  -6 -17   38.99    3.22
   6  -6 -17   65.84    3.55
  -6  -6  16   57.34    2.85
  -6  -6  16   55.41    2.55
  -6  -6  15  531.33   11.07
  -6  -6  15  445.40   10.49
   6  -6 -14   85.32    5.99
  -6  -6  14   82.46    4.08
  -6  -6  14   90.00    4.15
   6  -6 -14   71.61    5.28
   6  -6 -13    6.18    2.78
   6  -6 -13    5.80    2.18
  -6  -6  13    6.43    1.42
   6  -6 -13    9.65    3.15
  -6  -6  12   74.39    3.81
   6  -6 -12   57.32    4.95
  -6  -6  11  340.16    9.38
   6  -6 -11  440.03   15.12
  -6  -6  10  136.89    5.48
   6  -6 -10  179.68    9.66
  -6  -6   9  680.56   15.29
   6  -6  -9  834.33   22.57
  -6  -6   8  340.33    9.30
   6  -6  -8  376.32   14.51
   6  -6  -8  367.35   14.25
  -6  -6   7   47.38    3.14
   6  -6  -7   67.09    6.25
   6  -6  -7   72.84    6.64
   6  -6  -7   50.10    5.55
  -6  -6   6   56.33    3.36
   6  -6  -6   55.76    5.84
   6  -6  -6   51.52    5.82
  -6  -6   5    3.78    1.33
   6  -6  -5    3.08    2.99
   6  -6  -5    2.80    2.78
   6  -6  -5    5.53    2.97
   6  -6  -4   31.59    5.06
   6  -6  -4   39.95    5.10
  -6  -6   4   35.01    2.75
  -6  -6   4   34.29    2.70
  -6  -6   3 2539.93   41.52
  -6  -6   3 2419.17   40.88
   6  -6  -3 2301.13   40.58
   6  -6  -3 2686.78   52.41
   6  -6  -2  328.67    9.03
  -6  -6   2  304.84    9.29
   6  -6  -2  347.35   15.20
   6  -6  -1   16.30    3.77
   6  -6  -1   19.38    2.23
  -6  -6   1   19.07    2.42
  -6  -6   0 1303.85   25.57
  -6  -6   0 1332.12   25.30
   6  -6   0 1292.01   25.04
   6  -6   1  662.78   15.14
  -6  -6  -1  627.72   14.82
  -6  -6  -1  650.51   15.31
  -6  -6  -2   51.85    3.53
  -6  -6  -2   52.21    3.75
   6  -6   2   57.53    5.45
  -6  -6  -3  772.92   17.19
   6  -6   3  805.35   21.54
  -6  -6  -4  240.63    8.21
   6  -6   4  236.82   10.85
  -6  -6  -5  210.80    7.23
  -6  -6  -5  241.75    8.61
  -6  -6  -5  218.88    8.59
  -6  -6  -5  247.63    8.36
  -6  -6  -6  149.83    5.71
  -6  -6  -6  151.61    7.12
  -6  -6  -7  476.02   13.61
   6  -6   7  493.22   14.18
  -6  -6  -8   77.22    5.12
  -6  -6  -8   88.05    5.06
  -6  -6  -8   81.09    4.82
   6  -6   8   73.97    5.12
  -6  -6  -9  143.12    6.28
  -6  -6  -9  133.18    6.05
   6  -6   9  132.62    6.48
  -6  -6 -10   48.94    4.06
   6  -6  10   58.01    4.02
  -6  -6 -10   59.99    3.94
  -6  -6 -10   64.06    4.14
  -6  -6 -11  194.96    6.91
   6  -6  12   67.03    3.54
  -6  -6 -13  122.73    5.11
   6  -6  13  130.76    4.30
   6  -6  13  122.78    3.95
   6  -7 -16    5.21    1.52
  -6  -7  15    0.71    0.88
   6  -7 -15   -0.47    1.54
  -6  -7  15   -0.52    0.85
   6  -7 -14   46.30    4.10
  -6  -7  14   77.63    3.57
  -6  -7  14   71.39    3.55
   6  -7 -14   47.59    4.21
   6  -7 -13  631.32   17.74
  -6  -7  13  668.29   14.80
   6  -7 -13  641.02   17.76
  -6  -7  12   12.28    1.78
   6  -7 -12    9.74    2.92
   6  -7 -12   12.60    3.06
  -6  -7  12   10.45    1.79
   6  -7 -11   12.73    3.12
   6  -7 -11   17.34    3.50
  -6  -7  11   15.52    1.96
   6  -7 -11   14.79    3.27
   6  -7 -10   90.24    6.85
   6  -7 -10   96.95    7.02
   6  -7 -10   94.20    6.78
   6  -7  -9    1.72    2.72
   6  -7  -9    5.25    3.10
   6  -7  -9    3.40    2.74
   6  -7  -8  954.22   24.73
   6  -7  -8  971.93   25.58
   6  -7  -8 1084.42   25.94
  -6  -7   8  831.76   17.32
  -6  -7   8  805.68   17.41
   6  -7  -8  874.87   21.25
   6  -7  -7 1338.83   28.94
   6  -7  -7 1449.09   33.82
  -6  -7   7 1180.22   24.00
   6  -7  -7 1398.47   32.27
   6  -7  -7 1579.51   33.77
   6  -7  -6   30.99    5.09
  -6  -7   6   34.29    2.72
   6  -7  -6   36.31    5.06
   6  -7  -6   29.08    3.96
   6  -7  -5   99.55    6.70
   6  -7  -5   95.31    8.16
  -6  -7   5   86.36    4.19
   6  -7  -5  101.51    7.74
   6  -7  -5   83.67    3.94
   6  -7  -4    8.18    1.63
   6  -7  -4   11.41    3.54
  -6  -7   4    8.26    1.58
  -6  -7   4   10.88    1.89
   6  -7  -4   11.01    3.04
   6  -7  -4   10.41    3.92
  -6  -7   3  666.73   15.92
   6  -7  -3  794.26   21.03
   6  -7  -3  777.15   24.38
   6  -7  -3  725.26   15.44
   6  -7  -3  794.98   22.77
  -6  -7   3  699.32   15.15
  -6  -7   2  791.28   17.95
   6  -7  -2  814.09   25.97
   6  -7  -2  852.78   17.60
   6  -7  -2  882.73   23.07
  -6  -7   2  821.82   16.88
   6  -7  -2  902.96   24.79
  -6  -7   1  174.81    6.37
   6  -7  -1  181.81    6.60
  -6  -7   1  164.09    6.69
  -6  -7   1  166.24    5.80
   6  -7  -1  180.83    9.47
   6  -7   0   52.64    3.67
  -6  -7   0   48.20    3.69
  -6  -7   0   46.00    2.99
  -6  -7   0   56.31    3.51
  -6  -7  -1  430.63   11.00
  -6  -7  -1  424.99   11.79
   6  -7   1  463.17   11.88
  -6  -7  -1  398.80    9.95
   6  -7   1  451.27   15.74
   6  -7   2    1.46    2.59
  -6  -7  -2    1.20    1.03
   6  -7   2    0.64    1.54
  -6  -7  -2    0.89    1.17
  -6  -7  -2    0.28    1.31
  -6  -7  -3  423.42   10.96
   6  -7   3  476.38   12.55
  -6  -7  -3  475.88   12.42
   6  -7   3  442.69   15.96
  -6  -7  -4   50.76    3.18
   6  -7   4   60.23    4.22
  -6  -7  -4   51.50    3.94
  -6  -7  -4   54.83    3.93
  -6  -7  -5  245.43    7.37
   6  -7   5  282.43    9.31
  -6  -7  -5  275.57    9.18
  -6  -7  -5  278.99    8.91
  -6  -7  -5  277.56    8.95
   6  -7   5  268.25   10.42
   6  -7   6  818.28   20.24
  -6  -7  -6  826.59   18.33
  -6  -7  -6  861.96   18.13
   6  -7   7  114.25    6.51
  -6  -7  -7  115.72    5.48
  -6  -7  -7  122.65    5.86
   6  -7   8  127.18    6.51
  -6  -7  -8  122.10    5.52
   6  -7   8  123.13    5.73
  -6  -7  -8  129.03    5.85
   6  -7   9    0.71    1.75
   6  -7   9    0.79    1.55
  -6  -7  -9    0.08    1.43
   6  -7  10    3.13    1.54
  -6  -7 -10   -0.21    1.29
  -6  -7 -11  540.52   12.01
   6  -7  11  537.17   11.72
  -6  -7 -12   27.14    2.07
   6  -7  12   24.78    1.94
   6  -7  12   26.06    1.91
   6  -8 -15   12.02    1.93
  -6  -8  14  345.58    7.20
  -6  -8  14  345.07    7.49
  -6  -8  13   10.43    1.46
  -6  -8  13   13.24    1.66
   6  -8 -12  379.64   12.94
  -6  -8  12  407.71   10.25
   6  -8 -11   64.92    5.60
  -6  -8  10  108.43    4.54
   6  -8 -10  101.66    7.18
  -6  -8  10   96.79    4.59
   6  -8  -9   43.29    5.19
   6  -8  -9   33.04    4.18
  -6  -8   9   42.51    2.88
  -6  -8   9   38.90    3.00
   6  -8  -8  340.08   12.88
  -6  -8   8  326.22    8.76
  -6  -8   8  324.82    9.24
   6  -8  -7   90.84    7.68
  -6  -8   7   82.82    4.22
   6  -8  -7   87.11    6.80
  -6  -8   7   86.06    4.02
  -6  -8   6   12.03    1.73
   6  -8  -6   11.45    2.84
   6  -8  -6   12.62    1.65
   6  -8  -6   17.10    4.44
  -6  -8   6   14.25    1.77
   6  -8  -6    8.95    3.26
  -6  -8   6   12.28    1.79
  -6  -8   5    7.30    1.45
  -6  -8   5    6.38    1.42
   6  -8  -5    5.11    2.54
  -6  -8   5    7.62    1.43
   6  -8  -5    8.56    1.57
   6  -8  -5    8.11    4.00
   6  -8  -4  716.56   23.19
  -6  -8   4  677.36   15.34
   6  -8  -4  720.83   19.62
   6  -8  -4  676.43   14.30
   6  -8  -4  690.14   16.76
  -6  -8   4  658.98   13.98
  -6  -8   4  647.35   13.98
   6  -8  -3  200.00    8.21
   6  -8  -3  201.11    9.84
  -6  -8   3  189.72    6.13
  -6  -8   3  190.27    7.07
   6  -8  -3  204.47    6.68
  -6  -8   3  166.89    5.48
   6  -8  -3  184.31   11.49
  -6  -8   2  167.26    5.68
  -6  -8   2  172.24    6.83
   6  -8  -2  174.64    7.99
   6  -8  -2  182.42    9.60
   6  -8  -2  181.63    6.50
  -6  -8   2  187.64    6.38
  -6  -8   1  143.78    5.13
  -6  -8   1  159.71    6.53
   6  -8  -1  159.32    7.70
   6  -8  -1  161.08    9.08
  -6  -8   1  156.62    5.82
   6  -8  -1  159.04    6.15
   6  -8   0    0.91    2.66
  -6  -8   0    2.34    1.61
   6  -8   0    3.34    2.15
  -6  -8   0    0.98    1.19
  -6  -8   0    1.36    0.95
   6  -8   0    5.97    1.79
   6  -8   1   34.31    3.09
  -6  -8  -1   35.94    3.21
  -6  -8  -1   30.01    2.14
   6  -8   1   34.64    4.04
  -6  -8  -1   32.21    2.63
  -6  -8  -2  846.70   18.22
  -6  -8  -2  848.48   18.32
   6  -8   2  866.26   18.40
   6  -8   2  851.69   21.07
  -6  -8  -3   15.65    2.34
   6  -8   3   18.15    2.54
  -6  -8  -3   16.18    1.81
  -6  -8  -3   18.69    2.39
  -6  -8  -4    0.67    1.49
  -6  -8  -4    1.50    1.44
   6  -8   4    0.71    1.57
   6  -8   4    0.14    2.20
  -6  -8  -4    0.43    0.90
   6  -8   5    3.53    1.75
  -6  -8  -5    4.34    1.69
   6  -8   5    2.64    2.24
  -6  -8  -5    3.02    1.56
   6  -8   6   16.94    3.06
  -6  -8  -6   17.15    2.39
  -6  -8  -7  198.48    6.90
   6  -8   7  194.35    8.17
   6  -8   7  187.73    6.77
   6  -8   8  212.03    8.01
   6  -8   8  197.69    6.65
   6  -8   9    1.24    1.23
   6  -8  10  472.29   10.46
   6  -8  10  445.62    9.89
   6  -8  11   32.10    1.99
   6  -8  11   27.16    1.74
   6  -9 -14   18.61    1.91
  -6  -9  13    0.43    0.53
   6  -9 -13   -0.50    1.47
   6  -9 -12    0.21    1.81
  -6  -9  11  183.14    5.25
  -6  -9  11  165.46    5.20
  -6  -9  10  204.00    5.99
  -6  -9  10  186.29    5.85
  -6  -9   9  217.88    6.72
   6  -9  -9  230.81   10.47
  -6  -9   8  666.47   14.63
   6  -9  -8  687.38   20.54
   6  -9  -7    0.19    2.95
  -6  -9   7    1.31    1.02
  -6  -9   7    1.16    1.30
  -6  -9   7    2.27    1.14
   6  -9  -6    7.30    3.43
  -6  -9   6   11.81    1.87
  -6  -9   6   10.73    1.60
  -6  -9   6   10.75    1.60
  -6  -9   5  160.92    5.30
   6  -9  -5  173.07   10.25
  -6  -9   5  165.05    6.09
   6  -9  -4  125.58    4.77
  -6  -9   4  124.26    5.31
   6  -9  -3    1.21    1.17
  -6  -9   3    1.94    1.51
   6  -9  -2  217.77    6.88
  -6  -9   2  207.99    7.27
   6  -9  -2  228.85    8.83
   6  -9  -1  528.23   12.22
   6  -9  -1  541.73   14.87
   6  -9   0  387.56   10.06
   6  -9   0  400.79   12.49
   6  -9   1   29.07    2.70
  -6  -9  -1   25.23    2.62
   6  -9   1   31.21    3.60
   6  -9   2   15.16    2.20
  -6  -9  -2   13.68    2.10
   6  -9   2   16.21    3.00
   6  -9   3   62.38    3.77
  -6  -9  -3   56.57    3.55
   6  -9   3   54.31    4.67
  -6  -9  -4   16.22    2.09
   6  -9   4   16.52    2.26
   6  -9   5  558.43   15.04
   6  -9   6  621.93   15.59
   6  -9   7    5.23    1.55
   6  -9   7    4.57    1.35
   6  -9   8   51.60    2.94
   6  -9   8   50.10    2.66
   6  -9   9   36.50    1.98
  -6 -10  11   90.72    2.67
  -6 -10  10   14.43    1.26
  -6 -10   9  295.48    6.81
  -6 -10   8    1.45    0.93
  -6 -10   7    1.10    0.95
  -6 -10   6    5.66    1.32
  -6 -10   5  352.32    8.75
  -6 -10   4   77.51    3.71
  -6 -10   3   70.54    3.60
  -6 -10   2   39.84    2.74
   6 -10  -2   42.44    2.59
  -6 -10   1  127.26    4.92
   6 -10  -1  139.03    4.83
  -6 -10   0   92.48    4.11
   6 -10   0  104.86    4.20
  -6 -10  -1  802.02   16.34
   6 -10   1  842.67   16.33
  -6 -10  -2  220.36    6.54
   6 -10   2  228.10    6.57
   6 -10   3   15.48    1.78
   6 -10   4    4.61    1.26
  -6 -11   7    1.24    0.61
  -6 -11   6  150.19    4.04
  -6 -11   5  329.21    7.11
  -6 -11   4   11.24    1.25
  -6 -11   3  175.55    4.78
  -6 -11   2    4.63    1.00
  -6 -11   1  114.55    3.71
   6 -11   0   18.34    1.39
   6 -11   1    2.60    0.79
   6 -11   2   70.53    2.53
  -7   0  21    0.22    0.47
  -7   0  20    4.84    1.00
  -7   0  19    0.05    0.94
   7   0 -19    0.24    1.54
  -7   0  18  111.16    4.61
   7   0 -18  118.95    7.65
  -7   0  17    0.14    1.24
  -7   0  16  741.77   16.38
  -7   0  15    1.12    1.42
  -7   0  14  186.18    7.13
  -7   0  13   -0.27    1.54
  -7   0  12 1597.85   29.65
  -7   0  12 1491.57   29.95
  -7   0  11    2.59    1.57
  -7   0  11    1.00    1.34
  -7   0  10   53.76    3.69
  -7   0  10   56.48    3.96
  -7   0   9    2.43    1.40
  -7   0   8 2328.59   41.02
  -7   0   7    0.09    1.20
  -7   0   6  323.51    9.51
  -7   0   5    1.03    1.16
  -7   0   4   28.94    2.65
  -7   0   3    2.94    1.36
  -7   0   2 2181.96   39.04
   7   0  -2 2411.19   39.79
   7   0  -1    0.32    1.09
   7   0  -1    0.08    1.25
  -7   0   1   -0.65    1.19
   7   0   0   20.54    2.38
   7   0   0   20.13    2.29
   7   0   1    1.19    1.39
   7   0   1   -0.24    1.14
   7   0   2 1318.45   26.47
   7   0   2 1293.86   24.79
   7   0   3    1.02    1.30
   7   0   3    1.36    1.23
   7   0   4   14.37    2.60
   7   0   4   16.21    2.22
   7   0   5   -0.17    1.39
   7   0   5    0.14    1.65
  -7   0  -5    1.15    1.31
  -7   0  -6 1106.81   22.09
   7   0   6 1101.14   22.43
  -7   0  -7    1.41    1.55
   7   0   7    2.40    1.72
   7   0   8 2310.78   41.64
  -7   0  -8 2327.71   40.89
  -7   0  -9    0.18    1.52
   7   0   9    2.49    1.86
   7   0  10   17.56    2.70
  -7   0 -10   14.32    2.30
  -7   0 -11    0.42    1.55
   7   0  11    0.62    1.72
   7   0  12  361.08   10.94
   7   0  13    1.53    1.61
   7   0  14    5.08    1.55
  -7   0 -15    0.43    1.05
  -7  -1  21   12.89    0.98
  -7   1  21   12.81    0.97
  -7  -1  20   33.60    1.92
  -7   1  20   32.60    1.91
   7   1 -19   46.65    3.92
   7  -1 -19   51.98    4.23
  -7   1  19   48.46    2.69
  -7  -1  19   53.01    2.77
   7   1 -18  370.40   13.31
   7  -1 -18  376.49   13.62
  -7   1  18  366.09    9.24
  -7  -1  18  372.57    9.27
   7  -1 -17  105.08    4.76
  -7   1  17  123.35    5.12
  -7  -1  17  115.96    4.94
   7  -1 -16    0.32    1.21
  -7   1  16    0.63    1.39
  -7  -1  16   -0.16    1.41
  -7   1  15  104.08    5.11
  -7  -1  15  106.59    5.14
   7  -1 -15   99.22    5.05
  -7   1  14  111.47    5.42
  -7  -1  14  109.26    5.29
   7  -1 -14   98.78    5.14
  -7   1  13  905.68   19.07
  -7  -1  13  870.99   18.91
  -7  -1  12 1286.80   24.67
  -7   1  12 1286.55   24.72
   7  -1 -12 1164.06   24.61
  -7   1  12 1200.86   24.95
  -7  -1  12 1204.17   24.95
  -7   1  11  621.01   14.64
  -7  -1  11  611.47   14.52
   7  -1 -11  566.66   14.65
  -7   1  11  588.18   14.93
  -7  -1  11  592.59   14.84
  -7  -1  10   41.47    3.32
  -7   1  10   38.82    3.17
  -7   1  10   35.62    3.27
  -7  -1  10   38.49    3.35
  -7   1   9    2.82    1.45
  -7  -1   9    5.01    1.55
  -7   1   8   17.94    2.37
  -7  -1   8   19.14    2.40
  -7   1   7  393.43   10.89
  -7  -1   7  387.57   10.81
  -7   1   6  758.85   16.69
  -7  -1   6  746.45   16.60
  -7   1   5 1078.12   21.57
  -7  -1   5 1090.32   21.56
  -7   1   4  900.43   18.61
  -7  -1   4  902.03   18.56
  -7   1   3  451.88   11.53
  -7  -1   3  455.31   11.52
   7  -1  -3  447.85   11.40
  -7  -1   2  659.84   14.59
  -7   1   2  670.85   14.68
  -7  -1   1   51.17    3.32
  -7   1   1   48.49    3.22
   7   1  -1   53.53    3.43
   7  -1  -1   48.65    3.52
   7   1  -1   48.16    3.47
   7   1   0  112.52    5.13
   7  -1   0  109.82    5.43
   7   1   0  109.45    5.13
   7  -1   0  111.74    5.18
   7  -1   1 1394.99   27.72
   7   1   1 1409.47   26.65
   7   1   1 1374.46   26.18
   7  -1   1 1395.37   26.28
   7  -1   2 1340.63   25.71
   7   1   2 1329.60   25.66
   7  -1   2 1420.69   28.22
   7   1   2 1368.08   26.68
   7  -1   3   24.49    2.55
   7   1   3   26.91    2.65
   7  -1   3   26.05    3.15
   7   1   3   28.05    3.03
   7  -1   4  213.06    9.20
   7   1   4  221.66    8.68
  -7  -1  -4  217.54    7.39
  -7   1  -4  223.38    7.43
   7  -1   4  226.45    7.66
   7   1   4  223.15    7.60
   7  -1   5  348.96   12.72
   7   1   5  359.67   11.98
  -7   1  -5  365.87   10.11
  -7  -1  -5  355.54   10.11
   7  -1   5  364.79   10.43
   7   1   5  356.29   10.35
   7  -1   6  105.24    7.01
  -7   1  -6  103.57    5.10
  -7  -1  -6  102.19    5.05
   7  -1   6  108.37    5.38
   7   1   6   98.66    5.15
  -7   1  -7  664.53   15.53
  -7  -1  -7  662.18   15.46
   7  -1   7  675.36   16.14
   7   1   7  650.86   15.99
  -7  -1  -8  367.09   10.55
  -7   1  -8  374.55   10.67
   7  -1   8  369.68   11.30
   7   1   8  364.55   11.16
  -7   1  -9    1.24    1.49
  -7  -1  -9    1.94    1.48
   7  -1   9    1.97    1.70
   7   1   9    2.57    1.70
  -7   1 -10   74.82    4.46
  -7  -1 -10   68.84    4.28
   7  -1  10   72.27    4.76
   7   1  10   67.57    4.64
  -7  -1 -11  198.75    7.12
  -7   1 -11  189.99    7.08
   7  -1  11  200.63    7.94
   7   1  11  185.62    7.66
  -7  -1 -11  183.76    6.84
   7   1  12  802.41   18.16
   7  -1  12  830.28   18.40
   7  -1  13   70.58    4.34
   7   1  13   62.10    4.01
   7  -1  14    3.28    1.44
   7   1  14    4.14    1.49
  -7   1 -15  109.06    4.13
  -7   2  20   52.92    2.09
  -7  -2  20   55.61    2.15
   7  -2 -19  248.06    8.97
  -7  -2  19  233.30    6.12
  -7   2  19  232.54    6.12
   7   2 -18   53.82    4.72
   7  -2 -18   54.22    4.90
  -7  -2  18   53.41    2.98
  -7   2  18   58.29    3.11
   7  -2 -17  141.28    5.76
  -7  -2  17  152.64    5.53
  -7   2  17  148.83    5.50
  -7   2  16    5.68    1.60
  -7  -2  16    6.55    1.70
   7  -2 -16    6.33    1.66
   7  -2 -15   68.64    4.36
  -7  -2  15   73.43    4.16
  -7   2  15   79.10    4.37
  -7   2  14    0.26    1.29
  -7  -2  14    0.93    1.35
   7  -2 -14    1.21    1.56
   7  -2 -13  456.48   13.03
  -7  -2  13  471.94   12.34
  -7   2  13  501.60   12.67
   7  -2 -12    8.39    2.23
  -7   2  12    7.50    1.89
  -7  -2  12    9.51    1.99
   7  -2 -11    3.03    1.87
  -7   2  11    3.25    1.45
  -7  -2  11    4.16    1.55
  -7   2  11    5.41    1.67
  -7  -2  11    5.54    1.54
   7  -2 -10  331.33   10.72
  -7   2  10  352.19   10.12
  -7  -2  10  330.48    9.84
  -7   2  10  353.76   10.48
  -7  -2  10  334.18   10.21
  -7  -2   9 1611.54   27.41
  -7   2   9 1584.15   30.64
  -7  -2   9 1673.70   30.62
  -7  -2   8 1185.81   23.97
  -7   2   8 1226.64   24.23
  -7  -2   7  229.39    7.77
  -7   2   7  224.88    7.78
  -7   2   6  979.72   20.68
  -7  -2   6 1073.28   20.90
  -7   2   5  296.27    8.98
  -7  -2   5  317.88    9.13
   7  -2  -4  406.80   10.63
  -7  -2   4  392.12   10.43
  -7   2   4  390.52   10.46
   7  -2  -3 3142.88   52.24
  -7   2   3 3055.17   51.77
  -7  -2   3 3191.81   51.83
   7  -2  -2  262.49    8.49
  -7   2   2  257.84    7.82
  -7  -2   2  256.44    7.73
   7  -2  -1  130.88    5.94
  -7  -2   1  127.11    5.19
  -7   2   1  127.36    5.25
   7   2   0   12.08    2.06
   7  -2   0   12.01    2.00
   7   2   0   13.30    1.94
   7   2   1  116.54    5.38
   7  -2   1  122.30    5.43
   7   2   1  117.13    5.22
   7  -2   2    8.88    1.77
   7   2   2    6.53    1.74
   7  -2   2    6.73    2.00
   7   2   2    6.42    1.60
   7  -2   3 1073.05   21.44
   7   2   3 1006.71   21.15
   7  -2   3 1046.45   24.40
   7   2   3 1044.01   22.20
  -7  -2  -4  404.78   10.60
  -7   2  -4  402.94   10.73
   7  -2   4  412.27   11.29
   7   2   4  388.93   10.98
   7  -2   4  409.71   13.85
  -7   2  -5 2334.99   40.61
  -7  -2  -5 2360.62   40.55
   7  -2   5 2272.91   45.93
   7  -2   5 2363.42   41.44
   7   2   5 2366.58   41.23
  -7  -2  -6 1211.40   24.50
   7  -2   6 1299.94   25.26
   7   2   6 1236.75   24.91
  -7  -2  -6 1232.23   24.23
  -7   2  -6 1242.19   24.35
  -7  -2  -7  296.90    9.42
   7  -2   7  313.87   10.01
   7   2   7  302.93    9.81
  -7  -2  -7  307.86    9.24
  -7   2  -7  295.55    9.21
  -7  -2  -8  205.64    7.65
   7  -2   8  210.10    8.15
   7   2   8  212.51    8.02
  -7   2  -8  212.24    7.54
  -7  -2  -8  208.17    7.44
  -7  -2  -9  260.34    8.71
  -7   2  -9  258.95    8.48
  -7  -2  -9  262.25    8.42
   7  -2   9  262.81    9.27
   7   2   9  258.80    9.10
  -7  -2 -10  117.12    5.35
  -7   2 -10  119.18    5.48
   7  -2  10  125.16    6.21
   7   2  10  115.60    5.91
  -7  -2 -11  695.21   16.09
   7  -2  11  735.85   17.18
   7   2  11  700.90   16.73
  -7  -2 -12    8.29    1.81
   7  -2  12    8.22    2.06
   7   2  12    8.25    2.00
  -7  -2 -12    7.34    2.17
   7  -2  13   79.96    4.48
   7   2  13   73.94    4.23
  -7  -2 -13   69.21    3.59
  -7  -2 -13   67.74    4.23
  -7  -2 -14    1.63    1.34
   7  -3 -20   -0.05    0.99
  -7   3  19  105.85    3.07
   7  -3 -19    3.33    1.70
  -7   3  18   42.77    2.44
   7  -3 -18   48.51    4.18
  -7   3  17   48.02    2.87
  -7  -3  17   46.99    2.81
   7  -3 -17   50.18    4.84
   7  -3 -17   42.37    3.22
  -7   3  16   54.32    3.26
  -7  -3  16   51.16    3.20
   7  -3 -16   52.54    5.66
   7  -3 -16   49.33    3.74
   7  -3 -15   82.14    4.93
  -7  -3  15   85.95    4.29
  -7   3  15   94.35    4.53
   7  -3 -14  210.76    8.28
  -7   3  14  207.86    7.26
  -7  -3  14  208.64    7.16
  -7  -3  14  218.73    6.21
   7  -3 -13  591.20   15.83
  -7  -3  13  637.98   14.61
  -7   3  13  628.91   14.68
   7  -3 -12    1.65    1.88
  -7   3  12    1.62    1.29
  -7  -3  12    0.58    1.20
  -7   3  11  270.68    8.65
  -7  -3  11  265.22    8.45
   7  -3 -11  254.23    9.69
  -7  -3  11  282.69    7.11
  -7   3  10  282.67    8.79
  -7  -3  10  285.34    8.71
  -7  -3  10  286.60    9.17
  -7  -3  10  293.73    7.43
  -7   3  10  281.74    9.24
  -7  -3   9    6.21    1.24
  -7   3   9    4.29    1.51
  -7  -3   9    5.48    1.53
  -7   3   9    4.95    1.57
  -7  -3   9    4.84    1.43
  -7  -3   8  139.86    4.88
   7  -3  -8  141.06    5.54
  -7   3   8  137.70    5.95
  -7  -3   8  135.91    5.82
   7  -3  -7  166.45    6.18
  -7  -3   7  178.03    5.37
  -7   3   7  177.88    6.64
  -7  -3   7  180.26    6.55
   7  -3  -6  234.49    7.56
  -7  -3   6  246.41    6.70
  -7   3   6  216.90    7.52
  -7  -3   6  233.34    7.57
  -7   3   5  625.22   14.73
   7  -3  -5  659.14   14.98
  -7   3   4   32.34    2.77
  -7  -3   4   34.11    2.78
   7  -3  -4   29.82    2.74
  -7   3   3    9.73    1.64
  -7  -3   3   10.26    1.62
   7  -3  -3   10.55    1.97
  -7  -3   2   49.80    3.16
  -7   3   2   51.87    3.26
   7  -3  -2   58.51    4.00
   7  -3  -1   21.74    2.80
   7   3   0 1526.25   28.58
   7  -3   0 1655.00   31.82
   7  -3   1 2002.11   37.42
   7   3   1 1833.01   33.61
   7  -3   1 1996.16   35.03
   7   3   1 1846.66   34.52
   7  -3   2  194.36    8.92
   7   3   2  204.72    7.44
   7  -3   2  198.65    7.40
   7  -3   3   85.57    4.78
   7   3   3   85.44    4.69
  -7   3  -3   86.26    4.32
  -7  -3  -3   88.97    4.29
   7  -3   4  923.09   19.64
   7   3   4  912.97   19.38
  -7  -3  -4  882.38   18.26
  -7   3  -4  858.60   18.29
   7  -3   5  344.45   10.39
   7   3   5  345.42   10.30
  -7  -3  -5  324.02    9.37
  -7   3  -5  331.49    9.55
   7   3   6  325.40   10.16
  -7  -3  -6  304.96    9.91
  -7  -3  -6  324.84    9.35
  -7   3  -6  324.92    9.47
   7  -3   7   20.79    2.77
   7   3   7   21.11    2.65
  -7  -3  -7   19.77    2.69
  -7   3  -7   24.96    2.68
  -7  -3  -7   19.22    2.35
   7  -3   8  337.21   10.65
   7   3   8  327.07   10.31
  -7  -3  -8  334.08   10.38
  -7  -3  -8  336.40    9.56
  -7   3  -8  333.23    9.70
   7  -3   9   81.48    4.95
   7   3   9   75.51    4.73
  -7  -3  -9   82.08    4.85
  -7  -3  -9   79.38    4.34
  -7   3  -9   85.95    4.54
   7  -3  10    1.64    1.66
   7   3  10    3.64    1.65
  -7  -3 -10    2.28    1.56
  -7  -3 -10    1.65    1.40
  -7  -3 -10    1.35    1.75
  -7   3 -10    2.50    1.42
  -7  -3 -10    2.37    1.50
  -7  -3 -11  143.96    6.14
  -7  -3 -11  137.82    6.59
   7   3  11  137.85    6.16
   7  -3  11  147.98    6.49
  -7  -3 -12   16.63    2.24
   7   3  12   14.76    2.15
   7  -3  12   16.36    2.34
  -7  -3 -12   14.75    2.39
   7   3  13   54.90    3.40
  -7  -3 -13   58.57    3.73
  -7  -3 -13   64.56    3.50
  -7  -3 -14  152.05    5.43
  -7  -3 -14  156.90    4.84
   7  -4 -18    2.70    1.64
   7  -4 -17   94.10    5.79
  -7   4  16   36.68    2.41
   7  -4 -16   37.71    4.31
   7  -4 -16   29.89    3.51
  -7  -4  15   65.28    3.06
   7  -4 -15   60.58    5.89
  -7   4  15   59.49    3.30
   7  -4 -14  642.60   16.85
  -7   4  14  691.08   14.95
  -7  -4  14  693.76   14.86
   7  -4 -14  651.41   21.20
  -7   4  13    3.95    1.36
  -7  -4  13    2.70    1.25
   7  -4 -13    2.00    1.81
  -7  -4  13    2.97    1.10
  -7  -4  12   60.37    3.59
  -7  -4  11   43.96    3.11
  -7  -4  11   49.88    2.81
  -7  -4  10  707.70   16.04
  -7  -4  10  783.52   15.49
  -7  -4   9  213.65    6.39
  -7  -4   9  189.29    6.57
  -7  -4   8  133.55    4.92
  -7  -4   8  137.01    4.69
  -7  -4   8  121.13    5.37
  -7  -4   7  569.94   12.58
  -7  -4   7  582.31   12.25
  -7  -4   6  758.27   15.19
  -7  -4   6  711.55   15.92
  -7  -4   5  927.01   18.04
  -7  -4   5  886.84   18.42
   7  -4  -5  877.66   19.47
  -7  -4   4 1788.39   31.11
   7  -4  -4 1841.46   33.51
  -7  -4   3  412.88   10.49
   7  -4  -3  467.17   12.82
   7  -4  -2  348.11   11.14
   7  -4  -1   79.12    5.16
   7  -4   0  649.38   17.59
  -7  -4  -1    6.58    1.43
  -7  -4  -1    5.95    1.25
   7  -4   1    8.45    3.00
   7  -4   1    6.61    2.27
   7  -4   2  643.05   17.35
   7  -4   2  633.36   18.08
   7  -4   2  613.88   14.98
   7  -4   3   45.03    4.48
   7  -4   3   41.05    3.48
   7  -4   3   35.24    4.36
  -7  -4  -3   38.17    3.12
  -7  -4  -4 1301.68   24.67
   7  -4   4 1379.63   26.83
   7  -4   4 1333.65   29.41
  -7  -4  -5  378.14   11.37
  -7  -4  -5  401.49   10.37
  -7  -4  -6   32.65    3.33
  -7  -4  -6   33.43    3.31
   7  -4   6   37.43    3.37
  -7   4  -6   33.28    2.82
  -7  -4  -6   33.73    2.77
  -7  -4  -7   46.22    3.98
  -7  -4  -7   47.66    3.87
   7  -4   7   51.51    3.96
   7   4   7   48.54    3.78
  -7   4  -7   46.44    3.24
  -7  -4  -7   48.79    3.21
  -7  -4  -8   48.54    4.14
  -7  -4  -8   57.70    4.17
   7  -4   8   55.56    4.17
   7   4   8   50.57    3.88
  -7   4  -8   54.88    3.50
  -7  -4  -8   51.75    3.36
  -7  -4  -9  123.57    6.35
  -7   4  -9  128.66    5.33
  -7  -4  -9  139.39    6.27
   7  -4   9  138.04    6.29
  -7  -4 -10 1101.94   22.64
  -7  -4 -10 1137.44   22.57
  -7  -4 -11  164.72    6.43
  -7  -4 -11  141.92    6.38
  -7  -4 -12    2.23    1.47
  -7  -4 -12    3.04    1.63
  -7  -4 -13    7.89    1.66
  -7  -4 -13   10.27    1.65
  -7  -4 -14   49.17    2.43
  -7  -4 -14   50.17    2.46
   7  -5 -18    0.99    1.38
   7  -5 -17   22.56    2.92
   7  -5 -17  222.31    7.47
   7  -5 -16  104.74    5.94
  -7  -5  16  116.06    4.15
  -7  -5  15   31.40    2.20
   7  -5 -15   26.17    3.47
  -7  -5  14  132.64    4.66
   7  -5 -14  112.40    6.95
  -7  -5  13   50.00    2.94
   7  -5 -13   40.75    4.56
  -7  -5  12    0.25    1.01
   7  -5 -12    1.48    2.27
  -7  -5  11  519.17   11.34
   7  -5 -10 1254.59   28.43
  -7  -5  10 1236.62   22.66
   7  -5  -9   26.19    3.90
  -7  -5   9   34.60    2.56
  -7  -5   8  175.65    5.93
   7  -5  -8  171.45    9.09
  -7  -5   8  171.53    5.57
   7  -5  -8  189.08   10.13
  -7  -5   7  336.42    9.02
   7  -5  -7  363.49   13.70
  -7  -5   7  351.47    8.88
   7  -5  -7  371.75   14.39
  -7  -5   6  354.23    9.35
  -7  -5   6  361.04    9.20
   7  -5  -6  355.43   13.97
   7  -5  -5   45.81    5.48
   7  -5  -5   37.28    5.07
  -7  -5   5   38.41    2.81
   7  -5  -5   53.27    6.07
   7  -5  -4  307.01   13.46
  -7  -5   4  322.36    9.00
  -7  -5   3  408.66   10.81
   7  -5  -3  437.86   16.50
  -7  -5   2   25.82    2.45
  -7  -5   2   26.07    2.60
   7  -5  -2   27.29    3.31
   7  -5  -2   28.95    4.69
   7  -5  -1 1361.24   25.31
  -7  -5   1 1348.07   26.03
   7  -5   0  580.49   18.64
   7  -5   0  604.50   17.14
   7  -5   0  556.75   16.47
   7  -5   1   92.18    6.52
   7  -5   1   78.50    6.00
  -7  -5  -1   74.25    4.21
   7  -5   2   10.57    3.07
  -7  -5  -2    8.95    1.85
  -7  -5  -3  165.48    6.59
   7  -5   3  173.08    9.04
  -7  -5  -4  204.48    7.55
   7  -5   4  227.88   10.35
   7  -5   5  212.55    9.96
  -7  -5  -6  745.85   17.52
  -7  -5  -6  690.61   16.91
  -7  -5  -7  524.05   13.64
  -7  -5  -7  451.66   13.03
  -7  -5  -8  172.03    7.33
  -7  -5  -8  190.62    7.57
   7  -5   8  185.36    7.70
  -7  -5  -9   27.87    3.09
  -7  -5  -9   35.37    3.27
  -7  -5 -10    7.11    1.97
  -7  -5 -10   11.09    2.12
  -7  -5 -10   12.22    2.15
  -7  -5 -11   61.55    3.77
  -7  -5 -11   47.14    3.52
  -7  -5 -12   94.35    4.25
   7  -5  13  326.38    7.64
  -7  -5 -13  350.47    8.13
   7  -6 -17    0.13    1.34
   7  -6 -16    0.53    1.57
  -7  -6  16    2.30    0.86
  -7  -6  16    1.34    0.75
   7  -6 -16    0.07    1.13
  -7  -6  15  402.71    8.13
  -7  -6  15  536.14    9.58
   7  -6 -15  146.86    7.48
   7  -6 -14   64.90    4.59
   7  -6 -14   75.59    5.51
   7  -6 -13  241.23    9.99
  -7  -6  13  230.64    6.45
   7  -6 -13  177.26    8.13
   7  -6 -13  148.80    8.22
   7  -6 -12   77.56    6.19
  -7  -6  12   80.71    3.83
   7  -6 -12   71.29    5.40
   7  -6 -12   82.75    6.41
   7  -6 -11  136.78    8.24
  -7  -6  11  115.45    4.80
   7  -6 -11  130.37    8.46
   7  -6 -11  122.32    7.37
   7  -6 -10   15.83    3.30
  -7  -6  10   14.63    1.76
   7  -6 -10   16.86    3.84
  -7  -6  10   12.63    1.86
   7  -6 -10   19.55    4.23
  -7  -6   9  344.80    9.16
   7  -6  -9  330.12   13.34
   7  -6  -8    9.66    3.25
  -7  -6   8    8.48    1.65
   7  -6  -7 1226.83   30.88
  -7  -6   7 1195.65   23.33
   7  -6  -6  379.86   15.25
  -7  -6   6  380.53    9.71
  -7  -6   6  358.37    9.64
   7  -6  -5  468.00   17.50
  -7  -6   5  488.91   11.36
  -7  -6   4  694.70   15.61
  -7  -6   4  745.14   15.58
   7  -6  -4  736.69   23.12
  -7  -6   4  734.56   15.61
   7  -6  -3   67.91    5.86
  -7  -6   3   50.84    3.50
  -7  -6   3   53.90    3.33
  -7  -6   3   64.95    3.75
   7  -6  -3   61.63    6.37
   7  -6  -3   50.71    6.21
   7  -6  -2   18.72    4.27
   7  -6  -2   14.91    1.92
  -7  -6   2   22.38    2.47
  -7  -6   2   16.45    2.20
   7  -6  -1  412.16   10.53
   7  -6  -1  457.82   16.93
   7  -6  -1  494.47   15.81
  -7  -6   1  395.91   11.03
  -7  -6   0  179.26    6.81
  -7  -6   0  195.31    7.03
   7  -6   0  177.75    6.46
  -7  -6  -1   14.68    2.18
   7  -6   1   18.70    2.39
  -7  -6  -1   13.80    2.15
   7  -6   1   11.95    3.31
  -7  -6  -2  187.17    7.20
  -7  -6  -2  202.41    7.20
   7  -6   2  198.44    7.21
  -7  -6  -3  682.40   15.74
   7  -6   3  746.01   21.04
  -7  -6  -3  717.06   16.39
  -7  -6  -4   20.70    2.36
  -7  -6  -4   18.50    2.53
   7  -6   4   17.19    3.65
  -7  -6  -5   13.12    1.94
  -7  -6  -6   24.03    2.32
  -7  -6  -6   22.86    2.95
   7  -6   7  313.85   10.62
  -7  -6  -7  328.29   10.12
  -7  -6  -7  325.17    9.83
  -7  -6  -8    2.47    1.64
   7  -6   8    0.43    1.66
  -7  -6  -8    0.89    1.64
  -7  -6  -9  736.90   16.31
  -7  -6  -9  732.39   16.17
   7  -6   9  700.19   16.46
  -7  -6 -10  291.13    8.36
   7  -6  10  259.28    7.83
  -7  -6 -11   43.96    2.90
   7  -6  11   42.66    2.73
   7  -6  12  244.65    6.14
  -7  -7  15   83.59    3.12
  -7  -7  15   83.63    2.86
   7  -7 -15   15.46    2.14
   7  -7 -15   10.38    2.17
  -7  -7  14    9.90    1.46
  -7  -7  14    7.99    1.32
   7  -7 -14    3.83    1.72
   7  -7 -14    2.34    1.82
  -7  -7  13   26.34    2.23
  -7  -7  13   26.60    2.20
   7  -7 -13   13.97    2.68
   7  -7 -13   15.32    2.97
   7  -7 -12  180.26    8.82
   7  -7 -12  189.19    8.65
   7  -7 -11  256.69   10.74
  -7  -7  11  255.20    7.05
   7  -7 -11  228.21   10.06
   7  -7 -10    1.86    2.49
   7  -7 -10    1.50    2.66
   7  -7 -10    1.66    2.35
   7  -7  -9   -0.35    3.03
   7  -7  -9    2.15    2.84
   7  -7  -9   -0.18    2.50
  -7  -7   9    1.35    1.12
   7  -7  -8   62.76    4.98
  -7  -7   8   59.13    3.41
  -7  -7   8   67.83    3.52
   7  -7  -8   65.74    6.34
   7  -7  -8   69.65    6.51
  -7  -7   7  173.89    6.11
   7  -7  -7  196.12   10.76
   7  -7  -7  200.68    9.17
   7  -7  -6  702.40   19.21
   7  -7  -6  690.04   21.93
   7  -7  -5   16.29    4.14
  -7  -7   5   13.86    2.02
   7  -7  -5   15.79    4.11
  -7  -7   5   16.52    2.06
  -7  -7   5   15.92    2.02
   7  -7  -5   17.31    3.46
  -7  -7   4   45.48    3.29
  -7  -7   4   46.76    3.16
  -7  -7   4   43.96    3.05
   7  -7  -4   57.24    5.41
   7  -7  -4   48.20    5.78
  -7  -7   3  599.00   13.49
   7  -7  -3  550.21   12.53
  -7  -7   3  558.10   13.63
  -7  -7   3  587.70   13.06
   7  -7  -2  108.04    4.65
   7  -7  -2  119.32    7.82
  -7  -7   2  109.88    4.68
  -7  -7   2  106.11    5.09
   7  -7  -1  396.23   10.31
  -7  -7   1  391.19   10.84
  -7  -7   1  387.58    9.86
  -7  -7   1  418.13   10.61
   7  -7   0    7.84    3.14
  -7  -7   0    6.13    1.77
   7  -7   0    7.79    1.75
  -7  -7   0    5.90    1.39
  -7  -7   0    6.44    1.69
  -7  -7  -1   31.62    2.95
   7  -7   1   32.68    2.90
  -7  -7  -1   31.22    2.40
   7  -7   1   33.42    4.77
  -7  -7  -1   31.19    2.73
  -7  -7  -2  291.25    9.09
   7  -7   2  319.76    9.26
  -7  -7  -2  270.26    7.51
   7  -7   2  304.17   12.79
  -7  -7  -2  295.94    8.47
  -7  -7  -3  410.87   10.60
  -7  -7  -3  441.74   11.77
  -7  -7  -4  308.76    9.76
   7  -7   4  316.09   11.26
   7  -7   4  315.34    9.33
  -7  -7  -4  298.81    9.11
  -7  -7  -5  149.78    5.26
   7  -7   5  174.84    8.09
  -7  -7  -5  170.83    6.92
   7  -7   5  161.20    6.45
  -7  -7  -5  175.66    6.62
   7  -7   6   15.27    2.91
  -7  -7  -6   15.90    2.48
  -7  -7  -6   12.81    2.12
   7  -7   6   12.62    2.20
   7  -7   7  481.20   13.57
  -7  -7  -7  494.51   12.09
   7  -7   7  467.98   11.85
   7  -7   8  368.74   10.88
  -7  -7  -8  367.73    9.78
   7  -7   9   64.08    3.86
  -7  -7  -9   68.78    3.62
  -7  -7 -10   53.74    2.92
   7  -7  10   49.82    2.77
   7  -7  11   21.03    1.63
   7  -7  11   19.33    1.61
  -7  -7 -11   19.14    1.63
   7  -8 -14   19.31    2.19
  -7  -8  13   15.45    1.52
  -7  -8  13   15.08    1.54
   7  -8 -12   69.39    5.05
  -7  -8  12  188.93    5.83
   7  -8 -11   95.92    6.34
  -7  -8  11  123.36    4.00
  -7  -8  10  430.89    9.64
  -7  -8  10  409.21    9.84
   7  -8  -9   62.24    5.81
  -7  -8   9   67.31    3.32
  -7  -8   9   66.62    3.54
  -7  -8   9   62.27    3.10
   7  -8  -8   46.09    5.34
   7  -8  -8   39.14    4.61
  -7  -8   8   44.52    2.95
  -7  -8   8   45.71    2.82
  -7  -8   8   43.89    2.71
  -7  -8   7    2.80    1.12
  -7  -8   7    2.24    1.08
   7  -8  -7    3.56    2.73
   7  -8  -7    4.94    3.13
  -7  -8   7    2.46    1.07
  -7  -8   6  124.22    4.67
  -7  -8   6  127.75    5.11
   7  -8  -6  122.61    7.13
   7  -8  -6  118.71    8.64
  -7  -8   6  117.81    4.73
  -7  -8   6  118.72    4.53
  -7  -8   5  164.98    5.97
   7  -8  -5  161.04    8.31
  -7  -8   5  145.70    5.23
  -7  -8   5  146.79    5.07
  -7  -8   5  157.95    5.39
  -7  -8   4   73.92    4.03
   7  -8  -4   73.86    5.96
  -7  -8   4   79.57    3.69
  -7  -8   4   62.42    3.13
   7  -8  -3    3.38    1.83
  -7  -8   3    3.28    1.20
  -7  -8   3    1.32    1.40
  -7  -8   3    1.11    0.81
   7  -8  -3    0.93    1.12
   7  -8  -3    0.33    2.50
  -7  -8   2 1897.50   32.72
  -7  -8   2 1968.94   33.56
   7  -8  -2 2010.70   40.90
  -7  -8   2 1896.17   34.29
   7  -8  -2 1903.52   33.22
   7  -8  -2 2051.04   37.52
   7  -8  -1    2.63    2.81
   7  -8  -1    4.33    2.12
  -7  -8   1    4.38    1.61
   7  -8  -1    2.66    1.39
  -7  -8   1    2.72    1.09
  -7  -8   1    3.15    1.36
   7  -8   0    1.91    1.89
  -7  -8   0    1.23    1.20
  -7  -8   0    3.11    1.04
   7  -8   0    1.47    1.27
  -7  -8   0    0.95    1.43
   7  -8   1    3.62    2.10
  -7  -8  -1    4.12    1.28
   7  -8   1    3.94    1.50
  -7  -8  -1    5.28    1.58
  -7  -8  -2    9.91    1.90
   7  -8   2   12.69    2.77
  -7  -8  -2    6.78    1.80
   7  -8   2    9.66    1.84
  -7  -8  -2    7.76    1.48
  -7  -8  -3  323.56    9.26
   7  -8   3  348.06    9.35
  -7  -8  -3  346.51    9.84
   7  -8   4  712.67   15.27
   7  -8   4  755.28   18.40
  -7  -8  -4  753.67   15.99
   7  -8   5   62.21    3.63
   7  -8   5   59.76    4.65
  -7  -8  -5   59.62    3.73
   7  -8   6    5.23    1.58
   7  -8   6    6.54    2.17
  -7  -8  -6    5.06    1.59
   7  -8   7  111.95    4.52
   7  -8   7  125.01    5.83
  -7  -8  -7  119.79    4.83
   7  -8   9   28.82    2.11
  -7  -9  11    0.30    0.54
   7  -9 -11   -0.19    1.64
  -7  -9  10   27.10    1.91
  -7  -9  10   24.13    1.63
  -7  -9   9   25.12    1.97
  -7  -9   9   22.20    1.76
  -7  -9   8   41.51    2.45
  -7  -9   8   42.83    2.53
  -7  -9   7   18.72    1.85
  -7  -9   7   20.79    1.84
  -7  -9   6  962.19   18.25
  -7  -9   5  211.53    6.48
  -7  -9   4   72.92    3.75
  -7  -9   3  262.83    7.65
  -7  -9   2  179.26    6.12
   7  -9  -1   59.16    3.11
   7  -9  -1   62.08    4.45
  -7  -9   1   56.73    3.40
   7  -9   0   94.94    4.03
   7  -9   0  105.22    5.76
  -7  -9   0   91.19    4.26
   7  -9   1  170.18    5.63
  -7  -9  -1  158.57    5.73
   7  -9   2  522.72   11.42
   7  -9   2  538.12   14.31
   7  -9   3   47.79    2.91
   7  -9   3   54.06    4.23
   7  -9   4  146.67    5.00
   7  -9   5  133.59    4.58
   7  -9   5  143.33    6.19
   7  -9   6    7.72    1.42
   7  -9   6    7.26    1.27
   7  -9   7    0.79    0.91
  -7 -10   9  419.58    7.91
  -7 -10   8    6.43    0.93
  -7 -10   7   40.10    2.04
  -7 -10   6   26.97    1.81
  -7 -10   5    3.69    1.03
  -7 -10   4    2.37    1.00
  -7 -10   3  109.83    3.98
  -7 -10   2   96.58    3.72
  -7 -10   1  203.39    5.73
  -7 -10   0   83.01    3.41
  -7 -10  -1   44.32    2.43
   7 -10   2   27.70    1.83
   7 -10   3    1.87    0.80
   7 -10   4   99.66    3.12
  -8   0  20  268.92    5.90
  -8   0  19    0.16    0.73
   8   0 -19   -0.10    1.37
   8   0 -19   -0.05    0.90
   8   0 -18  108.34    6.70
  -8   0  18  102.08    4.06
  -8   0  17    0.88    1.14
  -8   0  16   23.46    2.49
  -8   0  15   -0.40    1.53
  -8   0  14   23.82    2.60
  -8   0  13    1.60    1.51
  -8   0  12 1463.55   28.14
  -8   0  11    0.27    1.49
  -8   0  10   90.88    5.16
  -8   0  10   96.74    5.03
  -8   0   9   -0.09    1.41
  -8   0   9   -0.10    1.21
  -8   0   8   79.50    4.70
  -8   0   8   88.90    4.65
  -8   0   7    0.76    1.17
  -8   0   7    0.58    1.26
  -8   0   6 1410.13   27.51
  -8   0   5   -0.56    1.47
  -8   0   4  263.39    8.92
   8   0  -3    0.09    1.20
  -8   0   3   -0.80    1.41
  -8   0   2 1608.59   30.48
   8   0  -2 1674.30   31.31
   8   0  -1    0.10    1.27
   8   0   0   37.91    3.57
   8   0   0   36.99    3.40
  -8   0  -1    1.64    1.39
   8   0   1    0.48    1.53
   8   0   1    1.20    1.52
  -8   0  -2 1792.18   32.85
   8   0   2 1856.29   36.03
   8   0   2 1737.75   33.38
  -8   0  -3   -0.63    1.76
   8   0   3   -0.70    1.76
   8   0   3    0.61    1.71
  -8   0  -4 4647.79   75.15
   8   0   4 4680.16   79.86
   8   0   4 4579.32   75.98
   8   0   5   -0.11    1.85
  -8   0  -5    0.56    1.57
   8   0   6   99.55    5.70
  -8   0  -6  100.78    5.29
   8   0   7   -0.11    1.74
  -8   0  -7    1.32    1.60
   8   0   8  218.79    8.63
  -8   0  -8  220.97    7.94
   8   0   9    1.75    1.80
  -8   0  -9    0.78    1.47
  -8   0 -10  285.39    8.82
   8   0  10  287.24    9.77
   8   0  11   -0.59    1.52
   8   0  12  358.07   10.35
  -8   0 -14   50.16    2.59
  -8   1  20    0.16    0.55
  -8  -1  20   -0.13    0.55
   8  -1 -19   77.11    4.50
  -8   1  19   75.23    2.82
  -8  -1  19   76.40    2.83
   8  -1 -18   13.89    2.84
  -8   1  18   15.24    1.69
  -8  -1  18   16.01    1.67
  -8   1  17   99.63    4.32
  -8  -1  17   99.50    4.31
  -8   1  16  385.08   10.02
  -8  -1  16  376.67    9.93
  -8   1  15  381.49   10.49
  -8  -1  15  411.52   10.72
  -8   1  14    2.11    1.55
  -8  -1  14    2.76    1.51
  -8   1  13    5.39    1.70
  -8  -1  13    5.77    1.75
  -8  -1  12   45.73    3.53
  -8   1  12   48.56    3.63
  -8   1  11  209.51    7.61
  -8  -1  11  203.93    7.48
  -8   1  10 1429.97   27.83
  -8  -1  10 1497.35   28.01
  -8  -1  10 1455.76   28.66
  -8   1  10 1437.43   28.75
  -8   1   9  436.60   11.79
  -8  -1   9  445.47   11.84
  -8  -1   9  452.57   12.50
  -8   1   9  445.61   12.50
   8  -1  -9  465.19   14.01
  -8   1   8  138.77    5.93
  -8  -1   8  140.74    5.94
  -8  -1   8  142.19    6.30
  -8   1   8  149.56    6.46
  -8  -1   7   39.65    3.22
  -8   1   7   43.02    3.29
  -8   1   7   44.93    3.57
  -8  -1   7   43.04    3.51
  -8   1   6  626.51   15.28
  -8  -1   6  636.35   15.26
  -8   1   5  320.42    9.97
  -8  -1   5  329.84   10.02
  -8   1   4   12.87    2.11
  -8  -1   4    7.96    1.85
   8  -1  -4   12.41    2.19
  -8   1   3   68.10    4.19
  -8  -1   3   72.20    4.25
   8   1  -2 1771.39   32.99
  -8  -1   2 1762.32   32.40
  -8   1   2 1766.78   32.48
   8   1  -1   40.26    3.41
   8  -1  -1   40.59    3.71
   8  -1   0  437.37   12.95
   8   1   0  417.70   11.93
   8   1   0  385.20   11.57
   8  -1   0  393.08   11.62
  -8  -1  -1  205.64    7.35
  -8   1  -1  205.38    7.33
   8  -1   1  201.36    8.89
   8   1   1  217.25    8.39
   8  -1   1  189.78    7.64
   8   1   1  191.02    7.63
  -8  -1  -2  159.72    6.53
  -8   1  -2  168.53    6.67
   8  -1   2  166.40    8.12
   8   1   2  175.56    7.78
   8  -1   2  157.76    6.90
   8   1   2  164.61    6.97
  -8  -1  -3  382.19   10.74
  -8   1  -3  372.78   10.69
   8  -1   3  372.35   13.11
   8   1   3  354.16   12.04
   8  -1   3  384.41   11.28
   8   1   3  354.42   10.94
  -8  -1  -4   78.91    4.60
  -8   1  -4   79.85    4.64
   8   1   4   81.71    5.71
   8   1   4   83.26    5.01
   8  -1   4   83.49    5.04
   8  -1   5  138.25    6.63
   8   1   5  135.43    6.48
  -8  -1  -5  138.99    6.12
  -8   1  -5  136.43    6.12
   8  -1   6   58.82    4.46
   8   1   6   59.08    4.39
  -8  -1  -6   62.02    4.20
  -8   1  -6   62.18    4.16
   8  -1   7    2.23    1.90
   8   1   7    2.98    1.88
  -8   1  -7    1.30    1.53
  -8  -1  -7    1.37    1.58
  -8  -1  -8  441.90   11.81
  -8   1  -8  432.67   11.80
   8   1   8  414.10   12.53
   8  -1   8  428.36   12.78
  -8  -1  -9  412.11   11.19
  -8   1  -9  410.01   11.26
   8  -1   9  415.67   12.36
   8   1   9  406.47   12.21
  -8   1 -10   51.42    3.59
  -8  -1 -10   50.40    3.58
   8  -1  10   53.82    4.25
   8   1  10   49.02    4.03
  -8  -1 -10   46.81    3.33
   8  -1  11   -0.68    1.87
   8   1  11   -1.34    1.78
  -8  -1 -11    0.07    1.11
  -8  -1 -12   30.22    2.83
   8  -1  12   34.73    3.14
   8   1  12   35.08    3.06
  -8  -1 -13   20.61    2.10
  -8   2  20   17.47    1.08
   8  -2 -19  162.08    6.07
  -8   2  19  162.03    3.77
  -8  -2  19  156.96    3.72
  -8   2  18   20.12    1.72
  -8  -2  18   18.21    1.66
  -8   2  17   66.71    3.34
  -8  -2  17   65.70    3.31
  -8   2  16   15.62    1.97
  -8  -2  16   17.52    2.01
  -8   2  15  546.81   12.85
  -8  -2  15  538.57   12.73
  -8   2  14  113.03    5.20
  -8  -2  14  113.28    5.16
  -8   2  13   59.11    3.87
  -8  -2  13   59.24    3.85
  -8   2  12  205.31    7.42
  -8  -2  12  211.54    7.49
  -8   2  11   31.67    2.99
  -8  -2  11   32.77    2.96
   8  -2 -10  744.50   19.69
  -8   2  10  720.91   16.36
  -8  -2  10  701.01   16.18
  -8  -2   9  251.57    6.67
  -8  -2   9  252.06    8.24
  -8   2   9  244.34    8.27
  -8   2   9  253.61    8.79
  -8  -2   9  254.24    8.73
  -8  -2   8  511.63   12.82
  -8   2   8  484.87   12.69
  -8   2   8  512.77   13.54
  -8  -2   8  529.58   13.51
  -8   2   7  657.50   15.34
  -8  -2   7  632.69   15.10
  -8   2   7  666.92   16.00
  -8  -2   7  669.45   15.95
  -8  -2   6  235.24    8.02
  -8   2   6  223.55    8.01
   8  -2  -6  244.14    8.20
  -8   2   6  204.83    7.31
  -8  -2   6  214.23    7.34
  -8   2   5  292.92    9.50
  -8  -2   5  309.03    9.60
   8  -2  -5  293.96    9.44
   8  -2  -4    2.27    1.44
  -8   2   4    0.36    1.21
  -8  -2   4    0.09    1.18
   8  -2  -3  273.06    9.36
  -8   2   3  260.27    8.48
  -8  -2   3  261.14    8.40
   8   2  -2  137.05    6.04
   8  -2  -2  149.24    6.83
  -8  -2   2  141.39    5.99
  -8   2   2  132.41    5.90
   8   2  -1 1042.80   22.11
   8  -2  -1 1109.95   24.02
   8   2   0  276.83    9.27
  -8  -2   0  285.44    8.75
  -8   2   0  289.79    8.90
   8   2   1   12.24    2.35
   8  -2   1   11.03    2.32
   8   2   1   14.63    2.37
  -8  -2  -1   14.12    2.16
  -8   2  -1   15.28    2.24
   8   2   2  422.72   12.36
   8  -2   2  443.43   12.59
  -8  -2  -2  444.99   11.67
  -8   2  -2  439.57   11.79
   8  -2   2  469.29   14.97
   8   2   2  414.44   12.78
   8  -2   3    6.29    2.38
   8  -2   3    5.05    1.93
   8   2   3    3.14    1.91
  -8  -2  -3    4.52    1.72
  -8   2  -3    5.35    1.80
   8  -2   4  511.82   13.87
   8   2   4  495.08   13.69
  -8  -2  -4  518.20   12.98
  -8   2  -4  505.49   13.02
   8  -2   5  702.40   17.20
   8   2   5  673.25   16.87
  -8   2  -5  698.63   16.31
  -8  -2  -5  724.84   16.37
   8   2   6   82.71    5.14
   8  -2   6   85.06    5.24
  -8  -2  -6   91.30    4.86
  -8   2  -6   88.72    4.83
  -8  -2  -6   76.55    4.61
  -8  -2  -7  113.00    5.48
  -8  -2  -7  118.19    5.52
  -8   2  -7  122.90    5.68
   8  -2   7  123.99    6.34
   8   2   7  113.38    5.98
  -8  -2  -8  197.60    7.17
  -8   2  -8  201.46    7.34
   8  -2   8  194.60    8.03
   8   2   8  189.99    7.84
  -8  -2  -9   39.00    3.20
  -8   2  -9   42.33    3.36
   8  -2   9   44.80    3.91
   8   2   9   36.44    3.48
  -8  -2 -10   48.33    3.47
  -8  -2 -10   51.92    3.43
  -8   2 -10   52.08    3.53
   8  -2  10   50.08    4.07
   8   2  10   49.75    3.86
  -8  -2 -11  295.60    9.23
   8  -2  11  330.57    9.95
   8   2  11  310.46    9.56
  -8  -2 -11  315.99    8.81
  -8  -2 -12   42.87    3.09
   8  -2  12   43.27    3.31
   8   2  12   42.68    3.20
  -8  -2 -12   45.80    2.82
  -8  -2 -13  165.57    5.38
  -8   3  19   63.97    2.02
   8  -3 -19    0.33    1.22
  -8   3  18   39.10    2.02
   8  -3 -18   39.35    3.45
   8  -3 -17   16.34    2.92
  -8  -3  17   15.99    1.61
  -8   3  17   16.39    1.64
   8  -3 -16   27.55    4.01
  -8   3  16   30.23    2.29
  -8  -3  16   28.17    2.18
  -8   3  15  385.45    8.97
  -8  -3  15  381.76    8.85
  -8  -3  14  258.91    6.64
  -8   3  14  247.56    7.65
  -8  -3  14  258.99    7.68
   8  -3 -13  251.49   10.39
  -8   3  13  229.16    7.60
  -8  -3  13  247.17    7.71
   8  -3 -12   66.03    5.64
  -8   3  12   57.76    3.72
  -8  -3  12   55.77    3.62
   8  -3 -11   97.21    6.86
  -8  -3  11   89.43    3.58
  -8  -3  11   95.85    4.66
  -8   3  11   89.24    4.65
  -8  -3  10  668.47   13.37
  -8   3  10  621.43   14.98
  -8  -3  10  645.07   14.95
  -8  -3   9  159.01    5.25
  -8  -3   9  151.82    6.05
  -8   3   9  155.70    6.21
  -8   3   8   86.26    4.53
  -8  -3   8   79.75    4.31
  -8   3   8   87.74    4.82
  -8  -3   8   82.27    4.63
  -8  -3   7  205.02    7.35
  -8   3   7  177.87    7.12
  -8  -3   7  208.38    5.91
  -8   3   7  169.62    6.62
  -8  -3   7  184.25    6.70
   8  -3  -7  205.08    7.45
  -8   3   6   43.97    3.51
  -8  -3   6   48.06    3.60
  -8  -3   6   45.38    2.75
  -8   3   6   40.21    3.11
  -8  -3   6   42.78    3.16
   8  -3  -6   49.84    3.68
   8  -3  -6   50.60    5.35
   8  -3  -5  860.22   18.46
   8  -3  -5  897.92   22.49
  -8   3   5  696.13   16.16
  -8  -3   5  756.51   16.35
  -8   3   5  708.04   16.80
  -8  -3   5  766.29   16.96
   8  -3  -4 1514.81   28.26
   8  -3  -4 1494.05   32.02
  -8   3   4 1211.40   24.93
  -8  -3   4 1326.95   25.14
  -8   3   4 1262.64   25.58
  -8  -3   4 1405.37   25.91
  -8  -3   3  182.13    6.58
  -8   3   3  174.86    6.60
  -8  -3   3  187.28    6.91
  -8   3   3  173.37    6.81
   8  -3  -3  189.73    8.01
   8   3  -2   56.96    3.89
   8  -3  -2   68.08    4.93
  -8   3   2   58.53    3.73
  -8  -3   2   61.11    3.78
  -8   3   1  145.13    5.91
  -8  -3   1  146.57    5.88
   8   3  -1  134.29    6.03
   8  -3  -1  160.29    7.79
   8  -3  -1  167.90    9.01
   8  -3   0   24.33    3.85
   8  -3   0   19.88    3.19
  -8  -3   0   20.60    2.36
  -8   3   0   20.86    2.42
   8  -3   1 1621.87   34.29
  -8  -3  -1 1613.30   29.56
  -8   3  -1 1577.19   29.70
  -8  -3  -2  570.29   13.70
  -8   3  -2  569.04   13.85
   8  -3   2  569.69   15.01
   8   3   2  535.66   14.63
   8  -3   3   27.82    3.22
   8   3   3   21.86    2.87
  -8  -3  -3   22.90    2.50
  -8   3  -3   25.08    2.62
   8  -3   4  393.84   11.87
   8   3   4  366.32   11.53
  -8  -3  -4  394.51   10.72
  -8   3  -4  380.77   10.69
   8  -3   5   38.70    3.66
   8   3   5   43.41    3.82
  -8  -3  -5   42.76    3.27
  -8   3  -5   38.64    3.34
  -8  -3  -6  270.35    9.31
   8  -3   6  290.94   10.00
   8   3   6  291.22    9.88
  -8  -3  -6  286.60    8.76
  -8   3  -6  284.07    8.89
  -8   3  -7   94.30    4.83
  -8  -3  -7   95.10    4.74
  -8  -3  -7   96.51    5.17
   8   3   7   94.15    5.44
   8  -3   7   95.80    5.52
  -8  -3  -7   86.46    5.07
  -8   3  -8   48.80    3.45
  -8  -3  -8   51.47    3.45
  -8  -3  -8   49.25    3.69
   8  -3   8   51.21    4.04
   8   3   8   47.61    3.95
  -8  -3  -8   43.75    3.67
  -8  -3  -9  560.80   12.72
  -8   3  -9  555.27   12.86
   8  -3   9  564.87   14.37
  -8  -3  -9  541.79   13.23
   8   3  10  537.14   13.61
   8  -3  10  571.34   14.15
  -8  -3 -10  568.82   13.43
   8  -3  11   54.33    3.77
   8   3  11   45.26    3.38
  -8  -3 -11   58.07    3.49
  -8  -3 -11   45.70    3.30
  -8  -3 -12  201.77    6.13
   8  -4 -19    0.53    0.91
   8  -4 -18    1.00    1.42
   8  -4 -17    0.44    1.65
   8  -4 -17    3.70    1.60
   8  -4 -16   34.08    3.63
   8  -4 -16    8.71    2.44
  -8  -4  15   54.67    2.55
   8  -4 -15   55.69    5.10
  -8   4  15   49.65    2.77
  -8  -4  14  704.04   12.97
   8  -4 -14  684.23   19.90
  -8   4  14  658.99   13.50
  -8  -4  13   74.54    3.47
  -8   4  13   67.77    3.62
  -8  -4  13   70.74    3.60
   8  -4 -13   64.76    5.58
  -8   4  12  121.43    5.06
  -8  -4  12  123.26    4.99
   8  -4 -12  135.39    7.90
  -8   4  11   87.21    4.32
  -8  -4  11   87.37    4.22
  -8  -4  11   92.66    3.75
  -8  -4  10   34.38    2.76
  -8  -4  10   40.12    2.55
   8  -4 -10   39.38    5.03
  -8  -4   9   95.19    4.50
  -8  -4   9   92.52    4.00
   8  -4  -9  102.77    7.49
  -8  -4   8 1433.94   25.02
  -8  -4   8 1457.52   25.68
  -8  -4   7    2.26    1.08
   8  -4  -7    0.18    2.56
  -8  -4   7    0.36    1.11
  -8  -4   6  273.99    7.46
   8  -4  -6  302.25   12.73
   8  -4  -5   57.11    4.35
  -8  -4   5   58.31    3.33
  -8  -4   5   48.78    3.20
   8  -4  -5   52.28    5.83
   8  -4  -4   36.54    3.65
  -8  -4   4   34.36    2.72
   8  -4  -3   49.84    5.67
   8  -4  -3   40.90    3.93
   8  -4  -2  202.29   10.58
   8  -4  -2  174.27    8.27
   8  -4  -1  534.78   17.72
   8  -4  -1  510.43   15.64
  -8  -4   0 1884.19   33.49
   8  -4   0 1939.07   40.98
   8  -4   1  124.97    7.39
  -8  -4  -1  103.33    4.78
   8  -4   2  371.38   13.10
  -8  -4  -2  334.43    9.37
   8  -4   3   51.66    4.99
  -8  -4  -3   53.83    3.43
  -8   4  -3   47.43    3.36
   8  -4   4  108.99    6.89
   8  -4   4  102.93    5.69
  -8  -4  -4  107.50    4.86
  -8   4  -4  108.97    5.01
   8  -4   5   90.00    5.38
   8   4   5   82.82    5.04
  -8  -4  -5   88.64    4.37
  -8   4  -5   88.36    4.47
  -8  -4  -6  991.38   21.45
   8  -4   6  997.50   21.85
  -8  -4  -6  984.35   19.56
  -8   4  -6  974.85   19.79
  -8  -4  -7   20.60    2.75
   8  -4   7   16.91    2.67
  -8   4  -7   18.49    2.17
  -8  -4  -8   22.02    2.76
   8  -4   8   19.79    2.75
  -8   4  -8   20.53    2.25
  -8  -4  -9   34.94    3.15
  -8  -4  -9   36.51    3.11
  -8  -4 -10  270.41    8.35
  -8  -4 -11    2.00    1.31
  -8  -4 -12   27.27    2.10
  -8  -5  16   28.73    1.92
   8  -5 -15    5.58    2.37
   8  -5 -15   13.99    2.77
   8  -5 -14    2.21    2.42
  -8  -5  14    2.08    0.96
   8  -5 -13    0.29    2.44
  -8  -5  13    0.84    0.89
  -8  -5  12   52.47    3.00
   8  -5 -12   48.99    5.03
   8  -5 -11  195.35   10.03
  -8  -5  11  211.49    6.04
   8  -5 -10  576.39   17.92
  -8  -5  10  506.33   11.34
  -8  -5   9    2.62    1.21
   8  -5  -9    0.74    2.89
  -8  -5   8   94.19    3.90
   8  -5  -8  104.62    7.73
  -8  -5   8   93.55    4.20
  -8  -5   7    5.05    1.32
  -8  -5   7    3.86    1.38
   8  -5  -7    3.32    2.81
   8  -5  -7    6.29    3.62
  -8  -5   6    1.24    1.14
   8  -5  -6    1.09    3.13
   8  -5  -6   -0.20    2.80
  -8  -5   6    0.74    1.13
  -8  -5   5    6.07    1.55
   8  -5  -5    7.12    3.77
  -8  -5   4  853.86   18.02
   8  -5  -4 1070.71   27.28
   8  -5  -3 1684.79   36.76
  -8  -5   3 1392.44   26.81
   8  -5  -2   25.10    4.69
  -8  -5   2   18.77    2.36
   8  -5  -1  616.11   18.19
   8  -5  -1  533.96   18.69
  -8  -5   0    0.30    1.16
   8  -5   0   -0.67    2.13
   8  -5   0    0.79    1.06
  -8  -5  -1    1.48    1.26
   8  -5   1    1.34    1.26
   8  -5   1    1.54    2.43
  -8  -5  -2  213.33    7.37
   8  -5   2  244.05   10.81
   8  -5   3  135.20    8.03
   8  -5   4  290.63   11.82
  -8  -5  -5    2.27    1.68
  -8  -5  -6  417.98   11.95
   8  -5   7  120.10    6.06
  -8  -5  -7  129.29    6.00
   8  -5   8    1.09    1.39
  -8  -5  -8    3.02    1.63
  -8  -5  -9    1.74    1.39
  -8  -5 -10   89.09    4.24
  -8  -5 -11  119.30    4.47
  -8  -5 -12   54.36    2.50
   8  -6 -16   -0.29    1.40
  -8  -6  15   22.56    1.75
  -8  -6  15   27.70    2.02
  -8  -6  14   46.49    2.41
   8  -6 -14    2.46    2.15
  -8  -6  13  705.62   11.04
   8  -6 -13  179.63   10.28
   8  -6 -12    5.29    2.67
   8  -6 -12    4.17    1.96
  -8  -6  12    8.47    1.39
   8  -6 -11    1.90    2.88
   8  -6 -11    0.68    1.87
  -8  -6  11    0.87    0.98
   8  -6 -10    4.48    2.32
  -8  -6  10    5.93    1.27
   8  -6 -10    5.78    3.22
   8  -6  -9   -0.16    2.19
   8  -6  -9    1.58    2.79
   8  -6  -9    2.18    2.95
  -8  -6   9    1.91    1.11
   8  -6  -8   13.23    3.32
  -8  -6   8   14.90    1.82
   8  -6  -8   10.30    3.61
   8  -6  -8   15.95    4.19
  -8  -6   7  810.93   16.37
  -8  -6   7  816.80   16.03
  -8  -6   6    0.53    1.23
  -8  -6   6    1.39    1.21
   8  -6  -6    1.18    2.63
   8  -6  -5  175.90   10.33
  -8  -6   5  150.70    5.58
   8  -6  -4  514.57   18.09
   8  -6  -4  504.06   16.13
  -8  -6   3  181.65    6.43
  -8  -6   3  180.07    6.28
  -8  -6   3  175.70    6.19
  -8  -6   2  100.80    4.75
   8  -6  -2  112.95    8.50
  -8  -6   2   97.10    4.61
   8  -6  -2  109.97    7.51
  -8  -6   1  726.45   15.92
   8  -6  -1  686.99   14.98
  -8  -6   0  204.14    7.05
   8  -6   0  201.38    6.58
   8  -6   1  537.68   12.81
  -8  -6  -1  557.29   13.38
   8  -6   2  218.87    7.20
  -8  -6  -2  208.36    7.30
  -8  -6  -2  220.02    7.39
  -8  -6  -3  633.75   14.59
   8  -6   3  657.53   14.73
  -8  -6  -4    2.52    1.30
  -8  -6  -4    2.10    1.67
   8  -6   4    0.16    1.40
  -8  -6  -5   69.81    3.68
   8  -6   5   78.58    4.20
  -8  -6  -5   73.75    4.64
   8  -6   6   27.74    3.28
  -8  -6  -6   22.29    2.06
  -8  -6  -6   26.44    2.91
   8  -6   6   27.63    2.67
   8  -6   7  378.77   11.27
   8  -6   7  369.28    9.84
  -8  -6  -7  388.46   10.69
  -8  -6  -7  392.88   10.57
   8  -6   8   37.86    3.14
  -8  -6  -8   37.65    3.05
  -8  -6  -8   36.41    2.96
   8  -6   8   35.60    2.72
  -8  -6  -9   56.91    3.32
   8  -6   9   54.86    3.07
   8  -6  10   31.77    2.14
  -8  -6 -10   33.61    2.36
  -8  -7  14  106.87    3.85
  -8  -7  14   81.04    3.27
  -8  -7  13   92.56    3.37
  -8  -7  13   89.60    3.48
   8  -7 -12   18.05    3.05
   8  -7 -12   44.52    3.89
   8  -7 -11  218.23    9.23
   8  -7 -11  134.86    8.07
   8  -7 -10   23.57    3.45
   8  -7 -10   23.18    3.80
   8  -7  -9   79.92    6.14
   8  -7  -9   74.21    6.20
  -8  -7   8  264.40    7.31
  -8  -7   8  278.64    7.28
   8  -7  -8  216.02   10.57
   8  -7  -8  225.87   11.04
   8  -7  -8  255.53   10.02
   8  -7  -7   -0.36    2.54
   8  -7  -7    0.93    2.91
  -8  -7   7    0.58    1.13
   8  -7  -7    0.14    2.17
  -8  -7   6  567.11   12.59
   8  -7  -6  625.68   17.59
   8  -7  -6  599.01   19.03
  -8  -7   5  317.54    8.61
  -8  -7   5  320.49    8.53
  -8  -7   5  332.15    8.66
  -8  -7   4   10.52    1.71
   8  -7  -4   12.61    3.36
  -8  -7   4   12.75    1.85
  -8  -7   4    9.53    1.60
   8  -7  -4   11.11    3.72
  -8  -7   3  298.51    8.13
   8  -7  -3  328.04   12.83
  -8  -7   3  307.29    8.48
  -8  -7   3  278.04    8.25
  -8  -7   2    4.00    1.42
  -8  -7   2    0.68    1.06
  -8  -7   2    0.43    1.12
  -8  -7   1  301.01    8.08
  -8  -7   1  300.06    8.67
  -8  -7   0   86.46    4.36
   8  -7   0   88.82    6.90
  -8  -7   0   83.81    3.82
   8  -7   0   89.41    4.10
  -8  -7   0   96.97    4.40
   8  -7   1    6.76    2.93
  -8  -7  -1    3.40    1.15
  -8  -7  -1    7.80    1.58
   8  -7   1    2.55    1.27
  -8  -7  -1    3.87    1.44
  -8  -7  -2  495.25   10.95
  -8  -7  -2  536.30   12.01
  -8  -7  -2  524.62   12.52
   8  -7   2  546.79   12.31
   8  -7   2  573.01   17.46
   8  -7   3  562.33   12.67
  -8  -7  -3  575.69   14.02
   8  -7   4   38.42    3.87
   8  -7   4   37.86    2.83
  -8  -7  -4   41.16    3.43
  -8  -7  -4   30.80    2.31
   8  -7   5    1.65    1.76
   8  -7   5    2.26    1.36
  -8  -7  -5    2.36    0.96
  -8  -7  -5    1.66    1.33
   8  -7   6   69.77    4.59
  -8  -7  -6   66.19    3.64
   8  -7   6   62.37    3.42
   8  -7   7  344.01    9.88
  -8  -7  -7  325.23    8.53
   8  -7   7  318.93    8.18
   8  -7   8  430.32    9.63
   8  -7   8  462.80   10.88
   8  -7   9   37.52    2.08
  -8  -8  12  311.92    7.73
  -8  -8  12  418.09    8.81
  -8  -8  11    7.87    1.25
  -8  -8  10   23.39    1.93
  -8  -8  10   25.61    1.92
  -8  -8   9    4.71    1.16
  -8  -8   9    3.49    1.02
  -8  -8   8  491.23   10.82
  -8  -8   8  496.14   10.47
  -8  -8   8  484.71   10.18
  -8  -8   7  198.67    6.00
  -8  -8   7  208.03    5.90
  -8  -8   7  212.23    5.93
  -8  -8   6    0.95    0.94
  -8  -8   6    2.58    0.93
   8  -8  -6    1.43    1.90
  -8  -8   6    3.24    1.08
  -8  -8   5   17.79    1.86
  -8  -8   5   16.40    1.61
   8  -8  -5   13.11    2.95
  -8  -8   5   14.64    1.63
  -8  -8   4  116.30    4.26
   8  -8  -4  111.72    6.96
  -8  -8   4  113.98    4.53
  -8  -8   3    2.94    1.08
  -8  -8   3    2.58    1.18
   8  -8  -3    2.45    2.48
   8  -8  -3    4.52    1.83
  -8  -8   2  260.42    6.97
  -8  -8   2  274.92    7.71
   8  -8  -2  303.28    9.94
   8  -8  -2  287.64   11.50
  -8  -8   1   34.83    2.49
  -8  -8   1   36.75    2.27
  -8  -8   1   40.67    2.84
   8  -8  -1   40.09    3.78
   8  -8   0   92.32    5.53
  -8  -8   0   84.87    3.75
  -8  -8   0   89.28    4.12
   8  -8   1   16.78    2.85
  -8  -8  -1   12.81    1.64
  -8  -8  -1   13.43    1.88
  -8  -8  -1   15.85    2.17
  -8  -8  -2   23.00    2.44
   8  -8   2   23.51    2.08
  -8  -8  -2   21.21    1.87
  -8  -8  -3   95.46    4.52
  -8  -8  -3   84.80    3.37
   8  -8   3   94.99    3.93
   8  -8   4  101.87    4.07
   8  -8   4  114.37    5.84
  -8  -8  -4  109.94    4.73
   8  -8   5    8.89    1.47
   8  -8   5   10.05    2.14
  -8  -8  -5    9.48    1.65
   8  -8   6  210.79    5.75
   8  -8   6  227.88    7.44
  -8  -8  -6  219.79    6.36
   8  -8   7   64.15    3.35
   8  -8   7   53.84    2.44
  -8  -9   8  341.31    7.10
  -8  -9   7   22.27    1.60
  -8  -9   6  300.67    7.02
  -8  -9   5  138.74    4.40
  -8  -9   4  115.05    4.03
  -8  -9   3    8.58    1.33
  -8  -9   2   15.76    1.64
  -8  -9   1  104.87    3.96
  -8  -9   0    1.53    0.98
   8  -9   0    0.44    1.48
   8  -9   1  276.67    8.82
   8  -9   2  564.88   13.70
   8  -9   4   34.90    2.83
  -8 -10   5  194.41    4.45
  -8 -10   4  125.79    3.46
  -8 -10   3  202.61    4.83
  -8 -10   2   85.57    2.84
  -9   0  19    0.79    0.66
   9   0 -18   20.32    2.98
  -9   0  18   21.32    1.68
  -9   0  17    0.30    0.93
  -9   0  16    6.31    1.48
  -9   0  15    0.14    1.27
  -9   0  14   86.39    4.43
  -9   0  13    1.30    1.37
  -9   0  12  285.85    8.99
  -9   0  11    1.40    1.48
  -9   0  10  286.21    9.16
  -9   0   9    0.09    1.31
  -9   0   8  217.89    7.80
  -9   0   7    0.21    1.38
  -9   0   7    0.09    1.39
  -9   0   6 1679.27   31.62
  -9   0   6 1506.78   29.69
  -9   0   5   -0.72    1.50
  -9   0   5   -0.55    1.52
  -9   0   4   95.99    5.08
  -9   0   4  103.95    5.44
   9   0  -4  111.72    5.85
  -9   0   3   -1.35    1.49
  -9   0   3   -0.37    1.45
   9   0  -3    1.14    1.36
  -9   0   2  437.40   12.19
   9   0  -2  470.35   13.60
  -9   0   1    0.58    1.44
   9   0  -1    0.26    1.50
  -9   0   0   36.29    3.34
  -9   0  -1    2.18    1.57
  -9   0  -2  179.83    7.25
   9   0   2  159.07    7.47
  -9   0  -3    1.19    1.79
   9   0   3    0.12    2.22
  -9   0  -4  691.11   16.32
   9   0   4  641.79   17.04
  -9   0  -5    1.26    1.53
   9   0   5    1.53    2.00
  -9   0  -6  173.06    6.98
   9   0   6  159.84    7.46
  -9   0  -7    1.24    1.74
   9   0   7   -0.80    1.83
  -9   0  -8 1068.52   21.47
   9   0   8 1034.69   22.88
  -9   0  -9   -0.23    1.42
   9   0   9    0.10    1.68
  -9   0 -10   61.67    3.58
   9   0  10   58.38    4.09
   9   0  11    0.24    1.33
  -9   1  19    1.06    0.62
  -9  -1  19    1.26    0.64
   9  -1 -18  153.92    6.76
  -9   1  18  147.60    3.87
  -9  -1  18  149.70    3.89
  -9   1  17   23.37    1.94
  -9  -1  17   21.49    1.86
  -9   1  16  779.82   10.80
  -9  -1  16  768.36   10.65
  -9   1  15    5.98    1.49
  -9  -1  15    7.25    1.64
  -9   1  14   75.20    4.00
  -9  -1  14   76.55    3.99
  -9   1  13  388.27    9.36
  -9  -1  13  381.79    9.24
  -9   1  12   32.29    2.92
  -9  -1  12   33.39    2.94
  -9   1  11   49.25    3.62
  -9  -1  11   50.77    3.68
  -9   1  10  267.23    8.74
  -9  -1  10  277.03    8.81
  -9   1   9  955.97   20.26
  -9  -1   9  953.09   20.17
  -9   1   8  725.81   16.75
  -9  -1   8  737.95   16.77
  -9   1   7  156.06    6.48
  -9  -1   7  153.30    6.39
  -9   1   6  288.46    9.96
  -9  -1   6  313.92   10.25
  -9   1   6  274.77    9.04
  -9  -1   6  281.85    9.06
   9  -1  -6  324.98   10.23
  -9   1   5    4.00    1.72
  -9  -1   5    4.21    1.59
   9  -1  -5    4.95    1.73
  -9   1   5    3.19    1.56
  -9  -1   5    3.55    1.54
  -9   1   4   56.45    3.89
  -9  -1   4   62.72    4.07
  -9   1   4   57.56    4.07
  -9  -1   4   57.11    4.05
   9  -1  -4   58.19    4.40
   9   1  -4   66.08    4.47
  -9  -1   3  605.10   14.82
  -9   1   3  600.69   14.84
  -9  -1   3  593.65   15.06
  -9   1   3  569.22   14.98
   9   1  -3  629.95   15.83
   9   1  -2 2122.54   39.82
  -9  -1   2 2155.90   38.64
  -9   1   2 2147.79   38.70
   9  -1  -1   70.16    5.33
   9   1  -1   62.99    4.67
  -9   1   1   66.04    4.39
  -9  -1   1   71.34    4.51
  -9   1   0  187.01    7.39
  -9  -1   0  184.33    7.29
  -9  -1  -1   21.66    2.73
  -9   1  -1   22.07    2.81
  -9   1  -2  337.27   10.37
  -9  -1  -2  347.53   10.44
   9  -1   2  300.00   10.67
   9   1   2  297.49   10.61
  -9   1  -3  362.09   10.83
  -9  -1  -3  367.99   10.83
   9  -1   3  346.46   11.51
   9   1   3  329.20   11.28
  -9  -1  -4  211.09    7.81
  -9   1  -4  204.45    7.75
   9   1   4  188.50    8.15
   9  -1   4  182.69    8.12
  -9  -1  -5   36.94    3.37
  -9   1  -5   34.46    3.29
   9  -1   5   31.74    3.64
   9   1   5   34.73    3.63
  -9  -1  -6   63.90    4.26
  -9   1  -6   70.27    4.43
   9  -1   6   69.19    4.92
   9   1   6   63.78    4.74
   9  -1   7    0.34    1.96
   9   1   7   -0.56    1.96
  -9  -1  -7    0.87    1.53
  -9   1  -7    0.18    1.72
   9  -1   8  688.57   17.23
   9   1   8  696.97   17.19
  -9  -1  -8  708.12   15.82
  -9   1  -8  709.54   15.90
   9  -1   9  344.74   10.68
   9   1   9  334.67   10.52
  -9   1  -9  359.04    9.60
  -9  -1  -9  341.34    9.40
   9  -1  10   84.55    4.79
   9   1  10   85.02    4.77
  -9  -1 -10   81.86    3.76
   9  -1  11  232.25    7.58
   9   1  11  212.02    7.29
  -9   2  19    4.81    0.71
  -9   2  18    1.51    0.77
  -9  -2  18    1.86    0.82
   9  -2 -18    2.69    1.54
   9  -2 -18   -0.23    1.03
  -9   2  17  371.92    6.52
  -9  -2  17  383.52    6.56
  -9   2  16   10.03    1.50
  -9  -2  16    9.49    1.46
  -9  -2  15   14.22    1.80
  -9   2  15   14.11    1.88
  -9   2  14   15.60    2.01
  -9  -2  14   15.69    2.03
  -9   2  13  170.54    6.04
  -9  -2  13  168.78    5.93
  -9   2  12   87.31    4.58
  -9  -2  12   93.37    4.57
  -9   2  11  269.25    8.39
  -9  -2  11  278.42    8.43
  -9   2  10  237.21    8.01
  -9  -2  10  249.52    8.07
   9  -2  -9   15.39    3.12
  -9  -2   9   14.36    1.58
  -9  -2   9   11.24    2.02
  -9   2   9   15.08    2.31
   9  -2  -8  366.41   13.23
  -9   2   8  375.57   10.78
  -9  -2   8  391.35   10.83
  -9   2   7  351.02   10.32
  -9  -2   7  368.06   10.37
  -9   2   6  227.94    8.00
  -9  -2   6  242.45    8.08
  -9   2   5  194.66    7.46
  -9  -2   5  214.08    7.62
  -9   2   5  204.24    7.85
  -9  -2   5  213.62    7.91
  -9  -2   4  121.97    5.68
  -9   2   4  116.84    5.63
   9  -2  -4  132.55    6.72
  -9  -2   4  126.85    5.96
  -9   2   4  119.33    5.89
  -9  -2   3   -0.09    1.37
  -9   2   3    1.12    1.42
   9   2  -3    2.59    1.51
   9  -2  -3    1.82    1.55
  -9   2   2   51.63    3.84
  -9  -2   2   51.78    3.83
   9   2  -2   49.51    3.98
  -9  -2   1  455.23   12.13
  -9   2   1  430.73   12.11
  -9  -2   0   30.08    3.02
  -9   2   0   24.98    2.90
  -9  -2  -1 1391.90   26.84
  -9   2  -1 1323.48   26.75
  -9  -2  -2  507.92   13.21
  -9   2  -2  509.41   13.34
   9  -2   3    2.76    2.07
   9   2   3    2.12    1.89
  -9  -2  -3    5.83    1.86
  -9   2  -3    4.66    1.73
   9  -2   4   10.71    2.49
   9   2   4   12.86    2.64
  -9  -2  -4   16.10    2.39
  -9   2  -4   13.81    2.28
  -9  -2  -5  523.55   13.19
  -9   2  -5  526.54   13.36
   9  -2   5  514.38   14.59
   9   2   5  498.80   14.19
  -9  -2  -5  491.59   12.91
   9  -2   6  139.81    6.94
   9   2   6  131.58    6.73
  -9  -2  -6  143.96    6.04
  -9   2  -6  144.98    6.14
   9  -2   7  732.28   17.85
   9   2   7  690.23   17.51
  -9  -2  -7  734.13   16.16
  -9   2  -7  748.34   16.45
   9  -2   8  346.60   11.03
   9   2   8  325.87   10.56
  -9   2  -8  351.12    9.71
  -9  -2  -8  356.24    9.64
  -9  -2  -9    3.98    1.51
  -9   2  -9    4.74    1.54
  -9  -2  -9    2.98    1.47
   9  -2   9    4.32    1.87
   9   2   9    4.57    1.77
  -9  -2 -10    3.26    1.36
   9  -2  10    3.03    1.53
   9   2  10    2.60    1.45
  -9  -2 -11   41.88    2.41
   9  -3 -18    0.38    1.12
  -9   3  18   73.29    2.22
   9  -3 -17  254.29    8.02
  -9   3  17  242.42    4.72
   9  -3 -16   30.73    3.68
  -9   3  16   28.69    2.00
  -9   3  15    2.01    1.05
  -9  -3  15    1.11    0.99
   9  -3 -15    0.76    1.83
  -9   3  14  147.46    5.14
  -9  -3  14  149.59    5.06
  -9  -3  14  152.61    4.32
  -9   3  13  310.91    8.21
  -9  -3  13  311.58    8.12
  -9   3  12   96.10    4.54
  -9  -3  12  101.75    4.55
  -9   3  11  177.76    6.44
  -9  -3  11  177.75    6.38
  -9  -3  10  106.33    3.94
   9  -3 -10  102.02    6.93
  -9   3  10   99.94    4.90
  -9  -3  10  104.35    4.86
  -9  -3   9  286.04    7.37
   9  -3  -9  281.61   11.86
  -9   3   9  281.36    8.79
  -9  -3   9  293.96    8.81
  -9  -3   8   33.69    2.35
  -9   3   8   33.56    2.95
  -9  -3   8   35.58    3.03
   9  -3  -8   29.59    4.34
  -9   3   7   87.12    4.65
  -9  -3   7   92.20    4.70
   9  -3  -7   84.58    6.68
  -9   3   6  181.95    7.00
  -9  -3   6  191.10    6.98
  -9  -3   6  203.97    6.09
  -9  -3   5    5.61    1.34
  -9  -3   5    5.69    1.72
  -9   3   5    3.06    1.59
  -9  -3   4  567.70   14.10
  -9   3   4  552.08   14.20
  -9  -3   3  675.54   15.69
  -9   3   3  619.54   15.49
   9  -3  -2   11.12    3.35
  -9  -3   2    9.61    1.99
  -9   3   2    8.59    1.97
  -9  -3   1   15.11    2.26
  -9   3   1   14.02    2.20
  -9  -3   0  346.79   10.11
  -9   3   0  337.99   10.15
  -9   3  -1  336.36   10.26
  -9  -3  -1  359.00   10.33
  -9  -3  -2  461.03   11.97
  -9   3  -2  442.38   11.99
  -9  -3  -3  426.54   11.38
  -9   3  -3  423.19   11.53
  -9  -3  -4   47.92    3.51
  -9   3  -4   43.49    3.40
  -9  -3  -5  142.19    6.30
  -9  -3  -5  155.74    6.14
  -9   3  -5  146.57    6.06
  -9  -3  -6    1.36    1.36
  -9   3  -6    2.00    1.51
  -9  -3  -6    1.25    1.50
   9  -3   6    1.12    1.70
  -9  -3  -7  114.95    5.30
  -9  -3  -7  120.82    5.09
  -9   3  -7  119.03    5.13
   9  -3   7  107.62    5.85
  -9  -3  -8   87.45    4.33
  -9  -3  -8   84.38    4.04
  -9   3  -8   88.90    4.24
  -9  -3  -9    0.95    1.37
  -9  -3 -10  398.95    9.72
  -9  -3 -11  137.21    4.45
   9  -4 -18    1.03    1.06
   9  -4 -17   -0.52    1.29
   9  -4 -17    0.44    1.41
   9  -4 -16    0.84    1.64
   9  -4 -15    4.22    1.87
   9  -4 -15    0.20    1.76
  -9  -4  14   91.66    3.25
  -9   4  14   91.37    3.59
   9  -4 -14   95.30    6.22
  -9   4  13   51.80    2.94
  -9  -4  13   56.23    2.77
   9  -4 -12   80.84    6.31
  -9   4  12  177.29    5.68
  -9  -4  11   11.37    1.37
   9  -4 -11    8.05    3.05
  -9   4  11   11.54    1.79
  -9  -4  11   12.55    1.74
  -9  -4  10  676.21   12.93
  -9   4  10  626.94   13.96
  -9  -4  10  648.41   13.89
  -9  -4   9   43.28    2.65
   9  -4  -9   40.09    5.01
  -9   4   9   40.75    3.01
  -9  -4   9   45.66    3.10
  -9  -4   8  445.40   10.18
  -9  -4   8  423.88   10.74
   9  -4  -8  458.54   15.82
  -9  -4   7  190.62    6.09
   9  -4  -7  172.80    9.71
  -9   4   7  165.35    6.36
  -9  -4   7  181.05    6.43
  -9  -4   7  184.04    5.63
  -9  -4   6  385.31   10.29
  -9  -4   6  409.71    9.52
  -9  -4   5   15.33    2.14
   9  -4  -5   24.13    4.61
  -9  -4   5   27.67    2.31
  -9  -4   4  474.51   12.04
  -9  -4   4  482.60   11.65
   9  -4  -3   28.35    4.67
  -9  -4   3   17.98    2.30
  -9  -4   2  444.10   11.39
  -9   4   2  415.95   11.38
   9  -4  -1   55.62    5.85
  -9  -4   1   58.78    3.71
  -9   4   1   55.39    3.74
  -9  -4   0  516.11   12.56
  -9   4   0  484.62   12.58
   9  -4   1   40.16    4.46
  -9  -4  -1   39.49    3.01
  -9   4  -1   34.53    2.97
  -9  -4  -2   49.25    3.32
  -9   4  -2   48.76    3.39
   9  -4   2   51.81    4.95
  -9  -4  -3   73.51    3.99
  -9   4  -3   76.06    4.16
   9  -4   3   74.70    5.74
  -9   4  -4  119.57    5.17
  -9  -4  -5   40.71    3.51
  -9   4  -5   42.94    3.03
  -9  -4  -6 1137.79   22.79
  -9   4  -6 1103.01   21.20
  -9  -4  -7  214.19    7.34
  -9   4  -7  198.59    6.31
  -9  -4  -8   31.42    2.65
  -9  -4  -8   32.82    2.90
  -9  -4  -9    3.62    1.47
  -9  -4 -10    3.81    1.25
   9  -5 -16   -0.14    1.41
   9  -5 -16    0.22    1.30
   9  -5 -15    8.96    2.57
   9  -5 -15   10.58    2.82
   9  -5 -14   48.99    4.42
   9  -5 -14   17.50    3.71
   9  -5 -13    6.11    2.47
   9  -5 -13    1.27    2.53
   9  -5 -12   41.40    4.62
   9  -5 -12   35.91    4.76
   9  -5 -11   56.88    5.47
  -9  -5  11   83.62    3.27
   9  -5 -10    3.14    2.67
  -9  -5  10    5.33    1.15
   9  -5 -10    6.93    3.48
   9  -5  -9  151.00    8.86
  -9  -5   9  168.94    5.41
  -9  -5   8  280.00    7.21
  -9  -5   8  297.16    7.81
  -9  -5   7  201.89    6.02
  -9  -5   7  205.91    6.39
  -9  -5   6   90.51    3.95
  -9  -5   6   89.36    4.10
  -9  -5   5  304.79    8.28
   9  -5  -5  358.47   14.65
  -9  -5   4  143.30    5.43
   9  -5  -4  171.40   10.07
   9  -5  -3    2.24    2.83
  -9  -5   3    1.83    1.36
  -9  -5   2   62.43    3.72
   9  -5  -2   59.11    6.32
   9  -5  -1  574.53   17.40
  -9  -5   1  503.10   12.51
   9  -5   0  335.26   13.07
   9  -5   1  419.45   14.59
   9  -5   2  395.44   13.93
   9  -5   3   66.21    3.57
   9  -5   3   73.00    5.77
  -9  -5  -4  104.01    5.40
  -9  -5  -5  137.03    6.08
  -9  -5  -6   29.09    2.31
  -9  -5  -6   27.08    2.79
   9  -5   7   18.30    2.33
  -9  -5  -7   22.30    2.44
  -9  -5  -7   15.63    1.62
   9  -5   8   48.38    2.77
  -9  -5  -8   53.03    3.16
  -9  -5  -9  473.47   10.54
   9  -5   9  447.96    9.60
  -9  -5 -10  181.39    5.03
   9  -5  10  159.70    4.26
  -9  -6  14    9.44    1.10
   9  -6 -14   -0.09    1.66
  -9  -6  13  261.88    5.08
   9  -6 -13    7.77    2.75
  -9  -6  12   11.95    1.39
   9  -6 -12    2.98    2.36
  -9  -6  11  500.83    9.03
   9  -6 -11  136.80    8.80
  -9  -6  10   32.98    2.10
  -9  -6  10   34.02    2.33
  -9  -6   9   69.43    3.18
  -9  -6   8   72.25    3.41
   9  -6  -8   68.31    6.35
  -9  -6   7   87.19    3.89
   9  -6  -7  110.27    7.86
   9  -6  -6   -2.90    3.13
  -9  -6   6    0.66    0.94
  -9  -6   6    1.18    1.07
   9  -6  -6    0.15    2.42
  -9  -6   5  274.75    7.81
  -9  -6   5  298.56    7.86
   9  -6  -5  302.53   11.95
   9  -6  -5  304.83   13.20
  -9  -6   4  379.29    9.39
   9  -6  -4  353.94   14.70
  -9  -6   3  217.17    6.75
  -9  -6   3  216.24    6.79
  -9  -6   2   52.14    3.26
   9  -6  -2   58.56    5.52
   9  -6  -1  104.94    7.33
  -9  -6   1   93.17    4.39
   9  -6   0  278.09   11.52
  -9  -6   0  230.00    6.98
   9  -6   1  364.13   13.43
  -9  -6  -2   18.97    2.09
   9  -6   2   22.55    3.71
  -9  -6  -3  192.38    6.24
  -9  -6  -3  207.49    7.62
  -9  -6  -4    0.11    0.98
  -9  -6  -4    1.03    1.61
   9  -6   5  511.65   13.27
  -9  -6  -5  509.54   12.29
   9  -6   6   74.26    4.40
  -9  -6  -6   79.30    4.00
  -9  -6  -6   75.26    4.06
   9  -6   7   29.85    2.63
  -9  -6  -7   30.97    2.48
  -9  -6  -7   31.00    2.49
  -9  -6  -8   28.05    2.14
  -9  -6  -9   28.73    1.83
  -9  -7  12   12.69    1.27
  -9  -7  12   13.69    1.42
  -9  -7  11    7.06    1.15
   9  -7 -11    0.11    2.05
   9  -7 -10   33.15    3.96
  -9  -7   9  218.63    5.49
   9  -7  -9   63.71    5.67
  -9  -7   8    1.50    0.96
   9  -7  -8    1.99    2.03
  -9  -7   8    3.74    1.08
  -9  -7   7  359.72    8.36
  -9  -7   7  354.36    8.41
   9  -7  -6   53.87    5.64
   9  -7  -6   82.60    5.72
  -9  -7   5  512.68   11.07
   9  -7  -5  489.47   15.38
  -9  -7   4   99.46    4.05
  -9  -7   4  103.01    4.08
   9  -7  -4  108.33    6.94
  -9  -7   3   32.91    2.39
  -9  -7   3   33.19    2.35
  -9  -7   2  196.70    5.90
  -9  -7   2  208.89    6.24
  -9  -7   2  188.63    5.86
  -9  -7   1  275.09    7.14
  -9  -7   1  265.02    7.28
  -9  -7   0   50.20    2.90
  -9  -7   0   49.49    2.65
   9  -7   0   53.92    5.15
  -9  -7  -1  188.15    5.37
  -9  -7  -1  200.07    5.94
  -9  -7  -2   15.99    1.68
  -9  -7  -3    9.01    1.28
   9  -7   3    9.15    2.26
  -9  -7  -4  285.45    6.88
   9  -7   4  336.96    9.98
  -9  -7  -5   58.79    3.34
   9  -7   5   59.16    3.88
  -9  -7  -6   72.71    3.46
   9  -7   6   74.98    3.90
  -9  -8   9   44.44    2.17
  -9  -8   8    0.57    0.69
  -9  -8   7    0.51    0.65
  -9  -8   6  536.36    9.92
  -9  -8   6  490.63    9.62
   9  -8  -5    9.60    2.47
  -9  -8   5   13.51    1.38
  -9  -8   4   55.62    2.53
  -9  -8   4   59.29    2.65
  -9  -8   3   16.08    1.49
  -9  -8   3   15.47    1.45
   9  -8  -3   11.22    2.81
   9  -8  -2    9.30    2.01
  -9  -8   2    7.56    1.22
  -9  -8   2    7.71    1.07
   9  -8  -1   86.85    4.80
  -9  -8   0  563.17   12.73
   9  -8   0  609.98   14.51
  -9  -8  -1   20.29    2.10
   9  -8   1   23.75    2.80
  -9  -8  -2   30.16    2.36
  -9  -8  -3   49.91    2.84
   9  -8   3   51.32    3.53
  -9  -8  -4    1.59    1.00
   9  -8   4    1.26    1.26
  -9  -8  -5   34.89    2.05
   9  -8   5   39.52    2.61
   9  -9   1   15.83    1.82
   9  -9   2   27.00    2.13
 -10   0  18  189.13    4.67
 -10   0  17    0.27    0.78
 -10   0  16  293.48    7.40
 -10   0  15    0.17    1.07
 -10   0  14    1.68    1.18
 -10   0  13    0.07    1.35
 -10   0  12   33.58    2.91
 -10   0  11    0.16    1.31
 -10   0  10  192.69    7.13
 -10   0   9    0.09    1.46
 -10   0   8   12.20    2.16
 -10   0   7    0.19    1.44
 -10   0   6    4.54    1.82
 -10   0   5    5.22    1.86
 -10   0   4  659.99   16.19
 -10   0   3    0.61    1.74
 -10   0   2   72.30    4.73
 -10   0   1    0.10    1.63
 -10   0   0 1120.74   23.59
 -10   0  -1    0.51    1.57
 -10   0  -2  148.20    6.61
 -10   0  -3    0.10    1.67
 -10   0  -4  565.45   14.27
 -10   0  -5    3.44    1.80
 -10   0  -6  389.75   10.72
 -10   0  -7   -0.59    1.55
 -10   0  -8  153.60    5.61
 -10   0  -9   -0.11    1.07
 -10   1  18    1.06    0.62
 -10  -1  18    1.52    0.63
 -10   1  17    3.19    0.92
 -10  -1  17    3.61    0.93
 -10   1  16    1.08    0.96
 -10  -1  16    0.83    0.93
 -10   1  15  159.82    5.31
 -10  -1  15  154.79    5.26
 -10   1  14  124.74    4.93
 -10  -1  14  121.89    4.87
 -10   1  13  360.34    9.55
 -10  -1  13  339.33    9.28
 -10   1  12  255.76    8.10
 -10  -1  12  266.87    8.17
 -10   1  11    7.91    1.93
 -10  -1  11    6.52    1.76
 -10   1  10   36.86    3.14
 -10  -1  10   39.56    3.22
 -10   1   9  165.67    6.68
 -10  -1   9  173.49    6.75
 -10   1   8  206.95    7.63
 -10  -1   8  201.95    7.45
 -10   1   7  146.55    6.36
 -10  -1   7  138.95    6.18
 -10   1   6  945.71   20.65
 -10  -1   6  999.42   20.87
 -10  -1   5   45.56    3.70
 -10   1   5   38.92    3.53
 -10  -1   4  141.75    6.38
 -10   1   4  135.51    6.28
 -10  -1   3  179.65    7.28
 -10   1   3  167.61    7.17
 -10   1   2   14.31    2.45
 -10  -1   2   12.79    2.33
 -10  -1   1  346.16   10.76
 -10   1   1  346.63   10.84
 -10  -1   0  566.03   14.48
 -10   1   0  542.53   14.36
 -10  -1  -1   96.92    5.32
 -10   1  -1  101.87    5.46
 -10  -1  -2   56.19    4.08
 -10   1  -2   56.30    4.10
 -10  -1  -3   70.88    4.45
 -10   1  -3   66.96    4.36
 -10  -1  -4  401.09   11.22
 -10   1  -4  391.02   11.24
 -10  -1  -5  378.66   10.63
 -10   1  -5  375.25   10.69
 -10  -1  -6    6.57    1.81
 -10   1  -6    7.48    1.90
 -10  -1  -7   38.50    2.93
 -10   1  -7   38.36    3.02
 -10  -1  -8   64.70    3.49
 -10   1  -8   61.07    3.46
 -10  -1  -8   57.31    3.20
 -10   2  18   13.95    1.03
 -10   2  17   76.14    2.56
 -10  -2  17   74.81    2.52
 -10   2  16    2.31    0.88
 -10  -2  16    2.60    0.94
  10  -2 -16   -0.19    1.26
 -10   2  15  197.46    5.10
 -10  -2  15  198.42    5.03
 -10   2  14   32.52    2.44
 -10  -2  14   33.56    2.44
 -10   2  13  222.50    6.19
 -10  -2  13  220.58    6.07
 -10   2  12   33.53    2.72
 -10  -2  12   33.63    2.73
 -10   2  11   91.89    4.42
 -10  -2  11   85.76    4.26
 -10   2  10  199.48    6.71
 -10  -2  10  200.05    6.62
 -10   2   9  366.41   10.42
 -10  -2   9  371.65   10.34
 -10   2   8  195.36    7.27
 -10  -2   8  202.24    7.27
 -10   2   7   38.47    3.24
 -10  -2   7   35.59    3.13
  10  -2  -6    1.83    2.69
 -10  -2   6    1.26    1.48
 -10   2   6    2.32    1.49
 -10  -2   5  707.10   16.71
 -10   2   5  693.68   16.79
 -10  -2   4   14.60    2.38
 -10   2   4   12.13    2.25
 -10  -2   3  138.71    6.19
 -10   2   3  131.28    6.18
 -10  -2   2    0.29    1.59
 -10   2   2   -0.39    1.65
 -10  -2   1    7.58    2.00
 -10   2   1    7.62    2.01
 -10   2   0  156.97    6.74
 -10  -2   0  158.47    6.72
 -10  -2  -1  753.47   17.06
 -10   2  -1  709.32   16.89
 -10  -2  -2  276.23    8.90
 -10   2  -2  261.79    8.88
 -10  -2  -3    6.43    1.85
 -10   2  -3    6.19    1.88
 -10  -2  -4   35.04    3.11
 -10   2  -4   36.22    3.19
 -10  -2  -5   62.38    3.84
 -10   2  -5   59.23    3.84
 -10  -2  -6   28.14    2.60
 -10   2  -6   26.08    2.55
 -10  -2  -7  411.06   10.09
 -10   2  -7  400.72   10.12
 -10  -2  -8    0.25    1.17
 -10  -2  -8    0.66    1.06
 -10   2  -8    0.86    1.12
 -10  -2  -9  165.38    5.09
  10  -3 -17   -0.75    0.87
 -10   3  17   10.34    0.89
  10  -3 -16   -0.13    1.23
 -10   3  16   25.83    1.60
  10  -3 -15   -0.08    1.44
 -10   3  15   18.07    1.61
 -10  -3  14   58.58    2.32
 -10   3  14   64.21    2.99
 -10  -3  14   65.24    2.96
 -10   3  13  173.32    5.12
 -10  -3  13  162.54    4.86
 -10   3  12   70.65    3.60
 -10  -3  12   69.03    3.47
 -10   3  11   68.27    3.65
 -10  -3  11   70.45    3.67
  10  -3 -10   -0.14    2.28
 -10   3  10    0.45    1.15
 -10  -3  10   -0.29    1.17
 -10  -3  10    0.58    0.74
 -10   3   9  322.96    8.93
 -10  -3   9  323.32    8.82
 -10  -3   9  308.99    7.20
 -10   3   8  457.12   11.84
 -10  -3   8  460.04   11.71
 -10  -3   8  453.46   10.20
 -10  -3   7   60.81    3.82
 -10   3   7   65.11    4.00
  10  -3  -7   73.83    6.58
 -10  -3   6   25.89    2.74
 -10   3   6   22.49    2.64
 -10  -3   6   24.60    1.96
 -10  -3   5  147.48    6.13
 -10   3   5  130.81    5.92
 -10  -3   5  133.29    4.85
 -10  -3   4   60.82    3.98
  10  -3  -4   68.66    6.04
  10  -3  -3  185.21    9.52
 -10  -3   3  181.28    6.92
 -10   3   3  165.82    6.82
 -10   3   2  230.23    8.13
 -10  -3   2  244.65    8.24
 -10  -3   1  120.04    5.51
 -10   3   1  108.19    5.44
  10  -3   0  327.68   11.89
 -10  -3   0  318.21    9.46
  10  -3   1   29.82    3.72
 -10  -3  -1   28.33    2.81
 -10   3  -1   27.97    2.82
 -10  -3  -2  101.39    4.93
 -10   3  -2   96.68    4.96
 -10  -3  -3  127.91    5.45
 -10   3  -3  122.99    5.47
 -10  -3  -4    0.07    1.32
 -10   3  -4    0.54    1.27
 -10  -3  -4    0.25    1.43
 -10  -3  -5  284.12    8.53
 -10  -3  -5  306.01    8.37
 -10   3  -5  298.39    8.52
 -10  -3  -6  420.54   10.32
 -10   3  -6  420.20   10.26
 -10   3  -7   69.29    3.42
 -10  -3  -8   23.83    2.21
 -10  -3  -9    6.03    1.17
  10  -4 -16    0.63    1.42
  10  -4 -15    0.37    1.60
  10  -4 -14    1.99    1.96
 -10  -4  14  156.11    3.54
  10  -4 -13    9.19    2.82
 -10  -4  13  108.97    3.32
 -10   4  13  107.94    3.56
  10  -4 -12   13.04    3.09
  10  -4 -12   54.82    5.32
  10  -4 -11   34.88    4.36
 -10  -4  11  169.28    4.25
  10  -4 -11   63.51    5.94
 -10   4  11  183.76    5.45
 -10  -4  10  353.81    7.86
 -10   4  10  373.11    9.15
 -10  -4   9  112.53    4.02
  10  -4  -9  103.76    7.45
 -10   4   9  110.67    4.70
 -10  -4   8   39.69    2.44
 -10  -4   8   39.94    2.83
 -10   4   8   36.23    2.83
  10  -4  -8   39.82    5.34
 -10  -4   7   94.44    3.91
 -10  -4   7   94.49    4.42
 -10   4   7   87.48    4.38
 -10  -4   7   85.37    3.43
 -10  -4   6  167.06    6.06
 -10   4   6  150.54    5.95
 -10  -4   6  158.26    5.06
  10  -4  -6  168.78    9.58
  10  -4  -5    7.73    3.18
 -10  -4   5    8.24    1.71
 -10   4   5    5.47    1.58
  10  -4  -4  565.39   17.94
 -10  -4   4  545.21   11.89
 -10  -4   4  540.20   12.67
  10  -4  -3    5.06    2.90
 -10  -4   3    5.09    1.61
 -10   4   3    4.64    1.58
 -10  -4   3    5.20    1.41
 -10  -4   2    0.52    1.16
 -10   4   2   -0.08    1.37
 -10  -4   1  126.67    5.24
 -10   4   1  112.31    5.12
 -10   4   0    0.83    1.22
  10  -4   0    0.15    2.24
  10  -4   1  448.11   14.00
 -10   4  -1  374.53   10.15
  10  -4   2  938.71   21.84
 -10   4  -2  861.38   17.91
 -10   4  -3   52.39    3.24
 -10  -4  -4    9.88    1.96
 -10   4  -4   10.03    1.67
 -10  -4  -5   87.95    4.39
 -10   4  -5   89.49    3.84
 -10  -4  -6   83.99    4.01
 -10  -4  -7    1.77    1.23
 -10  -4  -7    2.77    1.10
 -10  -4  -8  228.69    6.45
 -10  -4  -9   48.26    2.34
  10  -5 -15   -0.07    1.22
  10  -5 -14    3.46    2.08
 -10  -5  13   11.45    1.15
 -10  -5  12    1.77    0.83
  10  -5 -12   -0.25    2.25
  10  -5 -11   -0.14    2.50
  10  -5 -10    5.52    2.89
 -10  -5  10   14.27    1.38
  10  -5  -9    0.98    2.71
 -10  -5   9    2.86    0.94
 -10  -5   8  433.47    9.10
  10  -5  -8  262.73   12.24
 -10  -5   7  378.22    8.74
 -10  -5   7  365.24    8.21
 -10  -5   6    0.96    0.91
 -10  -5   6    0.76    0.96
  10  -5  -6    0.36    2.79
 -10  -5   5   19.44    1.85
 -10  -5   5   19.86    1.95
  10  -5  -5   21.77    4.15
  10  -5  -4   17.11    3.97
 -10  -5   4   19.74    1.89
  10  -5  -3    2.46    2.59
 -10  -5   3    0.88    1.05
  10  -5  -2  149.48    8.08
 -10  -5   2  123.28    4.86
  10  -5  -1  419.42   14.10
 -10  -5   1  377.61    9.63
  10  -5   0   36.39    4.32
 -10  -5   0   36.78    2.70
  10  -5   1    0.56    2.06
 -10  -5  -1    2.00    1.27
  10  -5   2   13.47    2.88
 -10  -5  -3   69.31    4.14
 -10  -5  -3   69.49    3.48
 -10  -5  -4    5.80    1.63
 -10  -5  -4    5.16    1.27
 -10  -5  -5    5.87    1.52
 -10  -5  -5    5.05    1.14
 -10  -5  -6  124.93    4.67
  10  -5   6  126.84    4.96
 -10  -5  -8   33.35    2.01
  10  -6 -14   -0.12    1.08
  10  -6 -13    0.47    1.47
 -10  -6  12    2.05    0.73
  10  -6 -12   -2.32    1.91
 -10  -6  11  613.94   11.71
  10  -6 -10   -0.13    2.23
 -10  -6  10    0.66    0.79
  10  -6 -10    0.82    1.68
 -10  -6   9   42.54    2.17
  10  -6  -9   28.63    3.21
  10  -6  -8   11.78    3.14
  10  -6  -8   16.59    2.93
  10  -6  -7    0.12    2.10
 -10  -6   7    1.45    0.90
  10  -6  -7    1.55    2.68
 -10  -6   6   98.26    3.52
 -10  -6   6   99.22    3.76
 -10  -6   5  357.52    8.36
 -10  -6   5  367.61    8.61
 -10  -6   4  282.05    7.29
  10  -6  -4  322.90   11.74
 -10  -6   3  276.97    7.24
 -10  -6   3  276.09    7.28
  10  -6  -2  194.31    9.11
 -10  -6   2  191.22    5.76
 -10  -6   2  186.30    5.68
  10  -6  -1  205.47    9.26
 -10  -6   1  201.39    5.87
 -10  -6   1  201.73    6.01
  10  -6   0    9.15    2.74
 -10  -6   0    7.63    1.29
 -10  -6   0   10.29    1.54
  10  -6   1    9.25    2.62
 -10  -6  -1    8.34    1.25
 -10  -6  -2   61.96    2.98
 -10  -6  -2   55.49    2.59
 -10  -6  -2   61.13    3.70
 -10  -6  -3  782.73   16.21
 -10  -6  -3  764.67   14.50
  10  -6   4    2.38    1.56
 -10  -6  -4    1.49    1.16
 -10  -6  -4    1.66    0.78
 -10  -6  -5  142.81    4.78
  10  -6   5  144.52    5.40
 -10  -6  -5  134.05    4.80
 -10  -6  -6   73.17    3.08
 -10  -6  -6   70.44    3.02
 -10  -7  10   41.34    1.96
 -10  -7   9    0.75    0.66
 -10  -7   8    4.12    0.89
 -10  -7   8    3.31    0.82
  10  -7  -8    2.11    1.70
 -10  -7   7  146.88    4.19
 -10  -7   7  141.19    4.08
 -10  -7   6   10.87    1.25
  10  -7  -6    5.54    2.14
 -10  -7   5   10.12    1.19
  10  -7  -5    8.10    2.42
 -10  -7   4    2.63    0.94
 -10  -7   3    2.40    0.92
 -10  -7   3    0.97    0.80
  10  -7  -3   -0.25    2.05
  10  -7  -2  214.66    8.99
 -10  -7   2  222.50    5.78
 -10  -7   1  368.44    8.09
 -10  -7   1  354.77    7.72
 -10  -7   0   15.27    1.30
 -10  -7  -1    2.27    0.84
  10  -7   2   28.62    2.80
  10  -7   3   18.44    2.20
 -10  -7  -3   16.90    1.79
  10  -7   4  293.61    7.84
 -10  -7  -4  273.21    6.87
 -10  -7  -5  128.75    3.86
  10  -8  -6   65.15    3.93
 -10  -8   2  346.13    8.08
 -10  -8   1    6.86    1.23
  10  -8  -1    6.12    1.48
 -10  -8   0  121.87    4.06
  10  -8   0  131.55    4.88
 -10  -8  -1   24.97    1.75
  10  -8   1   24.62    2.16
 -10  -8  -2  127.35    3.79
 -11   0  17   -0.23    0.56
 -11   0  16  197.88    5.08
 -11   0  15   -0.04    0.83
 -11   0  14    0.25    0.94
 -11   0  13   -0.41    1.15
 -11   0  12   17.66    2.09
 -11   0  11    0.85    1.29
 -11   0  10  538.37   12.89
 -11   0   9    1.36    1.43
 -11   0   8   19.86    2.44
 -11   0   7    0.81    1.59
 -11   0   6    3.24    1.80
 -11   0   5    0.57    1.75
 -11   0   4    2.68    1.74
 -11   0   3   -0.87    1.82
 -11   0   2  785.96   18.00
 -11   0   1    0.87    1.68
 -11   0   0  133.62    6.13
 -11   0  -1    0.27    1.66
 -11   0  -2   35.47    3.17
 -11   0  -3    0.33    1.46
 -11   0  -4  767.25   16.46
 -11   0  -5    0.40    1.31
 -11   0  -6  154.04    5.37
 -11   0  -7    0.25    1.01
 -11   1  17   41.14    1.75
 -11  -1  17   39.39    1.71
 -11   1  16   81.01    2.91
 -11  -1  16   83.47    2.94
 -11   1  15    4.34    1.05
 -11  -1  15    3.52    0.98
 -11   1  14   81.62    3.53
 -11  -1  14   85.28    3.56
 -11   1  13   86.56    3.87
 -11  -1  13   86.22    3.83
 -11   1  12  182.96    6.12
 -11  -1  12  183.60    6.10
 -11   1  11  183.54    6.35
 -11  -1  11  182.49    6.31
 -11   1  10   54.41    3.54
 -11  -1  10   57.33    3.60
 -11   1   9   10.74    1.93
 -11  -1   9   11.60    1.93
 -11  -1   8    5.79    1.81
 -11   1   8    6.98    1.88
 -11  -1   7  352.55   10.33
 -11   1   7  359.29   10.44
 -11   1   6 1218.88   24.70
 -11  -1   6 1259.25   24.78
 -11  -1   5   23.51    2.91
 -11   1   5   25.22    2.99
 -11   1   4  218.07    8.04
 -11  -1   4  226.51    8.10
 -11  -1   3  130.31    6.06
 -11   1   3  121.66    5.95
 -11  -1   2   25.94    3.00
 -11   1   2   26.86    3.05
 -11  -1   1   40.29    3.54
 -11   1   1   39.09    3.53
 -11  -1   0  348.93   10.24
 -11   1   0  328.54   10.14
 -11  -1  -1  119.24    5.56
 -11   1  -1  113.25    5.49
 -11  -1  -2   69.18    4.13
 -11   1  -2   65.29    4.11
 -11  -1  -3   45.50    3.35
 -11   1  -3   45.97    3.36
 -11  -1  -4  148.91    5.74
 -11   1  -4  147.20    5.78
 -11  -1  -5  155.80    5.61
 -11   1  -5  151.13    5.59
 -11  -1  -6    0.28    1.11
 -11   1  -6    0.92    1.10
 -11  -1  -7   68.02    3.08
 -11   1  -7   61.95    3.01
 -11   2  16   35.49    1.69
 -11  -2  16   37.19    1.69
 -11   2  15  158.10    4.47
 -11  -2  15  155.48    4.41
 -11   2  14   46.50    2.54
 -11  -2  14   49.59    2.56
 -11   2  13   94.44    3.88
 -11  -2  13   92.71    3.79
 -11   2  12  104.54    4.31
 -11  -2  12  101.09    4.20
 -11   2  11   73.94    3.79
 -11  -2  11   74.07    3.73
 -11   2  10  150.41    5.48
 -11  -2  10  154.97    5.48
 -11  -2   9   16.66    2.12
 -11   2   9   14.36    2.09
 -11  -2   8  104.36    3.58
 -11  -2   8  121.32    5.26
 -11   2   8  115.37    5.20
 -11  -2   7  228.64    7.52
 -11   2   7  230.05    7.64
 -11  -2   6   13.23    2.15
 -11   2   6   12.17    2.23
 -11  -2   5  136.65    5.88
 -11   2   5  132.39    5.94
 -11  -2   4    1.05    1.53
 -11   2   4    0.18    1.72
 -11  -2   3  376.14   10.63
 -11   2   3  357.46   10.58
 -11  -2   2  236.38    8.07
 -11   2   2  223.84    8.00
 -11  -2   1    1.38    1.40
 -11   2   1    0.53    1.45
 -11  -2   0  125.66    5.54
 -11   2   0  103.79    5.19
 -11  -2  -1   84.05    4.46
 -11   2  -1   88.00    4.65
 -11  -2  -2   50.05    3.42
 -11   2  -2   46.37    3.38
 -11  -2  -3  278.70    8.12
 -11   2  -3  257.45    8.02
 -11  -2  -4  161.40    5.67
 -11   2  -4  153.97    5.69
 -11  -2  -5   31.79    2.42
 -11   2  -5   31.28    2.46
 -11  -2  -6    2.41    1.07
 -11   2  -6    2.29    1.11
 -11  -2  -7    9.72    1.34
 -11   2  -7   11.69    1.41
  11  -3 -16   -0.10    0.96
 -11   3  15   93.82    2.59
  11  -3 -15   -0.21    1.37
  11  -3 -14   -0.09    1.59
 -11   3  14   -0.04    0.72
 -11   3  13   38.22    2.20
  11  -3 -13    0.94    2.03
 -11   3  12   41.87    2.48
  11  -3 -12    1.42    2.22
 -11  -3  11  118.54    4.24
 -11   3  11  122.67    4.41
 -11  -3  10  138.54    4.88
 -11   3  10  137.52    4.95
  11  -3  -9    1.33    2.41
 -11  -3   9    5.16    1.35
 -11   3   9    4.30    1.34
 -11  -3   9    3.89    0.87
 -11  -3   8  211.01    6.66
 -11   3   8  219.86    6.91
 -11  -3   7   56.19    2.74
 -11  -3   7   63.42    3.67
 -11   3   7   61.54    3.70
 -11  -3   6   -0.45    1.50
 -11   3   6   -0.94    1.52
  11  -3  -6   -0.60    2.36
 -11  -3   5  170.07    4.99
 -11  -3   5  190.18    6.58
 -11   3   5  183.96    6.61
 -11  -3   4  272.39    8.22
 -11   3   4  256.62    8.19
 -11  -3   3  128.52    5.45
 -11   3   3  118.82    5.34
 -11  -3   3  119.01    4.45
 -11  -3   2  300.59    8.68
 -11   3   2  267.08    8.49
  11  -3  -1  469.19   13.77
 -11  -3   1  452.75   11.24
 -11  -3   0   41.56    3.02
 -11   3   0   37.30    2.97
 -11  -3  -1   72.17    3.81
 -11   3  -1   70.55    3.91
 -11  -3  -2   22.11    2.31
 -11  -3  -2   24.15    2.27
 -11   3  -2   23.73    2.34
 -11  -3  -3   12.14    1.76
 -11   3  -3   11.02    1.73
 -11   3  -4   28.66    2.26
 -11   3  -5   26.17    2.04
 -11   3  -6  241.81    6.01
 -11  -3  -7   50.57    2.48
  11  -4 -15    0.05    0.99
  11  -4 -14    3.51    1.78
  11  -4 -13   -0.18    1.78
  11  -4 -12    0.95    1.92
  11  -4 -11    4.93    2.36
 -11   4  10   96.39    3.63
 -11  -4  10   84.24    2.71
 -11   4   9   37.51    2.46
 -11  -4   9   38.13    1.99
 -11  -4   8  361.40    7.35
 -11   4   8  372.13    8.52
 -11  -4   7   48.60    2.44
 -11   4   7   44.25    2.85
 -11  -4   6   18.52    1.50
 -11  -4   6   19.49    1.70
 -11   4   6   15.43    1.94
 -11   4   5   40.10    2.84
 -11  -4   5   41.25    2.25
 -11   4   4  211.54    6.76
 -11  -4   4  224.18    6.02
  11  -4  -3   40.10    4.20
 -11   4   3   32.61    2.59
 -11  -4   3   34.34    2.29
 -11   4   2  178.69    6.08
 -11  -4   2  196.19    5.84
  11  -4  -1   27.82    3.59
 -11   4   1   24.00    2.21
 -11  -4   1   25.99    2.13
  11  -4   0   63.69    4.73
 -11  -4   0   65.83    3.29
 -11   4   0   65.67    3.38
 -11   4  -1    3.15    1.12
 -11  -4  -1    3.72    1.21
 -11  -4  -2  484.76   11.66
 -11   4  -2  478.20   10.59
 -11  -4  -3  160.67    5.55
 -11  -4  -4  110.18    4.17
  11  -4   5   86.54    3.65
 -11  -4  -5   82.93    3.16
 -11  -4  -6   23.56    1.85
  11  -5 -13    2.39    1.44
  11  -5 -12    2.11    1.78
 -11  -5  11    3.93    0.83
  11  -5 -11    1.25    1.31
  11  -5 -10    2.41    2.19
 -11  -5  10   58.67    2.08
  11  -5  -9    0.12    2.04
 -11  -5   9    0.63    0.61
  11  -5  -8    9.55    2.78
 -11  -5   8   58.67    2.42
  11  -5  -7    2.49    2.19
 -11  -5   7   10.54    1.25
 -11  -5   6   90.04    3.27
  11  -5  -6   89.61    5.53
 -11  -5   6   82.65    2.91
 -11  -5   5  108.62    3.84
  11  -5  -5  112.04    6.32
 -11  -5   5  104.44    3.57
 -11  -5   4  165.13    4.98
 -11  -5   4  167.33    4.80
 -11  -5   3    3.87    1.10
 -11  -5   3    3.33    0.99
  11  -5  -3    3.76    2.14
 -11  -5   2  137.52    4.44
  11  -5  -2  133.77    6.92
 -11  -5   1   50.28    2.62
  11  -5  -1   44.88    4.16
 -11  -5   0    3.06    1.00
  11  -5   0    3.23    1.95
 -11  -5  -1  209.53    5.66
 -11  -5  -1  196.61    6.54
 -11  -5  -2   74.41    3.67
 -11  -5  -3   66.94    2.71
 -11  -5  -3   63.99    3.20
 -11  -5  -4    5.73    1.19
  11  -5   4    6.96    1.43
 -11  -5  -5   38.78    2.19
  11  -6 -11   -0.29    1.48
  11  -6 -10   -0.08    1.69
  11  -6  -9  174.05    7.69
 -11  -6   9  514.66    7.98
 -11  -6   8   17.94    1.29
  11  -6  -8    9.73    2.12
 -11  -6   7   48.12    2.17
 -11  -6   6   77.35    2.88
  11  -6  -5   33.27    3.49
 -11  -6   5   44.15    2.18
 -11  -6   4    1.92    0.75
  11  -6  -4    0.11    1.83
  11  -6  -3  166.52    7.66
 -11  -6   3  247.41    5.72
 -11  -6   2   24.16    1.63
 -11  -6   2   23.60    1.65
 -11  -6   1  182.59    4.72
 -11  -6   1  186.85    4.83
 -11  -6   0   22.47    2.14
 -11  -6   0   23.79    1.62
 -11  -6  -1  110.32    4.26
  11  -6   2   70.98    3.69
 -11  -6  -2   67.55    3.11
  11  -6   3   37.60    2.45
 -11  -6  -3   28.45    1.91
  11  -7  -8    1.92    1.04
  11  -7  -7    6.31    1.49
  11  -7  -6   43.87    3.21
  11  -7  -4   13.76    2.21
  11  -7  -2   16.86    1.82
  11  -7  -1    5.01    1.28
  11  -7   0   84.10    3.67
 -11  -7  -1  136.83    4.01
 -12   0  15   -0.08    0.55
 -12   0  14  239.77    5.80
 -12   0  13    0.08    0.85
 -12   0  12    1.82    1.06
 -12   0  11    0.06    1.03
 -12   0  10   -0.24    1.14
 -12   0   9    0.60    1.24
 -12   0   8   75.03    4.03
 -12   0   7   -0.59    1.35
 -12   0   6    9.84    1.93
 -12   0   5    0.63    1.49
 -12   0   4   27.05    2.74
 -12   0   3   -0.56    1.53
 -12   0   2  350.78    9.77
 -12   0   1   -0.45    1.47
 -12   0   0   48.97    3.29
 -12   0  -1    0.40    1.22
 -12   0  -2  310.38    8.35
 -12   0  -3    0.33    1.03
 -12   0  -4    9.15    1.43
 -12  -1  15    3.28    0.69
 -12   1  15    2.86    0.69
 -12  -1  14    1.69    0.79
 -12   1  14    1.99    0.81
  12  -1 -13   -0.06    1.21
 -12  -1  13    0.32    0.82
 -12   1  13    0.66    0.88
 -12  -1  12  127.98    3.99
 -12   1  12  127.54    4.01
 -12  -1  11  132.13    4.73
 -12   1  11  130.88    4.75
 -12  -1  10  219.47    6.60
 -12   1  10  214.73    6.60
 -12  -1   9  265.35    7.65
 -12   1   9  256.40    7.60
 -12  -1   8    0.27    1.32
 -12   1   8    0.83    1.39
 -12  -1   7  218.58    7.12
 -12   1   7  215.23    7.11
 -12  -1   6   10.22    1.90
 -12   1   6   12.05    2.04
 -12  -1   5  109.51    5.02
 -12   1   5  115.10    5.21
 -12  -1   4  618.26   14.09
 -12   1   4  597.87   14.04
 -12  -1   3   37.31    3.05
 -12   1   3   38.71    3.09
 -12  -1   2   17.79    2.32
 -12   1   2   16.39    2.27
 -12  -1   1   72.27    3.95
 -12   1   1   68.69    3.87
 -12  -1   0   42.10    2.99
 -12   1   0   36.44    2.86
 -12   1  -1  115.34    4.81
 -12  -1  -1  118.07    4.84
 -12  -1  -2  179.29    5.83
 -12   1  -2  173.18    5.81
 -12  -1  -3   81.14    3.61
 -12   1  -3   77.32    3.56
 -12  -1  -4   25.80    1.95
 -12   1  -4   28.89    2.07
 -12  -1  -5    9.46    1.20
 -12   1  -5    8.51    1.20
 -12   2  14   13.78    1.21
 -12   2  13  247.36    4.76
 -12  -2  13  244.36    4.66
 -12  -2  12   54.11    2.51
 -12   2  12   55.01    2.56
 -12  -2  11    7.48    1.29
 -12   2  11    6.49    1.25
  12  -2 -10   -0.09    1.52
 -12  -2  10    1.53    1.09
 -12   2  10    0.38    1.04
 -12  -2   9  164.85    5.51
 -12   2   9  165.68    5.59
 -12  -2   8    3.61    1.31
 -12   2   8    4.49    1.40
 -12  -2   7  146.83    5.32
 -12   2   7  136.71    5.22
 -12  -2   6   18.65    2.18
 -12   2   6   18.84    2.21
 -12  -2   5   52.43    3.32
 -12   2   5   56.17    3.49
 -12  -2   4    8.65    1.75
 -12   2   4   10.85    1.97
 -12  -2   3  270.40    7.73
 -12   2   3  262.37    7.77
 -12   2   2   91.12    4.32
 -12  -2   2   84.68    3.29
 -12  -2   1   67.66    3.60
 -12   2   1   64.24    3.60
 -12  -2   0   21.01    2.11
 -12   2   0   19.03    2.08
 -12  -2  -1  155.42    5.28
 -12   2  -1  148.26    5.28
 -12  -2  -2   34.01    2.36
 -12   2  -2   33.17    2.36
 -12  -2  -3  206.96    5.63
 -12   2  -3  191.57    5.61
 -12   2  -4    8.97    1.28
 -12   2  -5  146.34    3.98
 -12   3  13   12.69    1.03
  12  -3 -13   -0.06    1.07
 -12   3  12  115.64    3.16
  12  -3 -12    1.02    1.50
 -12   3  11   10.91    1.24
  12  -3 -11    0.23    1.44
 -12   3  10   21.45    1.76
  12  -3 -10    0.09    1.67
 -12   3   9  386.07    6.93
  12  -3  -9    8.29    2.46
 -12  -3   8    3.32    0.71
 -12   3   8    3.23    1.18
 -12  -3   7  106.46    3.36
 -12   3   7  128.05    4.66
 -12  -3   6   53.73    2.40
 -12   3   6   63.30    3.31
 -12   3   5   29.28    2.39
 -12  -3   4   29.65    1.72
 -12   3   4   36.03    2.57
  12  -3  -4   28.14    3.22
 -12  -3   3   47.90    2.25
 -12   3   3   52.42    3.05
  12  -3  -3   43.24    3.66
 -12  -3   2   16.28    1.44
 -12   3   2   18.74    1.91
  12  -3  -2   14.93    2.38
 -12   3   1    3.03    1.15
 -12  -3   1    1.89    0.87
 -12   3   0   24.76    2.04
 -12  -3   0   26.92    1.80
 -12  -3   0   22.69    2.00
 -12   3  -1   23.32    1.90
 -12  -3  -1   25.42    1.75
 -12   3  -2  162.90    4.75
 -12  -3  -2  159.26    4.51
 -12   3  -3    4.96    0.93
  12  -4 -12    0.17    1.13
  12  -4 -12    2.89    1.06
  12  -4 -11    0.86    1.32
  12  -4 -10   -0.23    1.50
  12  -4  -9   -0.16    1.53
 -12  -4   8  225.55    3.89
  12  -4  -8    5.43    2.16
 -12  -4   7    3.05    0.74
  12  -4  -7    2.58    1.74
  12  -4  -6   69.75    4.51
 -12  -4   6   91.86    3.01
 -12  -4   5    2.27    0.76
  12  -4  -5    2.41    1.79
  12  -4  -4    4.61    1.87
 -12  -4   4    5.47    0.84
 -12  -4   4    5.68    0.95
 -12  -4   3   52.20    2.22
 -12  -4   3   52.59    2.36
 -12  -4   2  284.39    6.05
  12  -4  -2  186.56    7.45
 -12  -4   1    2.83    0.80
  12  -4  -1    1.05    1.37
 -12  -4   0   33.45    1.83
 -12  -4   0   32.25    2.20
 -12  -4  -1   96.78    3.52
  12  -5 -10    0.66    1.05
  12  -5  -7   19.90    2.41
  12  -5  -6    8.43    2.01
 -12  -5   6   21.63    1.33
  12  -5  -5  137.83    6.46
 -12  -5   5  276.76    5.50
  12  -5  -4   42.23    3.46
 -12  -5   4   87.78    2.77
 -12  -5   3    5.48    0.84
  12  -5  -3    1.51    1.46
  12  -5  -2   -0.44    1.36
 -12  -5   1    1.16    0.90
 -12  -5   0   -0.20    0.73
 -12  -5  -1   30.17    1.74
  12  -6  -8    0.88    0.93
  12  -6  -6    2.06    1.16
  12  -6  -5    3.06    1.31
  12  -6  -4    4.25    1.32
  12  -6  -2   58.07    2.73
 -12  -6   2   57.72    2.46
 -13   0  12    2.22    0.70
 -13   0  11   -0.17    0.70
 -13   0  10   36.00    2.12
 -13   0   9   -0.09    0.89
 -13   0   8   15.57    1.66
 -13   0   7   -0.05    1.05
 -13   0   6  436.57    9.93
 -13   0   5    0.32    0.98
 -13   0   4   -0.32    1.01
 -13   0   3    0.05    0.95
 -13   0   2    4.89    1.23
 -13   0   1    0.47    0.96
 -13   0   0  400.48    8.82
 -13  -1  12   47.72    2.00
 -13   1  12   52.66    2.09
 -13  -1  11   49.46    2.21
 -13   1  11   49.10    2.23
 -13  -1  10  305.18    7.00
 -13   1  10  309.00    7.06
 -13  -1   9   91.48    3.43
 -13   1   9   88.49    3.43
 -13  -1   8    1.44    0.94
 -13   1   8    1.47    0.97
 -13  -1   7  105.84    3.97
 -13   1   7  105.20    4.00
 -13  -1   6  146.14    4.82
 -13   1   6  140.86    4.82
 -13   1   5  109.66    4.16
 -13  -1   5  106.52    4.11
 -13  -1   4  287.23    7.35
 -13   1   4  288.81    7.44
 -13  -1   3   95.82    3.81
 -13   1   3   97.09    3.87
 -13  -1   2    2.14    1.03
 -13   1   2    3.06    1.09
 -13  -1   1   65.53    2.97
 -13   1   1   64.79    2.99
 -13  -1   0    2.62    0.95
 -13   1   0    3.43    1.02
 -13  -1  -1   26.27    1.68
 -13   1  -1   27.26    1.75
 -13   1  -2    0.29    0.57
 -13   2  11  110.77    3.23
 -13   2  10   12.02    1.23
 -13  -2   9   53.91    2.38
 -13   2   9   52.43    2.43
 -13  -2   8   88.42    3.27
 -13   2   8   91.73    3.38
 -13  -2   7    0.65    0.84
 -13   2   7    1.35    0.91
  13  -2  -6    1.40    1.20
 -13  -2   6    4.85    1.11
 -13   2   6    4.48    1.14
 -13  -2   5   98.88    3.43
 -13   2   5   97.68    3.53
 -13  -2   4  159.99    4.78
 -13   2   4  162.01    4.91
 -13  -2   3   -0.20    0.90
 -13   2   3   -0.39    0.88
 -13   2   2   26.68    1.89
 -13  -2   2   24.89    1.79
 -13   2   1  158.14    4.60
 -13   2   0  160.17    4.37
  13  -3 -10    0.65    0.87
  13  -3  -9    9.96    1.54
  13  -3  -8   23.17    2.23
 -13   3   8  103.16    2.87
  13  -3  -7   12.58    1.76
 -13   3   7   49.14    2.05
  13  -3  -6   28.13    2.47
 -13   3   6  106.65    3.10
 -13   3   5  158.83    3.78
  13  -3  -5   38.10    2.80
  13  -3  -4   -0.26    0.94
 -13   3   4   -0.51    0.89
 -13   3   3   37.87    1.91
 -13   3   2   67.25    2.43
  13  -4  -8    3.75    1.09
  13  -4  -7   -0.05    0.88
  13  -4  -6   17.91    1.75
   0   0   0    0.00    0.00


TITL 20240722DEA_auto in P2(1)/c
REM P2(1)/c (#14 in standard setting)
CELL 1.54184  11.100573  10.117324  17.540672  90.0000 104.8558  90.0000
ZERR    8.00   0.000551   0.000396   0.000800   0.0000   0.0049   0.0000
LATT  1
SYMM -x, y+1/2,-z+1/2
SFAC C H N O
UNIT 88.00 80.00 8.00 8.00
REM  CrysAlisPro recorded range (K): Min=200.0; max=200.0; aver:200.0
TEMP -73
TREF
HKLF 4
END
_computing_structure_solution     'SHELXT 2014/5 (Sheldrick, 2014)'
;
_shelx_hkl_checksum                41510
_olex2_submission_special_instructions  'No special instructions were received'
_oxdiff_exptl_absorpt_empirical_details
;
Empirical correction (ABSPACK) includes:
- Absorption correction using spherical harmonics
- Frame scaling
;
_oxdiff_exptl_absorpt_empirical_full_max  2.214
_oxdiff_exptl_absorpt_empirical_full_min  0.433
