# Supplementary material for: Thermally activated delayed phosphorescence triggered by charge separation state carrier storage in an organic scintillator
Source: Natl Sci Rev. 2025 Feb 12;12(5):nwaf045. doi: 10.1093/nsr/nwaf045 (PMC11970249; doi:10.1093/nsr/nwaf045)
Supplement: nwaf045_Supplemental_Files [file nwaf045_supplemental_files.zip › TPP-3C2B-DMA(10).cif]

data_tpp-3c2b-dma(10)
_audit_creation_date               2024-07-24
_audit_creation_method
;
Olex2 1.5
(compiled 2024.02.16 svn.r378c4104 for OlexSys, GUI svn.r6928)
;
_shelx_SHELXL_version_number       '2019/2'
_audit_contact_author_address      ?
_audit_contact_author_email        ?
_audit_contact_author_name         ''
_audit_contact_author_phone        ?
_publ_contact_author_id_orcid      ?
_publ_section_references
;
Dolomanov, O.V., Bourhis, L.J., Gildea, R.J, Howard, J.A.K. & Puschmann, H.
 (2009), J. Appl. Cryst. 42, 339-341.

Sheldrick, G.M. (2015). Acta Cryst. C71, 3-8.
;
_chemical_name_common              ?
_chemical_name_systematic          ?
_chemical_formula_moiety           'C21 H21 Br P, Br'
_chemical_formula_sum              'C21 H21 Br2 P'
_chemical_formula_weight           464.17
_chemical_melting_point            ?
loop_
  _atom_type_symbol
  _atom_type_description
  _atom_type_scat_dispersion_real
  _atom_type_scat_dispersion_imag
  _atom_type_scat_source
 'C' 'C' 0.0181 0.0091 'International Tables Vol C Tables 4.2.6.8 and 6.1.1.4'
 'H' 'H' 0.0000 0.0000 'International Tables Vol C Tables 4.2.6.8 and 6.1.1.4'
 'Br' 'Br' -0.6763 1.2805
 'International Tables Vol C Tables 4.2.6.8 and 6.1.1.4'
 'P' 'P' 0.2955 0.4335 'International Tables Vol C Tables 4.2.6.8 and 6.1.1.4'

_shelx_space_group_comment
;
The symmetry employed for this shelxl refinement is uniquely defined
by the following loop, which should always be used as a source of
symmetry information in preference to the above space-group names.
They are only intended as comments.
;
_space_group_crystal_system        'monoclinic'
_space_group_IT_number             14
_space_group_name_H-M_alt          'P 1 21/c 1'
_space_group_name_Hall             '-P 2ybc'
loop_
  _space_group_symop_operation_xyz
 'x, y, z'
 '-x, y+1/2, -z+1/2'
 '-x, -y, -z'
 'x, -y-1/2, z-1/2'

_cell_length_a                     11.1004(2)
_cell_length_b                     10.1265(2)
_cell_length_c                     17.5401(3)
_cell_angle_alpha                  90
_cell_angle_beta                   104.834(2)
_cell_angle_gamma                  90
_cell_volume                       1905.94(6)
_cell_formula_units_Z              4
_cell_measurement_reflns_used      10002
_cell_measurement_temperature      200.00(10)
_cell_measurement_theta_max        75.0450
_cell_measurement_theta_min        4.0900
_shelx_estimated_absorpt_T_max     0.525
_shelx_estimated_absorpt_T_min     0.308
_exptl_absorpt_coefficient_mu      6.166
_exptl_absorpt_correction_T_max    1.00000
_exptl_absorpt_correction_T_min    0.63431
_exptl_absorpt_correction_type     multi-scan
_exptl_absorpt_process_details
;
CrysAlisPro 1.171.43.124a (Rigaku Oxford Diffraction, 2024)
Empirical absorption correction using spherical harmonics,
implemented in SCALE3 ABSPACK scaling algorithm.
;
_exptl_absorpt_special_details     ?
_exptl_crystal_colour              colourless
_exptl_crystal_colour_primary      colourless
_exptl_crystal_density_diffrn      1.618
_exptl_crystal_density_meas        ?
_exptl_crystal_density_method      ?
_exptl_crystal_description         block
_exptl_crystal_F_000               928
_exptl_crystal_size_max            0.25
_exptl_crystal_size_mid            0.2
_exptl_crystal_size_min            0.12
_exptl_transmission_factor_max     ?
_exptl_transmission_factor_min     ?
_diffrn_reflns_av_R_equivalents    0.0256
_diffrn_reflns_av_unetI/netI       0.0186
_diffrn_reflns_Laue_measured_fraction_full  0.994
_diffrn_reflns_Laue_measured_fraction_max  0.957
_diffrn_reflns_limit_h_max         13
_diffrn_reflns_limit_h_min         -13
_diffrn_reflns_limit_k_max         12
_diffrn_reflns_limit_k_min         -12
_diffrn_reflns_limit_l_max         19
_diffrn_reflns_limit_l_min         -21
_diffrn_reflns_number              11104
_diffrn_reflns_point_group_measured_fraction_full  0.994
_diffrn_reflns_point_group_measured_fraction_max  0.957
_diffrn_reflns_theta_full          67.684
_diffrn_reflns_theta_max           74.917
_diffrn_reflns_theta_min           4.120
_diffrn_ambient_environment        N~2~
_diffrn_ambient_temperature        200.00(10)
_diffrn_detector                   'Hybrid Pixel Array Detector'
_diffrn_detector_area_resol_mean   10.0000
_diffrn_detector_type              HyPix
_diffrn_measured_fraction_theta_full  0.994
_diffrn_measured_fraction_theta_max  0.957
_diffrn_measurement_details
;
List of Runs (angles in degrees, time in seconds):

  # Type    Start    End  Width  t~exp~   \w     \q     \k     \f   Frames
--------------------------------------------------------------------------
  1  \w     38.00  99.00   0.50    0.05    --  108.41 -77.00   0.00  122
  2  \w     40.00  67.00   0.50    0.05    --  108.41 -61.00-150.00   54
  3  \w    -33.00  22.00   0.50    0.05    --  -37.28  93.00 -82.00  110
  4  \w    -96.00 -41.00   0.50    0.05    --  -97.00  93.00 -82.00  110
  5  \w    -66.00 -40.00   0.50    0.05    --  -37.28  93.00 -82.00   52
  6  \w    -47.00  20.00   0.50    0.05    --   37.28 -19.00-120.00  134
  7  \w     42.00  68.00   0.50    0.05    --  108.41 -61.00-180.00   52
  8  \w     40.00  65.00   0.50    0.05    --  108.41 -61.00-120.00   50
  9  \w    -43.00  21.00   0.50    0.05    --   37.28 -19.00-180.00  128
 10  \w     33.00  68.00   0.50    0.05    --  108.41 -61.00  30.00   70
 11  \w     34.00  67.00   0.50    0.05    --  108.41 -61.00 150.00   66
 12  \w    142.00 167.00   0.50    0.05    --  108.41  61.00 -30.00   50
 13  \w     84.00 167.00   0.50    0.05    --  108.41  93.00 -82.00  166
 14  \w     79.00 175.00   0.50    0.05    --  108.41  61.00-120.00  192
 15  \w     86.00 175.00   0.50    0.05    --  108.41  77.00  60.00  178
 16  \w     87.00 113.00   0.50    0.05    --  108.41  61.00 -30.00   52
 17  \w    -32.00  78.00   0.50    0.05    --   37.28 -93.00 166.00  220
 18  \w     58.00 104.00   0.50    0.05    --  108.41 -93.00 166.00   92
 19  \w    -56.00 -21.00   0.50    0.05    --  -97.00  61.00 120.00   70
 20  \w    -52.00 -22.00   0.50    0.05    --  -97.00  61.00  60.00   60
 21  \w    -53.00 -21.00   0.50    0.05    --  -97.00  45.00-120.00   64
 22  \w   -132.00-106.00   0.50    0.05    --  -97.00 -61.00-120.00   52
 23  \w    -93.00 -68.00   0.50    0.05    --  -97.00 -61.00-120.00   50
 24  \w   -130.00 -84.00   0.50    0.05    --  -97.00-125.00 -30.00   92
 25  \w   -163.00-133.00   0.50    0.05    --  -97.00-125.00 -30.00   60
 26  \w   -155.00-130.00   0.50    0.05    --  -97.00 -93.00 166.00   50
;
_diffrn_measurement_device         'four-circle diffractometer'
_diffrn_measurement_device_type    'ROD, Synergy Custom system, HyPix'
_diffrn_measurement_method         '\w scans'
_diffrn_orient_matrix_type        
 'CrysAlisPro convention (1999,Acta A55,543-557)'
_diffrn_orient_matrix_UB_11        -0.0209780000
_diffrn_orient_matrix_UB_12        -0.1049477000
_diffrn_orient_matrix_UB_13        0.0588443000
_diffrn_orient_matrix_UB_21        -0.0557075000
_diffrn_orient_matrix_UB_22        -0.0941567000
_diffrn_orient_matrix_UB_23        -0.0689987000
_diffrn_orient_matrix_UB_31        0.1306863000
_diffrn_orient_matrix_UB_32        -0.0570449000
_diffrn_orient_matrix_UB_33        0.0055864000
_diffrn_radiation_monochromator    mirror
_diffrn_radiation_probe            x-ray
_diffrn_radiation_type             'Cu K\a'
_diffrn_radiation_wavelength       1.54184
_diffrn_source                     'Rotating-anode X-ray tube'
_diffrn_source_type                'Rigaku (Cu) X-ray Source'
_reflns_Friedel_coverage           0.000
_reflns_Friedel_fraction_full      .
_reflns_Friedel_fraction_max       .
_reflns_number_gt                  3650
_reflns_number_total               3751
_reflns_special_details
;
 Reflections were merged by SHELXL according to the crystal
 class for the calculation of statistics and refinement.
 
 _reflns_Friedel_fraction is defined as the number of unique
 Friedel pairs measured divided by the number that would be
 possible theoretically, ignoring centric projections and
 systematic absences.
;
_reflns_threshold_expression       'I > 2\s(I)'
_computing_cell_refinement         'CrysAlisPro 1.171.43.124a (Rigaku OD, 2024)'
_computing_data_collection        
 'CrysAlisPro system (CCD 43.124a 64-bit (release 23-05-2024))'
_computing_data_reduction          'CrysAlisPro 1.171.43.124a (Rigaku OD, 2024)'
_computing_molecular_graphics      'Olex2 1.5 (Dolomanov et al., 2009)'
_computing_publication_material    'Olex2 1.5 (Dolomanov et al., 2009)'
_computing_structure_refinement    'SHELXL 2019/2 (Sheldrick, 2015)'
_computing_structure_solution      'SHELXT 2018/2 (Sheldrick, 2018)'
_refine_diff_density_max           0.606
_refine_diff_density_min           -1.018
_refine_diff_density_rms           0.098
_refine_ls_extinction_coef         .
_refine_ls_extinction_method       none
_refine_ls_goodness_of_fit_ref     1.048
_refine_ls_hydrogen_treatment      constr
_refine_ls_matrix_type             full
_refine_ls_number_parameters       217
_refine_ls_number_reflns           3751
_refine_ls_number_restraints       0
_refine_ls_R_factor_all            0.0345
_refine_ls_R_factor_gt             0.0338
_refine_ls_restrained_S_all        1.048
_refine_ls_shift/su_max            0.001
_refine_ls_shift/su_mean           0.000
_refine_ls_structure_factor_coef   Fsqd
_refine_ls_weighting_details      
 'w=1/[\s^2^(Fo^2^)+(0.0595P)^2^+1.9910P] where P=(Fo^2^+2Fc^2^)/3'
_refine_ls_weighting_scheme        calc
_refine_ls_wR_factor_gt            0.0930
_refine_ls_wR_factor_ref           0.0936
_refine_special_details            ?
_olex2_refinement_description
;
1. Fixed Uiso
 At 1.2 times of:
  All C(H) groups, All C(H,H) groups
2.a Secondary CH2 refined with riding coordinates:
 C19(H19A,H19B), C20(H20A,H20B), C21(H21A,H21B)
2.b Aromatic/amide H refined with riding coordinates:
 C2(H2), C3(H3), C4(H4), C5(H5), C6(H6), C8(H8), C9(H9), C10(H10), C11(H11),
 C12(H12), C14(H14), C15(H15), C16(H16), C17(H17), C18(H18)
;
_atom_sites_solution_hydrogens     geom
_atom_sites_solution_primary       ?
_atom_sites_solution_secondary     ?
loop_
  _atom_site_label
  _atom_site_type_symbol
  _atom_site_fract_x
  _atom_site_fract_y
  _atom_site_fract_z
  _atom_site_U_iso_or_equiv
  _atom_site_adp_type
  _atom_site_occupancy
  _atom_site_site_symmetry_order
  _atom_site_calc_flag
  _atom_site_refinement_flags_posn
  _atom_site_refinement_flags_adp
  _atom_site_refinement_flags_occupancy
  _atom_site_disorder_assembly
  _atom_site_disorder_group
 Br1 Br 0.69288(3) 0.23380(3) 0.46423(2) 0.04631(12) Uani 1 1 d . . . . .
 P1 P 0.77479(5) 0.69582(5) 0.53747(3) 0.01787(13) Uani 1 1 d . . . . .
 C1 C 0.6948(2) 0.8010(2) 0.59074(13) 0.0204(4) Uani 1 1 d . . . . .
 C2 C 0.6688(2) 0.9328(2) 0.57021(14) 0.0275(5) Uani 1 1 d . . . . .
 H2 H 0.692402 0.969411 0.526295 0.033 Uiso 1 1 calc R U . . .
 C3 C 0.6083(2) 1.0107(3) 0.61409(16) 0.0316(5) Uani 1 1 d . . . . .
 H3 H 0.591554 1.100940 0.600678 0.038 Uiso 1 1 calc R U . . .
 C4 C 0.5723(2) 0.9568(3) 0.67730(15) 0.0300(5) Uani 1 1 d . . . . .
 H4 H 0.529949 1.009830 0.706822 0.036 Uiso 1 1 calc R U . . .
 C5 C 0.5979(2) 0.8254(3) 0.69776(14) 0.0283(5) Uani 1 1 d . . . . .
 H5 H 0.572996 0.789033 0.741269 0.034 Uiso 1 1 calc R U . . .
 C6 C 0.6594(2) 0.7471(2) 0.65535(14) 0.0253(5) Uani 1 1 d . . . . .
 H6 H 0.677460 0.657434 0.669814 0.030 Uiso 1 1 calc R U . . .
 C7 C 0.9074(2) 0.6287(2) 0.60806(13) 0.0209(4) Uani 1 1 d . . . . .
 C8 C 0.9914(2) 0.7165(3) 0.65525(15) 0.0297(5) Uani 1 1 d . . . . .
 H8 H 0.979218 0.809033 0.648190 0.036 Uiso 1 1 calc R U . . .
 C9 C 1.0928(2) 0.6687(3) 0.71261(16) 0.0366(6) Uani 1 1 d . . . . .
 H9 H 1.151095 0.727942 0.744217 0.044 Uiso 1 1 calc R U . . .
 C10 C 1.1079(2) 0.5333(3) 0.72311(15) 0.0352(6) Uani 1 1 d . . . . .
 H10 H 1.176237 0.500176 0.762772 0.042 Uiso 1 1 calc R U . . .
 C11 C 1.0252(3) 0.4465(3) 0.67694(16) 0.0332(6) Uani 1 1 d . . . . .
 H11 H 1.037529 0.354116 0.684654 0.040 Uiso 1 1 calc R U . . .
 C12 C 0.9233(2) 0.4930(2) 0.61879(14) 0.0261(5) Uani 1 1 d . . . . .
 H12 H 0.865865 0.433040 0.587111 0.031 Uiso 1 1 calc R U . . .
 C13 C 0.8222(2) 0.7915(2) 0.46393(13) 0.0218(4) Uani 1 1 d . . . . .
 C14 C 0.7277(2) 0.8427(3) 0.40228(15) 0.0286(5) Uani 1 1 d . . . . .
 H14 H 0.642729 0.826854 0.400740 0.034 Uiso 1 1 calc R U . . .
 C15 C 0.7584(3) 0.9169(3) 0.34339(15) 0.0326(5) Uani 1 1 d . . . . .
 H15 H 0.694585 0.953140 0.301867 0.039 Uiso 1 1 calc R U . . .
 C16 C 0.8825(3) 0.9377(3) 0.34547(15) 0.0343(6) Uani 1 1 d . . . . .
 H16 H 0.903614 0.987918 0.304974 0.041 Uiso 1 1 calc R U . . .
 C17 C 0.9761(3) 0.8862(3) 0.40598(17) 0.0367(6) Uani 1 1 d . . . . .
 H17 H 1.060884 0.900466 0.406498 0.044 Uiso 1 1 calc R U . . .
 C18 C 0.9467(2) 0.8135(2) 0.46609(15) 0.0278(5) Uani 1 1 d . . . . .
 H18 H 1.010896 0.779397 0.508132 0.033 Uiso 1 1 calc R U . . .
 C19 C 0.6749(2) 0.5652(2) 0.48817(13) 0.0213(4) Uani 1 1 d . . . . .
 H19A H 0.668329 0.496575 0.527107 0.026 Uiso 1 1 calc R U . . .
 H19B H 0.590358 0.600978 0.465243 0.026 Uiso 1 1 calc R U . . .
 C20 C 0.7243(2) 0.5019(2) 0.42216(14) 0.0256(5) Uani 1 1 d . . . . .
 H20A H 0.718253 0.566905 0.379174 0.031 Uiso 1 1 calc R U . . .
 H20B H 0.813343 0.479177 0.443339 0.031 Uiso 1 1 calc R U . . .
 C21 C 0.6529(3) 0.3791(2) 0.38902(15) 0.0287(5) Uani 1 1 d . . . . .
 H21A H 0.673974 0.353623 0.339489 0.034 Uiso 1 1 calc R U . . .
 H21B H 0.562338 0.397414 0.376568 0.034 Uiso 1 1 calc R U . . .
 Br2 Br 0.38482(2) 0.62985(2) 0.33150(2) 0.02788(11) Uani 1 1 d . . . . .

loop_
  _atom_site_aniso_label
  _atom_site_aniso_U_11
  _atom_site_aniso_U_22
  _atom_site_aniso_U_33
  _atom_site_aniso_U_23
  _atom_site_aniso_U_13
  _atom_site_aniso_U_12
 Br1 0.0653(2) 0.02346(17) 0.0444(2) 0.00450(11) 0.00341(15) -0.00519(13)
 P1 0.0206(3) 0.0155(3) 0.0173(3) 0.00077(19) 0.0045(2) -0.00015(19)
 C1 0.0211(10) 0.0189(10) 0.0210(10) -0.0011(8) 0.0050(8) -0.0009(8)
 C2 0.0348(13) 0.0216(11) 0.0271(12) 0.0023(9) 0.0099(10) 0.0026(10)
 C3 0.0366(13) 0.0208(12) 0.0362(13) -0.0022(10) 0.0072(11) 0.0075(10)
 C4 0.0242(11) 0.0348(13) 0.0305(12) -0.0106(10) 0.0060(9) 0.0036(10)
 C5 0.0288(12) 0.0326(13) 0.0258(12) -0.0030(10) 0.0110(9) -0.0029(10)
 C6 0.0281(12) 0.0226(11) 0.0266(12) 0.0007(9) 0.0093(9) -0.0019(9)
 C7 0.0207(10) 0.0219(11) 0.0198(10) 0.0014(8) 0.0048(8) 0.0022(8)
 C8 0.0302(12) 0.0279(12) 0.0289(12) -0.0029(10) 0.0037(10) -0.0037(10)
 C9 0.0276(13) 0.0500(17) 0.0290(13) -0.0081(12) 0.0012(10) -0.0052(12)
 C10 0.0266(12) 0.0547(17) 0.0230(11) 0.0040(11) 0.0039(9) 0.0119(12)
 C11 0.0392(14) 0.0319(13) 0.0293(12) 0.0079(10) 0.0105(11) 0.0135(11)
 C12 0.0288(12) 0.0237(12) 0.0253(11) 0.0010(9) 0.0061(9) 0.0034(9)
 C13 0.0294(11) 0.0169(10) 0.0207(10) 0.0002(8) 0.0096(9) -0.0019(9)
 C14 0.0307(12) 0.0299(12) 0.0259(12) 0.0056(10) 0.0086(10) 0.0012(10)
 C15 0.0474(15) 0.0276(13) 0.0238(12) 0.0062(10) 0.0111(11) 0.0030(11)
 C16 0.0523(16) 0.0273(13) 0.0272(12) 0.0018(10) 0.0174(11) -0.0087(11)
 C17 0.0388(15) 0.0381(15) 0.0386(14) -0.0021(12) 0.0196(12) -0.0139(12)
 C18 0.0275(12) 0.0279(12) 0.0276(12) 0.0000(10) 0.0062(9) -0.0030(10)
 C19 0.0243(10) 0.0190(10) 0.0209(10) -0.0014(8) 0.0063(8) -0.0027(8)
 C20 0.0323(12) 0.0233(11) 0.0228(11) -0.0024(9) 0.0101(9) -0.0047(9)
 C21 0.0356(13) 0.0240(12) 0.0254(12) -0.0012(9) 0.0057(10) -0.0029(10)
 Br2 0.03388(17) 0.02401(16) 0.02601(16) -0.00184(9) 0.00814(11) 0.00148(9)

_geom_special_details
;
 All esds (except the esd in the dihedral angle between two l.s. planes)
 are estimated using the full covariance matrix.  The cell esds are taken
 into account individually in the estimation of esds in distances, angles
 and torsion angles; correlations between esds in cell parameters are only
 used when they are defined by crystal symmetry.  An approximate (isotropic)
 treatment of cell esds is used for estimating esds involving l.s. planes.
;
loop_
  _geom_bond_atom_site_label_1
  _geom_bond_atom_site_label_2
  _geom_bond_distance
  _geom_bond_site_symmetry_2
  _geom_bond_publ_flag
 Br1 C21 1.950(3) . ?
 P1 C1 1.795(2) . ?
 P1 C7 1.797(2) . ?
 P1 C13 1.796(2) . ?
 P1 C19 1.799(2) . ?
 C1 C2 1.393(3) . ?
 C1 C6 1.402(3) . ?
 C2 H2 0.9500 . ?
 C2 C3 1.389(3) . ?
 C3 H3 0.9500 . ?
 C3 C4 1.383(4) . ?
 C4 H4 0.9500 . ?
 C4 C5 1.389(4) . ?
 C5 H5 0.9500 . ?
 C5 C6 1.381(3) . ?
 C6 H6 0.9500 . ?
 C7 C8 1.396(3) . ?
 C7 C12 1.393(3) . ?
 C8 H8 0.9500 . ?
 C8 C9 1.391(4) . ?
 C9 H9 0.9500 . ?
 C9 C10 1.387(4) . ?
 C10 H10 0.9500 . ?
 C10 C11 1.375(4) . ?
 C11 H11 0.9500 . ?
 C11 C12 1.397(3) . ?
 C12 H12 0.9500 . ?
 C13 C14 1.399(3) . ?
 C13 C18 1.391(3) . ?
 C14 H14 0.9500 . ?
 C14 C15 1.388(3) . ?
 C15 H15 0.9500 . ?
 C15 C16 1.386(4) . ?
 C16 H16 0.9500 . ?
 C16 C17 1.383(4) . ?
 C17 H17 0.9500 . ?
 C17 C18 1.391(4) . ?
 C18 H18 0.9500 . ?
 C19 H19A 0.9900 . ?
 C19 H19B 0.9900 . ?
 C19 C20 1.542(3) . ?
 C20 H20A 0.9900 . ?
 C20 H20B 0.9900 . ?
 C20 C21 1.510(3) . ?
 C21 H21A 0.9900 . ?
 C21 H21B 0.9900 . ?

loop_
  _geom_angle_atom_site_label_1
  _geom_angle_atom_site_label_2
  _geom_angle_atom_site_label_3
  _geom_angle
  _geom_angle_site_symmetry_1
  _geom_angle_site_symmetry_3
  _geom_angle_publ_flag
 C1 P1 C7 107.02(10) . . ?
 C1 P1 C13 109.18(11) . . ?
 C1 P1 C19 111.14(10) . . ?
 C7 P1 C19 110.41(11) . . ?
 C13 P1 C7 111.09(11) . . ?
 C13 P1 C19 108.01(10) . . ?
 C2 C1 P1 122.12(17) . . ?
 C2 C1 C6 120.0(2) . . ?
 C6 C1 P1 117.91(18) . . ?
 C1 C2 H2 120.1 . . ?
 C3 C2 C1 119.9(2) . . ?
 C3 C2 H2 120.1 . . ?
 C2 C3 H3 120.0 . . ?
 C4 C3 C2 120.0(2) . . ?
 C4 C3 H3 120.0 . . ?
 C3 C4 H4 119.9 . . ?
 C3 C4 C5 120.2(2) . . ?
 C5 C4 H4 119.9 . . ?
 C4 C5 H5 119.7 . . ?
 C6 C5 C4 120.5(2) . . ?
 C6 C5 H5 119.7 . . ?
 C1 C6 H6 120.3 . . ?
 C5 C6 C1 119.4(2) . . ?
 C5 C6 H6 120.3 . . ?
 C8 C7 P1 118.21(18) . . ?
 C12 C7 P1 121.31(18) . . ?
 C12 C7 C8 120.4(2) . . ?
 C7 C8 H8 120.0 . . ?
 C9 C8 C7 120.1(2) . . ?
 C9 C8 H8 120.0 . . ?
 C8 C9 H9 120.4 . . ?
 C10 C9 C8 119.2(3) . . ?
 C10 C9 H9 120.4 . . ?
 C9 C10 H10 119.5 . . ?
 C11 C10 C9 121.0(2) . . ?
 C11 C10 H10 119.5 . . ?
 C10 C11 H11 119.7 . . ?
 C10 C11 C12 120.5(3) . . ?
 C12 C11 H11 119.7 . . ?
 C7 C12 C11 118.9(2) . . ?
 C7 C12 H12 120.6 . . ?
 C11 C12 H12 120.6 . . ?
 C14 C13 P1 117.09(18) . . ?
 C18 C13 P1 122.60(18) . . ?
 C18 C13 C14 120.3(2) . . ?
 C13 C14 H14 120.1 . . ?
 C15 C14 C13 119.8(2) . . ?
 C15 C14 H14 120.1 . . ?
 C14 C15 H15 120.2 . . ?
 C16 C15 C14 119.7(2) . . ?
 C16 C15 H15 120.2 . . ?
 C15 C16 H16 119.7 . . ?
 C17 C16 C15 120.6(2) . . ?
 C17 C16 H16 119.7 . . ?
 C16 C17 H17 119.8 . . ?
 C16 C17 C18 120.4(3) . . ?
 C18 C17 H17 119.8 . . ?
 C13 C18 C17 119.3(2) . . ?
 C13 C18 H18 120.4 . . ?
 C17 C18 H18 120.4 . . ?
 P1 C19 H19A 109.2 . . ?
 P1 C19 H19B 109.2 . . ?
 H19A C19 H19B 107.9 . . ?
 C20 C19 P1 111.87(15) . . ?
 C20 C19 H19A 109.2 . . ?
 C20 C19 H19B 109.2 . . ?
 C19 C20 H20A 109.1 . . ?
 C19 C20 H20B 109.1 . . ?
 H20A C20 H20B 107.9 . . ?
 C21 C20 C19 112.27(19) . . ?
 C21 C20 H20A 109.1 . . ?
 C21 C20 H20B 109.1 . . ?
 Br1 C21 H21A 109.5 . . ?
 Br1 C21 H21B 109.5 . . ?
 C20 C21 Br1 110.81(17) . . ?
 C20 C21 H21A 109.5 . . ?
 C20 C21 H21B 109.5 . . ?
 H21A C21 H21B 108.1 . . ?

loop_
  _geom_torsion_atom_site_label_1
  _geom_torsion_atom_site_label_2
  _geom_torsion_atom_site_label_3
  _geom_torsion_atom_site_label_4
  _geom_torsion
  _geom_torsion_site_symmetry_1
  _geom_torsion_site_symmetry_2
  _geom_torsion_site_symmetry_3
  _geom_torsion_site_symmetry_4
  _geom_torsion_publ_flag
 P1 C1 C2 C3 -179.1(2) . . . . ?
 P1 C1 C6 C5 179.86(18) . . . . ?
 P1 C7 C8 C9 177.7(2) . . . . ?
 P1 C7 C12 C11 -177.17(18) . . . . ?
 P1 C13 C14 C15 -179.6(2) . . . . ?
 P1 C13 C18 C17 178.5(2) . . . . ?
 P1 C19 C20 C21 171.06(17) . . . . ?
 C1 P1 C7 C8 -55.2(2) . . . . ?
 C1 P1 C7 C12 121.4(2) . . . . ?
 C1 P1 C13 C14 -66.1(2) . . . . ?
 C1 P1 C13 C18 114.8(2) . . . . ?
 C1 P1 C19 C20 161.71(16) . . . . ?
 C1 C2 C3 C4 -1.0(4) . . . . ?
 C2 C1 C6 C5 0.5(4) . . . . ?
 C2 C3 C4 C5 0.8(4) . . . . ?
 C3 C4 C5 C6 0.0(4) . . . . ?
 C4 C5 C6 C1 -0.6(4) . . . . ?
 C6 C1 C2 C3 0.3(4) . . . . ?
 C7 P1 C1 C2 124.9(2) . . . . ?
 C7 P1 C1 C6 -54.4(2) . . . . ?
 C7 P1 C13 C14 176.08(18) . . . . ?
 C7 P1 C13 C18 -3.0(2) . . . . ?
 C7 P1 C19 C20 -79.69(18) . . . . ?
 C7 C8 C9 C10 -1.2(4) . . . . ?
 C8 C7 C12 C11 -0.6(4) . . . . ?
 C8 C9 C10 C11 1.0(4) . . . . ?
 C9 C10 C11 C12 -0.6(4) . . . . ?
 C10 C11 C12 C7 0.4(4) . . . . ?
 C12 C7 C8 C9 1.0(4) . . . . ?
 C13 P1 C1 C2 4.6(2) . . . . ?
 C13 P1 C1 C6 -174.78(18) . . . . ?
 C13 P1 C7 C8 63.9(2) . . . . ?
 C13 P1 C7 C12 -119.5(2) . . . . ?
 C13 P1 C19 C20 41.96(19) . . . . ?
 C13 C14 C15 C16 1.0(4) . . . . ?
 C14 C13 C18 C17 -0.5(4) . . . . ?
 C14 C15 C16 C17 -0.5(4) . . . . ?
 C15 C16 C17 C18 -0.6(4) . . . . ?
 C16 C17 C18 C13 1.1(4) . . . . ?
 C18 C13 C14 C15 -0.5(4) . . . . ?
 C19 P1 C1 C2 -114.4(2) . . . . ?
 C19 P1 C1 C6 66.2(2) . . . . ?
 C19 P1 C7 C8 -176.28(18) . . . . ?
 C19 P1 C7 C12 0.3(2) . . . . ?
 C19 P1 C13 C14 54.9(2) . . . . ?
 C19 P1 C13 C18 -124.2(2) . . . . ?
 C19 C20 C21 Br1 -72.1(2) . . . . ?

_shelx_res_file
;
TITL 10_auto_a.res in P2(1)/c
    tpp-3c2b-dma(10).res
    created by SHELXL-2019/2 at 15:23:55 on 24-Jul-2024
REM Old TITL 10_auto_a.res in P2(1)/c
REM SHELXT solution in P2(1)/c: R1 0.115, Rweak 0.005, Alpha 0.024
REM <I/s> 1.833 for 227 systematic absences, Orientation as input
REM Formula found by SHELXT: C21 P Br2
CELL 1.54184 11.1004 10.1265 17.5401 90 104.834 90
ZERR 4 0.0002 0.0002 0.0003 0 0.002 0
LATT 1
SYMM -X,0.5+Y,0.5-Z
SFAC C H Br P
UNIT 84 84 8 4

L.S. 10
PLAN  5
SIZE 0.2 0.25 0.12
TEMP -73
CONF
list 4
MORE -1
BOND $H
fmap 2 53
acta
REM <olex2.extras>
REM <HklSrc "%.\\TPP-3C2B-DMA(10).hkl">
REM </olex2.extras>

WGHT    0.059500    1.991000
FVAR       0.55660
BR1   3    0.692881    0.233800    0.464226    11.00000    0.06528    0.02346 =
         0.04435    0.00450    0.00341   -0.00519
P1    4    0.774791    0.695825    0.537470    11.00000    0.02056    0.01554 =
         0.01733    0.00077    0.00452   -0.00015
C1    1    0.694837    0.801027    0.590740    11.00000    0.02110    0.01893 =
         0.02104   -0.00107    0.00498   -0.00095
C2    1    0.668799    0.932844    0.570213    11.00000    0.03478    0.02156 =
         0.02709    0.00234    0.00988    0.00260
AFIX  43
H2    2    0.692402    0.969411    0.526295    11.00000   -1.20000
AFIX   0
C3    1    0.608257    1.010696    0.614089    11.00000    0.03659    0.02083 =
         0.03618   -0.00216    0.00719    0.00748
AFIX  43
H3    2    0.591554    1.100940    0.600678    11.00000   -1.20000
AFIX   0
C4    1    0.572310    0.956778    0.677302    11.00000    0.02420    0.03483 =
         0.03048   -0.01061    0.00597    0.00358
AFIX  43
H4    2    0.529949    1.009830    0.706822    11.00000   -1.20000
AFIX   0
C5    1    0.597931    0.825358    0.697760    11.00000    0.02883    0.03258 =
         0.02576   -0.00302    0.01099   -0.00293
AFIX  43
H5    2    0.572996    0.789033    0.741269    11.00000   -1.20000
AFIX   0
C6    1    0.659375    0.747068    0.655346    11.00000    0.02805    0.02258 =
         0.02656    0.00065    0.00930   -0.00191
AFIX  43
H6    2    0.677460    0.657434    0.669814    11.00000   -1.20000
AFIX   0
C7    1    0.907389    0.628748    0.608056    11.00000    0.02067    0.02189 =
         0.01982    0.00141    0.00483    0.00216
C8    1    0.991368    0.716527    0.655253    11.00000    0.03019    0.02794 =
         0.02889   -0.00290    0.00372   -0.00374
AFIX  43
H8    2    0.979218    0.809033    0.648190    11.00000   -1.20000
AFIX   0
C9    1    1.092817    0.668661    0.712615    11.00000    0.02755    0.05003 =
         0.02896   -0.00806    0.00124   -0.00519
AFIX  43
H9    2    1.151095    0.727942    0.744217    11.00000   -1.20000
AFIX   0
C10   1    1.107853    0.533331    0.723110    11.00000    0.02664    0.05466 =
         0.02302    0.00396    0.00392    0.01190
AFIX  43
H10   2    1.176237    0.500176    0.762772    11.00000   -1.20000
AFIX   0
C11   1    1.025218    0.446488    0.676941    11.00000    0.03918    0.03194 =
         0.02929    0.00789    0.01046    0.01354
AFIX  43
H11   2    1.037529    0.354116    0.684654    11.00000   -1.20000
AFIX   0
C12   1    0.923317    0.492982    0.618792    11.00000    0.02884    0.02367 =
         0.02534    0.00102    0.00609    0.00339
AFIX  43
H12   2    0.865865    0.433040    0.587111    11.00000   -1.20000
AFIX   0
C13   1    0.822180    0.791478    0.463926    11.00000    0.02944    0.01694 =
         0.02071    0.00020    0.00963   -0.00186
C14   1    0.727665    0.842744    0.402282    11.00000    0.03071    0.02992 =
         0.02585    0.00561    0.00856    0.00123
AFIX  43
H14   2    0.642729    0.826854    0.400740    11.00000   -1.20000
AFIX   0
C15   1    0.758377    0.916890    0.343387    11.00000    0.04742    0.02759 =
         0.02377    0.00618    0.01106    0.00301
AFIX  43
H15   2    0.694585    0.953140    0.301867    11.00000   -1.20000
AFIX   0
C16   1    0.882545    0.937748    0.345473    11.00000    0.05226    0.02731 =
         0.02719    0.00179    0.01736   -0.00873
AFIX  43
H16   2    0.903614    0.987918    0.304974    11.00000   -1.20000
AFIX   0
C17   1    0.976090    0.886196    0.405977    11.00000    0.03875    0.03810 =
         0.03859   -0.00206    0.01960   -0.01389
AFIX  43
H17   2    1.060884    0.900466    0.406498    11.00000   -1.20000
AFIX   0
C18   1    0.946670    0.813545    0.466087    11.00000    0.02748    0.02786 =
         0.02758   -0.00005    0.00625   -0.00298
AFIX  43
H18   2    1.010896    0.779397    0.508132    11.00000   -1.20000
AFIX   0
C19   1    0.674880    0.565193    0.488165    11.00000    0.02432    0.01902 =
         0.02090   -0.00142    0.00631   -0.00272
AFIX  23
H19A  2    0.668329    0.496575    0.527107    11.00000   -1.20000
H19B  2    0.590358    0.600978    0.465243    11.00000   -1.20000
AFIX   0
C20   1    0.724295    0.501931    0.422164    11.00000    0.03233    0.02330 =
         0.02284   -0.00238    0.01006   -0.00473
AFIX  23
H20A  2    0.718253    0.566905    0.379174    11.00000   -1.20000
H20B  2    0.813343    0.479177    0.443339    11.00000   -1.20000
AFIX   0
C21   1    0.652884    0.379050    0.389023    11.00000    0.03565    0.02398 =
         0.02543   -0.00121    0.00568   -0.00294
AFIX  23
H21A  2    0.673974    0.353623    0.339489    11.00000   -1.20000
H21B  2    0.562338    0.397414    0.376568    11.00000   -1.20000
AFIX   0

BR2   3    0.384820    0.629851    0.331497    11.00000    0.03388    0.02401 =
         0.02601   -0.00184    0.00814    0.00148
HKLF 4


REM  10_auto_a.res in P2(1)/c
REM wR2 = 0.0936, GooF = S = 1.048, Restrained GooF = 1.048 for all data
REM R1 = 0.0338 for 3650 Fo > 4sig(Fo) and 0.0345 for all 3751 data
REM 217 parameters refined using 0 restraints

END

WGHT      0.0595      1.9803

REM Highest difference peak  0.606,  deepest hole -1.018,  1-sigma level  0.098
Q1    1   0.3637  0.6382  0.2793  11.00000  0.05    0.61
Q2    1   0.4006  0.6342  0.3881  11.00000  0.05    0.51
Q3    1   0.7020  0.2221  0.4123  11.00000  0.05    0.49
Q4    1   0.7171  0.6225  0.5173  11.00000  0.05    0.41
Q5    1   0.6593  0.4353  0.5949  11.00000  0.05    0.41
;
_shelx_res_checksum                92467
_shelx_hkl_file
;
   0   0   1    2.22    0.19
   0   0   2 2782.63   22.38
   0   0   3    0.52    0.40
   0   0   4 1451.03   13.99
   0   0   5    0.92    0.60
   0   0   6 5129.80   43.73
   0   0   7    0.12    0.74
   0   0   8 2356.23   24.45
   0   0   9    1.44    0.97
   0   0  10 1407.94   17.92
   0   0 -11    0.54    0.62
   0   0  11   20.71    2.13
   0   0  12   10.09    1.63
   0   0 -12    6.15    1.21
   0   0  13    1.56    1.16
   0   0 -13    1.19    0.84
   0   0 -13    0.58    0.79
   0   0 -14 4369.59   43.30
   0   0 -14 5122.34   45.09
   0   0 -15    0.87    1.02
   0   0 -16 2613.74   27.06
   0   0 -16 2776.61   29.16
   0   0 -17   -0.24    1.21
   0   0 -18  183.90    5.41
   0   0 -19    1.40    0.98
   0   0 -20  168.20    4.23
   0   0 -21    0.17    0.49
   0   1   0    0.83    0.13
   0   1   1  502.95    4.58
   0   1   2  606.77    5.66
   0   1   3 1030.25    9.37
   0   1   5  996.72   10.56
   0   1   6 3792.04   32.73
   0   1   7  276.91    5.52
   0   1   8  279.38    6.08
   0   1   9  150.28    4.70
   0   1  10 4214.58   40.56
   0  -1 -11  136.24    4.19
   0   1 -11  137.92    4.20
   0  -1  11  118.31    4.76
   0   1  11  131.33    5.05
   0   1  11  113.66    4.69
   0  -1 -12   45.65    2.64
   0   1 -12   45.14    2.62
   0   1  12   35.02    2.75
   0  -1  12   36.57    2.80
   0   1  12   36.64    2.82
   0   1 -13   26.47    2.04
   0  -1 -13   26.12    2.05
   0  -1 -13   30.67    2.24
   0   1 -13   30.73    2.24
   0  -1  13   25.95    2.42
   0   1  13   24.37    2.42
   0   1 -14  476.48    9.25
   0  -1 -14  471.39    9.24
   0   1 -14  539.81    9.95
   0  -1 -14  544.44    9.99
   0  -1 -15  344.56    8.10
   0  -1 -15  326.82    7.67
   0   1 -15  324.04    7.66
   0   1 -16   40.52    2.55
   0   1 -16   42.15    2.80
   0  -1 -16   41.31    2.79
   0  -1 -17  358.22    7.56
   0  -1 -17  352.45    7.94
   0   1 -17  336.75    7.78
   0   1 -18  584.73   10.18
   0  -1 -18  609.50   10.32
   0   1 -19    4.80    1.10
   0  -1 -19    5.67    1.13
   0  -1 -20  467.98    7.44
   0   1 -20  467.93    7.42
   0   1 -21  215.65    3.83
   0  -1 -21  207.41    3.79
   0  -2  -1  547.15    4.64
   0   2  -1  543.03    4.69
   0   2   1  609.74    4.86
   0   2   1  508.87    5.45
   0   2   3 1431.37   13.32
   0   2   3 1420.39   12.61
   0   2   4 3573.64   29.23
   0   2   5 1881.96   17.14
   0   2   6  572.90    7.45
   0   2   7 4423.35   38.28
   0   2   8  357.94    6.66
   0   2   9  361.71    7.35
   0   2 -10 2156.01   20.95
   0  -2 -10 2194.32   20.90
   0   2  10 1668.13   21.68
   0   2  10 1746.30   22.29
   0  -2  10 1880.82   22.53
   0  -2 -11 2176.58   21.75
   0   2 -11 2207.66   21.85
   0   2  11 1536.63   21.71
   0  -2  11 1840.05   22.46
   0   2  11 1746.91   22.57
   0  -2 -12 1988.35   21.07
   0   2 -12 1919.11   20.95
   0   2  12 1758.71   23.09
   0  -2  12 1815.75   23.02
   0   2  13  748.54   12.72
   0   2  13  773.17   14.34
   0   2 -13  793.21   12.04
   0  -2 -13  791.98   11.98
   0   2  13  804.73   14.15
   0  -2  13  844.23   14.18
   0  -2 -13  887.16   12.83
   0   2 -13  893.78   12.97
   0  -2 -13  739.93   10.95
   0   2 -14 1401.40   17.86
   0  -2 -14 1446.84   18.08
   0  -2 -15   43.28    2.34
   0  -2 -15   47.82    2.94
   0   2 -15   47.34    2.93
   0   2 -15   48.68    2.92
   0  -2 -15   53.24    3.36
   0  -2 -16 1409.46   18.26
   0   2 -16 1382.71   18.12
   0  -2 -17   18.38    1.92
   0   2 -17   19.56    1.97
   0   2 -17   20.74    1.94
   0  -2 -17   24.06    2.19
   0   2 -18  344.05    6.82
   0  -2 -18  368.73    7.52
   0   2 -18  363.30    7.44
   0   2 -19  648.30    9.73
   0  -2 -19  665.65    9.85
   0  -2 -20   52.55    2.15
   0   2 -20   50.79    2.14
   0   3   0    0.42    0.28
   0   3   1   10.17    0.63
   0   3  -1    5.48    0.52
   0   3   2 9999.00   75.80
   0  -3  -3 4133.37   34.42
   0   3  -3 4198.14   34.59
   0   3   4   59.42    1.79
   0   3   5 1046.27   10.96
   0   3   6 1715.60   16.73
   0   3   7  972.57   12.18
   0   3  -7 1169.86   11.89
   0  -3   8 7864.52   65.83
   0   3   8 6688.30   65.12
   0   3   8 7219.16   64.38
   0   3  -8 8282.78   63.77
   0  -3  -8 8707.71   63.72
   0   3   9 1209.40   17.09
   0  -3   9 1446.31   17.73
   0   3  -9 1726.01   17.36
   0   3   9 1436.43   17.58
   0  -3 -10    3.78    0.87
   0   3 -10    4.67    0.86
   0  -3  10    2.71    0.98
   0   3  10    1.91    0.91
   0   3  11   75.38    3.76
   0  -3  11   92.10    3.97
   0   3  11   80.22    3.96
   0   3 -11  105.08    3.62
   0  -3 -11  101.39    3.58
   0  -3 -12  171.18    4.78
   0  -3  12  203.18    6.16
   0   3  12  170.57    5.85
   0   3 -12  217.59    5.56
   0  -3 -12  219.90    5.56
   0   3  12  163.85    5.94
   0   3  13   29.82    2.62
   0   3 -13   34.56    2.38
   0  -3 -13   35.92    2.40
   0   3  13   41.38    3.18
   0  -3 -13   38.45    2.52
   0   3 -13   41.12    2.61
   0  -3 -13   30.47    2.12
   0  -3 -14  935.47   15.23
   0   3 -14  864.91   13.47
   0   3  14  821.98   13.82
   0   3 -14  858.13   13.02
   0  -3 -14  896.03   13.18
   0  -3 -14  825.12   12.04
   0  -3 -15  531.97   10.93
   0   3 -15  473.89    9.45
   0   3  15  423.77    8.99
   0  -3 -15  486.69    9.39
   0   3 -15  472.76    9.26
   0  -3 -15  449.42    8.17
   0   3 -16  358.56    7.94
   0   3  16  328.18    7.19
   0  -3 -16  374.87    7.98
   0   3 -16  367.77    7.89
   0  -3 -16  338.68    6.73
   0  -3 -17  266.48    6.39
   0   3 -17  260.65    6.32
   0   3 -17  250.66    6.20
   0   3 -18  387.46    7.35
   0  -3 -18  397.35    7.44
   0   3 -19  127.68    3.60
   0   3 -19  124.09    3.45
   0   3 -20    9.01    0.84
   0   4   0  242.08    3.83
   0   4  -1    6.17    0.65
   0   4   1    6.79    0.67
   0   4   2 4872.46   38.75
   0   4  -2 4583.48   38.67
   0  -4  -3  211.25    2.51
   0  -4   3  230.60    2.86
   0  -4   4 3761.01   30.41
   0   4   4 3796.69   32.83
   0   4   5  412.33    6.08
   0   4   5  407.34    5.69
   0  -4   5  419.57    5.79
   0  -4  -5  386.27    4.88
   0   4  -5  378.04    4.99
   0  -4   6  612.64    8.22
   0   4  -6  616.82    7.40
   0  -4  -6  618.74    7.30
   0   4   7  251.72    5.14
   0  -4   7  237.79    5.02
   0  -4  -7  249.66    4.32
   0   4  -7  245.51    4.49
   0  -4   8  184.28    4.68
   0   4   8  186.99    4.69
   0   4  -8  192.70    4.15
   0  -4  -8  184.12    4.05
   0  -4   9   59.48    2.85
   0   4   9   61.57    2.96
   0   4  -9   73.67    2.72
   0  -4  -9   75.82    2.66
   0  -4  10  412.63    8.29
   0   4  10  409.25    8.54
   0  -4  11   69.03    3.34
   0   4  11   71.13    3.73
   0  -4 -11   83.24    3.29
   0  -4 -11   79.43    3.28
   0   4  12 2860.15   32.43
   0   4  12 2882.13   32.56
   0  -4 -12 2944.89   29.32
   0   4 -13   12.37    1.72
   0  -4 -13   13.08    2.00
   0  -4 -13    8.48    1.32
   0  -4 -13   13.04    1.54
   0   4  13   11.59    1.94
   0  -4 -14    1.90    1.38
   0   4  14    0.40    1.14
   0   4 -14    1.76    0.94
   0  -4 -14    1.44    0.90
   0  -4 -14    1.60    0.93
   0  -4 -15   21.56    1.85
   0  -4 -15   24.45    2.05
   0   4 -15   21.67    1.98
   0  -4 -15   27.32    2.66
   0   4  15   20.65    2.16
   0   4 -16   45.55    2.82
   0  -4 -16   43.84    2.34
   0   4 -16   48.14    2.65
   0   4  16   41.76    2.58
   0   4 -17    0.48    1.03
   0  -4 -17    2.07    1.14
   0   4 -17    0.87    0.88
   0  -4 -17    1.94    0.80
   0   4  17    0.93    0.77
   0   4 -18  819.43   10.66
   0   4 -18  808.50   11.23
   0  -4 -18  812.17    9.98
   0   5   0    0.54    0.46
   0   5  -1  815.62    9.47
   0   5   1  795.13    9.52
   0   5  -2 1962.54   18.66
   0   5   2 1968.29   18.98
   0   5   3  111.88    3.22
   0   5  -3  124.93    3.20
   0   5   4   38.92    2.08
   0   5  -4   36.50    1.81
   0   5   5  335.60    5.89
   0   5   6 1504.78   16.27
   0  -5   7  161.44    4.33
   0   5   7  167.77    4.37
   0   5   8 2555.57   25.07
   0  -5  -8 2222.25   25.98
   0   5   9  109.95    4.04
   0  -5  -9   97.91    4.32
   0  -5 -10  180.35    6.19
   0   5  10  177.54    6.22
   0  -5 -10  188.81    5.20
   0   5 -10  187.51    5.64
   0   5  10  178.22    5.63
   0  -5 -11  204.86    6.83
   0   5  11  189.44    6.61
   0  -5 -11  197.59    5.56
   0   5 -11  208.18    6.18
   0   5  11  195.51    6.26
   0  -5 -12   25.05    2.07
   0   5  12   21.75    2.56
   0  -5 -12   31.04    2.87
   0   5 -12   24.56    2.32
   0  -5 -13  110.00    4.10
   0  -5 -13  117.83    5.36
   0   5 -13  116.50    4.71
   0  -5 -14  446.59    8.42
   0   5 -14  455.91    9.51
   0  -5 -15  338.30    7.03
   0   5  15  331.63    8.01
   0   5 -15  343.47    7.92
   0   5 -16  452.79    8.80
   0   5  16  428.25    8.35
   0  -5 -16  452.58    9.87
   0  -5 -16  431.78    7.61
   0  -5 -17   90.64    2.99
   0   5  17   82.57    2.94
   0  -5 -18   19.69    1.70
   0  -5 -18   16.79    1.20
   0   6   0  107.64    3.19
   0   6   1  640.46    8.99
   0   6  -1  646.14    8.90
   0  -6   2  931.76   11.78
   0   6  -2  916.85   11.32
   0   6   2  921.70   11.62
   0   6  -3  597.51    8.65
   0   6   3  589.46    9.17
   0   6   4  350.91    7.13
   0  -6   4  339.63    6.56
   0  -6  -4  352.15    7.31
   0   6  -4  343.69    6.45
   0  -6   4  362.09    7.26
   0   6   5 1205.63   14.46
   0  -6  -5 1303.38   16.47
   0  -6  -5 1164.46   15.37
   0   6  -5 1271.21   15.02
   0  -6   5 1249.66   15.51
   0   6   6  330.39    6.51
   0  -6  -6  338.57    7.78
   0  -6  -6  299.68    7.13
   0   6  -6  308.04    6.60
   0  -6   6  327.32    6.80
   0  -6  -7 1817.50   22.19
   0  -6   7 1789.38   19.51
   0  -6  -7 1608.67   20.76
   0   6   7 1670.02   19.14
   0  -6  -8    3.60    1.26
   0   6   8    4.70    1.07
   0  -6  -8    6.29    1.17
   0  -6  -8    4.69    1.37
   0  -6  -9  122.08    5.25
   0  -6  -9  112.53    4.93
   0  -6  -9  131.55    4.43
   0   6   9  116.49    5.26
   0   6  -9  139.76    4.87
   0   6   9  115.80    4.34
   0  -6 -10  541.94   11.47
   0   6  10  509.91   10.29
   0  -6 -10  516.10   11.54
   0   6 -10  552.31   10.36
   0   6  10  523.49   11.55
   0  -6 -11  872.27   15.22
   0   6  11  858.38   15.51
   0   6 -11  900.14   14.04
   0  -6 -12    4.24    1.53
   0   6  12    4.51    1.82
   0  -6 -12    6.57    1.36
   0  -6 -12    8.62    1.81
   0   6 -12    6.57    1.51
   0   6 -13  128.00    4.88
   0  -6 -13  126.70    5.51
   0  -6 -13  113.39    5.25
   0   6  13  113.05    5.17
   0  -6 -13  123.10    4.34
   0  -6 -14    4.35    1.51
   0  -6 -14    3.34    1.11
   0  -6 -14    2.09    1.11
   0   6  14    2.64    1.41
   0   6 -15    6.26    1.37
   0  -6 -15    5.72    1.14
   0   6  16   70.51    3.06
   0  -6 -16   78.38    2.91
   0   6 -16   76.63    3.29
   0   6  17  288.55    5.28
   0  -6 -17  313.63    5.45
   0  -6 -18   20.98    1.15
   0  -7   0    2.51    0.94
   0   7   0    1.57    0.79
   0  -7   1 1875.94   20.61
   0   7  -1 1937.08   20.33
   0   7   1 1915.31   20.58
   0   7  -2   39.98    2.17
   0  -7  -2   38.35    2.19
   0  -7   2   38.54    2.30
   0   7   2   39.55    2.33
   0  -7  -3  608.09   10.22
   0   7  -3  594.32    9.49
   0   7  -4 1285.13   16.02
   0  -7   4 1415.55   17.70
   0  -7  -4 1420.39   17.57
   0  -7  -4 1263.81   15.66
   0   7   4 1386.25   16.28
   0   7  -5  165.00    4.83
   0  -7   5  178.08    5.30
   0  -7  -5  168.51    4.60
   0  -7  -5  188.91    5.77
   0   7   5  187.14    4.99
   0  -7  -6    1.84    1.04
   0   7   6    2.54    0.89
   0  -7  -6    3.83    1.14
   0   7  -6    5.13    1.03
   0   7  -7   20.86    1.87
   0  -7  -7   14.67    1.47
   0  -7  -7   18.96    2.05
   0  -7  -7   17.55    1.77
   0   7   7   15.61    1.64
   0  -7   7   15.67    1.68
   0  -7  -7   18.64    2.07
   0  -7  -8   58.84    3.48
   0   7  -8   58.62    3.19
   0   7  -8   61.14    3.19
   0   7   8   55.77    3.05
   0  -7  -8   61.03    3.63
   0  -7  -8   63.01    3.15
   0  -7  -9 1040.61   14.38
   0  -7  -9  880.46   15.28
   0   7  -9 1022.46   14.83
   0  -7  -9  949.15   15.72
   0   7   9  955.51   16.93
   0  -7 -10  841.25   12.66
   0  -7 -10  768.46   14.13
   0   7 -10  819.52   13.18
   0  -7 -10  758.50   13.80
   0   7  10  777.71   14.93
   0  -7 -11   18.60    1.93
   0  -7 -11   17.56    2.25
   0  -7 -11   15.82    2.05
   0   7 -11   17.61    2.01
   0   7  11   18.00    2.62
   0  -7 -12   73.08    4.19
   0   7 -12   73.64    3.68
   0  -7 -12   62.82    3.63
   0   7  12   65.97    4.17
   0   7 -13    4.40    1.28
   0  -7 -13    2.79    1.33
   0   7  13    2.79    1.52
   0   7  14   65.76    3.57
   0  -7 -14   76.52    3.95
   0  -7 -14   70.48    3.06
   0   7  15  390.94    7.99
   0  -7 -15  396.19    7.02
   0   7  16   13.66    1.35
   0  -7 -16   15.94    1.32
   0  -7 -17   27.98    1.39
   0   7  17   18.85    1.09
   0  -8   0 1298.81   16.56
   0  -8  -1   51.40    2.79
   0  -8   1   49.91    2.80
   0  -8   2   57.32    3.00
   0  -8  -2   60.33    3.00
   0  -8  -3  127.23    4.28
   0  -8   3  138.39    5.12
   0   8   4  541.31    9.63
   0  -8  -4  517.60    9.12
   0  -8  -4  522.00    8.91
   0  -8  -5  941.02   14.16
   0   8   5  805.89   12.47
   0  -8   5  931.95   13.72
   0  -8  -5  846.61   12.26
   0  -8  -5  800.26   11.93
   0  -8   6  404.37    8.36
   0  -8  -6  399.42    8.82
   0  -8  -7   21.23    1.85
   0  -8   7   21.52    1.97
   0  -8  -7   22.28    2.00
   0  -8  -7   22.50    2.21
   0  -8  -7   20.07    2.09
   0  -8  -8   11.22    1.77
   0  -8  -8    7.09    1.17
   0  -8  -8   10.12    1.61
   0  -8  -9   59.38    3.04
   0   8   9   58.48    4.07
   0  -8  -9   58.47    3.60
   0  -8 -10   39.48    2.51
   0   8  10   41.07    3.46
   0  -8 -10   35.75    2.87
   0  -8 -11  221.93    5.75
   0   8  11  207.86    7.28
   0  -8 -11  216.21    6.78
   0  -8 -12  229.28    5.65
   0   8  12  224.93    7.15
   0  -8 -12  230.15    6.72
   0  -8 -13   33.22    2.11
   0   8  13   30.13    2.60
   0  -8 -13   36.16    2.60
   0   8  14  278.93    6.67
   0  -8 -14  312.84    7.00
   0   8  15    5.26    1.08
   0  -8 -15    6.58    1.14
   0   8  16   17.55    1.10
   0  -8 -16   21.56    1.20
   0  -9   0   10.18    1.54
   0  -9  -1   80.62    3.64
   0  -9   2  290.73    7.88
   0  -9  -2  254.02    6.51
   0  -9   3 1597.12   20.42
   0  -9  -3 1404.84   18.00
   0  -9  -4  378.09    7.80
   0  -9   4  386.61    8.30
   0  -9  -5   87.41    3.36
   0  -9   5   85.31    3.86
   0  -9   6   16.44    1.78
   0  -9  -6   12.03    1.54
   0  -9  -6   14.45    1.53
   0  -9  -7   42.99    2.51
   0  -9  -7   46.29    2.56
   0  -9   7   51.22    2.86
   0  -9  -8    5.61    1.19
   0  -9  -8    2.06    0.87
   0  -9  -9   58.97    2.86
   0  -9 -10  679.26   10.10
   0   9  10  637.04   12.84
   0  -9 -11  263.91    6.57
   0  -9 -11  283.21    5.91
   0   9  11  269.29    7.66
   0   9  12    2.07    1.35
   0  -9 -12    1.80    0.84
   0  -9 -12    2.71    0.99
   0   9  13  241.12    5.97
   0  -9 -13  247.79    4.85
   0   9  14   13.47    1.35
   0  -9 -14   15.51    1.15
   0 -10   0   47.69    3.32
   0 -10   1  482.75   10.34
   0 -10   2   96.82    4.40
   0 -10   3   84.66    3.91
   0 -10   4    4.42    1.21
   0 -10   5    2.37    0.97
   0 -10  -5    2.61    1.08
   0 -10  -6  288.90    6.35
   0  10   6  311.20    8.94
   0 -10   6  308.82    6.79
   0 -10   6  287.51    6.55
   0 -10  -7 1744.24   18.89
   0 -10   7 1683.35   19.61
   0 -10   8   21.10    1.80
   0  10   8   25.12    2.76
   0 -10   9  256.05    5.70
   0 -10  10    0.95    0.76
   0 -10  11   80.40    2.69
   0  10  11   86.46    3.64
   0 -10  12  106.42    2.72
   0  10  12  120.38    3.73
   0  10  13  194.78    4.00
   0 -11   0    2.26    1.02
   0 -11   1  129.03    4.59
   0 -11  -1  137.37    5.03
   0 -11   2   35.40    2.42
   0 -11  -2   34.46    2.67
   0 -11  -3 1644.32   18.75
   0 -11   3 1666.76   19.10
   0 -11  -3 1641.53   21.09
   0  11   4   23.93    2.57
   0 -11  -4   22.26    1.77
   0 -11  -4   20.65    2.15
   0 -11   4   22.66    1.80
   0  11   5    1.85    1.31
   0 -11  -5    2.30    0.85
   0  11   6   30.45    2.60
   0 -11  -6   28.74    1.70
   0  11   7  112.63    4.49
   0  11   8   61.66    3.20
   0  11   9   12.41    1.55
   0 -12   0  235.31    5.01
   0 -12  -1  100.84    3.15
   0 -12  -1   99.40    3.37
   0 -12  -2   63.59    2.42
   0 -12  -3  214.21    4.33
   0 -12  -4   56.41    2.01
   1   0 -21    0.61    0.59
   1   0 -20    1.05    0.87
   1   0 -19   -0.12    1.03
   1   0 -18  385.19    8.38
   1   0 -17    0.10    1.09
   1   0 -16  290.87    7.47
   1   0 -16  257.54    6.05
   1   0 -15    5.34    1.13
   1   0 -15    0.81    1.07
   1   0 -14  216.18    6.19
   1   0 -14  272.20    7.04
   1   0 -13    0.14    0.80
   1   0 -12  641.55   10.42
   1   0 -11    1.29    0.75
   1   0 -10 4969.18   43.23
   1   0  -9    3.88    0.79
  -1   0   8 1259.30   15.30
   1   0  -8 1421.28   14.48
  -1   0   7    5.74    0.96
   1   0  -7    4.10    0.63
  -1   0   6   26.57    1.55
   1   0  -6   30.91    1.31
   1   0  -5    8.42    0.66
  -1   0   5    1.17    0.60
  -1   0   4 5349.76   42.93
   1   0  -3    3.47    0.36
  -1   0   3    1.88    0.42
   1   0  -2  163.30    2.09
   1   0  -1    0.64    0.13
   1   0  -1    0.65    0.15
   1   0   0 1194.58    9.92
   1   0   0 1231.74    9.84
   1   0   0 1225.08    9.43
   1   0   0 1174.54    9.55
   1   0   1    1.25    0.24
   1   0   2  306.28    3.87
   1   0   3    0.63    0.43
   1   0   4 3167.11   27.47
   1   0   5    0.28    0.56
   1   0   6 5804.71   48.05
   1   0   6 5494.68   47.83
   1   0   7    1.18    0.84
   1   0   7    2.33    0.82
   1   0   8  665.18   10.51
   1   0   8  552.44    9.33
   1   0   9    1.11    0.95
   1   0   9    0.48    0.75
   1   0  10 1522.29   19.30
   1   0  10 1623.71   20.07
   1   0  11    2.88    1.15
   1   0  12  680.11   12.39
  -1   0 -13    0.82    0.97
  -1   0 -14  565.58   10.15
  -1   0 -15   -0.32    1.00
  -1   0 -16  271.88    6.85
  -1   0 -17    0.26    0.98
  -1   0 -18    2.00    1.04
  -1   0 -19    1.27    0.86
  -1   0 -20  274.28    5.07
   1   1 -21   41.02    1.82
   1  -1 -21   43.43    1.85
   1  -1 -20  849.16   11.28
   1   1 -20  816.48   11.16
   1   1 -19    3.85    1.19
   1  -1 -19    3.02    1.11
   1  -1 -18   15.76    1.87
   1   1 -18   16.62    1.88
   1   1 -17  497.61    9.83
   1  -1 -17  497.48    9.83
   1   1 -16   80.42    3.55
   1  -1 -16   87.62    4.10
   1   1 -16   86.40    4.06
   1   1 -15  420.44    8.39
   1  -1 -15  438.17    9.15
   1   1 -15  444.55    9.21
   1   1 -14  865.41   12.96
   1  -1 -14  942.18   14.38
   1   1 -14  901.57   13.68
   1  -1 -14  900.24   13.68
   1  -1 -14 1005.43   14.79
   1   1 -14 1022.93   14.97
   1   1 -13 1031.54   14.81
   1  -1 -13 1046.11   14.90
   1  -1 -13 1298.96   16.43
   1   1 -13 1317.01   16.52
   1   1 -12   54.22    2.77
   1  -1 -12   56.08    2.81
   1  -1 -11    3.46    0.88
   1   1 -11    3.36    0.91
  -1   1  11    4.69    1.30
   1  -1 -10   66.19    2.70
   1   1 -10   66.65    2.70
   1   1  -9  119.88    3.39
   1  -1  -9  125.09    3.49
   1  -1  -8  266.30    4.88
   1   1  -8  255.15    4.90
   1   1  -7 4504.88   37.99
  -1   1   7 4387.56   39.37
   1   1  -6 2805.66   24.50
  -1   1   6 2806.51   25.39
   1  -1  -5  869.13    9.10
  -1   1   5  888.48    9.45
  -1   1   4 5661.37   44.59
   1   1  -3   64.33    1.36
   1  -1  -3   68.31    1.37
   1  -1  -2  164.54    2.07
   1   1  -2  167.83    2.12
  -1   1   1  350.10    3.04
   1   1  -1  353.36    3.41
   1  -1   0   76.52    1.13
   1   1   0   76.33    1.24
   1   1   1  237.11    2.84
   1  -1   1  240.21    2.82
   1  -1   2    9.79    0.63
   1   1   2    9.65    0.71
   1  -1   3   27.18    1.23
   1   1   3   32.77    1.29
   1   1   4 1052.17   10.40
   1   1   4 1039.30   10.92
   1   1   5 2053.58   18.12
   1  -1   5 1919.99   18.65
   1   1   6   33.75    1.74
   1  -1   6   31.12    1.80
   1   1   7  146.14    4.11
   1  -1   7  150.68    4.16
   1   1   8   72.65    3.12
   1  -1   8   76.75    3.18
   1   1   9 1964.42   22.68
   1  -1   9 1997.65   22.69
   1  -1  10 1513.47   19.13
   1   1  10 1481.14   19.08
   1   1  11  561.95   11.13
   1  -1  11  540.62   10.41
   1   1  12   96.87    4.73
   1  -1  12   96.22    4.35
   1   1  12   87.62    4.15
  -1  -1 -13    6.62    1.33
  -1   1 -13    6.70    1.39
   1   1  14    4.56    1.14
  -1  -1 -14    6.57    1.31
  -1   1 -14    6.01    1.29
   1   1  15   46.98    2.67
  -1   1 -15   42.97    2.73
  -1  -1 -15   45.52    2.81
  -1  -1 -16  156.78    5.12
  -1   1 -16  159.42    5.16
  -1  -1 -16  165.93    5.41
  -1   1 -17  365.96    7.76
  -1  -1 -17  373.15    7.86
  -1  -1 -17  387.44    7.88
  -1   1 -18  222.08    5.61
  -1  -1 -18  230.32    5.72
  -1  -1 -19   47.81    2.37
  -1   1 -19   46.19    2.31
  -1   1 -20    6.39    0.89
  -1  -1 -20    5.77    0.86
   1   2 -21   64.97    2.03
   1  -2 -20   10.21    1.21
   1   2 -20   10.31    1.19
   1  -2 -19    0.82    0.94
   1   2 -19    0.15    0.85
   1   2 -18    1.51    0.88
   1  -2 -18    3.16    1.21
   1   2 -18    1.45    1.05
   1   2 -17  869.33   13.46
   1  -2 -17  893.09   13.61
   1  -2 -16   25.30    2.34
   1   2 -16   24.54    2.14
   1  -2 -16   22.83    1.81
   1  -2 -16   23.73    2.25
   1   2 -16   24.03    2.28
   1  -2 -15  261.93    7.28
   1   2 -15  252.03    6.56
   1  -2 -15  231.85    5.71
   1  -2 -15  250.81    6.71
   1   2 -15  248.04    6.70
   1  -2 -14   22.27    2.30
   1   2 -14   19.94    1.95
   1  -2 -14   17.91    1.96
   1   2 -14   21.34    2.11
   1  -2 -14   17.06    1.64
   1  -2 -14   17.85    1.95
   1   2 -14   17.55    1.94
  -1   2  13    0.65    0.95
  -1  -2  13    7.26    1.57
   1  -2 -13    1.12    0.81
   1  -2 -13    5.10    1.34
   1   2 -13    0.83    0.84
   1  -2 -13    0.52    0.78
  -1   2  13    8.67    1.69
   1  -2 -13    0.09    0.80
   1   2 -13    1.73    0.89
   1   2 -13    0.53    0.83
   1  -2 -12  521.06    9.26
   1   2 -12  527.97    9.33
   1   2 -11 2626.68   26.08
   1  -2 -11 2718.55   26.12
   1   2 -10 1338.84   15.00
   1  -2 -10 1321.14   14.88
   1   2  -9  492.40    7.43
   1  -2  -9  475.84    7.34
  -1   2   9  465.91    8.41
   1  -2  -8  710.89    8.86
   1   2  -8  682.44    8.83
  -1   2   8  682.15    9.74
   1  -2  -7 1989.15   17.87
  -1   2   7 1920.97   18.65
   1  -2  -6 1015.30   10.29
  -1   2   6 1003.67   10.67
   1   2  -5  452.51    5.52
   1  -2  -5  464.32    5.46
  -1   2   5  461.94    5.71
   1   2  -4 2327.10   20.04
  -1   2   4 2390.56   20.13
   1  -2  -2  118.47    1.67
   1   2  -2  115.92    1.70
  -1   2   2  121.69    1.91
   1   2  -1 2300.90   17.40
  -1   2   1 2327.94   16.57
   1  -2  -1 2009.10   16.34
   1   2   0  241.47    2.44
   1  -2   0  228.16    2.40
   1  -2   0  220.37    2.66
   1   2   0  218.60    2.63
   1   2   0  231.96    3.04
  -1   2   0  240.53    2.58
   1   2   2   59.04    1.42
   1   2   2   58.12    1.59
   1   2   3 5396.78   47.40
   1   2   3 6358.04   46.97
   1   2   4 2105.90   18.99
   1  -2   4 2113.62   18.97
   1  -2   5  194.21    4.07
   1   2   5  182.30    3.60
   1   2   6  719.16   10.11
   1  -2   6  798.28   10.39
   1   2   7 1808.75   20.39
   1  -2   7 1946.76   20.68
   1  -2   8  331.02    6.76
   1   2   8  304.78    6.60
   1  -2   9  520.97    9.24
   1   2   9  572.67    9.82
   1  -2  10  575.58   10.19
   1   2  10  597.94   10.84
   1  -2  11  171.88    5.52
   1   2  11  168.72    5.79
   1   2  12  110.97    5.04
   1  -2  12  122.33    5.01
   1   2  12  116.83    4.99
  -1   2 -12  157.42    4.82
  -1  -2 -12  164.29    4.90
   1   2  13 2051.06   27.57
  -1   2 -13 2188.12   24.47
  -1  -2 -13 2251.07   24.69
   1   2  13 2065.40   25.52
  -1   2 -13 2628.36   26.50
  -1  -2 -13 2670.53   26.71
   1   2  14  230.65    6.46
  -1  -2 -14  249.86    6.37
  -1   2 -14  236.56    6.18
  -1  -2 -15  100.67    4.08
  -1   2 -15   98.66    4.06
  -1  -2 -16  163.09    5.52
   1   2  16  134.91    4.28
  -1   2 -16  140.60    4.68
  -1  -2 -16  152.30    4.92
  -1   2 -16  148.35    4.85
  -1  -2 -17   47.84    2.73
  -1   2 -17   47.53    2.73
  -1   2 -17   48.50    2.61
  -1  -2 -17   52.23    2.97
  -1   2 -18    2.65    0.90
  -1   2 -18    3.96    1.08
  -1  -2 -18    4.30    1.07
   1   2  19  274.77    5.85
  -1   2 -19  261.91    5.32
  -1  -2 -19  274.38    5.47
  -1   2 -20   27.11    1.39
   1   3 -20   28.75    1.52
   1   3 -19    1.94    0.79
   1   3 -19    0.90    0.77
   1  -3 -18  246.80    5.20
   1   3 -18  247.51    5.84
   1  -3 -18  268.04    6.23
   1   3 -18  261.70    6.18
   1  -3 -17    6.67    1.15
   1   3 -17    6.51    1.30
   1  -3 -17    6.94    1.50
   1   3 -17    7.39    1.41
   1  -3 -17    7.31    1.41
   1   3 -16  214.31    6.12
   1  -3 -16  222.69    6.19
   1   3 -16  204.53    5.96
   1  -3 -16  221.14    5.49
   1  -3 -15  745.21   12.16
   1   3 -15  725.72   12.07
   1   3 -15  715.86   12.17
   1   3 -14   89.25    3.94
   1  -3 -14   95.75    4.04
   1  -3 -14   89.13    3.58
   1   3 -14   94.58    4.08
  -1   3  13  649.74   12.63
   1   3 -13  680.43   11.30
   1  -3 -13  702.59   11.34
   1   3 -13  676.98   11.64
   1  -3 -13  684.13   10.71
  -1   3  13  735.72   13.50
   1  -3 -13  728.78   13.03
   1   3 -13  775.01   12.07
   1  -3 -13  766.94   11.93
   1  -3 -12  245.23    6.11
   1   3 -12  254.21    6.27
  -1   3  12  200.87    6.42
  -1  -3  12  250.51    7.17
  -1   3  12  223.40    6.73
   1  -3 -12  220.54    6.56
  -1   3  11   75.04    3.65
   1  -3 -11   68.98    3.54
   1   3 -11   87.05    3.47
   1  -3 -11   85.26    3.37
  -1   3  10    0.95    0.84
   1  -3 -10    3.50    0.90
   1   3 -10    1.72    0.74
  -1   3   9    0.36    0.65
   1  -3  -9    0.80    0.54
   1   3  -9    0.35    0.55
   1   3  -8  955.89   11.26
  -1   3   8  923.10   11.92
   1  -3  -7 4932.11   40.41
   1   3  -7 4797.54   40.56
  -1   3   7 4889.01   41.06
  -1   3   6  536.91    7.01
   1  -3  -6  535.16    6.65
   1   3  -6  545.29    6.80
  -1   3   5  857.18    9.21
   1   3  -5  855.92    8.93
   1  -3  -5  862.12    8.79
  -1   3   4 1497.26   13.48
   1   3  -4 1465.87   13.02
  -1   3   3   54.90    1.63
   1  -3  -3   57.76    1.22
   1   3  -3   58.05    1.29
   1  -3  -2 3276.97   25.85
   1   3  -2 3164.56   25.88
   1   3  -2 3579.85   27.72
  -1   3   2 3581.93   27.04
   1   3  -1 3589.26   28.41
   1  -3  -1 3648.33   28.29
   1   3   0  598.17    6.74
  -1   3   0  628.53    6.13
   1   3   1  231.57    3.62
   1  -3   2 1744.85   14.92
   1   3   2 1678.28   16.16
   1  -3   3 6276.56   48.79
   1   3   3 6418.28   48.76
   1   3   4 1246.45   12.06
   1  -3   4 1232.26   12.11
   1   3   5  237.07    4.49
   1  -3   5  233.03    4.36
   1   3   5  236.59    4.36
   1   3   6  579.22    8.33
   1  -3   6  591.99    8.37
   1  -3   7  907.43   11.69
   1   3   7  780.80   11.14
   1   3   8  480.32    8.14
   1  -3   8  445.71    7.88
   1   3   9 1522.85   17.75
   1  -3   9 1482.20   17.38
   1   3  10  154.41    5.23
   1  -3  10  166.95    5.08
   1   3  11  332.00    8.50
   1  -3  11  342.93    8.12
   1   3  11  284.37    7.72
  -1   3 -11  440.89    7.93
  -1  -3 -11  441.92    7.91
  -1  -3 -12  764.07   11.35
  -1   3 -12  723.10   11.18
  -1   3 -12  936.49   12.79
  -1  -3 -12  932.10   12.84
  -1  -3 -12  694.46   10.54
   1   3  12  675.25   12.72
   1  -3  12  730.12   12.74
   1   3  12  618.33   12.24
   1   3  12  675.44   13.17
  -1   3 -13  328.28    7.18
  -1  -3 -13  352.56    7.37
  -1  -3 -13  324.63    6.68
   1   3  13  336.39    8.49
  -1   3 -14  110.49    4.07
  -1  -3 -14  110.96    4.11
   1   3  14  106.46    4.60
  -1  -3 -14  103.70    3.64
  -1   3 -15   92.89    3.98
  -1  -3 -15  100.01    4.63
  -1   3 -15   96.85    3.88
  -1  -3 -15   98.14    3.93
   1   3  15   84.97    3.82
  -1  -3 -15   87.96    3.25
  -1  -3 -16   96.30    4.37
  -1  -3 -16   89.55    3.70
  -1   3 -16   84.35    3.55
   1   3  16   73.91    3.26
  -1   3 -16   77.08    3.51
  -1   3 -17 1278.38   15.58
  -1  -3 -17 1306.80   15.77
  -1   3 -18   88.99    3.20
  -1   3 -18   93.97    3.23
  -1   3 -19    2.36    0.73
  -1   3 -19    2.31    0.73
   1  -4 -19   62.83    2.98
   1  -4 -19   53.56    1.95
   1   4 -18  262.57    5.92
   1   4 -18  271.12    5.66
   1  -4 -18  260.15    5.29
   1   4 -17  165.53    5.07
   1   4 -17  172.67    4.93
   1  -4 -17  166.42    4.52
   1  -4 -16  174.60    5.98
   1  -4 -16  156.63    4.63
   1   4 -16  162.22    5.29
   1  -4 -16  170.26    5.10
   1   4 -16  163.71    5.07
  -1   4  15  327.63    7.93
   1  -4 -15  394.55    9.42
   1  -4 -15  339.65    7.26
   1   4 -15  363.94    8.32
   1  -4 -15  364.08    7.83
   1   4 -15  354.81    7.75
   1  -4 -14   74.23    4.10
   1  -4 -14   70.33    3.35
   1  -4 -14   68.69    3.23
  -1   4  14   62.86    3.62
   1  -4 -13   97.55    4.72
   1  -4 -13   96.88    3.80
   1  -4 -13   92.19    3.68
  -1   4  12 1213.97   17.91
  -1   4  12 1208.50   18.07
   1  -4 -12 1293.91   16.17
  -1  -4  12 1366.82   17.98
   1  -4 -12 1307.22   18.89
   1  -4 -12 1386.76   16.76
   1  -4 -11  422.17    7.71
  -1  -4  11  431.15    8.87
  -1   4  10  299.81    7.03
   1  -4 -10  332.47    6.38
   1   4  -9  460.90    7.51
   1  -4  -9  460.77    7.28
   1  -4  -8 1210.36   12.77
   1   4  -8 1172.28   12.99
  -1   4   8 1170.42   13.64
   1   4  -7  373.05    5.83
   1  -4  -7  390.86    5.72
  -1   4   7  383.37    6.35
   1  -4  -6 7893.89   61.89
   1   4  -6 7852.86   62.26
  -1   4   6 7786.41   63.10
   1   4  -5  340.83    4.67
   1  -4  -5  346.08    4.49
  -1   4   5  351.53    5.27
   1  -4  -4  146.98    2.30
  -1   4   3  510.14    6.21
   1   4  -3  502.62    6.62
   1   4  -2   74.45    2.20
  -1   4   2   81.62    2.04
  -1   4   1 1723.91   15.45
   1   4  -1 1764.92   16.26
   1   4   0  458.33    6.16
  -1   4   0  460.71    5.48
   1   4   1   95.10    2.46
  -1   4  -1   88.63    2.07
   1   4   2 4579.81   38.29
   1   4   3  171.28    3.88
   1  -4   3  162.39    2.60
   1   4   4  722.30    9.99
   1   4   4  744.79    8.96
   1   4   4  717.08    7.79
   1  -4   4  738.68    8.11
   1   4   5    7.74    0.90
   1  -4   5    7.60    0.78
   1  -4   6  185.00    4.09
   1   4   6  179.54    4.02
   1   4   7  270.89    5.55
   1  -4   7  276.32    5.62
   1   4   8 3396.83   31.55
   1  -4   8 3176.73   30.95
   1   4   9  890.31   13.23
   1  -4   9  836.09   12.56
   1   4  10   10.49    1.58
   1  -4  10    7.62    1.22
  -1  -4 -10   11.28    1.31
   1   4  11 1286.98   19.28
   1   4  11 1285.37   18.66
   1   4  12  278.79    7.96
  -1  -4 -12  287.85    6.34
  -1  -4 -12  282.13    6.40
  -1  -4 -13  208.57    5.50
   1   4  13  208.26    6.86
  -1  -4 -13  220.51    5.71
   1   4  14  254.03    7.32
  -1   4 -14  262.36    6.96
  -1  -4 -14  250.35    5.89
  -1  -4 -14  265.38    6.31
  -1   4 -14  254.82    6.20
   1   4  15   44.89    2.94
  -1  -4 -15   46.50    2.45
  -1   4 -15   49.10    2.69
  -1  -4 -15   52.22    2.77
  -1  -4 -15   56.46    3.59
   1   4  16  234.54    5.96
  -1  -4 -16  239.52    5.22
  -1   4 -16  254.21    5.87
  -1   4 -17    0.69    0.94
  -1  -4 -17    1.24    1.00
  -1   4 -17    0.06    0.78
   1   4  17    1.31    0.77
   1   4  18  210.31    4.02
  -1   4 -18  252.00    5.23
  -1   4 -19   10.02    0.96
   1  -5 -19  488.11    6.28
   1  -5 -18  317.48    6.95
   1  -5 -18  309.25    5.60
   1  -5 -17   86.46    4.12
   1  -5 -17   79.36    3.03
   1  -5 -16  743.99   11.01
   1  -5 -16  736.94   13.94
  -1   5  16  717.07   11.46
  -1   5  15    3.46    1.26
   1  -5 -15    4.23    1.17
  -1   5  14    3.99    1.40
   1   5 -14    4.79    1.36
   1  -5 -14    5.76    1.29
   1   5 -13  109.42    4.56
   1  -5 -13  100.68    3.94
   1  -5 -12 1237.22   18.76
   1  -5 -12 1248.65   16.15
   1   5 -12 1286.07   17.50
  -1   5  11  688.33   12.18
  -1   5  11  648.52   12.56
   1  -5 -11  671.34   12.78
   1  -5 -11  681.61   10.94
  -1   5  10  370.28    8.00
   1   5 -10  378.79    8.15
   1  -5 -10  365.87    8.90
  -1   5   9 2199.02   22.79
   1  -5  -9 1926.03   24.20
  -1   5   8 1779.49   19.07
   1  -5  -8 1647.24   20.69
  -1   5   7  290.91    5.71
   1  -5  -7  283.03    6.73
  -1   5   6  407.26    6.59
  -1   5   5 2276.55   21.42
   1   5  -4  235.87    4.95
  -1   5   3 4148.12   35.50
   1   5  -3 4175.21   36.00
   1   5  -2 7787.88   63.80
  -1   5   2 8007.75   63.13
   1   5  -1 2641.12   24.46
  -1   5   1 2707.74   23.53
  -1   5   0    0.62    0.45
   1   5   0    5.20    0.76
   1   5   1  141.68    3.58
  -1   5  -1  153.67    3.18
  -1   5  -2   35.57    1.55
   1   5   2   41.50    1.97
   1   5   3   79.43    2.86
  -1   5  -3   77.63    2.46
   1   5   4 3449.60   32.28
   1   5   4 3308.93   30.19
   1   5   5 3588.68   32.32
   1   5   6 1836.42   19.54
   1  -5   6 1860.24   19.87
   1  -5   7 1172.45   14.35
   1   5   7 1115.86   13.94
   1   5   8  638.22   10.36
   1   5   9  710.25   11.63
   1   5  10  363.31    8.48
  -1   5 -10  412.68    8.50
   1   5  10  348.82    9.27
  -1  -5 -10  389.34    7.79
   1   5  11 1236.51   19.21
  -1  -5 -11 1231.19   16.18
  -1   5 -12 2011.35   24.04
  -1  -5 -12 2042.07   22.60
  -1   5 -13   67.99    3.56
   1   5  13   60.65    3.81
  -1  -5 -13   73.81    4.30
  -1  -5 -13   66.80    3.17
   1   5  14  678.92   12.71
  -1  -5 -14  700.31   10.74
   1   5  15  614.92   11.07
  -1  -5 -15  636.34    9.76
  -1   5 -16   64.98    3.10
  -1  -5 -16   62.43    2.57
   1   5  16   62.32    2.92
   1   5  17    1.17    0.73
  -1   5 -17    1.21    0.83
  -1  -5 -17    1.66    0.93
  -1  -5 -17    1.34    0.65
  -1  -5 -18  240.28    3.81
   1   5  18  216.04    3.68
   1  -6 -18   23.98    1.39
   1  -6 -17   72.20    3.11
   1  -6 -17   71.03    2.66
  -1   6  16   47.36    2.61
   1  -6 -16   50.71    3.09
   1  -6 -16   52.63    2.55
   1  -6 -15  477.30    8.49
   1  -6 -15  466.06   10.40
  -1   6  15  448.40    9.28
   1   6 -15  492.36    9.50
   1  -6 -14    8.15    1.77
  -1   6  14    6.74    1.64
   1  -6 -14   14.30    1.69
   1  -6 -14    5.32    1.67
   1   6 -14   12.15    1.85
   1   6 -13 1178.34   16.82
   1  -6 -13 1188.62   18.35
   1  -6 -13 1168.89   15.50
  -1   6  13 1077.29   17.46
   1  -6 -13 1025.78   18.17
   1  -6 -12 1037.56   16.95
   1   6 -12 1066.07   15.75
   1   6 -11  122.00    4.79
   1  -6 -11  120.85    5.30
   1  -6 -11  123.36    4.39
   1  -6 -11  112.40    5.60
  -1   6  11  124.30    5.43
   1   6 -10  978.28   14.61
   1  -6 -10  869.26   15.16
   1  -6 -10  962.49   16.81
  -1   6  10  908.06   15.80
   1  -6 -10  981.53   13.63
   1  -6  -9  224.43    6.85
   1  -6  -9  262.41    7.90
   1   6  -9  257.63    6.73
   1  -6  -9  237.67    5.60
   1  -6  -9  272.42    6.35
   1   6  -8 1423.37   17.69
   1  -6  -8 1409.51   19.72
  -1   6   7  110.84    3.64
   1  -6  -7   98.08    4.17
   1   6  -7  110.63    4.02
   1  -6  -7  113.73    4.77
  -1  -6   6 1052.37   13.42
  -1  -6   6 1044.35   13.41
  -1   6   6 1029.77   12.85
   1   6  -6 1032.99   13.90
  -1  -6   5 3778.61   34.82
  -1  -6   5 3844.84   35.38
   1  -6  -5 3723.94   35.99
  -1   6   5 3765.97   34.02
   1  -6  -5 3905.63   37.37
   1   6  -5 3796.82   35.22
  -1  -6   4    7.49    1.10
   1  -6  -4    7.96    1.24
   1   6  -4    6.03    0.97
  -1  -6   3   56.75    2.46
   1  -6  -3   61.83    2.92
   1  -6  -2    3.19    0.85
   1   6  -2    4.02    0.81
   1   6  -1  657.53    9.18
  -1   6   1  633.41    8.53
  -1   6   0  112.62    3.07
   1   6   0  128.17    3.68
  -1   6  -1 3289.82   29.56
   1   6   1 3402.16   30.99
  -1   6  -2 1594.46   16.45
   1   6   2 1616.50   17.87
   1  -6   2 1595.22   17.37
   1   6   3    6.04    1.07
  -1   6  -3    6.95    0.90
   1  -6   3    7.62    1.21
   1  -6   4 1071.12   14.34
  -1   6  -4 1039.39   12.70
   1   6   4 1067.02   13.30
  -1   6  -5  107.88    3.51
   1   6   5  100.14    3.49
   1  -6   5  117.43    4.01
  -1  -6  -5   94.68    3.71
  -1  -6  -5   89.28    3.29
  -1   6  -6  642.50    9.76
   1   6   6  642.09   10.07
  -1  -6  -6  572.97   10.53
   1  -6   6  670.85   10.42
  -1  -6  -6  582.86    9.39
   1   6   7  391.41    7.71
  -1  -6  -7  339.13    8.12
   1  -6   7  398.92    7.81
  -1  -6  -7  345.54    6.90
  -1  -6  -8 1895.06   21.16
  -1   6  -8 1888.80   21.44
   1   6   8 1844.72   24.09
   1   6   9 1933.95   22.94
  -1  -6  -9 1906.09   24.35
   1   6   9 1895.21   25.38
  -1   6 -10  346.01    8.07
  -1  -6 -10  339.32    8.93
   1   6  10  319.77    9.10
  -1  -6 -10  334.91    7.50
  -1   6 -11  578.93   10.78
  -1  -6 -11  550.14   11.90
   1   6  11  537.09   12.10
  -1  -6 -11  538.10    9.85
   1   6  12    0.62    1.59
  -1   6 -12    1.03    1.02
  -1  -6 -12    0.61    1.37
  -1  -6 -12    0.26    0.88
  -1   6 -13    9.99    1.60
  -1  -6 -13    6.76    1.28
   1   6  13    7.04    1.87
  -1  -6 -13    8.01    1.77
   1   6  14    3.92    1.43
  -1  -6 -14    3.60    1.11
  -1  -6 -14    4.85    1.45
  -1   6 -14    3.34    1.20
   1   6  15  978.86   14.32
  -1  -6 -15  997.76   12.75
  -1   6 -15 1001.78   13.87
   1   6  16  195.61    4.88
  -1  -6 -16  203.67    4.44
  -1   6 -16  199.11    5.01
  -1  -6 -17   19.04    1.20
   1   6  17   16.24    1.19
   1  -7 -18  131.15    2.62
   1  -7 -17  122.89    3.12
   1  -7 -16   89.44    3.01
  -1   7  16   85.94    3.09
   1  -7 -15  162.96    5.14
   1  -7 -15  167.17    4.48
  -1   7  15  156.79    4.95
   1  -7 -14  974.70   15.31
  -1   7  14 1000.38   15.36
   1  -7 -13  354.31    8.98
  -1   7  13  381.13    9.42
   1  -7 -12  172.07    6.36
  -1   7  12  173.11    6.52
   1  -7 -12  184.36    5.43
   1  -7 -12  178.80    6.45
   1   7 -11   82.71    3.99
   1  -7 -11   71.00    4.23
  -1   7  11   70.33    4.32
   1  -7 -11   81.75    3.61
   1  -7 -11   75.33    4.23
   1  -7 -10   36.35    2.29
   1   7 -10   44.42    2.95
   1  -7 -10   33.17    2.96
  -1   7  10   38.80    3.43
   1  -7 -10   39.43    3.10
   1  -7 -10   41.88    2.62
   1  -7  -9 3606.93   38.27
   1   7  -9 3559.84   35.89
   1  -7  -9 3671.31   34.86
   1  -7  -8  641.85   10.50
   1  -7  -8  613.08   11.79
   1   7  -8  612.44   11.00
   1  -7  -8  597.06    9.95
   1  -7  -8  652.67   12.69
  -1  -7   7  234.80    5.76
   1  -7  -7  231.16    5.75
   1   7  -7  219.08    6.11
   1  -7  -7  235.30    5.78
   1  -7  -7  237.01    6.77
   1  -7  -6  458.74    9.44
   1   7  -6  459.03    8.87
  -1   7   6  460.99    8.30
   1  -7  -6  477.93    9.96
  -1  -7   6  473.69    8.69
  -1  -7   5  606.91   10.16
   1  -7  -5  587.76   10.33
   1   7  -5  615.54   10.20
  -1  -7   5  576.59    9.83
   1  -7  -5  594.25   11.00
  -1   7   5  569.65    9.15
  -1   7   4 1619.72   18.26
   1   7  -4 1634.96   19.20
  -1  -7   4 1704.60   20.06
  -1  -7   4 1660.12   19.04
   1  -7  -4 1675.94   20.65
   1   7  -3 1520.91   17.90
   1  -7  -3 1638.54   19.16
  -1  -7   2  561.40    9.29
   1   7  -2  590.13    9.41
  -1  -7   1  542.23    9.09
   1  -7  -1  555.80    8.91
   1   7  -1  562.22    9.33
  -1  -7   0 3235.69   31.30
   1  -7   0 3141.42   30.89
  -1  -7  -1   75.47    3.19
   1  -7   1   77.97    3.20
   1   7   1   74.02    3.27
   1   7   2 1851.89   21.15
   1   7   3    3.23    1.06
   1  -7   3    8.10    1.34
   1  -7   4   73.21    3.48
   1   7   4   68.25    3.09
   1   7   5 3164.82   30.86
   1  -7   5 3231.81   32.10
  -1  -7  -6  163.07    5.32
  -1  -7  -6  166.42    5.04
   1   7   6  165.28    5.09
   1  -7   6  168.78    5.20
  -1  -7  -7  434.42    9.44
  -1  -7  -7  461.75    8.80
   1   7   7  420.04    8.65
   1  -7   7  473.05    9.02
  -1  -7  -8   26.79    2.54
  -1  -7  -8   27.50    2.25
   1   7   9    4.95    1.84
  -1  -7  -9    5.75    1.42
  -1  -7  -9    3.96    1.37
  -1   7  -9    5.42    1.28
   1   7  10 1182.45   19.30
  -1  -7 -10 1159.03   17.95
  -1   7 -10 1220.62   16.60
   1   7  11  775.02   14.88
  -1  -7 -11  790.85   14.20
  -1   7 -11  781.28   12.68
   1   7  12   60.38    3.97
  -1  -7 -12   64.83    3.81
  -1   7 -12   66.68    3.39
  -1  -7 -12   62.95    3.15
   1   7  13   59.21    3.63
  -1  -7 -13   66.50    3.74
  -1   7 -13   59.02    3.06
  -1  -7 -13   60.41    2.90
   1   7  14  528.39   10.22
  -1   7 -14  553.93    9.39
  -1  -7 -14  558.62    8.85
   1   7  15  301.67    6.59
  -1  -7 -15  313.43    5.83
   1   7  16  371.97    6.34
  -1  -7 -16  409.66    6.09
  -1  -7 -17    7.01    0.67
  -1   8  16  317.20    5.04
   1  -8 -15  189.57    5.06
  -1   8  15  161.31    4.42
   1  -8 -14    9.07    1.48
  -1   8  14    6.85    1.45
   1  -8 -14    8.55    1.21
   1  -8 -13  208.46    6.26
  -1   8  13  200.98    6.37
   1  -8 -13  189.71    5.57
   1  -8 -13  210.93    5.22
   1  -8 -12   11.84    1.77
   1  -8 -12    9.16    1.52
   1  -8 -12   10.53    1.47
  -1   8  12    7.00    1.83
   1  -8 -11   53.52    3.40
   1  -8 -11   58.15    2.92
  -1   8  11   52.87    3.81
   1  -8 -11   47.62    3.17
   1  -8 -10 1815.36   20.43
   1  -8 -10 1794.85   23.55
   1  -8 -10 1829.61   23.65
   1  -8  -9    2.10    1.29
   1  -8  -9    2.25    1.02
   1  -8  -9    2.62    1.01
   1  -8  -9    2.20    1.21
   1  -8  -8  179.17    5.17
   1  -8  -8  169.17    5.88
   1  -8  -8  174.50    5.12
   1  -8  -8  173.99    6.22
   1  -8  -7    1.97    0.93
   1  -8  -7    3.19    1.21
   1  -8  -7    3.26    1.00
  -1  -8   7    3.00    0.93
   1  -8  -7    2.51    1.23
   1  -8  -6    0.31    0.83
   1  -8  -6    0.82    0.79
  -1  -8   6    1.75    0.95
   1  -8  -6    0.93    0.96
  -1  -8   5  706.80   11.76
   1  -8  -5  716.11   12.52
   1   8  -4 2862.80   30.38
  -1  -8   4 3189.72   31.97
   1   8  -3  729.89   12.04
   1  -8  -3  722.97   11.09
   1   8  -2    2.41    0.94
   1  -8  -2    1.09    0.81
  -1  -8   2    3.67    1.10
   1   8  -1  648.91   10.88
  -1  -8   1  626.53   10.63
   1   8   0 1380.04   17.71
  -1  -8   0 1396.40   17.29
   1  -8   0 1283.78   16.73
   1  -8   0 1324.58   16.74
  -1  -8  -1  887.98   13.10
   1  -8   1  903.45   13.19
  -1  -8  -2  114.70    4.19
   1  -8   2  123.42    4.98
   1   8   3    2.77    1.00
  -1  -8  -3    1.73    0.87
  -1  -8  -3    1.77    0.91
   1  -8   3    2.96    1.20
  -1  -8  -4 2049.22   23.27
   1  -8   4 2206.79   25.04
  -1  -8  -4 2073.50   22.95
   1   8   4 2188.28   24.03
  -1  -8  -5   41.11    2.54
   1  -8   5   41.47    2.81
  -1  -8  -5   37.71    2.44
   1  -8   6 3713.80   36.28
  -1  -8  -6 3715.36   35.48
  -1  -8  -7   21.66    2.05
   1  -8   7   22.79    2.10
   1   8   7   18.45    2.74
   1   8   8  184.44    7.14
  -1  -8  -8  192.50    5.60
  -1  -8  -8  180.04    6.00
  -1  -8  -9  381.50    7.98
  -1  -8  -9  356.92    8.70
  -1  -8 -10   13.16    1.61
   1   8  10    8.59    2.17
  -1  -8 -10   12.08    1.79
   1   8  11  223.99    7.43
  -1  -8 -11  241.30    5.96
  -1  -8 -11  225.78    6.68
   1   8  12  246.08    7.27
  -1  -8 -12  259.58    6.93
   1   8  13  185.60    5.78
  -1  -8 -13  203.93    5.74
   1   8  14  642.40   10.31
  -1  -8 -14  659.97    9.06
  -1  -8 -15  137.34    3.19
   1   8  15  136.05    3.58
  -1  -8 -16   36.71    1.36
   1  -9 -15   42.24    1.58
   1  -9 -14  929.37   10.47
  -1   9  14  866.92   11.51
  -1   9  13  120.19    4.26
   1  -9 -13  119.38    3.36
   1  -9 -13  116.51    3.92
  -1   9  12   55.85    3.35
   1  -9 -12   55.73    2.46
   1  -9 -12   56.41    2.95
  -1   9  11  295.33    8.11
   1  -9 -11  307.48    6.18
   1  -9 -10   10.89    1.28
   1  -9 -10    9.21    1.54
  -1   9  10    7.54    1.98
   1  -9 -10   10.65    1.38
   1  -9  -9   66.73    2.96
  -1   9   9   70.26    4.41
   1  -9  -9   64.01    3.42
   1  -9  -9   69.34    2.98
   1  -9  -8  231.90    5.83
   1  -9  -8  236.40    5.60
   1  -9  -7  767.49   11.85
   1  -9  -7  765.25   11.02
   1  -9  -6  502.19    9.45
  -1  -9   6  530.54    9.54
  -1  -9   5  457.92    9.13
  -1  -9   4  811.18   13.17
  -1  -9   3   90.20    4.21
  -1  -9   2   56.20    3.45
  -1  -9   2   56.44    3.17
  -1  -9   1  115.91    4.48
   1  -9   0 3033.24   33.85
  -1  -9   0 2964.81   31.11
   1  -9   1  243.54    6.30
  -1  -9  -1  230.68    6.37
   1  -9   2 1260.37   18.11
   1  -9   2 1229.78   16.53
   1  -9   3  691.27   12.30
   1  -9   3  670.73   11.57
   1  -9   4   31.19    2.51
  -1  -9  -4   28.83    2.08
  -1  -9  -4   25.41    2.12
   1  -9   4   26.57    2.33
  -1  -9  -5   53.62    2.88
   1  -9   5   62.59    3.34
  -1  -9  -5   57.15    2.89
   1  -9   6  276.13    6.91
  -1  -9  -6  276.26    6.48
   1   9   6  275.43    8.73
  -1  -9  -7 1480.02   17.81
   1   9   7 1453.19   21.75
  -1  -9  -8  107.32    3.93
   1   9   8  117.02    5.60
  -1  -9  -9  532.38    9.06
   1   9   9  517.33   11.68
  -1  -9 -10 1024.71   13.28
  -1  -9 -11   72.62    2.89
   1   9  12   45.93    2.85
  -1  -9 -12   45.54    2.39
  -1  -9 -12   47.53    2.20
   1   9  13    0.38    0.87
  -1  -9 -13    1.04    0.67
   1  -9  14  185.71    3.71
  -1  -9 -14  197.61    3.60
   1   9  14  193.42    4.11
  -1  10  13   16.50    1.29
  -1 -10  12   73.96    2.20
  -1  10  12   95.52    3.47
  -1 -10  11  588.64    8.09
  -1  10  11  687.25   11.07
  -1 -10  10  606.84    8.80
  -1  10  10  714.07   12.19
   1 -10  -9   37.44    1.99
  -1  10   9   40.79    3.17
   1 -10  -8  197.24    4.89
   1 -10  -7   82.44    3.33
   1 -10  -6   36.34    2.37
   1 -10  -5  216.20    5.83
  -1 -10   5  219.66    5.71
  -1 -10   4  354.67    7.80
  -1 -10   3  672.41   11.63
   1 -10  -2    0.20    1.22
  -1 -10   2    2.04    1.14
   1 -10  -1  739.48   13.72
  -1 -10   1  778.02   13.48
   1 -10   0  257.68    7.51
  -1 -10  -1   25.53    2.16
   1 -10   1   27.34    2.51
  -1 -10  -2  124.18    4.44
   1 -10   2  132.16    4.42
   1 -10   2  138.71    5.15
   1 -10   3  356.83    8.23
   1 -10   3  342.62    7.39
  -1 -10  -4  495.05    8.92
   1  10   4  566.75   12.15
   1 -10   4  542.72    9.97
   1 -10   4  505.62    9.34
   1  10   5   29.13    2.99
   1 -10   5   32.97    2.34
   1 -10   5   31.35    2.30
  -1 -10  -5   33.49    2.14
   1 -10   6  567.24    9.89
   1  10   6  588.63   12.20
   1 -10   7  657.71   10.66
   1  10   7  700.11   13.20
   1 -10   8   31.47    2.14
   1  10   8   29.46    2.81
   1 -10   9    1.43    0.86
   1  10   9    0.79    1.31
   1  10  10  198.43    5.77
   1 -10  10  187.68    4.57
   1 -10  11    5.98    0.91
   1 -10  12   65.92    2.08
  -1  11  10  100.03    3.44
   1 -11  -8   74.25    3.24
   1 -11  -8   75.53    2.41
   1 -11  -7  462.75    9.02
   1 -11  -7  480.08    7.39
   1 -11  -6    3.52    0.92
  -1  11   6    2.75    1.52
   1 -11  -5   27.54    1.92
   1 -11  -4  101.07    4.38
  -1 -11   4  107.98    3.59
   1 -11  -4  106.74    3.76
  -1 -11   3   75.63    3.21
   1 -11  -3   77.93    3.90
   1 -11  -3   76.69    3.33
   1 -11  -2  832.72   13.50
  -1 -11   2  862.50   12.49
   1 -11  -1  224.85    6.40
  -1 -11   1  244.11    6.32
  -1 -11   0   11.24    1.66
   1 -11   0   15.10    1.80
   1 -11   1  203.38    5.79
  -1 -11  -1  210.57    6.16
  -1 -11  -2   83.18    3.98
   1 -11   2   82.42    3.53
   1 -11   3  751.03   11.29
  -1 -11  -3  738.44   12.56
  -1 -11  -3  726.95   10.50
   1 -11   4  639.44    9.91
  -1 -11  -4  606.92    8.94
   1 -11   5    0.03    0.70
  -1 -11  -5    0.67    0.57
   1  11   5    0.35    1.26
   1 -11   6   54.62    2.25
   1  11   6   59.62    3.33
   1 -11   7  121.19    3.25
   1  11   7  149.38    4.85
   1 -11   8  177.25    3.69
   1  11   8  204.93    5.34
   1  11   9   50.45    2.39
  -1  12   6  323.55    6.17
   1 -12  -5    2.85    0.67
  -1  12   5    2.25    1.00
   1 -12  -4   46.99    1.96
   1 -12  -3  265.73    5.11
   1 -12  -2   23.23    1.70
   1 -12  -2   24.59    1.61
   1 -12  -1  172.75    4.42
   1 -12  -1  174.02    4.22
   1 -12   0   19.60    1.54
  -1 -12   0   20.18    1.47
   1 -12   0   18.85    1.49
   1 -12   1    3.04    0.82
  -1 -12  -1    3.61    0.82
  -1 -12  -2  535.79    7.34
  -1 -12  -3   39.93    1.64
   2   0 -21    0.53    0.65
   2   0 -20  288.91    6.24
   2   0 -19    0.49    1.03
   2   0 -18  672.79   11.77
   2   0 -17    0.85    1.15
   2   0 -16  105.85    4.56
   2   0 -15    0.84    1.09
   2   0 -14 2897.21   30.39
   2   0 -14 2701.01   29.60
   2   0 -13    1.81    1.02
   2   0 -12  182.33    5.33
   2   0 -11   23.99    1.84
   2   0 -10 1919.48   20.27
   2   0  -9    0.59    0.60
   2   0  -8  807.58    9.98
   2   0  -7    0.34    0.49
   2   0  -6  703.08    8.13
   2   0  -5    0.52    0.37
   2   0  -3    0.68    0.32
   2   0  -2 1139.93   10.11
   2   0  -1    3.05    0.36
   2   0  -1    2.83    0.36
   2   0  -1    3.02    0.23
   2   0   1    0.64    0.41
   2   0   1    1.68    0.34
   2   0   1    1.13    0.36
   2   0   3    8.53    0.80
   2   0   3    1.62    0.49
   2   0   4 5073.01   44.35
   2   0   4 5633.08   44.41
   2   0   5    1.82    0.72
   2   0   5    1.26    0.61
   2   0   6   76.46    2.96
   2   0   6   81.19    2.96
   2   0   7    1.71    0.88
   2   0   7    2.06    0.71
   2   0   8   25.65    1.97
   2   0   9    2.09    0.94
   2   0  10 6839.46   61.28
   2   0  11    3.03    1.15
   2   0  12 1590.64   19.11
   2   0  12 1546.32   20.99
   2   0  13   -0.17    0.89
   2   0  14   58.43    2.96
  -2   0 -15    2.57    1.15
   2   0  15    0.15    0.79
  -2   0 -16 1214.20   15.47
   2   0  16 1041.55   13.36
  -2   0 -17    1.13    0.91
  -2   0 -18   91.83    3.39
   2   0  19    0.67    0.73
  -2   0 -19    0.71    0.69
  -2   0 -20  312.15    4.83
   2   1 -21  121.21    3.29
   2  -1 -21  121.25    3.28
   2  -1 -20   33.41    2.13
   2   1 -20   33.69    2.16
   2  -1 -19  250.11    6.35
   2   1 -19  249.91    6.34
   2  -1 -18  609.27   11.00
   2   1 -18  615.32   11.03
   2  -1 -17  115.11    4.69
   2   1 -17  117.72    4.78
   2   1 -17  105.37    3.83
   2  -1 -16   44.83    2.54
   2  -1 -16   50.90    3.25
   2   1 -16   48.65    3.19
   2   1 -16   48.01    2.69
   2   1 -15    4.89    1.15
   2  -1 -15    3.46    1.27
   2   1 -15    3.22    1.26
   2  -1 -15    5.58    1.34
   2   1 -14 2323.23   26.38
   2  -1 -14 2356.89   26.44
   2  -1 -14 2473.31   26.35
   2   1 -14 2185.96   24.68
   2  -1 -14 2224.09   24.36
   2   1 -14 2580.89   27.34
   2  -1 -14 2550.49   27.19
   2   1 -13  319.18    7.58
   2  -1 -13  323.85    7.52
   2  -1 -13  320.93    7.46
   2   1 -12  428.38    8.33
   2  -1 -12  425.93    8.28
   2  -1 -11 1087.41   14.13
   2   1 -11 1099.37   14.23
   2   1 -10 4292.23   37.82
   2  -1 -10 4321.25   37.73
   2   1  -9  125.01    3.56
   2  -1  -9  118.60    3.48
  -2   1   9  117.56    3.87
   2  -1  -8 4546.60   38.32
   2   1  -8 4415.98   38.28
  -2   1   8 4463.11   39.33
   2   1  -7 2381.48   21.83
   2  -1  -7 2389.92   21.78
  -2   1   7 2397.36   22.46
   2   1  -6   84.57    2.28
   2  -1  -6   79.43    2.22
  -2   1   6   77.34    2.31
   2  -1  -5  168.83    3.04
   2   1  -5  170.75    3.08
  -2   1   4 4315.15   34.35
  -2   1   3 6885.04   52.67
   2  -1  -2  203.88    2.79
   2   1  -2  199.78    2.78
   2   1  -1    8.86    0.49
   2  -1  -1    8.48    0.53
   2   1  -1    7.41    0.50
   2  -1  -1    7.51    0.51
   2   1  -1    9.27    0.57
   2   1   1  121.40    2.27
   2  -1   1  126.75    2.27
   2   1   1  123.70    2.00
   2  -1   1  120.92    2.54
   2  -1   2 4721.83   40.97
   2   1   2 5394.80   40.62
   2   1   3  752.78    8.10
   2  -1   3  782.66    8.61
   2   1   3  787.65    8.60
   2  -1   3  743.74    8.96
   2  -1   4 3516.93   30.39
   2   1   4 3591.90   30.44
   2  -1   4 3577.26   31.09
   2  -1   5  336.87    5.92
   2   1   5  349.74    5.99
   2   1   6 8129.33   69.65
   2  -1   6 8296.11   69.66
   2   1   7  707.93   10.80
   2  -1   7  737.95   11.01
   2   1   8  687.59   10.72
   2  -1   8  573.79    9.90
   2   1   9    4.76    1.10
   2  -1   9    2.54    0.90
   2   1  10  146.92    5.12
   2  -1  10  134.52    4.88
   2  -1  11  600.47   11.36
   2   1  11  648.86   12.37
   2   1  12  155.43    5.91
   2  -1  12  148.93    4.60
   2  -1  12  144.88    5.47
   2   1  12  137.35    5.41
   2   1  12  155.47    5.23
   2   1  13   73.74    3.59
   2  -1  13   70.81    3.16
   2   1  14 1598.06   19.51
   2  -1  14 1635.08   18.71
   2   1  15   33.35    2.28
  -2   1 -15   36.63    2.51
  -2  -1 -15   35.15    2.46
   2  -1  15   27.15    1.93
  -2   1 -16 1010.02   13.87
  -2  -1 -16 1031.92   13.99
  -2   1 -17  296.79    6.54
  -2  -1 -17  302.77    6.63
  -2   1 -17  281.42    6.00
  -2  -1 -18   13.87    1.47
  -2   1 -18   13.22    1.44
   2   1  18   13.54    1.59
  -2   1 -19   20.18    1.44
  -2  -1 -19   20.59    1.47
   2  -1  19   20.11    1.56
   2   1  19   18.88    1.56
  -2  -1 -20  635.51    7.63
  -2   1 -20  671.92    7.72
   2   2 -21  103.35    2.73
   2  -2 -20   97.44    3.29
   2   2 -20   95.60    3.27
   2  -2 -19   55.99    2.86
   2   2 -19   55.00    2.86
   2  -2 -18  169.19    4.43
   2   2 -18  177.77    4.90
   2  -2 -18  183.14    5.54
   2   2 -18  172.43    5.43
   2  -2 -17  822.12   11.86
   2   2 -17  781.97   12.20
   2  -2 -17  882.36   13.67
   2   2 -17  844.03   13.51
   2  -2 -17  938.72   13.66
   2  -2 -16  856.36   12.52
   2   2 -16  851.74   13.12
   2   2 -16  869.41   14.05
   2  -2 -15  342.01    7.25
   2   2 -15  335.97    7.70
   2   2 -15  355.26    8.31
   2  -2 -15  360.03    8.35
   2  -2 -14 1748.91   20.98
   2   2 -14 1743.13   21.07
   2  -2 -14 1655.65   21.00
   2   2 -14 1556.89   19.49
   2  -2 -14 1604.02   20.24
   2   2 -14 1597.80   20.26
   2  -2 -14 1548.97   18.71
   2   2 -13    3.05    1.11
   2  -2 -13    1.90    0.94
   2  -2 -13    2.07    0.95
   2  -2 -13    3.08    1.18
   2   2 -13    2.75    1.02
   2   2 -13    6.23    1.20
   2  -2 -13    1.95    0.96
   2  -2 -12  891.58   13.75
   2   2 -12  964.26   13.57
   2  -2 -12  965.57   13.48
  -2   2  12  898.99   13.88
   2   2 -11 2193.50   22.67
   2  -2 -11 2215.08   22.59
  -2   2  10    1.42    0.88
   2   2 -10    0.96    0.70
   2  -2 -10    1.44    0.70
  -2   2   9 2116.45   22.02
   2   2  -9 2089.37   21.19
   2  -2  -9 2130.97   21.18
  -2   2   8  225.13    4.96
   2   2  -8  219.86    4.55
   2  -2  -8  227.25    4.53
  -2   2   7  139.67    3.47
   2  -2  -7  134.02    3.16
   2   2  -7  130.31    3.17
  -2   2   6 1415.93   13.89
   2   2  -6 1410.32   13.97
  -2   2   5  586.11    6.62
   2   2  -5  606.86    7.06
   2  -2  -5  601.56    6.90
   2   2  -4 2406.22   20.53
  -2   2   4 2377.64   19.86
   2  -2  -3 4582.28   36.21
  -2   2   3 4586.53   35.52
   2   2  -2 3259.77   27.64
   2  -2  -2 3623.65   27.54
   2  -2  -1  334.78    3.89
   2   2  -1  336.11    3.96
   2   2  -1  345.51    3.82
   2  -2  -1  339.52    3.82
   2  -2   0 3562.75   27.70
   2   2   0 3404.12   27.65
   2   2   0 3446.67   28.35
   2  -2   0 3513.01   28.21
   2  -2   1 2344.69   19.29
   2   2   1 2355.73   19.24
   2   2   2  979.98    9.90
   2  -2   2 1017.55    9.99
   2  -2   3 7348.09   60.38
   2   2   3 7896.28   60.47
   2  -2   4    1.80    0.53
   2   2   4    3.44    0.61
   2   2   5  137.16    3.50
   2  -2   5  136.05    3.49
   2   2   6  426.48    7.30
   2  -2   6  444.01    7.29
   2   2   7  816.14   11.62
   2  -2   7  898.46   11.86
   2  -2   8  888.79   12.57
   2   2   8  777.80   12.16
   2  -2   9  916.32   13.50
   2   2   9  836.13   13.19
   2   2  10  975.78   14.99
   2  -2  10  910.51   13.84
   2   2  11  837.39   14.16
   2  -2  11  782.57   13.02
   2   2  12 1118.57   17.90
   2  -2  12 1108.84   14.37
   2   2  12 1160.81   16.77
   2  -2  13   90.93    3.48
   2   2  13   83.26    4.00
  -2   2 -14 1199.46   15.73
  -2  -2 -14 1216.56   15.93
  -2   2 -15  900.06   13.00
  -2  -2 -15  939.62   13.32
  -2  -2 -16   44.19    2.63
  -2   2 -16   45.29    2.61
   2   2  16   38.37    2.29
  -2   2 -17  142.18    4.33
  -2  -2 -17  148.00    4.43
  -2   2 -17  139.36    4.20
  -2   2 -18    1.80    0.77
   2   2  18    1.76    0.91
   2  -2  18    1.80    0.93
  -2   2 -18    3.08    0.87
  -2  -2 -18    2.28    0.86
  -2  -2 -19   16.41    1.23
  -2   2 -19   15.41    1.20
   2   3 -20   83.85    2.70
   2   3 -19  566.79    8.94
   2  -3 -19  516.06    7.61
   2   3 -18   87.88    3.47
   2  -3 -18   94.22    3.77
   2   3 -18   96.05    3.81
   2  -3 -18   94.31    3.31
   2   3 -17   86.84    3.76
   2  -3 -17   94.50    4.14
   2  -3 -17   89.81    3.98
   2   3 -17   90.12    3.93
   2  -3 -17   81.92    3.34
   2   3 -16   19.83    2.01
   2  -3 -16   21.77    2.34
   2  -3 -16   17.63    1.99
   2   3 -16   16.86    2.00
   2  -3 -16   18.32    1.79
   2   3 -15   15.38    1.84
   2  -3 -15   13.30    1.61
   2  -3 -15   11.34    1.84
   2   3 -15   11.38    1.72
   2  -3 -15   12.23    1.70
   2   3 -14    8.42    1.46
   2  -3 -14    2.45    0.96
   2   3 -14    2.77    1.16
   2  -3 -14    4.09    1.16
   2  -3 -14   10.63    1.77
   2   3 -13 1165.04   16.17
   2  -3 -13 1176.12   15.36
   2  -3 -13 1203.02   16.03
   2   3 -13 1181.83   16.13
   2  -3 -13 1203.18   17.48
   2   3 -13 1255.41   16.79
   2  -3 -13 1243.37   16.50
   2  -3 -12 3084.08   30.84
   2   3 -12 3179.73   31.31
   2  -3 -11  167.02    4.74
   2   3 -11  175.62    4.94
   2  -3 -10 1385.96   15.52
   2   3 -10 1357.88   15.66
   2  -3  -9    9.07    1.06
   2   3  -9    8.48    1.05
  -2   3   9    9.39    1.22
   2  -3  -8 1391.85   14.58
   2   3  -8 1371.57   14.80
   2  -3  -7  706.77    8.80
   2   3  -7  701.14    8.93
   2  -3  -6 4200.66   34.48
   2   3  -6 4176.32   34.75
   2  -3  -5 3382.93   28.04
   2   3  -5 3405.64   28.33
  -2   3   5 3331.59   27.96
   2   3  -4 1344.83   12.42
  -2   3   4 1378.68   12.22
   2  -3  -3   94.68    1.90
   2   3  -3   92.25    1.95
   2   3  -2 3046.32   25.23
  -2   3   2 3065.73   23.75
   2   3  -2 2861.71   24.11
   2  -3  -2 2925.70   23.98
  -2   3   1 2464.87   19.59
   2   3  -1 2461.32   20.56
   2  -3  -1 2508.31   20.43
   2   3   0   11.80    0.59
   2  -3   0   11.78    0.61
   2   3   0   12.59    0.84
   2   3   0   13.30    0.83
   2   3   1  949.03   10.12
   2   3   2 6780.07   51.87
   2  -3   2 6414.94   51.89
   2  -3   3  279.38    4.35
   2   3   3  283.89    4.32
   2  -3   4 9496.71   76.05
   2   3   4 9781.48   75.90
   2  -3   5 1097.83   12.43
   2   3   5 1044.97   12.18
   2   3   6  174.87    4.23
   2   3   6  181.52    4.26
   2  -3   7  941.40   12.41
   2   3   7  872.20   12.17
   2  -3   8  999.34   13.37
   2   3   8  865.87   12.91
   2  -3   9    3.03    0.96
   2   3   9    3.88    1.16
   2  -3  10  460.06    9.11
   2   3  10  390.85    8.67
   2   3  11 1137.81   17.66
   2   3  11 1241.22   17.77
   2  -3  11 1145.98   16.57
   2  -3  11 1146.45   14.41
  -2  -3 -11 1221.20   14.51
   2   3  12  778.26   14.68
  -2   3 -12 1038.71   13.78
  -2  -3 -12 1022.44   13.59
  -2  -3 -12  782.14   11.58
   2   3  12  809.44   14.44
  -2  -3 -13   43.82    2.35
   2   3  13   38.09    2.94
  -2  -3 -13   39.80    2.51
  -2   3 -13   38.61    2.43
   2   3  14    2.52    1.25
  -2  -3 -14    4.18    1.07
  -2   3 -14    3.18    1.07
  -2  -3 -14    1.94    0.80
   2   3  15   10.21    1.57
  -2   3 -15   11.80    1.45
  -2  -3 -15    9.18    1.42
   2   3  16   42.03    2.40
  -2  -3 -16   48.17    2.61
  -2   3 -16   47.17    2.55
  -2   3 -16   45.40    2.64
  -2  -3 -16   53.03    3.19
  -2  -3 -17   81.75    3.13
  -2   3 -17   81.48    3.08
  -2  -3 -17   87.48    3.65
   2   3  17   78.34    3.46
   2  -3  17   81.27    3.39
  -2   3 -17   80.10    3.16
   2   3  18  921.82   11.87
  -2   3 -18  940.91   11.34
  -2   3 -19  182.99    3.54
  -2   3 -19  169.52    3.30
   2  -4 -19   89.23    3.83
   2  -4 -19   81.98    2.62
   2   4 -18   73.50    2.98
   2  -4 -18   72.72    2.88
   2   4 -17    3.94    1.16
   2  -4 -17    5.08    1.36
   2  -4 -17    1.99    0.95
   2   4 -17    1.05    0.97
   2  -4 -16 1221.45   15.57
   2  -4 -16 1209.47   16.07
   2   4 -16 1183.40   16.10
   2   4 -15    3.52    1.30
   2  -4 -15    0.72    0.92
   2   4 -15    0.05    1.05
   2  -4 -15    0.28    1.01
   2  -4 -15    1.50    1.23
   2   4 -14    1.79    1.08
   2  -4 -14    1.96    1.25
   2  -4 -14    3.70    1.14
   2  -4 -14    0.97    0.95
   2  -4 -13  127.51    4.43
   2  -4 -13  131.91    5.37
   2   4 -13  131.13    4.89
   2  -4 -13  131.08    4.53
   2  -4 -12   41.07    2.48
   2  -4 -12   39.01    2.44
   2  -4 -12   43.44    3.09
   2  -4 -11    2.04    1.12
   2  -4 -11    1.66    0.74
   2  -4 -10 1466.94   16.63
   2  -4  -9   38.10    1.95
   2   4  -9   38.86    2.04
   2   4  -8 1619.04   16.70
   2  -4  -8 1595.63   16.27
  -2   4   7  227.03    4.52
   2   4  -7  226.54    4.39
   2  -4  -7  223.67    4.18
   2  -4  -6 1302.96   12.79
  -2   4   6 1383.07   13.45
   2  -4  -5  461.12    5.64
   2   4  -5  452.84    5.83
   2   4  -4    3.30    0.46
   2  -4  -4    5.01    0.50
  -2   4   4    6.29    0.64
   2   4  -4    2.50    0.66
   2  -4  -3  771.59    7.58
   2   4  -3  851.68    9.74
   2  -4  -2 5173.04   41.83
  -2   4   2 5414.68   42.32
  -2   4   1  111.36    2.09
   2   4  -1  130.84    3.02
  -2   4   0 2194.27   18.38
   2   4   0 2176.42   20.08
   2   4   1   70.09    2.30
  -2   4  -1   71.98    1.74
   2   4   2   53.62    2.12
   2   4   3  160.59    4.09
   2   4   3  158.30    2.86
   2   4   4 2129.44   22.26
   2   4   4 2114.91   20.59
   2  -4   4 2149.12   19.67
   2   4   5  194.98    4.38
   2   4   5  202.90    4.20
   2  -4   5  193.12    4.12
   2   4   6 1186.00   13.75
   2   4   6 1206.70   13.38
   2   4   7    5.67    1.05
   2  -4   7    5.34    0.92
   2   4   8 4220.81   38.06
   2  -4   8 3802.78   36.84
   2   4   9  133.04    4.75
   2  -4   9  119.23    4.21
   2  -4  10   45.00    2.71
  -2  -4 -10   51.88    2.62
   2   4  10   49.98    3.49
   2   4  10   47.30    3.08
   2   4  11  286.60    8.11
  -2  -4 -11  286.88    6.40
   2   4  12  318.44    8.68
  -2  -4 -12  322.46    6.87
  -2   4 -13   37.23    2.28
  -2  -4 -13   39.68    2.41
   2   4  13   34.62    2.98
  -2  -4 -13   37.98    2.31
  -2   4 -14  987.31   13.23
  -2  -4 -14 1003.31   13.39
  -2  -4 -14  913.16   12.39
   2   4  14  917.21   14.67
   2   4  15    9.49    1.54
  -2   4 -15   11.09    1.36
  -2   4 -15   10.86    1.60
  -2  -4 -15    9.15    1.18
  -2  -4 -15   13.71    1.99
   2   4  16    8.96    1.31
  -2  -4 -16    8.83    1.01
  -2   4 -16   12.16    1.31
  -2  -4 -16   11.28    1.70
   2   4  17    1.13    0.71
  -2  -4 -17    1.58    0.93
   2   4  18   51.19    1.71
  -2   4 -18   60.75    2.28
   2  -5 -19   10.60    0.98
   2  -5 -18  320.54    6.02
   2  -5 -18  338.90    7.70
   2  -5 -17   51.09    2.57
   2  -5 -17   54.21    3.54
   2  -5 -17   61.49    3.31
   2  -5 -16    4.40    1.18
   2  -5 -16    9.01    1.68
   2  -5 -16    5.43    1.66
   2  -5 -15   48.83    2.75
   2  -5 -15   56.03    3.62
   2  -5 -14   66.66    3.30
  -2   5  14   68.50    3.78
   2  -5 -14   69.11    4.11
  -2   5  13  219.75    6.97
   2   5 -13  231.04    6.77
   2  -5 -13  242.87    6.30
  -2   5  12 2033.96   25.52
   2  -5 -12 2034.10   22.32
  -2   5  11  282.52    7.74
   2  -5 -11  293.22    8.05
   2  -5 -11  284.85    6.32
   2   5 -11  310.20    7.52
   2   5 -10  164.98    5.28
   2  -5 -10  158.74    5.64
   2  -5  -9  286.13    7.33
   2  -5  -8    5.45    1.24
  -2  -5   7  392.24    6.78
  -2   5   7  384.19    6.46
   2   5  -6 2139.53   21.92
   2  -5  -6 2173.51   24.32
   2  -5  -6 2029.76   22.44
  -2   5   6 2046.45   19.99
  -2   5   5  331.10    5.30
   2   5  -5  318.15    6.26
   2   5  -4   75.88    2.77
   2   5  -3   10.72    1.10
   2   5  -2  524.91    7.70
   2   5  -1  472.42    7.23
   2   5   0  826.30   10.43
   2   5   1  586.26    8.46
  -2   5  -2 1916.83   17.97
   2   5   2 2058.14   20.34
  -2   5  -3    4.07    0.62
   2   5   3    0.69    0.72
   2   5   4 3362.25   31.84
   2  -5   4 3271.02   30.62
  -2  -5  -5 1092.29   14.21
   2   5   5 1118.00   13.51
  -2  -5  -6   12.51    1.42
   2   5   6   13.32    1.38
   2  -5   6   16.09    1.56
  -2  -5  -7  352.10    7.39
   2   5   7  327.04    6.98
  -2  -5  -8  287.17    6.79
   2   5   8  286.53    6.80
  -2  -5  -9   59.98    2.97
   2   5   9   68.52    3.52
  -2  -5  -9   65.08    3.12
   2   5   9   58.43    3.87
   2   5  10  136.31    5.22
   2   5  10  148.08    6.04
  -2  -5 -10  147.46    4.68
   2   5  11   90.96    4.85
  -2  -5 -11   88.17    3.66
   2   5  12  838.24   15.14
  -2  -5 -12  854.98   12.56
  -2   5 -13  230.82    6.40
  -2  -5 -13  237.75    7.52
  -2  -5 -13  210.50    5.45
   2   5  13  210.59    6.93
  -2  -5 -14    1.54    1.28
  -2   5 -14    1.52    1.11
  -2  -5 -14    1.41    0.87
   2   5  14    1.51    1.29
  -2   5 -15    9.39    1.49
   2   5  15    6.01    1.34
  -2  -5 -15    7.70    1.14
  -2   5 -16   47.89    2.52
   2   5  16   43.09    2.32
  -2  -5 -16   45.32    1.98
  -2   5 -17   27.76    1.74
  -2  -5 -17   26.14    1.28
   2   5  17   25.90    1.50
  -2   5 -18  567.31    7.29
   2  -6 -19   29.13    1.26
   2  -6 -18    2.62    0.76
   2  -6 -18    4.14    1.00
   2  -6 -17  114.94    4.32
   2  -6 -17  112.86    3.51
   2  -6 -16   67.56    3.57
   2  -6 -16   57.40    2.75
   2  -6 -16   58.60    3.52
   2  -6 -15 1350.41   16.46
   2  -6 -15 1319.12   19.75
  -2   6  14   25.00    2.47
   2  -6 -14   22.56    2.65
   2   6 -13    3.47    1.38
   2  -6 -13    5.33    1.59
  -2   6  13    2.69    1.43
   2  -6 -13    3.88    1.57
   2  -6 -12    6.52    1.78
   2  -6 -12    5.02    1.30
  -2   6  12    6.98    1.72
   2   6 -12    5.52    1.47
   2  -6 -12    6.29    1.71
   2  -6 -12    4.39    1.06
   2  -6 -11   80.42    4.35
   2  -6 -11   73.38    4.62
  -2   6  11   73.47    4.24
   2  -6 -11   74.00    3.30
   2   6 -11   85.78    4.10
   2  -6 -11   81.78    3.61
   2   6 -10   18.23    2.09
   2  -6 -10   14.03    1.65
   2   6 -10   14.30    1.84
   2  -6 -10   16.47    2.40
   2  -6 -10   14.80    2.09
   2  -6 -10   16.16    1.62
   2   6  -9  782.80   12.82
   2  -6  -9  802.15   14.86
   2  -6  -9  796.49   11.75
   2   6  -9  809.44   12.90
   2  -6  -9  764.57   11.39
   2  -6  -8  264.80    7.81
   2   6  -8  264.29    6.72
   2  -6  -7  336.20    7.92
  -2  -6   7  355.79    6.96
   2   6  -7  343.33    7.57
   2  -6  -6 2146.51   24.30
  -2  -6   6 2187.46   22.43
   2  -6  -6 2149.10   25.36
   2   6  -6 2185.85   23.41
   2  -6  -5  489.85    8.87
   2   6  -5  446.11    8.17
  -2  -6   5  441.54    7.81
   2  -6  -5  502.28    9.60
   2  -6  -4  368.25    7.25
   2  -6  -4  360.31    7.86
   2   6  -4  361.54    7.02
  -2   6   4  360.74    6.02
  -2  -6   4  341.93    6.64
  -2  -6   3 1509.45   16.75
   2   6  -3 1491.96   17.07
   2  -6  -3 1505.45   18.18
   2   6  -2  472.27    8.01
   2  -6  -2  453.71    8.39
   2   6  -1 1485.07   16.90
   2  -6  -1 1509.68   17.49
   2   6   0  562.64    8.99
   2   6   1 2047.17   21.91
   2   6   2    2.71    0.89
  -2  -6  -2    4.95    1.00
   2  -6   3  670.92   10.81
   2   6   3  675.32   10.78
  -2  -6  -3  647.28    9.97
   2   6   4   88.75    3.91
  -2  -6  -4   88.64    3.38
   2   6   4   89.51    3.35
   2  -6   4   93.34    3.69
  -2  -6  -5  423.05    7.95
   2   6   5  420.66    7.86
   2  -6   5  436.45    8.35
   2  -6   6  164.78    4.98
   2   6   6  169.14    4.95
  -2  -6  -7  447.66    8.51
   2   6   7  460.82   10.64
  -2  -6  -8  133.51    4.44
   2   6   8  140.39    4.89
  -2   6  -8  144.04    4.78
  -2  -6  -9  406.48    9.73
  -2  -6  -9  415.65    8.42
  -2   6  -9  438.80    8.85
  -2  -6 -10  523.70   11.37
   2   6  10  509.65   11.83
  -2   6 -10  554.88   10.25
  -2  -6 -10  529.54    9.70
  -2  -6 -11    1.73    1.36
  -2  -6 -11    1.09    1.01
   2   6  11    1.14    1.66
  -2   6 -11    2.43    1.10
   2   6  12  618.99   12.71
  -2   6 -12  655.23   11.40
  -2  -6 -12  643.21   10.53
  -2  -6 -13    5.58    1.55
  -2  -6 -13    3.69    1.06
   2   6  13    3.03    1.45
  -2   6 -13    6.31    1.37
  -2  -6 -14   27.58    2.52
   2   6  14   21.53    2.23
  -2  -6 -14   21.16    1.71
  -2   6 -14   23.75    2.03
  -2  -6 -15  377.49    6.50
  -2   6 -15  383.88    7.28
  -2  -6 -16    0.41    0.85
  -2   6 -16    0.97    0.75
   2   6  16    0.60    0.72
  -2  -6 -16    0.38    0.53
  -2  -6 -17   85.86    2.04
   2   6  17   86.31    2.28
   2  -7 -18   70.81    2.03
   2  -7 -17    5.39    0.89
   2  -7 -16   72.05    3.37
   2  -7 -16   64.21    3.04
  -2   7  15   52.11    2.86
   2  -7 -15   54.78    3.22
   2  -7 -14  323.84    8.24
   2  -7 -14  310.04    6.69
  -2   7  14  280.14    7.46
   2  -7 -14  276.65    7.78
   2  -7 -13  222.26    7.10
   2  -7 -13  230.00    5.91
  -2   7  13  205.94    6.75
   2  -7 -13  192.26    6.79
   2  -7 -12    0.99    1.22
   2  -7 -12    0.74    0.94
   2  -7 -12    2.17    0.97
  -2   7  12    1.24    1.48
   2  -7 -12    1.63    1.29
   2  -7 -11  552.98   12.33
  -2   7  11  574.72   12.22
   2  -7 -11  569.29   12.05
   2  -7 -11  573.93    9.74
   2  -7 -10    3.32    1.45
   2  -7 -10    6.94    1.66
   2  -7 -10    8.46    1.33
   2  -7 -10    5.89    1.34
   2  -7  -9    7.66    1.77
   2  -7  -9    6.78    1.28
   2  -7  -9   10.40    1.93
   2  -7  -9   10.74    1.47
   2  -7  -8  188.51    6.67
   2   7  -8  180.67    5.75
   2  -7  -8  177.82    5.04
   2  -7  -8  175.19    6.03
   2  -7  -8  185.68    5.30
   2  -7  -7 1151.15   17.31
   2   7  -7 1022.16   15.22
   2  -7  -7 1068.78   13.89
   2  -7  -7 1106.57   16.17
   2  -7  -7 1074.25   14.60
  -2  -7   6   58.81    2.96
   2  -7  -6   56.99    3.44
   2  -7  -6   59.91    3.28
   2  -7  -6   57.49    2.67
   2   7  -6   60.66    3.19
  -2  -7   5  599.10    9.98
   2  -7  -5  626.64   11.53
   2   7  -5  600.24   10.47
   2  -7  -5  618.93   10.79
  -2  -7   4   17.24    1.73
   2  -7  -4   18.64    1.98
   2   7  -4   20.10    1.86
   2  -7  -4   18.20    1.80
  -2  -7   3  165.19    4.81
   2   7  -3  167.33    5.00
   2   7  -2  111.70    4.07
   2   7  -1  153.23    4.79
   2   7   0 2232.95   24.20
   2  -7   1 1497.88   19.47
   2   7   1 1537.18   18.77
   2  -7   2   34.87    2.55
   2   7   2   32.96    2.43
   2   7   3   38.03    2.39
   2   7   3   46.40    2.96
   2  -7   3   44.51    2.83
   2   7   4    9.87    1.37
   2  -7   4   11.38    1.58
  -2  -7  -5  627.25   10.59
   2   7   5  641.19   10.70
   2   7   6  361.11    8.03
   2  -7   6  385.25    8.25
   2   7   6  360.37    9.61
  -2  -7  -6  377.27    8.00
   2   7   7  510.07   11.64
  -2  -7  -7  481.91   10.14
  -2  -7  -7  501.19    9.53
   2   7   8   63.09    4.25
  -2  -7  -8   67.89    3.38
  -2  -7  -8   64.47    3.69
  -2   7  -9  287.24    6.92
  -2  -7  -9  287.54    8.02
  -2   7 -10   24.08    2.12
  -2  -7 -10   24.14    2.14
  -2  -7 -10   29.74    2.70
  -2   7 -11  796.53   12.37
  -2  -7 -11  776.51   12.01
   2   7  11  776.45   14.65
  -2  -7 -11  798.49   14.04
  -2   7 -12   65.01    3.17
  -2  -7 -12   59.05    2.92
   2   7  12   55.48    3.68
  -2  -7 -12   65.64    3.72
  -2   7 -13  404.22    7.77
  -2  -7 -13  415.15    7.48
   2   7  13  395.85    8.99
  -2   7 -14   89.97    3.27
  -2  -7 -14   86.79    3.00
   2   7  14   86.29    3.65
  -2  -7 -15   41.05    1.85
   2   7  15   36.53    2.07
  -2  -7 -15   41.25    2.38
   2   7  16   34.93    1.56
  -2  -7 -16   35.71    1.44
   2  -8 -16  200.64    4.06
   2  -8 -15   73.42    2.96
   2  -8 -15   84.78    2.87
  -2   8  15   72.21    2.94
   2  -8 -15   87.97    3.52
   2  -8 -14  195.61    5.57
   2  -8 -14  209.59    4.94
  -2   8  14  194.82    5.64
   2  -8 -13  195.29    6.02
   2  -8 -13  213.67    5.25
  -2   8  13  201.99    6.31
   2  -8 -13  215.14    6.44
   2  -8 -12    7.02    1.50
  -2   8  12    7.00    1.80
   2  -8 -12    9.45    1.36
   2  -8 -12    6.67    1.10
   2  -8 -12    8.44    1.68
   2  -8 -11    4.39    1.16
  -2   8  11    2.84    1.56
   2  -8 -11    3.73    1.03
   2  -8 -11    5.27    1.47
   2  -8 -11    2.29    1.26
   2  -8 -10  605.59   12.25
   2  -8 -10  620.04   10.22
   2  -8 -10  582.03   11.89
  -2   8  10  610.87   12.92
   2  -8  -9  313.26    8.42
   2  -8  -9  326.41    8.80
   2  -8  -9  332.71    7.30
   2  -8  -9  340.40    7.17
   2  -8  -8  476.28   10.39
   2  -8  -8  500.19   11.02
   2  -8  -8  500.00    9.33
   2  -8  -8  508.70    8.83
   2  -8  -7   12.18    1.79
   2  -8  -7   14.12    2.05
   2  -8  -7   12.32    1.64
   2  -8  -7   12.50    1.40
   2  -8  -6  189.94    5.95
   2  -8  -6  181.81    5.49
   2  -8  -6  187.34    6.26
   2  -8  -5   65.67    3.42
   2  -8  -5   61.29    2.92
  -2  -8   5   55.33    3.11
   2  -8  -5   68.69    3.76
   2  -8  -4 2003.40   22.17
  -2  -8   4 2043.53   23.27
   2   8  -4 1980.01   23.58
   2  -8  -3   84.99    3.51
  -2  -8   3   92.10    3.93
   2   8  -3   95.08    4.12
   2  -8  -2   82.86    3.51
   2   8  -2   87.93    3.97
   2  -8  -1   76.80    3.44
  -2  -8   1   86.52    3.72
   2   8  -1   82.98    3.81
   2  -8   0    4.95    1.39
   2   8   0    4.16    1.19
  -2  -8   0    2.65    1.10
   2  -8   0    2.90    1.09
   2   8   1  764.73   12.99
   2  -8   1  747.64   12.12
  -2  -8  -1  735.82   11.92
   2  -8   1  756.56   13.31
   2   8   2   92.28    4.33
  -2  -8  -2   89.99    3.57
   2  -8   2   96.69    4.15
   2  -8   2   99.07    4.46
  -2  -8  -2   85.96    3.76
  -2  -8  -3  230.52    5.98
   2   8   3  250.18    7.48
   2  -8   3  241.56    6.88
   2  -8   4  796.31   13.20
  -2  -8  -4  759.44   12.07
   2  -8   5  298.48    7.47
   2   8   5  306.43    8.99
  -2  -8  -5  296.05    7.10
   2  -8   6   25.60    2.28
   2   8   6   21.05    2.71
  -2  -8  -6   24.02    2.15
   2   8   7  142.44    6.24
  -2  -8  -7  141.34    4.88
  -2  -8  -8  189.44    5.63
   2   8   8  187.48    7.19
   2   8   9  211.92    7.53
  -2  -8  -9  197.34    6.25
  -2  -8 -10  754.49   11.55
  -2  -8 -10  706.48   12.47
  -2  -8 -11   10.92    1.61
   2   8  12   21.83    2.29
  -2  -8 -12   22.45    1.75
  -2  -8 -12   22.03    2.03
  -2  -8 -13    5.41    0.97
   2   8  13    4.97    1.27
  -2  -8 -13    6.89    1.23
   2   8  14  234.62    5.22
  -2  -8 -14  250.25    4.64
   2   8  15   89.92    2.56
  -2  -8 -15  100.88    2.40
  -2   9  14  231.69    5.17
   2  -9 -13    2.49    0.82
   2  -9 -13    2.40    0.97
  -2   9  13    2.43    1.20
   2  -9 -12  202.92    5.69
   2  -9 -12  193.75    5.36
  -2   9  12  206.96    6.23
   2  -9 -12  205.82    4.72
   2  -9 -11  522.21    9.93
   2  -9 -11  505.82    9.68
   2  -9 -11  517.27    8.34
  -2   9  11  547.22   11.13
   2  -9 -11  565.60    8.57
   2  -9 -10    0.86    0.95
   2  -9 -10    1.73    0.90
   2  -9 -10    2.73    1.08
  -2   9  10    2.13    1.56
   2  -9  -9    3.29    1.22
   2  -9  -9    1.04    0.94
   2  -9  -9    1.23    0.92
   2  -9  -8  361.42    8.35
   2  -9  -8  364.92    7.70
   2  -9  -7 1697.28   20.40
   2  -9  -6  372.45    8.17
   2  -9  -5  198.96    5.97
  -2  -9   4    3.50    1.16
  -2  -9   4    0.73    1.00
   2  -9  -3  197.08    5.48
  -2  -9   3  218.30    6.43
  -2  -9   2   34.71    2.61
   2  -9  -2   35.92    2.46
   2  -9  -1  691.38   11.48
  -2  -9   1  718.19   12.09
   2  -9  -1  723.78   13.62
   2  -9   0 1047.45   14.98
  -2  -9   0 1048.48   15.34
   2  -9   0 1050.19   16.84
   2  -9   1    8.76    1.53
  -2  -9  -1   14.70    1.79
  -2  -9  -2    1.32    0.82
   2  -9   2    1.79    1.18
  -2  -9  -2    0.39    0.90
  -2  -9  -3   80.37    3.45
   2  -9   3   87.77    4.06
  -2  -9  -3   88.86    3.89
   2  -9   3   90.90    4.26
  -2  -9  -4  314.39    7.03
   2  -9   4  336.08    8.08
   2   9   4  313.99    9.17
  -2  -9  -4  305.88    7.25
   2  -9   4  311.84    7.74
  -2  -9  -5  146.76    4.72
   2   9   5  148.47    6.26
   2  -9   5  149.31    5.33
  -2  -9  -5  144.40    4.79
   2  -9   5  150.73    5.19
  -2  -9  -6  217.67    5.74
   2   9   6  230.96    7.77
  -2  -9  -6  236.72    6.04
   2   9   7  583.20   12.59
  -2  -9  -7  600.31   10.09
   2   9   8    5.01    1.87
  -2  -9  -8    7.00    1.36
   2   9   9  228.94    7.26
  -2  -9  -9  235.78    5.65
   2   9  10    0.77    1.38
  -2  -9 -10    1.15    0.90
  -2  -9 -11    0.74    0.81
  -2  -9 -12  129.11    3.37
   2   9  13  286.99    5.49
   2  -9  13  288.15    5.04
  -2  10  13  201.02    4.28
  -2  10  12   40.47    2.38
  -2  10  11  639.90   10.87
   2 -10 -10  236.92    4.94
  -2  10  10  248.16    6.89
  -2  10   9    2.34    1.47
   2 -10  -9    1.78    0.85
   2 -10  -8   34.11    2.20
  -2  10   8   46.24    3.76
   2 -10  -7  685.32   10.78
   2 -10  -6   28.48    2.20
   2 -10  -5  382.37    8.10
   2 -10  -4  275.61    8.00
   2 -10  -4  291.49    7.12
  -2 -10   3  510.84    9.63
   2 -10  -2   33.17    2.19
  -2 -10   2   33.41    2.50
  -2 -10   2   37.09    2.67
   2 -10  -1   23.87    1.93
  -2 -10   1   26.10    2.24
  -2 -10   1   23.08    2.32
   2 -10  -1   20.50    2.28
   2 -10   0   10.50    1.44
  -2 -10   0    7.00    1.38
   2 -10   0   10.09    1.72
   2 -10   1   31.81    2.30
   2 -10   1   30.61    2.59
  -2 -10  -1   30.34    2.35
   2 -10   2   62.01    3.17
   2 -10   2   63.38    3.52
  -2 -10  -2   55.80    3.04
   2  10   2   60.81    3.84
   2 -10   3 1909.36   21.96
   2 -10   3 1941.58   22.67
   2  10   3 1923.84   24.57
   2 -10   4  321.74    7.31
   2 -10   4  320.85    7.45
   2  10   4  328.13    8.77
   2  10   5   24.20    2.67
   2 -10   5   24.28    2.11
   2  10   6   19.66    2.47
   2 -10   6   24.90    2.10
   2  10   7   12.90    2.06
   2 -10   7   16.58    1.72
   2  10   8  111.43    4.62
   2 -10   8  105.24    3.72
  -2 -10  -8  109.01    3.35
   2  10   9  441.06    8.75
  -2 -10  -9  425.18    6.74
   2  10  10   71.89    3.15
   2 -10  10   73.22    2.66
  -2 -10 -10   75.14    2.44
   2  10  11  156.79    4.03
  -2 -10 -11  157.89    3.22
  -2  11  10    5.75    1.12
   2 -11  -9   11.89    1.03
  -2  11   9   14.41    1.70
   2 -11  -8    0.56    0.62
  -2  11   8    2.02    1.13
   2 -11  -8   -0.22    0.75
   2 -11  -7  484.07    8.98
   2 -11  -7  524.51    8.00
   2 -11  -6   42.62    2.64
   2 -11  -6   51.54    2.47
   2 -11  -5   36.81    2.59
   2 -11  -5   40.25    2.34
   2 -11  -4  137.27    4.31
   2 -11  -3  487.58    8.72
  -2 -11   2   57.68    2.79
   2 -11  -2   51.69    3.06
   2 -11  -2   56.40    2.96
   2 -11  -1 1783.72   21.61
  -2 -11   1 1898.16   21.04
  -2 -11   0  199.78    5.64
   2 -11   0  180.43    5.50
   2 -11   1    6.57    1.33
  -2 -11  -1    5.04    1.31
   2 -11   1    6.98    1.10
   2 -11   2    1.08    0.88
  -2 -11  -2    2.67    1.16
   2 -11   2    1.18    0.80
   2 -11   3   35.97    2.26
   2 -11   3   33.43    1.99
  -2 -11  -3   34.68    1.85
   2 -11   4    5.80    1.03
   2 -11   5   86.23    2.99
   2 -11   6   27.80    1.68
   2 -11   7  622.87    8.30
   2 -11   8   39.72    1.67
   2 -12  -6  102.34    2.57
  -2  12   6  116.48    3.56
   2 -12  -5  114.89    2.93
  -2  12   5  115.80    3.73
   2 -12  -4  194.48    4.09
  -2  12   4  184.53    4.93
   2 -12  -3   21.53    1.46
  -2  12   3   22.62    1.96
   2 -12  -2   79.27    2.75
   2 -12  -1   33.02    1.82
  -2 -12   0   27.13    1.49
  -2 -12  -1   88.14    2.45
   2 -12   1  100.98    3.00
   2 -12   2  214.09    4.35
   2 -12   3  603.39    7.74
   3   0 -21    0.21    0.68
   3   0 -20  724.38   10.87
   3   0 -19    1.91    1.19
   3   0 -18   17.65    2.08
   3   0 -17    1.29    1.20
   3   0 -16   30.10    2.60
   3   0 -15    1.76    1.23
   3   0 -15    0.45    0.80
   3   0 -14 1807.13   22.72
   3   0 -14 1863.69   21.23
   3   0 -13    0.49    0.87
   3   0 -12   19.86    1.86
   3   0 -11   -0.04    0.73
   3   0 -10 1099.32   13.83
   3   0  -9    0.45    0.64
   3   0  -8 2860.06   26.37
   3   0  -7    9.86    0.97
   3   0  -6 4177.61   35.05
   3   0  -5    1.77    0.48
   3   0  -4   25.95    1.16
   3   0  -3    2.19    0.46
   3   0  -2 1949.84   16.31
   3   0  -2 1952.21   16.08
   3   0  -1    0.81    0.18
   3   0  -1    1.60    0.44
   3   0  -1    1.38    0.26
   3   0  -1    1.92    0.46
   3   0   1    0.33    0.49
   3   0   1    0.18    0.37
   3   0   3    0.60    0.49
   3   0   3    2.84    0.63
   3   0   4 3178.95   28.79
   3   0   4 3236.23   28.80
   3   0   5    0.65    0.70
   3   0   5    4.70    0.87
   3   0   6  255.33    5.79
   3   0   6  217.41    5.25
   3   0   7    0.04    0.82
   3   0   7    0.86    0.70
   3   0   8   69.09    3.44
   3   0   8   47.69    2.69
   3   0   9    1.99    1.08
   3   0   9   -0.75    1.01
   3   0  10 1372.91   19.52
   3   0  10 1753.48   21.55
   3   0  11    1.56    0.94
   3   0  11    0.31    0.97
   3   0  12  907.71   13.33
   3   0  12  844.41   12.78
   3   0  13    0.84    0.99
   3   0  14   68.13    3.17
  -3   0 -15    0.97    1.02
   3   0  15    0.15    0.80
  -3   0 -16  987.67   13.12
   3   0  16  863.41   11.61
   3   0  17    0.92    1.02
   3   0  17    0.53    0.58
  -3   0 -17    0.30    0.73
   3   0  18  204.30    5.11
  -3   0 -18  206.86    4.63
  -3   0 -19    0.02    0.51
   3   1 -21   87.95    2.86
   3  -1 -21   92.86    2.91
   3  -1 -20    8.53    1.31
   3   1 -20    8.31    1.29
   3  -1 -19   89.20    3.84
   3   1 -19   93.33    3.91
   3  -1 -18  916.65   14.26
   3   1 -18  913.85   14.28
   3  -1 -17  209.80    5.46
   3   1 -17  219.33    6.64
   3  -1 -17  221.78    6.65
   3  -1 -16  325.13    7.19
   3   1 -16  308.18    6.93
   3  -1 -16  337.87    8.37
   3   1 -16  332.29    8.25
   3  -1 -15   97.16    3.89
   3  -1 -15   96.95    4.38
   3   1 -15   95.46    4.37
   3   1 -15   94.55    3.74
   3  -1 -14    6.46    1.23
   3  -1 -14    6.06    1.42
   3   1 -14    7.12    1.48
   3  -1 -14    7.08    1.39
   3   1 -14    8.04    1.28
   3  -1 -14    6.63    1.44
   3   1 -14    7.02    1.39
   3  -1 -13   68.60    3.28
   3  -1 -13   65.73    3.39
   3   1 -13   63.61    3.37
   3  -1 -12  738.01   11.56
   3   1 -12  753.28   11.77
   3  -1 -11 1845.11   20.43
   3   1 -11 1770.79   20.33
   3  -1 -10 1347.41   15.99
   3   1 -10 1351.45   16.02
   3  -1  -9  345.94    6.51
   3   1  -9  356.53    6.58
   3  -1  -8 1711.62   17.45
   3   1  -8 1696.56   17.51
   3   1  -7  821.83    9.96
   3  -1  -7  822.98    9.86
   3  -1  -6   51.62    1.87
   3   1  -6   54.19    1.92
   3   1  -5 3723.82   31.06
   3  -1  -5 3676.22   30.96
   3  -1  -4 4337.22   34.39
   3   1  -4 4075.14   34.39
   3   1  -3 3483.24   27.87
   3   1  -3 3496.76   26.87
   3   1  -2 2048.41   18.15
   3  -1  -2 2073.48   18.10
   3   1  -2 2116.72   18.11
   3   1  -2 2064.27   17.41
   3  -1  -1    3.14    0.50
   3   1  -1    3.84    0.53
   3   1  -1    2.95    0.47
   3  -1  -1    3.11    0.48
   3   1  -1    3.67    0.43
   3  -1   0  781.80    8.84
   3   1   0  774.85    7.96
   3   1   1  181.77    3.23
   3  -1   1  184.62    3.25
   3  -1   1  175.03    2.96
   3   1   1  188.68    3.31
   3   1   1  184.59    2.81
   3   1   1  179.44    3.74
   3  -1   1  177.38    3.69
   3   1   2   25.92    1.13
   3   1   2   30.15    1.39
   3  -1   2   27.12    1.36
   3  -1   3  323.60    5.28
   3   1   3  313.03    5.22
   3   1   3  291.69    4.63
   3  -1   3  300.65    5.28
   3   1   4  488.52    7.17
   3  -1   4  483.52    7.16
   3   1   4  538.91    7.23
   3  -1   4  565.93    8.13
   3   1   5    3.62    0.80
   3  -1   5    3.31    0.96
   3  -1   5    3.82    0.84
   3  -1   6 1362.94   16.65
   3   1   6 1397.52   16.65
   3  -1   6 1517.66   17.37
   3   1   6 1515.93   16.64
   3   1   7  813.52   12.17
   3  -1   7  841.55   12.26
   3  -1   8   92.94    3.80
   3   1   8   96.14    3.89
   3  -1   9  371.78    8.26
   3   1   9  338.14    8.01
   3  -1  10  386.41    8.94
   3   1  10  346.07    8.57
   3  -1  11   31.44    2.23
   3  -1  11   34.67    2.37
   3   1  11   36.10    2.61
   3  -1  11   29.24    2.54
   3   1  11   27.50    2.50
   3   1  11   37.03    3.02
   3  -1  12  348.27    7.61
   3   1  12  352.60    9.18
   3   1  12  359.47    8.21
   3  -1  12  356.67    7.51
   3   1  13  458.80    9.16
   3  -1  13  457.79    8.62
   3   1  14  101.09    4.02
   3  -1  14  102.55    3.78
   3   1  15   43.32    2.54
   3  -1  15   46.31    2.40
  -3   1 -15   54.93    2.93
  -3  -1 -15   53.52    2.91
   3   1  16   11.38    1.31
   3  -1  16   11.03    1.22
  -3  -1 -16   12.95    1.53
  -3   1 -16   11.02    1.44
  -3   1 -17   55.01    2.60
  -3  -1 -17   56.73    2.65
   3   1  17   59.11    3.12
   3  -1  17   59.22    3.12
   3   1  17   50.96    2.16
  -3   1 -17   55.29    2.45
   3  -1  18    0.27    0.74
   3   1  18   -0.03    0.86
  -3   1 -18    0.19    0.72
  -3  -1 -18   -0.03    0.77
   3   1  18    0.50    0.49
  -3  -1 -19  158.91    3.35
  -3   1 -19  151.47    3.28
   3   2 -21  398.28    6.07
   3  -2 -20    6.96    1.15
   3   2 -20    7.54    1.17
   3  -2 -19   92.34    3.71
   3   2 -19   85.53    3.59
   3   2 -18    5.95    1.43
   3  -2 -18    6.03    1.39
   3  -2 -18    8.24    1.25
   3  -2 -17   13.11    1.69
   3  -2 -17   13.06    1.59
   3  -2 -17   12.87    1.88
   3   2 -17   12.02    1.87
   3   2 -17   12.18    1.56
   3  -2 -16  551.46   10.43
   3  -2 -16  502.41    9.37
   3  -2 -16  524.29   10.53
   3   2 -16  525.65   10.57
   3   2 -16  477.71    9.31
   3  -2 -15  833.96   13.51
   3  -2 -15  764.71   12.08
   3   2 -15  782.29   13.29
   3  -2 -15  818.30   13.35
   3   2 -15  746.06   12.11
   3   2 -14  247.29    6.41
   3  -2 -14  268.17    6.54
   3  -2 -14  289.09    7.51
   3  -2 -14  265.72    7.05
   3   2 -14  268.14    7.09
   3   2 -14  264.63    7.15
   3  -2 -14  270.78    7.14
   3   2 -13  191.21    5.45
   3  -2 -13  187.93    5.23
   3  -2 -13  195.35    5.91
   3   2 -13  186.87    5.68
   3  -2 -13  194.44    5.74
   3  -2 -13  196.07    5.78
   3   2 -13  204.10    5.98
   3  -2 -12   44.79    2.76
   3  -2 -12   53.67    2.89
   3   2 -12   52.04    2.88
   3  -2 -11  227.24    5.63
   3   2 -11  215.76    5.64
   3   2 -10  599.46    9.53
   3  -2 -10  619.90    9.48
   3   2  -9 1227.70   14.48
  -3   2   9 1220.58   14.42
   3  -2  -8  245.11    4.88
   3   2  -8  237.00    4.91
  -3   2   8  231.68    4.77
   3   2  -7 4054.29   34.84
   3  -2  -7 4161.59   34.73
   3   2  -6    5.64    0.75
   3  -2  -6    4.86    0.70
  -3   2   6    4.35    0.61
   3  -2  -5 3070.20   25.77
   3   2  -5 3048.23   25.95
   3  -2  -4  355.98    4.80
   3   2  -4  356.04    4.92
   3  -2  -3 1222.96   11.58
   3   2  -3 1218.38   11.68
   3   2  -2  681.70    7.37
   3   2  -2  686.90    7.61
   3  -2  -2  687.35    7.47
   3   2  -1 5100.50   41.03
   3  -2  -1 5022.25   41.06
   3   2  -1 5130.64   41.25
   3   2  -1 5131.31   40.83
   3   2   0 2033.80   17.72
   3   2   0 2076.35   18.36
   3   2   0 2030.50   17.44
   3  -2   1   11.18    0.82
   3   2   1   10.47    0.86
   3   2   1   13.07    1.09
   3  -2   1    9.52    0.97
   3   2   2   11.14    0.81
   3  -2   2   13.49    0.97
   3  -2   3 1358.88   13.87
   3   2   3 1385.87   13.95
   3  -2   4   27.32    1.59
   3   2   4   27.44    1.62
   3   2   4   26.87    1.46
   3   2   5 2791.45   25.33
   3   2   5 2716.18   25.39
   3   2   6  851.81   11.60
   3  -2   6  868.78   11.76
   3  -2   7 1332.26   16.57
   3   2   7 1289.46   16.50
   3   2   8   14.35    1.65
   3   2   8    9.90    1.39
   3  -2   8   10.01    1.40
   3  -2   9 1542.03   19.58
   3   2   9 1377.10   19.11
   3   2  10  315.40    8.13
   3  -2  10  291.03    7.49
   3  -2  11  187.48    6.12
   3   2  11  166.15    5.91
   3  -2  11  224.68    5.71
   3   2  11  227.98    6.68
   3  -2  12  146.94    4.66
   3   2  12  155.54    5.46
   3  -2  13  215.93    5.59
   3   2  13  234.59    6.63
   3  -2  14   35.92    2.20
   3   2  14   35.59    2.55
   3  -2  15  375.20    6.99
   3   2  15  380.44    7.73
  -3  -2 -15  419.89    8.01
  -3   2 -15  416.23    7.89
   3   2  16  292.95    7.35
   3  -2  16  295.14    7.24
  -3   2 -16  303.38    6.42
  -3  -2 -16  310.89    6.53
   3   2  17  139.19    4.54
   3  -2  17  144.02    4.52
  -3  -2 -17  148.70    4.07
  -3   2 -17  147.44    4.06
  -3   2 -17  142.72    3.98
   3   2  18   20.22    1.12
  -3   2 -18   21.23    1.38
   3  -2  18   25.19    1.71
   3   2  18   23.84    1.74
  -3  -2 -18   23.49    1.53
  -3   2 -18   24.55    1.52
  -3   2 -19   39.29    1.46
   3   3 -20  106.50    3.12
   3   3 -19  273.10    6.02
   3  -3 -19  266.29    5.31
   3   3 -18    6.84    1.33
   3  -3 -18    7.81    1.39
   3  -3 -17  592.76   10.06
   3  -3 -17  626.56   11.02
   3   3 -17  598.22   10.92
   3   3 -16  515.59    9.91
   3  -3 -16  551.05   10.51
   3   3 -16  540.56   10.55
   3  -3 -16  518.95    9.55
   3   3 -15    4.67    1.27
   3  -3 -15    3.01    1.28
   3  -3 -15    0.77    0.92
   3   3 -15    1.19    1.13
   3  -3 -15    4.31    1.36
   3   3 -14  119.56    4.58
   3  -3 -14  118.52    4.33
   3  -3 -14  129.33    5.20
   3  -3 -14  127.65    4.78
   3   3 -14  126.40    4.86
   3   3 -13  107.83    4.26
   3  -3 -13  115.13    4.16
   3  -3 -13  112.47    4.78
   3  -3 -13  114.45    4.35
   3   3 -13  106.94    4.35
   3  -3 -13  112.69    4.34
   3   3 -13  113.22    4.40
   3  -3 -12  772.75   11.89
   3   3 -12  769.81   12.07
   3  -3 -12  785.12   11.59
   3  -3 -12  748.87   12.77
   3  -3 -11 1537.97   17.50
   3   3 -11 1468.57   17.57
   3  -3 -10   84.78    3.22
   3   3 -10   85.63    3.27
   3   3 -10   92.54    5.40
   3  -3  -9   12.47    1.24
   3   3  -9   11.53    1.21
   3   3  -8 1779.21   18.33
   3  -3  -8 1787.41   18.06
   3  -3  -7   78.25    2.50
   3   3  -7   84.49    2.70
   3  -3  -6 3821.21   32.19
   3   3  -6 3887.89   32.61
  -3   3   5 3262.88   26.89
   3  -3  -5 3292.12   27.81
   3   3  -5 3311.32   28.12
  -3   3   4    1.84    0.32
   3   3  -4    1.41    0.52
   3   3  -4    1.71    0.48
   3  -3  -3  515.08    6.21
   3   3  -3  512.54    6.34
   3  -3  -2 1888.66   17.09
   3   3  -2 1972.09   17.33
   3  -3  -1 1301.33   11.67
   3   3  -1 1128.28   11.31
   3   3  -1 1273.92   12.35
   3  -3  -1 1180.59   12.10
   3   3   0 1798.81   16.20
   3  -3   0 1797.71   17.27
   3   3   0 1812.22   17.41
   3   3   1    4.24    0.53
   3  -3   2 2635.79   23.64
   3   3   2 2795.17   23.70
   3  -3   3 2733.44   25.00
   3   3   3 2772.66   24.86
   3   3   4   11.85    1.09
   3   3   4   14.65    1.18
   3  -3   5 1534.69   16.54
   3   3   5 1539.75   16.55
   3  -3   6   63.37    2.73
   3   3   6   60.47    2.70
   3   3   6   64.64    2.70
   3  -3   7  376.55    7.32
   3   3   7  371.23    7.37
   3  -3   8 1954.32   21.32
   3   3   8 1879.80   21.66
   3  -3   9  348.27    7.49
   3   3   9  322.19    7.55
   3  -3  10  362.64    7.29
   3   3  10  280.38    7.40
   3  -3  10  323.70    7.75
  -3  -3 -10  351.85    6.79
   3   3  10  407.73    9.39
   3   3  11  228.90    7.06
   3  -3  11  212.08    5.58
  -3  -3 -11  211.92    5.18
   3   3  12   22.63    2.41
   3  -3  12   19.83    1.81
  -3  -3 -12   19.54    1.60
   3   3  13 1009.46   15.51
   3  -3  13  976.19   13.30
   3  -3  14  432.69    7.79
  -3   3 -14  475.47    8.55
  -3  -3 -14  490.73    8.77
   3   3  14  449.80    9.28
   3  -3  15   13.31    1.76
   3   3  15   13.45    1.83
  -3  -3 -15   15.17    1.60
  -3   3 -15   14.25    1.53
   3   3  15   12.35    1.56
   3  -3  16    8.68    1.42
   3   3  16    9.37    1.46
  -3  -3 -16    9.03    1.25
  -3   3 -16    9.60    1.25
   3   3  16    8.65    1.25
  -3   3 -17   46.18    2.25
   3   3  17   38.89    1.86
  -3   3 -17   44.19    2.10
   3  -3  17   42.61    2.31
   3   3  17   42.87    2.40
  -3   3 -18  213.58    3.90
  -3   3 -18  214.12    4.14
   3  -4 -19  225.48    4.71
   3  -4 -19  231.15    6.42
   3  -4 -18  288.56    6.09
   3   4 -18  286.97    6.15
   3  -4 -17  364.24    7.49
   3   4 -17  359.08    7.59
   3  -4 -16  674.33   11.12
   3  -4 -16  691.17   11.37
   3   4 -16  684.20   11.50
   3  -4 -15  431.69    8.67
   3  -4 -15  458.66   10.27
   3  -4 -15  433.25    8.88
   3   4 -15  421.63    8.94
   3   4 -15  432.56    9.26
   3  -4 -14  442.91    8.83
   3  -4 -14  468.31   10.49
   3  -4 -14  450.40    9.06
   3   4 -14  439.85    9.46
   3  -4 -13  369.72    7.85
   3  -4 -13  374.45    9.27
   3  -4 -13  378.56    8.06
   3   4 -13  362.90    8.43
   3  -4 -12  886.77   14.91
   3  -4 -12  907.73   13.22
   3  -4 -12  867.34   12.81
   3   4 -11    5.76    1.99
   3  -4 -11    5.73    1.42
   3  -4 -11    5.45    1.05
   3   4 -10 2388.54   32.22
   3  -4 -10 2570.65   24.53
   3   4  -9   81.28    5.07
   3  -4  -9   77.52    2.82
   3   4  -9   80.38    3.00
   3  -4  -8  450.69    6.97
   3   4  -8  470.25    7.41
   3  -4  -7   87.74    2.60
   3   4  -7   90.01    2.76
   3  -4  -6  147.30    3.28
   3   4  -6  161.62    3.55
   3  -4  -5 2552.45   22.63
   3   4  -5 2640.10   23.11
   3  -4  -4  607.75    7.12
   3   4  -4  587.07    7.21
   3  -4  -3  792.74    8.39
   3   4  -3  775.17    8.57
   3   4  -2 3660.86   31.08
   3  -4  -2 3686.05   30.89
   3  -4  -1  566.53    7.24
   3   4  -1  559.42    7.33
   3  -4   0   50.45    1.52
   3   4   0   46.31    1.46
   3   4   0   50.44    2.10
   3   4   1  787.28    8.27
   3   4   1  818.93   10.00
   3  -4   2  531.65    6.58
   3   4   2  518.88    6.49
   3   4   3   10.34    1.05
   3   4   3   12.46    1.31
   3   4   4 5181.21   42.05
   3  -4   4 4853.85   42.01
   3  -4   5    2.58    0.69
   3   4   5    0.88    0.56
   3  -4   5    1.49    0.73
   3  -4   6    2.82    0.74
   3  -4   7  179.69    4.88
   3  -4   8   39.82    2.45
  -3  -4  -9  542.08    9.05
   3  -4   9  535.52    9.10
   3   4  10  356.21    8.95
  -3  -4 -10  372.39    7.40
   3  -4  10  364.78    7.47
   3   4  10  382.47    9.56
   3  -4  11  794.87   11.90
  -3  -4 -11  812.14   11.75
   3  -4  12  697.71   12.00
   3   4  12  684.51   12.88
  -3  -4 -12  666.09   10.22
   3   4  13  363.33    8.79
  -3  -4 -13  394.98    7.46
  -3   4 -13  360.41    7.11
   3   4  13  320.86    8.11
   3  -4  13  369.13    8.30
  -3  -4 -13  343.79    6.75
   3   4  14  314.71    7.62
  -3  -4 -14  313.97    6.04
   3  -4  14  330.21    7.54
  -3   4 -14  317.28    6.44
  -3   4 -15    1.14    0.72
  -3   4 -15    1.85    1.03
   3   4  15    4.20    1.15
  -3   4 -16   55.32    2.31
  -3   4 -16   59.96    2.70
   3   4  16   52.84    2.47
   3   4  17    0.02    0.60
  -3  -4 -17    0.62    0.77
   3  -5 -19   12.64    1.13
   3  -5 -18   21.57    1.64
   3  -5 -18   22.02    2.15
   3  -5 -18   21.62    1.87
   3  -5 -17  408.66    7.72
   3  -5 -17  393.05    9.74
   3  -5 -16  593.00   10.07
   3  -5 -16  556.41   12.62
   3  -5 -15  136.69    5.48
   3  -5 -15  121.89    4.45
   3  -5 -14   53.22    3.67
   3  -5 -14   48.47    2.87
   3  -5 -13  711.90   13.68
   3  -5 -12  364.59    7.77
   3   5 -12  355.38    8.48
   3  -5 -11   71.47    3.23
   3  -5 -11   75.27    3.37
   3   5 -11   73.90    3.72
   3   5 -10  382.89    8.33
   3  -5 -10  342.38    8.62
   3  -5 -10  359.86    7.39
   3  -5 -10  347.61    6.71
   3  -5 -10  396.06    7.69
   3  -5  -9  555.99   10.77
   3  -5  -8  350.66    8.08
   3   5  -8  388.89    7.86
   3  -5  -8  363.98    9.06
   3   5  -8  363.99   10.53
  -3  -5   8  391.24    6.78
   3  -5  -7  867.99   14.12
   3  -5  -7  804.94   12.86
   3   5  -7  881.33   12.37
  -3  -5   7  862.00   10.98
   3   5  -7  828.03   15.79
   3  -5  -6 4055.65   39.07
   3  -5  -6 3920.45   37.51
   3   5  -6 3938.14   36.65
  -3  -5   6 3997.94   35.14
   3   5  -5  176.60    4.57
   3  -5  -5  161.13    5.12
   3  -5  -5  164.65    4.72
   3   5  -4   74.97    2.86
   3   5  -3    6.60    0.97
   3   5  -2 1364.26   15.35
   3   5  -1   12.74    1.27
   3   5   0 2411.45   23.68
   3   5   1 3481.26   32.46
   3   5   2 1819.58   19.75
  -3  -5  -3   65.25    2.94
   3   5   3   62.53    2.94
   3  -5   4  350.74    7.13
  -3  -5  -4  353.50    7.40
   3   5   4  342.42    7.66
  -3  -5  -5  418.79    8.22
   3  -5   5  429.19    8.15
  -3  -5  -6   70.40    3.33
   3   5   7 1572.28   18.95
  -3  -5  -7 1530.33   18.94
  -3  -5  -8 3337.08   32.79
   3   5   8 3389.67   34.28
  -3  -5  -8 3300.99   33.71
   3   5   9    2.26    1.12
  -3  -5  -9    2.01    1.05
  -3  -5  -9    1.33    0.99
  -3  -5 -10  258.11    6.85
  -3  -5 -10  231.85    5.96
  -3  -5 -11    1.80    0.96
  -3  -5 -11    2.00    0.96
   3   5  11    0.88    1.30
  -3  -5 -12  134.20    4.31
   3   5  12  137.52    5.67
  -3   5 -13    6.75    1.39
   3   5  13    8.98    1.75
  -3  -5 -13    5.92    1.14
   3   5  14  732.52   12.17
  -3  -5 -14  739.80   10.27
  -3  -5 -15  571.98    8.10
   3   5  15  564.21    9.41
  -3   5 -16    0.85    0.70
   3   5  16    0.56    0.70
  -3   5 -17  247.51    4.49
   3   5  17  222.64    3.91
   3  -6 -19  435.56    5.81
   3  -6 -18   25.92    1.80
   3  -6 -18   22.86    1.52
   3  -6 -18   24.01    1.84
   3  -6 -17  246.14    5.47
   3  -6 -17  242.30    6.58
   3  -6 -16  109.21    4.49
   3  -6 -16  101.73    3.70
   3  -6 -15    5.66    1.50
   3  -6 -15    8.68    1.88
   3  -6 -14  110.94    4.19
   3  -6 -14   96.60    5.12
   3  -6 -13  792.70   15.98
  -3   6  13  817.72   14.19
   3  -6 -12  147.01    6.54
   3  -6 -12  164.24    5.01
   3  -6 -12  178.53    5.35
   3  -6 -12  163.39    6.29
  -3   6  12  157.74    5.82
   3  -6 -11   16.39    2.47
   3  -6 -11   14.85    1.69
   3  -6 -11   16.46    2.20
   3  -6 -11   15.63    1.69
   3  -6 -10 1020.01   14.12
   3  -6 -10  941.03   15.97
   3   6 -10 1035.98   15.53
   3  -6 -10 1089.19   14.33
   3  -6 -10  954.15   12.97
   3  -6 -10 1040.94   17.71
   3  -6  -9 1026.80   14.11
   3   6  -9 1068.91   15.47
   3  -6  -9 1043.69   13.88
   3  -6  -9 1018.93   13.29
   3  -6  -9 1035.70   17.28
   3  -6  -8  601.88   12.11
   3  -6  -8  550.35   10.89
   3  -6  -8  559.56    9.08
   3  -6  -8  571.16    9.74
   3   6  -8  599.03   10.63
   3  -6  -7  186.37    6.30
   3   6  -7  186.98    5.54
   3   6  -7  186.60    7.43
  -3  -6   7  200.14    5.04
   3  -6  -7  184.45    5.80
   3   6  -6  415.29    8.21
  -3  -6   6  411.52    7.52
   3  -6  -6  403.69    8.67
   3  -6  -5 1975.98   23.59
   3   6  -5 1996.04   22.10
  -3  -6   5 2029.86   21.05
   3  -6  -5 2005.10   22.66
   3  -6  -4   85.65    3.83
   3   6  -4   99.26    3.68
  -3  -6   4   96.79    3.40
   3  -6  -4   91.07    3.69
   3  -6  -3 5467.04   48.91
   3  -6  -3 5533.68   47.97
   3  -6  -2 1490.72   17.88
   3   6  -2 1487.00   17.30
   3   6  -1  140.45    4.36
   3   6   0  890.80   12.61
   3  -6   0  935.54   13.51
  -3  -6  -1  300.77    6.49
   3   6   1  300.51    6.72
   3  -6   1  288.02    6.88
  -3  -6  -2  496.89    8.79
   3   6   2  531.53    9.60
  -3  -6  -3  206.50    5.56
   3  -6   3  216.73    5.83
   3   6   3  208.86    6.01
   3  -6   4 1296.51   16.52
  -3  -6  -4 1253.20   16.11
   3  -6   5 2161.55   23.71
   3   6   5 2113.69   23.19
   3   6   6 1083.77   14.84
  -3  -6  -6 1034.79   14.88
   3   6   6 1082.47   17.19
   3   6   7  204.84    5.98
  -3  -6  -7  211.18    5.79
   3   6   7  213.06    7.24
  -3  -6  -7  204.55    5.89
  -3  -6  -8  240.98    6.30
  -3  -6  -8  255.15    6.61
   3   6   8  254.93    8.13
  -3  -6  -9    7.41    1.36
   3   6   9    7.48    1.93
  -3  -6  -9    9.91    1.42
  -3   6  -9   10.61    1.51
  -3  -6 -10    4.87    1.24
  -3   6 -10    4.16    1.28
  -3  -6 -10    4.72    1.14
  -3  -6 -11 2295.92   25.24
  -3   6 -11 2418.07   26.28
  -3   6 -12  231.39    6.12
   3   6  12  228.90    7.17
  -3  -6 -12  219.75    5.61
  -3   6 -13  255.07    6.21
   3   6  13  247.10    6.91
  -3  -6 -13  244.67    5.53
  -3   6 -14   47.48    2.48
  -3  -6 -14   53.21    3.09
   3   6  14   45.27    2.68
  -3  -6 -14   45.91    2.16
  -3   6 -15   10.15    1.18
  -3  -6 -15   11.31    1.46
   3   6  15    8.84    1.22
  -3  -6 -15    8.42    0.94
   3   6  16   71.43    2.33
  -3   6 -16   71.56    2.37
  -3  -6 -16   66.03    1.84
   3  -7 -18  213.28    3.80
   3  -7 -17  201.17    4.95
   3  -7 -16  138.47    3.95
   3  -7 -16  132.95    4.58
   3  -7 -15   22.99    1.86
   3  -7 -15   18.02    2.09
   3  -7 -15   23.16    2.25
   3  -7 -14   88.20    3.52
  -3   7  14   78.72    3.80
   3  -7 -14   74.30    4.08
   3  -7 -14   89.73    4.34
   3  -7 -13  602.86   10.14
  -3   7  13  574.57   11.39
   3  -7 -13  564.49   12.11
   3  -7 -13  604.36   12.15
   3  -7 -12  304.05    8.88
   3  -7 -12  311.18    7.00
  -3   7  12  320.99    8.52
   3  -7 -12  322.82    8.80
   3  -7 -11   28.96    2.90
   3  -7 -11   20.89    2.48
   3  -7 -11   23.92    2.06
  -3   7  11   32.93    3.18
   3  -7 -11   25.86    2.08
   3  -7 -10  695.64   10.60
   3  -7 -10  696.17   13.54
   3  -7 -10  752.84   11.89
   3  -7 -10  740.57   14.40
   3  -7  -9  887.96   12.56
   3  -7  -9  891.26   15.29
   3  -7  -9  970.68   13.29
   3  -7  -9  934.02   13.67
   3  -7  -9  967.46   16.60
   3  -7  -8  865.73   12.26
   3  -7  -8  857.13   14.59
   3  -7  -8  859.66   12.17
   3  -7  -8  883.71   15.56
   3  -7  -8  874.90   13.08
   3  -7  -7 2024.35   22.86
   3  -7  -7 2056.95   24.80
   3  -7  -7 1935.91   21.86
   3  -7  -7 1945.75   21.18
  -3  -7   7 2076.84   22.57
   3  -7  -7 2056.54   25.57
   3   7  -7 2104.98   24.19
   3   7  -6    1.21    0.91
   3  -7  -6    3.28    1.16
   3  -7  -6    0.54    0.75
  -3  -7   6    2.06    0.91
   3  -7  -6    2.27    1.19
   3  -7  -5  121.97    4.12
  -3  -7   5  126.27    4.27
   3   7  -5  115.39    4.49
   3  -7  -5  122.49    4.61
  -3  -7   4 1791.63   20.33
   3   7  -4 1728.56   21.05
   3  -7  -4 1791.70   21.96
   3  -7  -3  110.05    4.41
   3   7  -3  125.27    4.54
  -3  -7   3  115.75    4.11
   3   7  -2 1307.82   17.00
  -3  -7   2 1258.59   16.12
   3   7  -1    0.61    0.88
   3   7   0   43.02    2.77
   3  -7   0   42.65    2.88
   3  -7   1 2925.91   30.24
   3   7   1 2938.46   30.92
   3   7   2  482.38    9.88
  -3  -7  -2  466.64    8.50
   3  -7   3  311.30    7.60
   3   7   3  318.35    7.22
  -3  -7  -3  300.20    6.80
   3   7   3  330.66    8.53
   3  -7   4   41.81    2.77
   3   7   4   41.69    2.58
   3   7   4   40.78    3.26
  -3  -7  -4   41.01    2.59
  -3  -7  -4   44.81    2.77
   3  -7   5   23.39    2.15
   3   7   5   32.04    2.39
   3   7   5   28.15    2.86
  -3  -7  -5   32.28    2.42
  -3  -7  -5   23.95    2.12
   3   7   6 1813.46   24.56
  -3  -7  -6 1824.46   21.22
  -3  -7  -7  743.93   13.15
  -3  -7  -7  786.40   12.64
  -3  -7  -8   61.99    3.63
   3   7   8   67.78    4.37
  -3  -7  -8   68.96    3.36
   3   7   9   55.24    3.98
  -3  -7  -9   57.50    3.10
  -3  -7  -9   58.21    3.58
  -3   7 -10  513.54    9.29
  -3  -7 -10  525.98   10.94
   3   7  10  505.96   11.48
  -3  -7 -10  526.34    9.53
  -3  -7 -11  131.57    5.21
  -3   7 -11  128.83    4.31
  -3  -7 -11  129.21    4.33
  -3   7 -12  803.42   11.62
  -3  -7 -12  810.34   11.40
  -3   7 -13   27.38    1.84
   3   7  13   25.01    2.14
  -3  -7 -13   26.38    1.75
  -3  -7 -13   31.13    2.34
  -3  -7 -14    0.82    0.81
  -3  -7 -14    0.64    0.65
  -3   7 -14    0.20    0.61
   3   7  14    0.99    0.86
   3   7  15  384.83    6.07
  -3  -7 -15  389.46    5.44
   3  -8 -16    5.94    0.87
   3  -8 -15   74.99    3.28
   3  -8 -15   68.41    2.98
   3  -8 -15   74.37    2.72
   3  -8 -14 1173.09   15.96
  -3   8  14 1095.24   14.91
   3  -8 -14 1094.76   15.46
   3  -8 -14 1194.92   13.96
   3  -8 -13  142.60    5.21
   3  -8 -13  151.15    4.33
  -3   8  13  132.58    5.01
   3  -8 -13  127.92    4.97
   3  -8 -12  142.17    5.41
   3  -8 -12  145.24    4.40
  -3   8  12  145.13    5.53
   3  -8 -12  134.87    5.34
   3  -8 -11    6.33    1.28
   3  -8 -11    6.50    1.57
   3  -8 -11    6.25    1.59
   3  -8 -11    7.29    1.23
  -3   8  11    6.33    1.78
   3  -8 -10  261.38    6.50
   3  -8 -10  269.16    6.17
   3  -8 -10  241.52    7.39
   3  -8 -10  257.52    7.85
   3  -8  -9  279.34    8.15
   3  -8  -9  266.16    6.67
   3  -8  -9  269.82    6.13
   3  -8  -9  267.71    7.66
   3  -8  -9  259.96    5.97
   3  -8  -8 1534.00   19.19
   3  -8  -8 1498.88   17.50
   3  -8  -8 1520.65   17.86
   3  -8  -8 1527.80   20.70
   3  -8  -7  157.51    5.64
   3  -8  -7  151.19    4.65
   3  -8  -7  150.78    5.15
   3  -8  -7  161.26    6.01
   3  -8  -6   48.12    2.72
   3  -8  -6   54.68    3.51
   3  -8  -6   48.92    2.99
  -3  -8   6   49.82    2.91
   3  -8  -5  372.08    7.77
   3  -8  -5  384.04    9.19
  -3  -8   5  391.27    8.21
   3  -8  -5  363.02    8.21
   3  -8  -4    8.37    1.37
  -3  -8   4    9.17    1.55
   3  -8  -3 1740.63   20.70
  -3  -8   3 1796.23   21.17
   3   8  -2  991.03   15.44
  -3  -8   2 1027.36   14.72
   3  -8  -2 1024.12   14.53
   3  -8  -1   96.40    4.59
   3  -8  -1   94.08    4.01
   3   8  -1  105.02    4.62
   3   8   0 1775.88   22.47
   3  -8   0 1739.89   21.32
   3  -8   1  140.36    5.10
  -3  -8  -1  134.81    4.46
  -3  -8  -2 2282.94   24.70
   3  -8   2 2263.78   26.53
   3   8   3   27.87    2.86
  -3  -8  -3   29.32    2.28
   3  -8   3   28.79    2.61
   3  -8   3   30.30    2.54
  -3  -8  -4    0.32    0.87
   3   8   4    1.47    1.47
  -3  -8  -5  954.76   14.20
   3  -8   5  969.36   14.88
   3   8   5  963.66   16.79
   3   8   6 1063.65   18.00
  -3  -8  -6 1042.47   15.00
   3   8   7  228.51    7.77
  -3  -8  -7  219.84    6.11
   3   8   8  436.58   10.70
  -3  -8  -8  434.42    8.69
   3   8   9  165.85    6.37
  -3  -8 -10  373.50    8.18
   3   8  10  386.22    9.25
  -3  -8 -11  388.49    7.18
  -3  -8 -11  395.24    8.14
   3   8  11  391.93    8.82
  -3  -8 -12   10.33    1.22
  -3  -8 -12    9.16    1.32
  -3  -8 -13  144.52    3.52
   3  -8  14   58.10    2.00
  -3  -8 -14   55.93    1.86
   3   8  14   56.30    2.15
   3   9 -15    4.45    0.63
  -3   9  14   76.18    2.79
  -3   9  13   17.04    1.81
   3  -9 -13   15.93    1.61
  -3   9  12  249.51    6.66
   3  -9 -12  234.75    6.09
   3  -9 -11  250.70    5.68
  -3   9  11  254.82    7.18
   3  -9 -11  242.85    6.57
   3  -9 -10  402.81    7.77
  -3   9  10  416.06    9.83
   3  -9 -10  385.88    8.80
   3  -9  -9  215.59    6.61
   3  -9  -9  216.97    5.77
   3  -9  -8  275.50    6.71
   3  -9  -8  255.63    5.70
   3  -9  -8  266.56    7.07
   3  -9  -7   10.49    1.67
   3  -9  -7   10.55    1.32
   3  -9  -7   10.23    1.59
   3  -9  -6    7.96    1.53
   3  -9  -6   10.05    1.37
   3  -9  -5  154.94    4.80
   3  -9  -5  156.22    5.31
  -3  -9   5  155.58    5.21
   3  -9  -4 1475.15   18.28
   3  -9  -4 1448.99   19.18
  -3  -9   3  224.55    6.36
   3  -9  -3  213.90    7.09
   3  -9  -3  225.08    6.09
   3  -9  -2  326.31    8.74
   3  -9  -2  340.85    7.69
   3  -9  -1  671.68   12.80
   3  -9  -1  690.59   11.65
   3  -9   0   11.08    1.67
  -3  -9   0    7.38    1.48
   3  -9   1   10.52    1.65
  -3  -9  -1   10.43    1.40
  -3  -9  -1   12.78    1.71
   3  -9   2  996.70   15.52
   3  -9   2 1001.33   15.07
   3   9   2  958.94   16.10
  -3  -9  -2  944.24   13.61
  -3  -9  -2  999.10   14.81
   3  -9   3  663.16   11.94
   3  -9   3  690.56   12.10
   3   9   3  674.23   13.25
  -3  -9  -3  658.55   10.98
  -3  -9  -3  668.60   11.58
   3  -9   4   47.48    2.99
   3   9   4   50.47    3.66
  -3  -9  -4   41.86    2.70
   3  -9   4   46.11    3.09
  -3  -9  -4   48.55    2.94
   3   9   5  541.95   11.89
  -3  -9  -5  533.64    9.59
   3  -9   5  555.58   10.66
   3   9   6  635.78   12.86
   3  -9   6  612.22   11.29
  -3  -9  -6  603.54   10.33
  -3  -9  -6  635.15   10.46
   3  -9   7   10.40    1.62
  -3  -9  -7   11.50    1.55
   3   9   7    9.52    1.98
  -3  -9  -7   11.48    1.41
   3  -9   8   58.69    3.18
  -3  -9  -8   58.34    2.89
   3   9   8   60.50    3.75
   3  -9   9  248.48    6.22
  -3  -9  -9  261.74    5.82
   3   9   9  267.86    7.20
  -3  -9 -10  670.07    9.49
   3   9  10  687.59   11.40
   3  -9  11    1.18    0.83
   3   9  11    2.83    1.06
   3   9  12  465.20    7.32
  -3  -9 -13  247.25    3.76
   3   9  13  221.82    3.98
  -3  10  12  251.42    5.59
  -3  10  11   25.27    2.16
   3 -10 -10  155.80    4.11
  -3  10  10  164.71    5.40
   3 -10  -9   83.37    3.61
   3 -10  -9   88.85    3.28
  -3  10   9   92.15    4.44
   3 -10  -8  381.46    8.43
   3 -10  -8  420.27    7.83
   3 -10  -7  917.04   14.66
   3 -10  -7 1043.16   13.89
   3 -10  -6    8.14    1.59
   3 -10  -6    9.52    1.54
   3 -10  -5  277.67    6.78
   3 -10  -5  270.53    5.89
   3 -10  -5  258.56    7.38
   3 -10  -4   31.44    2.40
   3 -10  -4   27.73    2.54
   3 -10  -4   33.09    2.16
   3 -10  -3   70.35    3.85
   3 -10  -3   75.65    3.26
   3 -10  -2   19.23    2.18
   3 -10  -2   20.45    1.84
  -3 -10   1  506.34    9.76
  -3 -10   1  532.15   10.17
   3 -10  -1  501.73    9.23
  -3 -10   0  395.15    8.41
   3 -10   0  370.19    7.89
  -3 -10  -1   20.70    2.03
   3 -10   1   23.00    2.25
   3 -10   1   22.43    2.03
  -3 -10  -2  454.32    8.99
   3 -10   2  458.95    9.30
   3 -10   2  482.02    9.21
  -3 -10  -3  281.05    6.76
   3 -10   3  297.50    7.17
   3 -10   3  305.77    7.14
  -3 -10  -4  344.70    7.32
   3 -10   4  368.09    7.82
  -3 -10  -5    9.04    1.31
   3 -10   5    7.91    1.44
   3 -10   6  663.30   10.69
  -3 -10  -6  718.17   10.06
   3 -10   7  204.87    5.26
  -3 -10  -7  213.53    4.80
   3 -10   8   73.52    2.95
  -3 -10  -8   74.88    2.66
   3  10   9  692.14   10.25
  -3 -10  -9  715.51    8.85
   3  10  10   48.98    2.16
   3 -10  10   48.09    1.95
  -3 -10 -10   48.73    1.81
   3 -10  11   16.81    1.01
  -3  11  10   68.41    2.78
   3 -11  -9    8.17    0.92
  -3  11   9    8.04    1.36
   3 -11  -8   63.82    2.44
  -3  11   8   59.76    3.09
   3 -11  -7    1.58    0.76
   3 -11  -7    2.67    0.86
   3 -11  -6  286.50    6.45
   3 -11  -6  309.85    6.13
   3 -11  -5  384.90    7.79
   3 -11  -5  417.20    7.54
   3 -11  -4   16.85    1.72
   3 -11  -4   16.77    1.66
   3 -11  -3  276.75    6.60
   3 -11  -2  199.91    4.61
   3 -11  -2  199.80    5.59
   3 -11  -1  253.52    5.38
   3 -11  -1  262.87    6.05
   3 -11   0  343.46    6.50
   3 -11   0  349.82    6.99
   3 -11   1   83.57    3.10
  -3 -11  -1   86.69    3.50
   3 -11   1   86.71    3.47
   3 -11   1   82.74    3.25
   3 -11   2   20.91    1.68
  -3 -11  -2   19.52    1.63
  -3 -11  -2   20.12    1.84
   3 -11   2   21.25    1.77
   3 -11   2   18.23    1.53
  -3 -11  -3  620.83    9.25
   3 -11   3  647.45    9.38
   3 -11   4    1.76    0.81
   3 -11   5  199.02    4.48
   3 -11   6    0.71    0.62
   3 -11   7  172.02    3.63
   3 -11   8  199.60    3.55
   3 -12  -6   40.11    1.59
   3 -12  -5  112.69    2.84
  -3  12   5  114.39    3.58
   3 -12  -4   30.06    1.55
  -3  12   4   31.59    2.16
   3 -12  -1   65.67    2.33
   3 -12   0    0.95    0.63
   3 -12   1   18.17    1.25
   4   0 -21    0.43    0.66
   4   0 -20    0.77    0.97
   4   0 -19    1.61    1.11
   4   0 -18 2036.88   24.30
   4   0 -17    0.17    1.13
   4   0 -16  472.78   10.36
   4   0 -15    0.47    1.09
   4   0 -15    2.21    1.01
   4   0 -14  141.60    4.76
   4   0 -14  147.74    5.32
   4   0 -14  149.56    5.44
   4   0 -13    0.05    0.80
   4   0 -13    0.10    0.92
   4   0 -12   25.12    2.09
   4   0 -11    2.01    0.89
   4   0 -10  423.80    7.78
   4   0  -9    0.32    0.65
   4   0  -8 3062.06   28.42
   4   0  -7    0.40    0.59
   4   0  -6 1171.07   12.66
   4   0  -5    1.83    0.58
   4   0  -4 1828.52   17.19
   4   0  -4 1744.09   14.84
   4   0  -3    1.15    0.50
   4   0  -3    1.28    0.14
   4   0  -3    0.26    0.22
   4   0  -2 9451.19   71.34
   4   0  -1    0.55    0.47
   4   0  -1    0.33    0.45
   4   0  -1    0.29    0.30
   4   0  -1    1.55    0.27
   4   0   0 2511.71   22.55
   4   0   0 2427.12   21.32
   4   0   1    2.04    0.47
   4   0   1    0.33    0.58
   4   0   2  380.24    5.66
   4   0   2  386.07    6.10
   4   0   3    4.67    0.86
   4   0   3    1.85    0.67
   4   0   4  274.14    5.58
   4   0   4  258.66    5.44
   4   0   5    3.25    0.90
   4   0   5    5.35    0.99
   4   0   6 9418.35   74.34
   4   0   6 8208.85   73.19
   4   0   7    0.05    0.84
   4   0   7    1.47    0.84
   4   0   8 1217.49   16.40
   4   0   8  848.23   13.96
   4   0   9    0.39    0.76
   4   0   9    0.62    0.99
   4   0  10  558.67   10.18
   4   0  10  640.65   10.68
   4   0  11    0.51    0.96
   4   0  11    0.86    1.11
   4   0  12 1907.78   22.50
   4   0  12 1976.75   22.55
   4   0  13    0.52    0.91
   4   0  13    0.52    0.92
   4   0  14    1.85    1.23
   4   0  14    0.84    0.91
   4   0  15    0.48    0.80
  -4   0 -15   -0.27    0.97
   4   0  15    0.95    1.19
   4   0  16   66.97    3.38
  -4   0 -16   74.61    3.00
   4   0  16   64.19    2.51
   4   0  17    0.04    0.86
   4   0  17    0.43    0.51
  -4   0 -17    0.11    0.69
  -4   0 -18  263.96    4.70
   4  -1 -21   54.52    2.26
   4   1 -21   53.92    2.27
   4  -1 -20    2.97    1.01
   4   1 -20    3.34    1.09
   4  -1 -19   25.48    2.20
   4   1 -19   23.93    2.16
   4  -1 -18  166.56    5.61
   4   1 -18  168.79    5.67
   4  -1 -17  116.33    4.84
   4   1 -17  110.39    4.75
   4  -1 -17  105.32    3.96
   4  -1 -16   77.71    4.05
   4   1 -16   73.18    3.98
   4  -1 -16   69.54    3.39
   4  -1 -15 1113.79   16.86
   4   1 -15 1112.56   16.83
   4  -1 -15 1086.42   15.21
   4  -1 -14 1629.74   19.76
   4  -1 -14 1619.88   21.08
   4   1 -14 1645.33   21.29
   4  -1 -14 1641.91   20.92
   4   1 -14 1641.19   21.02
   4  -1 -13   65.63    3.28
   4  -1 -13   70.46    3.53
   4   1 -13   68.04    3.51
   4   1 -13   64.08    3.47
   4  -1 -13   69.31    3.54
   4  -1 -12 2685.10   28.22
   4   1 -12 2705.24   28.41
   4  -1 -12 2625.18   27.64
   4  -1 -11  785.77   11.73
   4   1 -11  800.65   11.87
   4  -1 -10   91.98    3.50
   4   1 -10   96.44    3.58
   4  -1  -9   17.93    1.50
   4   1  -9   24.77    1.74
   4  -1  -8 5326.67   45.22
   4   1  -8 5225.12   45.25
   4  -1  -7    4.22    0.79
   4   1  -7    3.87    0.77
   4  -1  -6  185.47    3.92
   4   1  -6  185.65    3.97
   4  -1  -5   37.43    1.65
   4   1  -5   39.44    1.72
   4   1  -4 4701.81   35.69
   4  -1  -4 4736.88   37.12
   4   1  -3 1077.19    9.18
   4  -1  -3 1091.07   10.47
   4   1  -2  463.71    6.07
   4  -1  -2  448.81    6.19
   4   1  -2  463.87    6.29
   4  -1  -1  218.16    4.14
   4   1  -1  226.99    4.26
   4  -1  -1  223.25    4.00
   4   1  -1  225.07    3.97
   4   1  -1  230.52    3.55
   4  -1   0 1079.40   12.13
   4   1   0 1126.08   12.53
   4   1   0 1074.72   11.36
   4   1   0 1119.87   10.28
   4  -1   0 1084.85   11.40
   4   1   0 1083.06   11.03
   4   1   1  266.09    5.34
   4   1   1  274.08    4.02
   4   1   2 4251.96   36.23
   4  -1   2 4265.74   35.71
   4   1   2 4328.08   35.28
   4  -1   3 1270.63   14.05
   4   1   3 1300.00   14.15
   4   1   3 1175.33   12.90
   4  -1   3 1213.84   13.73
   4   1   4 1795.42   18.76
   4  -1   4 1800.49   18.68
   4  -1   4 1759.84   18.60
   4   1   4 1751.41   18.23
   4   1   5  327.54    6.55
   4  -1   5  326.25    6.60
   4   1   5  343.78    6.55
   4  -1   5  338.58    6.71
   4  -1   6  596.62    9.88
   4   1   6  548.95    9.70
   4   1   7  347.84    7.71
   4  -1   7  353.72    7.73
   4  -1   8 1222.32   17.00
   4   1   8 1132.57   16.66
   4   1   9   75.26    3.84
   4  -1   9   85.62    4.03
   4  -1  10 1026.33   14.04
   4  -1  10  837.60   14.63
   4   1  10  807.32   14.51
   4   1  10 1000.32   14.45
   4  -1  10  990.85   14.43
   4   1  10 1055.89   16.63
   4   1  10 1080.91   15.16
   4  -1  11    2.92    1.09
   4   1  11    1.23    1.11
   4   1  11    4.60    1.41
   4  -1  11    1.48    1.09
   4   1  11    0.62    1.00
   4  -1  12 1459.44   17.94
   4  -1  12 1409.83   18.22
   4   1  12 1472.12   18.66
   4  -1  13  124.29    4.31
   4   1  13  117.24    4.27
   4   1  13  124.41    4.53
   4  -1  14   65.25    3.77
   4   1  14   63.89    3.80
   4  -1  14   62.37    2.92
   4   1  14   61.62    3.05
   4   1  14   59.04    2.82
   4   1  15   63.86    2.85
   4  -1  15   62.14    2.69
   4  -1  15   70.26    3.76
   4   1  15   70.58    3.76
  -4   1 -15   72.91    3.16
  -4  -1 -15   71.76    3.16
  -4   1 -16  752.22   10.44
  -4  -1 -16  769.20   10.57
   4  -1  16  672.56    9.32
   4   1  16  683.46    9.65
   4   1  16  788.56   12.24
   4  -1  16  773.21   12.05
  -4   1 -17   74.19    2.69
  -4  -1 -17   75.65    2.73
  -4   1 -17   73.26    2.55
   4   1  17   78.15    3.23
   4  -1  17   76.27    3.17
  -4  -1 -18  168.52    3.51
  -4   1 -18  167.44    3.49
   4   2 -21  101.08    2.83
   4  -2 -20  100.66    3.39
   4   2 -20   97.62    3.35
   4  -2 -19   92.48    3.68
   4   2 -19   90.31    3.68
   4  -2 -18  150.41    5.12
   4   2 -18  146.89    5.13
   4  -2 -18  149.71    4.47
   4  -2 -17   70.07    3.72
   4   2 -17   66.84    3.67
   4  -2 -17   64.14    3.18
   4  -2 -16  332.73    7.63
   4  -2 -16  372.54    8.27
   4  -2 -16  364.31    8.67
   4   2 -16  339.79    8.47
   4  -2 -15   36.50    2.63
   4  -2 -15   36.18    2.83
   4   2 -15   36.13    2.87
   4  -2 -15   44.05    2.88
   4   2 -14  470.14    9.07
   4  -2 -14  497.28   10.00
   4  -2 -14  486.77    9.33
   4  -2 -14  486.11    9.98
   4   2 -14  472.45   10.02
   4  -2 -14  458.26    9.68
   4   2 -14  476.45    9.94
   4   2 -13 1044.71   14.75
   4  -2 -13 1128.26   16.20
   4  -2 -13 1134.96   16.03
   4   2 -13 1104.34   16.06
   4  -2 -13 1145.08   15.28
   4  -2 -13 1058.88   15.51
   4   2 -13 1086.86   15.78
   4  -2 -12   27.74    2.31
   4   2 -12   23.93    2.07
   4  -2 -12   25.65    2.10
   4  -2 -11  521.18    9.09
   4   2 -11  498.54    9.10
   4   2 -10  767.84   16.82
   4  -2 -10  787.50   11.26
   4   2 -10  805.67   11.53
   4   2  -9  354.54   10.70
   4  -2  -9  361.14    6.75
   4   2  -9  359.40    6.87
   4  -2  -8 2400.20   23.09
   4   2  -8 2328.00   23.22
   4  -2  -7 5325.12   44.34
   4   2  -7 5182.33   44.49
   4  -2  -6 1922.46   18.82
   4   2  -6 1987.68   19.08
   4  -2  -5   13.66    1.10
   4   2  -5   16.00    1.22
   4   2  -5   14.57    1.03
   4  -2  -4 3056.40   26.92
   4   2  -4 3105.46   27.15
   4   2  -4 3069.62   26.29
   4  -2  -3   20.87    1.24
   4   2  -3   20.63    1.09
   4   2  -2 1128.22   11.46
   4   2  -2 1140.74   12.11
   4  -2  -2 1119.40   11.95
   4  -2  -2 1173.99   11.91
   4   2  -2 1195.68   11.92
   4   2  -1 2014.70   18.45
   4  -2  -1 2066.95   19.54
   4  -2  -1 2057.17   18.77
   4   2  -1 2009.00   18.62
   4   2   0  810.57    9.18
   4   2   0  781.68    9.10
   4  -2   0  785.90    9.15
   4  -2   0  791.90    9.84
   4   2   0  812.67   10.06
   4   2   1 1690.28   15.56
   4  -2   1 1634.89   17.67
   4   2   1 1674.05   17.96
   4   2   1 1681.81   16.56
   4  -2   2  140.33    3.44
   4   2   2  132.36    3.32
   4   2   2  143.96    3.14
   4   2   2  140.04    3.75
   4  -2   3  486.89    7.49
   4   2   3  503.46    7.03
   4   2   4 1492.08   15.87
   4   2   4 1537.37   16.80
   4  -2   4 1487.55   16.63
   4  -2   5 2093.39   21.66
   4   2   5 2115.14   21.79
   4  -2   6 1628.08   18.88
   4   2   6 1643.50   19.02
   4  -2   7  836.31   12.69
   4   2   7  785.08   12.52
   4  -2   8  520.04    9.97
   4   2   8  486.13    9.80
   4  -2   9  113.91    4.60
   4   2   9  108.15    4.55
   4  -2  10 1317.05   17.67
   4  -2  10 1342.49   16.96
   4   2  10 1308.14   19.38
   4  -2  11  927.74   13.34
   4   2  11  962.46   14.99
   4  -2  12  463.25    8.71
   4   2  12  482.07    9.78
   4   2  13  603.26   10.72
   4   2  13  577.41   11.80
   4  -2  13  588.08    9.74
   4   2  14    0.65    1.15
   4  -2  14    2.16    1.25
   4   2  14    1.02    1.03
   4  -2  14    2.04    0.97
  -4   2 -15    1.89    0.91
  -4  -2 -15    1.87    0.92
   4  -2  15    1.24    1.05
   4   2  15    4.33    1.30
   4  -2  15    1.36    0.77
   4   2  15    1.92    0.96
  -4   2 -16    2.04    0.82
  -4  -2 -16    3.08    0.91
   4   2  16    0.75    0.70
   4   2  16    0.74    0.96
   4  -2  16    0.71    0.94
  -4   2 -17  385.37    6.32
  -4  -2 -17  420.63    6.97
  -4   2 -17  401.94    6.34
  -4  -2 -17  410.08    6.47
   4  -2  17  400.11    7.14
   4   2  17  394.33    7.20
  -4   2 -18  119.01    2.69
  -4   2 -18  124.21    2.77
   4  -3 -20   59.08    3.03
   4   3 -20   55.30    2.28
   4   3 -19    9.89    1.33
   4   3 -18   -0.21    0.98
   4  -3 -18    0.84    0.93
   4  -3 -18    1.17    0.92
   4  -3 -17  534.33    9.61
   4  -3 -17  556.34   10.30
   4   3 -17  535.11   10.25
   4  -3 -16  403.59    8.47
   4  -3 -16  412.36    9.01
   4   3 -16  402.98    9.05
   4  -3 -15  155.97    5.20
   4  -3 -15  162.83    5.75
   4  -3 -15  165.37    5.56
   4   3 -15  154.76    5.50
   4  -3 -14  148.59    4.99
   4  -3 -14  145.90    5.20
   4   3 -14  143.19    5.27
   4  -3 -14  146.77    5.53
   4   3 -13  156.82    5.24
   4  -3 -13  163.75    5.76
   4  -3 -13  167.22    5.24
   4  -3 -13  171.40    5.48
   4   3 -13  177.06    5.67
   4  -3 -13  170.81    5.39
   4   3 -13  166.00    5.49
   4   3 -12  525.30    9.81
   4   3 -12  528.79   10.06
   4  -3 -12  535.33    9.75
   4   3 -12  545.99   10.00
   4  -3 -12  538.61   10.68
   4  -3 -12  553.62    9.64
   4   3 -11 1325.52   23.38
   4  -3 -11 1307.76   16.11
   4   3 -11 1258.41   16.29
   4   3 -10 1704.81   26.93
   4   3 -10 1731.22   19.59
   4   3  -9  383.55   11.35
   4  -3  -9  383.66    6.95
   4   3  -9  396.01    7.26
   4  -3  -8   33.70    1.85
   4   3  -8   36.61    2.00
   4  -3  -8   34.03    2.20
   4  -3  -7   84.24    2.78
   4   3  -7   89.21    2.95
   4  -3  -6    6.41    0.84
   4   3  -6    6.79    0.95
   4   3  -6    5.64    0.82
   4  -3  -5  107.95    2.91
   4   3  -5  112.88    3.07
   4  -3  -4   12.64    1.00
   4   3  -4   11.13    0.99
   4   3  -4   12.22    1.01
   4   3  -3 2313.54   20.86
   4   3  -3 2340.95   20.85
   4   3  -2 3101.20   27.05
   4   3  -2 3088.54   27.25
   4  -3  -1  247.93    4.21
   4   3  -1  240.06    4.13
   4   3  -1  244.02    4.77
   4   3   0 4043.63   35.08
   4  -3   0 4237.33   34.65
   4   3   0 3986.29   34.39
   4  -3   0 4057.84   36.06
   4   3   0 4185.11   36.40
   4  -3   1 1379.51   13.95
   4   3   1 1347.83   13.90
   4   3   1 1392.44   14.76
   4   3   2 2464.33   24.16
   4   3   2 2539.82   22.92
   4  -3   3 2598.05   24.24
   4   3   3 2550.52   24.11
   4   3   3 2572.63   25.72
   4   3   3 2548.36   23.76
   4  -3   4 3952.47   36.20
   4   3   4 4053.62   36.04
   4   3   5  388.95    7.02
   4  -3   5  395.03    7.36
   4   3   5  376.44    7.14
   4   3   6  355.21    7.09
   4   3   6  335.94    7.12
   4  -3   6  332.77    7.05
   4  -3   6  365.62    7.48
   4   3   6  366.32    7.54
   4   3   7  100.39    3.97
   4  -3   7   89.88    3.69
   4   3   7   91.38    3.73
   4   3   7   95.67    3.92
   4  -3   7  103.15    4.00
   4   3   8  558.51   10.34
   4  -3   8  475.59    9.25
   4   3   8  430.02    9.09
   4   3   8  484.26    9.82
   4  -3   8  540.71   10.00
   4  -3   9  218.00    6.38
   4   3   9  200.08    6.23
   4  -3   9  220.99    5.68
   4   3   9  230.63    6.90
   4  -3   9  179.38    5.69
   4   3   9  164.72    5.58
  -4  -3  -9  212.01    5.12
  -4  -3 -10   23.98    1.79
   4   3  10   28.44    2.50
   4  -3  10   26.96    2.43
   4   3  10   27.95    2.69
   4   3  10   30.27    2.75
   4  -3  10   26.32    2.11
   4  -3  11  578.69    9.97
   4  -3  11  580.82   11.38
   4   3  12  225.98    6.08
   4   3  12  268.16    7.33
   4  -3  12  259.75    6.27
   4   3  12  233.27    7.18
   4  -3  12  254.03    7.34
   4   3  13  192.97    5.90
   4  -3  13  191.96    5.13
   4  -3  13  208.36    6.42
   4   3  14  778.42   12.24
  -4   3 -14  862.48   11.85
  -4  -3 -14  917.28   12.24
   4  -3  14  841.14   13.34
   4   3  14  765.63   13.13
   4   3  15  254.04    5.82
  -4  -3 -15  292.16    5.95
  -4   3 -15  273.50    5.70
   4   3  15  265.14    6.72
   4  -3  15  284.75    6.78
  -4   3 -16   63.70    2.45
   4   3  16   55.39    2.33
   4  -3  16   64.53    2.86
   4   3  16   61.82    2.90
  -4   3 -17   46.49    1.82
   4   3  17   42.74    1.72
  -4   3 -18  110.85    2.43
   4  -4 -19   25.82    2.27
   4  -4 -19   23.73    1.61
   4  -4 -18  118.08    5.10
   4  -4 -18  120.77    3.91
   4   4 -18  121.60    3.84
   4  -4 -17   78.87    3.73
   4  -4 -17   73.60    3.31
   4   4 -17   72.22    3.28
   4  -4 -16   57.29    3.44
   4  -4 -16   53.94    3.07
   4  -4 -16   51.76    2.94
   4   4 -16   48.45    2.92
   4  -4 -15    5.62    1.34
   4   4 -15    3.81    1.24
   4  -4 -15    4.19    1.35
   4  -4 -15    6.14    1.61
   4  -4 -14  578.17   10.52
   4  -4 -14  583.16   10.52
   4   4 -14  565.52   10.65
   4  -4 -13   15.69    1.77
   4  -4 -13   18.24    2.20
   4  -4 -12  984.23   15.80
   4  -4 -11   47.41    2.65
   4  -4 -11   44.30    3.05
   4  -4 -11   45.17    2.62
   4   4 -11   45.22    4.37
   4  -4 -11   40.54    2.38
   4   4 -10   68.29    5.16
   4  -4 -10   62.22    3.48
   4  -4 -10   70.99    2.94
   4   4  -9    4.71    0.93
   4  -4  -9    3.58    1.10
   4  -4  -9    5.79    0.95
   4   4  -9    3.27    1.83
   4  -4  -8   90.56    3.11
   4   4  -8   87.41    3.26
   4   4  -8   83.73    5.21
   4   4  -8   88.70    3.38
   4   4  -7  167.14    6.86
   4  -4  -7  158.70    3.86
   4   4  -7  164.30    4.26
   4   4  -7  155.95    4.38
   4   4  -6 6162.50   51.88
   4   4  -6 6235.71   51.26
   4  -4  -6 6238.20   53.56
   4   4  -5   19.48    1.48
   4  -4  -5   18.27    1.24
   4   4  -5   20.19    1.39
   4  -4  -4  531.17    7.19
   4   4  -4  532.00    7.49
   4  -4  -3   39.16    1.81
   4   4  -3   44.39    1.94
   4   4  -3   41.22    1.98
   4   4  -2  174.55    3.98
   4  -4  -2  175.84    3.88
   4   4  -2  183.99    4.09
   4  -4  -1  213.03    4.60
   4   4  -1  211.98    4.72
   4  -4   0 2398.97   21.33
   4   4   0 2328.89   21.25
   4  -4   1  361.32    5.57
   4   4   1  356.29    5.51
   4   4   2  147.99    3.73
   4  -4   2  140.98    3.37
   4   4   3    0.70    0.57
   4  -4   3    1.88    0.79
   4   4   4 2087.51   21.37
   4   4   5    0.69    0.71
   4  -4   5    1.93    0.72
   4   4   6    8.73    1.25
   4  -4   6    2.98    0.77
   4  -4   7  307.97    7.02
   4   4   7  325.75    7.36
   4  -4   8 1595.55   19.63
   4   4   8 1635.57   20.57
   4  -4   8 1594.09   18.80
  -4  -4  -8 1655.20   18.33
   4   4   9  138.96    5.67
   4  -4   9  119.25    4.63
   4  -4   9  123.66    4.32
  -4  -4  -9  133.15    4.25
   4   4   9  124.30    5.05
  -4  -4 -10 1021.46   13.50
   4  -4  10 1012.59   14.12
   4  -4  10  977.69   14.96
   4  -4  11  106.88    4.47
   4   4  11  118.27    5.15
  -4  -4 -11  106.55    3.73
   4   4  12  170.81    5.92
  -4  -4 -12  167.77    4.51
   4  -4  12  168.18    5.58
  -4  -4 -13   28.40    1.77
  -4   4 -13   33.10    2.03
  -4  -4 -13   35.55    2.16
   4  -4  13   30.04    2.39
   4   4  13   32.66    2.60
   4   4  14   95.25    3.82
  -4   4 -14   96.83    3.21
  -4   4 -15   64.39    2.81
   4   4  15   58.58    2.69
  -4   4 -15   61.35    2.36
  -4  -4 -16   16.54    1.61
  -4   4 -16   13.67    1.28
  -4   4 -17   80.34    2.35
   4   4  17   71.58    2.00
   4  -5 -19   20.56    1.73
   4  -5 -18   40.07    2.18
   4  -5 -18   37.11    2.65
   4  -5 -17    1.59    1.04
   4  -5 -17    2.07    1.26
   4  -5 -17    2.30    1.17
   4  -5 -16  974.41   13.85
   4  -5 -16 1066.54   15.74
   4  -5 -15  245.99    8.45
   4  -5 -15  295.23    8.06
   4  -5 -14  107.62    5.69
   4  -5 -14  120.75    5.28
   4  -5 -13   20.43    2.71
   4  -5 -13   21.25    2.03
   4  -5 -13   22.87    2.48
   4  -5 -12  242.76    7.53
   4  -5 -12  257.19    6.50
   4  -5 -12  262.51    6.62
   4   5 -11   40.99    2.83
   4   5 -11   43.62    4.34
   4  -5 -11   41.30    2.62
   4  -5 -11   41.34    2.51
   4  -5 -11   46.89    2.70
   4   5 -10 1816.67   28.88
   4  -5 -10 1853.35   20.65
   4  -5 -10 1848.26   21.04
   4  -5  -9 1179.17   17.32
   4   5  -9 1232.10   22.53
   4  -5  -8  446.12    9.41
   4   5  -8  467.58    8.88
   4   5  -8  474.52   12.75
   4  -5  -7    5.59    1.37
   4   5  -7    5.22    1.90
  -4  -5   7    2.87    0.82
   4  -5  -7    4.52    1.23
  -4  -5   6  293.40    5.72
   4  -5  -6  303.87    7.40
   4  -5  -6  289.67    7.02
   4  -5  -5  154.82    4.95
   4  -5  -5  146.29    4.73
   4  -5  -4  630.75   10.46
   4  -5  -4  653.67   10.32
   4  -5  -3  792.45   11.59
  -4  -5   2 1872.10   19.54
   4  -5  -2 1850.22   20.06
  -4  -5   1  645.06    9.49
   4  -5   0 1134.77   14.54
  -4  -5   0 1091.78   13.87
  -4  -5  -1 1848.82   20.36
   4  -5   1 1868.01   20.53
   4   5   1 1842.05   20.49
   4   5   2   51.82    2.82
   4   5   2   56.44    2.51
   4  -5   3  412.72    7.99
   4   5   3  404.01    7.37
   4   5   3  440.94    9.06
  -4  -5  -3  436.06    8.48
   4   5   4 1902.70   20.72
  -4  -5  -4 1894.14   22.00
   4   5   5   13.86    1.53
  -4  -5  -5   13.08    1.65
   4   5   6   12.71    1.51
  -4  -5  -6    5.86    1.19
   4   5   7  485.19   10.83
   4   5   7  454.52    9.19
  -4  -5  -7  474.64    8.63
  -4  -5  -8  880.50   14.00
   4   5   8  843.70   14.02
  -4  -5  -8  885.01   12.80
  -4  -5  -9  121.75    4.77
  -4  -5  -9  110.67    4.15
   4   5   9  122.68    5.45
  -4  -5 -10  139.76    5.06
   4   5  10  135.36    5.72
  -4  -5 -11   51.18    3.04
  -4  -5 -11   44.47    2.50
  -4  -5 -12   55.18    2.64
   4   5  12   58.99    3.52
  -4  -5 -12   64.29    3.06
  -4  -5 -13    3.00    0.88
   4   5  13    1.86    1.19
  -4  -5 -14 1130.43   12.81
   4   5  14 1113.39   14.84
  -4   5 -15  552.19    8.34
   4   5  15  500.12    8.08
   4   5  16    0.59    0.58
  -4   5 -16    1.30    0.63
   4  -6 -18   42.76    2.39
   4  -6 -18   41.92    1.97
   4  -6 -17   67.37    3.44
   4  -6 -17   78.72    3.41
   4  -6 -16    1.99    1.29
   4  -6 -16    0.45    0.97
   4  -6 -15    2.37    1.30
   4  -6 -15    3.89    1.17
   4  -6 -15    2.43    1.29
   4  -6 -14   10.85    2.06
   4  -6 -14   10.94    1.55
   4  -6 -13  839.92   16.36
   4  -6 -13 1019.38   14.13
   4  -6 -12  136.45    6.18
   4  -6 -12  147.91    4.90
   4  -6 -12  154.15    4.97
   4  -6 -12  135.99    5.78
   4  -6 -11  365.26    9.51
   4  -6 -11  368.74    7.43
   4  -6 -11  390.27   10.48
   4  -6 -11  397.77    8.37
   4  -6 -11  421.84    8.24
   4   6 -10  490.50   13.80
   4  -6 -10  467.14   10.75
   4  -6 -10  486.30    8.78
   4  -6 -10  507.30   11.74
   4  -6 -10  506.21    9.52
   4  -6 -10  508.41    9.11
   4   6  -9   80.55    5.56
   4  -6  -9   80.05    3.35
   4  -6  -9   85.14    4.32
   4  -6  -9   91.63    4.79
   4  -6  -9   84.23    3.69
   4  -6  -9   87.11    3.45
   4  -6  -8  274.75    6.03
  -4  -6   8  283.10    6.12
   4   6  -8  279.62   10.07
   4  -6  -8  266.22    6.63
   4  -6  -8  264.35    7.45
   4  -6  -8  272.21    6.29
   4  -6  -7  438.83    9.62
   4  -6  -7  444.37    8.30
   4  -6  -7  456.18    8.69
  -4  -6   7  475.24    8.16
   4   6  -7  461.35   12.67
   4   6  -6  502.19    9.40
   4  -6  -6  486.67    9.75
  -4  -6   6  483.44    8.28
   4   6  -5 1730.17   20.61
   4  -6  -5 1785.87   21.21
  -4  -6   5 1765.89   19.56
   4   6  -4  303.51    6.95
   4  -6  -3  650.95   10.59
   4  -6  -3  643.52   10.74
   4  -6  -2  234.28    5.83
   4  -6  -2  215.68    6.12
   4   6  -2  227.06    5.88
   4  -6  -2  234.28    5.99
   4  -6  -1  578.38    9.53
   4  -6  -1  566.72   10.18
   4  -6   0   46.14    2.47
   4  -6   0   46.03    2.74
  -4  -6   0   42.67    2.51
   4   6   0   44.13    2.68
   4   6   1 1539.82   19.17
   4  -6   1 1539.61   19.04
   4  -6   2  267.39    6.72
   4   6   2  283.20    7.19
   4   6   2  273.15    6.23
   4  -6   3   45.38    2.76
   4   6   3   49.97    3.25
   4   6   3   48.24    2.61
   4   6   4  547.70    9.64
  -4  -6  -4  525.46   10.05
   4   6   5  464.12   10.76
  -4  -6  -5  455.09    9.46
   4   6   5  478.00    9.17
  -4  -6  -5  477.73    8.89
   4   6   6    3.08    1.53
  -4  -6  -6    4.27    1.27
   4   6   6    3.81    1.09
  -4  -6  -6    3.41    1.08
  -4  -6  -7  416.85    8.44
  -4  -6  -7  414.41    9.13
  -4  -6  -8  303.11    7.14
  -4  -6  -8  301.21    7.62
   4   6   8  301.36    8.91
  -4  -6  -9  108.11    4.15
   4   6   9  114.07    5.34
  -4  -6  -9  113.77    4.49
  -4  -6 -10  163.89    5.15
  -4  -6 -10  155.20    4.84
   4   6  10  154.20    6.09
  -4   6 -10  160.96    5.03
  -4  -6 -11  776.84   11.50
   4   6  11  740.25   13.41
  -4  -6 -11  735.47   11.15
  -4   6 -11  773.50   11.77
  -4   6 -12  100.26    3.73
  -4  -6 -12   93.76    3.36
  -4   6 -13  117.71    3.80
  -4  -6 -13  115.07    3.39
  -4  -6 -14    0.46    0.55
   4   6  14    0.81    0.83
  -4  -6 -14    0.83    0.86
  -4   6 -14    1.26    0.74
   4   6  15    5.45    0.88
  -4  -6 -15    4.64    0.60
   4   6  16   24.24    1.10
   4  -7 -17  154.24    3.66
   4  -7 -16    0.79    0.79
   4  -7 -16    1.09    0.95
   4  -7 -15  551.24    8.88
   4  -7 -15  476.99   10.00
   4  -7 -14  225.63    5.60
   4  -7 -14  220.72    6.71
  -4   7  13    0.73    1.15
   4  -7 -13    2.77    1.40
   4  -7 -13    0.65    0.88
   4  -7 -13    0.74    1.24
   4  -7 -12   62.56    3.17
   4  -7 -12   56.32    3.73
   4  -7 -12   66.03    3.18
   4  -7 -12   58.52    3.94
  -4   7  12   56.62    3.51
   4  -7 -11  206.91    7.31
   4  -7 -11  214.60    6.01
   4  -7 -11  220.52    5.73
   4  -7 -10  171.63    6.65
   4  -7 -10  170.42    4.95
   4  -7 -10  155.18    6.06
   4  -7 -10  178.89    5.51
   4  -7 -10  174.55    5.03
   4  -7  -9 1038.28   17.37
   4  -7  -9 1005.75   16.42
   4  -7  -9 1031.10   13.97
   4  -7  -9 1040.68   14.88
   4  -7  -9 1023.35   13.77
   4   7  -8    9.19    2.44
  -4  -7   8    4.93    1.15
   4  -7  -8    4.50    1.11
   4  -7  -8    4.66    1.51
   4  -7  -8    6.37    1.40
   4  -7  -8    6.00    1.11
   4  -7  -7   86.75    3.66
   4  -7  -7   81.81    4.14
  -4  -7   7   81.97    3.46
   4   7  -7   81.80    5.58
   4  -7  -7   87.14    4.47
   4  -7  -7   80.65    3.72
   4   7  -6  102.99    4.42
  -4  -7   6  104.92    3.94
   4  -7  -6  113.32    4.93
   4  -7  -6  104.83    3.96
   4   7  -5  138.76    4.93
   4  -7  -5  151.84    5.48
   4  -7  -5  145.52    4.71
  -4  -7   5  140.13    4.58
   4  -7  -4 1691.00   20.50
   4   7  -4 1705.18   20.86
   4  -7  -4 1559.53   19.32
   4   7  -4 1535.89   19.10
  -4  -7   4 1676.67   19.40
   4  -7  -3  778.17   12.29
   4  -7  -3  726.91   12.77
   4   7  -3  778.10   12.74
   4  -7  -3  727.56   11.67
   4   7  -3  701.10   11.07
  -4  -7   3  778.43   11.84
   4   7  -2  426.35    9.08
   4  -7  -2  451.92    8.71
   4  -7  -2  422.73    8.55
   4  -7  -2  416.68    9.26
   4  -7  -1  329.10    7.54
   4  -7  -1  335.24    8.12
   4   7  -1  333.85    8.06
   4  -7   0  128.85    4.66
   4  -7   0  117.72    4.68
   4   7   0  120.08    4.76
   4  -7   1  651.41   11.41
   4   7   1  618.32   11.92
  -4  -7  -1  649.79   10.54
   4  -7   1  646.66   11.53
   4  -7   2 1124.41   16.05
   4   7   2 1127.90   17.36
  -4  -7  -2 1108.70   15.04
   4  -7   2 1134.22   16.24
   4   7   2 1111.37   15.45
   4   7   3 1059.67   17.08
   4   7   3 1106.38   15.33
  -4  -7  -3 1117.09   15.09
  -4  -7  -3 1095.75   15.93
   4   7   4  119.89    5.37
  -4  -7  -4  122.09    4.43
  -4  -7  -4  116.87    4.66
   4   7   5  275.71    8.36
  -4  -7  -5  270.64    6.82
  -4  -7  -5  263.71    7.14
  -4  -7  -6   13.62    1.80
   4   7   6   12.57    2.21
  -4  -7  -7  722.72   11.93
   4   7   7  747.98   14.28
  -4  -7  -8   24.03    2.33
  -4  -7  -8   23.83    2.17
  -4  -7  -8   22.70    2.14
   4   7   8   21.74    2.62
  -4  -7  -9  254.57    7.21
   4   7   9  263.42    7.94
  -4  -7  -9  268.29    6.59
  -4  -7  -9  262.13    6.50
  -4  -7 -10  330.49    8.11
   4   7  10  318.94    8.43
  -4  -7 -10  311.94    6.85
  -4  -7 -11    7.97    1.26
  -4  -7 -11    9.21    1.55
   4   7  11    7.73    1.62
  -4   7 -11    7.72    1.15
  -4  -7 -12   79.54    2.90
  -4   7 -12   79.51    2.87
   4   7  12   74.39    3.45
  -4   7 -13    0.69    0.59
  -4  -7 -13    1.47    0.87
  -4  -7 -13    1.13    0.65
  -4  -7 -14    1.19    0.53
   4   7  15  316.55    4.48
   4  -8 -16   67.07    2.18
   4  -8 -15    6.55    1.17
   4  -8 -15    6.73    1.16
   4  -8 -15    5.77    0.95
   4  -8 -14  953.95   14.13
   4  -8 -14 1059.19   12.64
  -4   8  13  209.71    5.96
   4  -8 -13  206.42    6.27
   4  -8 -12   94.15    3.64
  -4   8  12   90.10    4.18
   4  -8 -12   86.44    4.24
   4  -8 -12   95.50    3.47
   4  -8 -11  235.69    5.59
  -4   8  11  236.78    7.16
   4  -8 -11  225.15    7.12
   4  -8 -11  234.15    6.05
   4  -8 -11  218.95    6.86
   4  -8 -10   94.80    3.50
   4  -8 -10   93.35    4.64
   4  -8 -10   91.98    3.91
   4  -8 -10   98.24    3.67
   4  -8  -9   14.44    2.12
   4  -8  -9   13.57    1.74
   4  -8  -9   17.89    1.96
   4  -8  -8  212.05    7.00
   4  -8  -8  201.64    5.52
   4  -8  -8  205.38    6.02
  -4  -8   7   10.49    1.59
   4  -8  -7   13.09    2.01
   4  -8  -7   11.40    1.69
   4  -8  -7   10.33    1.52
   4  -8  -7   12.17    1.83
   4   8  -6  500.43   13.62
  -4  -8   6  521.54    9.63
   4   8  -6  493.32    9.65
   4  -8  -6  500.24   10.82
   4  -8  -6  500.96    9.42
   4  -8  -6  509.66   10.40
  -4  -8   5   96.57    3.99
   4   8  -5   75.96    3.54
   4  -8  -5   82.11    3.68
   4  -8  -5   90.22    4.16
   4  -8  -4  724.38   13.45
  -4  -8   4  810.86   12.56
   4  -8  -4  767.12   12.58
   4  -8  -4  732.42   12.17
   4  -8  -4  790.54   12.81
   4  -8  -3  308.78    7.44
   4  -8  -3  301.58    8.22
  -4  -8   3  319.73    7.50
  -4  -8   2  296.02    7.33
   4  -8  -2  278.43    7.16
   4  -8  -2  298.67    8.00
  -4  -8   2  278.70    6.39
  -4  -8   1  261.92    6.89
   4  -8  -1  256.50    7.33
  -4  -8   1  244.81    6.09
   4  -8  -1  256.06    6.87
   4  -8   0 1405.60   19.60
  -4  -8   0 1428.51   17.71
   4  -8   0 1460.81   19.02
   4  -8   1  245.06    7.07
   4  -8   1  243.80    6.92
  -4  -8  -1  252.73    6.41
   4  -8   2    6.80    1.52
  -4  -8  -2    0.27    0.93
   4  -8   3  313.03    7.97
  -4  -8  -3  302.36    7.20
   4   8   3  295.91    8.42
  -4  -8  -4   19.57    2.00
   4   8   4   10.84    2.10
   4  -8   4   16.69    1.94
   4  -8   4   13.47    1.95
   4  -8   5    9.82    1.76
   4   8   5   10.18    2.09
  -4  -8  -5    9.68    1.58
  -4  -8  -6 1122.99   15.78
   4   8   6 1165.66   18.33
   4   8   7    8.86    1.95
  -4  -8  -7    7.33    1.49
   4   8   8   10.79    1.91
  -4  -8  -9   28.81    2.13
   4   8   9   29.43    2.67
  -4  -8 -10  257.38    5.76
   4   8  10  266.95    6.95
  -4  -8 -11  200.26    4.63
   4  -8  11  203.89    5.01
   4   8  11  202.32    5.43
  -4  -8 -12   62.49    2.28
   4  -8  12   59.19    2.39
   4   8  12   59.82    2.61
  -4  -8 -13    7.77    0.82
   4   8  13    7.02    0.90
   4  -8  13    7.79    0.82
   4   9 -15   88.30    2.26
   4   9 -14   45.96    1.98
   4  -9 -13    4.66    1.05
  -4   9  13    2.34    0.98
   4   9 -13    3.16    0.85
   4   9 -12    9.29    1.29
  -4   9  12    9.94    1.64
   4  -9 -12    9.08    1.39
   4   9 -11  224.51    5.60
  -4   9  11  226.30    6.48
   4  -9 -11  230.18    5.48
   4   9 -10  596.25    9.86
   4  -9 -10  584.59    9.77
   4   9  -9    1.92    1.04
   4  -9  -9    1.49    1.10
   4  -9  -9    1.92    1.02
   4  -9  -9    2.11    1.09
   4  -9  -8   34.18    2.65
   4  -9  -8   38.15    2.37
   4  -9  -8   38.27    2.60
   4   9  -8   39.66    2.53
   4  -9  -8   33.92    2.61
   4   9  -7  242.99    6.13
   4  -9  -7  250.88    6.59
   4  -9  -7  246.93    6.74
   4  -9  -7  242.13    5.89
   4  -9  -6    1.77    1.18
  -4  -9   6    1.99    1.00
   4  -9  -6    2.06    1.02
   4  -9  -6    1.25    0.99
   4  -9  -6    0.92    1.19
  -4  -9   5  571.72   10.27
   4  -9  -5  554.05    9.83
   4  -9  -4 1234.03   16.40
   4  -9  -4 1225.36   16.84
  -4  -9   4 1262.36   16.85
   4  -9  -3    3.59    1.36
   4  -9  -3    4.32    1.24
  -4  -9   3    3.92    1.32
  -4  -9   2    5.10    1.39
   4  -9  -2    4.94    1.32
   4  -9  -2    4.29    1.40
  -4  -9   1  157.73    4.66
   4  -9  -1  154.95    5.59
   4  -9  -1  162.37    5.36
  -4  -9   0   21.92    1.89
   4  -9   0   20.26    2.19
   4  -9   0   20.08    2.14
   4  -9   1   29.12    2.52
  -4  -9  -1   30.93    2.50
   4  -9   1   28.11    2.48
  -4  -9  -1   28.52    2.18
  -4  -9  -2  508.63   10.11
   4  -9   2  530.00   10.30
  -4  -9  -2  512.61    9.38
  -4  -9  -3  616.62   11.17
   4  -9   3  654.71   11.65
  -4  -9  -3  626.26   10.66
  -4  -9  -4  276.72    7.01
  -4  -9  -4  275.91    6.73
   4  -9   4  288.72    7.38
   4  -9   5   56.47    3.27
  -4  -9  -5   54.04    3.00
  -4  -9  -5   55.33    2.95
   4   9   5   55.00    3.58
   4  -9   6   94.82    4.08
  -4  -9  -6   92.56    3.72
  -4  -9  -6   96.02    3.75
   4   9   6   92.46    4.42
   4  -9   7   13.03    1.72
  -4  -9  -7   11.25    1.39
  -4  -9  -7   15.23    1.65
   4   9   7   10.50    1.77
  -4  -9  -8  129.49    4.01
   4   9   8  125.24    4.65
  -4  -9  -9  540.51    8.39
   4   9   9  554.09    9.59
   4   9  10  288.62    6.00
  -4  -9 -11    3.76    0.74
   4  -9  11    4.11    0.79
   4   9  11    3.02    0.79
  -4  -9 -12   18.85    1.01
  -4  10  12   22.58    1.58
  -4  10  11  881.02   12.20
   4 -10 -10  164.83    4.25
  -4  10  10  170.54    5.25
   4 -10  -9  420.91    7.55
  -4  10   9  420.28    9.04
   4 -10  -8  179.29    4.14
   4 -10  -8  184.18    5.00
   4 -10  -7  203.05    5.40
   4 -10  -7  202.48    4.74
   4 -10  -6   16.15    1.75
   4 -10  -6   14.93    1.76
   4 -10  -6   15.19    1.46
   4 -10  -5  209.50    6.10
   4 -10  -5  227.80    5.47
   4 -10  -4    3.48    1.14
   4 -10  -4    4.28    1.21
  -4 -10   4    4.27    1.19
   4 -10  -4    3.33    1.01
   4 -10  -3    6.39    1.35
  -4 -10   3    9.77    1.51
   4 -10  -3    5.06    1.25
   4 -10  -3    6.36    1.23
   4 -10  -2   10.08    1.59
   4 -10  -2    9.79    1.60
  -4 -10   2   12.33    1.66
   4 -10  -2   11.44    1.54
   4 -10  -1 1369.89   17.26
   4 -10  -1 1390.52   17.32
   4 -10   0  364.62    7.61
   4 -10   0  367.39    7.82
  -4 -10   0  380.51    8.12
   4 -10   0  348.40    7.96
   4 -10   1   90.47    3.82
  -4 -10  -1   90.76    3.83
   4 -10   2   80.72    3.56
  -4 -10  -2   76.49    3.47
   4 -10   3  273.51    6.56
  -4 -10  -3  265.74    6.39
   4 -10   4    3.75    1.19
  -4 -10  -4    3.16    1.00
  -4 -10  -5  877.45   11.40
   4 -10   5  839.13   12.11
  -4 -10  -5  848.67   11.70
   4 -10   6  157.76    4.50
  -4 -10  -6  157.63    4.11
   4 -10   7  233.44    5.23
  -4 -10  -7  246.87    4.95
   4 -10   8    8.10    1.05
  -4 -10  -8    8.58    1.00
   4 -10   9   99.95    2.77
  -4 -10  -9  109.43    2.66
  -4  11   9    2.23    0.92
  -4  11   8  148.85    4.53
   4 -11  -8  147.51    3.65
   4 -11  -7  170.15    4.17
   4 -11  -6   32.04    1.92
   4 -11  -5  595.15    7.85
   4 -11  -5  590.94    9.25
   4 -11  -4    7.19    0.99
   4 -11  -4    7.91    1.19
   4 -11  -3    4.20    0.87
   4 -11  -3    4.15    1.00
   4 -11  -3    4.55    1.06
   4 -11  -2  150.10    4.45
   4 -11  -2  157.43    4.36
   4 -11  -2  153.21    4.03
   4 -11  -1  268.77    5.52
   4 -11  -1  266.22    5.66
   4 -11   0    0.42    0.79
   4 -11   0    1.68    0.85
  -4 -11   0    2.72    0.93
   4 -11   0    2.66    0.91
   4 -11   1  228.46    5.09
  -4 -11  -1  225.69    5.24
   4 -11   2  186.30    4.48
  -4 -11  -2  178.58    4.49
   4 -11   3  340.69    6.15
   4 -11   4    8.50    1.09
   4 -11   5  105.30    2.95
   4 -11   6   38.55    1.65
   4 -12  -3   69.74    2.13
   4 -12  -2  106.55    2.64
   4 -12  -1  527.12    6.60
   5   0 -21    0.91    0.69
   5   0 -20   20.70    1.77
   5   0 -19   -0.04    1.03
   5   0 -18  605.52   11.20
   5   0 -17    0.40    1.31
   5   0 -16   26.14    2.53
   5   0 -15    0.36    1.16
   5   0 -14    3.05    1.33
   5   0 -13    1.92    1.05
   5   0 -13    1.16    0.98
   5   0 -13    0.27    1.10
   5   0 -12  913.87   13.84
   5   0 -11   -0.22    0.75
   5   0 -10 3601.02   34.45
   5   0  -9    1.57    0.75
   5   0  -8 1072.42   13.39
   5   0  -7    1.69    0.77
   5   0  -6 1882.90   16.80
   5   0  -6 2081.56   20.25
   5   0  -5    0.47    0.27
   5   0  -5    5.35    0.93
   5   0  -4 3601.78   29.10
   5   0  -4 3791.58   32.50
   5   0  -3    3.37    0.41
   5   0  -3    0.80    0.60
   5   0  -2 1012.34   11.44
   5   0  -2 1030.52    9.94
   5   0  -1    4.46    0.90
   5   0  -1    4.81    0.80
   5   0   0    1.53    0.73
   5   0   0    1.67    0.66
   5   0   1    0.94    0.51
   5   0   1    0.26    0.72
   5   0   2 4901.00   41.54
   5   0   3    0.96    0.65
   5   0   3    0.26    0.59
   5   0   4   18.20    1.56
   5   0   4   18.35    1.62
   5   0   5    1.97    0.85
   5   0   5    0.91    0.78
   5   0   6 3549.15   35.52
   5   0   6 3341.84   34.78
   5   0   7   -0.32    0.87
   5   0   7   -0.10    0.77
   5   0   7    0.83    0.90
   5   0   8  208.05    6.38
   5   0   8  239.18    6.99
   5   0   9   -0.10    1.02
   5   0   9    0.83    0.93
   5   0   9    0.06    1.02
   5   0  10  509.98   10.04
   5   0  10  532.88    9.81
   5   0  11    0.85    1.12
   5   0  11    3.57    1.22
   5   0  11    0.66    1.28
   5   0  12 1313.52   19.68
   5   0  12 1317.73   17.52
   5   0  13    1.57    0.94
   5   0  13    1.02    0.99
   5   0  13    2.15    1.31
   5   0  14  630.16   11.85
   5   0  14  629.88    9.88
  -5   0 -15    0.20    0.77
   5   0  15    0.20    0.74
   5   0  15    0.19    0.98
   5   0  16   10.17    1.41
  -5   0 -16    9.66    1.13
   5   0  16    7.53    0.95
   5   0  17    0.53    0.41
  -5   0 -17    0.04    0.57
   5  -1 -21  117.68    3.21
   5   1 -21  116.63    3.20
   5  -1 -20   84.02    3.23
   5   1 -20   78.93    3.16
   5  -1 -19   67.39    3.30
   5   1 -19   66.95    3.29
   5  -1 -18   23.87    2.26
   5   1 -18   27.04    2.44
   5  -1 -17    1.78    1.27
   5   1 -17    2.94    1.29
   5  -1 -16   63.36    3.71
   5   1 -16   60.98    3.66
   5  -1 -15  495.16    9.68
   5  -1 -15  509.01   10.65
   5   1 -15  509.11   10.79
   5  -1 -14 2328.02   26.82
   5   1 -14 2266.64   26.78
   5  -1 -13  263.55    7.15
   5   1 -13  262.91    7.20
   5  -1 -13  247.19    6.83
   5   1 -13  251.66    6.93
   5  -1 -12  249.69    6.62
   5   1 -12  264.25    6.83
   5  -1 -11  110.35    4.17
   5   1 -11  111.23    4.18
   5  -1 -11  103.59    3.89
   5   1 -10   25.17    3.44
   5  -1 -10   21.05    1.80
   5   1 -10   22.49    1.91
   5  -1 -10   20.73    1.78
   5   1  -9 3820.06   35.32
   5   1  -9 3953.55   45.82
   5  -1  -8 1744.83   19.14
   5   1  -8 1845.96   19.49
   5  -1  -7 1717.76   18.07
   5   1  -7 1717.22   18.23
   5   1  -6  192.82    3.56
   5  -1  -6  199.20    4.76
   5   1  -5    3.22    0.51
   5   1  -5    3.30    0.78
   5  -1  -4   54.36    2.25
   5   1  -4   55.68    2.30
   5   1  -4   48.94    1.59
   5  -1  -3 1322.40   14.18
   5   1  -3 1324.86   12.55
   5   1  -2 1407.81   12.28
   5   1  -2 1422.92   14.50
   5  -1  -2 1394.41   14.47
   5   1  -2 1382.02   14.95
   5  -1  -2 1342.95   14.73
   5   1  -2 1365.06   13.24
   5  -1  -1  262.64    4.91
   5   1  -1  264.24    3.71
   5   1  -1  246.52    4.79
   5  -1  -1  257.37    5.36
   5   1  -1  248.87    5.42
   5   1  -1  263.51    4.33
   5  -1   0 2322.09   21.98
   5   1   0 2336.84   21.96
   5   1   0 2314.85   20.11
   5   1   0 2395.29   21.51
   5   1   0 2311.70   23.25
   5   1   1    4.81    1.07
   5  -1   1    5.82    1.09
   5   1   1    5.81    0.71
   5   1   2 2902.57   26.08
   5   1   3   12.81    1.19
   5  -1   3   11.21    1.24
   5   1   3   11.17    1.24
   5  -1   4   26.37    1.83
   5   1   4   29.49    1.93
   5   1   5 1298.76   15.69
   5  -1   5 1265.55   16.12
   5   1   5 1264.60   16.24
   5  -1   5 1152.24   15.32
   5   1   5 1131.78   15.26
   5   1   6 1275.15   16.49
   5  -1   6 1220.09   16.55
   5   1   6 1224.33   16.53
   5  -1   6 1138.99   15.94
   5   1   6 1150.60   16.04
   5   1   7   41.13    2.75
   5  -1   7   40.29    2.82
   5   1   7   38.13    2.75
   5  -1   7   34.59    2.53
   5   1   7   30.74    2.40
   5   1   8  273.38    7.57
   5   1   8  209.83    6.52
   5  -1   8  232.45    6.76
   5   1   8  236.90    7.02
   5  -1   8  254.99    7.19
   5  -1   9  811.11   12.22
   5  -1   9  788.00   12.84
   5   1   9  853.66   14.44
   5  -1   9  711.03   13.26
   5   1   9  672.80   13.06
   5   1  10  157.24    5.40
   5  -1  10  167.79    5.56
   5  -1  10  165.38    5.21
   5  -1  10  154.46    5.93
   5   1  10  150.87    5.91
   5  -1  11  400.40    8.75
   5   1  11  395.44    8.63
   5   1  11  423.57    8.91
   5  -1  11  392.43    9.72
   5  -1  11  417.82    8.45
   5   1  12   20.41    2.03
   5   1  12   22.71    2.15
   5  -1  12   24.17    2.08
   5  -1  12   22.64    2.44
   5   1  12   20.35    2.41
   5   1  13    2.45    1.03
   5  -1  13    2.45    1.27
   5   1  13    5.62    1.50
   5  -1  13    4.12    1.13
   5   1  13    3.70    1.17
   5  -1  14   65.50    2.87
   5   1  14   69.87    3.08
   5  -1  14   69.47    3.78
   5   1  14   67.97    3.74
  -5  -1 -15  185.76    4.66
  -5   1 -15  179.45    4.55
   5   1  15  161.48    4.25
   5  -1  15  154.41    4.04
   5  -1  15  173.62    5.43
   5   1  15  170.67    5.45
  -5   1 -16  653.44    8.73
  -5  -1 -16  661.13    8.79
   5  -1  16  583.30    7.85
   5   1  16  566.81    7.92
   5  -1  16  661.41   10.10
   5   1  16  648.86   10.13
  -5   1 -17    3.24    0.63
   5   1  17    2.45    0.54
  -5  -1 -17    3.73    0.71
  -5   1 -17    3.70    0.71
   5   2 -21  161.60    3.47
   5  -2 -20   95.01    3.23
   5   2 -20   91.55    3.20
   5  -2 -19  508.26    8.97
   5   2 -19  500.24    8.94
   5  -2 -18   90.37    3.91
   5   2 -18   85.36    3.82
   5  -2 -17  495.24    9.32
   5  -2 -17  512.29   10.19
   5   2 -17  516.49   10.27
   5  -2 -16  106.61    4.28
   5  -2 -16  102.59    4.53
   5   2 -16  102.12    4.59
   5  -2 -15   86.96    3.93
   5  -2 -15   92.82    4.10
   5  -2 -15   95.31    4.39
   5   2 -15   80.07    4.15
   5  -2 -14  459.86    9.34
   5  -2 -14  467.18    9.66
   5  -2 -14  462.44    9.87
   5   2 -14  439.05    9.78
   5  -2 -13  595.96   10.65
   5  -2 -13  555.26   10.65
   5   2 -13  556.96   10.78
   5  -2 -13  590.71   11.08
   5  -2 -13  591.38   11.12
   5   2 -13  592.79   11.21
   5  -2 -12   89.27    3.79
   5  -2 -12   78.18    3.77
   5  -2 -12   85.64    3.91
   5   2 -12   83.43    3.88
   5  -2 -12   87.52    3.81
   5   2 -12   79.66    3.75
   5  -2 -11  717.51   11.32
   5   2 -11  703.16   11.47
   5   2 -10    2.98    1.96
   5  -2 -10    1.61    0.83
   5   2 -10    1.81    0.82
   5  -2 -10    1.38    0.86
   5  -2  -9    3.78    0.89
   5   2  -9    3.82    0.93
   5  -2  -9    2.19    0.90
   5   2  -8   46.09    4.07
   5  -2  -8   46.77    2.39
   5   2  -8   54.70    2.63
   5  -2  -7  433.49    7.47
   5   2  -7  440.10    7.67
   5   2  -7  416.62    6.55
   5  -2  -6  365.89    6.48
   5   2  -6  377.62    6.69
   5   2  -6  377.23    5.83
   5  -2  -5 4045.49   34.88
   5   2  -5 4191.61   35.34
   5  -2  -4 1077.79   12.56
   5   2  -4 1097.32   12.83
   5   2  -4 1104.40   11.57
   5  -2  -3   76.15    2.69
   5   2  -3   82.81    2.82
   5   2  -3   84.39    2.32
   5  -2  -2  790.05   10.41
   5   2  -2  780.06    9.23
   5  -2  -2  813.07    9.92
   5   2  -2  805.08    9.88
   5   2  -1 1194.00   14.49
   5  -2  -1 1170.54   14.33
   5   2  -1 1250.39   12.95
   5  -2  -1 1223.48   13.28
   5   2  -1 1210.08   11.88
   5   2  -1 1215.08   13.24
   5   2   0  146.50    3.03
   5  -2   0  150.96    3.74
   5   2   0  149.06    3.69
   5   2   0  142.06    4.23
   5  -2   0  145.67    4.20
   5  -2   1 3672.55   33.19
   5   2   1 3670.10   33.13
   5   2   1 3829.82   31.99
   5   2   1 3857.65   33.65
   5   2   1 3724.46   35.79
   5  -2   1 3705.01   35.45
   5   2   2  325.09    5.45
   5   2   3 1594.75   16.77
   5   2   4  214.80    4.94
   5   2   4  204.21    5.22
   5   2   5 1588.69   18.14
   5  -2   5 1657.72   19.10
   5   2   5 1589.69   19.04
   5  -2   5 1431.54   17.67
   5   2   5 1451.49   17.84
   5   2   6  331.96    7.27
   5  -2   6  319.76    7.45
   5   2   6  323.41    7.51
   5  -2   6  298.10    6.98
   5   2   6  291.66    6.96
   5   2   7  415.85    8.84
   5  -2   7  346.47    7.97
   5   2   7  341.12    7.98
   5  -2   7  398.37    8.70
   5   2   7  374.13    8.57
   5   2   8  147.22    5.48
   5  -2   8  156.58    5.59
   5  -2   8  174.56    5.15
   5  -2   8  166.71    5.46
   5   2   8  188.65    5.88
   5   2   8  169.32    5.60
   5  -2   8  150.74    5.38
   5   2   8  126.61    4.91
   5   2   8  178.98    6.03
   5  -2   9  923.10   15.43
   5  -2   9 1045.81   15.11
   5   2   9  961.93   15.08
   5   2   9  995.42   16.06
   5  -2   9 1031.56   14.24
   5  -2  10   55.16    3.56
   5   2  10   53.19    3.51
   5  -2  10   64.57    3.22
   5  -2  10   67.84    3.58
   5   2  11  223.19    6.32
   5   2  11  211.32    6.99
   5  -2  11  234.97    7.27
   5  -2  11  241.79    6.18
   5   2  11  248.69    6.79
   5   2  12  103.42    4.13
   5  -2  12  111.66    4.88
   5   2  12  104.21    4.85
   5  -2  12  106.83    3.99
   5   2  12  112.44    4.44
   5   2  13  155.18    4.72
   5   2  13  151.96    5.73
   5  -2  13  168.62    5.80
   5  -2  13  171.14    4.85
   5   2  13  166.35    5.08
   5  -2  14  138.01    4.99
   5   2  14  125.24    4.88
   5   2  14  125.11    4.08
   5  -2  14  130.17    3.92
  -5  -2 -15  196.28    4.62
  -5   2 -15  190.91    4.49
   5  -2  15  199.56    5.51
   5   2  15  187.88    5.48
  -5   2 -16    8.05    0.98
  -5  -2 -16    8.59    1.04
   5  -2  16    7.94    1.21
   5   2  16    6.79    1.19
   5   2  16    7.36    0.92
  -5   2 -17   12.72    0.96
   5   2  17    9.82    0.79
  -5   2 -17   12.34    0.94
   5   3 -20  194.02    4.14
   5  -3 -20  207.07    5.41
   5   3 -19  153.61    4.32
   5  -3 -18   28.05    2.14
   5   3 -18   29.14    2.20
   5  -3 -17   72.99    3.52
   5   3 -17   67.81    3.44
   5  -3 -17   67.20    3.28
   5  -3 -16  133.11    4.91
   5   3 -16  134.60    5.01
   5  -3 -16  140.36    5.07
   5  -3 -16  133.78    4.77
   5  -3 -15 1124.35   16.28
   5  -3 -15 1169.53   16.95
   5  -3 -15 1138.65   16.04
   5  -3 -14  230.57    6.59
   5   3 -14  224.13    6.69
   5  -3 -14  237.44    6.52
   5  -3 -14  236.58    7.01
   5  -3 -13    0.91    0.85
   5   3 -13    1.06    0.86
   5  -3 -13    0.82    1.05
   5   3 -13    1.39    0.98
   5  -3 -13    2.12    0.99
   5  -3 -12  776.57   12.32
   5   3 -12  768.48   12.63
   5  -3 -12  725.09   11.94
   5   3 -12  746.58   12.37
   5  -3 -12  703.51   12.83
   5   3 -11   85.22    6.01
   5  -3 -11   80.02    3.50
   5   3 -11   79.34    3.61
   5  -3 -11   76.48    3.43
   5  -3 -10 1595.65   18.53
   5   3 -10 1568.66   18.61
   5  -3  -9 1016.17   14.98
   5  -3  -9 1181.39   14.82
   5   3  -9 1201.04   15.28
   5   3  -9 1059.30   13.82
   5   3  -9 1085.96   21.32
   5  -3  -8   41.65    2.61
   5  -3  -8   49.91    2.52
   5   3  -8   45.61    2.50
   5   3  -8   53.30    2.46
   5   3  -8   47.86    4.24
   5  -3  -7  303.97    6.76
   5   3  -7  315.32    9.91
   5  -3  -7  312.94    6.10
   5   3  -7  309.24    6.23
   5   3  -7  295.53    5.80
   5   3  -6 1759.10   18.37
   5   3  -6 1703.18   17.54
   5   3  -5  233.85    5.10
   5   3  -5  225.20    4.63
   5   3  -4  231.69    4.95
   5   3  -4  232.28    4.64
   5  -3  -3  952.97   11.55
   5   3  -3  960.18   11.64
   5   3  -2 2057.47   21.11
   5  -3  -2 2082.10   20.99
   5  -3  -1 2264.03   21.75
   5   3  -1 2229.03   21.61
   5  -3  -1 2288.89   23.20
   5   3   0  174.54    4.23
   5   3   0  170.40    3.69
   5  -3   0  170.38    4.00
   5   3   0  171.15    3.96
   5   3   0  166.19    4.82
   5  -3   0  162.17    4.67
   5   3   1 1439.75   16.43
   5   3   1 1464.70   14.99
   5  -3   1 1475.79   15.76
   5   3   1 1425.43   15.65
   5  -3   2  202.45    4.68
   5   3   2  203.70    4.68
   5   3   3   12.29    1.22
   5  -3   4 4714.26   42.51
   5   3   4 4782.82   42.68
   5  -3   5  680.45   11.13
   5   3   5  673.68   10.34
   5  -3   6   98.38    4.08
   5   3   6  102.92    4.21
   5   3   6  101.14    4.00
   5   3   6   94.31    3.79
   5  -3   7   77.59    3.51
   5   3   7   78.70    3.64
   5  -3   7   87.05    3.57
   5   3   7   85.14    4.04
   5  -3   7   87.46    4.02
  -5  -3  -8  141.57    4.13
   5  -3   8  136.95    5.14
   5   3   8  128.55    5.04
   5   3   8  167.60    5.80
   5   3   8  140.34    5.05
   5  -3   8  112.14    4.42
   5   3   8  110.82    4.45
   5   3   8  155.61    5.64
   5  -3   8  163.84    4.97
   5  -3   9  394.55    9.23
   5   3   9  406.49    9.13
   5  -3  10  467.30   10.26
   5   3  10  442.84   10.15
   5   3  10  460.36    9.78
   5   3  11  103.41    4.29
   5  -3  11  104.40    4.71
   5   3  11   92.76    4.55
   5   3  12   78.22    3.51
   5   3  12   84.48    3.86
   5  -3  12   86.01    3.52
   5  -3  12   85.27    4.17
   5   3  13    4.78    1.30
   5   3  13    4.12    1.04
   5  -3  13    2.79    1.21
   5   3  13    1.42    1.10
  -5  -3 -14   32.15    1.96
  -5   3 -14   31.14    1.89
   5   3  14   29.65    2.06
   5  -3  14   30.85    2.34
   5   3  14   26.98    2.26
  -5   3 -15  562.38    7.87
   5   3  15  519.86    8.03
   5   3  15  532.94    9.13
   5  -3  15  580.16    9.21
  -5   3 -16   81.37    2.35
   5   3  16   78.94    2.40
  -5   3 -16   86.02    2.66
   5   3  17    5.05    0.55
   5  -4 -19  180.10    5.33
   5  -4 -18   15.66    1.58
   5  -4 -18   15.61    1.99
   5   4 -18   11.95    1.35
   5  -4 -17  265.60    6.36
   5  -4 -17  245.42    7.76
   5  -4 -17  277.00    6.79
   5   4 -17  256.57    6.13
   5   4 -16  841.18   13.01
   5  -4 -16  887.69   13.33
   5  -4 -15  122.16    4.45
   5   4 -15  123.14    4.62
   5  -4 -15  125.62    4.73
   5  -4 -14  166.99    6.03
   5  -4 -14  157.65    5.13
   5   4 -14  148.95    5.19
   5  -4 -13   13.15    1.67
   5  -4 -13   14.90    1.81
   5   4 -12  345.58    7.96
   5  -4 -12  339.55    7.52
   5   4 -12  367.59   12.43
   5  -4 -12  360.19    7.92
   5  -4 -11    1.59    1.05
   5   4 -11    5.06    2.44
   5   4 -11    1.54    0.92
   5  -4 -11    1.96    1.20
   5  -4 -11    2.32    1.03
   5  -4 -10  876.23   12.55
   5  -4 -10  858.75   14.27
   5  -4 -10  864.83   12.12
   5   4 -10  870.74   19.67
   5  -4 -10  911.14   13.22
   5  -4 -10  898.05   12.92
   5  -4  -9  337.61    6.81
   5   4  -9  338.83   11.51
   5  -4  -9  328.20    8.59
   5   4  -9  339.63    7.23
   5  -4  -9  310.74    7.76
   5  -4  -8   50.20    2.45
   5   4  -8   51.68    4.43
   5  -4  -8   50.47    3.00
   5   4  -8   41.13    2.38
   5  -4  -8   52.20    3.27
   5  -4  -7 1112.25   13.68
   5   4  -7 1138.34   14.24
   5   4  -7 1161.08   14.40
   5  -4  -7 1182.31   16.35
   5  -4  -6 2402.83   25.73
   5  -4  -6 2377.99   25.84
   5  -4  -6 2349.29   23.23
   5   4  -6 2351.10   23.87
   5   4  -5  796.12   10.78
   5   4  -5  808.13   10.89
   5  -4  -5  828.19   11.86
   5   4  -4   22.95    1.63
   5   4  -4   23.05    1.65
   5  -4  -4   22.06    1.56
   5  -4  -4   27.89    2.00
   5   4  -3  545.63    8.43
   5   4  -3  581.81    9.22
   5  -4  -3  560.41    8.68
   5  -4  -3  583.61    9.50
   5   4  -2  781.43   10.49
   5   4  -2  729.48   10.74
   5  -4  -2  709.50   10.25
   5  -4  -2  798.68   11.34
   5   4  -1  194.08    4.75
   5  -4  -1  172.53    4.73
   5   4  -1  180.37    5.05
   5  -4  -1  185.72    4.97
   5  -4   0 3868.56   34.05
   5   4   0 3915.99   35.73
  -5  -4   0 3943.78   35.88
   5   4   1   17.10    1.62
   5  -4   1   16.39    1.53
   5  -4   1   16.84    1.61
   5   4   1   16.92    1.31
   5   4   1   17.46    1.38
   5  -4   1   15.89    1.28
   5  -4   2  187.34    5.03
   5  -4   2  179.95    4.39
   5   4   2  173.21    4.32
   5   4   2  182.42    4.37
   5   4   3  122.77    3.75
   5  -4   3  102.96    3.40
   5  -4   4  146.77    4.26
   5   4   4  171.14    4.70
   5  -4   5  125.11    4.42
   5   4   5  131.08    4.32
  -5  -4  -6  350.93    6.91
   5   4   6  355.54    7.77
   5  -4   6  353.91    7.86
   5   4   7  172.55    5.50
  -5  -4  -7  172.12    4.74
   5  -4   7  165.96    5.43
   5  -4   7  164.54    5.11
   5   4   7  179.08    5.78
   5   4   7  187.95    6.43
   5  -4   8 1554.55   20.52
   5  -4   8 1660.61   19.83
  -5  -4  -8 1676.73   18.86
   5   4   8 1562.31   20.37
  -5  -4  -9  478.73    8.45
   5   4   9  392.82    9.24
   5  -4   9  448.91    9.64
   5   4   9  546.39   11.23
   5   4   9  468.09    9.68
  -5  -4 -10  192.82    4.99
   5  -4  10  182.35    5.97
   5  -4  11   28.06    2.40
   5   4  11   24.63    2.33
  -5  -4 -11   30.09    1.94
   5  -4  12   28.87    2.35
   5   4  12   25.47    2.05
  -5   4 -13   69.29    2.66
   5   4  13   72.81    3.32
   5   4  14  475.93    8.03
   5   4  15    4.28    0.88
  -5   4 -15    4.22    0.89
  -5   4 -16    5.21    0.76
   5   4  16    4.09    0.66
   5  -5 -18    1.95    0.86
   5  -5 -17   70.46    3.08
   5  -5 -16   34.41    2.64
   5  -5 -15    0.77    1.18
   5  -5 -15    1.59    1.22
   5  -5 -14  296.03    8.21
   5  -5 -14  296.72    7.25
   5  -5 -13  495.42   11.01
   5  -5 -13  531.87    9.91
   5  -5 -12  287.07    6.98
   5  -5 -12  247.94    7.67
   5   5 -12  276.83   10.74
   5  -5 -12  241.54    8.30
   5   5 -11  329.54   11.84
   5  -5 -11  298.57    9.02
   5  -5 -11  293.85    8.33
   5  -5 -11  340.81    7.51
   5  -5 -11  321.35    7.52
   5  -5 -11  295.66    6.79
   5   5 -10 1145.76   23.01
   5   5 -10 1151.87   16.02
   5  -5 -10 1146.90   18.47
   5  -5 -10 1103.80   15.63
   5  -5 -10 1107.54   14.94
   5  -5 -10 1104.65   14.63
   5  -5  -9   24.50    2.55
   5   5  -9   26.22    2.17
   5  -5  -9   23.23    1.94
   5  -5  -9   23.88    1.89
   5   5  -9   28.01    3.70
   5  -5  -8    1.71    1.11
   5  -5  -8   -0.18    1.23
   5   5  -8    1.64    1.81
   5  -5  -8    2.52    0.89
   5   5  -8    1.29    0.80
   5  -5  -7  494.30   10.00
   5  -5  -7  520.20   10.35
   5   5  -7  532.79   14.07
   5   5  -7  519.65    9.39
   5  -5  -6 1421.54   18.73
  -5  -5   6 1441.24   16.11
   5   5  -6 1433.01   17.42
   5  -5  -5   33.70    2.40
   5   5  -5   32.87    2.25
   5  -5  -4 1162.30   15.25
   5  -5  -4 1266.93   16.07
   5   5  -4 1187.27   15.09
   5  -5  -4 1255.33   16.26
   5  -5  -3 1809.76   20.73
   5  -5  -3 1796.48   20.11
   5   5  -3 1803.91   20.01
  -5  -5   3 1765.88   19.30
  -5  -5   2  243.16    5.64
   5   5  -2  230.15    5.70
   5  -5  -2  232.14    5.94
   5  -5  -2  227.83    5.73
  -5  -5   1   67.68    3.01
   5   5  -1   71.05    3.13
   5  -5  -1   69.61    3.14
   5  -5  -1   63.65    3.01
  -5  -5   0  395.64    7.79
   5  -5   0  389.72    7.71
   5   5   0  376.06    7.78
   5  -5   0  371.47    7.61
   5   5   1  436.47    7.68
  -5  -5  -1  450.31    8.70
   5  -5   1  444.44    8.34
   5   5   1  431.51    8.73
   5  -5   2  160.88    4.94
   5   5   2  155.34    5.30
   5   5   2  157.36    4.43
   5   5   3 1659.35   19.09
   5   5   4 2994.82   29.81
  -5  -5  -4 2956.21   29.36
   5   5   5   54.97    2.98
  -5  -5  -5   57.61    2.88
   5   5   5   54.58    3.50
  -5  -5  -5   49.71    3.11
   5   5   6  319.83    7.54
  -5  -5  -6  321.87    6.96
  -5  -5  -6  311.25    7.92
   5   5   6  325.19    8.64
  -5  -5  -7   88.96    4.24
   5   5   7   96.37    4.73
  -5  -5  -7   86.57    3.61
   5   5   7   82.21    3.80
   5   5   8    7.17    1.83
  -5  -5  -8    3.55    1.09
  -5  -5  -8    6.65    1.50
  -5  -5  -9  153.00    5.61
   5   5   9  159.76    6.02
   5   5  10  851.67   14.39
  -5  -5 -10  927.56   14.49
  -5  -5 -11  183.64    4.79
   5   5  11  189.54    6.04
  -5  -5 -12   54.72    2.39
   5   5  12   48.48    2.52
  -5   5 -13   91.66    3.28
  -5  -5 -13   82.53    2.58
  -5   5 -14  106.38    3.23
  -5  -5 -14  119.35    4.11
   5   5  15  107.15    2.83
  -5   5 -15  117.11    2.93
   5  -6 -17 1101.86   15.44
   5  -6 -17 1151.56   13.64
   5  -6 -16   41.52    2.37
   5  -6 -15   15.91    1.99
   5  -6 -15   13.79    1.66
   5  -6 -14  216.25    6.84
   5  -6 -14  214.52    5.85
   5  -6 -13  396.83    8.27
   5  -6 -12   31.26    2.40
   5  -6 -12   28.51    2.24
   5   6 -12   29.87    3.73
   5   6 -11  278.58   10.66
   5  -6 -11  277.73    7.05
   5  -6 -11  286.70    6.85
   5  -6 -11  274.86    6.49
   5  -6 -10  198.29    7.12
   5  -6 -10  194.26    6.73
   5  -6 -10  211.62    5.62
   5   6 -10  198.43    9.16
   5  -6 -10  208.24    6.05
   5  -6 -10  205.71    5.70
   5  -6  -9  588.72   12.25
   5  -6  -9  578.83    9.66
   5  -6  -9  564.22   11.72
   5   6  -9  614.76   16.38
   5  -6  -9  598.12   10.67
   5  -6  -9  569.47    9.97
   5  -6  -8   87.32    4.46
   5   6  -8   87.35    3.99
   5  -6  -8   84.52    4.27
   5  -6  -8   85.39    3.30
  -5  -6   8   87.53    3.32
   5  -6  -8   83.45    3.56
   5   6  -8   86.15    6.05
   5   6  -7 1015.54   14.91
   5  -6  -7 1013.22   15.94
  -5  -6   7 1001.10   13.25
   5   6  -7 1011.06   20.63
   5  -6  -7  968.27   14.15
   5  -6  -7  975.85   13.82
   5   6  -6  694.69   11.79
   5  -6  -6  709.07   12.51
  -5  -6   6  710.59   10.50
   5  -6  -6  699.74   11.30
   5  -6  -5   25.43    2.20
   5  -6  -5   29.29    2.22
   5  -6  -5   27.14    2.34
  -5  -6   5   26.42    1.96
   5  -6  -5   33.18    2.59
   5   6  -5   26.03    2.14
   5  -6  -5   27.00    2.13
   5  -6  -4  524.51    9.85
   5  -6  -4  482.65    9.56
   5  -6  -4  520.83   10.03
   5   6  -4  528.18    9.82
   5  -6  -4  495.35    9.09
   5  -6  -3 2715.93   28.50
   5  -6  -3 2705.83   28.26
   5  -6  -2  493.02    9.51
   5  -6  -2  516.35    9.63
  -5  -6   1 1042.90   14.33
   5  -6  -1 1027.74   14.45
  -5  -6   0  892.95   13.32
   5  -6   0  928.63   13.36
   5  -6   0  884.33   13.50
   5  -6   0  909.76   13.37
  -5  -6  -1 1033.90   14.77
   5   6   1 1024.32   13.96
   5  -6   1 1004.79   14.63
   5  -6   1 1034.45   14.82
   5   6   2  545.65    9.52
   5  -6   2  548.05   10.21
   5  -6   2  560.49   10.37
   5  -6   3  119.49    4.62
   5   6   3  108.55    4.09
   5   6   4  126.81    5.29
   5   6   4  121.89    4.47
  -5  -6  -4  124.62    4.36
  -5  -6  -4  128.79    5.02
  -5  -6  -5   63.65    3.20
   5   6   5   68.14    4.00
  -5  -6  -5   75.55    3.89
  -5  -6  -6   72.80    3.45
   5   6   6   75.94    4.25
  -5  -6  -6   66.02    3.76
  -5  -6  -7 2058.41   23.40
  -5  -6  -7 2021.31   25.01
  -5  -6  -8   30.40    2.35
   5   6   8   36.20    3.07
  -5  -6  -8   29.54    2.59
  -5  -6  -9  149.78    4.74
  -5  -6  -9  169.28    5.52
   5   6   9  166.32    6.02
  -5  -6 -10  262.94    6.06
  -5  -6 -10  289.61    6.87
   5   6  10  285.21    7.56
  -5   6 -10  275.26    6.26
  -5   6 -11   47.45    2.48
  -5  -6 -11   55.28    2.73
  -5  -6 -11   45.36    2.35
   5   6  11   49.82    3.01
  -5  -6 -11   57.06    3.33
  -5  -6 -12  257.51    5.14
   5   6  12  266.73    6.30
  -5   6 -12  257.20    5.54
  -5  -6 -13  429.68    6.30
  -5   6 -13  450.84    7.00
   5   6  13  440.77    7.46
  -5   6 -14  226.37    4.10
   5   7 -18  161.44    3.10
   5  -7 -16  178.75    4.27
   5  -7 -16  176.14    5.08
   5  -7 -15   13.59    1.45
   5  -7 -15   12.47    1.73
   5  -7 -14   40.76    2.38
   5  -7 -14   32.42    2.68
   5  -7 -13  546.33    9.20
   5  -7 -13  483.19   10.80
   5  -7 -12   34.35    2.33
   5  -7 -11  130.84    4.45
   5  -7 -11  123.59    4.21
   5  -7 -11  121.67    4.55
   5  -7 -10    0.83    1.07
   5  -7 -10    2.47    1.00
   5   7 -10    0.11    1.81
   5   7  -9  107.21    6.84
   5  -7  -9  118.34    4.25
   5  -7  -9  113.27    4.51
   5  -7  -9  114.93    3.90
  -5  -7   8 1189.48   15.09
   5   7  -8 1156.44   22.88
   5  -7  -8 1140.13   15.56
   5  -7  -7  970.84   14.17
   5   7  -7 1031.27   21.02
  -5  -7   7 1068.08   13.92
   5  -7  -7  977.41   14.52
   5  -7  -7  986.34   15.98
   5  -7  -7  943.13   15.48
   5  -7  -7  869.34   14.37
   5  -7  -6  352.27    8.69
  -5  -7   6  382.13    7.71
   5   7  -6  350.84    8.09
   5  -7  -6  363.97    8.11
   5  -7  -6  375.21    8.91
   5  -7  -6  355.70    7.87
   5  -7  -5  203.88    6.44
  -5  -7   5  215.87    5.79
   5   7  -5  187.97    5.69
   5  -7  -5  208.81    5.96
   5  -7  -5  211.93    6.48
   5  -7  -5  199.55    5.83
   5  -7  -5  191.00    6.17
   5  -7  -4  186.34    5.96
   5   7  -4  191.14    5.61
   5  -7  -4  198.25    5.80
  -5  -7   4  210.30    5.76
   5  -7  -4  210.26    6.33
   5  -7  -4  192.29    5.73
   5  -7  -3  709.68   12.41
   5   7  -3  689.91   11.34
   5   7  -3  724.83   12.76
   5  -7  -3  743.80   11.86
   5  -7  -3  772.36   12.61
   5  -7  -3  740.90   12.11
   5  -7  -2 1008.40   14.88
   5   7  -2  999.46   14.04
   5   7  -2 1052.76   16.14
   5  -7  -2 1015.50   15.34
   5  -7  -1  157.62    5.25
   5   7  -1  157.08    5.66
   5  -7  -1  155.45    5.34
   5  -7  -1  156.50    5.08
   5   7  -1  147.26    4.64
   5   7   0   18.12    1.84
   5  -7   0   20.25    2.08
   5   7   0   20.98    2.28
  -5  -7  -1  928.88   13.48
   5  -7   1  902.38   14.11
  -5  -7  -2  591.96   10.43
   5  -7   2  579.62   10.95
   5  -7   2  592.22   11.11
   5  -7   3  747.29   12.74
  -5  -7  -3  738.38   12.87
   5  -7   3  747.50   12.87
  -5  -7  -3  762.35   12.12
   5  -7   4    0.33    1.16
   5   7   4    0.25    1.26
  -5  -7  -4    2.05    1.11
   5   7   5  167.83    6.21
  -5  -7  -5  152.72    5.50
  -5  -7  -6  422.07    8.69
   5   7   6  431.74   10.07
  -5  -7  -7   21.86    2.08
   5   7   7   28.74    2.79
  -5  -7  -7   25.14    2.33
  -5  -7  -8  983.69   13.98
  -5  -7  -8  982.44   14.61
   5   7   9   99.31    4.40
  -5  -7  -9  104.81    3.98
  -5  -7  -9   97.78    4.14
  -5  -7  -9   95.88    3.68
  -5  -7 -10   18.68    1.88
   5   7  10   19.11    2.01
  -5  -7 -10   19.14    1.65
   5   7  11  802.61   11.76
  -5  -7 -11  789.27   10.43
   5  -7  11  787.69   10.86
   5   7  12  288.23    5.81
  -5  -7 -12  280.78    5.02
   5   7  13   92.39    2.72
  -5  -7 -13   94.84    2.32
   5   8 -16    5.40    0.81
   5  -8 -15    4.12    1.00
   5   8 -15    3.13    0.87
   5  -8 -15    3.51    0.95
   5  -8 -14  315.58    7.01
   5  -8 -14  343.51    7.38
   5  -8 -13    5.75    1.33
   5  -8 -13    6.12    1.31
   5  -8 -12 1026.96   15.55
   5  -8 -12 1018.27   15.58
   5  -8 -11    7.43    1.42
   5  -8 -11    7.51    1.56
   5  -8 -11    7.42    1.56
   5  -8 -10   42.36    3.12
   5  -8 -10   37.68    2.89
   5  -8 -10   39.99    2.67
   5   8  -9  166.51    5.50
   5  -8  -9  162.19    5.34
   5  -8  -9  154.37    5.76
   5  -8  -9  171.96    5.05
   5  -8  -8  119.38    4.30
   5   8  -8  124.11    4.71
   5  -8  -8  117.02    4.99
   5  -8  -8  103.80    4.35
   5   8  -8  111.35    6.63
   5   8  -7  591.09   15.49
   5  -8  -7  575.18   10.18
   5   8  -7  583.86   10.70
  -5  -8   7  599.23   10.11
   5  -8  -7  578.32   11.42
   5  -8  -6  398.20    8.43
   5   8  -6  382.18    8.39
   5  -8  -6  402.66    8.72
  -5  -8   6  416.91    8.35
   5   8  -6  414.99   13.05
   5  -8  -6  415.84    9.33
   5  -8  -5  101.22    4.48
   5  -8  -5  115.41    4.43
   5   8  -5  112.18    4.34
   5  -8  -5  110.17    4.49
  -5  -8   5  124.97    4.56
   5  -8  -5  112.92    4.72
   5  -8  -4 1178.32   17.56
   5  -8  -4 1250.61   17.19
   5   8  -4 1233.61   16.51
   5  -8  -4 1266.60   17.14
   5  -8  -4 1302.84   17.78
  -5  -8   4 1331.96   17.18
  -5  -8   3  362.82    8.09
   5  -8  -3  317.17    8.02
   5  -8  -3  335.36    7.91
   5   8  -3  332.53    7.37
   5  -8  -3  340.35    7.81
   5  -8  -3  348.60    8.03
  -5  -8   3  319.48    7.03
  -5  -8   2  374.37    8.41
   5  -8  -2  369.14    8.07
   5  -8  -2  381.24    8.51
   5  -8  -2  352.78    8.51
  -5  -8   2  365.19    7.69
   5  -8  -1  542.90    9.97
   5  -8  -1  548.80   10.60
  -5  -8   1  540.42    9.82
   5  -8  -1  545.85   10.75
  -5  -8   0   -0.05    0.93
   5  -8   0    2.38    1.27
   5  -8   0    1.79    1.14
   5  -8   1  310.90    7.82
   5  -8   1  301.19    7.67
  -5  -8  -1  320.12    7.35
  -5  -8  -2 1461.42   18.45
   5  -8   2 1406.35   19.01
  -5  -8  -3   67.68    3.42
   5   8   4  128.50    5.18
  -5  -8  -4  128.76    4.72
   5  -8   5  258.90    7.01
   5   8   5  260.15    7.39
  -5  -8  -5  257.09    6.60
   5   8   6   46.04    3.15
   5  -8   6   49.04    3.05
   5   8   7  715.71   12.42
   5  -8   7  688.26   11.54
   5  -8   8  257.77    6.35
  -5  -8  -8  265.62    6.12
   5   8   9   49.92    2.80
   5  -8   9   48.59    2.58
  -5  -8  -9   49.19    2.48
   5   8  10  148.71    4.28
   5  -8  10  140.54    3.94
  -5  -8 -10  146.69    3.85
   5   8  11   36.38    1.91
   5  -8  11   35.08    1.75
  -5  -8 -11   36.45    1.72
   5   8  12  715.18    8.58
  -5  -8 -12  792.06    8.42
   5   9 -14  103.25    2.81
   5   9 -13    2.02    0.73
   5  -9 -13    1.92    0.77
   5   9 -12    8.16    1.17
   5  -9 -12    7.58    1.25
  -5   9  12    6.63    1.24
   5  -9 -11  115.69    3.80
   5   9 -11  114.67    3.81
  -5   9  11  107.71    4.14
   5   9 -10   16.27    1.68
   5  -9 -10   15.84    1.80
   5  -9 -10   16.63    1.69
   5   9  -9  183.65    5.16
   5  -9  -9  165.89    5.40
   5  -9  -9  174.74    5.21
   5   9  -8 1128.78   14.89
   5  -9  -8 1101.34   14.22
   5  -9  -8 1083.84   15.74
   5  -9  -8 1145.46   15.39
   5  -9  -7  171.21    4.96
   5   9  -7  164.16    4.96
   5  -9  -7  162.74    5.38
   5  -9  -6  182.94    5.70
   5   9  -6  190.70    8.29
   5  -9  -6  192.49    5.70
   5  -9  -6  200.22    5.55
   5   9  -6  185.48    5.27
  -5  -9   6  206.19    5.63
   5  -9  -6  195.98    5.87
   5  -9  -5  839.70   13.10
   5  -9  -5  854.43   12.83
  -5  -9   5  876.05   13.02
   5  -9  -5  838.33   13.06
   5  -9  -4    1.36    1.18
  -5  -9   4    1.58    1.07
   5  -9  -4    1.21    1.08
   5  -9  -4    1.09    1.07
   5  -9  -3   38.33    2.77
   5  -9  -3   40.88    2.69
   5  -9  -3   41.67    2.78
  -5  -9   3   41.01    2.74
  -5  -9   2  935.13   12.98
   5  -9  -2  944.06   14.71
   5  -9  -2  972.91   14.08
   5  -9  -2  995.10   14.56
  -5  -9   2 1003.19   14.69
  -5  -9   1  270.82    6.35
   5  -9  -1  259.57    6.99
   5  -9  -1  274.47    6.69
   5  -9  -1  278.52    7.11
  -5  -9   1  285.29    7.21
   5  -9   0   59.64    3.05
   5  -9   0   56.49    3.22
   5  -9   0   56.66    3.26
  -5  -9   0   58.96    2.98
   5  -9   1  188.67    5.20
   5  -9   1  191.87    5.87
  -5  -9  -1  189.60    5.41
   5  -9   1  197.88    5.97
  -5  -9  -2  325.60    7.22
  -5  -9  -2  313.10    7.60
   5  -9   2  319.02    7.70
  -5  -9  -3    0.76    1.00
  -5  -9  -3    0.77    1.00
   5  -9   3    1.21    1.11
  -5  -9  -4  105.12    4.00
  -5  -9  -4   94.27    3.94
   5  -9   4  105.58    4.20
  -5  -9  -5  234.30    5.84
  -5  -9  -5  223.41    5.89
  -5  -9  -6  385.25    7.40
  -5  -9  -6  374.33    7.42
  -5  -9  -7   22.61    1.80
  -5  -9  -7   24.29    1.79
   5  -9   8  501.08    8.10
   5  -9   9  236.36    4.79
  -5  -9 -10   82.05    2.34
   5  -9  10   75.19    2.30
  -5  10  11  485.87    7.58
   5  10 -11  424.78    6.00
  -5  10  10   97.36    3.61
   5  10 -10   83.09    2.57
   5 -10  -9   38.65    2.14
   5 -10  -8   15.28    1.69
   5 -10  -8    1.87    0.96
   5 -10  -7   38.04    2.18
   5 -10  -6    2.67    0.90
   5 -10  -6    2.00    1.00
   5 -10  -5  820.20   11.34
   5 -10  -5  805.57   11.71
   5 -10  -4  170.03    4.94
   5 -10  -4  155.74    4.84
   5 -10  -4  175.85    4.88
   5  10  -4  169.05    7.23
  -5 -10   4  176.35    5.05
   5 -10  -3    4.00    1.11
   5 -10  -3    8.00    1.33
   5 -10  -3    6.33    1.30
  -5 -10   3    5.43    1.24
   5 -10  -2  192.79    5.18
   5 -10  -2  183.95    5.34
   5 -10  -2  195.99    5.33
  -5 -10   2  196.85    5.51
   5 -10  -1   17.62    1.70
   5 -10  -1   16.98    1.77
   5 -10  -1   21.04    1.90
  -5 -10   1   16.84    1.78
   5 -10   0  191.17    4.92
   5 -10   0  192.01    5.46
   5 -10   0  199.28    5.45
  -5 -10  -1  129.13    4.41
   5 -10   1  132.26    4.41
  -5 -10  -2  491.42    8.86
   5 -10   2  513.78    9.01
  -5 -10  -3  367.37    7.28
   5 -10   3  385.64    7.50
  -5 -10  -4  166.86    4.25
  -5 -10  -4  164.60    4.49
   5 -10   4  166.17    4.64
  -5 -10  -5  241.04    5.23
   5 -10   5  249.89    5.48
  -5 -10  -6    3.83    0.82
   5 -10   6    3.78    0.90
  -5 -10  -7   34.66    1.64
  -5 -10  -8   63.92    1.94
   5 -11  -8   31.99    1.59
  -5  11   8   31.85    1.94
   5 -11  -6  222.99    4.63
   5 -11  -6  195.53    3.79
   5 -11  -5   72.60    2.67
   5 -11  -5   74.69    2.42
   5 -11  -4   48.17    2.20
   5 -11  -4   49.74    2.04
   5 -11  -3   39.92    2.00
   5 -11  -3   38.68    1.90
   5 -11  -2   10.18    1.14
   5 -11  -2   10.93    1.18
   5 -11  -1  801.90   10.31
  -5 -11   0  123.07    3.63
   5 -11   0  127.50    3.52
  -5 -11  -1   61.74    2.49
   5 -11   1   62.96    2.45
   5 -11   2   28.94    1.66
   5 -11   3  159.96    3.68
   5 -11   4  101.51    2.73
   5 -11   5  168.53    3.27
   6   0 -20    1.35    0.85
   6   0 -19    0.12    0.97
   6   0 -18    5.86    1.52
   6   0 -17    1.87    1.31
   6   0 -16  623.70   11.95
   6   0 -15   -0.53    1.31
   6   0 -14  115.88    4.93
   6   0 -13   -0.86    1.20
   6   0 -13    0.45    1.16
   6   0 -12   31.38    2.55
   6   0 -12   31.23    2.51
   6   0 -11    0.82    0.89
   6   0 -10   62.78    3.37
   6   0  -9    0.49    0.79
   6   0  -8 2816.06   28.36
   6   0  -8 2828.17   37.47
   6   0  -7    1.69    0.87
   6   0  -7    2.04    0.86
   6   0  -6 1878.51   20.21
   6   0  -5    2.83    0.84
   6   0  -4 1125.59   13.81
   6   0  -3    0.84    0.65
   6   0  -2  517.40    8.77
   6   0  -2  464.75    7.67
   6   0  -1    2.01    0.73
   6   0  -1    0.11    0.77
   6   0   0  148.59    4.78
   6   0   0  147.88    4.16
   6   0   1    0.40    0.87
   6   0   1    0.27    0.64
   6   0   2 7380.48   61.71
   6   0   2 6882.55   60.41
   6   0   3    1.57    0.93
   6   0   3    1.05    0.71
   6   0   4   46.51    2.90
   6   0   4   37.26    2.27
   6   0   5    1.70    1.06
   6   0   5   -0.09    0.79
   6   0   6  757.54   13.17
   6   0   6  812.58   12.45
   6   0   7    1.10    1.12
   6   0   7    0.18    0.84
   6   0   7    0.85    1.07
   6   0   7    0.44    0.82
   6   0   7   -0.12    1.19
   6   0   8 2603.79   27.06
   6   0   8 2489.47   27.95
   6   0   9    1.13    1.22
   6   0   9    0.54    1.15
   6   0  10   31.60    2.59
   6   0  10   25.15    2.65
   6   0  11    1.99    1.03
   6   0  11    0.53    1.19
   6   0  11    1.35    1.17
   6   0  12    6.56    1.34
   6   0  12    6.51    1.35
   6   0  13    0.67    1.14
   6   0  13    0.92    0.92
   6   0  14  260.16    6.82
   6   0  14  251.74    5.34
   6   0  15    0.69    0.66
   6   0  15    0.15    0.84
  -6   0 -15    0.99    0.67
   6   0  16  265.48    4.29
  -6   0 -16  312.22    4.93
   6  -1 -21  218.80    4.21
   6   1 -21  214.16    4.25
   6  -1 -20  116.29    3.62
   6   1 -20  118.90    3.68
   6  -1 -19   69.19    3.20
   6   1 -19   62.44    3.05
   6  -1 -18  707.94   11.85
   6   1 -18  697.83   11.86
   6  -1 -17   92.93    4.25
   6   1 -17   93.86    4.34
   6  -1 -16  369.11    8.84
   6   1 -16  372.47    8.94
   6   1 -15    3.60    1.41
   6  -1 -15    3.36    1.39
   6  -1 -14   24.55    2.48
   6   1 -14   22.61    2.40
   6  -1 -13  282.17    7.71
   6   1 -13  272.99    7.70
   6  -1 -13  287.34    7.64
   6   1 -13  292.28    7.70
   6  -1 -13  279.77    7.12
   6  -1 -12 3270.00   34.62
   6   1 -12 3357.72   35.01
   6  -1 -12 3394.60   34.44
   6   1 -12 3348.74   34.52
   6  -1 -12 3234.30   33.42
   6  -1 -11  633.24   11.44
   6   1 -11  597.37   11.07
   6  -1 -10 1026.54   14.87
   6   1 -10 1026.62   15.07
   6  -1  -9   19.71    1.89
   6   1  -9   21.70    1.95
   6   1  -9   19.51    3.26
   6  -1  -8  686.51   10.60
   6   1  -8  650.93   10.60
   6   1  -8  665.81   16.15
   6  -1  -7  129.28    4.19
   6   1  -7  133.78    4.30
   6   1  -7  128.36    6.73
   6   1  -7  120.53    2.93
   6   1  -7  113.85    4.03
   6  -1  -7  128.02    4.23
   6   1  -6  393.18    5.67
   6  -1  -6  418.44    7.57
   6   1  -6  407.37    7.55
   6  -1  -5  214.35    5.15
   6   1  -5  224.56    5.30
   6   1  -4 2156.81   19.64
   6  -1  -4 2234.04   22.46
   6   1  -4 2194.50   22.52
   6  -1  -3    4.23    0.96
   6   1  -3    4.61    1.00
   6   1  -3    4.98    0.68
   6   1  -2 5464.35   48.57
   6  -1  -2 5479.66   46.99
   6   1  -2 5383.21   46.82
   6   1  -2 5464.55   45.06
   6  -1  -1 1093.15   14.25
   6   1  -1 1047.87   14.25
   6  -1  -1 1096.09   13.23
   6   1  -1 1054.52   13.15
   6   1  -1 1131.88   12.61
   6  -1   0  391.88    7.11
   6   1   0  383.21    7.04
   6   1   0  379.14    7.99
   6  -1   0  382.36    7.95
   6   1   1  257.15    6.83
   6  -1   1  248.18    6.67
   6   1   1  244.61    4.68
   6  -1   1  257.09    5.69
   6   1   1  260.41    5.69
   6  -1   2  777.43   11.65
   6   1   2  774.34   11.58
   6   1   2  711.68    9.78
   6  -1   2  672.74   10.48
   6   1   2  768.79   11.73
   6   1   2  698.16   10.55
   6  -1   3    2.11    0.99
   6   1   3    0.94    0.69
   6   1   4 1911.53   22.62
   6  -1   4 1910.01   22.51
   6   1   4 1886.51   21.16
   6  -1   5    9.88    1.60
   6   1   5   10.89    1.65
   6   1   5    9.03    1.37
   6   1   6   14.60    1.90
   6   1   6   13.70    1.75
   6  -1   6   13.31    1.71
   6   1   6   13.13    1.67
   6   1   7  795.81   13.65
   6  -1   7  675.84   12.62
   6   1   7  691.82   12.71
   6  -1   7  863.97   12.48
   6  -1   7  782.42   13.79
   6   1   7  770.55   13.80
   6   1   7  879.75   12.99
   6   1   7  863.14   13.91
   6   1   8  321.06    8.33
   6   1   8  273.87    8.06
   6  -1   8  285.06    8.13
   6   1   8  337.81    8.58
   6  -1   8  328.16    8.03
   6   1   8  342.89    7.79
   6   1   9    2.77    1.18
   6  -1   9    1.12    1.22
   6   1   9    1.82    1.23
   6  -1   9    1.89    1.26
   6   1   9    4.34    1.39
   6   1  10   46.38    3.05
   6  -1  10   53.95    3.26
   6  -1  10   51.58    2.99
   6  -1  10   44.22    3.32
   6   1  10   44.57    3.37
   6   1  11   52.72    3.15
   6  -1  11   59.18    3.07
   6  -1  11   55.09    3.61
   6   1  11   51.25    3.55
   6   1  12 1131.03   15.44
   6   1  12 1202.28   15.46
   6  -1  12 1194.69   15.17
   6  -1  12 1136.41   17.42
   6   1  13   97.52    3.65
   6  -1  13  104.66    3.63
   6   1  13  104.88    3.72
   6  -1  13  106.71    4.54
   6   1  13   99.70    4.47
   6   1  14  337.17    6.34
   6  -1  14  339.75    6.26
   6   1  14  342.32    7.82
   6  -1  14  352.08    7.85
   6   1  15   48.30    2.02
   6  -1  15   49.07    2.01
  -6   1 -15   54.89    2.19
  -6  -1 -15   55.75    2.23
   6  -1  15   52.07    2.61
   6   1  15   53.24    2.70
  -6   1 -16   31.51    1.47
  -6  -1 -16   33.54    1.51
   6   1  16   28.52    1.32
   6   2 -21  166.75    3.32
   6  -2 -20   58.47    2.39
   6   2 -20   60.48    2.45
   6  -2 -19    1.10    0.90
   6   2 -19    1.13    0.93
   6  -2 -18  125.86    4.48
   6   2 -18  126.14    4.51
   6  -2 -17  236.29    6.55
   6   2 -17  231.64    6.61
   6  -2 -16    3.68    1.32
   6   2 -16    1.56    1.19
   6  -2 -15  180.08    5.74
   6  -2 -15  172.06    5.86
   6   2 -15  181.42    6.12
   6  -2 -14    7.51    1.50
   6   2 -14    5.18    1.51
   6  -2 -14    6.16    1.51
   6   2 -13    8.73    1.62
   6  -2 -13   10.16    1.72
   6  -2 -13    5.62    1.35
   6  -2 -12  191.89    5.99
   6   2 -12  188.08    5.98
   6  -2 -12  207.38    6.42
   6   2 -12  193.74    6.35
   6  -2 -12  184.47    5.86
   6  -2 -11  956.29   14.73
   6  -2 -11 1010.46   14.79
   6   2 -11 1008.96   14.95
   6   2 -11 1068.00   22.57
   6  -2 -11 1071.99   15.57
   6   2 -11 1071.76   15.75
   6   2 -11  962.71   13.04
   6  -2 -11 1020.30   14.41
   6  -2 -10  623.74   10.91
   6   2 -10  610.10   11.03
   6   2 -10  589.37   16.20
   6   2  -9  426.57    7.21
   6   2  -9  442.24    8.70
   6  -2  -8 1140.88   14.58
   6   2  -8 1119.49   14.80
   6   2  -7  101.56    3.02
   6  -2  -7  103.40    3.94
   6  -2  -7  107.13    3.71
   6   2  -7  111.39    3.89
   6   2  -6  760.53    9.60
   6  -2  -6  782.69   11.43
   6   2  -6  746.01   11.06
   6  -2  -6  802.64   11.30
   6   2  -6  798.69   11.54
   6   2  -6  828.32   16.86
   6  -2  -6  785.29   11.74
   6  -2  -5 1838.86   19.78
   6   2  -5 1878.65   20.16
   6   2  -5 1846.64   18.14
   6   2  -4  711.25    9.00
   6   2  -4  713.22   10.55
   6  -2  -4  699.65   10.25
   6   2  -3  385.39    6.12
   6  -2  -3  394.50    7.42
   6   2  -3  409.52    7.71
   6  -2  -2   52.93    2.73
   6   2  -2   50.85    2.75
   6   2  -2   46.91    1.62
   6  -2  -2   48.34    2.32
   6   2  -2   47.26    2.30
   6   2  -2   43.65    1.97
   6   2  -1  222.83    4.74
   6   2  -1  211.47    3.87
   6  -2  -1  208.96    4.90
   6   2  -1  215.58    4.93
   6   2  -1  207.30    5.58
   6   2   0  773.12   10.61
   6  -2   0  735.11   10.35
   6   2   0  732.05   10.34
   6   2   0  694.47    8.64
   6  -2   0  683.89   11.48
   6   2   0  712.94   11.90
   6   2   1  559.42    9.40
   6  -2   1  547.45    8.86
   6   2   1  541.36    8.87
   6   2   1  551.53    7.74
   6  -2   2  266.36    6.02
   6   2   2  271.56    6.09
   6  -2   2  287.20    6.74
   6   2   2  292.52    6.76
   6   2   2  264.80    5.33
   6   2   3 1629.15   19.34
   6  -2   3 1708.96   20.42
   6   2   3 1757.20   20.48
   6   2   3 1675.18   18.53
   6  -2   4   24.21    2.20
   6   2   4   26.46    2.28
   6   2   4   22.73    1.81
   6  -2   5   37.23    2.70
   6   2   5   28.38    2.40
   6   2   5   33.39    2.41
   6  -2   6 1237.80   16.96
   6  -2   6 1224.73   17.57
   6   2   6 1179.00   17.50
   6   2   6 1240.18   17.15
   6  -2   6 1192.61   15.60
   6   2   6 1209.97   16.97
   6   2   7  353.37    8.56
   6  -2   7  353.33    8.82
   6   2   7  339.38    8.79
   6   2   7  366.75    8.70
   6   2   8 1182.75   16.14
   6  -2   8 1114.63   16.10
   6   2   8 1036.62   16.48
   6   2   8  932.61   16.23
   6  -2   8  996.48   16.46
   6   2   8 1123.32   17.04
   6  -2   8 1115.20   15.05
   6  -2   9  812.17   13.36
   6   2   9  829.63   13.20
   6  -2   9  827.37   12.46
   6  -2  10    0.71    1.13
   6   2  10    1.06    1.21
   6   2  10    2.69    1.23
   6  -2  10    2.30    1.07
   6   2  10    2.30    1.26
   6  -2  11   14.62    2.05
   6   2  11   17.01    2.17
   6  -2  11   17.21    1.80
   6   2  11   12.85    1.71
   6  -2  12   27.19    2.50
   6   2  12   32.05    2.72
   6  -2  12   29.03    2.12
   6   2  12   26.64    2.15
   6   2  13   88.01    4.12
   6  -2  13  104.08    4.34
   6  -2  13   99.70    3.47
   6   2  13   98.03    3.58
   6   2  13   89.60    3.40
   6   2  14   54.89    2.44
   6   2  14   55.11    2.96
   6  -2  14   60.53    3.05
   6   2  15  228.93    4.47
   6  -2  15  255.38    5.58
   6   2  15  229.71    5.42
  -6   2 -15  247.71    4.58
  -6  -2 -15  271.88    4.82
   6   2  16  180.52    3.25
  -6   2 -16  188.24    3.35
   6   3 -20   83.25    2.48
   6   3 -19   35.62    2.00
   6  -3 -19   36.87    2.47
   6  -3 -18   19.39    1.71
   6   3 -18   19.02    1.77
   6  -3 -18   15.76    1.98
   6  -3 -17  310.01    7.11
   6   3 -17  306.52    7.21
   6  -3 -16  195.20    5.88
   6   3 -16  195.34    5.99
   6  -3 -16  195.79    5.80
   6  -3 -15  560.38   10.66
   6   3 -15  547.40   10.76
   6  -3 -15  569.19   10.59
   6   3 -14  589.23   11.33
   6  -3 -14  621.25   11.33
   6  -3 -14  627.53   11.82
   6  -3 -13  164.26    5.49
   6   3 -13  165.17    5.65
   6  -3 -13  158.10    5.73
   6   3 -12   18.20    3.49
   6  -3 -12   15.67    1.83
   6   3 -12   15.78    1.93
   6  -3 -12   17.37    1.97
   6   3 -12   14.25    1.60
   6   3 -12   17.57    1.96
   6  -3 -12   16.33    1.87
   6  -3 -12   15.02    1.95
   6   3 -11  283.34   11.42
   6  -3 -11  272.98    6.96
   6   3 -11  270.94    7.14
   6  -3 -11  280.92    6.87
   6   3 -11  256.56    6.28
   6  -3 -11  272.61    6.79
   6   3 -11  283.25    7.13
   6  -3 -11  251.72    7.12
   6  -3 -10  261.31    6.40
   6  -3 -10  250.34    5.89
   6   3 -10  270.91   11.03
   6  -3 -10  255.92    7.13
   6   3 -10  276.58    6.21
   6  -3 -10  270.37    6.72
   6   3 -10  283.55    7.04
   6  -3  -9   95.27    3.83
   6   3  -9   85.27    3.78
   6  -3  -9   81.22    3.98
   6   3  -9   76.84    3.12
   6   3  -9   81.48    6.03
   6  -3  -8  108.94    3.90
   6   3  -8  106.86    4.00
   6  -3  -8  100.39    4.25
   6   3  -8  105.62    6.52
   6   3  -8   99.63    3.41
   6  -3  -7 1487.55   18.18
   6  -3  -7 1446.20   17.50
   6   3  -7 1469.03   17.87
   6   3  -7 1452.56   16.28
   6  -3  -7 1437.06   18.32
   6  -3  -6 2026.06   21.85
   6   3  -6 1971.35   20.46
   6  -3  -6 2072.11   22.90
   6  -3  -6 2011.31   21.33
   6   3  -6 2107.11   22.08
   6  -3  -6 2015.34   22.04
   6   3  -6 1890.15   21.53
   6   3  -5   32.67    2.05
   6  -3  -5   32.01    2.30
   6   3  -5   31.74    1.81
   6   3  -5   32.10    2.10
   6  -3  -5   29.28    1.94
   6   3  -4  139.39    3.82
   6   3  -4  147.28    4.49
   6  -3  -4  150.05    4.35
   6   3  -3   69.61    2.65
   6  -3  -3   67.19    3.04
   6   3  -3   69.86    3.19
   6  -3  -2  541.03    9.37
   6   3  -2  523.02    7.13
   6   3  -2  544.60    8.35
   6   3  -2  515.06    9.31
   6  -3  -2  505.06    8.97
   6  -3  -1 1948.23   21.47
   6   3  -1 1866.64   22.03
   6  -3  -1 1905.87   21.76
   6   3  -1 1910.86   18.37
   6  -3  -1 1874.22   19.91
   6   3  -1 1891.42   19.87
   6   3  -1 1891.45   19.92
   6  -3   0 3777.25   34.71
   6   3   0 3689.25   34.49
   6   3   0 3802.53   33.19
   6   3   1   48.00    2.16
   6  -3   1   45.71    2.42
   6  -3   1   43.25    2.53
   6   3   1   49.48    2.67
   6   3   1   40.78    2.28
   6   3   1   47.54    2.65
   6   3   2  356.07    7.44
   6   3   2  334.58    6.94
   6   3   2  348.98    6.38
   6  -3   2  334.81    7.30
   6  -3   3    2.27    0.95
   6   3   3    1.22    0.89
   6  -3   3    0.79    0.68
   6   3   3    0.55    0.70
   6   3   3    2.22    0.75
   6  -3   4    6.49    1.31
   6   3   4    2.59    1.03
   6   3   4    3.66    1.21
   6  -3   4    4.04    1.05
   6   3   4    2.11    0.93
   6   3   4    0.47    0.72
   6   3   5  911.47   13.71
   6   3   5  896.68   13.42
   6   3   5  850.33   14.93
   6  -3   5  861.24   12.75
   6  -3   5  940.26   14.42
   6   3   5  942.38   14.48
   6  -3   6  470.96   10.16
   6   3   6  482.12   10.22
   6   3   6  472.29    9.68
   6   3   6  461.07    9.50
   6  -3   6  474.66    9.75
  -6  -3  -6  474.71    7.97
   6  -3   7  434.91    9.92
   6   3   7  439.22   10.02
   6  -3   7  465.03    8.95
   6   3   7  450.48    9.77
   6   3   7  447.97    9.86
   6   3   8  287.34    7.76
   6   3   8  305.69    7.77
   6   3   8  239.59    7.38
   6  -3   8  257.17    7.48
   6  -3   8  294.54    7.01
   6   3   9  233.13    6.96
   6  -3   9  231.60    7.09
   6  -3   9  254.24    6.52
   6   3   9  260.11    7.00
   6   3  10  955.83   14.13
   6  -3  10  921.69   13.23
   6   3  11   88.43    3.84
   6  -3  11   86.76    4.19
   6   3  11   75.32    4.02
   6   3  11   90.85    3.93
   6  -3  11   85.47    3.57
   6  -3  12   89.47    4.03
   6   3  12   83.24    3.46
   6   3  13  350.05    7.86
   6   3  13  361.94    6.87
   6   3  14  447.06    6.75
   6  -3  14  505.60    8.43
   6   3  14  431.76    8.12
   6   3  14  494.55    7.58
  -6   3 -14  520.01    7.18
   6   3  15   67.97    2.23
  -6   3 -15   71.56    2.10
  -6   3 -16  185.73    3.17
   6   3  16  149.91    2.74
   6   4 -20  190.68    3.56
   6  -4 -19  106.12    3.69
   6   4 -18  117.58    3.47
   6  -4 -18  121.19    4.56
   6   4 -17    3.58    0.98
   6  -4 -17    3.64    1.27
   6  -4 -16  737.04   14.13
   6   4 -16  763.33   11.77
   6  -4 -15   56.11    3.94
   6  -4 -15   64.39    3.20
   6   4 -15   60.71    3.23
   6  -4 -14   25.54    2.50
   6  -4 -14   29.31    2.40
   6  -4 -14   25.34    2.78
   6  -4 -14   27.23    2.20
   6   4 -14   23.37    2.17
   6  -4 -13    1.32    1.15
   6  -4 -13    0.41    0.86
   6   4 -13    0.35    0.90
   6  -4 -13    2.92    1.17
   6  -4 -13    0.38    1.22
   6  -4 -12    5.37    1.20
   6  -4 -12    8.38    1.50
   6  -4 -12    4.70    1.65
   6   4 -12    4.99    2.43
   6  -4 -12    5.29    1.48
   6  -4 -11  162.99    5.00
   6  -4 -11  175.53    5.41
   6   4 -11  167.48    5.24
   6   4 -11  160.11    8.70
   6  -4 -11  156.79    5.83
   6  -4 -11  164.04    6.40
   6  -4 -10 3421.74   34.08
   6   4 -10 3385.14   46.38
   6  -4 -10 3367.95   33.22
   6   4 -10 3363.74   33.30
   6  -4 -10 3420.91   37.02
   6  -4  -9   18.52    1.88
   6  -4  -9   20.15    1.87
   6   4  -9   25.08    2.01
   6   4  -9   25.69    3.82
   6  -4  -9   18.56    1.79
   6  -4  -9   23.57    2.36
   6  -4  -9   20.19    1.82
   6  -4  -8    1.71    1.05
   6  -4  -8    1.42    0.73
   6   4  -8    2.03    0.87
   6   4  -8    1.88    1.87
   6   4  -7   20.49    3.18
   6  -4  -7   21.98    2.02
   6   4  -7   18.12    1.63
   6  -4  -6  168.39    5.15
   6   4  -6  163.58    4.64
   6  -4  -5  946.06   13.10
   6  -4  -5  941.83   13.89
   6   4  -5  942.30   13.26
   6  -4  -4 2561.57   27.03
   6   4  -4 2461.01   25.10
  -6  -4   4 2481.47   24.32
   6  -4  -4 2468.84   25.33
   6  -4  -4 2556.78   26.18
   6   4  -4 2485.74   26.40
   6   4  -3    7.56    1.17
   6   4  -3    4.78    1.13
  -6  -4   3    8.37    1.12
   6  -4  -3    7.91    1.23
   6  -4  -3    5.73    1.05
   6   4  -2  135.54    4.72
   6   4  -2  144.17    4.29
  -6  -4   2  145.97    4.31
   6  -4  -2  139.71    4.68
   6   4  -1    1.50    0.78
   6   4  -1    3.23    0.74
   6  -4  -1    2.40    0.79
   6  -4  -1    2.76    0.98
  -6  -4   1    2.15    0.97
   6   4   0  948.76   11.86
   6  -4   0  954.09   12.49
   6   4   0  957.52   13.68
  -6  -4   0  990.35   13.56
   6  -4   0  970.15   13.91
   6   4   1   69.89    3.39
   6   4   1   72.12    2.81
   6  -4   1   63.73    2.77
   6  -4   2   17.29    1.58
   6   4   2   17.72    1.54
   6  -4   3  221.40    5.94
   6  -4   3  233.18    5.80
   6   4   3  241.38    5.79
  -6  -4  -4 2605.98   25.64
   6  -4   4 2506.51   27.26
   6   4   4 2590.25   26.64
   6   4   4 2526.12   29.01
   6  -4   5    4.86    1.31
   6   4   5    4.02    1.43
   6   4   5    5.28    1.17
  -6  -4  -5    6.27    1.14
  -6  -4  -6 1084.77   13.86
   6   4   6 1036.89   15.41
   6  -4   6  992.97   15.30
   6   4   6 1157.35   16.64
   6  -4   6  965.51   15.24
   6   4   6 1070.87   15.66
   6   4   7    3.75    1.26
   6   4   7    3.36    1.28
   6   4   7    1.40    1.19
   6  -4   7    0.75    1.08
   6   4   7    5.94    1.41
  -6  -4  -7    1.26    0.85
   6   4   8  205.56    6.38
   6   4   8  233.56    6.82
   6   4   8  176.37    6.12
   6  -4   8  190.42    6.07
   6   4   8  171.99    5.91
  -6  -4  -8  215.28    5.35
   6   4   9  106.48    4.54
  -6  -4  -9  112.93    3.76
   6   4   9  124.80    4.88
   6   4   9   97.32    4.49
   6  -4   9  103.83    4.43
   6   4   9   87.25    4.16
  -6  -4 -10  367.30    6.63
   6  -4  10  336.67    7.95
   6   4  10  284.20    7.56
   6   4  10  291.70    7.83
   6   4  10  386.90    8.37
   6  -4  11   89.42    3.92
   6   4  11   97.71    3.94
   6  -4  11   94.92    3.98
   6   4  11  114.77    4.26
  -6  -4 -11  113.30    4.37
   6   4  12   20.87    1.76
   6   4  12   24.05    1.97
   6   4  13    0.05    0.63
  -6   4 -14  377.58    6.15
   6   4  15   24.63    1.25
  -6   4 -15   28.16    1.35
   6   5 -18    1.16    0.67
   6  -5 -18   -0.08    0.78
   6  -5 -17   12.82    1.69
   6  -5 -17   14.90    1.60
   6  -5 -16   25.11    2.44
   6  -5 -16   27.24    2.11
   6  -5 -15    3.39    1.37
   6  -5 -15    3.93    1.22
   6  -5 -14  817.09   12.52
   6  -5 -14  705.17   14.11
   6  -5 -13  529.07    9.81
   6  -5 -13  449.77   11.11
   6  -5 -12   40.92    3.32
   6  -5 -12   49.57    2.94
   6   5 -12   44.49    4.74
   6  -5 -11   11.61    2.00
   6  -5 -11   12.41    1.60
   6   5 -11   13.11    3.05
   6   5 -10    3.63    2.48
   6  -5 -10    4.56    1.48
   6  -5 -10    1.85    1.03
   6  -5  -9   53.83    3.09
   6   5  -9   48.39    5.01
   6   5  -9   53.45    3.04
   6  -5  -9   48.75    3.35
   6  -5  -9   53.55    2.79
   6  -5  -8  173.03    5.36
   6   5  -8  165.53    5.44
   6   5  -8  175.35    8.75
   6   5  -8  171.14    5.33
   6  -5  -8  173.44    5.93
   6  -5  -8  164.36    4.66
   6  -5  -7  251.01    7.18
   6  -5  -7  266.46    6.57
   6   5  -7  257.22    6.74
   6  -5  -7  281.80    7.32
   6   5  -7  272.00   10.52
   6   5  -7  262.00    6.68
   6  -5  -6 1085.71   14.73
   6  -5  -6 1139.52   15.96
   6  -5  -6 1129.85   16.52
  -6  -5   6 1142.98   13.76
   6  -5  -6 1099.08   14.97
   6   5  -6 1117.89   15.10
   6   5  -5  686.58   11.11
   6  -5  -5  652.51   11.17
   6  -5  -5  675.48   11.95
   6   5  -4  258.91    6.41
   6  -5  -4  268.72    6.54
   6  -5  -4  273.02    7.07
  -6  -5   3  725.31   10.87
   6   5  -3  713.73   11.38
  -6  -5   2   23.75    1.91
   6  -5  -2   20.37    1.78
   6   5  -2   24.65    2.08
   6  -5  -2   23.10    2.12
   6   5  -1    8.47    1.21
  -6  -5   1    9.60    1.39
   6  -5  -1    8.81    1.30
   6   5  -1    8.40    1.38
   6  -5  -1   10.12    1.51
   6   5   0 2058.77   23.93
   6   5   0 1980.32   21.26
   6  -5   0 2055.38   23.40
  -6  -5   0 2057.24   23.21
   6  -5   0 1947.36   22.34
  -6  -5  -1  796.32   12.79
   6   5   1  756.40   11.10
   6   5   1  794.88   13.26
   6   5   2    8.63    1.26
   6  -5   2    7.43    1.40
   6   5   2   10.82    1.61
  -6  -5  -2   10.02    1.69
   6   5   3  148.92    4.72
   6  -5   3  150.90    4.97
   6   5   3  140.71    5.35
   6   5   4  347.66    7.66
   6   5   4  333.25    8.25
  -6  -5  -4  357.26    7.40
   6   5   5  254.04    7.27
  -6  -5  -5  247.45    6.09
  -6  -5  -6  153.60    5.78
   6   5   6  156.87    5.42
  -6  -5  -6  169.31    5.02
   6   5   7   71.21    3.93
  -6  -5  -7   61.23    3.72
   6   5   7   65.35    3.54
  -6  -5  -7   61.52    3.05
   6   5   8  214.39    6.37
   6   5   8  244.28    7.01
  -6  -5  -8  236.92    7.14
  -6  -5  -8  222.88    5.72
   6   5   9    0.98    1.03
  -6  -5  -9    2.11    0.87
  -6  -5  -9    1.43    1.22
   6   5   9    1.83    1.19
  -6  -5 -10  546.97    8.73
   6   5  10  571.74   10.37
  -6  -5 -11  442.25    7.08
   6   5  11  450.36    8.47
   6   5  12  106.24    3.59
  -6   5 -12  116.12    3.52
   6   5  13    4.32    0.92
  -6  -5 -13    5.52    1.10
  -6   5 -13    5.74    0.88
   6   5  14  115.38    2.82
  -6   5 -14  119.90    2.80
   6   6 -18    3.84    0.71
   6   6 -17  321.35    6.07
   6  -6 -17  329.62    6.87
   6  -6 -16   63.06    3.28
   6  -6 -16   71.93    3.32
   6  -6 -16   65.90    2.78
   6  -6 -15  428.03    9.47
   6   6 -15  434.34    7.99
   6  -6 -15  480.44    9.58
   6  -6 -15  484.41    8.39
   6  -6 -14   85.83    4.36
   6   6 -14   83.19    3.53
   6  -6 -14   86.09    4.18
   6  -6 -14   93.81    3.67
   6   6 -13    8.07    1.42
   6  -6 -13    4.39    1.48
   6  -6 -13    7.46    1.39
   6   6 -12   85.18    6.06
   6  -6 -12   86.76    3.67
   6   6 -12   83.37    3.84
   6  -6 -12   82.42    4.49
   6   6 -11  395.96   13.26
   6  -6 -11  379.34    9.71
   6  -6 -11  404.97    8.12
   6  -6 -11  400.07    8.70
   6   6 -11  384.31    8.55
   6  -6 -11  398.71    8.06
   6   6 -10  154.06    5.36
   6  -6 -10  155.83    6.00
   6  -6 -10  162.45    6.17
   6  -6 -10  163.21    4.90
   6  -6 -10  168.48    5.26
   6   6 -10  165.69    8.85
   6  -6  -9  793.78   12.82
   6   6  -9  773.47   12.85
   6  -6  -9  742.64   13.79
   6  -6  -9  759.04   11.33
   6   6  -9  785.41   19.40
   6  -6  -9  773.85   12.03
   6  -6  -8  356.22    9.10
   6  -6  -8  392.30    9.30
   6  -6  -8  371.76    7.95
   6  -6  -8  373.47    8.35
   6   6  -8  368.79    8.42
   6   6  -8  389.98   13.27
  -6  -6   7   54.80    2.67
   6   6  -7   58.13    5.26
   6   6  -7   52.48    3.17
   6   6  -7   53.28    3.23
   6  -6  -7   60.46    3.69
   6  -6  -7   63.61    3.63
   6  -6  -7   58.47    3.22
   6  -6  -7   59.07    3.16
  -6  -6   6   69.15    3.08
   6  -6  -6   73.13    3.73
   6  -6  -6   70.41    3.88
   6   6  -6   66.20    3.45
   6   6  -6   69.75    3.59
   6  -6  -6   68.88    3.42
   6   6  -6   76.63    3.75
   6  -6  -5    4.60    1.27
   6   6  -5    2.14    1.03
   6   6  -5    2.93    1.12
   6   6  -5    2.47    1.14
   6  -6  -5    2.15    1.04
   6  -6  -4   42.88    2.69
   6  -6  -4   41.13    2.93
   6  -6  -4   46.99    2.72
   6  -6  -4   40.67    2.58
   6   6  -4   36.38    2.68
   6   6  -4   33.54    2.45
   6   6  -4   35.86    2.75
   6  -6  -3 2839.74   29.26
   6  -6  -3 2922.57   30.70
   6  -6  -3 2706.29   28.91
   6  -6  -3 2809.34   28.51
   6   6  -3 2742.93   29.99
   6   6  -3 2725.29   28.79
   6   6  -3 2788.50   30.93
   6  -6  -2  398.81    8.44
   6  -6  -2  418.64    9.01
   6  -6  -2  395.50    8.32
   6  -6  -2  391.24    7.79
   6   6  -2  409.38    9.02
   6   6  -2  395.58    8.12
   6   6  -2  403.84    9.46
   6   6  -1   26.68    2.11
   6  -6  -1   24.07    2.13
  -6  -6   1   28.80    2.32
   6   6  -1   29.03    2.13
   6   6  -1   24.03    2.35
   6  -6  -1   25.15    2.26
   6   6   0 1491.99   20.27
   6   6   0 1484.96   19.30
  -6  -6   0 1528.85   19.29
   6   6   0 1482.74   18.06
   6  -6   0 1520.57   19.01
   6  -6   0 1455.46   18.81
   6   6   1  682.61   12.09
   6  -6   1  732.36   12.05
  -6  -6  -1  704.60   12.25
   6   6   1  762.23   13.93
   6   6   1  672.15   11.02
   6   6   2   63.85    3.64
  -6  -6  -2   72.11    3.78
   6  -6   2   71.68    3.57
   6   6   3  826.53   14.26
  -6  -6  -3  864.74   14.31
  -6  -6  -3  870.65   13.04
   6  -6   3  872.71   13.66
   6   6   4  302.18    7.88
  -6  -6  -4  294.70    6.98
   6  -6   4  307.47    7.52
  -6  -6  -5  286.25    6.85
   6   6   5  300.63    7.94
   6  -6   5  279.66    7.18
  -6  -6  -6  177.24    5.28
   6   6   6  169.39    5.53
   6   6   6  185.93    6.17
   6  -6   6  183.43    5.64
  -6  -6  -7  520.12   10.67
  -6  -6  -7  520.83    9.36
   6  -6   7  541.55    9.91
   6   6   7  543.07   10.76
  -6  -6  -8   89.76    4.11
  -6  -6  -8   85.61    3.54
   6  -6   8   89.19    3.71
   6   6   8   90.35    4.13
  -6  -6  -9  131.46    4.67
   6   6   9  133.05    4.75
  -6  -6  -9  123.92    3.98
   6  -6   9  131.30    4.28
  -6  -6 -10   68.01    3.13
  -6  -6 -10   61.90    2.64
   6   6  10   63.28    3.08
   6   6  11  182.39    4.59
  -6   6 -11  189.36    4.29
  -6  -6 -11  191.89    4.21
  -6  -6 -12   68.16    2.10
  -6   6 -12   67.56    2.25
   6   6  12   70.22    2.61
   6   6  13  131.97    3.08
   6   7 -17    6.84    0.86
   6  -7 -16   24.28    1.80
   6  -7 -16   24.75    1.80
   6  -7 -15    0.84    0.84
   6  -7 -15    0.68    0.90
   6  -7 -14   67.00    2.79
   6  -7 -14   65.73    3.45
   6  -7 -13  752.57   10.66
   6  -7 -13  677.15   12.39
   6  -7 -12    9.10    1.73
   6  -7 -12   12.54    1.89
   6  -7 -11   15.59    2.11
   6  -7 -11   18.02    1.98
   6   7 -11   22.45    3.37
   6  -7 -11   15.24    2.04
   6  -7 -10   95.89    4.66
   6   7 -10   94.96    6.47
   6  -7 -10   87.34    4.47
   6   7  -9    2.18    1.25
   6  -7  -9    3.91    1.42
   6  -7  -9    3.15    1.37
   6   7  -9    3.57    2.28
   6  -7  -9    3.74    1.26
   6  -7  -9    3.11    1.35
   6   7  -8  995.22   15.21
   6  -7  -8  966.13   15.57
   6   7  -8  989.26   21.77
   6  -7  -8  984.01   14.74
  -6  -7   8 1004.85   13.37
   6  -7  -8  969.01   14.12
   6  -7  -7 1567.01   19.45
   6  -7  -7 1558.52   20.79
   6   7  -7 1511.45   19.87
   6  -7  -7 1552.32   19.69
  -6  -7   7 1611.99   18.61
   6   7  -7 1549.93   27.98
   6  -7  -7 1481.71   21.08
   6  -7  -6   43.16    2.85
   6  -7  -6   45.95    3.12
   6   7  -6   41.64    2.82
   6  -7  -6   39.97    3.03
   6  -7  -6   44.53    2.88
  -6  -7   6   45.60    2.65
   6  -7  -5  100.88    4.19
   6   7  -5   90.92    4.03
   6  -7  -5   95.98    4.09
   6  -7  -5  101.62    4.57
   6  -7  -5   84.89    3.79
  -6  -7   5  111.32    4.12
   6   7  -4    7.02    1.40
   6  -7  -4    6.50    1.37
   6  -7  -4   10.39    1.71
   6  -7  -4    7.42    1.42
  -6  -7   4    6.58    1.34
   6  -7  -3  810.29   12.54
   6   7  -3  804.52   12.68
   6  -7  -3  795.89   12.90
   6  -7  -2  938.25   14.30
   6  -7  -2  972.13   13.80
   6   7  -2  945.02   13.94
   6  -7  -1  184.04    5.75
   6  -7  -1  183.68    5.24
   6  -7  -1  196.73    5.98
   6  -7   0   56.96    3.30
   6  -7   0   54.79    3.20
   6  -7   1  558.78   10.62
  -6  -7  -1  542.43   10.11
   6  -7   2    1.41    1.16
  -6  -7  -2    0.67    1.13
  -6  -7  -2    1.40    1.08
   6  -7   3  536.42   10.42
   6  -7   4   62.54    3.45
  -6  -7  -4   63.53    3.33
  -6  -7  -4   52.57    3.36
   6   7   5  274.35    7.25
   6  -7   5  282.96    7.16
   6   7   5  262.91    6.74
  -6  -7  -5  270.71    6.74
   6  -7   6  915.48   13.66
   6   7   6  945.02   14.33
  -6  -7  -7  130.52    4.79
   6  -7   7  133.99    4.60
  -6  -7  -7  135.22    4.53
   6   7   7  137.99    4.87
  -6  -7  -8  138.04    4.66
  -6  -7  -8  135.21    4.26
   6  -7   8  135.38    4.38
   6   7   8  135.57    4.60
  -6  -7  -9    0.85    0.86
   6  -7   9    1.07    0.82
   6   7   9    1.70    0.97
   6   7  10    1.70    0.87
  -6  -7 -10    2.56    0.83
   6   7  11  540.73    7.77
  -6  -7 -11  558.68    7.27
  -6  -7 -12   32.54    1.25
   6   8 -16    0.89    0.47
   6   8 -15   58.38    2.28
   6   8 -14  380.96    6.82
   6  -8 -14  374.98    7.42
   6   8 -13   12.78    1.48
   6  -8 -13   12.25    1.57
   6  -8 -12  417.99    8.66
   6  -8 -12  407.96    8.78
   6  -8 -11   68.81    3.54
   6   8 -11   74.44    3.49
   6  -8 -11   63.88    3.52
   6   8 -10  109.27    4.31
   6  -8 -10  107.09    4.56
   6   8 -10  104.70    6.09
   6  -8 -10   99.38    4.48
   6   8  -9   51.69    4.76
   6   8  -9   50.15    3.03
   6  -8  -9   61.85    3.16
   6  -8  -9   48.32    3.22
   6   8  -8  418.05    8.80
   6   8  -8  414.27   13.14
   6  -8  -8  416.28    8.69
   6  -8  -8  418.07    8.28
   6  -8  -8  401.38    9.30
  -6  -8   7  118.70    4.14
   6   8  -7  111.94    4.42
   6   8  -7  113.76    6.95
   6  -8  -7  111.79    4.39
   6  -8  -7  116.81    4.38
   6  -8  -7  108.15    4.76
  -6  -8   6   14.57    1.65
   6   8  -6   15.00    3.15
   6   8  -6   18.13    1.97
   6  -8  -6   18.76    1.86
   6  -8  -6   16.08    1.89
   6  -8  -6   16.84    1.94
   6  -8  -6   15.44    1.98
  -6  -8   5   13.98    1.70
   6   8  -5   14.50    1.80
   6  -8  -5   13.76    1.74
   6  -8  -5   13.06    1.73
   6  -8  -5   12.78    1.75
   6  -8  -5   11.10    1.71
  -6  -8   4  846.62   12.82
   6   8  -4  790.42   12.55
   6  -8  -4  809.55   12.65
   6  -8  -4  815.60   13.04
   6  -8  -4  813.24   13.44
  -6  -8   3  261.57    6.76
   6   8  -3  234.21    6.22
   6  -8  -3  245.85    6.38
   6  -8  -3  246.62    6.76
   6  -8  -3  237.87    6.63
  -6  -8   2  224.26    6.36
   6  -8  -2  195.83    5.90
   6  -8  -2  208.72    5.76
   6  -8  -2  208.93    6.22
  -6  -8   2  217.51    5.91
  -6  -8   1  189.85    5.55
   6  -8  -1  183.29    5.23
   6  -8   0    4.40    1.09
  -6  -8   0    4.48    1.26
   6  -8   0    5.00    1.31
  -6  -8  -1   44.37    2.76
   6  -8   1   43.84    2.96
  -6  -8  -2 1015.29   14.53
   6  -8   2 1004.47   14.98
  -6  -8  -3   18.36    1.94
   6  -8   3   17.82    2.01
   6  -8   4    0.33    1.01
   6  -8   5    6.81    1.36
  -6  -8  -6   21.09    1.93
   6  -8   6   21.32    1.90
  -6  -8  -7  205.95    5.18
   6  -8   7  206.90    5.28
   6  -8   8  209.27    4.98
  -6  -8  -8  220.87    5.02
  -6  -8  -9    0.75    0.70
  -6  -8 -10  487.87    6.61
  -6  -8 -11   36.97    1.32
   6   9 -14  206.95    3.70
   6   9 -13    1.25    0.64
   6  -9 -12    0.62    0.66
   6   9 -12    1.82    0.76
   6  -9 -11  165.62    4.87
   6   9 -11  194.05    4.73
   6  -9 -10  190.46    5.43
   6   9 -10  221.20    5.30
   6   9  -9  272.92    6.17
   6  -9  -9  292.44    5.99
   6   9  -8  823.22   11.86
   6   9  -8  777.96   16.59
   6  -9  -8  826.14   12.13
   6  -9  -8  811.27   11.38
   6  -9  -8  765.33   12.36
   6  -9  -7    1.17    1.00
   6  -9  -7    1.85    1.01
   6  -9  -7    1.83    1.11
   6   9  -7    0.43    0.96
   6   9  -7    1.92    1.90
   6   9  -6   12.50    2.75
   6  -9  -6   11.92    1.61
   6  -9  -6   11.71    1.60
   6  -9  -6   14.48    1.70
   6   9  -6   11.91    1.51
  -6  -9   6   12.67    1.53
   6  -9  -5  186.44    5.56
   6  -9  -5  208.60    5.70
   6   9  -5  201.53    8.84
  -6  -9   5  216.57    5.67
   6   9  -5  208.54    5.45
   6  -9  -5  201.23    5.59
   6  -9  -4  166.03    5.02
   6  -9  -4  171.84    5.24
   6  -9  -3    1.31    1.17
   6  -9  -3    0.79    0.86
  -6  -9   3    1.65    1.02
   6  -9  -3    1.75    0.99
  -6  -9   2  257.91    6.02
   6  -9  -2  241.70    6.33
  -6  -9   2  263.26    6.64
   6  -9  -2  259.75    6.16
   6  -9  -2  269.41    6.77
  -6  -9   1  596.08    9.87
   6  -9  -1  589.09   10.43
   6  -9  -1  582.93    9.53
  -6  -9   1  634.58   10.87
   6  -9  -1  618.76   10.73
  -6  -9   0  440.11    8.91
  -6  -9   0  428.31    8.20
   6  -9   0  433.20    8.79
  -6  -9  -1   34.53    2.50
  -6  -9  -1   33.20    2.31
  -6  -9  -2   18.24    1.82
  -6  -9  -3   65.16    3.23
  -6  -9  -3   67.48    3.10
  -6  -9  -4   14.10    1.59
  -6  -9  -4   17.77    1.73
   6  -9   4   15.38    1.66
  -6  -9  -5  568.77    8.99
   6  -9   5  554.94    9.07
   6  -9   6  639.95    9.46
  -6  -9  -6  646.97    9.60
   6  -9   7    5.05    0.96
   6  -9   8   50.66    1.99
  -6  -9  -8   55.43    2.08
  -6  -9  -9   39.92    1.53
  -6  10  10   14.57    1.32
  -6  10   9  350.33    6.77
   6 -10  -8    2.19    0.89
   6 -10  -8   22.89    1.87
   6 -10  -7    3.11    0.92
   6 -10  -7   13.68    1.58
   6 -10  -6    6.12    1.12
   6 -10  -6    5.28    1.09
   6 -10  -5  441.22    7.54
   6  10  -5  417.47   11.09
   6 -10  -5  426.96    7.55
   6 -10  -4   94.52    3.40
  -6 -10   4   97.44    3.48
   6  10  -4   85.09    5.19
   6 -10  -4   90.14    3.27
   6  10  -3   78.72    5.02
  -6 -10   3   87.45    3.39
   6 -10  -3   82.07    3.06
   6 -10  -3   87.39    3.33
   6 -10  -2   44.25    2.45
  -6 -10   2   49.46    2.60
   6 -10  -1  163.96    4.65
  -6 -10   1  168.13    4.77
   6 -10   0  112.56    3.82
  -6 -10   0  116.83    3.98
   6 -10   1  960.50   12.67
   6 -10   2  263.73    5.69
  -6 -10  -2  246.65    5.63
  -6 -10  -3   19.38    1.46
  -6 -10  -3   18.06    1.52
  -6 -10  -4    4.87    0.87
  -6 -10  -5    1.53    0.65
  -6 -10  -6    1.69    0.54
   6 -10   6    1.53    0.56
   6 -11  -6  179.64    3.60
   6 -11  -5  350.50    5.24
   6 -11  -4   15.50    1.19
   6 -11  -3  206.70    4.03
   6 -11  -2    4.51    0.79
   6 -11  -1  152.77    3.48
   6 -11   0   26.05    1.46
   6 -11   1    2.85    0.67
   6 -11   2   71.07    2.14
   7   0 -20    8.57    1.10
   7   0 -19    0.62    0.93
   7   0 -18  166.90    5.21
   7   0 -17    0.88    1.28
   7   0 -16 1046.95   16.02
   7   0 -15    1.41    1.28
   7   0 -14  226.51    6.95
   7   0 -13    0.35    1.16
   7   0 -12 1938.64   24.20
   7   0 -12 1944.06   23.93
   7   0 -11    1.26    1.06
   7   0 -11    4.31    1.33
   7   0 -10   70.13    3.67
   7   0 -10   66.02    3.41
   7   0  -9    3.00    1.08
   7   0  -8 2618.05   37.34
   7   0  -8 2693.76   28.49
   7   0  -7    0.37    0.88
   7   0  -7    0.59    0.92
   7   0  -7    1.75    1.93
   7   0  -6  374.45   11.68
   7   0  -6  382.10    7.89
   7   0  -6  368.66    7.70
   7   0  -6  379.13    7.60
   7   0  -5    1.50    0.88
   7   0  -5    0.56    0.83
   7   0  -4   81.36    3.58
   7   0  -4   70.26    3.15
   7   0  -3    2.44    0.97
   7   0  -3    1.38    0.92
   7   0  -2 2513.76   26.10
   7   0  -2 2421.48   27.07
   7   0  -1    0.05    1.02
   7   0  -1   -0.26    0.81
   7   0  -1   -0.51    0.97
   7   0   0   28.41    2.57
   7   0   0   30.74    2.31
   7   0   0   30.94    2.15
   7   0   1    0.19    0.86
   7   0   1    0.17    0.71
   7   0   2 1268.49   16.90
   7   0   2 1375.29   18.06
   7   0   3   -0.39    1.14
   7   0   3    0.57    0.78
   7   0   4   14.24    1.93
   7   0   4   13.93    1.90
   7   0   4   11.29    1.56
   7   0   5    0.55    1.16
   7   0   5    0.16    1.12
   7   0   5    0.54    1.14
   7   0   5    0.37    0.84
   7   0   6 1135.00   15.18
   7   0   6 1078.90   17.41
   7   0   6 1107.35   16.61
   7   0   7   -0.09    0.93
   7   0   7    2.39    1.39
   7   0   8 2237.32   23.73
   7   0   8 2088.71   24.70
   7   0   9    2.58    1.21
   7   0   9    4.19    1.23
   7   0   9    0.21    1.36
   7   0  10    7.97    1.63
   7   0  10   12.22    1.58
   7   0  10    8.00    1.74
   7   0  11   -0.18    1.22
   7   0  11    0.18    1.03
   7   0  12  353.48    6.84
   7   0  12  320.95    8.00
   7   0  13    0.42    0.89
   7   0  13    2.09    0.86
   7   0  14    6.02    0.90
   7   0  14    7.02    1.18
  -7   0 -15    0.33    0.43
   7  -1 -21   18.82    1.10
   7   1 -21   17.87    1.10
   7   1 -20   49.16    2.22
   7  -1 -20   49.85    2.21
   7  -1 -19   67.22    2.97
   7   1 -19   70.82    3.06
   7  -1 -18  526.90    9.56
   7   1 -18  517.49    9.55
   7  -1 -17  172.16    5.58
   7   1 -17  167.66    5.54
   7   1 -16    0.50    1.25
   7  -1 -16    0.87    1.28
   7  -1 -15  143.44    5.42
   7   1 -15  143.74    5.50
   7  -1 -14  158.45    5.74
   7   1 -14  153.21    5.68
   7  -1 -13 1079.71   16.49
   7   1 -13 1084.29   16.58
   7  -1 -12 1569.81   20.39
   7   1 -12 1539.25   20.50
   7  -1 -11  687.63   12.52
   7   1 -11  713.17   12.79
   7  -1 -11  709.39   12.23
   7   1 -11  719.64   12.39
   7  -1 -10   42.54    2.89
   7   1 -10   42.33    2.95
   7  -1 -10   37.79    2.65
   7   1 -10   37.80    2.63
   7   1 -10   44.93    4.87
   7  -1 -10   40.65    2.65
   7  -1  -9    2.97    1.02
   7   1  -9    5.07    1.24
   7   1  -9    6.59    2.49
   7  -1  -9    3.68    1.07
   7   1  -8   29.13    3.92
   7  -1  -8   28.33    2.31
   7   1  -8   30.64    2.45
   7  -1  -8   28.55    2.18
   7  -1  -7  380.80    8.10
   7   1  -7  404.17    8.38
   7   1  -7  364.47   12.28
   7   1  -7  374.63    8.12
   7  -1  -7  369.95    8.10
   7  -1  -7  384.98    7.97
   7  -1  -6  853.03   12.62
   7   1  -6  821.63   12.64
   7   1  -6  861.58   18.65
   7  -1  -6  858.41   12.61
   7   1  -6  839.51   12.45
   7  -1  -6  880.28   12.80
   7  -1  -5 1170.33   15.70
   7   1  -5 1191.15   15.88
   7  -1  -5 1218.90   15.51
   7   1  -5 1155.60   15.26
   7  -1  -5 1208.71   15.85
   7   1  -4 1038.56   19.24
   7  -1  -4 1031.36   14.62
   7   1  -4 1018.09   14.50
   7   1  -4 1030.59   13.89
   7  -1  -4 1060.04   14.06
   7  -1  -4 1075.90   14.52
   7   1  -3  483.74    9.43
   7  -1  -3  452.09    9.17
   7   1  -3  453.57    8.36
   7  -1  -3  466.00    8.46
   7   1  -2  744.20   12.20
   7  -1  -2  750.18   11.20
   7   1  -2  711.28   11.09
   7  -1  -2  730.24   11.21
   7   1  -2  730.10   11.20
   7   1  -1   52.90    3.22
   7  -1  -1   53.15    3.16
   7  -1  -1   55.14    2.74
   7   1  -1   52.54    2.70
   7  -1  -1   57.26    2.95
   7   1  -1   57.64    2.96
   7   1   0   78.53    4.07
   7  -1   0   81.05    4.06
   7  -1   0   87.46    3.78
   7   1   0   84.37    3.71
   7  -1   0   77.41    3.32
   7   1   0   81.77    3.42
   7  -1   1 1512.37   18.94
   7   1   1 1529.89   18.94
   7  -1   1 1397.15   17.86
   7   1   1 1445.90   18.01
   7   1   2 1481.47   18.47
   7  -1   2 1521.25   19.40
   7  -1   3   28.35    2.23
   7   1   3   26.21    2.19
   7  -1   3   27.42    2.44
   7   1   3   31.28    2.59
   7  -1   4  198.74    7.45
   7   1   4  198.47    7.49
   7  -1   4  229.95    6.88
   7   1   4  222.91    6.78
   7  -1   4  202.57    5.99
   7   1   4  197.97    6.01
   7  -1   4  232.77    7.00
   7   1   4  229.59    6.96
   7  -1   5  336.14    8.12
   7  -1   5  334.84    8.61
   7   1   5  337.02    8.67
   7   1   5  328.61    8.30
   7  -1   5  330.53    8.66
   7   1   5  304.46    7.84
   7  -1   5  327.23    7.12
   7   1   5  331.27    7.21
   7  -1   6   87.82    4.52
   7   1   6   79.59    4.32
   7   1   6   83.04    4.27
   7  -1   6   88.86    3.72
   7   1   6   89.01    3.75
   7  -1   6   89.13    4.17
   7   1   7  575.88   11.78
   7  -1   7  519.83   11.61
   7   1   7  516.91   11.66
   7   1   7  608.16   10.43
   7  -1   7  604.23   10.30
   7  -1   8  292.55    8.56
   7   1   8  280.31    8.43
   7   1   8  332.92    8.37
   7   1   8  342.89    7.74
   7  -1   8  349.98    7.65
   7   1   8  334.15    8.77
   7  -1   9    1.09    1.24
   7   1   9    2.83    1.43
   7   1   9    2.50    1.08
   7  -1   9    1.75    1.17
   7   1   9    1.39    1.17
   7   1  10   72.67    3.67
   7  -1  10   74.31    3.71
   7   1  10   80.84    3.55
   7  -1  10   63.02    3.91
   7   1  10   58.53    3.83
   7   1  11  152.07    4.97
   7  -1  11  162.43    4.78
   7   1  11  169.41    4.90
   7  -1  11  145.30    5.56
   7   1  12  653.33   12.03
   7   1  12  687.89   10.51
   7  -1  12  672.51   11.84
   7  -1  13   62.26    3.19
   7   1  13   63.10    3.21
   7  -1  13   60.02    2.49
   7   1  14    5.58    1.07
   7   1  14    5.19    0.84
  -7  -1 -14    5.04    0.84
  -7   1 -14    5.14    0.82
   7  -1  14    5.31    1.05
  -7   1 -15  109.62    2.52
  -7  -1 -15  112.07    2.56
   7   2 -20   73.34    2.51
   7  -2 -19  323.10    6.28
   7   2 -19  322.96    6.36
   7  -2 -18   82.13    3.41
   7   2 -18   83.61    3.50
   7  -2 -18   76.33    3.64
   7  -2 -17  200.31    5.74
   7   2 -17  196.45    5.79
   7  -2 -16   11.53    1.74
   7   2 -16   11.03    1.78
   7  -2 -15   99.63    4.40
   7   2 -15   97.60    4.44
   7   2 -14    2.41    1.21
   7  -2 -14    0.16    1.15
   7  -2 -13  575.09   10.87
   7  -2 -13  588.53   11.15
   7   2 -13  573.70   11.26
   7  -2 -12   13.73    1.81
   7  -2 -12   12.26    1.84
   7   2 -12   12.27    1.88
   7  -2 -11    6.27    1.39
   7   2 -11    7.68    1.51
   7  -2 -11    7.83    1.44
   7  -2 -11    7.42    1.46
   7   2 -11    6.73    1.47
   7  -2 -10  363.70    8.47
   7  -2 -10  375.44    8.53
   7   2 -10  402.29    8.97
   7  -2 -10  384.90    8.26
   7   2 -10  395.57    8.55
   7  -2 -10  363.00    8.52
   7   2  -9 1894.45   31.82
   7  -2  -9 1879.36   22.06
   7   2  -9 1849.75   22.28
   7  -2  -8 1330.55   17.86
   7   2  -8 1362.39   26.03
   7  -2  -8 1346.20   17.83
   7  -2  -7  264.44    6.82
   7   2  -7  255.38    6.60
   7  -2  -7  255.75    6.73
   7   2  -7  267.02   10.45
   7  -2  -7  262.84    6.50
   7   2  -7  256.24    6.63
   7   2  -6 1291.20   23.56
   7   2  -6 1257.33   16.61
   7  -2  -6 1241.56   16.36
   7   2  -6 1204.27   16.21
   7  -2  -6 1267.79   16.91
   7  -2  -6 1258.76   16.30
   7   2  -5  321.92    7.32
   7  -2  -5  325.47    7.19
   7  -2  -5  347.09    7.69
   7   2  -5  348.41   11.11
   7   2  -5  328.37    7.02
   7  -2  -5  329.97    7.15
   7   2  -5  312.46    5.77
   7  -2  -4  484.93    8.84
   7   2  -4  482.12    8.75
   7  -2  -4  494.80    9.40
   7  -2  -4  504.57    9.68
   7   2  -4  508.90   10.04
   7   2  -4  476.45    7.51
   7  -2  -3 3121.63   31.04
   7   2  -3 3093.81   30.91
   7   2  -3 3117.18   29.06
   7   2  -3 3387.35   33.78
   7  -2  -3 3100.66   32.56
   7  -2  -3 3329.53   32.52
   7   2  -2  285.82    7.36
   7  -2  -2  280.67    7.11
   7   2  -2  290.58    6.63
   7   2  -2  285.33    5.80
   7   2  -1  152.73    4.42
   7  -2  -1  150.00    5.36
   7   2  -1  159.71    5.65
   7   2  -1  150.72    4.75
   7  -2  -1  155.63    4.83
   7  -2  -1  157.60    4.69
   7   2  -1  157.69    4.72
   7  -2   0   15.24    1.73
   7   2   0   14.50    1.68
   7  -2   0   15.53    1.58
   7   2   0   13.60    1.53
   7   2   0   13.33    1.94
   7  -2   1  116.17    4.18
   7   2   1  111.16    4.14
   7  -2   1  127.87    4.65
   7   2   1  124.12    4.61
   7  -2   2    9.58    1.54
   7   2   2   10.30    1.57
   7  -2   2    9.78    1.42
   7   2   2    8.27    1.36
   7  -2   3  970.73   14.47
   7   2   3 1001.83   14.78
   7  -2   3 1087.95   15.83
   7   2   3 1115.62   16.08
   7   2   4  407.55    8.91
   7  -2   4  369.51   10.32
   7   2   4  380.68   10.71
   7  -2   4  408.51    8.75
   7  -2   4  389.51    7.77
   7   2   4  386.35    9.67
   7  -2   4  370.93    8.38
   7   2   4  379.73    8.52
   7  -2   4  424.93    9.54
   7   2   4  440.21    9.77
   7  -2   5 2269.06   27.29
   7   2   5 2354.25   27.70
   7   2   5 2321.92   24.86
   7  -2   5 2255.11   25.93
   7  -2   5 2208.32   26.86
   7   2   5 2244.85   27.03
   7   2   5 2224.79   26.36
   7  -2   5 2161.27   24.04
   7   2   6 1265.94   16.50
   7  -2   6 1230.50   17.40
   7  -2   6 1139.30   17.80
   7   2   6 1155.25   18.07
   7   2   6 1216.93   17.89
   7  -2   6 1204.89   15.93
   7   2   7  271.70    6.81
   7  -2   7  257.26    7.15
   7   2   7  251.71    7.53
   7  -2   7  248.03    6.47
   7  -2   7  221.88    7.24
   7   2   7  215.24    7.16
   7  -2   8  174.82    6.36
   7   2   8  150.90    6.02
   7   2   8  213.37    6.82
   7   2   8  225.74    6.12
   7   2   9  228.80    6.13
   7   2   9  219.03    6.50
   7  -2   9  184.60    6.49
   7   2   9  167.86    6.34
   7  -2  10  122.60    4.31
   7   2  10  125.33    4.35
   7   2  10  116.79    4.53
   7   2  11  601.97   10.30
   7  -2  11  661.29   10.07
   7   2  11  651.46   10.12
   7  -2  11  577.98   11.37
   7   2  11  512.79   10.93
   7  -2  11  583.59   11.15
   7   2  11  512.17   10.76
   7   2  12   10.26    1.34
   7  -2  12    9.54    1.28
   7  -2  12    9.73    1.58
   7   2  12    9.29    1.55
   7   2  12   10.55    1.39
   7   2  13   46.53    2.66
   7   2  13   49.79    2.25
  -7   2 -14    1.92    0.62
  -7  -2 -14    1.61    0.59
   7   2  15  166.01    3.02
  -7   2 -15  191.05    3.32
   7   3 -20  109.28    2.88
   7   3 -19  156.67    3.83
   7   3 -18   62.36    2.78
   7  -3 -18   60.24    3.07
   7  -3 -17   58.39    2.89
   7   3 -17   56.95    2.95
   7  -3 -17   55.76    3.30
   7  -3 -16   73.94    3.45
   7   3 -16   73.87    3.56
   7  -3 -16   67.40    3.90
   7  -3 -15  114.15    4.44
   7   3 -15  109.55    4.52
   7  -3 -15  121.73    4.62
   7  -3 -15  102.93    4.95
   7  -3 -14  266.46    6.96
   7   3 -14  248.77    6.95
   7  -3 -14  272.13    7.30
   7  -3 -14  240.15    7.70
   7   3 -13  726.63   12.55
   7  -3 -13  701.57   12.74
   7  -3 -13  689.10   13.56
   7  -3 -12    0.13    1.08
   7  -3 -12    0.69    0.97
   7  -3 -12    0.74    1.00
   7   3 -12    1.81    1.17
   7  -3 -12    3.41    1.22
   7   3 -12    1.98    2.34
   7  -3 -11  311.24    7.42
   7   3 -11  314.63    7.69
   7  -3 -11  312.18    8.43
   7  -3 -11  290.62    7.89
   7  -3 -11  328.84    7.56
   7   3 -11  345.80   13.10
   7  -3 -10  343.05    7.65
   7   3 -10  335.77    7.89
   7   3 -10  359.36   13.44
   7  -3 -10  344.52    7.19
   7  -3 -10  324.55    8.29
   7  -3 -10  334.28    8.30
   7  -3 -10  363.62    8.37
   7   3 -10  367.66    8.69
   7  -3  -9    6.71    1.43
   7  -3  -9    7.12    1.28
   7   3  -9    6.84    1.31
   7  -3  -9    7.03    1.34
   7  -3  -9    6.07    1.45
   7   3  -9    6.98    1.42
   7   3  -8  154.58    4.39
   7  -3  -8  142.89    4.86
   7   3  -8  150.43    5.15
   7  -3  -8  157.99    5.08
   7  -3  -8  150.88    5.37
   7   3  -8  145.73    4.75
   7  -3  -7  185.50    5.45
   7   3  -7  189.42    5.71
   7   3  -7  205.68    9.33
   7  -3  -7  183.81    5.91
   7   3  -7  185.05    4.65
   7   3  -6  259.31    6.64
   7  -3  -6  244.38    6.22
   7  -3  -6  256.97    6.59
   7   3  -6  237.95    6.30
   7  -3  -6  256.07    6.91
   7   3  -6  272.68   10.34
   7   3  -6  240.30    5.45
   7  -3  -5  840.12   13.02
   7   3  -5  855.36   13.24
   7  -3  -5  718.53   11.83
   7   3  -5  767.00   11.91
   7  -3  -5  787.30   12.82
   7   3  -5  776.94   10.81
   7  -3  -4   32.67    2.47
   7   3  -4   34.70    2.67
   7  -3  -4   28.18    2.12
   7   3  -4   26.37    2.00
   7  -3  -4   31.88    2.43
   7   3  -4   30.18    1.90
   7   3  -3   20.40    1.66
   7   3  -3   14.77    1.60
   7  -3  -3   17.21    1.70
   7  -3  -3   15.14    1.76
   7   3  -3   13.06    1.70
  -7  -3   2   77.49    3.17
   7   3  -2   79.25    3.21
   7  -3  -2   73.54    3.70
   7   3  -2   69.86    3.77
   7  -3  -2   71.55    3.24
   7   3  -2   71.54    3.19
   7   3  -1   30.61    2.11
   7  -3  -1   25.56    2.40
   7   3  -1   30.43    2.68
   7  -3  -1   28.05    2.15
   7   3  -1   28.90    2.12
   7   3   0 1844.16   21.08
   7  -3   0 1817.69   21.08
   7  -3   0 1794.55   20.46
   7   3   0 1781.17   20.46
   7   3   1 2125.09   23.70
   7  -3   1 2003.62   22.57
   7  -3   1 2134.58   23.91
   7   3   1 1943.79   22.47
   7   3   2  210.68    6.43
   7  -3   2  226.33    6.43
   7  -3   2  212.42    5.90
   7   3   2  212.21    5.93
   7   3   3   65.21    3.83
   7  -3   3   61.63    3.28
   7  -3   3   61.93    4.09
   7   3   3   62.87    4.25
   7  -3   3   63.99    3.52
   7   3   3   75.03    3.78
   7  -3   3   61.85    3.27
   7   3   3   61.88    3.28
   7   3   4  967.60   15.03
   7   3   4  832.88   13.65
   7  -3   4  884.41   14.53
   7  -3   4  891.48   13.96
   7   3   4  926.78   14.40
   7   3   4  938.85   13.39
   7   3   4  898.42   15.56
   7  -3   5  298.04    6.98
  -7  -3  -5  297.88    6.21
   7   3   5  311.26    7.23
   7  -3   5  292.19    7.95
   7   3   5  312.69    8.30
   7   3   5  302.44    7.81
   7  -3   6  305.09    7.26
   7   3   6  307.43    8.08
   7  -3   6  304.95    8.24
   7   3   6  314.20    8.45
   7   3   6  326.49    7.57
   7   3   7   20.98    2.34
   7  -3   7   19.18    2.24
   7   3   7   16.36    2.12
   7   3   7   24.37    2.21
   7   3   8  311.98    8.21
   7  -3   8  272.76    7.87
   7   3   8  254.84    7.75
   7   3   8  346.70    7.79
   7   3   9   87.43    4.21
   7   3   9   91.93    3.86
   7  -3   9   74.73    3.99
   7   3   9   68.98    3.91
   7   3  10    3.20    1.22
   7  -3  10    1.76    1.13
   7   3  10    1.79    1.18
   7   3  10    2.05    1.03
   7   3  11  113.42    4.08
   7  -3  11  120.95    4.57
   7   3  12    9.20    1.27
   7   3  12    7.72    1.33
   7  -3  12   10.45    1.43
   7   3  12   10.49    1.30
   7   3  13   48.01    2.41
   7   3  13   58.10    2.30
   7   3  13   51.74    2.15
  -7   3 -13   62.76    2.16
  -7   3 -14  169.04    3.10
   7   4 -19  134.38    3.39
   7  -4 -18    4.12    1.00
   7   4 -17  100.55    3.39
   7  -4 -17  101.07    4.10
   7  -4 -16   50.03    2.86
   7   4 -16   41.46    2.44
   7  -4 -16   41.69    2.93
   7  -4 -15   71.65    3.65
   7   4 -15   65.44    3.23
   7  -4 -15   65.48    3.85
   7  -4 -14  846.05   12.57
   7   4 -14  817.83   12.84
   7  -4 -13    2.70    1.01
   7   4 -13    4.08    1.25
   7  -4 -13    4.98    1.35
   7  -4 -13    4.84    1.49
   7  -4 -12   73.19    4.13
   7  -4 -12   81.98    3.75
   7   4 -12   88.52    6.75
   7  -4 -12   66.83    3.90
   7  -4 -12   75.71    3.47
   7   4 -12   76.57    3.64
   7  -4 -11   54.45    3.55
   7  -4 -11   53.37    3.49
   7  -4 -11   64.01    3.28
   7  -4 -11   56.31    2.98
   7   4 -11   59.34    5.79
   7  -4 -10  847.22   14.26
   7  -4 -10  786.70   14.21
   7  -4 -10  894.25   12.68
   7  -4 -10  853.35   12.72
   7  -4 -10  812.33   12.40
   7   4 -10  827.08   20.93
   7  -4  -9  222.04    6.60
   7  -4  -9  217.36    5.71
   7   4  -9  230.92   10.74
   7  -4  -9  218.60    6.90
   7   4  -9  224.78    5.98
   7  -4  -9  228.02    5.89
   7  -4  -8  141.26    4.52
   7  -4  -8  146.49    5.09
   7  -4  -8  145.03    4.91
   7   4  -8  134.33    5.03
   7   4  -8  148.91    8.47
   7  -4  -8  141.34    5.42
   7   4  -8  135.71    4.80
   7   4  -8  145.71    4.66
   7  -4  -7  625.18   10.78
   7   4  -7  609.71   10.08
   7   4  -7  628.95   10.73
   7  -4  -7  632.61   10.60
   7   4  -7  626.95   11.21
   7  -4  -7  587.70   10.59
   7  -4  -7  604.24   11.69
   7  -4  -7  603.89   10.09
   7   4  -6  875.12   12.57
   7   4  -6  852.73   12.87
   7   4  -6  874.52   13.56
   7  -4  -6  855.38   12.71
   7  -4  -6  836.75   12.33
   7  -4  -6  866.70   13.54
   7   4  -5 1003.61   13.66
   7  -4  -5  939.69   13.94
   7  -4  -5  984.02   13.38
   7  -4  -5  967.21   14.55
   7   4  -5  968.06   14.64
   7  -4  -4 2006.81   23.80
   7   4  -4 2033.95   21.75
  -7  -4   4 2067.26   21.04
   7  -4  -3  460.39    9.56
   7  -4  -3  431.60    9.27
   7   4  -3  433.14    8.38
   7  -4  -2  362.62    8.32
   7  -4  -2  316.41    8.16
   7   4  -2  353.47    7.59
  -7  -4   2  379.09    7.61
   7  -4  -2  329.60    7.17
   7   4  -1   72.09    3.43
   7  -4  -1   65.29    3.13
  -7  -4   0  781.15   12.39
   7   4   0  771.22   12.79
   7   4   1    7.72    1.50
  -7  -4  -1   10.01    1.59
   7  -4   1    9.42    1.37
   7  -4   1   10.89    1.49
   7  -4   2  522.54    9.99
   7   4   2  551.47   11.10
   7   4   3   46.92    3.39
   7  -4   3   45.86    2.92
   7   4   4 1312.01   20.00
   7   4   4 1342.35   17.45
   7  -4   4 1298.67   18.01
  -7  -4  -4 1331.93   16.39
   7   4   5  399.40    9.12
   7   4   5  411.37    8.58
   7   4   5  405.16    9.15
  -7  -4  -5  408.76    7.74
   7   4   6   32.03    2.76
   7   4   6   37.25    2.65
   7  -4   6   30.03    2.47
   7   4   6   29.84    2.52
  -7  -4  -6   33.50    2.15
   7   4   7   40.39    2.96
   7   4   7   44.47    2.82
   7  -4   7   36.30    2.70
  -7  -4  -7   43.27    2.37
   7   4   8   61.47    3.56
  -7  -4  -8   63.34    2.78
   7  -4   8   43.76    2.96
   7   4   8   47.42    3.12
   7   4   9  128.02    4.48
   7  -4   9   98.59    4.14
   7   4   9   92.87    4.17
  -7  -4  -9  134.06    5.01
   7   4   9  114.69    4.60
   7   4  10 1103.69   14.48
   7   4  10 1024.78   14.77
   7   4  11  131.32    4.19
   7   4  11  152.41    4.30
   7   4  12    2.24    0.81
   7   4  12    1.74    0.79
  -7  -4 -12    2.61    0.88
   7   4  13    8.70    0.91
   7   4  13   10.36    1.01
  -7   4 -13   11.59    1.02
  -7   4 -14   49.88    1.58
   7   4  14   45.58    1.52
   7   5 -18   90.33    2.73
   7  -5 -17  259.12    6.07
   7   5 -17  265.01    5.59
   7  -5 -16  128.03    4.65
   7   5 -16  139.94    4.25
   7  -5 -16  145.04    4.65
   7   5 -16  131.34    4.28
   7  -5 -15   35.25    2.58
   7  -5 -15   31.18    2.56
   7  -5 -14  150.89    5.46
   7  -5 -14  143.86    5.45
   7  -5 -13   53.50    3.45
   7  -5 -13   59.88    3.11
   7  -5 -13   53.00    3.46
   7  -5 -12    0.50    1.10
   7  -5 -12    4.53    1.44
   7  -5 -12    2.20    1.06
   7   5 -12    0.93    2.15
   7  -5 -11  575.71   11.76
   7   5 -11  583.85   17.03
   7   5 -11  614.19   11.52
   7  -5 -11  573.38   10.00
   7  -5 -10 1368.22   17.23
   7  -5 -10 1356.59   19.40
   7   5 -10 1352.85   27.46
   7   5 -10 1418.94   19.16
   7  -5 -10 1387.71   17.09
   7  -5  -9   36.37    3.00
   7  -5  -9   37.73    2.59
   7   5  -9   41.79    4.94
   7  -5  -9   38.58    2.89
   7  -5  -9   38.47    2.74
   7  -5  -8  194.66    5.56
   7  -5  -8  203.66    5.94
   7   5  -8  188.25    6.12
   7  -5  -8  206.58    6.30
   7   5  -8  201.27    9.90
   7   5  -7  367.81    8.33
   7  -5  -7  400.63    8.71
   7   5  -7  399.77   13.66
   7  -5  -7  370.10    9.15
   7   5  -7  365.07    8.18
   7   5  -7  381.98    8.87
   7  -5  -7  398.22    8.35
   7  -5  -7  380.34    8.09
   7   5  -6  397.53    9.13
   7   5  -6  391.34    8.46
   7  -5  -6  409.97    8.50
   7   5  -6  429.89   13.99
   7   5  -6  412.66    8.60
   7  -5  -6  408.76    8.29
   7  -5  -6  395.80    8.26
   7  -5  -6  403.95    9.49
   7   5  -5   33.64    2.74
   7   5  -5   36.78    2.56
   7  -5  -5   35.06    2.80
   7  -5  -5   33.31    2.37
   7   5  -5   34.98    2.49
   7  -5  -5   34.29    2.38
   7  -5  -5   34.27    2.39
   7   5  -4  327.08    8.35
   7   5  -4  335.18    7.56
   7   5  -4  332.21    7.66
   7  -5  -4  343.77    8.52
   7  -5  -4  343.68    7.47
   7  -5  -4  331.62    7.08
  -7  -5   3  578.74    9.87
   7   5  -3  577.24   10.50
   7  -5  -3  532.88   10.89
   7  -5  -3  559.31    9.86
   7   5  -3  528.06   11.12
   7   5  -3  540.69    9.92
  -7  -5   2   18.46    1.88
   7   5  -2   16.44    1.94
   7   5  -2   14.38    1.70
   7   5  -2   12.76    2.07
   7  -5  -2   17.52    2.07
  -7  -5   1 1653.27   20.01
   7  -5  -1 1603.31   19.39
   7   5  -1 1609.63   20.81
   7  -5   0  641.82   10.77
   7   5   0  666.49   12.57
  -7  -5   0  672.23   11.66
   7   5   1   94.56    4.42
   7  -5   1   97.37    3.91
  -7  -5  -1  103.16    4.52
   7   5   2   13.89    2.03
  -7  -5  -2   13.51    1.98
   7  -5   2   14.56    1.68
  -7  -5  -3  192.52    5.39
   7   5   3  183.91    6.62
  -7  -5  -3  205.08    6.84
   7  -5   3  190.16    5.51
  -7  -5  -4  251.01    6.23
   7   5   4  246.36    7.90
   7  -5   4  276.86    6.67
  -7  -5  -4  279.13    8.13
  -7  -5  -5  210.48    7.00
  -7  -5  -5  230.46    5.86
   7  -5   5  224.89    5.93
   7   5   5  216.99    6.52
   7   5   5  231.68    6.32
  -7  -5  -6  768.15   11.49
   7   5   6  781.83   12.59
   7  -5   6  778.64   11.76
   7   5   6  740.38   13.03
  -7  -5  -7  489.68    8.67
  -7  -5  -7  532.40   11.29
   7   5   7  487.70   10.08
   7   5   7  520.13    9.61
  -7  -5  -8  193.11    4.95
  -7  -5  -8  212.74    6.58
   7   5   8  180.83    5.78
   7   5   8  201.09    5.59
  -7  -5  -9   32.03    1.90
   7   5   9   29.39    2.27
   7   5   9   32.00    2.22
  -7  -5  -9   35.32    2.66
  -7  -5 -10    9.56    1.06
   7   5  10    9.76    1.43
  -7  -5 -10   10.44    1.49
   7   5  10    9.96    1.30
   7   5  11   57.46    2.55
   7   5  11   59.99    2.49
  -7   5 -11   66.04    2.41
   7   5  12   75.47    2.41
   7   5  12   76.97    2.47
  -7   5 -12   82.73    2.40
   7   5  13  313.87    4.65
   7   6 -17   10.97    1.06
   7  -6 -16    1.74    0.88
   7   6 -16    2.14    0.85
   7  -6 -16    3.21    0.96
   7   6 -16    1.71    0.70
   7   6 -15  426.47    7.87
   7  -6 -15  401.67    8.31
   7  -6 -15  434.47    8.56
   7   6 -15  392.64    7.38
   7   6 -14  124.28    4.41
   7  -6 -14  118.33    4.61
   7  -6 -14  129.29    4.89
   7   6 -14  123.10    4.24
   7   6 -13  279.86    7.01
   7  -6 -13  265.73    7.42
   7   6 -13  279.42    6.85
   7   6 -12   89.16    6.22
   7  -6 -12   87.77    4.22
   7   6 -12   82.55    3.86
   7   6 -11  136.24    7.94
   7   6 -11  133.29    5.01
   7  -6 -11  135.84    5.33
   7   6 -10   18.80    2.12
   7  -6 -10   19.70    2.14
   7   6 -10   21.41    2.22
   7   6 -10   17.13    3.47
   7  -6 -10   17.43    2.13
   7   6  -9  366.92   13.56
   7  -6  -9  367.45    8.78
   7  -6  -9  376.84    8.45
   7  -6  -9  342.08    9.12
   7   6  -9  388.13    8.87
   7   6  -9  372.36    8.84
   7   6  -8   13.12    3.36
   7   6  -8    7.75    1.67
   7  -6  -8    9.44    1.56
   7  -6  -8    9.10    1.82
   7   6  -8    8.41    1.62
   7  -6  -8    9.06    1.66
   7  -6  -7 1344.62   17.81
   7   6  -7 1392.41   27.17
   7  -6  -7 1296.20   19.42
   7  -6  -7 1365.40   18.37
   7   6  -7 1392.55   19.21
   7   6  -7 1360.25   18.30
   7  -6  -7 1333.50   17.63
   7   6  -6  421.77    9.07
   7   6  -6  429.47    9.77
   7  -6  -6  421.93    8.80
   7   6  -6  454.01   14.68
  -7  -6   6  456.77    8.25
   7  -6  -6  430.81    8.82
   7  -6  -6  418.14    9.89
   7   6  -5  478.50   10.67
   7   6  -5  490.29    9.71
   7  -6  -5  473.63    9.14
   7  -6  -5  483.92   10.53
   7  -6  -5  490.83    9.53
   7   6  -4  807.72   13.13
   7   6  -4  854.10   14.75
   7  -6  -4  798.81   12.33
   7  -6  -4  852.76   14.35
   7  -6  -4  870.80   13.22
   7   6  -3   73.21    3.56
   7   6  -3   67.98    4.10
   7  -6  -3   70.83    3.21
   7  -6  -3   81.47    3.71
   7  -6  -3   76.67    4.01
   7  -6  -2   28.02    2.29
   7  -6  -2   25.04    2.42
   7   6  -2   26.90    2.25
   7  -6  -1  482.24    9.48
   7   6  -1  488.27   10.33
  -7  -6   1  504.74    9.89
   7  -6   0  225.91    6.27
   7   6   0  214.32    6.69
  -7  -6   0  226.66    6.55
   7  -6   1   26.78    2.30
  -7  -6  -1   32.16    2.60
   7   6   1   29.97    2.70
   7   6   2  197.45    6.67
   7  -6   2  208.36    6.02
  -7  -6  -2  210.89    6.55
  -7  -6  -2  207.66    5.84
   7  -6   3  828.61   12.85
  -7  -6  -3  817.81   12.55
  -7  -6  -3  793.55   13.69
   7  -6   4   24.74    2.18
  -7  -6  -4   26.57    2.18
  -7  -6  -4   24.42    2.43
   7  -6   5   12.25    1.63
  -7  -6  -5   12.91    1.61
   7   6   5   14.38    1.89
   7   6   6   31.53    2.50
   7  -6   6   34.04    2.31
  -7  -6  -6   30.70    2.63
  -7  -6  -6   32.91    2.31
  -7  -6  -7  341.15    8.08
   7   6   7  317.79    7.52
  -7  -6  -7  329.82    6.86
  -7  -6  -8    0.97    0.98
   7   6   8    0.33    0.95
  -7  -6  -8    0.43    0.77
  -7  -6  -9  727.64   10.93
  -7  -6  -9  661.01    9.28
  -7  -6 -10  299.40    5.94
  -7  -6 -10  282.16    6.06
  -7  -6 -10  263.99    4.77
   7   6  10  243.80    5.46
  -7  -6 -11   46.59    1.56
   7   6  11   43.65    1.91
   7   7 -16   15.63    1.22
   7  -7 -15   90.53    3.25
   7  -7 -15   98.35    3.53
   7  -7 -14   12.08    1.46
   7  -7 -14   11.41    1.53
   7  -7 -13   26.43    2.15
   7   7 -13   25.99    2.10
   7  -7 -12  251.24    6.68
   7   7 -12  275.72    6.76
   7   7 -11  293.32    7.25
   7  -7 -11  280.27    7.25
   7  -7 -10    3.26    1.40
   7   7 -10    2.09    2.09
   7  -7 -10    2.97    1.17
   7  -7 -10    3.76    1.29
   7   7 -10    3.80    1.24
   7  -7  -9    1.43    1.20
   7  -7  -9    1.29    1.07
   7   7  -9    4.84    2.45
   7  -7  -9    1.13    0.97
   7   7  -9    3.17    1.26
   7   7  -8   82.50    3.97
   7  -7  -8   67.46    3.96
   7   7  -8   77.81    6.26
   7  -7  -8   74.81    3.50
   7  -7  -8   81.39    3.76
  -7  -7   7  232.67    5.63
   7   7  -7  210.94    6.32
   7  -7  -7  217.13    6.98
   7   7  -7  237.73   10.63
   7  -7  -7  220.11    6.21
   7  -7  -6  781.10   12.49
  -7  -7   6  834.80   11.97
   7   7  -6  805.36   19.82
   7  -7  -6  747.41   13.61
   7   7  -6  756.33   12.81
   7  -7  -5   15.64    1.78
   7   7  -5   17.04    1.97
  -7  -7   5   16.40    1.75
   7  -7  -5   16.08    2.12
   7  -7  -5   17.89    1.94
   7  -7  -4   51.93    2.92
   7   7  -4   60.42    3.33
  -7  -7   4   63.82    3.24
   7  -7  -4   55.05    3.45
   7  -7  -4   56.48    3.25
   7   7  -3  736.06   12.03
   7  -7  -3  706.79   11.14
   7  -7  -3  703.38   12.75
   7  -7  -3  740.84   12.20
   7  -7  -2  140.28    5.00
   7   7  -2  138.36    5.29
   7  -7  -1  478.87    9.53
   7   7  -1  460.15    9.91
   7   7   0   10.80    1.82
   7  -7   0   12.82    1.73
  -7  -7   0   10.28    1.61
   7  -7   1   42.42    2.83
   7   7   1   35.91    2.89
   7  -7   2  380.50    8.28
  -7  -7  -2  379.71    8.82
   7  -7   3  514.02    9.67
  -7  -7  -3  518.35    9.61
  -7  -7  -3  501.79   10.33
   7  -7   4  343.94    7.59
   7   7   4  350.84    7.97
  -7  -7  -4  345.68    7.55
   7  -7   5  159.78    4.88
   7   7   5  155.97    5.11
  -7  -7  -5  165.34    4.99
  -7  -7  -6   15.78    1.66
   7  -7   6   14.57    1.55
  -7  -7  -6   15.61    1.81
   7   7   6   18.02    1.82
  -7  -7  -7  498.10    8.38
  -7  -7  -7  510.01    9.25
  -7  -7  -8  364.21    6.44
  -7  -7  -9   66.45    2.36
   7   7  10   35.10    1.69
  -7  -7 -10   46.49    1.67
   7   8 -15   15.69    1.09
   7   8 -14  126.27    3.43
   7  -8 -13   17.92    1.70
   7   8 -13   19.86    1.61
   7  -8 -12  138.19    4.63
   7   8 -12  159.44    4.51
   7   8 -11  173.49    7.10
   7   8 -11  167.49    4.87
   7  -8 -10  473.25    8.13
   7   8 -10  457.45    8.68
   7   8 -10  442.84   12.38
   7   8  -9   89.43    3.80
   7  -8  -9   79.02    3.91
   7  -8  -9   91.60    3.73
   7   8  -9   80.73    5.65
   7   8  -8   64.21    3.30
   7  -8  -8   57.63    3.37
   7  -8  -8   66.48    3.26
   7  -8  -8   63.46    3.11
   7   8  -8   64.89    5.39
   7  -8  -7    6.83    1.43
   7   8  -7    4.95    1.30
  -7  -8   7    4.78    1.06
   7  -8  -7    3.83    1.26
   7  -8  -7    2.48    1.13
   7   8  -7    6.08    2.42
   7  -8  -6  155.65    5.49
   7   8  -6  166.32    5.26
  -7  -8   6  173.83    4.91
   7  -8  -6  155.29    4.93
   7  -8  -6  159.96    5.06
   7   8  -6  160.90    8.39
   7  -8  -5  176.00    5.20
  -7  -8   5  188.08    5.25
   7   8  -5  189.75    9.13
   7   8  -5  180.29    5.49
   7  -8  -5  167.24    5.66
   7  -8  -4   95.02    4.21
   7  -8  -4   92.51    3.71
  -7  -8   3    2.48    1.15
   7  -8  -3    3.15    1.12
   7   8  -3    4.81    1.37
  -7  -8   3    2.45    1.13
   7  -8  -2 2382.67   26.46
  -7  -8   2 2375.77   25.79
   7  -8  -1    2.17    1.31
  -7  -8   1    3.68    1.22
   7  -8   0    1.59    1.09
  -7  -8   0    1.18    1.06
   7  -8   1    8.04    1.47
  -7  -8  -1    7.80    1.48
   7  -8   2    9.30    1.48
  -7  -8  -2    8.79    1.44
   7  -8   3  392.03    7.89
   7   8   4  750.88   11.48
   7  -8   4  779.59   11.46
  -7  -8  -5   64.67    2.96
   7  -8   5   66.99    2.93
  -7  -8  -6   11.17    1.36
   7  -8   6   10.39    1.25
  -7  -8  -7  118.45    3.41
  -7  -8  -8  119.49    3.09
  -7  -8  -9   26.73    1.26
   7   8   9   19.96    1.19
   7   9 -13   82.58    2.27
   7   9 -12  276.01    4.94
   7   9 -11    0.55    0.65
   7   9 -10   32.66    1.95
   7  -9 -10   24.91    1.85
   7   9  -9   28.21    3.01
   7   9  -9   31.77    2.00
   7  -9  -9   28.86    2.09
   7  -9  -8   49.56    2.72
   7  -9  -8   59.13    2.74
   7   9  -8   53.50    4.23
   7   9  -8   56.85    2.68
   7  -9  -7   31.09    2.23
   7   9  -7   28.20    2.02
   7  -9  -7   29.97    2.08
   7  -9  -7   31.75    2.15
   7   9  -7   27.74    3.42
   7  -9  -6 1138.06   14.41
   7  -9  -6 1100.63   14.16
   7   9  -6 1094.94   21.01
   7  -9  -5  258.60    6.09
   7  -9  -5  259.44    5.86
   7   9  -5  263.48    9.94
  -7  -9   5  268.30    5.99
   7  -9  -4   88.86    3.61
  -7  -9   4   96.74    3.61
   7   9  -4   87.56    5.88
  -7  -9   3  339.00    7.13
  -7  -9   2  218.31    5.34
  -7  -9   2  228.00    5.81
  -7  -9   1   74.19    3.12
  -7  -9   1   78.57    3.40
  -7  -9   0  101.43    3.87
  -7  -9   0  100.14    3.61
   7  -9   0  108.14    3.91
  -7  -9  -1  210.26    5.58
  -7  -9  -1  194.90    5.08
   7  -9   1  205.40    5.32
  -7  -9  -2  605.24    9.40
   7  -9   2  612.58    9.56
  -7  -9  -3   54.79    2.59
   7  -9   3   57.23    2.61
  -7  -9  -4  152.20    4.31
  -7  -9  -4  160.52    4.19
   7  -9   4  162.38    4.15
   7  -9   5  148.83    3.69
  -7  -9  -5  149.03    3.96
  -7  -9  -7    1.95    0.60
   7 -10  -7   70.38    2.54
   7 -10  -6   42.62    2.08
   7 -10  -5    5.12    0.99
   7  10  -4    2.39    1.55
   7 -10  -4    5.11    0.96
  -7 -10   4    3.62    0.86
   7  10  -3  124.01    5.95
   7 -10  -3  127.78    3.64
  -7 -10   3  130.62    3.70
   7 -10  -2  118.07    3.54
   7  10  -2  111.47    5.64
  -7 -10   2  116.27    3.55
   7 -10  -1  271.31    5.48
   7  10  -1  263.32    8.59
  -7 -10   1  274.06    5.61
  -7 -10   0   96.40    3.20
  -7 -10  -1   53.35    2.34
   7 -10   2   35.42    1.76
   7 -10   3    3.07    0.69
  -7 -10  -3    3.30    0.68
   7 -10   4  107.89    2.58
  -7 -10  -4  109.18    2.55
   8   0 -19    0.55    0.76
   8   0 -18  153.74    4.67
   8   0 -17    0.87    1.12
   8   0 -16   27.72    2.49
   8   0 -15    0.11    1.32
   8   0 -14   25.60    2.49
   8   0 -13    0.23    1.14
   8   0 -12 1781.24   22.57
   8   0 -11    0.11    1.09
   8   0 -10  104.72    4.75
   8   0 -10  100.57    4.38
   8   0  -9   -0.05    1.06
   8   0  -9   -0.17    0.90
   8   0  -8   15.23    1.91
   8   0  -8   11.82    1.65
   8   0  -7    1.51    0.99
   8   0  -7    0.55    0.86
   8   0  -7    0.48    1.81
   8   0  -7   -0.37    1.07
   8   0  -6 1515.64   19.83
   8   0  -6 1562.70   19.67
   8   0  -5    1.62    1.10
   8   0  -5   -0.05    1.07
   8   0  -5    1.91    1.84
   8   0  -4  245.77    7.32
   8   0  -4  228.67    6.31
   8   0  -3    0.43    0.97
   8   0  -3   -0.29    1.11
   8   0  -2 1892.34   22.34
   8   0  -2 1826.46   23.94
   8   0  -1    1.16    1.17
   8   0  -1    1.76    1.12
   8   0  -1    2.46    1.01
   8   0   0   38.87    2.78
   8   0   0   39.28    2.62
   8   0   1    3.88    1.33
   8   0   1    1.72    1.30
   8   0   1    2.51    0.99
   8   0   2 1769.10   22.38
   8   0   2 1760.22   23.74
   8   0   2 1804.25   25.34
   8   0   2 1846.87   22.95
   8   0   3    1.52    1.17
   8   0   3   -0.25    1.49
   8   0   3    0.90    1.14
   8   0   3    1.13    1.25
   8   0   3    1.83    0.91
   8   0   4 4222.79   39.35
   8   0   4 4373.71   42.52
   8   0   4 4169.08   43.57
   8   0   4 4336.10   44.02
   8   0   4 4168.85   47.49
   8   0   5    1.52    1.23
   8   0   5    1.62    1.33
   8   0   5    0.28    0.90
   8   0   5    0.13    1.39
   8   0   6   94.53    3.79
   8   0   6   92.71    4.87
   8   0   6   96.33    4.88
   8   0   6   97.31    4.43
   8   0   7    0.67    0.94
   8   0   7    0.21    1.31
   8   0   7   -0.11    1.14
   8   0   8  156.54    6.22
   8   0   8  196.09    5.36
   8   0   9    1.04    0.89
   8   0   9   -0.06    1.27
   8   0   9    0.19    1.15
   8   0  10  219.17    5.32
   8   0  10  208.47    5.74
   8   0  11   -0.25    1.01
   8   0  11    1.02    0.81
   8   0  12  327.35    7.08
  -8   0 -14   54.34    1.64
   8   1 -20    0.33    0.50
   8  -1 -20   -0.02    0.58
   8   1 -20    0.02    0.58
   8  -1 -19  101.18    3.29
   8   1 -19  102.57    3.34
   8  -1 -18   18.83    1.77
   8   1 -18   17.33    1.72
   8  -1 -17  139.15    4.77
   8   1 -17  133.16    4.68
   8  -1 -16  502.18    9.88
   8   1 -16  511.61   10.06
   8  -1 -15  515.56   10.35
   8   1 -15  524.78   10.53
   8  -1 -14    4.72    1.47
   8   1 -14    3.30    1.39
   8   1 -13    6.94    1.59
   8  -1 -13    5.44    1.46
   8  -1 -12   60.15    3.55
   8   1 -12   62.25    3.60
   8   1 -11  230.28    6.81
   8  -1 -11  236.60    6.78
   8  -1 -10 1595.76   20.52
   8   1 -10 1603.73   20.56
   8   1 -10 1564.74   21.60
   8  -1  -9  501.60    9.86
   8  -1  -9  493.03    9.71
   8   1  -9  487.73    9.80
   8   1  -9  508.41   15.75
   8  -1  -9  506.17   10.46
   8   1  -9  505.83   10.56
   8  -1  -8  183.05    5.54
   8   1  -8  185.64    5.66
   8   1  -8  192.89    9.51
   8  -1  -8  190.89    5.87
   8  -1  -8  183.05    5.15
   8  -1  -8  184.55    6.06
   8   1  -8  192.14    6.21
   8  -1  -7   44.78    2.97
   8   1  -7   41.35    2.95
   8  -1  -7   45.64    3.11
   8   1  -7   46.02    3.05
   8  -1  -7   45.69    2.93
   8   1  -7   43.58    4.75
   8  -1  -7   41.37    2.65
   8   1  -7   42.93    2.70
   8   1  -7   42.89    2.69
   8  -1  -6  747.70   12.65
   8  -1  -6  775.33   12.71
   8   1  -6  761.36   12.56
   8   1  -6  733.05   18.10
   8  -1  -6  791.97   13.26
   8   1  -6  755.21   13.26
   8  -1  -5  341.73    7.90
   8   1  -5  334.53    7.78
   8   1  -5  322.59   11.50
   8   1  -5  355.91    8.97
   8   1  -4    7.57    1.42
   8  -1  -4    9.45    1.52
   8   1  -4    8.87    2.42
   8   1  -4    8.50    1.68
   8  -1  -4   11.25    1.81
   8   1  -3   82.27    5.48
   8   1  -3   86.33    4.34
   8  -1  -3   87.27    4.26
   8  -1  -3   95.68    4.06
   8   1  -3   88.97    3.92
   8   1  -2 2020.10   25.38
   8  -1  -2 1989.14   23.15
   8   1  -2 1969.80   23.08
   8  -1  -1   47.53    3.51
   8   1  -1   50.57    3.63
   8   1  -1   51.17    3.06
   8  -1  -1   54.50    3.17
   8  -1  -1   52.78    3.05
   8   1  -1   53.83    3.07
   8   1   0  401.51    8.99
   8  -1   0  417.12    9.11
   8   1   0  371.61    8.29
   8  -1   0  383.32    8.33
   8  -1   1  186.17    6.82
   8   1   1  188.68    6.85
   8   1   1  185.91    6.23
   8  -1   1  209.71    6.60
   8   1   1  209.23    6.57
   8  -1   1  184.86    5.80
   8   1   1  193.19    5.92
   8   1   1  187.41    5.92
   8  -1   2  183.21    6.18
   8   1   2  185.60    6.05
   8  -1   2  167.37    4.65
   8  -1   2  182.66    7.01
   8   1   2  169.08    6.87
   8   1   2  179.43    6.50
   8  -1   2  178.41    5.60
   8  -1   2  201.38    6.58
   8   1   2  214.08    6.74
   8  -1   2  189.31    5.99
   8   1   2  190.70    6.01
   8   1   3  371.96    8.91
   8  -1   3  343.14    8.81
   8  -1   3  347.33    7.12
   8   1   3  343.49    6.96
   8  -1   3  348.10   10.32
   8   1   3  349.74   10.39
   8   1   3  360.94    9.53
   8  -1   3  364.17    8.35
   8  -1   3  385.57    9.34
   8   1   3  383.72    9.38
   8  -1   4   64.41    3.08
   8   1   4   65.58    3.06
   8  -1   4   63.68    4.65
   8   1   4   60.38    4.63
   8   1   4   68.51    3.94
   8  -1   4   66.30    3.92
   8  -1   4   66.69    3.65
   8  -1   4   68.36    4.03
   8   1   4   70.24    4.07
   8  -1   5  149.49    5.40
   8  -1   5  142.53    5.78
   8   1   5  138.93    5.74
   8  -1   5  143.66    4.62
   8   1   5  140.20    4.53
   8   1   6   35.40    3.02
   8  -1   6   31.88    2.97
   8   1   6   34.76    3.10
   8  -1   6   36.52    2.43
   8   1   6   36.87    2.47
   8   1   6   36.45    2.92
   8  -1   6   34.70    2.78
   8   1   7    1.21    1.36
   8  -1   7    0.55    1.26
   8   1   7    0.77    1.20
   8   1   7    1.70    1.02
   8  -1   7    3.03    1.12
   8  -1   7    1.09    1.15
   8   1   8  413.61    8.11
   8  -1   8  414.20    8.10
   8  -1   8  330.78    9.04
   8   1   8  307.35    8.83
   8   1   8  394.36    8.89
   8   1   9  368.71    7.39
   8  -1   9  371.60    7.42
   8  -1   9  313.07    8.50
   8   1   9  288.20    8.26
   8   1   9  351.35    7.99
   8  -1  10   46.74    2.51
   8   1  10   45.95    2.47
   8   1  10   42.85    2.70
   8  -1  10   36.48    2.82
   8   1  10   34.82    2.77
   8   1  11    0.80    0.72
   8   1  11    0.50    0.91
   8   1  11    0.19    0.98
   8  -1  11   -0.19    1.03
   8   1  12   34.72    1.81
   8  -1  12   33.46    2.22
   8   1  12   29.28    2.10
   8   1  13   18.17    1.19
  -8   1 -14  279.17    4.03
  -8  -1 -14  308.32    4.18
   8   2 -20   22.74    1.23
   8  -2 -19  226.62    4.69
   8   2 -19  232.81    4.80
   8  -2 -18   25.09    1.86
   8   2 -18   24.05    1.82
   8  -2 -17   94.40    3.69
   8   2 -17   97.96    3.85
   8  -2 -16   24.34    2.17
   8   2 -16   24.78    2.25
   8  -2 -15  684.87   11.76
   8   2 -15  661.88   11.81
   8  -2 -14  146.50    5.23
   8   2 -14  137.77    5.19
   8  -2 -13   69.40    3.71
   8   2 -13   75.94    3.93
   8   2 -13   83.12    3.44
   8   2 -12  237.32    6.05
   8  -2 -12  249.14    6.93
   8   2 -12  254.53    7.14
   8  -2 -12  254.97    6.98
   8  -2 -11   40.24    2.90
   8  -2 -11   43.06    2.91
   8   2 -11   44.83    3.05
   8   2 -11   45.74    5.32
   8   2 -11   39.37    2.50
   8  -2 -10  830.51   13.19
   8   2 -10  838.46   13.54
   8   2 -10  854.39   21.38
   8   2 -10  813.30   12.26
   8  -2  -9  286.46    7.58
   8   2  -9  273.41    6.51
   8  -2  -9  275.07    7.55
   8   2  -9  291.39    7.91
   8   2  -9  273.63   11.81
   8   2  -9  283.62    7.25
   8  -2  -9  285.43    7.12
   8  -2  -8  567.22    9.24
   8  -2  -8  582.78   10.39
   8   2  -8  579.74   10.58
   8   2  -8  581.65   10.82
   8   2  -8  579.55    9.88
   8   2  -8  586.19   17.18
   8  -2  -8  579.38   11.20
   8  -2  -8  596.43   11.36
   8   2  -8  581.87   11.52
   8  -2  -7  751.28   11.85
   8   2  -7  738.68   12.02
   8   2  -7  762.59   12.45
   8  -2  -7  742.75   12.98
   8   2  -7  743.27   12.93
   8   2  -7  752.78   11.45
   8   2  -7  760.60   19.29
   8  -2  -7  753.31   12.96
   8   2  -7  749.98   13.12
   8  -2  -7  722.48   12.62
   8   2  -6  251.79    6.45
   8  -2  -6  257.91    7.09
   8  -2  -6  254.81    7.26
   8   2  -6  269.48    7.61
   8   2  -6  254.43    6.89
   8  -2  -6  259.54    7.04
   8   2  -6  244.05    6.61
   8   2  -6  249.74   10.49
   8   2  -5  356.08   12.12
   8   2  -5  346.89    7.89
   8  -2  -5  348.68    7.97
   8  -2  -5  343.01    8.33
   8  -2  -5  337.91    8.55
   8   2  -5  366.29    9.05
   8   2  -5  318.78    7.77
   8   2  -4   -0.11    1.83
   8  -2  -4    0.10    1.02
   8   2  -4    0.34    0.94
   8  -2  -4    1.15    1.05
   8   2  -4    2.61    1.14
   8  -2  -3  279.06    7.07
   8   2  -3  280.77    7.04
   8   2  -3  288.88   10.23
   8  -2  -3  266.06    7.65
   8   2  -3  279.86    7.99
   8  -2  -2  181.02    6.44
   8   2  -2  180.01    6.57
   8   2  -2  179.15    5.58
   8  -2  -2  181.48    5.66
   8   2  -1 1094.51   16.00
   8  -2  -1 1107.56   17.98
   8   2  -1 1107.01   18.32
   8   2  -1 1078.11   16.97
   8  -2  -1 1174.29   16.06
   8  -2  -1 1173.75   16.23
   8   2  -1 1154.45   16.20
   8   2  -1 1068.42   16.74
   8   2   0  345.22    8.31
   8  -2   0  343.84    8.01
   8   2   0  353.78    8.02
   8   2   0  326.01    9.03
   8  -2   0  318.00    8.73
   8  -2   0  353.56    8.23
   8   2   0  350.53    8.20
   8  -2   1    7.90    1.37
   8  -2   1   11.17    1.98
   8   2   1    9.36    1.96
   8   2   1   10.27    1.70
   8  -2   1   11.22    1.62
   8   2   1    8.86    1.48
   8  -2   1   11.21    1.77
   8  -2   1    9.55    1.66
   8  -2   2  512.54   10.63
   8   2   2  517.91   10.76
   8  -2   2  429.69   11.15
   8   2   2  446.25   11.60
   8   2   2  478.77    9.89
   8  -2   2  431.49    9.00
   8  -2   3   10.45    2.23
   8   2   3   12.52    2.40
   8  -2   3   12.67    1.93
   8   2   3   13.24    2.00
   8  -2   3    9.83    1.69
   8  -2   3   11.42    1.52
   8  -2   4  431.24   11.75
   8   2   4  435.84   12.10
   8  -2   4  468.04   10.45
   8   2   4  483.23   10.79
   8  -2   4  453.31    9.59
   8  -2   4  457.10    8.60
   8   2   4  456.35    8.36
   8  -2   5  648.15   11.70
   8  -2   5  637.25   12.58
   8   2   5  631.76   12.66
   8   2   5  646.12   12.56
   8  -2   5  627.54   10.62
   8   2   5  641.05   10.42
   8  -2   6   83.50    4.01
   8  -2   6   83.04    4.39
   8   2   6   68.93    4.09
   8   2   6   75.35    4.25
   8  -2   6   82.70    3.61
   8   2   6   79.03    3.43
   8  -2   7  120.35    4.74
   8  -2   7   97.52    4.75
   8   2   7   87.43    4.54
   8   2   7  117.04    5.16
   8  -2   7  120.21    4.29
   8   2   7  119.81    4.21
   8  -2   8  172.92    5.08
   8   2   8  179.26    5.08
   8   2   8  172.03    5.74
   8   2   8  126.73    5.36
   8  -2   8  141.80    5.60
   8   2   9   28.74    2.05
   8  -2   9   30.31    2.15
   8   2   9   29.03    2.39
   8  -2   9   25.19    2.42
   8   2   9   22.17    2.29
   8   2  10   37.31    2.21
   8   2  10   33.47    2.39
   8  -2  10   33.81    2.59
   8   2  11  284.63    5.56
   8   2  11  277.02    6.02
   8  -2  11  277.63    6.59
   8   2  12   45.64    1.96
   8   2  12   38.30    2.28
   8  -2  12   48.45    2.45
   8   2  12   41.83    2.05
  -8   2 -13  190.84    3.49
  -8  -2 -13  197.58    3.62
   8   3 -19   89.99    2.85
   8   3 -19   87.22    2.45
   8   3 -18   57.55    2.64
   8   3 -18   56.76    2.39
   8   3 -17   20.62    1.75
   8  -3 -16   37.27    2.37
   8   3 -16   36.35    2.42
   8  -3 -15  489.27    9.15
   8   3 -15  477.39    9.31
   8  -3 -14  311.21    7.59
   8   3 -14  307.22    6.84
   8  -3 -14  312.81    7.35
   8   3 -14  299.16    7.41
   8  -3 -13  258.63    7.09
   8  -3 -13  266.76    7.31
   8   3 -13  276.82    6.71
   8  -3 -13  272.38    6.95
   8   3 -13  278.17    7.27
   8  -3 -12   54.92    3.24
   8  -3 -12   59.82    3.29
   8   3 -12   59.68    3.38
   8  -3 -12   54.40    3.40
   8   3 -12   56.70    3.10
   8   3 -11   95.50    4.26
   8  -3 -11  103.48    4.21
   8  -3 -11   97.68    4.59
   8   3 -11   99.84    4.11
   8  -3 -10  756.85   12.32
   8   3 -10  776.06   12.75
   8   3 -10  760.42   12.23
   8  -3 -10  736.23   13.36
   8  -3  -9  211.18    5.64
   8  -3  -9  193.01    5.62
   8   3  -9  187.72    5.85
   8   3  -9  183.05    5.56
   8  -3  -9  187.58    6.39
   8   3  -9  197.81   10.18
   8   3  -9  187.38    6.16
   8   3  -8   85.85    4.16
   8   3  -8   83.85    3.80
   8  -3  -8   81.10    3.62
   8   3  -8   84.24    3.74
   8  -3  -8   81.83    3.98
   8   3  -8   80.67    4.12
   8   3  -8   77.07    6.48
   8  -3  -8   90.53    4.35
   8  -3  -7  225.42    5.69
   8   3  -7  257.49    7.55
   8  -3  -7  239.63    7.03
   8   3  -7  231.59    6.70
   8  -3  -7  241.11    7.10
   8   3  -7  234.53    6.17
   8   3  -7  238.51    6.37
   8   3  -7  249.31   11.07
   8   3  -6   73.45    5.91
   8  -3  -6   75.53    3.95
   8  -3  -6   68.05    3.56
   8  -3  -6   67.81    3.79
   8   3  -6   75.00    4.12
   8   3  -6   67.42    3.63
   8  -3  -6   71.32    3.76
   8   3  -6   67.59    3.65
   8   3  -6   68.51    3.31
   8  -3  -6   73.23    3.11
   8  -3  -5  905.92   14.83
   8   3  -5  949.95   20.84
   8   3  -5  983.65   15.93
   8  -3  -5  866.85   14.49
   8  -3  -5  874.16   13.89
   8   3  -5  887.54   14.25
   8  -3  -5  913.50   14.14
   8   3  -5  915.87   14.09
   8   3  -5  886.63   14.29
   8   3  -5  887.70   13.09
   8  -3  -5  906.78   12.41
   8  -3  -4 1579.83   20.46
   8   3  -4 1613.32   21.08
   8  -3  -4 1603.81   21.42
   8   3  -4 1676.67   22.34
   8   3  -4 1640.34   20.17
   8  -3  -4 1668.55   20.39
   8   3  -4 1629.59   19.55
   8   3  -4 1625.94   21.13
   8  -3  -4 1735.26   21.87
   8   3  -3  225.05    6.27
   8  -3  -3  218.39    6.24
   8  -3  -3  202.43    6.31
   8   3  -3  216.37    6.65
   8  -3  -3  211.99    6.95
   8   3  -3  227.13    7.33
   8   3  -3  205.12    6.64
   8   3  -2   71.41    3.60
   8  -3  -2   73.71    3.66
   8   3  -2   67.42    3.97
   8   3  -2   68.58    3.94
   8  -3  -2   67.59    4.08
   8   3  -2   74.68    4.39
   8  -3  -2   60.16    3.57
   8   3  -1  166.82    6.19
   8   3  -1  179.37    5.60
   8  -3  -1  174.76    5.55
   8   3  -1  162.00    6.23
   8  -3  -1  168.59    6.10
  -8  -3   1  188.64    5.44
   8  -3   0   22.42    2.16
   8   3   0   23.97    2.25
   8  -3   0   20.06    2.01
   8   3   0   19.77    2.51
   8  -3   0   20.21    2.44
   8   3   0   21.81    2.30
   8   3   1 1584.03   21.33
   8   3   1 1639.02   20.60
   8  -3   1 1621.63   20.50
   8   3   1 1571.77   23.48
   8   3   2  562.41   11.92
   8  -3   2  515.27   12.38
   8   3   2  534.79   13.04
   8  -3   2  579.42   11.13
   8   3   2  609.85   11.43
   8   3   3   25.68    2.49
   8  -3   3   24.75    2.99
   8   3   3   23.50    2.97
   8   3   3   25.23    2.76
   8  -3   3   25.79    2.44
   8   3   3   25.02    2.48
   8   3   4  418.25    9.60
   8  -3   4  419.24    9.71
   8   3   4  424.23    9.89
  -8  -3  -4  417.73    7.55
   8   3   5   31.07    2.20
   8  -3   5   31.03    2.70
   8   3   5   31.69    2.78
   8   3   5   30.36    2.69
   8   3   6  276.48    6.47
   8  -3   6  259.17    7.50
   8   3   6  257.43    7.64
   8   3   6  279.02    7.87
   8   3   7   82.42    3.45
   8   3   7   78.39    4.17
   8  -3   7   73.19    3.91
   8  -3   8   32.95    2.63
   8   3   8   27.76    2.53
   8   3   8   36.99    2.33
   8   3   8   36.76    2.80
   8   3   8   34.40    2.70
   8   3   9  459.32    8.96
   8   3   9  490.72    8.26
   8   3  10  483.51    8.59
   8  -3  10  492.93    9.09
   8   3  11   47.65    2.12
   8  -3  11   44.46    2.40
   8   3  11   41.69    2.24
   8   3  12  177.52    3.66
   8   3  12  161.65    3.73
   8   3  13    3.85    0.57
   8   4 -19   37.04    1.59
   8   4 -18   70.36    2.64
   8   4 -17    4.51    1.05
   8   4 -16   54.99    2.54
   8   4 -16   51.86    2.90
   8   4 -15   67.85    3.03
   8  -4 -15   60.54    3.18
   8   4 -15   62.28    2.97
   8   4 -15   64.65    3.43
   8   4 -14  852.00   12.55
   8  -4 -14  881.29   13.73
   8  -4 -14  780.38   12.95
   8   4 -14  789.74   12.21
   8   4 -14  855.08   13.66
   8   4 -13   81.26    3.68
   8  -4 -13   77.90    4.01
   8  -4 -13   76.83    3.78
   8  -4 -13   77.86    3.42
   8   4 -13   75.28    3.53
   8   4 -13   80.94    4.05
   8   4 -12  146.45    5.51
   8   4 -12  164.73    9.09
   8  -4 -12  142.19    4.65
   8   4 -12  135.37    4.78
   8  -4 -12  126.19    4.89
   8   4 -12  141.33    4.98
   8  -4 -12  116.23    5.01
   8   4 -11  108.88    4.83
   8   4 -11  103.80    4.34
   8   4 -11  114.47    7.87
   8  -4 -11  103.06    4.01
   8   4 -11  104.74    4.21
   8  -4 -11  106.65    4.44
   8  -4 -11   98.02    4.68
   8   4 -10   51.39    3.40
   8   4 -10   53.99    3.23
   8  -4 -10   54.59    2.92
   8   4 -10   51.02    3.00
   8  -4 -10   46.82    3.36
   8   4 -10   53.14    5.63
   8  -4 -10   50.87    3.04
   8  -4  -9  114.23    4.38
   8   4  -9  109.28    4.50
   8   4  -9  109.35    4.84
   8  -4  -9  103.20    4.84
   8   4  -8 1604.53   20.08
   8  -4  -8 1605.79   19.10
   8   4  -8 1658.15   21.47
   8   4  -7    2.04    1.18
   8  -4  -7    1.29    1.00
   8  -4  -7    0.50    0.86
   8   4  -7   -0.71    2.38
   8  -4  -7    2.62    1.26
   8   4  -7    0.65    1.21
   8  -4  -6  323.41    7.10
   8  -4  -6  315.49    8.39
   8  -4  -6  311.49    7.59
   8   4  -6  333.12    8.47
   8   4  -6  321.80    7.56
   8   4  -6  325.25   12.43
   8   4  -5   70.22    3.93
   8   4  -5   67.72    3.41
   8  -4  -5   63.84    3.48
   8  -4  -5   77.19    3.35
   8  -4  -5   60.54    3.47
   8   4  -5   68.51    3.58
   8   4  -5   74.61    5.98
   8  -4  -4   41.61    2.88
   8  -4  -4   37.52    2.72
   8   4  -4   41.59    2.77
   8   4  -4   38.10    3.09
   8   4  -3   45.57    3.41
   8  -4  -3   46.03    3.14
   8  -4  -3   50.89    2.71
   8   4  -3   49.29    2.91
   8  -4  -3   50.17    2.99
  -8  -4   3   55.84    2.81
   8   4  -2  151.15    6.00
   8   4  -2  154.97    5.12
   8  -4  -2  139.98    4.89
   8  -4  -2  136.75    5.45
   8  -4  -2  146.77    4.58
  -8  -4   2  167.74    5.12
   8   4  -2  155.73    5.47
   8  -4  -1  516.03    9.02
   8   4  -1  513.19   10.63
   8  -4  -1  491.30    9.65
   8   4  -1  505.46    9.77
   8   4   0 2028.46   25.26
   8  -4   0 1887.26   25.85
   8  -4   0 1910.10   23.17
   8   4   0 2072.85   23.75
   8   4   1  108.25    4.95
   8  -4   1  109.59    5.38
   8   4   1  122.20    4.64
   8  -4   1  109.40    4.43
  -8  -4  -1  125.67    5.03
   8  -4   2  295.56    9.13
   8   4   2  347.38    8.04
   8  -4   2  310.53    7.63
   8   4   2  334.96    9.12
  -8  -4  -2  349.94    8.53
   8  -4   3   52.99    3.12
   8   4   3   53.23    3.17
  -8  -4  -3   55.99    3.45
   8   4   3   57.01    3.93
  -8  -4  -3   55.29    2.79
  -8  -4  -4   99.33    3.64
  -8  -4  -4   93.22    4.47
   8   4   4   99.59    4.33
   8  -4   4   88.09    4.03
   8   4   4   96.68    4.54
   8  -4   5   80.19    3.88
  -8  -4  -5   79.37    4.12
   8   4   5   84.77    4.28
  -8  -4  -5   87.94    3.36
   8   4   5   85.86    3.43
   8   4   5   80.68    3.96
   8  -4   6  819.27   13.46
   8   4   6  809.64   13.67
   8   4   6  935.58   15.05
   8   4   6  912.82   12.64
  -8  -4  -6  922.65   12.02
  -8  -4  -6  846.27   14.40
   8   4   7   14.08    2.00
   8   4   7   16.02    1.62
   8   4   7   12.76    1.70
   8  -4   7   12.50    1.68
  -8  -4  -7   15.32    1.44
   8   4   8   14.25    1.51
   8   4   8   11.37    1.78
   8   4   9   27.89    2.20
   8   4   9   25.57    1.77
  -8  -4  -9   31.15    2.42
   8   4  10  220.21    5.40
   8   4  10  236.22    4.92
   8   4  11    2.26    0.70
  -8  -4 -11    2.60    0.81
   8   4  11    1.65    0.73
  -8   4 -12   20.69    1.11
   8   4  12   20.62    1.19
   8   5 -18  151.35    3.26
   8   5 -17  362.25    6.30
   8   5 -16   31.67    2.08
   8   5 -15   71.78    3.04
   8  -5 -15   71.54    3.31
   8  -5 -15   65.85    3.08
   8   5 -15   65.57    3.14
   8  -5 -14    3.24    1.12
   8  -5 -14    2.53    1.06
   8   5 -14    3.61    1.12
   8   5 -14    2.56    1.22
   8  -5 -13    0.67    0.94
   8  -5 -13    1.22    0.99
   8   5 -13    1.39    1.05
   8   5 -13    1.23    1.16
   8   5 -12   56.69    3.43
   8   5 -12   58.19    3.24
   8  -5 -12   51.51    3.07
   8  -5 -12   46.78    3.25
   8   5 -12   56.68    5.32
   8   5 -11  257.20    7.29
   8   5 -11  245.32   11.03
   8  -5 -11  231.28    6.52
   8   5 -11  245.41    6.75
   8   5 -10  601.58   11.71
   8  -5 -10  581.27   10.05
   8   5 -10  598.32   11.02
   8   5 -10  581.53   17.58
   8  -5 -10  564.85   10.59
   8   5  -9    2.85    1.22
   8   5  -9    2.25    2.55
   8  -5  -9    2.94    1.39
   8   5  -9    7.98    1.69
   8  -5  -9    3.17    1.12
   8  -5  -8  116.41    4.31
   8   5  -8  107.58    7.72
   8   5  -8  111.61    4.97
   8  -5  -8  110.01    4.24
   8  -5  -7    3.53    1.17
   8   5  -7    2.87    1.43
   8  -5  -6    5.61    1.54
   8   5  -6    4.46    1.54
   8  -5  -6    8.92    1.46
   8  -5  -6    3.63    1.19
   8   5  -5   12.62    1.77
   8  -5  -5    6.34    1.63
   8   5  -5    7.89    1.80
   8   5  -5    6.55    2.61
   8  -5  -5    8.00    1.42
   8  -5  -4  952.97   15.87
   8   5  -4  929.89   14.41
   8   5  -4  976.99   16.47
   8  -5  -4  997.31   14.09
   8   5  -3 1600.31   22.77
   8  -5  -3 1600.17   19.55
   8  -5  -2   21.89    2.02
  -8  -5   2   22.27    2.10
   8   5  -1  569.03   11.57
   8  -5  -1  585.70   10.14
  -8  -5   1  607.36   10.86
   8   5   0    1.00    1.32
   8  -5   0    1.55    0.96
  -8  -5   0    2.53    1.19
   8   5   1    1.83    1.40
   8  -5   1    4.51    1.18
  -8  -5  -1    2.73    1.19
   8   5   2  216.92    7.35
   8  -5   2  230.02    5.87
  -8  -5  -2  223.04    6.87
  -8  -5  -3  137.83    4.51
   8   5   3  129.73    5.82
  -8  -5  -3  143.17    5.56
   8  -5   3  136.95    4.39
  -8  -5  -4  335.00    8.72
   8   5   4  342.07    8.42
  -8  -5  -4  338.55    7.13
  -8  -5  -5    0.49    1.21
   8   5   5    0.39    1.16
  -8  -5  -5    2.27    0.99
  -8  -5  -6  396.28    9.16
   8   5   6  401.60    8.95
  -8  -5  -6  396.55    7.38
   8   5   7  108.18    4.41
  -8  -5  -7  116.25    3.61
  -8  -5  -8    0.27    0.88
  -8  -5  -8    1.07    0.66
   8   5   8    2.63    1.05
  -8  -5  -9    1.86    0.94
   8   5   9    0.15    0.98
  -8  -5 -10  115.13    3.50
   8   5  10   88.25    3.06
   8   5  11  102.95    2.77
   8   6 -16    7.92    0.97
   8   6 -16    7.67    0.94
   8   6 -15   24.96    1.77
   8   6 -15   24.29    1.72
   8  -6 -15   24.76    1.87
   8  -6 -14   52.58    2.64
   8   6 -14   54.31    2.77
   8   6 -14   53.44    2.69
   8  -6 -14   55.42    3.01
   8  -6 -13  716.58   11.50
   8   6 -13  818.73   12.40
   8   6 -13  844.45   12.20
   8  -6 -13  759.70   12.72
   8   6 -12   12.44    2.91
   8  -6 -12    7.99    1.57
   8   6 -12   13.97    1.79
   8   6 -12   11.75    1.63
   8  -6 -12   11.10    1.51
   8   6 -11    2.51    2.14
   8  -6 -11    0.77    1.07
   8  -6 -11    1.11    0.96
   8   6 -11    1.27    1.12
   8  -6 -10    4.07    1.17
   8   6 -10    7.36    2.84
   8   6 -10    5.29    1.45
   8  -6  -9    2.17    0.98
   8   6  -9    0.71    2.29
   8   6  -9    0.12    1.11
   8  -6  -8   11.81    1.70
   8   6  -8   10.46    3.17
   8  -6  -8   11.39    1.96
   8   6  -8   18.13    2.04
   8   6  -8   10.11    1.90
   8  -6  -7  951.81   13.83
   8   6  -7  962.37   22.62
   8  -6  -7  969.26   14.03
   8   6  -7  960.45   15.93
   8   6  -7  957.22   14.70
   8   6  -6    0.14    2.34
   8   6  -6    0.73    1.35
   8  -6  -6    1.46    1.03
   8  -6  -6    0.97    1.01
   8   6  -6    4.74    1.38
   8  -6  -6    5.24    1.54
   8  -6  -5  182.98    5.54
   8  -6  -5  163.24    5.00
   8  -6  -5  174.15    6.23
   8   6  -5  171.41    5.66
   8   6  -5  180.86    6.63
  -8  -6   5  181.55    5.07
   8  -6  -4  495.30   10.82
   8   6  -4  494.02    9.92
   8   6  -4  501.78   11.57
   8  -6  -3  197.55    5.77
   8   6  -2  138.66    5.49
   8  -6  -2  129.98    4.64
   8   6  -1  880.91   14.91
   8  -6  -1  866.07   13.24
   8   6   0  278.65    7.94
   8  -6   0  268.63    6.70
  -8  -6   0  282.29    7.31
  -8  -6  -1  681.77   11.27
   8   6   1  658.82   13.02
   8  -6   1  699.37   11.27
  -8  -6  -1  692.87   12.18
  -8  -6  -2  273.09    6.62
   8   6   2  247.23    7.82
  -8  -6  -2  258.00    7.12
   8  -6   2  264.53    6.41
  -8  -6  -3  675.66   12.23
  -8  -6  -3  707.59   11.18
   8  -6   3  713.38   11.03
  -8  -6  -4    3.70    1.10
   8   6   4    0.31    1.10
  -8  -6  -4    0.69    1.03
  -8  -6  -5   70.77    3.10
   8   6   5   69.66    3.56
  -8  -6  -5   65.50    3.47
   8   6   6   21.52    2.01
  -8  -6  -6   23.74    1.81
  -8  -6  -7  401.60    6.88
   8   6   7  384.92    7.83
  -8  -6  -7  399.88    8.00
  -8  -6  -8   44.70    2.43
  -8  -6  -8   37.81    1.83
  -8  -6  -9   52.17    1.81
   8   6   9   53.20    2.39
   8   6  10   32.93    1.61
   8   7 -15    0.18    0.57
   8  -7 -14   85.18    3.25
   8  -7 -13   92.19    3.69
   8   7 -11  511.54   13.72
   8   7 -11  483.75    9.11
   8   7 -11  512.90    9.25
   8  -7 -10   44.72    3.01
   8   7 -10   44.39    4.54
   8   7 -10   42.99    2.81
   8   7 -10   48.26    2.87
   8  -7  -9  109.92    4.72
   8   7  -9  121.37    7.43
   8   7  -9  126.65    4.67
   8   7  -9  123.52    4.83
   8  -7  -8  339.93    7.30
   8   7  -8  351.39    7.98
   8   7  -8  347.15    8.46
   8   7  -8  328.28   12.46
   8   7  -7    4.95    2.63
   8   7  -7    2.97    1.43
   8  -7  -7    5.61    1.28
   8  -7  -7    2.52    1.13
   8   7  -7    2.16    1.22
   8  -7  -7    0.88    1.10
   8   7  -6  688.22   18.27
   8  -7  -6  680.18   10.89
   8  -7  -6  702.61   11.30
   8   7  -6  685.77   11.71
   8   7  -5  376.28   13.33
  -8  -7   5  390.79    7.57
   8  -7  -5  359.62    7.44
   8  -7  -5  354.68    8.77
   8   7  -5  379.82    8.37
   8  -7  -5  374.32    7.99
  -8  -7   4   16.69    1.71
   8  -7  -4   11.08    1.63
   8   7  -3  362.86    8.82
   8  -7  -3  364.50    7.91
   8   7  -2    4.05    1.44
   8  -7  -2    1.32    1.12
   8   7  -1  363.10    8.88
   8  -7  -1  376.16    7.98
   8   7   0  101.91    4.68
   8  -7   0  104.62    4.04
   8   7   1    7.00    1.63
  -8  -7  -1    6.65    1.39
   8  -7   1    4.94    1.25
  -8  -7  -2  642.34   10.58
   8  -7   2  646.05   10.38
  -8  -7  -3  660.95   10.49
   8   7   3  663.55   11.37
   8  -7   3  634.73   10.04
  -8  -7  -4   44.52    2.51
   8   7   4   41.44    2.68
  -8  -7  -5    1.59    0.92
   8   7   5    5.17    1.24
  -8  -7  -6   72.58    2.82
   8   7   6   68.62    3.00
  -8  -7  -7  318.82    5.60
  -8  -7  -8  454.73    6.26
   8   7   9   35.17    1.55
   8   8 -14    6.71    0.80
   8   8 -13   24.28    1.52
   8   8 -12  368.92    6.46
   8  -8 -12  315.44    6.58
   8   8 -11    9.25    1.29
   8  -8 -11    8.21    1.30
   8   8 -10   28.09    2.00
   8  -8 -10   30.23    2.22
   8   8 -10   23.90    3.04
   8   8  -9    3.56    1.08
   8  -8  -9    3.04    1.10
   8   8  -9    5.18    2.05
   8   8  -8  598.75    9.94
   8   8  -8  598.31   15.36
   8   8  -7  285.34    6.63
   8   8  -7  278.17   10.63
   8  -8  -6    2.03    1.06
  -8  -8   6    2.07    0.84
   8   8  -5   21.12    3.49
  -8  -8   5   23.14    1.82
   8  -8  -5   19.67    1.89
   8   8  -5   24.72    2.26
  -8  -8   4  154.47    4.55
   8   8  -4  149.92    7.99
   8   8  -4  155.42    5.24
   8  -8  -4  146.05    4.64
  -8  -8   4  139.89    4.42
  -8  -8   3    6.00    1.24
   8   8  -3    5.98    1.41
   8  -8  -3    6.80    1.33
  -8  -8   3    4.89    1.22
  -8  -8   2  354.23    7.42
   8   8  -2  327.62    7.87
   8  -8  -2  347.39    7.29
  -8  -8   2  333.43    7.15
   8  -8  -1   46.63    2.64
  -8  -8   1   44.29    2.58
  -8  -8   1   47.02    2.70
  -8  -8   0   98.31    3.73
   8  -8   0   99.50    3.73
   8  -8   1   20.17    1.78
   8  -8   2   34.66    2.12
   8   8   2   35.61    2.37
   8  -8   3  112.58    3.52
  -8  -8  -3  110.26    3.69
   8   8   3  112.52    3.92
  -8  -8  -4  114.38    3.60
   8   8   4  104.02    3.59
  -8  -8  -5   12.54    1.26
  -8  -8  -6  223.66    4.38
  -8  -8  -7   63.87    2.01
   8   9 -10    2.12    0.65
   8   9  -9  193.69    4.34
   8   9  -8  457.86   11.25
   8  -9  -8  472.52    7.16
   8  -9  -7   45.44    2.38
   8   9  -7   22.15    2.96
   8   9  -6  403.18   11.49
  -8  -9   5  175.12    4.21
   8   9  -5  171.84    7.65
   8   9  -4  135.30    6.81
  -8  -9   4  141.39    3.90
   8  -9  -4  134.53    3.93
  -8  -9   3   16.73    1.52
   8   9  -3   13.50    2.60
   8  -9  -3   15.88    1.53
   8   9  -2   25.19    3.22
  -8  -9   2   26.47    1.84
   8  -9  -2   25.99    1.83
  -8  -9   2   23.53    1.70
  -8  -9   1  124.90    3.85
   8   9  -1  120.56    6.30
   8  -9  -1  124.99    3.73
  -8  -9   1  125.17    3.69
  -8  -9   0    1.64    0.82
  -8  -9   0    1.57    0.86
   8  -9   0    1.88    0.84
   8  -9   1  313.52    5.77
  -8  -9  -1  307.39    5.84
  -8  -9  -1  295.03    5.99
   8   9   1  317.63    6.14
   8  -9   2  549.30    7.80
  -8  -9  -2  545.06    8.30
   8   9   2  539.79    8.04
  -8  -9  -2  560.22    8.15
  -8  -9  -3    1.34    0.71
  -8  -9  -5   17.22    1.10
   8 -10  -6  154.86    3.31
   8 -10  -5  276.01    4.67
   8 -10  -2  113.21    2.84
   8 -10  -1   21.45    1.23
   8 -10   0    6.34    0.74
   8 -10   1   65.52    1.85
   9   0 -18   29.93    1.94
   9   0 -17    0.48    0.80
   9   0 -17    0.54    0.89
   9   0 -16    8.78    1.58
   9   0 -15   -0.05    1.09
   9   0 -14  103.99    4.45
   9   0 -13    0.82    1.22
   9   0 -12  365.69    8.72
   9   0 -11    1.36    1.06
   9   0 -11   -0.44    1.08
   9   0 -10  336.22    8.29
   9   0 -10  323.91    7.73
   9   0  -9    0.89    1.04
   9   0  -9    0.75    1.10
   9   0  -8  266.02    6.91
   9   0  -8  280.14    7.31
   9   0  -7    0.25    1.25
   9   0  -7    0.25    0.97
   9   0  -7    0.36    1.22
   9   0  -6 1978.76   24.50
   9   0  -6 1916.92   22.89
   9   0  -6 2011.17   26.09
   9   0  -6 1920.79   24.33
   9   0  -5    0.20    1.05
   9   0  -5   -0.17    1.26
   9   0  -5    1.26    1.01
   9   0  -5    1.38    1.27
   9   0  -5    2.53    1.39
   9   0  -4  118.76    4.60
   9   0  -4  126.24    5.03
   9   0  -4  112.55    4.63
   9   0  -4  119.92    5.13
   9   0  -4  121.63    5.48
   9   0  -3    0.51    1.37
   9   0  -3   -0.38    1.18
   9   0  -3   -0.08    1.33
   9   0  -3   -0.40    1.34
   9   0  -3    0.96    1.00
   9   0  -2  459.03   11.52
   9   0  -2  440.12   10.45
   9   0  -2  456.02    9.45
   9   0  -2  482.41   10.10
   9   0  -2  451.95    9.76
   9   0  -1    3.01    1.62
   9   0  -1    2.50    1.17
   9   0  -1    1.35    1.24
   9   0  -1    2.13    1.21
   9   0   0   31.85    3.22
   9   0   0   32.46    2.71
   9   0   0   33.87    2.88
   9   0   0   29.13    2.80
   9   0   1    0.92    1.55
   9   0   1    0.46    0.95
   9   0   1    0.60    1.18
   9   0   1    2.79    1.38
   9   0   2  219.13    7.09
   9   0   2  198.44    7.98
   9   0   2  217.08    7.04
   9   0   2  217.84    6.40
   9   0   3    0.71    0.74
   9   0   3    1.49    1.29
   9   0   3    2.88    1.89
   9   0   3    4.15    1.45
   9   0   3    0.54    1.09
   9   0   4  589.81    9.57
   9   0   4  585.11   12.19
   9   0   4  580.50   11.16
   9   0   4  601.39   12.62
   9   0   5    0.61    0.79
   9   0   5    2.80    1.44
   9   0   5    0.05    1.12
   9   0   6  170.26    5.60
   9   0   6  160.13    4.68
   9   0   7    1.77    0.93
   9   0   7   -0.25    1.21
   9   0   7    1.21    1.20
   9   0   8  966.54   12.39
   9   0   8  965.37   13.65
   9   0   9   -0.05    1.04
   9   0   9    0.51    0.78
   9   0  10   50.91    2.19
   9   0  10   40.13    2.56
   9   0  11    0.91    0.78
   9   1 -19    1.28    0.63
   9  -1 -19    0.99    0.63
   9   1 -19    1.48    0.65
   9   1 -18  212.28    4.91
   9  -1 -18  211.13    4.89
   9   1 -18  223.86    5.06
   9   1 -17   29.89    2.08
   9  -1 -17   28.72    2.10
   9   1 -17   29.47    2.12
   9  -1 -16 1024.74   14.32
   9   1 -16 1032.16   14.50
   9  -1 -15    7.98    1.54
   9   1 -15    7.42    1.63
   9  -1 -14   96.70    4.24
   9   1 -14   90.10    4.17
   9  -1 -13  482.34    9.92
   9   1 -13  483.30   10.03
   9  -1 -13  461.17    9.06
   9  -1 -12   44.98    3.03
   9   1 -12   43.20    3.04
   9  -1 -12   44.45    2.76
   9  -1 -11   61.34    3.55
   9   1 -11   60.52    3.52
   9  -1 -11   59.67    3.16
   9   1 -11   60.09    3.47
   9  -1 -10  320.29    7.92
   9   1 -10  313.35    8.00
   9  -1 -10  311.26    7.31
   9   1 -10  316.93    7.90
   9   1  -9 1092.05   16.12
   9  -1  -9 1093.29   16.01
   9  -1  -9 1062.75   15.06
   9   1  -9 1120.88   16.21
   9  -1  -8  819.93   12.76
   9  -1  -8  850.08   13.59
   9   1  -8  860.40   13.73
   9   1  -8  838.64   13.70
   9   1  -8  826.05   20.34
   9   1  -7  181.50    5.91
   9  -1  -7  178.44    5.43
   9   1  -7  189.02    6.53
   9  -1  -7  187.15    6.57
   9   1  -7  173.94    9.00
   9  -1  -6  340.26    9.41
   9   1  -6  345.29    9.59
   9  -1  -6  332.19    8.51
   9   1  -6  333.83    8.61
   9   1  -6  300.21   11.73
   9   1  -6  312.51    7.87
   9  -1  -6  303.64    7.23
   9   1  -6  326.63    8.42
   9  -1  -6  337.56    8.57
   9  -1  -5    3.47    1.14
   9   1  -5    4.26    1.36
   9  -1  -5    4.21    1.46
   9   1  -5    3.41    1.38
   9  -1  -5    3.82    1.42
   9   1  -5    3.16    1.35
   9  -1  -5    2.32    1.41
   9   1  -5    2.26    1.45
   9   1  -5    3.94    2.23
   9   1  -4   95.23    4.29
   9   1  -4   90.44    4.29
   9  -1  -4   89.74    4.29
   9   1  -4   91.35    4.32
   9  -1  -4   84.93    3.88
   9   1  -4   91.13    4.54
   9  -1  -4   85.25    4.40
   9  -1  -4   83.32    4.61
   9   1  -4   91.11    4.86
   9   1  -3  687.60   12.19
   9   1  -3  701.96   12.52
   9  -1  -3  727.19   12.70
   9  -1  -3  613.41   11.50
   9   1  -3  666.02   12.38
   9  -1  -3  662.05   12.80
   9   1  -3  669.13   13.09
   9  -1  -3  681.22   13.97
   9   1  -3  665.40   14.09
   9   1  -2 2504.31   28.47
   9  -1  -2 2534.34   28.59
   9   1  -2 2532.46   28.67
   9   1  -2 2496.01   30.17
   9  -1  -2 2413.20   29.60
   9  -1  -2 2451.54   31.41
   9   1  -2 2530.65   32.08
   9   1  -2 2422.29   28.94
   9   1  -1   80.89    4.01
   9  -1  -1   81.19    4.64
   9   1  -1   78.04    4.66
   9   1  -1   84.83    4.23
   9  -1  -1   87.69    4.27
   9   1  -1   82.27    4.26
   9  -1  -1   78.04    4.20
   9  -1   0  185.06    6.19
   9   1   0  191.59    6.24
   9   1   0  184.71    6.65
   9  -1   0  181.86    7.06
   9   1   0  187.86    7.23
   9  -1   0  190.35    6.41
   9   1   0  191.69    6.44
   9  -1   1   27.05    2.59
   9   1   1   27.70    2.63
   9   1   1   27.85    2.84
   9   1   1   25.80    2.54
   9  -1   1   25.01    2.48
   9  -1   1   25.47    3.00
   9   1   1   27.41    3.16
   9  -1   1   27.74    2.28
   9   1   2  304.63    8.25
   9  -1   2  288.53    8.08
   9  -1   2  283.44    9.50
   9   1   2  291.02    9.78
   9  -1   2  313.43    8.47
   9   1   2  315.78    8.54
   9  -1   2  290.88    7.30
   9  -1   3  332.53    8.90
   9   1   3  330.28    8.92
   9   1   3  335.52    8.78
   9  -1   3  309.60   10.14
   9   1   3  317.73   10.37
   9  -1   3  328.09    7.86
   9   1   3  342.99    8.36
   9  -1   3  310.55    6.68
   9   1   4  200.05    6.40
   9  -1   4  195.78    6.07
   9   1   4  197.69    6.81
   9  -1   4  193.56    5.23
   9   1   4  186.36    4.90
   9   1   4  194.28    6.86
   9  -1   4  196.23    6.86
   9   1   5   33.70    2.74
   9  -1   5   33.11    2.62
   9   1   5   34.91    3.01
   9  -1   5   32.14    2.95
   9   1   5   30.68    2.90
   9  -1   5   31.22    2.17
   9   1   5   36.69    2.23
   9  -1   6   69.50    3.57
   9   1   6   72.11    3.73
   9  -1   6   67.07    3.99
   9   1   6   62.52    3.93
   9  -1   6   70.55    3.13
   9   1   6   70.61    3.02
   9  -1   7    1.90    1.19
   9   1   7    1.02    1.19
   9  -1   7   -0.06    1.37
   9   1   7    0.06    1.22
   9  -1   7    0.77    0.89
   9   1   7    3.08    0.96
   9  -1   8  524.27   10.77
   9   1   8  498.66   10.65
   9   1   8  612.12    9.13
   9  -1   8  634.60    9.51
   9  -1   9  259.83    6.86
   9   1   9  236.63    6.62
   9   1  10   80.51    3.07
   9   1  10   81.68    2.70
   9  -1  10   77.68    3.39
   9   1  11  220.90    4.10
   9  -1  11  207.40    4.89
   9   2 -19    6.82    0.89
   9  -2 -18    1.87    0.78
   9   2 -18    2.44    0.82
   9   2 -18    2.46    0.86
   9  -2 -17  517.38    8.44
   9   2 -17  512.27    8.53
   9   2 -17  505.65    8.74
   9  -2 -16   13.04    1.58
   9   2 -16   15.77    1.72
   9   2 -16   13.58    1.69
   9  -2 -15   18.63    1.94
   9   2 -15   22.50    2.11
   9   2 -15   23.12    2.21
   9  -2 -14   17.98    1.94
   9   2 -14   16.29    1.92
   9   2 -14   19.47    2.14
   9  -2 -13  212.51    6.19
   9   2 -13  205.84    6.24
   9   2 -13  208.35    6.42
   9   2 -12  112.79    3.97
   9  -2 -12  117.57    4.58
   9  -2 -12  125.95    4.84
   9   2 -12  116.22    4.76
   9   2 -12  125.97    5.08
   9   2 -11  318.85    7.04
   9  -2 -11  335.98    7.95
   9   2 -11  329.71    8.05
   9   2 -11  339.16    8.40
   9   2 -10  295.38    7.68
   9  -2 -10  307.82    7.66
   9   2 -10  316.36   12.83
   9   2 -10  297.62    6.91
   9  -2 -10  274.73    7.55
   9   2 -10  303.06    7.96
   9  -2  -9   24.50    2.31
   9   2  -9   23.70    2.33
   9   2  -9   23.19    2.36
   9  -2  -9   23.31    2.34
   9   2  -9   25.02    2.05
   9   2  -9   23.02    3.98
   9   2  -8  485.34   10.25
   9   2  -8  464.74   15.55
   9  -2  -8  447.22   10.08
   9   2  -8  481.13    9.11
   9  -2  -7  435.93    9.79
   9   2  -7  432.37    9.99
   9   2  -7  431.37    8.55
   9   2  -7  429.28    9.65
   9   2  -7  415.60   14.48
   9   2  -7  428.81    9.91
   9  -2  -7  435.43   10.10
   9  -2  -6  293.79    8.07
   9   2  -6  304.41    8.27
   9   2  -6  321.77    8.19
   9   2  -6  305.35   12.17
   9   2  -6  317.51    8.25
   9  -2  -6  309.32    8.28
   9  -2  -5  273.08    7.68
   9   2  -5  272.42    7.84
   9  -2  -5  264.81    8.10
   9   2  -5  268.14    7.55
   9   2  -5  264.76   11.00
   9   2  -5  289.79    7.69
   9  -2  -5  293.20    7.78
   9  -2  -4  134.92    5.44
   9   2  -4  148.96    5.81
   9  -2  -4  146.40    6.11
   9   2  -4  152.25    6.36
   9   2  -4  153.97    5.56
   9  -2  -4  155.54    5.57
   9   2  -4  143.42    8.03
   9   2  -4  155.40    5.79
   9  -2  -3    2.47    1.36
   9   2  -3    3.47    1.60
   9   2  -3    8.14    1.78
   9   2  -3    2.34    1.94
   9   2  -3    5.32    1.48
   9  -2  -3    4.02    1.36
   9   2  -3    4.01    1.38
   9  -2  -3    3.68    1.51
   9   2  -3    2.34    1.48
   9   2  -2   57.02    3.75
   9   2  -2   59.16    3.59
   9  -2  -2   60.77    3.60
   9   2  -2   59.59    3.60
   9  -2  -2   58.09    3.84
   9   2  -2   55.66    3.90
   9   2  -1  443.26   10.19
   9  -2  -1  471.06   10.02
   9   2  -1  474.18   10.13
   9  -2  -1  460.00   11.06
   9   2  -1  448.09   11.20
   9  -2   0   35.96    2.87
   9   2   0   35.30    2.85
   9   2   0   35.54    3.02
   9  -2   0   26.74    2.99
   9   2   0   33.72    3.33
   9   2   1 1415.77   19.55
   9  -2   1 1424.76   19.67
   9   2   1 1420.85   19.78
   9  -2   1 1342.71   21.94
   9   2   1 1399.00   22.62
   9   2   1 1385.56   20.71
   9   2   2  539.00   11.12
   9   2   2  527.85   11.09
   9  -2   2  523.92   10.94
   9  -2   2  487.95    9.54
   9   2   2  507.38   11.89
   9  -2   2  501.07   12.71
   9   2   2  515.40   13.15
   9  -2   3    8.61    1.55
   9   2   3    8.58    1.80
   9  -2   3    9.85    1.82
   9   2   3    7.39    1.81
   9  -2   3    6.98    2.24
   9   2   3    6.68    2.16
   9  -2   4   17.27    2.19
   9   2   4   18.13    2.31
   9  -2   4   20.74    2.12
   9   2   5  447.19    7.86
   9  -2   5  436.74   10.19
   9   2   5  435.28   10.24
   9  -2   6  120.52    5.11
   9   2   6  138.39    5.12
   9   2   6  135.11    5.41
   9   2   6  137.88    4.09
   9   2   7  472.07   10.48
   9  -2   7  554.16   11.02
   9  -2   8  272.03    7.17
   9   2   8  244.14    6.90
   9   2   9    1.93    0.75
   9   2   9    1.62    1.00
   9  -2   9    2.04    1.03
   9   2   9    2.08    0.97
   9   2  10    4.87    1.00
   9  -2  10    2.98    0.95
   9   2  10    2.13    0.88
   9   3 -19   18.91    1.18
   9   3 -18  107.73    3.25
   9   3 -17  314.50    5.91
   9   3 -17  328.53    6.57
   9   3 -16   36.80    2.21
   9   3 -16   40.35    2.51
   9  -3 -15    1.50    0.93
   9   3 -15    2.48    1.03
   9   3 -15    3.46    1.25
   9   3 -14  201.27    6.10
   9  -3 -14  198.94    5.50
   9   3 -14  195.93    5.64
   9   3 -13  374.87    8.21
   9  -3 -13  378.66    8.04
   9   3 -13  365.55    7.42
   9   3 -13  381.08    8.85
   9  -3 -13  362.55    8.19
   9  -3 -12  117.93    4.43
   9   3 -12  118.47    4.63
   9   3 -12  119.51    4.26
   9  -3 -12  106.18    4.52
   9   3 -12  125.34    5.01
   9   3 -11  206.59    6.60
   9  -3 -11  211.02    6.04
   9   3 -11  206.98    6.18
   9   3 -11  209.82   10.42
   9   3 -11  204.56    5.73
   9  -3 -11  185.06    6.18
   9   3 -10  125.24    5.19
   9   3 -10  115.55    4.63
   9   3 -10  112.45    7.93
   9   3 -10  118.74    4.40
   9  -3 -10  104.53    4.73
   9   3  -9  351.65    8.83
   9   3  -9  340.01   13.50
   9   3  -9  344.55    7.76
   9   3  -8   43.09    3.14
   9   3  -8   42.44    2.76
   9  -3  -8   40.13    3.00
   9   3  -8   41.13    3.15
   9   3  -8   36.87    4.86
   9  -3  -8   41.39    3.12
   9  -3  -7  116.19    4.91
   9   3  -7  116.78    5.05
   9   3  -7  114.54    4.43
   9   3  -7  109.39    4.92
   9   3  -7  112.33    7.77
   9  -3  -7  115.46    5.08
   9  -3  -7  129.34    4.31
   9   3  -6  268.06    6.84
   9   3  -6  274.70    7.65
   9  -3  -6  257.91    7.52
   9   3  -6  249.56   11.26
   9  -3  -6  258.02    7.36
   9   3  -6  263.15    7.65
   9   3  -5    5.20    1.50
   9  -3  -5    3.00    1.42
   9   3  -5    3.42    2.48
   9  -3  -5    3.61    1.43
   9   3  -5    3.07    1.48
   9   3  -4  696.27   12.35
   9  -3  -4  700.84   12.38
   9  -3  -4  660.69   12.72
   9   3  -4  689.41   13.32
   9   3  -4  697.33   18.19
   9  -3  -3  702.47   13.52
   9   3  -3  739.60   14.13
   9   3  -3  736.82   12.78
   9  -3  -3  743.09   12.94
   9   3  -3  782.51   13.56
   9   3  -3  755.07   18.48
   9   3  -2   14.93    2.94
   9   3  -2   13.08    2.32
   9  -3  -2   15.55    2.33
   9  -3  -2   15.78    2.05
   9   3  -2   16.89    2.07
  -9  -3   1   15.79    1.93
   9  -3  -1   12.23    1.89
   9   3  -1   10.48    1.79
   9   3  -1   11.61    2.28
   9  -3  -1   11.36    2.12
   9  -3   0  402.85    9.12
   9   3   0  402.91    9.17
   9  -3   0  380.12   10.41
   9   3   0  389.88   10.81
   9   3   1  353.11    9.55
  -9  -3  -1  383.19    8.57
   9  -3   1  359.37    8.65
   9   3   1  361.54    8.75
   9   3   1  356.65   10.68
   9   3   2  455.81   11.17
   9  -3   2  460.80    9.87
   9   3   2  466.89   10.02
   9   3   2  446.36   12.12
  -9  -3  -3  386.42    7.12
   9  -3   3  379.63    8.88
   9   3   3  380.11    9.00
   9   3   4   49.29    3.42
   9  -3   4   47.32    3.10
   9   3   4   44.26    3.08
   9   3   5  138.16    5.47
   9   3   5  127.65    5.07
   9  -3   5  126.79    4.91
   9   3   6    1.32    1.29
   9  -3   6    2.28    1.13
   9   3   6    0.80    0.94
   9   3   7   73.98    3.66
   9  -3   7   81.98    3.77
   9   3   8   87.86    3.63
  -9  -3  -8   88.31    3.74
   9   3   9    0.95    0.91
   9  -3   9    1.17    0.79
   9   3   9    0.29    0.73
  -9  -3 -10  495.02    7.95
   9   3  10  356.28    6.47
   9   3  11  123.80    3.02
   9   4 -18  411.40    6.23
   9   4 -17   38.89    2.09
   9   4 -16  111.83    3.86
   9   4 -15    9.35    1.49
   9   4 -14  124.95    4.69
   9  -4 -14  121.41    4.33
   9   4 -13   69.60    3.71
   9  -4 -13   66.39    3.46
   9   4 -13   71.84    3.22
   9   4 -12  208.32    6.45
   9   4 -12  202.11    5.69
   9   4 -11   15.36    2.07
   9   4 -11   12.70    1.71
   9  -4 -11   14.17    1.84
   9  -4 -11   13.20    1.86
   9   4 -10  864.04   14.59
   9   4 -10  860.01   13.18
   9  -4 -10  827.05   13.33
   9   4 -10  834.88   13.91
   9   4  -9   54.54    5.84
   9   4  -9   56.16    3.24
   9   4  -9   56.52    3.71
   9  -4  -9   47.09    3.32
   9  -4  -9   51.19    3.19
   9   4  -9   55.13    3.39
   9  -4  -8  561.66    9.52
   9   4  -8  514.68   16.72
   9   4  -8  528.11   10.13
   9   4  -8  536.24   11.33
   9  -4  -8  489.83   10.96
   9  -4  -8  502.09   10.22
   9   4  -8  539.75   10.96
   9  -4  -7  231.63    5.87
   9   4  -7  224.96   10.91
   9   4  -7  231.12    7.33
   9   4  -7  215.63    6.25
   9  -4  -7  202.86    6.85
   9  -4  -7  201.06    6.34
   9   4  -7  220.61    6.87
   9  -4  -6  458.71    8.47
   9   4  -6  447.14   15.23
   9   4  -6  457.49    9.36
   9   4  -6  470.55   10.75
   9  -4  -6  435.99   10.32
   9  -4  -6  430.61    9.69
   9   4  -5   16.01    2.37
   9  -4  -5   14.99    1.60
   9   4  -5   23.71    3.88
   9  -4  -5   15.38    2.10
   9   4  -5   20.85    2.24
   9   4  -4  562.37   10.97
   9  -4  -4  564.03   10.92
   9   4  -4  567.69   12.42
   9   4  -4  569.15   16.55
   9  -4  -4  567.66    9.48
   9  -4  -4  531.82   11.32
   9   4  -3   14.66    3.14
   9  -4  -3   13.43    2.13
   9   4  -3   13.91    1.90
   9  -4  -3   13.44    1.88
   9   4  -3   14.48    2.18
   9   4  -3   15.25    2.41
   9   4  -2  449.39    9.41
   9  -4  -2  438.91    9.23
   9  -4  -2  431.71   10.47
   9   4  -2  469.08   10.51
  -9  -4   2  481.32    8.96
   9   4  -1   59.06    3.35
   9  -4  -1   49.53    3.10
   9  -4  -1   52.25    3.77
   9   4  -1   56.10    3.68
  -9  -4   1   62.98    3.34
   9  -4   0  540.70   10.42
   9   4   0  548.75   10.55
   9   4   0  546.57   11.93
   9   4   1   42.31    2.89
   9  -4   1   44.83    2.93
   9  -4   1   40.16    3.49
   9   4   1   33.43    3.46
  -9  -4  -1   50.21    3.26
   9   4   1   40.99    3.40
   9  -4   2   48.02    2.97
   9   4   2   49.04    3.04
   9   4   2   56.27    3.52
   9   4   2   53.94    3.94
   9   4   3   74.10    3.97
  -9  -4  -3   70.48    3.03
  -9  -4  -3   74.91    4.11
   9   4   3   66.64    3.56
   9  -4   3   60.87    3.35
   9   4   4  145.55    5.54
  -9  -4  -4  147.26    4.19
  -9  -4  -4  142.63    5.41
   9  -4   4  125.49    4.63
   9   4   4  124.50    4.71
   9   4   5   40.39    3.06
  -9  -4  -5   36.58    2.05
  -9  -4  -5   39.75    2.93
   9  -4   5   33.62    2.38
   9   4   5   31.01    2.35
   9   4   6 1066.54   16.02
  -9  -4  -6 1153.72   16.71
   9   4   7  176.40    5.53
   9   4   7  181.04    5.42
   9   4   8   30.20    2.14
   9   4   9    3.32    0.94
   9   4  10    2.33    0.72
   9   5 -17   31.58    1.61
   9   5 -16   30.13    1.87
   9   5 -15  518.74    8.83
   9  -5 -14  503.92    9.04
   9   5 -14  499.55    9.23
   9   5 -14  515.88    8.41
   9  -5 -13   17.82    1.90
   9   5 -13   21.94    2.15
   9   5 -13   22.53    1.89
   9   5 -12  139.50    5.16
   9   5 -12  134.36    4.53
   9   5 -11  104.31    4.15
   9   5 -11  108.20    4.70
   9   5 -11  112.81    7.27
   9  -5 -10    6.50    1.50
   9   5 -10    5.50    1.37
   9   5 -10    7.03    1.64
   9   5 -10    5.42    2.55
   9   5  -9  192.50    6.60
   9   5  -9  191.20    5.88
   9  -5  -8  361.54    7.56
   9   5  -8  336.51    8.04
   9   5  -8  357.42    9.22
   9   5  -7  253.88    6.89
   9   5  -7  262.11    7.93
   9   5  -7  236.52   11.15
   9  -5  -7  246.73    6.19
   9   5  -6  127.91    5.62
   9   5  -6  116.74    7.92
   9  -5  -6  117.33    4.17
   9   5  -5  357.15    9.63
   9  -5  -5  358.49    7.53
   9   5  -5  354.65   13.27
   9   5  -4  174.58    6.83
   9   5  -4  176.68    9.33
   9  -5  -4  184.45    5.25
   9  -5  -3    4.16    1.11
   9   5  -3    2.81    2.27
   9   5  -3    2.57    1.48
   9  -5  -2   66.45    3.08
   9   5  -2   65.64    3.96
  -9  -5   2   64.22    3.25
   9  -5  -1  548.07    9.35
   9   5  -1  567.69   11.86
   9   5   0  347.60    9.28
  -9  -5   0  361.56    8.18
   9   5   1  395.32   10.07
  -9  -5  -1  412.41    8.91
   9   5   2  394.68   10.18
  -9  -5  -2  410.17    9.01
  -9  -5  -2  414.04    7.94
   9   5   2  412.30    9.34
  -9  -5  -3   82.75    3.96
  -9  -5  -3   84.41    3.35
   9   5   3   88.65    4.21
  -9  -5  -4  108.19    4.46
  -9  -5  -4  112.13    3.68
   9   5   4  106.59    4.61
  -9  -5  -5  124.58    4.67
  -9  -5  -5  132.63    3.81
   9   5   5  128.04    4.86
  -9  -5  -6   29.64    2.28
  -9  -5  -6   29.17    1.73
   9   5   6   30.72    2.42
  -9  -5  -7   24.58    1.94
   9   5   7   19.56    1.87
   9   5   8   42.61    2.25
   9   5   9  415.94    6.50
   9   5  10  171.70    3.28
   9   6 -15    3.11    0.75
   9   6 -15    2.51    0.82
   9  -6 -14    7.56    1.16
   9   6 -14    8.25    1.11
   9   6 -14    7.84    1.21
   9   6 -13  312.25    6.33
   9   6 -13  301.89    6.72
   9  -6 -12   14.35    1.72
   9   6 -12   16.35    1.68
   9   6 -12   16.79    1.91
   9   6 -11  621.14   15.93
   9   6 -11  629.65   11.24
   9   6 -11  637.89   10.42
   9   6 -10   49.04    4.92
   9  -6 -10   39.70    2.85
   9   6 -10   49.20    3.20
   9   6  -9   82.00    4.20
   9   6  -9   77.56    6.31
   9   6  -8   97.69    4.72
   9   6  -8   88.70    6.81
   9  -6  -7  100.10    4.65
   9  -6  -7  111.89    4.04
   9   6  -7  109.75    4.43
   9   6  -7  106.57    5.01
   9   6  -6    0.55    1.37
   9  -6  -6    1.29    0.97
   9   6  -5  308.55   12.20
   9  -6  -5  326.23    7.08
   9  -6  -4  429.32    8.34
   9   6  -4  439.98   14.40
   9  -6  -3  288.98    6.63
   9   6  -3  295.13    8.07
   9   6  -3  280.06   11.39
   9   6  -2   53.63    3.60
   9  -6  -2   55.26    2.86
   9   6  -1  110.34    5.02
   9  -6  -1  111.93    3.94
  -9  -6   0  289.80    6.75
   9   6   0  287.28    8.17
  -9  -6  -1  384.55    7.73
   9   6   1  372.07    9.45
  -9  -6  -1  379.44    8.23
  -9  -6  -2   27.85    2.28
   9   6   2   29.55    2.51
  -9  -6  -2   28.69    2.11
  -9  -6  -3  223.86    6.13
   9   6   3  237.25    6.61
  -9  -6  -3  245.33    5.66
  -9  -6  -4    3.50    1.11
   9   6   4    2.56    1.18
  -9  -6  -4    2.67    0.91
  -9  -6  -5  454.24    8.53
   9   6   5  473.14    8.89
  -9  -6  -5  481.48    7.56
  -9  -6  -6   78.16    3.16
   9   6   6   70.01    3.12
  -9  -6  -6   77.90    2.58
   9   6   7   34.43    2.05
  -9  -6  -7   34.62    1.52
   9   6   8   25.44    1.56
   9   7 -13    1.03    0.70
   9  -7 -12   14.97    1.55
   9   7 -12   15.51    1.46
   9   7 -11    8.38    2.26
   9   7 -11    8.29    1.35
   9   7 -10  243.28    9.25
   9   7 -10  229.04    6.09
   9   7  -9  276.45    6.46
   9   7  -9  263.85   10.22
   9  -7  -8   34.33    2.59
   9   7  -8    4.42    2.37
   9  -7  -7  466.11    8.19
   9   7  -7  461.42   14.33
   9  -7  -6   87.67    3.42
   9   7  -6   83.70    6.33
   9   7  -5  622.37   11.54
   9  -7  -5  600.28    9.69
   9   7  -4  112.24    4.69
  -9  -7   4  113.77    3.75
   9  -7  -4  109.29    3.85
   9   7  -3   37.69    2.86
   9   7  -3   34.75    4.23
  -9  -7   3   39.23    2.36
   9  -7  -3   38.46    2.33
   9   7  -2  252.73    7.17
   9  -7  -2  245.01    5.76
   9  -7  -1  311.99    6.48
   9   7  -1  315.35    8.09
   9   7   0   52.99    3.37
  -9  -7   0   57.94    2.89
  -9  -7  -1  208.00    5.28
  -9  -7  -2   19.41    1.70
   9   7   2   18.34    1.90
  -9  -7  -3   12.72    1.43
   9   7   3   13.60    1.67
  -9  -7  -4  337.31    6.11
   9   7   4  342.21    6.95
  -9  -7  -5   55.13    2.18
   9   7   5   53.05    2.47
  -9  -7  -6   65.15    2.08
   9   7   7   18.76    1.24
   9   8  -9   51.37    3.99
   9   8  -9   52.59    2.65
   9   8  -8    1.13    0.93
   9   8  -8    0.64    1.66
   9   8  -7    0.48    1.02
   9   8  -7    1.68    1.67
  -9  -8   6  660.88    9.46
   9   8  -6  656.86   15.87
   9  -8  -6  678.66    9.59
  -9  -8   5   19.60    1.65
   9  -8  -5   20.27    1.63
   9   8  -5   19.22    1.90
   9   8  -5   18.32    3.07
  -9  -8   4   78.58    3.06
  -9  -8   4   81.08    2.89
   9  -8  -4   81.60    3.01
   9   8  -4   83.38    3.62
   9   8  -4   76.55    5.49
  -9  -8   3   16.10    1.56
   9  -8  -3   13.96    1.40
   9   8  -3   15.14    1.79
  -9  -8   3   15.93    1.44
  -9  -8   2   10.87    1.34
  -9  -8   2   12.35    1.33
   9  -8  -2    9.88    1.23
   9   8  -2    9.63    1.55
   9   8  -2   12.00    2.54
  -9  -8   1  110.76    3.61
   9  -8  -1  106.41    3.31
  -9  -8   1  107.41    3.56
   9   8   0  547.61   13.63
  -9  -8   0  652.93    9.54
   9   8   1   29.92    2.05
  -9  -8  -1   29.29    1.89
  -9  -8  -2   36.87    1.97
   9   8   2   38.32    2.19
  -9  -8  -2   35.23    1.97
   9   8   3   52.22    2.34
  -9  -8  -3   56.29    2.24
   9   8   4    0.62    0.54
  -9  -8  -4    0.43    0.54
  -9  -8  -5   36.36    1.43
   9  -9  -6  185.13    3.84
   9  -9  -5   29.69    1.71
   9  -9  -4  271.22    4.85
   9  -9  -3  108.84    2.91
   9  -9  -2  354.23    5.45
  -9  -9   2  332.22    5.53
   9   9  -1    1.35    0.76
  -9  -9   1    0.34    0.61
   9   9   0    5.13    0.85
  -9  -9   0    5.78    0.83
  -9  -9  -1   16.90    1.16
  10   0 -16  417.91    7.81
  10   0 -15   -0.11    0.82
  10   0 -15    0.04    0.99
  10   0 -14    2.87    1.11
  10   0 -14    2.31    1.22
  10   0 -13    1.55    1.02
  10   0 -13    0.45    1.13
  10   0 -12   38.71    2.66
  10   0 -12   36.20    2.75
  10   0 -11    0.86    1.05
  10   0 -10  221.64    6.44
  10   0  -9    0.79    1.35
  10   0  -9    1.63    1.11
  10   0  -8    4.02    1.55
  10   0  -8    3.89    1.29
  10   0  -7    1.26    1.37
  10   0  -7    0.33    1.39
  10   0  -7    0.66    1.07
  10   0  -6    3.03    1.50
  10   0  -6    3.08    1.17
  10   0  -6    2.34    1.47
  10   0  -6    2.89    1.22
  10   0  -5    0.06    1.25
  10   0  -5    0.66    1.06
  10   0  -5    0.13    1.30
  10   0  -4  716.32   13.32
  10   0  -4  734.07   13.10
  10   0  -4  729.97   14.30
  10   0  -4  753.27   13.56
  10   0  -3    1.17    1.19
  10   0  -3    0.83    1.66
  10   0  -3    1.43    1.26
  10   0  -2  105.52    5.51
  10   0  -2  110.91    5.09
  10   0  -2  123.26    5.24
  10   0  -2  109.14    4.62
  10   0  -1   -0.16    1.55
  10   0  -1   -0.55    1.51
  10   0  -1    0.19    1.21
  10   0  -1    0.29    1.09
  10   0   0 1130.92   20.02
  10   0   0 1125.73   17.26
  10   0   0 1181.17   17.89
  10   0   1    0.24    1.27
  10   0   1    0.63    1.66
  10   0   1    0.09    0.93
  10   0   1    0.76    1.16
  10   0   2  149.80    7.10
  10   0   2  158.03    5.94
  10   0   2  158.41    5.88
  10   0   2  155.60    5.15
  10   0   3    0.24    0.95
  10   0   3    0.86    1.20
  10   0   3    0.12    1.22
  10   0   4  525.42    9.73
  10   0   4  467.30   10.34
  10   0   5    0.62    0.99
  10   0   5    2.08    1.14
  10   0   6  315.96    6.83
  10   0   6  223.77    6.58
  10   0   7    0.69    0.93
  10   0   7    0.05    0.88
  10   0   8  118.55    4.14
  10   0   9    0.72    0.72
  10  -1 -18    2.00    0.73
  10   1 -17    4.28    0.95
  10   1 -16    1.43    0.92
  10  -1 -16    1.36    0.93
  10   1 -16    0.57    0.85
  10   1 -15  207.08    5.55
  10  -1 -15  200.78    5.46
  10   1 -15  205.06    5.56
  10   1 -14  154.60    5.02
  10  -1 -14  154.21    5.03
  10   1 -14  152.12    5.04
  10   1 -13  454.07    9.24
  10  -1 -13  431.32    8.95
  10   1 -13  434.97    9.10
  10   1 -12  343.79    8.14
  10  -1 -12  333.05    7.96
  10   1 -12  343.58    8.16
  10   1 -11   11.14    1.79
  10  -1 -11    9.25    1.45
  10  -1 -10   47.37    2.87
  10   1 -10   59.45    3.49
  10  -1  -9  197.17    6.71
  10   1  -9  198.32    6.85
  10  -1  -9  186.58    5.71
  10   1  -9  191.88    6.27
  10  -1  -8  224.21    7.23
  10   1  -8  230.43    7.47
  10   1  -8  233.13    7.00
  10  -1  -8  214.95    6.23
  10  -1  -7  168.37    5.55
  10   1  -7  182.49    6.21
  10  -1  -7  174.35    6.38
  10   1  -7  175.23    6.51
  10   1  -7  173.73    8.84
  10   1  -7  171.95    6.45
  10  -1  -7  181.82    6.57
  10  -1  -6 1212.60   18.65
  10   1  -6 1235.21   19.01
  10  -1  -6 1235.84   18.72
  10   1  -6 1224.97   18.63
  10   1  -6 1205.96   18.09
  10  -1  -6 1177.68   16.95
  10   1  -6 1260.30   17.65
  10   1  -5   58.94    3.49
  10  -1  -5   55.70    3.37
  10   1  -5   57.05    3.69
  10  -1  -5   56.08    3.81
  10   1  -5   50.01    3.77
  10   1  -5   58.26    3.76
  10  -1  -5   59.25    3.80
  10  -1  -4  150.21    6.18
  10   1  -4  146.14    6.14
  10   1  -4  151.42    5.23
  10   1  -4  157.18    5.74
  10   1  -4  153.78    6.00
  10   1  -4  149.50    5.80
  10  -1  -4  154.15    5.85
  10   1  -3  198.03    6.64
  10  -1  -3  199.52    6.64
  10  -1  -3  195.21    7.17
  10   1  -3  184.71    7.16
  10   1  -3  203.62    6.67
  10   1  -3  199.39    6.12
  10  -1  -2   17.70    2.32
  10   1  -2   18.69    2.39
  10  -1  -2   14.71    2.50
  10   1  -2   18.08    2.69
  10   1  -2   19.89    2.38
  10   1  -2   18.51    2.13
  10  -1  -1  392.00    9.48
  10   1  -1  375.07    9.35
  10   1  -1  383.17    9.06
  10  -1  -1  373.09   10.52
  10   1  -1  377.33   10.86
  10   1  -1  398.21   10.02
  10  -1   0  533.72   13.12
  10   1   0  548.64   13.49
  10   1   0  561.72   11.26
  10  -1   0  513.85   10.57
  10   1   0  545.13   12.10
  10   1   0  513.33    9.83
  10  -1   0  562.09   11.48
  10   1   0  548.22   11.40
  10   1   1  106.31    4.86
  10  -1   1  105.39    5.91
  10   1   1  109.69    6.08
  10   1   1  104.14    4.30
  10  -1   1  112.46    5.00
  10   1   1  110.52    5.01
  10   1   2   72.83    4.05
  10  -1   2   66.61    4.78
  10   1   2   67.61    4.91
  10   1   2   68.07    3.51
  10  -1   2   70.66    3.36
  10  -1   2   70.87    4.01
  10   1   2   73.97    4.12
  10   1   3   55.04    3.19
  10  -1   3   56.11    3.01
  10   1   3   55.71    3.63
  10  -1   3   52.76    3.42
  10   1   3   54.50    3.49
  10  -1   4  366.22    7.76
  10   1   4  366.87    8.09
  10   1   4  367.34    8.97
  10  -1   4  329.59    8.41
  10   1   4  318.24    8.36
  10  -1   5  276.78    7.49
  10   1   5  265.89    7.44
  10  -1   5  347.03    7.32
  10   1   5  343.28    7.58
  10  -1   6    3.52    1.23
  10   1   6    5.06    1.26
  10   1   6    5.99    1.30
  10  -1   7   27.56    2.20
  10   1   7   30.26    2.32
  10  -1   8   50.79    2.66
  10   1   8   46.60    2.59
  10  -1   9    5.73    1.00
  10   1   9    3.95    0.92
  10   2 -18   18.10    1.26
  10   2 -18   16.80    1.24
  10   2 -17  101.97    3.31
  10  -2 -17  106.96    3.40
  10   2 -17  105.43    3.43
  10   2 -16    2.94    1.03
  10   2 -15  259.93    6.34
  10   2 -14   45.62    2.88
  10   2 -13  266.34    7.07
  10   2 -12   44.74    3.06
  10   2 -11  104.95    4.65
  10   2 -10  236.11    7.07
  10  -2 -10  238.24    7.20
  10   2 -10  248.81    7.53
  10   2  -9  449.94   14.81
  10   2  -9  454.88   10.15
  10  -2  -9  452.25   10.22
  10   2  -9  471.54   10.66
  10   2  -8  203.65    9.95
  10   2  -8  220.56    7.07
  10  -2  -8  225.98    7.07
  10   2  -8  228.76    7.31
  10   2  -7   36.43    4.54
  10   2  -7   37.92    3.06
  10  -2  -7   46.16    3.39
  10   2  -7   47.45    3.50
  10   2  -6    4.66    2.45
  10  -2  -6    3.97    1.57
  10   2  -6    5.08    1.68
  10   2  -6    6.39    1.72
  10  -2  -6    5.25    1.71
  10   2  -6    4.67    1.58
  10  -2  -5  844.71   15.20
  10   2  -5  835.71   15.37
  10   2  -5  862.07   15.12
  10   2  -5  853.54   14.75
  10  -2  -5  866.78   14.95
  10   2  -5  879.19   14.54
  10  -2  -4   22.11    2.65
  10   2  -4   22.01    2.70
  10   2  -4   21.81    2.62
  10   2  -4   23.02    3.65
  10   2  -4   22.68    2.42
  10  -2  -4   21.53    2.43
  10   2  -4   23.19    2.47
  10  -2  -3  168.31    6.71
  10   2  -3  167.05    6.81
  10   2  -3  171.08    6.20
  10   2  -3  169.29    6.05
  10  -2  -3  168.56    6.03
  10  -2  -2    3.58    1.62
  10   2  -2    1.13    1.59
  10   2  -2    2.40    1.29
  10   2  -2    1.96    1.51
  10  -2  -2    2.71    1.43
  10   2  -2    5.27    1.57
  10   2  -1   16.09    2.29
  10   2  -1   14.50    1.98
  10  -2  -1   16.86    2.19
  10   2  -1   16.67    2.18
  10   2  -1   15.56    2.58
  10  -2  -1   13.29    2.35
  10   2   0  169.47    7.32
  10  -2   0  161.05    6.98
  10   2   0  167.93    6.53
  10   2   0  163.74    5.92
  10  -2   0  169.32    5.98
  10   2   0  167.55    6.00
 -10  -2   0  173.12    5.26
  10   2   1  747.23   13.35
  10   2   1  708.00   14.27
  10  -2   1  714.74   15.34
  10   2   1  734.88   15.89
  10  -2   1  726.40   13.10
  10   2   1  752.26   13.40
  10   2   2  280.20    7.25
  10   2   2  271.39    7.79
  10  -2   2  246.78    8.78
  10   2   2  255.53    9.19
  10  -2   2  266.70    7.52
  10   2   2  275.15    7.72
  10  -2   3    7.28    1.52
  10   2   3    7.40    1.61
  10   2   3    8.18    1.63
  10   2   3   10.24    1.93
  10  -2   4   28.75    2.47
  10   2   4   24.60    2.34
  10   2   4   31.40    2.43
  10   2   4   29.95    2.71
  10  -2   5   54.97    3.19
  10   2   5   50.15    3.11
  10  -2   6   13.99    1.68
  10   2   6   11.51    1.61
  10  -2   7  293.46    6.63
  10   2   7  245.15    6.26
 -10  -2  -8    0.69    0.71
  10   2   8    0.33    0.75
  10  -2   8    1.74    0.80
  10   2   8    0.60    0.70
  10   3 -17   12.77    1.16
  10   3 -16   31.28    1.95
  10   3 -15   27.60    2.07
  10  -3 -14   90.46    3.71
  10   3 -14   91.38    3.83
  10  -3 -13  220.98    6.14
  10   3 -13  213.00    6.20
  10  -3 -12   86.73    4.01
  10   3 -12   87.00    4.13
  10  -3 -11   88.21    4.15
  10   3 -11   94.86    4.43
  10   3 -10    0.68    2.13
  10   3 -10    1.50    1.30
  10  -3 -10    1.73    1.20
  10   3  -9  385.26   13.73
  10  -3  -9  376.52    9.02
  10   3  -9  386.40    9.39
  10  -3  -8  583.91   11.63
  10   3  -8  603.03   12.13
  10   3  -7   65.99    6.00
  10  -3  -7   76.40    4.11
  10   3  -7   77.41    4.30
  10   3  -6   30.16    4.33
  10  -3  -6   28.73    2.75
  10   3  -6   31.27    2.93
  10   3  -5  189.89    6.46
  10   3  -5  161.94    8.87
  10   3  -5  175.82    6.20
  10  -3  -5  173.03    6.20
  10  -3  -5  173.11    6.37
  10   3  -5  183.28    6.82
  10   3  -4   78.68    4.21
  10   3  -4   76.81    4.11
  10  -3  -4   78.84    4.12
  10   3  -4   80.85    4.66
  10  -3  -4   73.93    4.32
  10   3  -3  197.16    6.73
  10   3  -3  202.15    6.44
  10  -3  -3  192.67    6.30
  10   3  -3  174.40    8.69
  10  -3  -3  195.01    7.05
  10   3  -3  193.13    7.35
  10   3  -2  264.27    7.92
  10  -3  -2  265.53    8.42
  10   3  -2  265.21    8.73
  10   3  -2  266.47    7.36
  10  -3  -2  265.58    7.32
  10   3  -1  118.34    5.47
  10   3  -1  122.09    5.01
  10   3  -1  124.59    5.04
  10  -3  -1  116.75    4.83
  10  -3  -1  112.63    5.72
  10   3  -1  114.16    5.93
  10  -3   0  353.36    8.55
  10   3   0  362.45    8.73
  10   3   0  371.05    8.90
  10  -3   0  335.00    9.96
  10   3   0  347.02   10.41
  10  -3   1   34.43    2.71
  10   3   1   34.01    2.71
  10  -3   1   29.92    3.21
  10   3   1   29.15    3.32
 -10  -3  -1   38.95    2.79
  10   3   1   32.53    2.82
  10   3   2  114.23    4.97
  10  -3   2  100.09    4.36
  10   3   2  104.50    4.48
 -10  -3  -2  104.15    3.38
 -10  -3  -2  113.69    4.55
  10  -3   3   95.69    4.16
  10   3   3   97.83    4.24
  10   3   4    1.71    1.16
 -10  -3  -4    0.96    0.94
  10  -3   4    0.19    0.96
  10   3   4    1.33    0.95
  10   3   5  292.08    7.41
 -10  -3  -5  279.09    6.90
  10   3   5  289.51    6.80
 -10  -3  -6  432.65    8.27
  10   3   6  430.14    7.95
 -10  -3  -7   64.80    3.03
  10   3   7   61.01    2.74
 -10  -3  -8   25.45    1.76
  10   3   9    5.74    0.82
  10   4 -17   41.64    1.83
  10   4 -16   81.90    2.97
  10   4 -15  145.23    4.38
  10   4 -14  234.49    6.06
  10   4 -13  133.92    4.44
  10   4 -13  144.40    4.99
  10   4 -12  275.86    6.86
  10   4 -12  294.23    6.33
  10   4 -12  298.83    7.59
  10   4 -11  215.53    6.24
  10   4 -11  217.29    5.64
  10   4 -10  452.44    9.61
  10   4 -10  446.65   14.51
  10   4  -9  137.42    5.28
  10   4  -9  146.95    5.79
  10   4  -9  130.51    8.10
  10  -4  -8   47.02    3.11
  10   4  -8   53.17    3.45
  10   4  -8   50.61    3.61
  10   4  -8   48.67    5.25
  10   4  -7  109.96    4.96
  10  -4  -7  103.18    4.65
  10   4  -7  111.83    5.28
  10   4  -7   95.26    7.05
  10  -4  -6  172.97    6.13
  10   4  -6  174.28    6.41
  10   4  -6  177.54    6.66
  10   4  -6  158.88    8.98
  10  -4  -5   10.83    1.97
  10   4  -5   12.16    2.17
  10   4  -5   12.83    2.25
  10   4  -5   12.59    3.08
  10   4  -4  632.00   11.84
  10  -4  -4  625.53   11.69
  10  -4  -4  637.54   12.69
  10   4  -4  661.35   13.49
  10   4  -4  613.54   17.14
  10   4  -3    7.81    1.61
  10  -4  -3    8.30    1.59
  10  -4  -3    6.20    1.79
  10   4  -3    6.67    1.93
  10   4  -3    7.00    2.45
  10   4  -2    1.63    1.37
  10   4  -2    0.24    1.75
  10   4  -2    1.22    1.12
  10  -4  -2    1.35    1.14
  10  -4  -2    0.21    1.53
  10   4  -2    1.10    1.56
  10  -4  -1  125.58    5.70
  10   4  -1  128.99    6.11
  10   4  -1  140.72    5.94
  10   4  -1  130.29    7.15
  10   4  -1  137.68    4.96
  10  -4  -1  127.73    4.72
  10   4   0    1.57    1.24
  10  -4   0    0.72    1.39
  10   4   0    1.36    1.52
  10   4   0    1.58    1.05
  10  -4   0    1.33    1.00
  10   4   0    0.63    1.50
 -10  -4   0    1.85    1.04
 -10  -4  -1  436.68    7.70
  10   4   1  388.79    8.52
  10  -4   1  390.38    8.31
  10   4   1  420.61   10.48
 -10  -4  -1  452.19    8.86
 -10  -4  -2  955.54   13.92
 -10  -4  -2  951.57   12.08
  10   4   3   57.55    3.47
 -10  -4  -3   58.69    3.16
 -10  -4  -3   60.84    2.50
 -10  -4  -4   15.48    1.78
  10   4   4   19.37    2.18
 -10  -4  -5   88.70    3.63
  10   4   5   92.39    3.69
  10   4   5   90.64    3.96
  10   4   6   83.26    3.27
 -10  -4  -6   77.64    3.19
 -10  -4  -7    2.48    0.83
  10   4   9   43.57    1.61
  10   5 -15   72.13    2.78
  10   5 -14  226.10    5.52
  10   5 -13   14.80    1.71
  10   5 -12    1.00    1.16
  10   5 -11    1.15    1.17
  10   5 -10   24.76    2.52
  10   5 -10   26.88    3.80
  10   5  -9    1.99    1.49
  10   5  -9    3.82    2.32
  10   5  -8  508.22   15.59
  10   5  -8  569.32   11.78
  10   5  -7  423.00   14.34
  10   5  -7  494.19   11.08
  10   5  -6    1.47    1.38
  10   5  -6    2.57    2.11
  10   5  -6    3.41    1.71
  10   5  -5   23.56    3.83
  10   5  -5   25.41    2.55
  10   5  -4   20.73    3.62
  10   5  -4   20.30    2.39
  10   5  -3    2.21    1.96
  10   5  -3    2.92    1.55
  10   5  -2  117.77    6.99
  10   5  -2  129.44    5.49
 -10  -5   1  471.35    8.56
  10   5  -1  470.00   10.71
 -10  -5   0   53.97    2.84
  10   5   0   47.72    3.54
 -10  -5   0   47.70    2.55
 -10  -5  -1    1.66    0.94
  10   5   1    0.36    1.22
 -10  -5  -1    0.37    0.84
 -10  -5  -2   19.96    1.84
  10   5   2   21.36    2.20
 -10  -5  -2   22.54    1.70
 -10  -5  -3   66.36    3.08
  10   5   3   71.62    3.59
 -10  -5  -3   72.91    2.71
 -10  -5  -4    5.91    1.14
  10   5   4    7.31    1.48
 -10  -5  -4    7.91    1.01
 -10  -5  -5    4.78    1.02
 -10  -5  -5    5.13    0.75
  10   5   5    4.80    1.12
  10   5   5    4.19    1.20
 -10  -5  -6  132.41    3.74
  10   5   6  135.91    3.82
  10   5   8   29.25    1.35
  10   6 -14    0.37    0.58
  10   6 -13  130.80    3.92
  10   6 -12    2.45    1.06
  10   6 -11  763.04   12.08
  10   6 -10    0.93    1.13
  10   6  -9   60.75    3.50
  10   6  -8   28.36    3.86
  10   6  -7    1.46    2.16
  10   6  -7    1.10    1.23
  10   6  -6  112.65    7.10
  10   6  -6  136.14    5.14
  10   6  -5  388.82   13.09
  10   6  -5  458.86    9.80
  10   6  -4  330.66   11.86
  10   6  -4  370.99    8.84
  10   6  -3  307.47   11.24
  10   6  -3  342.72    8.53
  10   6  -2  200.74    8.81
  10   6  -2  247.47    7.21
  10   6  -1  227.61    6.99
 -10  -6   1  226.13    5.48
  10   6   0    7.18    1.76
  10   6   0    7.31    1.46
  10   6   0    6.34    2.06
 -10  -6   0    7.79    1.22
 -10  -6  -1    8.91    1.24
  10   6   1    7.14    1.47
 -10  -6  -2   69.97    2.70
  10   6   2   69.08    3.34
 -10  -6  -3  877.80   10.73
  10   6   3  872.76   12.59
 -10  -6  -4    1.93    0.66
  10   6   4    1.46    0.97
  10   6   5  135.04    3.69
  10   6   5  136.16    3.79
 -10  -6  -5  128.97    2.78
  10   7 -13   39.16    1.74
  10   7 -12  246.21    5.05
  10   7 -11    6.88    1.12
  10   7 -10   58.40    2.77
  10   7  -9    0.95    1.53
  10   7  -9    1.27    0.98
  10   7  -8    6.57    1.35
  10   7  -7  201.36    5.66
  10   7  -6   14.53    2.85
  10   7  -6   14.23    1.77
  10   7  -5   13.04    2.74
  10   7  -5   15.40    1.87
  10   7  -4    1.94    1.89
  10   7  -4    6.44    1.50
  10   7  -3    3.96    2.04
  10   7  -3    5.49    1.41
 -10  -7   2  277.50    5.47
 -10  -7   2  268.57    5.76
 -10  -7   1  422.47    7.25
  10   7  -1  438.59    8.33
  10   7  -1  423.09    8.81
 -10  -7   1  444.29    7.22
  10   7   0   15.38    2.41
 -10  -7   0   18.33    1.50
  10   7   0   20.41    1.83
 -10  -7  -1    4.27    0.94
  10   7   1    3.28    1.04
 -10  -7  -2   33.56    1.73
  10   7   2   32.99    2.10
 -10  -7  -3   18.70    1.25
  10   7   3   14.66    1.38
 -10  -7  -4  278.51    4.23
  10   7   4  254.45    4.87
  10   8  -9   43.54    2.00
  10   8  -8  107.68    3.31
  10   8  -7    0.43    0.77
  10   8  -6  291.01    5.93
 -10  -8   6  264.64    4.78
  10   8  -5   17.41    1.63
 -10  -8   5   17.43    1.29
  10   8  -4    3.73    0.98
 -10  -8   4    2.94    0.78
 -10  -8   3    6.13    0.92
  10   8  -2  446.60    7.55
  10   8  -1    8.75    1.18
  10   8   0  132.02    3.61
 -10  -8   0  125.79    3.13
  10   8   1   28.74    1.63
 -10  -8  -1   27.17    1.42
 -10  -8  -2  139.70    2.84
  11   0 -17    0.23    0.65
  11   0 -16  282.88    5.97
  11   0 -15    0.91    0.96
  11   0 -14    0.41    0.99
  11   0 -13    0.40    1.13
  11   0 -12   30.80    2.61
  11   0 -11    0.18    1.20
  11   0 -11   -0.05    0.94
  11   0 -10  681.41   12.85
  11   0 -10  645.92   11.39
  11   0  -9    0.19    1.24
  11   0  -9    0.31    1.08
  11   0  -8   22.94    2.62
  11   0  -8   23.49    2.27
  11   0  -7    1.99    1.57
  11   0  -7    0.45    1.08
  11   0  -6    1.90    1.52
  11   0  -6    3.06    1.62
  11   0  -5    1.22    1.41
  11   0  -5    0.59    1.58
  11   0  -4    2.12    1.30
  11   0  -4    1.67    1.36
  11   0  -4    2.54    1.77
  11   0  -3   -0.25    1.23
  11   0  -3   -0.08    1.65
  11   0  -3   -0.06    1.35
  11   0  -2  890.41   17.11
  11   0  -2  917.85   15.14
  11   0  -1    0.69    1.82
  11   0  -1    0.24    1.27
  11   0   0  130.69    4.89
  11   0   0  131.90    5.29
  11   0   0  123.72    6.28
  11   0   1    0.29    1.15
  11   0   1    0.43    1.81
  11   0   2   41.78    2.93
  11   0   3    0.41    1.00
  11   0   4  603.01   10.68
  11   0   5    0.38    0.83
  11   0   6  102.64    3.65
  11  -1 -17   60.68    2.27
  11   1 -17   58.74    2.27
  11  -1 -16  123.98    3.77
  11   1 -16  121.33    3.74
  11   1 -15    4.31    1.03
  11  -1 -15    3.79    1.11
  11   1 -15    4.45    1.17
  11  -1 -14  105.15    4.09
  11   1 -14  104.85    4.15
  11   1 -14  103.21    3.77
  11  -1 -13  115.89    4.58
  11   1 -13  112.62    4.52
  11   1 -13  117.07    4.25
  11  -1 -12  247.31    6.96
  11   1 -12  243.81    6.98
  11   1 -12  247.12    6.50
  11  -1 -11  246.15    7.17
  11   1 -11  249.57    7.29
  11   1 -11  244.41    6.72
  11  -1 -10   72.55    4.06
  11   1 -10   75.63    4.17
  11   1 -10   72.91    3.79
  11   1  -9    6.56    1.58
  11  -1  -9    8.99    1.85
  11   1  -9    7.62    1.84
  11   1  -8   11.82    1.93
  11  -1  -8    9.54    1.95
  11   1  -8    9.40    2.03
  11   1  -7  410.55    9.62
  11  -1  -7  389.03    9.88
  11   1  -7  419.07   10.36
  11   1  -7  414.35    9.07
  11   1  -6 1449.25   20.41
  11   1  -6 1468.72   19.55
  11   1  -6 1449.91   20.70
  11  -1  -6 1456.98   20.72
  11  -1  -6 1400.73   21.03
  11   1  -6 1459.66   21.49
  11   1  -5   34.15    2.84
  11   1  -5   37.81    3.13
  11  -1  -5   34.01    3.03
  11  -1  -5   35.22    3.27
  11   1  -5   33.09    3.31
  11   1  -4  258.11    7.54
  11   1  -4  252.92    7.62
  11  -1  -4  267.42    7.79
  11  -1  -4  251.67    8.27
  11   1  -4  270.96    8.69
  11   1  -3  162.36    6.06
  11   1  -3  167.07    6.03
  11  -1  -3  160.17    5.87
  11  -1  -3  151.25    6.54
  11   1  -3  163.77    6.89
  11  -1  -2   40.13    3.66
  11   1  -2   45.09    3.86
  11   1  -2   42.40    3.17
  11  -1  -2   39.88    3.04
  11   1  -2   42.02    2.88
  11   1  -2   42.59    3.35
  11   1  -1   43.42    3.02
  11  -1  -1   42.51    3.84
  11   1  -1   45.03    3.96
  11  -1  -1   41.78    3.08
  11   1  -1   39.51    3.03
  11   1   0  356.75    8.54
  11  -1   0  360.86   10.54
  11   1   0  357.03   10.63
  11  -1   0  366.12    8.85
  11   1   0  368.96    8.94
  11   1   1  135.77    5.10
  11  -1   1  124.82    6.13
  11   1   1  124.72    6.28
  11  -1   1  132.35    5.14
  11   1   1  129.58    5.11
  11  -1   2   68.74    3.67
  11   1   2   65.04    3.59
  11   1   2   71.46    3.68
  11  -1   3   37.99    2.71
  11   1   3   39.09    2.77
 -11  -1  -3   42.11    2.38
  11  -1   4  117.31    4.32
 -11  -1  -4  125.55    3.96
  11   1   5  127.52    3.72
  11  -1   5   99.02    3.80
  11   1   5   90.87    3.69
 -11  -1  -5  121.29    3.76
  11  -1   6    0.41    0.71
  11   1   6    0.35    0.70
  11   1   6    0.94    0.71
 -11  -1  -6    0.68    0.62
  11   2 -16   54.37    2.29
  11   2 -16   50.51    2.26
  11   2 -15  225.48    5.27
  11  -2 -15  212.99    5.21
  11   2 -15  212.82    5.27
  11   2 -14   66.39    3.09
  11  -2 -14   68.70    3.16
  11   2 -14   65.27    3.15
  11   2 -13  127.41    4.51
  11  -2 -13  122.23    4.45
  11   2 -13  122.76    4.57
  11   2 -12  139.20    4.95
  11  -2 -12  138.87    5.00
  11   2 -12  142.74    5.16
  11   2 -11   85.94    4.05
  11  -2 -11   84.79    4.06
  11   2 -11   83.50    4.14
  11   2 -10  193.31    6.24
  11  -2 -10  194.59    6.29
  11   2 -10  198.20    6.51
  11   2  -9   19.68    2.26
  11   2  -9   21.01    2.08
  11  -2  -9   22.09    2.36
  11   2  -9   21.51    2.45
  11   2  -8  144.50    5.67
  11   2  -8  149.92    5.28
  11  -2  -8  136.56    5.52
  11   2  -8  140.88    5.77
  11   2  -7  282.54    8.07
  11   2  -7  294.85    7.65
  11  -2  -7  280.92    8.13
  11   2  -7  278.65    8.27
  11   2  -6   16.57    2.32
  11  -2  -6   14.84    2.31
  11   2  -6   16.65    2.46
  11   2  -6   17.22    2.13
  11   2  -5  140.26    5.64
  11  -2  -5  142.35    5.67
  11  -2  -5  137.67    5.95
  11   2  -5  147.42    6.25
  11   2  -5  148.72    5.60
  11   2  -4    2.40    1.37
  11   2  -4    2.16    1.18
  11  -2  -4    2.04    1.53
  11   2  -4    1.92    1.68
  11   2  -4    3.81    1.55
  11  -2  -4    4.50    1.51
  11   2  -3  414.67    9.60
  11  -2  -3  433.50    9.72
  11   2  -3  437.84   11.31
  11   2  -3  443.65   10.28
  11  -2  -3  419.67   10.80
  11   2  -3  439.89    9.28
  11   2  -2  275.31    8.16
  11  -2  -2  270.02    8.73
  11   2  -2  292.46    9.35
  11   2  -2  271.84    7.51
  11  -2  -2  273.75    7.49
  11   2  -2  272.60    7.26
  11   2  -1    1.69    1.44
  11  -2  -1    1.76    1.65
  11   2  -1    1.51    1.76
  11   2  -1    0.92    1.20
  11   2  -1    2.46    1.30
  11  -2  -1    3.51    1.39
  11  -2   0  128.81    6.10
  11   2   0  133.67    6.35
  11   2   0  142.89    5.29
  11   2   0  135.73    5.17
  11  -2   0  131.11    5.02
  11   2   1   78.03    3.94
  11  -2   1   74.08    3.74
  11   2   1   74.40    3.77
  11   2   2   58.97    3.40
 -11  -2  -2   63.36    3.07
  11  -2   2   52.67    3.08
  11   2   2   53.05    3.15
  11   2   3  260.14    6.76
 -11  -2  -3  259.82    6.18
  11  -2   3  225.68    6.15
  11   2   3  204.85    5.98
  11   2   4  152.06    4.28
 -11  -2  -4  152.98    4.58
  11   2   5   37.13    2.08
  11  -2   5   28.44    2.02
  11   2   5   24.05    1.90
 -11  -2  -5   37.46    2.21
  11   2   6    2.18    0.75
  11   2   6    0.70    0.67
  11   3 -15  104.85    3.25
  11   3 -14   -0.03    0.87
  11   3 -13   48.01    2.73
  11   3 -12   51.41    3.03
  11  -3 -11  139.28    4.89
  11   3 -11  149.80    5.24
  11  -3 -10  173.74    5.67
  11   3 -10  180.40    5.95
  11  -3  -9    2.66    1.30
  11   3  -9    4.10    1.52
  11   3  -9    4.19    1.35
  11   3  -9    2.54    1.44
  11   3  -8  266.83    7.79
  11   3  -8  268.98    7.18
  11   3  -8  238.62    9.79
  11   3  -8  247.25    7.41
  11  -3  -8  256.77    7.35
  11   3  -7   81.74    4.45
  11   3  -7   79.75    4.01
  11   3  -7   72.70    5.54
  11  -3  -7   77.78    4.19
  11   3  -7   79.02    4.35
  11   3  -6    2.38    1.23
  11   3  -6    0.74    1.36
  11   3  -6    1.90    1.87
  11  -3  -6    1.21    1.29
  11   3  -6   -0.55    1.57
  11   3  -5  232.59    6.29
  11   3  -5  235.65    7.10
  11  -3  -5  228.08    7.37
  11   3  -5  233.90    7.77
  11   3  -4  325.06    8.27
  11  -3  -4  318.38    8.12
  11   3  -4  331.05    9.46
  11   3  -4  335.11    8.66
  11  -3  -4  310.13    8.79
  11   3  -4  337.11    7.78
  11   3  -3  152.51    5.52
  11  -3  -3  147.34    5.34
  11   3  -3  154.78    5.95
  11  -3  -3  136.29    5.98
  11   3  -3  155.19    6.55
  11   3  -3  159.08    5.36
  11   3  -2  312.78    7.91
  11  -3  -2  322.88    7.90
  11   3  -2  333.98    8.87
  11  -3  -2  299.33    8.89
  11   3  -2  318.84    9.59
  11   3  -2  324.80    7.90
  11   3  -1  459.75    9.48
  11  -3  -1  456.01    9.30
  11   3  -1  493.70    9.94
  11  -3  -1  435.29   10.88
  11   3  -1  455.79   11.59
  11   3  -1  485.15   10.99
  11   3   0   35.41    3.42
 -11  -3   0   37.18    1.96
  11   3   0   36.51    2.61
  11  -3   0   36.53    2.58
  11   3   0   37.08    2.78
  11   3   1   72.40    3.50
  11  -3   1   74.22    3.46
  11   3   1   84.02    3.99
 -11  -3  -1   84.28    3.28
  11   3   2   20.68    1.93
  11  -3   2   21.83    1.94
 -11  -3  -2   26.70    1.94
  11   3   2   26.39    2.35
  11   3   3   13.84    1.52
  11   3   3    9.23    1.36
  11  -3   3   11.30    1.41
 -11  -3  -3   13.54    1.45
  11   3   3   13.62    1.79
 -11  -3  -4   31.54    1.99
  11   3   4   35.36    2.08
 -11  -3  -5   23.38    1.63
  11   3   5   23.26    1.62
  11   3   6  247.05    4.76
  11   3   7   52.48    1.83
  11   4 -15    0.78    0.69
  11   4 -14  446.74    7.84
  11   4 -13    7.97    1.35
  11   4 -12   45.21    2.81
  11   4 -11  173.58    5.59
  11   4 -10  118.22    4.80
  11   4 -10  109.25    4.30
  11   4  -9   48.56    3.01
  11   4  -9   46.63    4.41
  11   4  -9   48.17    3.31
  11   4  -9   44.29    2.98
  11   4  -8  514.10   10.09
  11   4  -8  441.94   13.28
  11   4  -8  498.57   10.76
  11   4  -8  457.77    9.88
  11   4  -7   64.04    3.60
  11   4  -7   53.10    4.83
  11   4  -7   54.81    3.73
  11   4  -7   57.39    3.59
  11   4  -6   16.01    3.01
  11   4  -6   18.64    2.15
  11   4  -6   16.50    2.24
  11   4  -5   50.68    3.35
  11   4  -5   43.64    4.38
  11   4  -5   46.87    3.48
  11   4  -4  268.33    8.13
  11   4  -4  285.86    7.84
  11   4  -3   52.74    3.10
  11   4  -3   46.15    3.57
  11   4  -2  243.05    6.57
  11   4  -2  211.29    7.26
  11   4  -1   29.23    2.46
  11   4   0  100.30    4.24
 -11  -4   0   95.06    3.13
 -11  -4  -1    3.84    0.86
  11   4   1    3.11    1.30
 -11  -4  -1    2.95    0.86
 -11  -4  -2  551.70    8.60
 -11  -4  -3  158.96    4.15
  11   4   4  117.41    3.93
  11   4   4  111.25    3.38
  11   4   5   91.38    2.82
  11   4   6   23.80    1.33
  11   5 -14    0.69    0.66
  11   5 -13  295.64    6.10
  11   5 -13  298.33    5.64
  11   5 -12  193.14    5.23
  11   5 -12  197.88    4.91
  11   5 -11    3.78    1.21
  11   5 -11    5.53    1.20
  11   5 -10   92.14    4.07
  11   5 -10   96.74    3.80
  11   5  -9    0.57    1.67
  11   5  -9    0.71    1.01
  11   5  -8   76.45    5.33
  11   5  -7   15.03    2.81
  11   5  -6   86.91    5.73
  11   5  -5  127.47    6.94
  11   5  -5  142.43    5.27
  11   5  -4  204.84    8.52
  11   5  -4  236.48    6.85
  11   5  -3    2.97    1.44
  11   5  -3    2.17    1.16
  11   5  -2  162.65    5.80
  11   5  -2  158.79    5.09
  11   5  -1   63.48    3.68
 -11  -5   1   63.25    2.60
  11   5  -1   68.08    3.34
 -11  -5   0    3.90    0.89
  11   5   0    3.79    1.28
 -11  -5  -1  224.84    4.52
 -11  -5  -2   82.86    2.47
  11   5   2   88.53    3.55
  11   5   3   63.92    2.86
  11   5   4    4.11    0.78
  11   5   5   38.46    1.58
  11   6  -9  689.63   10.62
  11   6  -8   27.53    3.11
  11   6  -8   30.17    2.22
  11   6  -7   67.76    4.67
  11   6  -7   72.02    3.39
  11   6  -6   82.45    5.20
  11   6  -6   98.53    4.03
  11   6  -5   47.83    4.09
  11   6  -5   56.49    3.17
  11   6  -4    3.20    1.73
  11   6  -4    2.05    1.22
  11   6  -3  301.73    6.61
 -11  -6   3  283.48    5.64
  11   6  -3  295.53    7.27
  11   6  -2   26.84    2.07
 -11  -6   2   26.17    1.69
  11   6  -2   28.53    2.43
 -11  -6   1  226.67    4.68
 -11  -6   0   31.54    1.66
  11   6   1  124.21    3.89
 -11  -6  -1  129.73    3.09
  11   6   2   79.66    2.96
 -11  -6  -2   75.87    2.12
  11   6   3   34.12    1.81
  11   7 -10   69.52    2.41
  11   7  -9   64.37    2.51
 -11  -7   8   11.69    0.97
  11   7  -8   12.90    1.34
 -11  -7   7   33.03    1.60
  11   7  -7   34.86    2.08
 -11  -7   6  163.23    3.65
  11   7  -6  174.94    4.69
  11   7  -5  284.74    5.64
  11   7  -5  278.02    6.18
  11   7  -4   40.61    2.13
  11   7  -4   36.76    2.30
 -11  -7   3   64.11    2.26
 -11  -7   2   18.25    1.24
  11   7  -1    7.17    1.07
 -11  -7   1    6.75    0.83
  11   7   0   90.35    2.86
 -11  -7   0   77.36    2.24
  11   7   1  147.19    3.46
  12   0 -15    0.11    0.68
  12   0 -14  294.60    6.27
  12   0 -13    0.36    0.92
  12   0 -12    4.72    1.32
  12   0 -11    0.20    1.09
  12   0 -10    0.97    1.20
  12   0  -9    1.48    1.33
  12   0  -8   79.32    4.31
  12   0  -7    0.13    1.45
  12   0  -6   22.69    2.68
  12   0  -5    0.28    1.54
  12   0  -4   28.76    2.95
  12   0  -4   30.16    2.64
  12   0  -3   -0.59    1.53
  12   0  -3    0.65    1.16
  12   0  -2  399.60   10.51
  12   0  -2  388.00    8.81
  12   0  -1   -0.07    1.57
  12   0  -1    1.71    1.12
  12   0   0   49.28    2.92
  12   0   1    0.65    0.83
  12   0   2  230.06    5.85
  12   0   3    0.82    0.77
  12   1 -15    5.42    0.95
  12  -1 -15    4.02    0.88
  12  -1 -14    3.20    0.95
  12   1 -14    1.66    0.86
  12  -1 -13    0.65    0.94
  12   1 -13    0.90    0.92
  12  -1 -12  141.70    4.75
  12   1 -12  146.32    4.87
  12  -1 -11  167.10    5.42
  12   1 -11  162.30    5.39
  12  -1 -10  261.93    7.09
  12   1 -10  263.95    7.24
  12  -1  -9  311.97    8.04
  12   1  -9  308.13    8.13
  12  -1  -8    0.36    1.39
  12   1  -8    0.43    1.40
  12  -1  -7  243.94    7.46
  12   1  -7  243.61    7.62
  12  -1  -6   14.23    2.29
  12   1  -6   15.12    2.31
  12  -1  -5  121.58    5.52
  12   1  -5  118.83    5.47
  12  -1  -4  666.48   13.50
  12   1  -4  676.54   13.79
  12   1  -4  662.66   12.16
  12  -1  -4  641.03   11.98
  12  -1  -3   48.05    3.75
  12   1  -3   49.19    3.81
  12   1  -3   44.86    3.04
  12  -1  -3   47.20    3.11
  12  -1  -2   27.96    2.95
  12   1  -2   27.85    3.08
  12   1  -2   28.45    2.45
  12  -1  -2   29.62    2.51
  12   1  -1   64.64    4.26
  12  -1  -1   63.15    4.15
  12   1  -1   67.85    3.46
  12  -1  -1   67.51    3.42
  12   1   0   41.41    2.68
  12  -1   0   44.35    2.73
  12   1   1   99.78    3.89
  12  -1   1  108.88    4.04
  12   1   2  122.91    4.16
  12  -1   2  139.14    4.37
  12   1   3   52.39    2.56
  12  -1   3   61.31    2.73
  12   2 -14   17.61    1.51
  12   2 -14   19.30    1.48
  12   2 -13  306.78    6.45
  12  -2 -13  308.27    6.32
  12   2 -13  304.60    6.24
  12   2 -12   62.81    3.09
  12  -2 -12   58.46    2.92
  12   2 -12   63.41    3.01
  12  -2 -11    5.61    1.37
  12   2 -11    5.16    1.36
  12   2 -11    7.47    1.44
  12   2 -10    2.79    1.21
  12  -2 -10    1.15    1.07
  12   2 -10    0.91    1.13
  12  -2  -9  191.02    5.99
  12   2  -9  189.89    6.15
  12  -2  -8    3.19    1.44
  12   2  -8    4.08    1.56
  12  -2  -7  171.65    6.04
  12   2  -7  177.77    6.28
  12   2  -6   18.04    2.02
  12  -2  -6   18.25    2.35
  12   2  -6   17.44    2.41
  12   2  -5   72.38    4.30
  12  -2  -5   64.83    3.98
  12   2  -5   64.63    3.54
  12   2  -4   11.83    1.85
  12   2  -4   10.74    1.71
  12  -2  -4   10.35    2.07
  12   2  -4    8.81    2.09
  12  -2  -3  282.66    8.30
  12   2  -3  289.33    8.61
  12   2  -3  267.62    7.07
  12  -2  -3  270.97    7.05
  12  -2  -2   99.84    4.95
  12   2  -2  109.05    5.33
  12   2  -2  104.29    4.28
  12  -2  -2  109.39    4.32
  12  -2  -1   66.56    4.05
  12   2  -1   71.97    4.29
  12   2  -1   68.36    3.41
  12  -2  -1   72.39    3.45
  12   2   0   17.66    1.78
  12  -2   0   21.79    1.91
  12   2   1  132.35    4.31
  12  -2   1  148.40    4.48
  12   2   2   18.50    1.64
  12  -2   2   22.86    1.77
  12   3 -13   12.64    1.30
  12   3 -13   16.63    1.52
  12   3 -12  148.52    4.30
  12   3 -12  160.13    4.64
  12   3 -11   11.73    1.54
  12   3 -11   13.53    1.69
  12   3 -10   26.81    2.27
  12   3  -9  459.67    9.38
  12   3  -8    4.09    1.39
  12   3  -8    4.85    1.31
  12   3  -7  139.72    5.35
  12   3  -7  140.25    4.83
  12   3  -6   68.02    3.95
  12   3  -6   73.55    3.64
  12   3  -5   30.19    2.83
  12   3  -5   30.51    2.53
  12   3  -4   44.68    3.40
  12   3  -4   51.74    3.24
  12   3  -3   66.10    4.02
  12   3  -3   68.67    3.71
 -12  -3   2   17.18    1.27
  12   3  -2   19.28    2.39
  12   3  -2   16.92    1.75
  12  -3  -2   15.50    1.70
  12   3  -1    2.01    0.95
  12   3  -1    1.45    0.97
  12   3   0   15.32    1.54
  12   3   0   24.41    1.97
  12   3   1   28.06    1.99
  12   4 -10    7.30    1.21
  12   4  -9   15.43    1.63
  12   4  -8  332.03    7.15
  12   4  -7    2.38    1.13
  12   4  -6  130.36    4.67
  12   4  -5    4.86    1.34
  12   4  -4    4.31    1.41
  12   4  -3   64.55    3.47
  12   4  -2  352.08    7.00
 -12  -4   2  344.97    5.56
  12   4  -1    2.48    0.97
 -12  -4   1    2.34    0.62
  12   4   0   45.49    2.41
  12   4   1  111.97    3.55
  12   5 -11   76.57    2.58
  12   5 -10   11.41    1.24
  12   5  -9    1.93    0.87
  12   5  -8   26.98    1.98
  12   5  -7   65.25    3.06
 -12  -5   4  108.33    2.99
  12   5  -3    6.60    1.12
 -12  -5   3    6.15    0.85
  12   5  -2    0.88    0.75
 -12  -5   2    0.02    0.51
  12   5  -1    1.56    0.82
 -12  -5   1    0.72    0.48
  12   5   0    0.80    0.73
  12   5   1   34.18    1.77
  12   6  -7  134.50    3.80
 -12  -6   7  118.69    2.76
  12   6  -6   13.13    1.40
 -12  -6   6   13.04    1.01
 -12  -6   5   14.78    1.06
 -12  -6   4   18.73    1.14
  12   6  -3    0.73    0.57
 -12  -6   3    0.73    0.46
  12   6  -2   62.44    2.27
  13   0 -12    2.97    0.91
  13   0 -11    0.70    0.91
  13   0 -10   49.00    2.76
  13   0  -9   -0.23    1.03
  13   0  -8   14.34    1.90
  13   0  -7   -0.26    1.26
  13   0  -6  505.59   10.29
  13   0  -5    0.61    1.29
  13   0  -4    0.11    1.36
  13   0  -3    0.05    1.30
  13  -1 -12   68.00    2.68
  13   1 -12   67.24    2.71
  13  -1 -11   54.81    2.67
  13   1 -11   60.62    2.81
  13  -1 -10  364.78    7.42
  13   1 -10  359.97    7.51
  13  -1  -9  106.71    4.13
  13   1  -9  112.17    4.27
  13  -1  -8    0.98    1.21
  13   1  -8    1.06    1.18
  13  -1  -7  115.89    4.59
  13   1  -7  120.42    4.75
  13  -1  -6  172.07    5.71
  13   1  -6  170.46    5.77
  13  -1  -5  103.29    4.53
  13   1  -5  110.30    4.74
  13  -1  -4  307.49    7.79
  13   1  -4  296.94    7.80
  13  -1  -3   97.33    4.35
  13   1  -3   96.87    4.41
  13   2 -11  135.61    3.89
  13   2 -10   13.62    1.55
  13  -2  -9   52.95    2.76
  13   2  -9   54.11    2.86
  13  -2  -8   99.18    3.89
  13   2  -8  104.56    4.10
  13  -2  -7    0.53    1.07
  13   2  -7    0.56    1.15
  13  -2  -6    7.36    1.53
  13   2  -6    5.43    1.46
  13  -2  -5  103.30    4.24
  13   2  -5  106.49    4.40
  13  -2  -4  169.67    5.37
  13   2  -4  173.90    5.59
  13   3  -8  120.51    3.85
  13   3  -7   51.23    2.65
  13   3  -6  106.28    3.83
 -13  -3   5  126.66    2.61
   0   0   0    0.00    0.00


TITL 10_auto in P2(1)/c
REM P2(1)/c (#14 in standard setting)
CELL 1.54184  11.100450  10.126492  17.540082  90.0000 104.8344  90.0000
ZERR    8.00   0.000193   0.000168   0.000299   0.0000   0.0017   0.0000
LATT  1
SYMM -x, y+1/2,-z+1/2
SFAC C H N O
UNIT 88.00 80.00 8.00 8.00
REM  CrysAlisPro recorded range (K): Min=200.0; max=200.0; aver:200.0
TEMP -73
TREF
HKLF 4
END
_computing_structure_solution     'SHELXT 2018/2 (Sheldrick, 2018)'
_computing_structure_solution     'SHELXT 2018/2 (Sheldrick, 2018)'
;
_shelx_hkl_checksum                82688
_olex2_submission_special_instructions  'No special instructions were received'
_oxdiff_exptl_absorpt_empirical_details
;
Empirical correction (ABSPACK) includes:
- Absorption correction using spherical harmonics
- Frame scaling
;
_oxdiff_exptl_absorpt_empirical_full_max  2.670
_oxdiff_exptl_absorpt_empirical_full_min  0.621
