# Supplementary material for: Thermally activated delayed phosphorescence triggered by charge separation state carrier storage in an organic scintillator
Source: Natl Sci Rev. 2025 Feb 12;12(5):nwaf045. doi: 10.1093/nsr/nwaf045 (PMC11970249; doi:10.1093/nsr/nwaf045)
Supplement: nwaf045_Supplemental_Files [file nwaf045_supplemental_files.zip › TPP-3C2B-DMA(15).cif]

data_tpp-3c2b-dma(15)
_audit_creation_date               2024-07-24
_audit_creation_method
;
Olex2 1.5
(compiled 2024.02.16 svn.r378c4104 for OlexSys, GUI svn.r6928)
;
_shelx_SHELXL_version_number       '2019/2'
_audit_contact_author_address      ?
_audit_contact_author_email        ?
_audit_contact_author_name         ''
_audit_contact_author_phone        ?
_publ_contact_author_id_orcid      ?
_publ_section_references
;
Dolomanov, O.V., Bourhis, L.J., Gildea, R.J, Howard, J.A.K. & Puschmann, H.
 (2009), J. Appl. Cryst. 42, 339-341.

Sheldrick, G.M. (2015). Acta Cryst. C71, 3-8.
;
_chemical_name_common              ?
_chemical_name_systematic          ?
_chemical_formula_moiety           'C21 H21 Br P, Br'
_chemical_formula_sum              'C21 H21 Br2 P'
_chemical_formula_weight           464.17
_chemical_melting_point            ?
loop_
  _atom_type_symbol
  _atom_type_description
  _atom_type_scat_dispersion_real
  _atom_type_scat_dispersion_imag
  _atom_type_scat_source
 'C' 'C' 0.0181 0.0091 'International Tables Vol C Tables 4.2.6.8 and 6.1.1.4'
 'H' 'H' 0.0000 0.0000 'International Tables Vol C Tables 4.2.6.8 and 6.1.1.4'
 'Br' 'Br' -0.6763 1.2805
 'International Tables Vol C Tables 4.2.6.8 and 6.1.1.4'
 'P' 'P' 0.2955 0.4335 'International Tables Vol C Tables 4.2.6.8 and 6.1.1.4'

_shelx_space_group_comment
;
The symmetry employed for this shelxl refinement is uniquely defined
by the following loop, which should always be used as a source of
symmetry information in preference to the above space-group names.
They are only intended as comments.
;
_space_group_crystal_system        'monoclinic'
_space_group_IT_number             14
_space_group_name_H-M_alt          'P 1 21/c 1'
_space_group_name_Hall             '-P 2ybc'
loop_
  _space_group_symop_operation_xyz
 'x, y, z'
 '-x, y+1/2, -z+1/2'
 '-x, -y, -z'
 'x, -y-1/2, z-1/2'

_cell_length_a                     11.0979(2)
_cell_length_b                     10.12930(10)
_cell_length_c                     17.5379(2)
_cell_angle_alpha                  90
_cell_angle_beta                   104.8850(10)
_cell_angle_gamma                  90
_cell_volume                       1905.35(5)
_cell_formula_units_Z              4
_cell_measurement_reflns_used      9636
_cell_measurement_temperature      200.00(10)
_cell_measurement_theta_max        75.1620
_cell_measurement_theta_min        2.6310
_shelx_estimated_absorpt_T_max     0.372
_shelx_estimated_absorpt_T_min     0.148
_exptl_absorpt_coefficient_mu      6.168
_exptl_absorpt_correction_T_max    1.00000
_exptl_absorpt_correction_T_min    0.56756
_exptl_absorpt_correction_type     multi-scan
_exptl_absorpt_process_details
;
CrysAlisPro 1.171.43.124a (Rigaku Oxford Diffraction, 2024)
Empirical absorption correction using spherical harmonics,
implemented in SCALE3 ABSPACK scaling algorithm.
;
_exptl_absorpt_special_details     ?
_exptl_crystal_colour              colourless
_exptl_crystal_colour_primary      colourless
_exptl_crystal_density_diffrn      1.618
_exptl_crystal_density_meas        ?
_exptl_crystal_density_method      ?
_exptl_crystal_description         block
_exptl_crystal_F_000               928
_exptl_crystal_size_max            0.5
_exptl_crystal_size_mid            0.4
_exptl_crystal_size_min            0.2
_exptl_transmission_factor_max     ?
_exptl_transmission_factor_min     ?
_diffrn_reflns_av_R_equivalents    0.0208
_diffrn_reflns_av_unetI/netI       0.0147
_diffrn_reflns_Laue_measured_fraction_full  0.989
_diffrn_reflns_Laue_measured_fraction_max  0.955
_diffrn_reflns_limit_h_max         13
_diffrn_reflns_limit_h_min         -13
_diffrn_reflns_limit_k_max         10
_diffrn_reflns_limit_k_min         -12
_diffrn_reflns_limit_l_max         21
_diffrn_reflns_limit_l_min         -21
_diffrn_reflns_number              10796
_diffrn_reflns_point_group_measured_fraction_full  0.989
_diffrn_reflns_point_group_measured_fraction_max  0.955
_diffrn_reflns_theta_full          67.684
_diffrn_reflns_theta_max           75.285
_diffrn_reflns_theta_min           4.122
_diffrn_ambient_environment        N~2~
_diffrn_ambient_temperature        200.00(10)
_diffrn_detector                   'Hybrid Pixel Array Detector'
_diffrn_detector_area_resol_mean   10.0000
_diffrn_detector_type              HyPix
_diffrn_measured_fraction_theta_full  0.989
_diffrn_measured_fraction_theta_max  0.955
_diffrn_measurement_details
;
List of Runs (angles in degrees, time in seconds):

  # Type    Start    End  Width  t~exp~   \w     \q     \k     \f   Frames
--------------------------------------------------------------------------
  1  \w    -38.00  22.00   0.50    0.05    --   37.28 -19.00 -30.00  120
  2  \w    102.00 141.00   0.50    0.05    --  108.41  87.00  87.00   78
  3  \w     84.00 153.00   0.50    0.05    --  108.41  61.00  60.00  138
  4  \w    -30.00  -4.00   0.50    0.05    --   37.28 -19.00-120.00   52
  5  \w    -46.00  22.00   0.50    0.05    --   37.28 -19.00-150.00  136
  6  \w     33.00  68.00   0.50    0.05    --  108.41 -61.00 -30.00   70
  7  \w     33.00  68.00   0.50    0.05    --  108.41 -61.00 -90.00   70
  8  \w     34.00  62.00   0.50    0.05    --  108.41 -77.00-120.00   56
  9  \w     68.00  93.00   0.50    0.05    --  108.41 -77.00-120.00   50
 10  \w     33.00  58.00   0.50    0.05    --  108.41 -61.00-180.00   50
 11  \w     33.00  58.00   0.50    0.05    --  108.41 -61.00-120.00   50
 12  \w     35.00  87.00   0.50    0.05    --  108.41 -77.00 120.00  104
 13  \w     34.00 100.00   0.50    0.05    --  108.41 -77.00 150.00  132
 14  \w     40.00  68.00   0.50    0.05    --  108.41 -61.00   0.00   56
 15  \w     41.00 148.00   0.50    0.05    --  108.41 -87.00 -29.00  214
 16  \w     44.00  69.00   0.50    0.05    --   37.28 -87.00 -29.00   50
 17  \w     37.00  92.00   0.50    0.05    --  108.41-125.00 -90.00  110
 18  \w    -41.00  18.00   0.50    0.05    --   37.28 -87.00 -29.00  118
 19  \w    -68.00 -43.00   0.50    0.05    --  -97.00  61.00  60.00   50
 20  \w    -52.00 -18.00   0.50    0.05    --  -97.00  45.00  90.00   68
 21  \w    -54.00 -23.00   0.50    0.05    --  -97.00  45.00  60.00   62
 22  \w    -46.00 -20.00   0.50    0.05    --  -97.00  45.00  30.00   52
 23  \w    -74.00 -49.00   0.50    0.05    --  -97.00  61.00 -90.00   50
 24  \w    -51.00 -18.00   0.50    0.05    --  -97.00  45.00 -60.00   66
 25  \w    -62.00  33.00   0.50    0.05    --  -37.28  87.00  87.00  190
 26  \w   -101.00 -76.00   0.50    0.05    --  -97.00  87.00  87.00   50
 27  \w   -157.00 -98.00   0.50    0.05    --  -97.00 -87.00 -29.00  118
;
_diffrn_measurement_device         'four-circle diffractometer'
_diffrn_measurement_device_type    'ROD, Synergy Custom system, HyPix'
_diffrn_measurement_method         '\w scans'
_diffrn_orient_matrix_type        
 'CrysAlisPro convention (1999,Acta A55,543-557)'
_diffrn_orient_matrix_UB_11        -0.0874149000
_diffrn_orient_matrix_UB_12        0.1188922000
_diffrn_orient_matrix_UB_13        -0.0020428000
_diffrn_orient_matrix_UB_21        0.0531834000
_diffrn_orient_matrix_UB_22        0.0659239000
_diffrn_orient_matrix_UB_23        -0.0635077000
_diffrn_orient_matrix_UB_31        -0.1007927000
_diffrn_orient_matrix_UB_32        -0.0682366000
_diffrn_orient_matrix_UB_33        -0.0649727000
_diffrn_radiation_monochromator    mirror
_diffrn_radiation_probe            x-ray
_diffrn_radiation_type             'Cu K\a'
_diffrn_radiation_wavelength       1.54184
_diffrn_source                     'Rotating-anode X-ray tube'
_diffrn_source_type                'Rigaku (Cu) X-ray Source'
_reflns_Friedel_coverage           0.000
_reflns_Friedel_fraction_full      .
_reflns_Friedel_fraction_max       .
_reflns_number_gt                  3709
_reflns_number_total               3758
_reflns_special_details
;
 Reflections were merged by SHELXL according to the crystal
 class for the calculation of statistics and refinement.
 
 _reflns_Friedel_fraction is defined as the number of unique
 Friedel pairs measured divided by the number that would be
 possible theoretically, ignoring centric projections and
 systematic absences.
;
_reflns_threshold_expression       'I > 2\s(I)'
_computing_cell_refinement         'CrysAlisPro 1.171.43.124a (Rigaku OD, 2024)'
_computing_data_collection        
 'CrysAlisPro system (CCD 43.124a 64-bit (release 23-05-2024))'
_computing_data_reduction          'CrysAlisPro 1.171.43.124a (Rigaku OD, 2024)'
_computing_molecular_graphics      'Olex2 1.5 (Dolomanov et al., 2009)'
_computing_publication_material    'Olex2 1.5 (Dolomanov et al., 2009)'
_computing_structure_refinement    'SHELXL 2019/2 (Sheldrick, 2015)'
_computing_structure_solution      'SHELXT 2018/2 (Sheldrick, 2018)'
_refine_diff_density_max           0.692
_refine_diff_density_min           -1.308
_refine_diff_density_rms           0.095
_refine_ls_extinction_coef         .
_refine_ls_extinction_method       none
_refine_ls_goodness_of_fit_ref     1.089
_refine_ls_hydrogen_treatment      constr
_refine_ls_matrix_type             full
_refine_ls_number_parameters       217
_refine_ls_number_reflns           3758
_refine_ls_number_restraints       0
_refine_ls_R_factor_all            0.0349
_refine_ls_R_factor_gt             0.0345
_refine_ls_restrained_S_all        1.089
_refine_ls_shift/su_max            0.001
_refine_ls_shift/su_mean           0.000
_refine_ls_structure_factor_coef   Fsqd
_refine_ls_weighting_details      
 'w=1/[\s^2^(Fo^2^)+(0.0504P)^2^+2.7482P] where P=(Fo^2^+2Fc^2^)/3'
_refine_ls_weighting_scheme        calc
_refine_ls_wR_factor_gt            0.0907
_refine_ls_wR_factor_ref           0.0910
_refine_special_details            ?
_olex2_refinement_description
;
1. Fixed Uiso
 At 1.2 times of:
  All C(H) groups, All C(H,H) groups
2.a Secondary CH2 refined with riding coordinates:
 C19(H19A,H19B), C20(H20A,H20B), C21(H21A,H21B)
2.b Aromatic/amide H refined with riding coordinates:
 C2(H2), C3(H3), C4(H4), C5(H5), C6(H6), C8(H8), C9(H9), C10(H10), C11(H11),
 C12(H12), C14(H14), C15(H15), C16(H16), C17(H17), C18(H18)
;
_atom_sites_solution_hydrogens     geom
_atom_sites_solution_primary       ?
_atom_sites_solution_secondary     ?
loop_
  _atom_site_label
  _atom_site_type_symbol
  _atom_site_fract_x
  _atom_site_fract_y
  _atom_site_fract_z
  _atom_site_U_iso_or_equiv
  _atom_site_adp_type
  _atom_site_occupancy
  _atom_site_site_symmetry_order
  _atom_site_calc_flag
  _atom_site_refinement_flags_posn
  _atom_site_refinement_flags_adp
  _atom_site_refinement_flags_occupancy
  _atom_site_disorder_assembly
  _atom_site_disorder_group
 Br1 Br 0.69306(4) 0.76627(3) 0.46420(2) 0.04376(12) Uani 1 1 d . . . . .
 P1 P 0.77471(5) 0.30425(6) 0.53745(3) 0.01568(13) Uani 1 1 d . . . . .
 C1 C 0.6947(2) 0.1991(2) 0.59066(14) 0.0182(4) Uani 1 1 d . . . . .
 C2 C 0.6593(2) 0.2528(3) 0.65518(15) 0.0234(5) Uani 1 1 d . . . . .
 H2 H 0.677541 0.342405 0.669688 0.028 Uiso 1 1 calc R U . . .
 C3 C 0.5976(2) 0.1745(3) 0.69778(16) 0.0268(5) Uani 1 1 d . . . . .
 H3 H 0.572568 0.210974 0.741216 0.032 Uiso 1 1 calc R U . . .
 C4 C 0.5722(2) 0.0437(3) 0.67743(16) 0.0284(6) Uani 1 1 d . . . . .
 H4 H 0.529845 -0.009279 0.706982 0.034 Uiso 1 1 calc R U . . .
 C5 C 0.6082(3) -0.0107(3) 0.61408(17) 0.0291(6) Uani 1 1 d . . . . .
 H5 H 0.591210 -0.100844 0.600623 0.035 Uiso 1 1 calc R U . . .
 C6 C 0.6691(2) 0.0667(3) 0.57044(15) 0.0250(5) Uani 1 1 d . . . . .
 H6 H 0.693406 0.029778 0.526856 0.030 Uiso 1 1 calc R U . . .
 C7 C 0.8218(2) 0.2084(2) 0.46380(14) 0.0195(5) Uani 1 1 d . . . . .
 C8 C 0.7275(2) 0.1571(3) 0.40208(15) 0.0261(5) Uani 1 1 d . . . . .
 H8 H 0.642466 0.172979 0.400453 0.031 Uiso 1 1 calc R U . . .
 C9 C 0.7581(3) 0.0832(3) 0.34331(16) 0.0297(6) Uani 1 1 d . . . . .
 H9 H 0.694175 0.046596 0.301916 0.036 Uiso 1 1 calc R U . . .
 C10 C 0.8825(3) 0.0627(3) 0.34516(17) 0.0317(6) Uani 1 1 d . . . . .
 H10 H 0.903637 0.013335 0.304406 0.038 Uiso 1 1 calc R U . . .
 C11 C 0.9756(3) 0.1138(3) 0.40596(18) 0.0340(6) Uani 1 1 d . . . . .
 H11 H 1.060441 0.098779 0.406811 0.041 Uiso 1 1 calc R U . . .
 C12 C 0.9467(2) 0.1867(3) 0.46569(16) 0.0255(5) Uani 1 1 d . . . . .
 H12 H 1.011158 0.221415 0.507446 0.031 Uiso 1 1 calc R U . . .
 C13 C 0.9077(2) 0.3709(2) 0.60805(14) 0.0192(5) Uani 1 1 d . . . . .
 C14 C 0.9238(2) 0.5069(3) 0.61896(15) 0.0234(5) Uani 1 1 d . . . . .
 H14 H 0.866461 0.566931 0.587219 0.028 Uiso 1 1 calc R U . . .
 C15 C 1.0252(3) 0.5531(3) 0.67706(17) 0.0311(6) Uani 1 1 d . . . . .
 H15 H 1.037390 0.645427 0.684880 0.037 Uiso 1 1 calc R U . . .
 C16 C 1.1079(2) 0.4665(3) 0.72325(16) 0.0335(6) Uani 1 1 d . . . . .
 H16 H 1.176372 0.499593 0.762958 0.040 Uiso 1 1 calc R U . . .
 C17 C 1.0927(3) 0.3313(3) 0.71258(17) 0.0342(6) Uani 1 1 d . . . . .
 H17 H 1.150976 0.271907 0.744137 0.041 Uiso 1 1 calc R U . . .
 C18 C 0.9915(2) 0.2837(3) 0.65537(16) 0.0277(5) Uani 1 1 d . . . . .
 H18 H 0.979328 0.191236 0.648429 0.033 Uiso 1 1 calc R U . . .
 C19 C 0.6748(2) 0.4351(2) 0.48819(14) 0.0194(5) Uani 1 1 d . . . . .
 H19A H 0.590058 0.399469 0.465457 0.023 Uiso 1 1 calc R U . . .
 H19B H 0.668636 0.503797 0.527156 0.023 Uiso 1 1 calc R U . . .
 C20 C 0.7237(2) 0.4979(3) 0.42208(15) 0.0237(5) Uani 1 1 d . . . . .
 H20A H 0.812935 0.520155 0.443026 0.028 Uiso 1 1 calc R U . . .
 H20B H 0.716966 0.432884 0.379030 0.028 Uiso 1 1 calc R U . . .
 C21 C 0.6527(3) 0.6210(3) 0.38909(16) 0.0262(5) Uani 1 1 d . . . . .
 H21A H 0.562096 0.602980 0.376593 0.031 Uiso 1 1 calc R U . . .
 H21B H 0.673851 0.646320 0.339546 0.031 Uiso 1 1 calc R U . . .
 Br2 Br 0.38496(2) 0.37001(3) 0.33155(2) 0.02567(10) Uani 1 1 d . . . . .

loop_
  _atom_site_aniso_label
  _atom_site_aniso_U_11
  _atom_site_aniso_U_22
  _atom_site_aniso_U_33
  _atom_site_aniso_U_23
  _atom_site_aniso_U_13
  _atom_site_aniso_U_12
 Br1 0.0573(2) 0.02312(17) 0.0441(2) -0.00455(12) 0.00075(16) 0.00510(13)
 P1 0.0135(3) 0.0153(3) 0.0170(3) -0.0010(2) 0.0016(2) 0.0005(2)
 C1 0.0138(10) 0.0185(11) 0.0208(11) 0.0003(9) 0.0016(8) 0.0003(8)
 C2 0.0222(12) 0.0221(12) 0.0265(12) -0.0006(10) 0.0072(10) 0.0020(10)
 C3 0.0227(12) 0.0342(14) 0.0246(12) 0.0029(11) 0.0083(10) 0.0045(11)
 C4 0.0163(11) 0.0372(15) 0.0291(13) 0.0107(11) 0.0015(10) -0.0048(10)
 C5 0.0279(13) 0.0220(12) 0.0348(14) 0.0017(11) 0.0032(11) -0.0066(10)
 C6 0.0273(12) 0.0219(12) 0.0255(12) -0.0017(10) 0.0059(10) -0.0024(10)
 C7 0.0210(11) 0.0181(11) 0.0200(11) -0.0002(9) 0.0062(9) 0.0011(9)
 C8 0.0227(12) 0.0308(13) 0.0244(12) -0.0053(11) 0.0051(10) -0.0013(11)
 C9 0.0377(14) 0.0274(13) 0.0244(13) -0.0051(11) 0.0085(11) -0.0031(12)
 C10 0.0452(16) 0.0254(13) 0.0281(13) -0.0020(11) 0.0162(12) 0.0085(12)
 C11 0.0304(14) 0.0374(16) 0.0380(15) 0.0027(12) 0.0161(12) 0.0132(12)
 C12 0.0197(12) 0.0274(13) 0.0281(13) 0.0001(10) 0.0038(10) 0.0025(10)
 C13 0.0143(10) 0.0228(12) 0.0192(11) -0.0021(9) 0.0016(9) -0.0024(9)
 C14 0.0223(11) 0.0221(12) 0.0254(12) -0.0008(10) 0.0051(10) -0.0032(10)
 C15 0.0326(14) 0.0319(14) 0.0283(13) -0.0077(11) 0.0067(11) -0.0124(12)
 C16 0.0188(12) 0.0546(19) 0.0249(13) -0.0043(13) 0.0018(10) -0.0124(12)
 C17 0.0202(12) 0.0495(18) 0.0285(14) 0.0077(13) -0.0017(10) 0.0063(12)
 C18 0.0224(12) 0.0281(13) 0.0296(13) 0.0030(11) 0.0013(10) 0.0038(10)
 C19 0.0158(10) 0.0196(11) 0.0218(11) 0.0022(9) 0.0029(9) 0.0031(9)
 C20 0.0250(12) 0.0231(12) 0.0237(12) 0.0020(10) 0.0076(10) 0.0051(10)
 C21 0.0274(13) 0.0233(13) 0.0247(12) 0.0015(10) 0.0010(10) 0.0029(10)
 Br2 0.02652(16) 0.02379(16) 0.02584(16) 0.00175(10) 0.00515(11) -0.00155(10)

_geom_special_details
;
 All esds (except the esd in the dihedral angle between two l.s. planes)
 are estimated using the full covariance matrix.  The cell esds are taken
 into account individually in the estimation of esds in distances, angles
 and torsion angles; correlations between esds in cell parameters are only
 used when they are defined by crystal symmetry.  An approximate (isotropic)
 treatment of cell esds is used for estimating esds involving l.s. planes.
;
loop_
  _geom_bond_atom_site_label_1
  _geom_bond_atom_site_label_2
  _geom_bond_distance
  _geom_bond_site_symmetry_2
  _geom_bond_publ_flag
 Br1 C21 1.949(3) . ?
 P1 C1 1.794(2) . ?
 P1 C7 1.797(2) . ?
 P1 C13 1.797(2) . ?
 P1 C19 1.800(2) . ?
 C1 C2 1.400(3) . ?
 C1 C6 1.398(3) . ?
 C2 H2 0.9500 . ?
 C2 C3 1.385(4) . ?
 C3 H3 0.9500 . ?
 C3 C4 1.383(4) . ?
 C4 H4 0.9500 . ?
 C4 C5 1.388(4) . ?
 C5 H5 0.9500 . ?
 C5 C6 1.387(4) . ?
 C6 H6 0.9500 . ?
 C7 C8 1.398(4) . ?
 C7 C12 1.396(3) . ?
 C8 H8 0.9500 . ?
 C8 C9 1.385(4) . ?
 C9 H9 0.9500 . ?
 C9 C10 1.388(4) . ?
 C10 H10 0.9500 . ?
 C10 C11 1.381(4) . ?
 C11 H11 0.9500 . ?
 C11 C12 1.385(4) . ?
 C12 H12 0.9500 . ?
 C13 C14 1.396(3) . ?
 C13 C18 1.392(4) . ?
 C14 H14 0.9500 . ?
 C14 C15 1.391(4) . ?
 C15 H15 0.9500 . ?
 C15 C16 1.373(4) . ?
 C16 H16 0.9500 . ?
 C16 C17 1.387(5) . ?
 C17 H17 0.9500 . ?
 C17 C18 1.386(4) . ?
 C18 H18 0.9500 . ?
 C19 H19A 0.9900 . ?
 C19 H19B 0.9900 . ?
 C19 C20 1.539(3) . ?
 C20 H20A 0.9900 . ?
 C20 H20B 0.9900 . ?
 C20 C21 1.509(3) . ?
 C21 H21A 0.9900 . ?
 C21 H21B 0.9900 . ?

loop_
  _geom_angle_atom_site_label_1
  _geom_angle_atom_site_label_2
  _geom_angle_atom_site_label_3
  _geom_angle
  _geom_angle_site_symmetry_1
  _geom_angle_site_symmetry_3
  _geom_angle_publ_flag
 C1 P1 C7 109.11(11) . . ?
 C1 P1 C13 107.05(11) . . ?
 C1 P1 C19 111.12(11) . . ?
 C7 P1 C19 108.04(11) . . ?
 C13 P1 C7 111.05(11) . . ?
 C13 P1 C19 110.49(11) . . ?
 C2 C1 P1 117.98(19) . . ?
 C6 C1 P1 122.22(19) . . ?
 C6 C1 C2 119.8(2) . . ?
 C1 C2 H2 120.2 . . ?
 C3 C2 C1 119.6(2) . . ?
 C3 C2 H2 120.2 . . ?
 C2 C3 H3 119.8 . . ?
 C4 C3 C2 120.4(2) . . ?
 C4 C3 H3 119.8 . . ?
 C3 C4 H4 119.8 . . ?
 C3 C4 C5 120.4(2) . . ?
 C5 C4 H4 119.8 . . ?
 C4 C5 H5 120.0 . . ?
 C6 C5 C4 119.9(3) . . ?
 C6 C5 H5 120.0 . . ?
 C1 C6 H6 120.0 . . ?
 C5 C6 C1 119.9(2) . . ?
 C5 C6 H6 120.0 . . ?
 C8 C7 P1 117.33(18) . . ?
 C12 C7 P1 122.58(19) . . ?
 C12 C7 C8 120.1(2) . . ?
 C7 C8 H8 120.0 . . ?
 C9 C8 C7 119.9(2) . . ?
 C9 C8 H8 120.0 . . ?
 C8 C9 H9 120.1 . . ?
 C8 C9 C10 119.7(3) . . ?
 C10 C9 H9 120.1 . . ?
 C9 C10 H10 119.8 . . ?
 C11 C10 C9 120.3(3) . . ?
 C11 C10 H10 119.8 . . ?
 C10 C11 H11 119.6 . . ?
 C10 C11 C12 120.7(3) . . ?
 C12 C11 H11 119.6 . . ?
 C7 C12 H12 120.4 . . ?
 C11 C12 C7 119.2(2) . . ?
 C11 C12 H12 120.4 . . ?
 C14 C13 P1 121.24(19) . . ?
 C18 C13 P1 118.53(19) . . ?
 C18 C13 C14 120.1(2) . . ?
 C13 C14 H14 120.6 . . ?
 C15 C14 C13 118.9(2) . . ?
 C15 C14 H14 120.6 . . ?
 C14 C15 H15 119.7 . . ?
 C16 C15 C14 120.7(3) . . ?
 C16 C15 H15 119.7 . . ?
 C15 C16 H16 119.6 . . ?
 C15 C16 C17 120.7(3) . . ?
 C17 C16 H16 119.6 . . ?
 C16 C17 H17 120.4 . . ?
 C18 C17 C16 119.3(3) . . ?
 C18 C17 H17 120.4 . . ?
 C13 C18 H18 119.9 . . ?
 C17 C18 C13 120.3(3) . . ?
 C17 C18 H18 119.9 . . ?
 P1 C19 H19A 109.2 . . ?
 P1 C19 H19B 109.2 . . ?
 H19A C19 H19B 107.9 . . ?
 C20 C19 P1 111.89(16) . . ?
 C20 C19 H19A 109.2 . . ?
 C20 C19 H19B 109.2 . . ?
 C19 C20 H20A 109.1 . . ?
 C19 C20 H20B 109.1 . . ?
 H20A C20 H20B 107.9 . . ?
 C21 C20 C19 112.4(2) . . ?
 C21 C20 H20A 109.1 . . ?
 C21 C20 H20B 109.1 . . ?
 Br1 C21 H21A 109.4 . . ?
 Br1 C21 H21B 109.4 . . ?
 C20 C21 Br1 111.00(18) . . ?
 C20 C21 H21A 109.4 . . ?
 C20 C21 H21B 109.4 . . ?
 H21A C21 H21B 108.0 . . ?

loop_
  _geom_torsion_atom_site_label_1
  _geom_torsion_atom_site_label_2
  _geom_torsion_atom_site_label_3
  _geom_torsion_atom_site_label_4
  _geom_torsion
  _geom_torsion_site_symmetry_1
  _geom_torsion_site_symmetry_2
  _geom_torsion_site_symmetry_3
  _geom_torsion_site_symmetry_4
  _geom_torsion_publ_flag
 P1 C1 C2 C3 -179.88(19) . . . . ?
 P1 C1 C6 C5 179.3(2) . . . . ?
 P1 C7 C8 C9 179.6(2) . . . . ?
 P1 C7 C12 C11 -178.8(2) . . . . ?
 P1 C13 C14 C15 176.9(2) . . . . ?
 P1 C13 C18 C17 -177.6(2) . . . . ?
 P1 C19 C20 C21 -170.88(18) . . . . ?
 C1 P1 C7 C8 66.1(2) . . . . ?
 C1 P1 C7 C12 -115.2(2) . . . . ?
 C1 P1 C13 C14 -121.4(2) . . . . ?
 C1 P1 C13 C18 54.9(2) . . . . ?
 C1 P1 C19 C20 -161.46(17) . . . . ?
 C1 C2 C3 C4 0.8(4) . . . . ?
 C2 C1 C6 C5 0.3(4) . . . . ?
 C2 C3 C4 C5 0.0(4) . . . . ?
 C3 C4 C5 C6 -0.5(4) . . . . ?
 C4 C5 C6 C1 0.4(4) . . . . ?
 C6 C1 C2 C3 -0.9(4) . . . . ?
 C7 P1 C1 C2 174.85(18) . . . . ?
 C7 P1 C1 C6 -4.1(2) . . . . ?
 C7 P1 C13 C14 119.6(2) . . . . ?
 C7 P1 C13 C18 -64.1(2) . . . . ?
 C7 P1 C19 C20 -41.8(2) . . . . ?
 C7 C8 C9 C10 -1.3(4) . . . . ?
 C8 C7 C12 C11 -0.1(4) . . . . ?
 C8 C9 C10 C11 1.1(4) . . . . ?
 C9 C10 C11 C12 -0.4(5) . . . . ?
 C10 C11 C12 C7 -0.1(4) . . . . ?
 C12 C7 C8 C9 0.8(4) . . . . ?
 C13 P1 C1 C2 54.6(2) . . . . ?
 C13 P1 C1 C6 -124.4(2) . . . . ?
 C13 P1 C7 C8 -176.2(2) . . . . ?
 C13 P1 C7 C12 2.6(3) . . . . ?
 C13 P1 C19 C20 79.9(2) . . . . ?
 C13 C14 C15 C16 -0.3(4) . . . . ?
 C14 C13 C18 C17 -1.2(4) . . . . ?
 C14 C15 C16 C17 0.5(4) . . . . ?
 C15 C16 C17 C18 -1.0(4) . . . . ?
 C16 C17 C18 C13 1.4(4) . . . . ?
 C18 C13 C14 C15 0.6(4) . . . . ?
 C19 P1 C1 C2 -66.1(2) . . . . ?
 C19 P1 C1 C6 114.9(2) . . . . ?
 C19 P1 C7 C8 -54.8(2) . . . . ?
 C19 P1 C7 C12 123.9(2) . . . . ?
 C19 P1 C13 C14 -0.2(2) . . . . ?
 C19 P1 C13 C18 176.1(2) . . . . ?
 C19 C20 C21 Br1 71.8(2) . . . . ?

_shelx_res_file
;
TITL 15_auto_a.res in P2(1)/c
    tpp-3c2b-dma(15).res
    created by SHELXL-2019/2 at 15:26:47 on 24-Jul-2024
REM Old TITL 15_auto in P2(1)/c
REM SHELXT solution in P2(1)/c: R1 0.109, Rweak 0.050, Alpha 0.024
REM <I/s> 3.432 for 231 systematic absences, Orientation as input
REM Formula found by SHELXT: C21 P Br2
CELL 1.54184 11.0979 10.1293 17.5379 90 104.885 90
ZERR 4 0.0002 0.0001 0.0002 0 0.001 0
LATT 1
SYMM -X,0.5+Y,0.5-Z
SFAC C H Br P
UNIT 84 84 8 4

L.S. 10 0 0
PLAN  5
SIZE 0.5 0.4 0.2
TEMP -73
CONF
list 4
MORE -1
BOND $H
fmap 2 53
acta
REM <olex2.extras>
REM <HklSrc "%.\\TPP-3C2B-DMA(15).hkl">
REM </olex2.extras>

WGHT    0.050400    2.748200
FVAR       0.56664
BR1   3    0.693059    0.766266    0.464197    11.00000    0.05725    0.02312 =
         0.04415   -0.00455    0.00075    0.00510
P1    4    0.774715    0.304250    0.537454    11.00000    0.01348    0.01528 =
         0.01703   -0.00105    0.00163    0.00047
C1    1    0.694729    0.199145    0.590657    11.00000    0.01384    0.01853 =
         0.02077    0.00033    0.00156    0.00026
C2    1    0.659336    0.252823    0.655184    11.00000    0.02217    0.02208 =
         0.02649   -0.00055    0.00717    0.00196
AFIX  43
H2    2    0.677541    0.342405    0.669688    11.00000   -1.20000
AFIX   0
C3    1    0.597599    0.174541    0.697776    11.00000    0.02271    0.03419 =
         0.02460    0.00293    0.00826    0.00453
AFIX  43
H3    2    0.572568    0.210974    0.741216    11.00000   -1.20000
AFIX   0
C4    1    0.572197    0.043691    0.677433    11.00000    0.01634    0.03723 =
         0.02910    0.01071    0.00149   -0.00478
AFIX  43
H4    2    0.529845   -0.009279    0.706982    11.00000   -1.20000
AFIX   0
C5    1    0.608240   -0.010685    0.614076    11.00000    0.02792    0.02201 =
         0.03481    0.00168    0.00324   -0.00664
AFIX  43
H5    2    0.591210   -0.100844    0.600623    11.00000   -1.20000
AFIX   0
C6    1    0.669124    0.066702    0.570437    11.00000    0.02729    0.02188 =
         0.02547   -0.00170    0.00587   -0.00237
AFIX  43
H6    2    0.693406    0.029778    0.526856    11.00000   -1.20000
AFIX   0
C7    1    0.821779    0.208429    0.463801    11.00000    0.02099    0.01811 =
         0.01997   -0.00022    0.00618    0.00115
C8    1    0.727458    0.157124    0.402078    11.00000    0.02273    0.03075 =
         0.02444   -0.00530    0.00513   -0.00132
AFIX  43
H8    2    0.642466    0.172979    0.400453    11.00000   -1.20000
AFIX   0
C9    1    0.758054    0.083169    0.343313    11.00000    0.03770    0.02737 =
         0.02441   -0.00515    0.00854   -0.00311
AFIX  43
H9    2    0.694175    0.046596    0.301916    11.00000   -1.20000
AFIX   0
C10   1    0.882476    0.062714    0.345163    11.00000    0.04517    0.02543 =
         0.02815   -0.00199    0.01624    0.00845
AFIX  43
H10   2    0.903637    0.013335    0.304406    11.00000   -1.20000
AFIX   0
C11   1    0.975606    0.113793    0.405956    11.00000    0.03044    0.03743 =
         0.03802    0.00269    0.01614    0.01317
AFIX  43
H11   2    1.060441    0.098779    0.406811    11.00000   -1.20000
AFIX   0
C12   1    0.946728    0.186660    0.465689    11.00000    0.01972    0.02740 =
         0.02807    0.00007    0.00384    0.00247
AFIX  43
H12   2    1.011158    0.221415    0.507446    11.00000   -1.20000
AFIX   0
C13   1    0.907718    0.370878    0.608055    11.00000    0.01428    0.02282 =
         0.01917   -0.00207    0.00161   -0.00236
C14   1    0.923813    0.506915    0.618957    11.00000    0.02228    0.02212 =
         0.02538   -0.00077    0.00510   -0.00322
AFIX  43
H14   2    0.866461    0.566931    0.587219    11.00000   -1.20000
AFIX   0
C15   1    1.025222    0.553080    0.677063    11.00000    0.03256    0.03189 =
         0.02830   -0.00773    0.00670   -0.01238
AFIX  43
H15   2    1.037390    0.645427    0.684880    11.00000   -1.20000
AFIX   0
C16   1    1.107937    0.466491    0.723249    11.00000    0.01880    0.05456 =
         0.02494   -0.00426    0.00184   -0.01238
AFIX  43
H16   2    1.176372    0.499593    0.762958    11.00000   -1.20000
AFIX   0
C17   1    1.092698    0.331286    0.712577    11.00000    0.02025    0.04945 =
         0.02855    0.00768   -0.00166    0.00631
AFIX  43
H17   2    1.150976    0.271907    0.744137    11.00000   -1.20000
AFIX   0
C18   1    0.991523    0.283733    0.655371    11.00000    0.02239    0.02806 =
         0.02956    0.00301    0.00126    0.00378
AFIX  43
H18   2    0.979328    0.191236    0.648429    11.00000   -1.20000
AFIX   0
C19   1    0.674761    0.435069    0.488192    11.00000    0.01578    0.01962 =
         0.02178    0.00221    0.00286    0.00313
AFIX  23
H19A  2    0.590058    0.399469    0.465457    11.00000   -1.20000
H19B  2    0.668636    0.503797    0.527156    11.00000   -1.20000
AFIX   0
C20   1    0.723679    0.497880    0.422079    11.00000    0.02505    0.02313 =
         0.02372    0.00204    0.00762    0.00505
AFIX  23
H20A  2    0.812935    0.520155    0.443026    11.00000   -1.20000
H20B  2    0.716966    0.432884    0.379030    11.00000   -1.20000
AFIX   0
C21   1    0.652740    0.621017    0.389088    11.00000    0.02738    0.02329 =
         0.02469    0.00148    0.00096    0.00289
AFIX  23
H21A  2    0.562096    0.602980    0.376593    11.00000   -1.20000
H21B  2    0.673851    0.646320    0.339546    11.00000   -1.20000
AFIX   0

BR2   3    0.384958    0.370014    0.331547    11.00000    0.02652    0.02379 =
         0.02584    0.00175    0.00515   -0.00155
HKLF 4


REM  15_auto_a.res in P2(1)/c
REM wR2 = 0.0910, GooF = S = 1.089, Restrained GooF = 1.089 for all data
REM R1 = 0.0345 for 3709 Fo > 4sig(Fo) and 0.0349 for all 3758 data
REM 217 parameters refined using 0 restraints

END

WGHT      0.0504      2.7482

REM Highest difference peak  0.692,  deepest hole -1.308,  1-sigma level  0.095
Q1    1   0.7193  0.7779  0.4162  11.00000  0.05    0.69
Q2    1   0.8497  0.3447  0.5791  11.00000  0.05    0.42
Q3    1   0.7404  0.7980  0.5085  11.00000  0.05    0.41
Q4    1   0.6213  0.7461  0.3996  11.00000  0.05    0.41
Q5    1   0.7465  0.7275  0.5076  11.00000  0.05    0.41
;
_shelx_res_checksum                73879
_shelx_hkl_file
;
   0   0  -1    1.06    0.14
   0   0   1    1.05    0.13
   0   0   3    1.78    0.16
   0   0  -3    0.45    0.28
   0   0   4 1443.50    8.73
   0   0  -4 1631.22   11.23
   0   0   5    2.65    0.24
   0   0  -5    4.11    0.60
   0   0   6 4826.53   26.87
   0   0  -6 5166.65   30.85
   0   0   7    8.23    0.45
   0   0  -7    2.33    0.59
   0   0  -8 2084.06   17.46
   0   0  -9    1.52    0.66
   0   0 -10 1200.10   13.83
   0   0 -11    0.86    0.73
   0   0 -11   12.28    1.55
   0   0 -12    5.09    1.12
   0   0 -12    8.75    1.43
   0   0 -13    0.73    0.97
   0   0 -13    2.97    1.01
   0   0 -13    1.92    0.91
   0   0 -14 4165.30   30.86
   0   0 -14 3647.11   34.30
   0   0 -15    1.19    1.05
   0   0 -15    6.48    1.65
   0   0 -16 2601.41   22.72
   0   0 -17    1.90    1.67
   0   0 -18  175.79    4.80
   0   0 -19    6.48    1.88
   0   0 -20  163.71    3.68
   0   0 -21    0.09    0.93
   0   1   0    1.73    0.14
   0   1   1  581.15    3.97
   0  -1   1  620.08    4.00
   0   1  -1  602.10    3.80
   0  -1  -1  567.99    3.75
   0  -1  -2  617.48    4.70
   0   1  -2  628.18    4.74
   0   1  -3 1040.70    7.89
   0  -1   3 1042.83    6.88
   0  -1  -5  944.91    8.29
   0   1  -5  927.28    8.26
   0  -1   5  943.83    6.60
   0  -1  -6 3378.64   22.70
   0   1   6 3342.75   18.83
   0  -1  -7  249.57    4.59
   0   1  -7  258.37    4.64
   0  -1  -8  238.16    4.85
   0   1  -8  240.23    4.89
   0  -1   8  249.38    3.15
   0  -1  -9  136.42    3.97
   0   1  -9  134.87    3.94
   0   1 -10 3581.37   28.27
   0  -1 -10 3600.71   28.29
   0   1 -10 3609.22   28.26
   0  -1 -11  103.14    3.90
   0   1 -11   94.42    3.75
   0  -1 -11   92.75    3.73
   0   1 -11   93.70    3.79
   0   1 -12   28.73    2.27
   0  -1 -12   28.66    2.25
   0   1 -12   31.83    2.45
   0  -1 -12   31.65    2.41
   0  -1 -13   20.28    2.03
   0   1 -13   22.70    2.13
   0   1 -13   22.47    2.23
   0  -1 -13   21.44    2.20
   0   1 -13   25.21    1.94
   0  -1 -13   27.16    2.02
   0   1 -13   24.47    1.87
   0   1 -14  399.20    9.39
   0  -1 -14  397.62    9.40
   0   1 -14  457.07    7.98
   0  -1 -14  451.95    7.98
   0   1 -15  287.45    6.32
   0  -1 -15  293.55    6.44
   0  -1 -16   45.39    2.63
   0   1 -16   43.92    2.64
   0   1 -16   42.67    3.17
   0  -1 -17  332.06    6.32
   0  -1 -17  308.43    6.54
   0   1 -17  314.82    6.51
   0   1 -17  329.89    8.11
   0   1 -18  558.26    8.22
   0   1 -19    9.65    1.75
   0  -1 -19   13.15    2.08
   0  -1 -20  451.63    6.09
   0   1 -20  458.88    6.05
   0   1 -21  192.46    3.08
   0  -1 -21  204.71    3.22
   0   2  -1  530.49    4.23
   0  -2  -1  521.96    3.26
   0   2  -1  522.17    3.25
   0  -2  -3 1331.33    8.96
   0   2  -3 1317.60    8.96
   0  -2  -4 3334.30   20.47
   0   2  -4 3432.23   20.53
   0  -2  -5 1829.69   13.16
   0  -2   5 1823.38   11.96
   0  -2  -6  580.22    6.67
   0   2  -6  580.45    6.71
   0  -2   6  586.73    5.45
   0   2  -7 4108.75   27.30
   0  -2  -7 4060.33   27.20
   0  -2   7 4066.83   24.44
   0  -2  -8  330.44    5.77
   0   2  -8  321.36    5.76
   0  -2   8  341.31    4.20
   0  -2  -9  334.44    6.28
   0   2  -9  331.48    6.33
   0   2 -10 1514.12   15.73
   0  -2 -10 1525.29   15.71
   0  -2 -10 1503.03   15.92
   0   2 -11 1439.40   16.03
   0  -2 -11 1385.79   15.76
   0   2 -11 1571.25   16.83
   0  -2 -11 1515.77   16.62
   0   2 -12 1399.05   16.43
   0  -2 -12 1417.34   16.93
   0   2 -13  747.09   10.01
   0   2 -13  721.19    9.96
   0  -2 -13  744.68   10.25
   0  -2 -13  616.20   10.96
   0   2 -13  654.26   11.25
   0   2 -13  694.99   11.92
   0  -2 -13  660.21   11.71
   0   2 -14 1339.80   14.54
   0  -2 -14 1352.84   14.72
   0   2 -14 1316.74   14.45
   0  -2  15   42.28    2.21
   0  -2 -15   44.81    2.62
   0   2 -15   42.52    2.51
   0  -2 -15   42.81    2.55
   0   2 -16 1256.76   18.15
   0   2 -16 1283.71   14.28
   0  -2  16 1284.32   12.93
   0   2 -17   28.61    2.36
   0  -2 -17   26.35    2.60
   0  -2 -17   20.20    1.70
   0   2 -17   21.51    2.34
   0  -2  17   19.03    1.40
   0   2 -18  342.80    6.12
   0  -2 -18  358.64    6.46
   0   2 -19  591.03    7.56
   0  -2 -19  631.84    7.94
   0  -2 -20   52.15    2.09
   0   2 -20   52.66    2.02
   0   3   0    0.49    0.23
   0   3   1    7.20    0.43
   0   3  -1    6.79    0.51
   0   3  -3 4508.86   26.48
   0   3   3 4403.72   24.71
   0   3  -3 4434.58   24.95
   0  -3  -3 4470.35   24.89
   0  -3   4   54.85    1.56
   0   3  -4   60.25    1.78
   0   3  -4   61.65    1.53
   0  -3  -4   54.38    1.43
   0   3  -5 1020.43    8.69
   0  -3  -5 1056.07    8.75
   0  -3   6 1731.58   12.45
   0  -3  -6 1732.34   13.50
   0   3  -6 1709.95   13.46
   0  -3   7 1088.17    9.15
   0  -3  -7 1063.78   10.35
   0  -3   8 7028.57   40.55
   0   3  -8 7040.44   43.31
   0  -3   9 1357.50   11.17
   0   3  -9 1342.52   13.50
   0  -3 -10    2.56    0.80
   0   3 -10    3.51    0.90
   0   3 -10    4.87    0.94
   0  -3 -10    5.13    0.93
   0  -3 -11   78.98    3.32
   0   3 -11   77.52    3.35
   0  -3 -11   82.39    3.53
   0   3 -11   88.10    3.62
   0   3 -12  176.65    5.47
   0  -3 -12  166.61    5.38
   0  -3 -12  164.59    5.11
   0   3 -12  163.87    5.13
   0   3 -12  172.87    4.44
   0  -3 -13   33.37    2.60
   0   3 -13   34.51    2.63
   0  -3 -13   36.27    2.32
   0   3 -13   33.05    2.08
   0   3 -13   34.96    2.15
   0   3 -14  828.71   11.01
   0   3 -14  808.32   10.71
   0   3 -15  444.18    7.69
   0  -3 -15  466.51    8.08
   0  -3  15  445.72    7.39
   0   3 -16  352.51    9.26
   0   3 -16  345.84    6.53
   0  -3 -16  363.55    6.98
   0  -3  16  351.33    6.24
   0  -3 -16  374.47    7.19
   0   3 -17  263.14    7.60
   0  -3 -17  263.41    5.68
   0   3 -17  249.22    5.20
   0  -3  17  248.96    4.84
   0  -3 -17  269.04    5.76
   0   3 -18  411.32    8.60
   0  -3 -18  392.36    6.36
   0   3 -18  362.75    5.84
   0  -3  18  362.63    5.37
   0   3 -19  123.24    3.00
   0   3 -19  140.07    4.28
   0   3 -20    8.48    0.86
   0   4   0  245.90    3.24
   0   4  -1    7.75    0.65
   0   4   1    7.44    0.54
   0   4  -2 4973.70   29.15
   0   4   2 4805.80   27.72
   0  -4  -3  233.20    2.29
   0   4   3  237.54    2.86
   0   4  -3  264.65    3.95
   0  -4   3  253.91    3.75
   0  -4  -4 3792.53   22.11
   0   4   4 3778.02   22.03
   0  -4   4 3782.05   24.03
   0  -4   5  442.57    5.38
   0  -4  -5  431.37    4.71
   0   4  -6  642.35    6.83
   0  -4  -6  684.09    6.95
   0  -4   7  254.07    4.22
   0  -4  -7  256.96    4.33
   0  -4   8  184.03    3.67
   0  -4  -8  191.30    4.05
   0   4  -8  180.28    3.97
   0  -4   9   58.37    2.08
   0  -4  -9   57.40    2.41
   0  -4  10  397.66    5.86
   0  -4 -10  412.52    7.44
   0  -4 -10  403.77    7.05
   0  -4 -11   79.21    3.45
   0  -4 -11   77.80    3.16
   0  -4 -11   78.02    3.22
   0   4 -12 2968.63   23.77
   0  -4 -12 3095.74   24.08
   0  -4 -12 3054.92   25.34
   0  -4 -12 3176.23   25.17
   0   4 -13    8.01    1.17
   0  -4 -13    8.95    1.42
   0  -4 -13    8.72    1.36
   0  -4 -13    9.62    1.33
   0  -4 -14    1.65    1.69
   0   4 -14    2.05    0.90
   0  -4 -14    2.63    1.07
   0  -4 -14    1.39    0.84
   0  -4  14    2.29    0.97
   0   4 -15   26.12    2.84
   0  -4 -15   25.54    2.07
   0  -4  15   21.01    1.73
   0   4 -16   46.52    3.45
   0  -4 -16   51.80    2.72
   0  -4  16   46.13    2.30
   0   4 -17    1.19    1.23
   0  -4  17    1.46    0.77
   0  -4 -17    0.71    0.83
   0  -4  18  786.47    8.38
   0   4 -18  913.13   12.70
   0  -4  19    1.90    0.48
   0   5   0    3.44    0.56
   0   5  -1  857.54    8.20
   0   5   1  859.42    7.64
   0  -5   2 2101.17   15.38
   0   5  -2 2063.67   15.32
   0   5  -3  111.88    2.84
   0  -5   4   37.81    1.64
   0   5  -4   39.31    1.80
   0  -5   5  327.14    5.05
   0  -5  -6 1615.79   15.96
   0  -5   6 1440.31   12.70
   0  -5   7  167.09    3.72
   0  -5  -7  181.55    4.86
   0  -5   8 2757.13   20.60
   0  -5   9  109.23    3.12
   0  -5 -10  195.52    4.99
   0  -5  10  180.22    4.14
   0  -5 -11  197.37    5.22
   0  -5 -11  195.52    5.27
   0  -5 -12   25.13    2.05
   0  -5 -12   25.94    2.08
   0  -5 -13  116.57    4.11
   0  -5  13  108.09    3.78
   0   5 -13  109.40    3.52
   0  -5  14  463.36    7.83
   0   5 -14  426.17   10.57
   0  -5 -14  489.56    8.26
   0  -5 -14  470.71    8.53
   0   5 -14  434.87    7.20
   0   5 -15  341.23    9.24
   0  -5 -15  366.64    7.29
   0  -5 -15  377.49    6.85
   0  -5  15  346.44    6.46
   0  -5  16  463.18    7.10
   0  -5 -16  495.07    8.17
   0  -5  17   95.23    2.85
   0  -5 -17  100.08    3.28
   0  -5  18   18.56    1.16
   0   5 -18   20.77    1.89
   0  -5  19    9.68    0.70
   0   6   0  107.25    2.71
   0  -6   0  113.26    2.95
   0   6  -1  703.67    7.91
   0  -6   1  700.02    8.07
   0  -6  -1  695.60    7.87
   0  -6   2  957.79    9.90
   0  -6  -2  972.64    9.51
   0   6  -2  980.10   10.05
   0  -6  -2  945.28   12.56
   0  -6   3  623.30    7.76
   0  -6  -3  633.72    7.19
   0  -6  -3  632.56   10.05
   0  -6  -4  369.52    7.57
   0  -6   5 1256.04   12.13
   0  -6   6  315.94    5.56
   0  -6   7 1758.73   15.79
   0  -6  -7 1857.90   19.02
   0  -6  -8    2.58    0.89
   0  -6   8    5.62    0.91
   0  -6  -9  124.51    4.10
   0  -6  -9  132.82    4.29
   0  -6   9  124.08    3.57
   0  -6 -10  565.46    9.22
   0  -6 -10  588.89    9.50
   0  -6  11  964.58   12.00
   0  -6 -11  951.67   12.70
   0   6 -11  934.44   15.35
   0  -6  12    6.15    1.24
   0  -6 -12    8.51    1.39
   0   6 -12    7.73    1.82
   0  -6 -13  126.36    4.41
   0  -6 -13  129.15    4.31
   0   6 -13  124.28    5.58
   0   6 -14    2.59    1.38
   0  -6 -14    4.26    1.04
   0  -6 -14    5.36    1.26
   0  -6  15    3.26    1.01
   0   6 -15    3.54    1.43
   0  -6 -15    4.26    0.99
   0  -6 -15    5.51    1.18
   0  -6  16   77.57    2.68
   0  -6 -16   83.29    3.08
   0   6 -16   81.55    3.94
   0  -6  17  330.54    5.02
   0  -6 -17  339.33    5.62
   0  -6  18   22.53    1.11
   0  -7   0   16.92    1.32
   0  -7  -1 1988.42   16.57
   0  -7  -1 1992.66   21.41
   0  -7  -2   38.43    1.84
   0  -7   2   40.39    2.02
   0  -7   3  619.12    8.29
   0  -7  -3  620.98   10.90
   0  -7   4 1330.90   13.22
   0  -7  -4 1332.15   16.61
   0  -7  -5  185.14    5.82
   0  -7  -6    3.40    0.92
   0  -7   6    4.42    0.93
   0  -7  -7   19.08    1.57
   0  -7   7   16.93    1.50
   0  -7  -7   16.84    1.65
   0  -7   7   18.06    1.63
   0  -7  -7   21.91    1.87
   0  -7  -8   67.51    2.80
   0  -7  -8   64.84    3.08
   0   7  -8   67.32    3.61
   0  -7   8   65.78    2.89
   0  -7  -8   64.22    3.05
   0   7  -9 1121.57   15.95
   0  -7  -9 1093.71   13.63
   0  -7   9 1145.12   13.07
   0  -7 -10  856.24   12.00
   0   7 -10  883.86   14.25
   0  -7  10  897.25   11.43
   0  -7 -10  856.89   12.00
   0  -7 -11   18.40    1.89
   0   7 -11   19.59    2.34
   0  -7  11   16.34    1.65
   0  -7 -11   18.86    1.92
   0  -7 -12   75.83    3.41
   0   7 -12   72.92    4.13
   0  -7  12   74.73    3.09
   0  -7 -12   74.92    3.37
   0   7 -13    3.46    1.40
   0  -7 -13    2.99    1.11
   0  -7  13    4.35    1.07
   0   7 -14   75.16    3.85
   0  -7  14   73.26    2.79
   0  -7 -14   75.18    3.03
   0  -7 -15  445.83    7.25
   0   7 -15  454.25    8.88
   0  -7 -16   15.61    1.34
   0   7 -16   18.26    1.73
   0  -7  17   28.21    1.25
   0  -7 -17   30.73    1.44
   0  -8   0 1395.76   13.98
   0  -8   0 1394.75   18.20
   0  -8   1   49.04    2.39
   0  -8  -1   47.82    2.28
   0  -8   1   49.44    3.29
   0  -8  -1   53.65    3.41
   0  -8  -2   58.91    2.58
   0  -8  -2   67.54    2.88
   0  -8   2   64.91    2.75
   0  -8  -2   62.17    3.68
   0  -8   2   64.65    3.69
   0  -8  -3  129.45    3.90
   0  -8  -3  137.53    4.19
   0  -8  -3  146.16    4.36
   0  -8   3  129.62    3.96
   0  -8  -3  140.67    5.36
   0  -8  -4  562.66    8.68
   0  -8  -4  574.79    8.95
   0  -8  -4  601.27    9.14
   0  -8  -4  579.67   11.13
   0  -8   4  570.71    8.70
   0  -8  -5  938.82   11.74
   0  -8  -5  926.24   14.18
   0  -8  -5  951.90   12.08
   0  -8  -5  912.62   11.74
   0  -8  -6  398.55    7.57
   0  -8  -6  381.05    8.73
   0  -8  -6  401.57    7.24
   0  -8  -6  399.59    7.64
   0  -8   7   22.43    1.65
   0  -8  -7   21.40    1.92
   0  -8  -7   22.39    1.78
   0  -8  -7   24.11    2.03
   0  -8   8    9.59    1.18
   0  -8  -8    9.54    1.49
   0  -8  -8    8.78    1.21
   0  -8  -8    9.15    1.44
   0  -8  -9   63.62    3.18
   0  -8  -9   67.43    3.24
   0  -8   9   62.33    2.74
   0   8 -10   43.66    2.95
   0  -8 -10   37.35    2.48
   0  -8  10   38.62    2.21
   0   8 -11  247.23    6.73
   0  -8 -11  239.99    5.94
   0  -8  11  245.08    5.24
   0   8 -12  249.28    6.60
   0  -8 -12  239.75    5.65
   0  -8 -12  251.71    5.88
   0  -8  12  237.03    5.01
   0   8 -13   40.02    2.62
   0  -8 -13   36.60    2.17
   0  -8 -13   37.27    2.23
   0  -8  13   35.81    1.88
   0  -8 -14  313.02    5.59
   0  -8  14  310.33    5.04
   0   8 -14  317.39    6.67
   0  -8  15    5.26    0.75
   0  -8 -16   22.72    1.21
   0  -8  16   20.80    1.04
   0  -9   0    0.86    1.11
   0  -9  -1   76.97    4.14
   0  -9   1   79.76    4.16
   0  -9  -2  269.41    5.70
   0  -9  -2  294.40    6.53
   0  -9  -2  279.80    7.80
   0  -9   2  292.87    7.92
   0  -9  -3 1534.21   15.57
   0  -9  -3 1521.69   19.23
   0  -9   3 1493.82   15.03
   0  -9  -4  437.03    7.86
   0  -9  -4  429.25    7.55
   0  -9  -4  423.78    9.51
   0  -9   4  410.60    6.80
   0  -9  -5   95.04    3.58
   0  -9  -5   94.10    4.38
   0  -9  -5  103.68    3.83
   0  -9  -6   16.08    1.70
   0  -9  -6   17.00    1.69
   0  -9  -6   15.00    1.51
   0  -9  -7   52.74    2.82
   0  -9  -7   47.98    2.66
   0  -9  -7   49.14    2.44
   0  -9  -8    5.64    1.24
   0  -9  -8    4.50    1.16
   0  -9  -9   61.97    2.95
   0  -9  -9   57.26    2.64
   0  -9  -9   55.77    2.82
   0  -9 -10  702.50    9.93
   0  -9 -10  713.49    9.97
   0  -9 -11  303.58    6.06
   0  -9 -12    4.15    0.99
   0  -9 -13  279.48    4.99
   0  -9 -13  270.31    4.99
   0  -9 -14   18.22    1.18
   0  -9 -14   17.23    1.19
   0 -10   0   49.31    3.14
   0 -10   0   47.40    2.56
   0 -10   0   50.73    2.72
   0 -10   1  484.86    9.67
   0 -10  -1  485.30    9.85
   0 -10  -1  504.08    8.51
   0 -10  -1  489.92    8.36
   0 -10   1  481.62    7.98
   0 -10  -2   98.15    3.69
   0 -10   2   98.86    4.21
   0 -10   2   93.31    3.31
   0 -10  -2  100.37    4.41
   0 -10  -3   77.87    3.89
   0 -10   3   76.06    2.88
   0 -10  -3   79.20    3.38
   0 -10  -3   82.01    3.08
   0 -10  -3   76.98    3.20
   0 -10   4    3.26    0.84
   0 -10  -4    4.88    1.03
   0 -10  -4    4.39    1.04
   0 -10  -5    3.85    1.11
   0 -10  -5    3.53    1.01
   0 -10  -5    1.49    0.79
   0 -10  -6  321.54    6.32
   0 -10  -6  332.67    6.64
   0 -10  -7 1967.65   17.96
   0 -10  -7 2005.58   18.14
   0 -10  -8   26.23    1.89
   0 -10  -8   25.09    1.76
   0 -10  -9  300.17    5.78
   0 -10 -10    2.09    0.87
   0 -10 -11   90.70    2.80
   0 -11   0    5.55    1.11
   0 -11   0    2.51    0.82
   0 -11  -1  138.71    3.93
   0 -11   1  141.29    4.07
   0 -11  -1  138.48    3.92
   0 -11   1  134.04    3.69
   0 -11  -2   31.16    1.95
   0 -11   2   32.51    2.07
   0 -11   2   30.80    1.79
   0 -11  -2   32.97    2.04
   0 -11  -3 1751.61   15.56
   0 -11   3 1751.94   16.27
   0 -11  -3 1736.65   16.15
   0 -11  -4   21.41    1.44
   0 -11  -5    2.68    0.91
   0 -11  -5    4.49    0.84
   0 -11  -6   30.28    1.78
   0 -11  -6   32.14    1.71
   0 -11  -7  123.74    3.23
   0 -11  -7  126.79    3.19
   0 -11  -8   62.94    2.18
   0 -11  -9   14.92    1.07
   0 -11 -10   18.13    1.04
   0 -12   0  247.26    4.31
   0 -12   0  251.27    4.23
   0 -12   1  106.53    2.83
   0 -12  -1  108.30    2.81
   0 -12   1  103.93    2.57
   0 -12   2   66.43    2.24
   0 -12  -2   65.58    2.21
   0 -12   3  231.58    4.15
   0 -12  -3  241.23    4.23
   0 -12   4   64.45    2.10
   0 -12  -5  441.42    5.51
   0 -12  -6  152.53    2.81
   0 -12   7  690.49    6.40
   1   0 -21    0.54    1.04
   1   0 -20   -0.83    1.51
   1   0 -19    3.98    1.70
   1   0 -18  367.37    6.90
   1   0 -17   12.45    2.38
   1   0 -16  257.31    6.20
   1   0 -16  240.12    7.50
   1   0 -15   11.96    1.64
   1   0 -15    2.41    1.38
   1   0 -14  206.81    5.23
   1   0 -14  181.37    6.16
   1   0 -13    2.24    0.98
   1   0 -13    7.97    1.47
   1   0 -12  436.97    8.87
   1   0 -12  473.82    8.97
   1   0 -11    3.31    0.98
   1   0 -11    0.26    0.71
   1   0 -10 3064.54   24.87
   1   0  -9    5.66    0.98
  -1   0   9    1.45    0.33
  -1   0   8 1171.81    8.60
  -1   0   8 1158.68    8.55
  -1   0   7    5.53    0.45
   1   0  -7    4.41    0.80
  -1   0   6   23.33    0.82
  -1   0   6   24.43    0.82
  -1   0   5    2.39    0.30
  -1   0   5    1.66    0.27
   1   0  -3    6.75    0.74
  -1   0   3   12.87    0.47
  -1   0   2  155.73    1.65
  -1   0   2  146.82    1.58
  -1   0   1    2.31    0.18
  -1   0   1    1.89    0.17
  -1   0   0 1246.23    7.32
  -1   0  -1   28.39    0.64
  -1   0  -1    7.01    0.25
  -1   0  -2  258.26    2.68
  -1   0  -2  235.11    2.15
  -1   0  -3    0.78    0.25
  -1   0  -3    0.51    0.27
  -1   0  -4 3018.82   17.56
  -1   0  -4 3014.78   18.20
  -1   0  -5    2.51    0.45
   1   0   5    1.93    0.19
  -1   0  -5    2.78    0.51
   1   0   6 5646.71   30.62
  -1   0  -6 6016.18   35.18
  -1   0  -7    2.06    0.60
  -1   0  -8  607.00    8.14
  -1   0  -9    1.59    0.69
  -1   0 -10 1406.49   15.20
  -1   0 -10 1441.85   15.80
  -1   0 -11    1.12    0.80
  -1   0 -11    3.07    1.06
  -1   0 -12  601.39   10.61
  -1   0 -12  642.46   11.23
  -1   0 -13    0.54    0.95
  -1   0 -13    6.47    1.21
  -1   0 -14  510.10   10.25
  -1   0 -14  557.85    9.27
  -1   0 -15   -0.28    1.08
  -1   0 -16  235.79    5.69
  -1   0 -17    5.75    1.45
  -1   0 -18    4.25    1.91
  -1   0 -19    5.20    1.73
  -1   0 -20  263.49    4.35
   1   1 -21   39.06    1.64
   1  -1 -21   38.74    1.68
   1   1 -20  779.98    8.58
   1  -1 -20  793.24    8.73
   1   1 -19    2.76    1.48
   1  -1 -18   16.79    1.55
   1   1 -18   17.36    1.96
   1   1 -18   21.68    2.24
   1   1 -17  447.45    7.80
   1  -1 -17  456.14    8.05
   1  -1 -16   74.57    4.19
   1   1 -16   80.39    4.32
   1  -1 -16   88.33    3.83
   1   1 -16   91.71    3.72
   1  -1 -15  367.92    9.07
   1   1 -15  374.32    9.10
   1   1 -15  414.04    7.70
   1  -1 -15  420.47    7.83
   1   1 -14  768.48   12.95
   1  -1 -14  748.05   12.84
   1   1 -14  838.59   11.01
   1  -1 -14  844.03   11.13
   1  -1 -13  880.61   13.40
   1   1 -13  909.77   13.52
   1   1 -13  870.44   13.41
   1  -1 -13  837.06   13.19
   1   1 -13 1006.27   11.79
   1  -1 -13 1030.31   11.96
   1   1 -12   35.21    2.52
   1  -1 -12   38.86    2.63
   1  -1 -12   38.84    2.61
   1   1 -12   42.53    2.72
   1  -1 -11    2.62    0.89
   1   1 -11    2.63    0.90
   1   1 -11    3.42    0.97
   1   1 -10   46.97    2.43
   1  -1 -10   47.34    2.45
  -1  -1  10   48.55    1.59
   1   1  -9   83.23    3.18
   1  -1  -9   88.17    3.25
  -1  -1   9   94.76    2.08
   1   1  -8  197.56    4.64
   1  -1  -8  200.17    4.64
   1  -1  -7 4043.98   28.13
   1   1  -7 4010.78   28.12
  -1  -1   7 4074.36   23.94
   1   1  -6 2661.09   19.98
  -1  -1   6 2631.78   16.33
   1  -1  -5  849.38    8.57
   1   1  -5  827.85    8.55
   1   1  -4 5384.89   32.30
   1  -1  -4 5342.24   32.40
   1  -1  -3   71.96    1.91
   1   1  -3   66.92    1.94
  -1  -1   2  132.19    1.65
  -1   1   1  370.77    2.76
  -1  -1   1  384.90    2.76
  -1  -1   0   94.44    1.10
  -1   1   0   87.32    1.06
  -1  -1  -1  215.23    2.05
  -1   1  -1  210.52    2.03
  -1  -1  -1  185.97    1.57
  -1  -1  -1  188.86    1.48
  -1  -1  -2    7.20    0.44
  -1   1  -2    7.30    0.44
  -1  -1  -2    8.13    0.42
  -1   1  -3   23.13    0.86
  -1  -1  -3   21.60    0.78
  -1   1  -4 1040.85    8.22
  -1  -1  -4 1036.88    8.21
  -1  -1  -4 1022.72    7.77
  -1   1  -5 2069.55   13.79
  -1  -1  -5 1982.27   13.76
  -1  -1  -5 2023.80   14.49
  -1   1  -5 2013.01   14.48
   1  -1   5 2038.73   12.46
  -1   1  -6   30.21    1.43
   1  -1   6   27.79    0.86
  -1   1  -7  169.01    3.72
  -1  -1  -7  167.12    3.69
   1  -1   7  162.09    2.32
  -1   1  -8   71.32    2.64
  -1  -1  -8   70.03    2.66
  -1   1  -9 1944.05   17.72
  -1  -1  -9 1984.92   17.79
  -1   1 -10 1491.09   16.01
  -1  -1 -10 1473.14   16.11
  -1   1 -10 1431.15   15.49
  -1  -1 -10 1435.95   15.45
  -1  -1 -11  507.69    9.32
  -1   1 -11  507.13    9.30
  -1  -1 -11  492.17    8.94
  -1   1 -11  502.27    8.97
  -1   1 -12   85.46    4.02
  -1  -1 -12   84.84    4.03
  -1  -1 -12   83.02    3.82
  -1   1 -12   88.53    3.96
  -1  -1 -13    7.72    1.35
  -1   1 -13    9.23    1.41
  -1   1 -14    3.44    1.40
  -1  -1 -14    5.06    1.22
  -1   1 -14    5.42    1.22
  -1   1 -14    5.85    1.29
  -1   1 -15   46.11    2.65
  -1  -1 -15   45.30    2.65
  -1   1 -15   45.17    3.32
  -1   1 -16  150.20    4.53
  -1  -1 -16  154.62    4.61
  -1   1 -16  157.96    5.75
  -1  -1 -17  356.38    6.84
  -1   1 -17  357.54    6.80
  -1  -1 -18  217.37    5.12
  -1   1 -18  220.77    5.03
  -1   1 -19   49.24    2.45
  -1  -1 -19   51.05    2.59
  -1   1 -20    7.81    1.28
  -1  -1 -20    7.06    1.38
   1  -2 -21   69.28    1.87
   1   2 -21   61.50    1.70
   1   2 -20   10.61    1.39
   1  -2 -20    8.90    1.46
   1   2 -19    0.07    1.33
   1  -2 -19    0.91    1.55
   1  -2 -18    1.38    0.84
   1   2 -18    3.95    1.32
   1   2 -18    2.95    1.35
   1   2 -17  814.61   10.54
   1  -2 -17  815.84   10.82
  -1  -2  17  785.27    9.18
   1   2 -16   22.48    2.46
   1  -2 -16   23.51    2.49
  -1  -2  16   21.72    1.60
   1  -2 -16   28.00    2.80
   1  -2 -15  231.47    5.82
   1   2 -15  220.06    5.49
   1   2 -15  216.97    6.85
   1  -2 -15  216.92    6.87
  -1  -2  15  231.08    4.99
   1  -2 -14   21.42    2.02
   1   2 -14   21.67    1.88
  -1  -2  14   19.82    1.62
   1   2 -14   18.24    2.12
   1  -2 -14   15.30    2.05
  -1  -2  13    5.56    0.98
   1  -2 -13    1.65    0.92
   1   2 -13    2.41    0.85
   1   2 -13    3.68    1.24
   1  -2 -13    4.96    1.25
   1   2 -13    0.76    0.78
   1  -2 -13    2.27    0.98
   1   2 -13    5.68    1.11
   1   2 -12  395.32    8.15
   1  -2 -12  377.02    7.99
   1   2 -12  371.05    8.01
   1  -2 -12  362.86    7.92
   1  -2 -11 1931.98   19.00
   1   2 -11 1913.32   19.26
   1  -2 -10  932.24   12.07
   1   2 -10  999.08   12.34
   1  -2  -9  363.85    6.46
   1   2  -9  371.14    6.54
   1   2  -8  599.90    8.44
   1  -2  -8  618.85    8.42
   1  -2  -7 1850.89   15.78
   1   2  -7 1818.51   15.78
  -1  -2   6  956.38    7.86
   1   2  -6  974.32   10.02
   1   2  -5  485.97    6.14
   1  -2  -5  491.18    6.15
  -1  -2   4 2326.26   14.70
   1  -2  -4 2320.33   16.06
   1   2  -4 2366.83   16.28
   1   2  -2  139.73    2.52
   1  -2  -2  137.19    2.42
  -1  -2   1 2429.33   14.44
  -1  -2   1 2384.31   13.37
  -1   2   0  259.39    2.73
  -1   2   0  266.85    2.12
  -1  -2   0  265.88    2.62
  -1  -2  -2   53.79    0.87
  -1   2  -2   54.26    1.05
  -1  -2  -2   54.59    1.07
  -1   2  -2   52.80    1.26
  -1   2  -2   51.23    1.09
  -1  -2  -2   54.13    1.10
  -1  -2  -4 2024.16   13.32
  -1   2  -4 2052.27   13.27
  -1  -2  -4 2048.75   13.71
  -1  -2  -5  184.70    3.23
  -1   2  -5  190.37    3.25
  -1   2  -5  196.49    3.28
   1  -2   6  893.83    7.29
  -1   2  -6  891.43    8.76
  -1  -2  -6  902.06    8.77
   1  -2   7 2123.79   14.05
  -1   2  -7 2126.15   16.74
  -1  -2  -7 2139.78   16.71
   1  -2   8  372.10    4.40
  -1   2  -8  362.80    6.06
  -1  -2  -8  369.46    6.11
  -1  -2  -9  531.62    8.03
  -1   2  -9  526.37    8.03
  -1   2 -10  541.69    8.82
  -1  -2 -10  536.94    8.76
  -1   2 -10  550.10    9.14
  -1  -2 -10  571.75    9.29
  -1  -2 -11  156.07    5.11
  -1   2 -11  158.05    5.13
  -1  -2 -11  163.91    5.00
  -1   2 -11  159.04    4.99
  -1   2 -12  109.19    4.32
  -1  -2 -12  104.69    4.23
  -1  -2 -12  123.77    3.99
  -1   2 -12  121.30    3.89
  -1   2 -12  114.18    3.76
  -1   2 -13 2115.50   19.38
  -1  -2 -13 2117.67   19.32
  -1   2 -13 2109.41   19.69
  -1  -2 -13 2121.26   19.97
  -1   2 -14  245.23    5.88
  -1  -2 -14  255.38    5.78
  -1   2 -14  246.30    5.90
  -1  -2 -14  254.85    6.03
  -1   2 -15   90.04    4.74
  -1   2 -15   92.76    3.62
  -1  -2 -15   99.36    3.58
  -1  -2 -15   93.77    3.64
  -1   2 -15   90.83    3.56
   1  -2  16  138.11    3.73
  -1  -2 -16  147.88    4.23
  -1   2 -16  142.68    4.32
  -1  -2 -16  145.85    4.41
  -1   2 -16  146.85    5.82
  -1   2 -17   51.22    3.22
  -1   2 -17   46.39    2.63
  -1  -2 -17   45.10    2.86
   1  -2  17   44.52    1.95
  -1  -2 -18   10.53    1.96
  -1   2 -18    9.31    1.71
  -1  -2 -19  273.34    4.83
  -1   2 -19  257.20    4.55
  -1   2 -20   27.55    1.40
  -1  -2 -20   22.25    1.47
   1   3 -20   27.15    1.38
   1   3 -19    3.27    1.11
   1   3 -19    1.19    1.04
   1  -3 -19   -0.86    1.53
   1   3 -18  268.34    7.19
   1  -3 -18  259.60    5.33
   1   3 -18  251.41    4.98
   1  -3 -18  267.05    5.57
  -1  -3  18  248.51    4.47
   1   3 -17    7.31    1.69
   1  -3 -17    7.41    1.25
  -1  -3  17    5.97    0.98
   1   3 -17    7.73    1.33
   1  -3 -16  227.03    5.69
  -1  -3  16  211.74    4.76
   1   3 -16  204.08    4.99
   1  -3 -16  224.19    5.62
   1   3 -15  688.64   11.90
   1   3 -15  678.88    9.63
   1  -3 -15  726.43   10.23
   1  -3 -15  658.43   11.82
   1  -3 -15  747.63   10.88
  -1  -3  15  675.79    9.25
   1   3 -14   88.44    3.40
   1  -3 -14   88.36    3.76
  -1  -3  14   87.59    3.22
   1   3 -14   81.84    4.04
   1  -3 -14   80.79    4.03
   1   3 -13  665.12    9.32
   1  -3 -13  708.35    9.87
   1   3 -13  695.65    9.54
  -1  -3  13  674.26    9.23
   1   3 -13  658.78   11.18
   1   3 -12  200.53    5.60
   1   3 -12  207.15    5.77
   1  -3 -12  205.94    5.83
  -1  -3  11   73.38    2.34
   1   3 -11   71.17    3.27
   1  -3 -11   70.10    3.18
   1  -3 -11   79.29    3.36
   1   3 -11   75.36    3.27
  -1  -3  10    4.05    0.65
   1  -3 -10    3.72    0.92
   1   3 -10    2.27    0.83
   1   3 -10    2.41    0.76
   1  -3 -10    3.58    0.91
   1   3  -9    0.69    0.57
   1  -3  -9    2.28    0.67
  -1  -3   9    1.14    0.46
   1  -3  -8  777.19    9.08
   1   3  -8  787.38    9.17
   1   3  -7 4499.03   29.92
   1  -3  -7 4450.93   29.84
   1   3  -6  519.25    6.47
  -1  -3   6  513.93    5.71
   1   3  -5  834.02    8.10
  -1  -3   5  845.49    7.54
   1  -3  -4 1603.57   11.64
   1   3  -4 1609.74   11.75
   1   3  -3   70.65    1.66
   1  -3  -3   72.27    1.63
   1   3  -2 3985.59   21.73
  -1   3   2 3720.39   20.68
   1  -3  -2 3990.16   21.57
  -1   3   2 3764.90   22.19
  -1  -3   2 3696.68   20.59
  -1  -3   1 4579.89   24.50
  -1   3   1 4557.87   24.66
   1   3  -1 4523.54   26.52
   1   3  -1 4887.29   25.57
   1  -3  -1 4899.23   25.36
   1   3   0  675.61    5.13
  -1   3   0  644.54    5.55
  -1  -3   0  632.24    3.91
  -1  -3   0  685.05    5.57
   1   3   1  222.26    2.28
  -1   3  -1  236.80    3.06
  -1  -3  -1  232.46    2.08
  -1   3  -1  216.16    1.98
  -1  -3  -1  247.14    2.82
  -1  -3  -2 1676.30   10.49
  -1   3  -2 1632.53   10.33
  -1   3  -2 1721.73   10.52
  -1  -3  -2 1783.95   10.61
  -1  -3  -2 1767.51   10.79
  -1   3  -2 1675.64   11.85
   1   3   2 1684.75    9.88
  -1   3  -3 5666.13   30.01
  -1  -3  -3 5345.27   29.89
  -1  -3  -3 5627.41   29.25
   1   3   3 5148.75   28.18
  -1   3  -4 1060.09    8.31
  -1   3  -4 1073.51    9.16
  -1  -3  -5  240.74    3.70
  -1   3  -5  238.58    3.69
  -1  -3  -6  667.78    7.29
   1  -3   6  677.75    6.61
  -1  -3  -7 1041.02   10.28
   1  -3   7 1021.89    8.83
  -1   3  -8  510.55    7.40
   1  -3   8  516.20    5.92
  -1  -3  -9 1647.59   16.13
  -1  -3  -9 1629.87   15.57
   1  -3   9 1613.47   12.67
  -1  -3 -10  176.76    4.99
  -1  -3 -10  173.06    4.74
  -1   3 -10  166.90    4.72
  -1   3 -11  306.31    6.83
  -1  -3 -11  306.17    6.74
  -1  -3 -12  737.85   10.21
  -1   3 -12  716.92    9.90
  -1   3 -12  670.68   10.94
  -1  -3 -12  661.16   10.78
  -1  -3 -12  724.32   10.01
  -1   3 -12  736.07    9.88
  -1  -3 -13  344.55    6.90
  -1   3 -13  337.61    6.71
  -1  -3 -13  348.35    6.91
  -1   3 -13  338.04    6.68
  -1   3 -14  106.09    5.28
  -1  -3 -14  116.10    4.01
  -1   3 -14  109.95    3.86
  -1  -3 -14  114.46    3.93
  -1   3 -14  103.60    3.67
  -1   3 -15   83.97    4.71
  -1  -3 -15   99.00    3.58
  -1   3 -15   86.55    3.33
  -1   3 -15   88.66    3.50
  -1  -3 -15   94.23    3.61
  -1   3 -16   79.20    4.36
   1  -3  16   75.78    2.84
  -1  -3 -16   70.81    3.36
  -1   3 -16   78.21    3.15
  -1  -3 -16   83.11    3.22
  -1   3 -17 1220.39   12.42
   1  -3  17 1199.47   11.70
  -1   3 -18   91.72    2.83
  -1  -3 -18  104.95    3.31
   1  -3  18   96.75    2.53
  -1   3 -18  108.79    4.14
  -1   3 -19    1.91    1.04
   1  -4 -19   65.15    2.31
   1   4 -19   67.89    3.06
  -1  -4  18  249.17    4.45
   1  -4 -18  265.66    5.36
   1   4 -17  179.97    6.26
   1  -4 -17  185.47    4.87
   1  -4 -16  169.42    4.91
   1  -4 -16  168.18    4.65
   1  -4 -15  380.89    7.15
   1  -4 -15  367.72    7.45
   1  -4 -15  366.64    6.82
   1  -4 -14   64.53    3.44
   1  -4 -14   73.14    3.34
  -1  -4  14   70.53    2.98
   1  -4 -13  104.16    3.90
   1  -4 -13   93.87    4.05
   1  -4 -13   98.59    3.77
   1   4 -13   93.66    3.26
  -1  -4  13   98.00    3.48
  -1  -4  12 1322.09   13.80
   1  -4 -12 1325.69   13.59
  -1  -4  11  371.97    5.92
   1  -4 -11  360.76    6.97
   1  -4 -11  374.48    7.33
   1  -4 -10  296.20    5.91
   1  -4 -10  304.62    6.17
   1  -4  -9  458.32    7.09
  -1  -4   9  458.28    6.27
   1   4  -8 1202.56   11.80
   1  -4  -8 1195.19   11.73
  -1  -4   8 1210.29   10.95
   1  -4  -7  400.34    5.65
  -1  -4   7  393.55    5.39
   1  -4  -6 7858.78   44.67
   1   4  -6 7595.62   44.59
   1  -4  -5  360.97    4.31
  -1  -4   5  358.16    4.87
  -1   4   4  182.98    2.86
  -1  -4   4  175.11    3.13
   1  -4  -4  177.40    2.50
  -1   4   3  541.02    5.25
   1  -4  -3  525.49    4.05
  -1   4   2   90.39    2.02
  -1  -4   2   89.91    2.08
   1   4  -1 1882.29   12.88
  -1  -4   1 1905.50   13.13
   1   4   0  508.25    4.88
  -1  -4   0  502.93    5.25
   1   4   1   96.51    1.71
  -1   4  -1  104.17    2.26
  -1  -4  -1  101.06    2.05
   1   4   2 4476.43   25.38
  -1   4  -2 4571.84   28.08
  -1   4  -3  185.60    3.50
  -1  -4  -3  262.27    3.07
  -1   4  -4  734.65    6.34
  -1  -4  -4  727.13    5.79
  -1   4  -5    7.66    0.64
  -1  -4  -5    8.43    0.67
   1  -4   5    9.85    0.83
   1  -4   6  200.72    3.67
  -1  -4  -6  190.61    3.44
   1  -4   7  328.14    4.87
  -1   4  -7  321.27    5.09
  -1  -4  -7  324.87    5.12
   1  -4   8 3616.63   24.05
  -1  -4  -8 3540.63   25.31
   1  -4   9  894.36    9.29
  -1  -4  -9  897.27   10.57
  -1  -4 -10    7.54    1.10
  -1   4 -11 1384.78   13.95
  -1  -4 -11 1381.91   14.72
  -1   4 -12  287.82    5.99
  -1  -4 -12  296.08    6.43
  -1  -4 -12  308.84    6.33
  -1  -4 -12  288.80    5.97
  -1   4 -13  222.60    5.34
  -1  -4 -13  228.99    5.77
  -1  -4 -13  234.24    5.44
  -1  -4 -13  212.62    5.12
  -1  -4 -14  282.41    6.38
  -1   4 -14  238.33    8.00
  -1   4 -14  256.89    5.76
  -1  -4 -14  264.54    5.70
  -1   4 -15   52.12    2.60
   1  -4  15   47.72    2.44
  -1   4 -15   51.04    3.75
  -1  -4 -15   44.62    2.73
  -1  -4 -15   51.42    2.69
  -1   4 -16  258.59    7.67
  -1  -4 -16  270.72    5.79
   1  -4  16  255.03    5.22
   1  -4  17    1.51    0.72
  -1   4 -17    3.77    1.35
   1  -4  18  261.78    4.22
  -1   4 -18  301.79    6.66
   1  -4  19    9.60    0.67
  -1  -5  19  530.64    5.60
   1  -5 -19  549.27    6.38
  -1  -5  18  302.34    4.70
   1  -5 -18  321.91    5.58
  -1  -5  17   83.13    2.73
   1  -5 -17   84.82    3.19
   1   5 -16  762.10   13.44
  -1  -5  16  759.38    9.56
  -1  -5  15    2.85    1.01
   1  -5 -15    5.54    1.29
   1  -5 -15    4.58    1.10
  -1  -5  14    6.56    1.22
   1  -5 -14    7.82    1.33
   1  -5 -13  108.23    3.95
  -1  -5  13  101.71    3.64
  -1  -5  12 1286.25   14.14
   1  -5 -11  696.19   10.13
  -1  -5  11  654.11    8.64
   1  -5 -10  377.86    7.03
  -1  -5  10  395.78    6.41
  -1  -5   9 2156.56   17.56
  -1  -5   8 1894.10   15.76
  -1  -5   7  303.90    5.13
  -1  -5   6  430.66    6.10
  -1  -5   5 2355.19   17.58
  -1   5   4  239.83    3.61
  -1   5   3 4209.11   25.97
  -1  -5   3 4332.43   27.18
  -1   5   2 8169.68   46.46
  -1   5   1 2746.08   18.46
  -1  -5   1 2744.09   18.82
   1   5   0    3.24    0.55
  -1  -5   0    4.29    0.62
  -1   5  -1  165.41    3.32
  -1  -5  -1  165.72    3.04
  -1   5  -2   35.51    1.63
  -1  -5  -2   41.78    1.46
  -1   5  -3   74.15    2.37
  -1  -5  -3   73.17    1.83
  -1   5  -4 3541.58   24.68
  -1   5  -5 3992.17   27.36
   1  -5   5 3744.79   25.77
   1  -5   6 1782.35   15.01
  -1  -5  -6 2020.34   18.81
   1  -5   7 1162.43   11.28
  -1  -5  -7 1297.10   14.49
   1  -5   8  676.25    8.31
  -1  -5  -8  734.45   10.55
   1  -5   9  763.10    9.03
  -1  -5 -10  406.61    7.48
  -1  -5 -10  413.84    7.00
  -1   5 -10  388.41    9.42
  -1   5 -10  401.46    6.67
  -1  -5 -10  408.60    7.56
  -1   5 -11 1284.62   13.50
  -1   5 -11 1260.52   18.42
  -1  -5 -12 2179.07   20.60
  -1   5 -12 2062.69   18.84
  -1   5 -12 2060.25   25.08
  -1  -5 -12 2230.21   20.35
  -1  -5 -13   71.30    3.31
  -1  -5 -13   73.48    3.20
  -1   5 -13   70.06    2.91
  -1   5 -13   70.13    4.41
  -1  -5 -14  784.25   11.08
   1  -5  14  735.30   10.09
  -1  -5 -14  795.67   10.40
  -1   5 -14  705.66    9.63
  -1   5 -14  716.09   13.90
  -1  -5 -15  713.13   10.08
   1  -5  15  649.99    9.06
  -1  -5 -16   72.16    2.89
   1  -5  16   67.14    2.61
   1  -5  17    2.16    0.71
  -1   5 -17    5.41    1.36
   1  -5  18  278.57    4.08
  -1  -6  18   22.37    1.19
   1  -6 -18   24.17    1.41
  -1  -6  17   67.94    2.29
   1  -6 -17   72.83    2.73
  -1  -6  16   53.23    2.30
   1  -6 -16   61.64    2.79
   1   6 -16   57.06    3.43
  -1  -6  15  498.02    7.65
   1   6 -15  508.32   10.68
   1  -6 -15  519.94    8.21
   1   6 -14   17.22    2.30
   1  -6 -14    9.51    1.45
   1  -6 -13 1266.42   14.86
   1  -6 -13 1193.24   14.57
  -1  -6  12 1121.83   13.07
   1  -6 -12 1156.06   14.16
  -1  -6  11  129.52    4.16
   1  -6 -11  123.66    4.31
   1  -6 -11  120.29    4.25
   1  -6 -10  998.02   12.55
   1  -6 -10 1008.61   12.68
  -1  -6   9  288.85    5.99
   1  -6  -9  271.07    6.05
  -1  -6   9  277.41    5.47
  -1  -6   8 1420.69   13.80
  -1  -6   7  128.48    3.55
  -1  -6   6 1107.62   14.85
   1  -6  -6 1115.73   13.71
   1  -6  -5 3823.22   30.41
  -1  -6   5 3876.94   32.26
  -1  -6   4    9.24    1.44
  -1  -6   4    6.63    0.88
   1  -6  -3   60.49    2.93
  -1  -6   3   63.42    3.26
  -1  -6   3   57.66    2.18
  -1   6   2    5.06    0.67
  -1  -6   2    3.94    0.68
  -1   6   1  710.05    7.85
  -1  -6   1  712.98   11.04
  -1  -6   1  711.67    7.95
  -1   6   0  132.42    3.27
  -1  -6   0  146.88    3.24
  -1   6  -1 3645.47   25.00
  -1  -6  -1 3571.80   23.88
  -1   6  -2 1775.38   15.10
  -1  -6  -2 1760.10   13.82
  -1   6  -3   20.81    1.48
  -1   6  -4 1080.83   11.76
   1  -6   4 1084.40   11.24
   1  -6   5  112.96    3.25
  -1   6  -5  107.96    3.88
  -1  -6  -5  115.05    4.36
   1  -6   6  653.39    8.43
  -1   6  -6  673.16   10.62
  -1  -6  -6  682.86   10.98
   1  -6   7  375.59    6.23
  -1   6  -7  394.23    8.44
  -1  -6  -8 2116.19   18.72
  -1  -6  -8 2094.35   20.84
  -1  -6  -8 2042.87   19.01
  -1   6  -8 2042.17   22.14
  -1   6  -9 2169.88   23.72
  -1  -6  -9 2152.77   19.08
  -1  -6  -9 2141.96   20.03
  -1  -6 -10  369.78    7.38
  -1  -6 -10  370.04    6.80
  -1   6 -10  367.03    9.27
  -1  -6 -10  368.77    7.46
  -1   6 -11  601.69   12.34
  -1  -6 -11  605.91    9.85
  -1  -6 -11  618.54    9.87
  -1  -6 -12    1.39    1.00
  -1  -6 -12    3.43    1.12
  -1   6 -12    4.22    1.64
  -1  -6 -13   13.21    1.56
  -1   6 -13    9.65    2.02
  -1   6 -13    7.32    1.09
  -1  -6 -13   10.39    1.47
   1  -6  14    4.19    1.11
  -1   6 -14    3.36    1.44
  -1   6 -14    3.57    0.87
  -1  -6 -14    5.85    1.21
  -1  -6 -14    4.03    1.05
   1  -6  15 1031.98   11.38
  -1   6 -15 1057.43   15.38
   1  -6  16  218.71    4.33
  -1  -6 -16  225.07    4.75
  -1   6 -16  234.04    6.33
   1  -6  17   19.95    1.20
  -1   6 -17   27.20    2.00
   1  -6  18  107.62    2.13
   1  -7 -18  122.94    2.42
  -1  -7  18  134.50    2.30
  -1  -7  17  120.48    2.67
   1   7 -16  103.76    3.88
   1   7 -15  182.35    5.62
   1  -7 -15  177.65    4.58
   1  -7 -15  175.73    4.39
  -1  -7  14 1091.96   11.92
   1   7 -14 1132.81   15.72
   1  -7 -14 1126.15   13.24
   1  -7 -14 1139.49   13.06
  -1  -7  13  436.19    7.32
   1   7 -13  430.84    9.63
   1  -7 -13  434.98    8.09
   1  -7 -13  437.26    7.98
  -1  -7  12  196.91    4.98
   1   7 -12  201.18    6.62
   1  -7 -12  196.79    5.47
   1  -7 -12  207.57    5.59
  -1  -7  11   87.76    3.40
   1  -7 -11   86.34    3.65
   1   7 -11   87.32    4.41
  -1  -7  10   42.88    2.46
   1   7 -10   41.87    3.08
   1  -7 -10   43.66    2.64
   1  -7  -9 3869.70   30.54
   1  -7  -9 3804.56   30.76
   1  -7  -8  650.73    9.74
   1  -7  -8  639.21    9.85
  -1  -7   7  251.16    5.42
   1  -7  -7  246.39    5.67
  -1  -7   7  247.57    5.35
   1  -7  -7  239.39    5.68
   1  -7  -6  457.17    7.63
   1  -7  -6  465.70    9.07
   1  -7  -6  457.56    7.69
  -1  -7   5  599.78    8.48
   1  -7  -5  594.53   10.40
  -1  -7   4 1702.99   15.67
   1  -7  -4 1667.69   18.49
   1  -7  -3 1597.38   14.17
  -1  -7   3 1554.67   14.77
   1  -7  -3 1593.12   17.95
   1  -7  -2  603.09    7.94
  -1  -7   2  605.56    8.15
   1  -7  -2  605.45   10.30
   1  -7  -1  612.28    8.04
  -1  -7   1  595.01    7.95
   1  -7  -1  592.81   10.22
  -1   7   0 3518.60   25.27
   1  -7   0 3429.38   25.39
   1  -7   0 3461.49   29.44
  -1   7  -1   94.98    3.08
   1  -7   1   89.29    3.01
  -1  -7  -1   82.89    2.72
   1  -7   1   84.60    3.78
  -1   7  -2 2036.57   17.68
   1  -7   2 2003.18   17.42
  -1  -7  -2 1973.59   21.65
   1  -7   3    7.32    1.02
  -1  -7  -3    4.95    1.31
  -1  -7  -5 3315.04   26.10
  -1  -7  -5 3355.50   26.37
  -1  -7  -6  168.86    4.74
   1  -7   6  156.75    4.20
  -1  -7  -6  172.64    4.78
  -1  -7  -6  171.41    4.77
   1  -7   7  485.90    7.77
  -1   7  -7  513.15    9.79
  -1  -7  -7  483.23    9.69
  -1  -7  -7  506.61    8.62
  -1  -7  -7  499.44    8.40
  -1  -7  -7  497.79    8.51
  -1  -7  -8   28.48    2.05
  -1  -7  -8   29.47    2.18
  -1   7  -8   29.45    2.64
  -1  -7  -9    9.32    1.31
  -1  -7  -9    4.80    1.21
  -1   7  -9    4.32    1.44
  -1  -7  -9    6.84    1.36
  -1   7 -10 1326.42   18.04
   1  -7  10 1326.50   14.40
  -1  -7 -10 1319.68   15.47
  -1  -7 -10 1294.84   13.88
   1  -7  11  854.52   11.09
  -1  -7 -11  869.93   11.93
  -1   7 -11  876.71   14.40
  -1  -7 -12   69.73    3.27
   1  -7  12   69.95    2.95
  -1  -7 -12   74.82    3.30
  -1   7 -12   70.36    4.04
  -1  -7 -13   70.78    3.17
   1  -7  13   64.36    2.74
  -1  -7 -13   66.77    2.95
  -1   7 -13   66.55    3.83
  -1  -7 -14  597.76    8.81
   1  -7  14  574.07    7.87
  -1  -7 -14  604.09    8.38
  -1   7 -14  599.84   10.79
  -1  -7 -15  344.56    6.01
  -1   7 -15  368.33    7.67
  -1  -7 -16  436.29    5.98
   1  -7  17    9.22    0.70
  -1  -8  16  383.94    4.74
   1  -8 -16  383.38    5.30
   1  -8 -15  185.46    3.91
  -1  -8  15  175.16    3.51
   1  -8 -15  185.62    4.09
  -1  -8  14    8.46    1.01
   1  -8 -14    8.71    1.16
   1   8 -14   10.04    1.44
   1  -8 -14   10.83    1.30
   1  -8 -13  222.77    5.27
   1  -8 -13  228.17    5.34
   1   8 -13  235.98    6.13
  -1  -8  13  225.30    4.66
   1  -8 -12   10.37    1.46
   1   8 -12    8.57    1.51
  -1  -8  12   11.99    1.29
   1  -8 -11   58.57    3.00
   1  -8 -11   57.76    2.97
   1   8 -11   60.05    3.36
  -1  -8  11   61.73    2.67
   1  -8 -10 2099.39   20.09
   1  -8 -10 2049.30   20.20
  -1  -8   9    4.65    1.04
   1  -8  -9    2.83    1.07
   1  -8  -9    3.07    1.08
   1  -8  -8  188.20    5.20
  -1  -8   8  191.22    4.68
   1  -8  -8  179.58    5.12
   1  -8  -7    5.70    1.17
   1  -8  -7    3.70    1.01
  -1  -8   7    4.12    0.92
   1  -8  -6    1.42    0.85
   1  -8  -6    1.11    0.81
   1  -8  -6    1.03    0.70
   1  -8  -5  697.57   11.73
   1  -8  -5  696.54    9.46
   1  -8  -5  679.41    9.72
   1  -8  -5  714.28   10.03
  -1  -8   4 2961.38   23.29
   1  -8  -4 3152.61   24.75
  -1  -8   4 3103.34   24.53
   1  -8  -4 3137.30   28.61
   1  -8  -4 3082.38   24.34
   1  -8  -4 3006.38   24.34
   1  -8  -3  804.16   10.38
  -1  -8   3  790.79   10.26
   1  -8  -3  802.31   12.79
  -1  -8   3  776.69    9.92
   1  -8  -3  765.27    9.88
   1  -8  -2    2.04    1.01
   1  -8  -2    2.04    0.73
  -1  -8   2    2.46    0.79
  -1  -8   1  659.34    9.01
   1  -8  -1  639.47    8.92
   1  -8  -1  636.73   11.33
  -1  -8   0 1419.76   14.05
   1  -8   0 1454.97   14.54
   1  -8   0 1453.03   17.65
   1  -8   1  948.89   11.28
   1  -8   1  972.27   14.00
  -1  -8  -1  967.90   15.18
  -1  -8  -2  139.50    5.57
   1  -8   2  122.60    3.83
  -1  -8  -2  129.93    4.08
  -1  -8  -2  124.70    4.27
  -1  -8  -2  112.58    3.68
  -1  -8  -3    2.01    1.17
   1  -8   3    1.10    0.71
  -1  -8  -3    3.10    1.04
  -1  -8  -4 2266.82   20.51
  -1  -8  -4 2186.62   19.98
  -1  -8  -4 2206.32   24.19
  -1  -8  -4 2269.33   20.94
  -1  -8  -5   40.50    2.51
  -1  -8  -5   34.43    2.31
  -1  -8  -5   39.66    2.52
  -1  -8  -6 3881.91   30.39
  -1  -8  -6 3866.01   30.67
  -1  -8  -7   21.08    1.96
  -1  -8  -7   25.66    2.05
  -1  -8  -7   22.13    2.27
   1  -8   7   23.85    1.72
  -1  -8  -7   28.62    2.18
  -1  -8  -7   22.66    1.94
  -1  -8  -8  219.12    5.46
  -1  -8  -8  206.25    5.20
  -1  -8  -8  213.52    5.66
  -1  -8  -8  202.85    5.58
   1  -8   8  215.01    5.03
  -1  -8  -9  422.95    7.36
  -1   8  -9  434.30    9.07
   1  -8   9  414.25    7.11
  -1  -8  -9  419.69    8.08
  -1  -8  -9  401.20    7.12
  -1   8 -10   13.84    1.88
  -1  -8 -10   13.01    1.67
  -1  -8 -10   13.21    1.64
   1  -8  10   14.15    1.44
  -1   8 -11  283.13    7.22
  -1  -8 -11  265.62    6.05
   1  -8  11  264.67    5.37
  -1   8 -12  278.66    6.94
  -1  -8 -12  280.27    5.96
   1  -8  12  264.23    5.16
  -1   8 -13  210.88    5.68
  -1  -8 -13  202.95    4.80
  -1  -8 -13  206.53    4.72
   1  -8  13  203.01    4.23
   1  -8  14  689.81    7.70
  -1  -8 -14  715.20    8.70
   1  -8  15  146.63    2.86
  -1  -8 -15  154.75    3.33
   1  -9 -15   45.20    1.52
   1  -9 -15   46.52    1.59
   1  -9 -14  958.02    9.46
   1  -9 -14  962.25    9.51
   1  -9 -13  130.55    3.44
   1  -9 -12   54.82    2.51
   1  -9 -12   59.72    2.56
   1  -9 -11  320.17    6.29
   1  -9 -11  323.00    6.22
   1  -9 -10   13.58    1.57
   1  -9 -10   15.30    1.58
   1  -9  -9   79.29    3.33
   1  -9  -9   81.54    3.29
   1  -9  -8  258.83    5.97
   1  -9  -8  265.09    6.01
   1  -9  -7  834.73   11.18
   1  -9  -7  843.12   11.21
   1  -9  -6  506.42    7.76
   1  -9  -6  524.61    8.55
   1  -9  -5  460.52    7.54
   1  -9  -5  446.98    7.77
   1  -9  -4  804.47   10.53
  -1  -9   4  778.01    9.92
  -1  -9   4  805.47   13.64
   1  -9  -4  778.65   10.31
  -1  -9   3   67.32    2.88
   1  -9  -3   72.17    3.80
   1  -9  -3   73.81    3.12
   1  -9  -3   68.54    2.84
  -1  -9   3   75.00    4.22
  -1  -9   2   50.03    2.58
  -1  -9   2   55.62    3.64
   1  -9  -2   53.39    3.34
  -1  -9   1  111.44    3.85
   1  -9  -1  113.68    4.76
  -1  -9   1  115.79    5.23
  -1  -9   0 3094.81   25.73
   1  -9   0 3152.23   28.80
  -1  -9   0 3158.30   31.06
  -1  -9  -1  257.24    6.31
  -1  -9  -1  252.00    5.55
  -1  -9  -1  250.24    7.69
  -1  -9  -2 1285.91   14.05
  -1  -9  -2 1255.90   18.00
  -1  -9  -3  708.83   10.71
  -1  -9  -3  691.75   12.81
  -1  -9  -3  694.62    9.96
  -1  -9  -4   33.00    2.32
  -1  -9  -4   37.05    2.98
  -1  -9  -4   35.33    2.43
  -1  -9  -4   32.58    2.19
  -1  -9  -5   69.16    3.89
  -1  -9  -5   72.00    3.24
  -1  -9  -5   68.45    3.21
  -1  -9  -5   71.51    3.29
  -1  -9  -5   62.31    3.01
  -1  -9  -6  302.62    6.48
  -1  -9  -6  296.23    6.63
  -1  -9  -6  312.83    6.76
  -1  -9  -6  291.50    6.53
  -1  -9  -7 1528.47   15.76
  -1  -9  -7 1510.99   16.57
  -1  -9  -7 1551.53   16.49
  -1  -9  -8  107.06    3.53
  -1  -9  -8  114.80    4.06
  -1  -9  -8  111.99    4.03
  -1  -9  -8  122.45    3.91
  -1  -9  -9  558.19    8.95
  -1  -9  -9  570.40    9.08
  -1  -9 -10 1100.91   12.81
  -1  -9 -11   72.98    2.90
  -1  -9 -11   79.40    3.06
  -1  -9 -12   52.33    2.30
  -1  -9 -12   54.19    2.37
  -1  -9 -13    0.83    0.62
   1 -10 -13   17.68    1.04
   1 -10 -12  105.20    2.78
   1 -10 -11  727.45    8.51
   1 -10 -10  776.50    9.32
   1 -10  -9   44.00    2.22
   1 -10  -8  205.91    4.83
   1 -10  -8  213.06    4.89
   1 -10  -7   89.64    3.23
   1 -10  -6   35.90    2.11
   1 -10  -5  213.96    4.94
   1 -10  -4  352.47    6.35
  -1 -10   4  345.56    6.10
   1 -10  -4  362.59    6.41
  -1 -10   3  689.33   11.90
  -1 -10   3  678.74    9.17
   1 -10  -3  678.39    9.43
   1 -10  -2    3.35    1.01
  -1 -10   2    2.35    1.15
  -1 -10   2    1.93    0.90
   1 -10  -1  773.04   10.48
  -1 -10   1  787.66   11.30
  -1 -10   1  748.15   12.82
  -1 -10   1  751.62   10.21
   1 -10   0  267.98    6.74
  -1 -10   0  260.62    7.45
  -1 -10   0  268.55    6.39
  -1 -10   0  258.56    5.89
  -1 -10  -1   26.45    2.15
  -1 -10  -1   32.23    2.73
  -1 -10  -1   27.98    2.05
  -1 -10  -1   25.16    1.74
  -1 -10  -2  144.48    4.52
  -1 -10  -2  137.76    5.32
  -1 -10  -2  136.01    3.97
   1 -10   2  134.98    3.91
  -1 -10  -2  138.48    4.40
   1 -10   3  356.39    6.16
  -1 -10  -3  370.25    6.73
  -1 -10  -3  356.25    8.55
  -1 -10  -4  565.94    8.91
  -1 -10  -4  573.45    9.12
  -1 -10  -4  571.33    8.66
  -1 -10  -4  540.16   10.36
  -1 -10  -5   33.60    2.18
  -1 -10  -5   35.52    2.27
  -1 -10  -5   34.70    2.21
  -1 -10  -6  643.30    9.24
  -1 -10  -6  635.78    9.25
  -1 -10  -6  631.34    8.89
  -1 -10  -7  761.93    9.82
  -1 -10  -7  742.11    9.97
  -1 -10  -8   34.83    2.09
  -1 -10  -9    1.76    0.88
  -1 -10 -10  216.87    4.54
  -1 -10 -12   83.97    2.22
   1 -11 -10  108.51    2.41
  -1 -11  10   96.40    2.19
   1 -11  -9    4.46    0.72
  -1 -11   9    4.55    0.69
   1 -11  -8   81.33    2.42
  -1 -11   8   78.86    2.49
   1 -11  -8   84.72    2.49
   1 -11  -7  541.95    6.80
   1 -11  -7  551.41    7.27
  -1 -11   6    3.62    0.90
   1 -11  -6    4.02    0.92
   1 -11  -6    3.01    0.74
  -1 -11   5   30.90    1.91
  -1 -11   4  107.67    3.51
  -1 -11   4  103.62    2.83
   1 -11  -4  105.32    3.44
   1 -11  -3   78.81    3.03
  -1 -11   3   77.09    2.63
  -1 -11   2  847.99   11.58
   1 -11  -2  855.50   10.47
  -1 -11   2  866.99    9.90
  -1 -11   2  878.17   10.94
  -1 -11   1  246.83    5.53
   1 -11  -1  232.63    4.99
  -1 -11   1  241.40    5.05
   1 -11  -1  237.84    5.10
  -1 -11   1  237.82    6.00
  -1 -11   0   13.43    1.64
   1 -11   0   12.35    1.34
  -1 -11   0   14.03    1.42
  -1 -11   0   18.04    1.61
   1 -11   0   16.65    1.49
  -1 -11  -1  207.48    5.73
  -1 -11  -1  217.95    5.11
   1 -11   1  219.32    4.89
  -1 -11  -1  211.61    4.90
   1 -11   1  209.20    4.51
  -1 -11  -2   87.97    3.17
   1 -11   2   84.66    3.04
  -1 -11  -2   85.00    3.16
   1 -11   2   82.35    2.70
  -1 -11  -3  798.10    9.10
  -1 -11  -3  788.45   10.02
  -1 -11  -3  807.84    9.91
  -1 -11  -4  660.28    8.16
  -1 -11  -4  638.69    8.40
  -1 -11  -5    0.54    0.71
  -1 -11  -5    1.49    0.72
  -1 -11  -6   64.77    2.44
  -1 -11  -6   63.23    2.35
  -1 -11  -7  158.71    3.59
  -1 -11  -8  222.32    4.05
  -1 -11  -9   53.79    1.85
  -1 -11 -10    0.49    0.38
  -1 -12   7   30.83    1.20
   1 -12  -6  330.06    4.40
  -1 -12   6  321.41    4.41
  -1 -12   5    4.10    0.68
   1 -12  -4   53.12    1.92
   1 -12  -3  294.70    4.67
   1 -12  -2   24.67    1.40
  -1 -12   2   24.97    1.47
   1 -12  -1  186.28    3.62
  -1 -12   1  186.28    3.83
  -1 -12   0   21.51    1.30
   1 -12   0   20.20    1.20
  -1 -12   0   20.90    1.36
  -1 -12  -1    2.55    0.70
  -1 -12  -1    3.73    0.74
   1 -12   1    3.86    0.65
  -1 -12  -2  596.57    7.03
   1 -12   2  591.62    6.74
  -1 -12  -3   49.77    1.89
   1 -12   3   51.75    1.84
   1 -12   4   41.18    1.62
   1 -12   5   45.58    1.59
   1 -12   6    0.65    0.41
   2   0 -21   -0.79    1.17
   2   0 -20  267.44    5.00
   2   0 -19   -0.31    1.67
   2   0 -18  633.00   11.56
   2   0 -18  617.33    9.21
   2   0 -17    2.09    1.37
   2   0 -17   11.07    2.17
   2   0 -16   98.83    4.76
   2   0 -16  110.89    4.20
   2   0 -15    3.16    1.33
   2   0 -15    7.55    2.07
   2   0 -14 2420.57   25.06
   2   0 -14 2529.70   21.90
   2   0 -13    6.87    1.36
   2   0 -13    4.67    1.23
   2   0 -12  143.76    4.81
   2   0 -12  115.49    4.36
   2   0 -11   19.45    1.86
   2   0 -11    1.21    0.79
   2   0 -10 1394.00   16.54
  -2   0  10 1704.03   12.47
   2   0  -9    0.49    0.72
  -2   0   9    6.49    0.62
   2   0  -8  633.55    9.44
  -2   0   8  767.18    6.75
  -2   0   7    0.60    0.31
   2   0  -7    0.60    0.64
  -2   0   6  620.77    5.72
  -2   0   6  667.72    5.75
   2   0  -5    1.71    0.76
  -2   0   5    0.94    0.29
  -2   0   5    1.79    0.32
  -2   0   3    0.43    0.24
  -2   0   3    3.62    0.37
  -2   0   2 1238.69    8.18
  -2   0   1    2.40    0.28
  -2   0  -1    1.50    0.27
  -2   0  -1    3.84    0.29
  -2   0  -3    8.10    0.46
  -2   0  -3    0.45    0.30
  -2   0  -4 5207.48   29.21
  -2   0  -5    1.71    0.44
  -2   0  -5    7.66    0.81
  -2   0  -6  107.89    2.52
  -2   0  -6   83.70    2.55
  -2   0  -7    2.83    0.61
  -2   0  -7    1.43    0.59
  -2   0  -8   34.98    1.98
  -2   0  -9    1.73    0.77
  -2   0 -10 7429.49   49.99
  -2   0 -10 7615.78   50.45
  -2   0 -11    3.08    0.99
  -2   0 -11    0.87    0.90
  -2   0 -12 1799.07   16.93
  -2   0 -12 1749.03   16.90
  -2   0 -13    1.00    1.10
  -2   0 -13    3.67    1.07
  -2   0 -13   -0.05    1.11
  -2   0 -14   67.58    3.24
  -2   0 -15    2.52    1.19
  -2   0 -16 1200.69   13.86
  -2   0 -17    1.54    1.10
  -2   0 -18   87.16    3.29
  -2   0 -19    4.51    1.54
  -2   0 -20  307.32    4.20
   2  -1 -21  109.77    2.70
   2   1 -21  112.25    2.66
   2   1 -20   28.91    1.95
   2  -1 -20   29.94    2.05
   2  -1 -19  239.43    5.05
   2   1 -19  221.61    4.92
   2   1 -18  567.67    8.61
   2   1 -18  577.06   10.84
   2  -1 -18  578.41   10.92
   2  -1 -17  121.97    4.32
   2   1 -17  115.90    4.12
   2  -1 -17  110.33    4.97
   2   1 -17  111.76    4.95
   2  -1 -16   58.63    3.34
   2   1 -16   58.57    3.21
   2   1 -16   43.97    3.21
   2  -1 -16   39.68    3.13
   2  -1 -15   13.11    2.37
   2   1 -15   10.23    1.97
   2   1 -15    6.99    1.57
   2  -1 -15    3.96    1.35
   2  -1 -14 2077.49   22.92
   2   1 -14 2143.24   23.07
   2   1 -14 2250.88   20.11
   2  -1 -14 2264.11   20.25
   2  -1 -13  282.60    7.13
   2   1 -13  271.60    6.95
   2   1 -13  249.07    6.86
   2  -1 -13  240.44    6.73
   2  -1 -12  313.03    7.12
   2   1 -12  312.20    7.14
   2   1 -12  267.95    6.72
   2  -1 -12  270.65    6.72
   2  -1 -11  821.14   11.51
   2   1 -11  834.98   11.50
   2  -1 -11  727.68   11.45
   2   1 -11  759.78   11.67
  -2  -1  10 3773.87   23.16
  -2  -1  10 3693.43   23.06
  -2  -1   9  109.96    2.43
   2   1  -9   93.56    3.63
   2  -1  -9   92.35    3.59
  -2  -1   9  112.62    2.48
   2   1  -8 3797.92   29.56
   2  -1  -8 3793.17   29.48
  -2  -1   7 2193.86   14.61
   2  -1  -7 1952.83   18.32
   2   1  -7 1993.13   18.37
  -2  -1   7 2240.38   14.56
  -2  -1   6   80.34    1.81
   2  -1  -6   71.23    2.77
   2   1  -6   73.49    2.83
  -2  -1   5  156.28    2.49
   2   1  -5  159.85    3.96
   2  -1  -5  148.49    3.82
  -2   1   2  216.32    2.47
  -2  -1   2  226.33    2.52
  -2  -1   1    9.12    0.47
  -2   1   1    9.22    0.47
  -2  -1   1    8.44    0.46
  -2   1  -1  115.09    1.73
  -2  -1  -1  117.46    1.10
  -2   1  -3  668.70    6.08
  -2  -1  -3  674.09    6.06
  -2  -1  -4 3513.56   21.79
  -2  -1  -4 3452.84   21.04
  -2   1  -4 3488.70   21.04
  -2   1  -5  345.62    4.26
  -2  -1  -5  346.89    4.51
  -2   1  -5  358.08    4.49
  -2   1  -5  355.25    4.91
  -2  -1  -5  360.60    4.94
  -2   1  -7  886.66    9.83
  -2  -1  -7  902.57    9.91
  -2   1  -8  709.71    9.23
  -2  -1  -8  710.58    9.24
  -2  -1  -9    3.90    0.89
  -2   1  -9    4.09    0.90
  -2   1 -10  152.57    5.06
  -2   1 -10  152.97    4.72
  -2  -1 -10  152.93    4.68
  -2   1 -11  609.87   11.00
  -2   1 -11  616.81   10.32
  -2  -1 -11  602.67   10.21
  -2   1 -12  160.48    5.78
  -2  -1 -12  169.64    4.66
  -2  -1 -12  163.75    4.65
  -2   1 -12  170.40    4.69
  -2   1 -12  148.54    5.16
  -2  -1 -12  148.01    5.14
  -2  -1 -13   81.59    3.45
  -2   1 -13   79.59    3.38
  -2   1 -13   76.98    4.17
  -2  -1 -14 1823.40   18.48
  -2   1 -14 1792.10   18.31
  -2  -1 -15   36.33    2.45
  -2   1 -15   36.31    2.43
  -2   1 -15   34.96    2.85
  -2   1 -16 1004.74   12.40
  -2  -1 -16 1023.40   12.57
  -2  -1 -17  295.21    5.98
  -2   1 -17  290.50    5.90
  -2   1 -18   16.34    1.87
  -2  -1 -18   15.08    1.99
  -2  -1 -19   24.76    1.90
  -2   1 -19   24.16    1.82
  -2   1 -20  654.56    6.28
  -2  -1 -20  659.22    6.39
   2  -2 -20   90.10    2.81
   2   2 -20   90.28    2.72
   2   2 -19   47.81    2.32
   2  -2 -19   49.58    2.59
   2  -2 -19   55.52    2.44
   2   2 -19   57.18    3.08
   2   2 -18  168.66    4.41
   2  -2 -18  172.75    4.70
   2  -2 -18  184.60    4.84
   2  -2 -17  808.33   10.70
   2   2 -17  774.39   10.33
   2   2 -17  810.76   13.10
   2  -2 -17  794.39   13.09
   2   2 -16  817.09   10.88
   2  -2 -16  861.39   11.30
  -2  -2  16  829.39    9.83
   2  -2 -16  810.52   13.48
   2   2 -16  837.91   13.53
   2   2 -15  327.62    6.66
   2  -2 -15  344.07    7.11
  -2  -2  15  331.33    6.01
   2   2 -15  338.24    8.28
   2  -2 -14 1587.11   16.06
   2   2 -14 1532.21   15.68
  -2  -2  14 1484.69   14.44
   2  -2 -14 1428.36   18.09
   2   2 -14 1492.87   18.36
   2   2 -13    3.29    1.08
   2  -2 -13    2.06    0.97
   2   2 -13    3.39    1.24
   2  -2 -13    5.12    1.66
   2  -2 -13    4.45    1.23
  -2  -2  12  862.21    8.90
   2  -2 -12  703.44   11.33
   2   2 -12  757.95   11.71
   2  -2 -12  807.12   11.85
   2   2 -12  834.71   11.95
  -2  -2  11 1888.67   14.58
  -2  -2  11 1902.41   14.58
   2   2 -11 1610.27   17.72
   2  -2 -11 1569.26   17.50
   2   2 -11 1787.25   17.93
   2  -2 -11 1736.62   17.85
  -2  -2  10    0.71    0.44
   2   2 -10    2.10    0.82
   2  -2 -10    0.57    0.71
   2   2  -9 1821.37   18.11
   2  -2  -9 1773.80   17.88
   2   2  -8  187.30    4.87
   2  -2  -8  187.72    4.80
   2  -2  -7  114.01    3.51
   2   2  -7  114.41    3.43
   2  -2  -6 1250.43   12.67
   2   2  -6 1241.36   12.54
   2  -2  -5  506.71    7.06
   2   2  -5  528.42    7.22
   2  -2  -4 2545.52   19.85
  -2  -2   4 2571.47   16.47
  -2  -2   3 4428.83   25.11
  -2  -2   2 3943.19   22.24
  -2   2   1  358.78    3.33
  -2  -2   1  358.49    3.67
  -2  -2   0 3674.96   21.23
  -2   2   0 3618.44   21.84
  -2  -2  -1 2137.52   12.89
  -2  -2  -1 2175.97   12.62
  -2  -2  -2  945.22    7.13
  -2   2  -2  921.66    7.10
  -2   2  -4    2.47    0.43
  -2  -2  -4    2.83    0.45
  -2  -2  -4    2.50    0.43
  -2   2  -4    3.29    0.46
  -2   2  -5  139.51    2.81
  -2   2  -5  140.87    2.99
  -2  -2  -5  143.71    3.01
  -2  -2  -5  148.24    2.81
  -2   2  -5  144.75    2.77
  -2   2  -6  483.72    6.07
  -2  -2  -6  486.92    6.41
  -2  -2  -6  501.97    5.95
  -2   2  -6  493.79    5.85
   2  -2   7 1067.16    8.56
  -2   2  -7 1089.18   11.13
  -2  -2  -7 1104.41   11.15
  -2   2  -8 1000.22   11.40
  -2  -2  -8 1042.89   11.47
  -2   2  -9 1085.54   12.59
  -2  -2  -9 1080.89   12.55
  -2   2 -10  971.74   14.04
  -2   2 -10  980.61   12.59
  -2  -2 -10  954.22   12.41
  -2   2 -11  787.75   11.66
  -2  -2 -11  755.76   11.39
  -2   2 -12 1227.52   13.70
  -2  -2 -12 1223.31   13.77
  -2   2 -12 1215.72   13.59
  -2   2 -13   93.84    3.63
  -2  -2 -13   93.36    3.67
  -2   2 -13   95.89    3.66
  -2   2 -13   88.99    4.68
  -2   2 -14 1197.99   13.98
  -2   2 -14 1191.66   14.16
  -2  -2 -14 1203.55   14.33
  -2   2 -15  907.05   11.90
  -2   2 -15  869.43   11.51
  -2  -2 -15  905.24   11.78
  -2   2 -15  845.94   14.37
  -2  -2 -16   46.98    2.53
  -2   2 -16   44.08    2.46
   2  -2  16   44.71    2.12
  -2   2 -16   48.35    3.26
  -2   2 -17  148.87    4.09
  -2  -2 -17  154.25    4.22
  -2   2 -18    6.00    1.50
  -2  -2 -18    8.32    1.85
  -2   2 -19   17.95    1.48
  -2  -2 -19   20.43    1.66
   2   3 -19  541.52    6.94
   2  -3 -19  576.63    7.36
  -2  -3  19  526.36    6.16
   2   3 -19  607.16   10.07
   2  -3 -19  592.36    7.96
  -2  -3  18   84.79    2.60
   2   3 -18   86.71    2.97
   2  -3 -18   86.44    3.28
   2  -3 -18   93.45    3.39
   2   3 -17   82.05    3.12
   2  -3 -17   84.46    3.56
  -2  -3  17   85.41    2.86
   2  -3 -17   89.92    3.56
   2  -3 -16   23.71    2.35
   2   3 -16   22.57    2.28
  -2  -3  16   19.71    1.58
   2   3 -16   16.54    1.68
   2  -3 -16   26.87    2.61
   2   3 -15   13.27    1.86
   2  -3 -15   10.29    1.74
  -2  -3  15   15.60    1.46
   2   3 -15   13.24    1.61
  -2  -3  14    4.57    0.97
   2   3 -14    3.41    1.21
   2   3 -14    5.51    1.25
   2  -3 -13 1092.45   14.70
   2   3 -13 1131.00   14.78
  -2  -3  13 1164.35   12.51
   2   3 -13 1048.21   14.61
   2  -3 -13 1010.18   14.31
   2  -3 -13 1208.25   13.20
   2   3 -13 1149.20   12.64
  -2  -3  12 2720.94   19.97
   2   3 -12 2525.40   23.90
   2  -3 -12 2475.91   23.79
   2  -3 -12 2582.66   23.95
   2   3 -12 2703.47   24.09
  -2  -3  11  154.66    3.55
   2   3 -11  136.79    4.45
   2  -3 -11  129.42    4.32
   2  -3 -11  140.65    4.46
   2   3 -11  147.40    4.52
  -2  -3  10 1251.46   11.21
   2   3 -10 1116.87   13.22
   2  -3 -10 1076.29   13.04
   2   3 -10 1207.82   13.32
   2  -3 -10 1178.53   13.24
  -2  -3   9    9.04    0.87
   2   3  -9    7.63    1.08
   2  -3  -9    7.92    1.10
  -2  -3   8 1359.65   11.38
   2   3  -8 1326.42   13.75
  -2  -3   7  673.46    7.21
   2   3  -7  665.74    8.81
   2  -3  -7  649.47    8.62
  -2  -3   6 4211.42   26.00
   2  -3  -6 4112.31   28.22
   2   3  -6 4151.13   28.39
   2  -3  -5 3330.03   23.24
   2   3  -5 3289.20   23.32
   2   3  -4 1283.72   11.45
   2  -3  -4 1311.47   11.44
  -2  -3   3  102.25    1.74
  -2   3   3   97.24    1.68
   2  -3  -3  104.61    2.77
   2   3  -3  102.94    2.79
  -2  -3   2 3191.38   19.79
  -2   3   2 3224.30   18.50
  -2  -3   2 3251.35   18.47
  -2   3   1 2698.32   17.03
  -2  -3   1 2670.57   15.41
  -2  -3   0   10.96    0.64
  -2   3   0   13.83    0.82
  -2  -3  -1 1051.87    7.67
  -2   3  -1 1017.34    8.36
  -2  -3  -2 6317.50   33.82
  -2   3  -2 6282.77   34.02
  -2  -3  -3  256.84    3.37
  -2   3  -3  254.35    3.36
  -2  -3  -3  260.04    3.27
  -2   3  -4 9564.57   52.44
  -2   3  -4 9374.01   52.94
  -2   3  -5 1092.53    9.30
  -2   3  -5 1107.91    9.83
  -2  -3  -5 1105.20    9.84
  -2   3  -5 1123.34   10.23
  -2   3  -6  184.96    3.75
  -2  -3  -6  191.46    3.76
  -2   3  -7 1056.60   10.77
  -2  -3  -7 1081.81   10.80
  -2  -3  -8 1166.02   11.97
   2  -3   8 1186.10    9.99
  -2   3  -9   30.69    1.95
  -2  -3  -9   31.41    1.93
  -2   3 -10  526.93    8.75
  -2  -3 -10  527.23    8.68
  -2   3 -11 1216.80   14.82
  -2  -3 -11 1214.85   14.86
  -2   3 -11 1230.22   17.54
  -2  -3 -11 1283.58   13.65
  -2  -3 -11 1340.71   14.00
  -2   3 -11 1292.53   13.60
  -2   3 -11 1322.49   13.94
  -2   3 -12  800.38   14.42
  -2  -3 -12  827.20   10.85
  -2   3 -12  826.81   10.85
  -2  -3 -12  854.32   11.16
  -2   3 -12  821.81   11.05
  -2   3 -13   38.70    3.35
  -2  -3 -13   46.91    2.51
  -2   3 -13   39.36    2.42
  -2  -3 -13   41.06    2.52
  -2  -3 -14    3.75    0.97
  -2   3 -14    1.60    1.42
  -2   3 -14    4.71    1.21
  -2   3 -14    4.07    1.11
  -2  -3 -14    2.67    1.11
  -2   3 -15   11.05    1.92
  -2  -3 -15   12.05    1.49
  -2   3 -15   10.99    1.38
  -2   3 -15   13.32    1.55
   2  -3  16   46.09    2.18
  -2  -3 -16   51.07    2.53
  -2   3 -16   47.21    2.38
  -2   3 -16   50.86    3.40
   2  -3  17   79.41    2.54
  -2   3 -17   81.19    2.87
  -2  -3 -17   83.63    3.16
  -2   3 -17   88.67    3.97
  -2   3 -18  942.64    9.07
   2  -3  18  906.38    8.33
   2  -4 -20    2.29    0.59
  -2  -4  19   77.63    2.17
   2  -4 -19   87.35    2.80
  -2  -4  18   75.78    2.47
   2   4 -18   78.60    3.87
   2  -4 -18   78.47    3.02
   2  -4 -17    2.25    1.05
  -2  -4  17    2.56    0.86
   2  -4 -16 1164.65   12.67
   2  -4 -16 1182.22   14.02
  -2  -4  16 1144.03   12.37
   2  -4 -15    3.94    1.22
   2  -4 -15    2.28    1.88
  -2  -4  15    0.49    0.86
   2  -4 -14   10.15    2.18
  -2  -4  14   10.04    1.28
   2  -4 -13  129.96    4.67
  -2  -4  13  145.78    4.18
   2  -4 -13  144.84    4.45
  -2  -4  13  129.37    3.61
  -2  -4  12   53.49    2.29
  -2  -4  12   42.85    2.05
  -2  -4  12   44.83    2.38
   2  -4 -12   37.85    2.44
   2  -4 -12   37.73    2.47
   2  -4 -12   53.07    2.93
   2  -4 -11    1.25    0.73
   2  -4 -11    1.55    0.84
   2  -4 -10 1482.02   15.12
  -2  -4  10 1519.67   13.50
   2  -4  -9   35.52    1.89
  -2  -4   9   47.12    1.96
   2   4  -8 1513.79   14.19
   2  -4  -8 1562.57   14.24
   2   4  -7  237.45    4.59
   2  -4  -7  241.03    4.56
  -2  -4   7  242.64    4.26
   2   4  -6 1399.88   12.44
  -2  -4   6 1427.50   11.94
   2   4  -5  516.86    6.21
   2  -4  -5  549.55    6.30
  -2  -4   5  469.48    4.66
  -2   4   5  468.20    4.94
  -2  -4   5  498.54    5.93
   2   4  -4    5.45    0.61
   2  -4  -4    5.30    0.62
  -2   4   4    5.27    0.46
  -2  -4   3  871.80    6.38
  -2  -4   3  901.05    8.37
  -2   4   3  995.17    8.46
   2  -4  -3  981.36    7.90
  -2   4   2 6234.72   35.41
   2  -4  -2 6477.75   34.40
  -2   4   1  134.57    2.70
  -2  -4   1  132.43    2.59
  -2   4   0 2369.26   15.87
  -2  -4   0 2427.31   15.49
  -2  -4  -1   72.81    1.30
  -2   4  -1   72.15    2.04
  -2  -4  -2   49.87    1.21
  -2   4  -2   49.69    1.75
  -2  -4  -3  158.18    2.32
  -2   4  -3  173.41    3.54
  -2   4  -4 2304.46   17.44
  -2  -4  -5  201.29    3.54
  -2   4  -5  186.72    3.44
  -2   4  -6 1264.67   11.36
  -2  -4  -6 1295.36   11.47
  -2  -4  -7   20.88    1.40
   2  -4   7   16.65    1.15
  -2  -4  -8 4472.73   30.71
  -2   4  -8 4525.87   35.82
  -2   4  -9  132.28    5.23
  -2  -4  -9  143.80    4.07
  -2  -4 -10   58.14    2.68
  -2  -4 -10   66.77    2.98
  -2  -4 -11  300.71    6.14
  -2  -4 -11  314.92    6.47
  -2   4 -11  308.92    6.26
  -2  -4 -12  359.44    7.06
  -2  -4 -12  351.93    6.81
  -2   4 -12  342.98    6.77
  -2  -4 -13   44.54    2.53
  -2   4 -13   39.13    3.43
  -2  -4 -13   41.95    2.39
  -2   4 -13   43.35    2.51
  -2   4 -14  951.19   16.12
  -2  -4 -14  972.22   11.59
  -2   4 -14  988.83   12.11
  -2  -4 -15   12.63    1.41
  -2  -4 -15   15.24    1.58
  -2   4 -15   11.18    1.98
  -2   4 -15   13.76    1.53
   2  -4  16    7.80    1.07
  -2   4 -16    9.70    1.71
   2  -4  17    1.69    0.67
  -2   4 -17    1.02    1.02
   2  -4  18   63.74    1.85
  -2  -5  19   11.07    0.85
   2  -5 -19   11.34    1.05
  -2  -5  18  309.53    4.90
   2  -5 -18  329.24    5.81
   2   5 -17   59.41    3.53
  -2  -5  17   50.29    2.16
   2  -5 -16    5.29    1.09
  -2  -5  16    3.60    0.99
   2  -5 -15   51.11    2.84
   2  -5 -15   53.61    2.78
  -2  -5  15   49.95    2.49
   2  -5 -14   70.22    3.28
  -2  -5  14   67.55    2.94
   2  -5 -13  246.87    6.08
  -2  -5  13  242.90    5.63
   2  -5 -12 2324.63   21.05
  -2  -5  12 2307.46   20.14
  -2  -5  11  294.93    5.67
   2  -5 -11  320.11    6.55
   2  -5 -10  172.20    4.62
  -2  -5  10  177.23    4.23
  -2  -5   9  326.58    5.70
  -2  -5   8    4.93    0.83
  -2  -5   7  418.80    9.01
  -2  -5   7  380.28    5.91
  -2  -5   6 2227.15   17.52
  -2   5   6 2357.38   17.01
  -2   5   5  348.98    4.96
  -2  -5   4   75.97    2.38
  -2   5   4   82.20    2.31
  -2  -5   3    4.56    0.68
  -2   5   3    1.40    0.48
  -2  -5   2  590.69    6.74
  -2   5   2  566.48    6.53
  -2  -5   1  488.28    5.93
  -2   5   1  483.86    6.01
  -2  -5   0  883.87    8.35
  -2   5   0  860.15    8.70
  -2  -5  -1  565.27    6.10
  -2   5  -1  541.02    6.74
  -2  -5  -2 2041.33   14.39
  -2   5  -2 2058.96   16.22
  -2   5  -3    5.11    0.85
  -2   5  -4 3458.72   24.72
  -2   5  -5 1208.80   12.42
  -2   5  -5 1175.93   14.00
   2  -5   6   13.48    1.15
  -2   5  -6   16.40    1.48
  -2  -5  -6   15.93    1.66
  -2   5  -6   15.42    1.68
  -2   5  -7  360.40    8.04
   2  -5   7  357.01    5.76
  -2   5  -8  294.33    7.65
   2  -5   8  280.46    5.08
  -2  -5  -9   66.49    2.95
  -2   5  -9   64.72    2.76
  -2   5  -9   64.02    3.84
   2  -5   9   61.30    2.41
  -2  -5  -9   65.14    2.97
  -2  -5 -10  168.09    4.88
  -2  -5 -10  180.47    4.86
  -2   5 -10  167.92    6.39
  -2  -5 -10  176.39    4.92
  -2   5 -10  175.73    4.54
  -2  -5 -11  108.38    3.86
  -2   5 -11   98.00    5.06
  -2   5 -11  103.12    3.56
  -2  -5 -11  103.72    3.89
  -2  -5 -12  974.30   12.11
  -2   5 -12  902.55   15.93
  -2   5 -12  902.72   11.45
  -2  -5 -12  958.96   12.47
  -2  -5 -13  228.85    5.33
  -2  -5 -13  233.57    5.80
  -2   5 -13  213.89    5.23
  -2   5 -13  221.78    7.54
  -2   5 -14    2.34    0.93
  -2  -5 -14    4.40    1.12
   2  -5  15    7.61    1.18
  -2   5 -15    8.77    1.19
  -2  -5 -15    9.19    1.21
  -2   5 -16   53.34    3.24
   2  -5  16   53.88    2.23
  -2   5 -17   35.80    2.36
   2  -5  17   30.20    1.48
   2  -5  18  623.70    5.96
   2  -6 -19   31.32    1.31
  -2  -6  19   29.93    1.11
   2   6 -18    4.26    1.03
  -2  -6  18    3.75    0.69
   2   6 -17  126.58    4.55
  -2  -6  17  112.16    2.97
  -2  -6  16   60.48    2.45
   2  -6 -16   64.22    2.71
   2  -6 -16   70.31    2.99
   2   6 -16   65.45    3.62
   2  -6 -15 1448.31   15.57
  -2  -6  15 1425.26   14.27
   2  -6 -14   24.56    2.04
   2  -6 -14   34.05    2.34
   2  -6 -13    4.78    1.26
   2  -6 -13    5.10    1.24
   2  -6 -12    5.34    1.23
  -2  -6  12    6.84    1.29
   2  -6 -11   85.10    3.55
  -2  -6  11  101.20    3.62
  -2  -6  10   14.61    1.40
   2  -6 -10   14.58    1.59
  -2  -6  10   16.92    1.64
  -2  -6   9  809.67   10.13
   2  -6  -9  804.23   10.75
  -2  -6   8  282.82    7.72
  -2  -6   8  277.07    5.56
  -2  -6   7  384.31    9.05
  -2  -6   7  357.55    6.14
  -2  -6   6 2313.54   24.41
   2  -6  -5  465.31    8.21
  -2  -6   5  478.82    6.93
  -2  -6   4  354.93    8.37
  -2   6   4  361.69    5.41
  -2  -6   3 1525.35   13.54
  -2   6   3 1513.82   13.03
  -2  -6   3 1518.01   18.14
  -2  -6   2  487.14    6.65
  -2   6   2  478.81    6.49
  -2  -6   2  468.32    9.32
  -2  -6   1 1499.78   13.10
  -2   6   1 1505.43   13.24
  -2  -6   0  604.59    7.20
  -2   6   0  610.95    7.72
  -2  -6  -1 2187.79   16.61
  -2  -6  -1 2205.17   21.67
  -2   6  -2    2.57    0.72
  -2   6  -3  676.03    8.90
  -2   6  -4   98.11    3.30
  -2   6  -4   91.34    3.52
  -2  -6  -4   96.50    4.13
   2  -6   5  478.72    7.19
  -2   6  -5  480.53    7.91
  -2  -6  -5  499.96    9.49
  -2   6  -5  478.88    8.67
  -2   6  -6  181.15    5.57
   2  -6   6  163.08    4.09
  -2  -6  -6  172.17    5.44
  -2  -6  -7  528.67    8.45
  -2  -6  -7  568.16   10.06
  -2  -6  -7  527.46    8.57
   2  -6   7  512.93    7.63
  -2  -6  -7  568.84    8.95
  -2   6  -7  544.42   10.34
  -2  -6  -8  166.26    5.25
   2  -6   8  154.53    4.06
  -2  -6  -8  162.56    4.78
  -2  -6  -8  163.39    4.75
  -2   6  -8  164.73    5.88
  -2  -6  -8  167.60    4.82
  -2  -6  -9  461.13    8.28
  -2  -6  -9  464.75    8.30
  -2  -6  -9  472.13    8.26
  -2   6  -9  465.82   10.31
  -2   6 -10  575.26   11.87
  -2  -6 -10  570.02    9.48
  -2   6 -10  553.75    8.31
  -2  -6 -10  599.11    9.55
  -2  -6 -10  584.83    9.22
  -2  -6 -11    4.71    1.18
  -2  -6 -11    2.06    1.02
  -2   6 -11    5.35    1.70
  -2   6 -11    6.15    1.07
  -2  -6 -11    2.13    0.91
  -2  -6 -12  710.16   10.23
  -2  -6 -12  701.71   10.47
  -2   6 -12  658.65    9.18
  -2   6 -12  674.35   13.14
  -2  -6 -13    4.04    1.07
  -2   6 -13    3.55    0.93
  -2   6 -13    3.26    1.57
  -2  -6 -13    6.09    1.24
  -2   6 -14   26.12    2.60
  -2   6 -14   25.20    1.67
  -2  -6 -14   28.42    1.99
   2  -6  14   28.50    1.94
  -2   6 -15  420.17    8.91
   2  -6  15  399.32    6.30
  -2   6 -16    1.80    1.00
  -2   6 -16    0.68    0.90
   2  -6  16    1.28    0.66
   2  -6  17   97.18    2.27
   2  -7 -18   74.77    2.01
  -2  -7  18   64.83    1.69
   2  -7 -17    5.17    0.84
  -2  -7  17    3.67    0.68
   2  -7 -16   67.32    2.52
   2   7 -16   68.94    3.25
   2  -7 -16   70.02    2.68
   2  -7 -15   64.24    2.74
   2  -7 -15   66.71    2.88
   2   7 -15   63.60    3.41
   2  -7 -14  318.24    6.52
   2   7 -14  317.81    7.83
   2  -7 -14  313.74    6.54
  -2  -7  14  309.00    5.82
   2  -7 -13  245.45    5.97
  -2  -7  13  239.44    5.34
   2   7 -13  235.00    6.96
   2  -7 -13  241.44    5.88
   2  -7 -12    2.65    1.05
  -2  -7  12    0.36    0.86
   2  -7 -11  653.99   10.14
   2  -7 -11  646.56   10.30
   2  -7 -10    6.67    1.33
  -2  -7  10    4.41    1.15
   2  -7  -9    9.13    1.37
   2  -7  -9    9.32    1.49
  -2  -7   9    9.38    1.41
  -2  -7   8  195.04    6.53
   2  -7  -8  188.47    4.99
   2  -7  -8  179.83    4.97
  -2  -7   8  180.80    4.75
  -2  -7   7 1209.33   12.87
   2  -7  -7 1124.49   12.98
   2  -7  -7 1076.24   12.88
  -2  -7   7 1194.20   17.06
   2  -7  -6   58.07    2.66
   2  -7  -6   60.33    2.66
  -2  -7   6   63.73    2.69
  -2  -7   6   64.19    3.83
  -2  -7   5  602.73    8.56
  -2  -7   5  633.69   11.96
  -2  -7   4   18.28    1.47
   2  -7  -4   21.13    1.93
  -2  -7   4   22.93    2.37
  -2  -7   3  185.71    6.26
   2  -7  -3  191.77    5.50
  -2  -7   3  194.51    4.49
  -2  -7   2  119.99    4.99
   2  -7  -2  113.82    4.21
  -2  -7   2  116.50    3.41
  -2   7   1  174.76    4.30
  -2  -7   1  168.88    5.85
   2  -7  -1  163.74    5.03
  -2  -7   1  163.62    3.96
  -2   7   0 2434.58   19.99
  -2  -7   0 2344.90   18.68
  -2   7  -1 1604.20   15.60
  -2   7  -2   38.81    2.18
  -2   7  -3   36.31    2.20
  -2  -7  -4    8.74    1.24
  -2   7  -4    7.11    1.24
  -2  -7  -4    6.61    1.12
   2  -7   4    7.31    1.10
  -2  -7  -4    8.95    1.35
  -2  -7  -5  683.96    9.94
  -2  -7  -5  745.52   10.71
  -2  -7  -5  703.50   12.29
  -2  -7  -5  674.72    9.83
   2  -7   5  668.11    9.34
  -2  -7  -5  753.04   10.41
  -2  -7  -6  398.33    7.79
  -2  -7  -6  398.12    8.93
  -2   7  -6  414.07    8.61
  -2  -7  -6  414.09    7.58
  -2  -7  -7  567.49    9.46
  -2  -7  -7  575.57    9.05
  -2  -7  -7  563.44   10.62
  -2   7  -7  585.38   10.79
  -2  -7  -8   77.97    3.42
  -2  -7  -8   73.42    3.09
  -2   7  -8   73.25    3.94
  -2  -7  -8   79.40    3.43
  -2  -7  -9  324.55    7.08
  -2  -7  -9  335.59    6.96
  -2  -7  -9  328.38    7.16
  -2   7  -9  319.93    8.45
  -2  -7 -10   25.96    2.13
  -2  -7 -10   26.85    2.02
  -2  -7 -10   28.51    2.20
  -2   7 -10   29.67    2.83
  -2  -7 -11  901.54   11.89
  -2  -7 -11  859.26   10.87
  -2  -7 -11  890.70   12.06
  -2   7 -11  882.78   14.46
  -2  -7 -12   67.58    3.02
  -2   7 -12   68.70    3.92
  -2  -7 -12   67.73    3.10
   2  -7  12   61.98    2.76
  -2  -7 -13  458.98    7.37
  -2  -7 -13  456.23    7.68
  -2   7 -13  470.19    9.69
   2  -7  14   93.10    2.91
  -2   7 -14   99.06    4.15
  -2  -7 -14   95.45    3.16
  -2   7 -15   42.93    2.54
   2  -8 -17    1.09    0.41
  -2  -8  16  197.27    3.36
   2  -8 -16  201.72    3.78
   2  -8 -16  202.63    3.64
  -2  -8  15   90.54    2.56
   2  -8 -15   90.83    2.84
   2  -8 -15   89.79    2.87
  -2  -8  14  213.89    4.30
   2   8 -14  229.48    5.57
   2  -8 -14  220.64    4.93
   2  -8 -14  221.37    4.90
   2   8 -13  230.79    6.00
  -2  -8  13  228.01    4.72
   2  -8 -13  222.12    5.16
  -2  -8  12    9.87    1.19
   2  -8 -12    8.42    1.37
   2  -8 -12    9.25    1.30
  -2  -8  11    5.13    1.03
   2  -8 -11    5.48    1.17
   2  -8 -11    6.28    1.27
   2  -8 -10  678.26   10.06
  -2  -8  10  692.77    9.31
   2  -8 -10  671.73   10.33
   2  -8  -9  378.79    7.34
   2  -8  -9  368.08    7.40
  -2  -8   9  378.28    6.70
   2  -8  -8  530.47    8.76
   2  -8  -8  521.41    8.86
   2  -8  -7   15.01    1.54
  -2  -8   7   13.24    1.32
   2  -8  -7   14.91    1.59
   2  -8  -6  186.31    4.92
   2  -8  -6  178.91    4.89
   2  -8  -5   59.69    2.72
  -2  -8   5   56.23    2.46
   2  -8  -4 1975.42   17.78
  -2  -8   4 1965.72   17.62
   2  -8  -3   94.83    3.27
  -2  -8   3   93.74    3.36
   2  -8  -3   88.12    3.93
  -2  -8   3   98.49    3.37
   2  -8  -2   83.39    3.14
  -2  -8   2   95.07    3.31
   2  -8  -2   94.83    4.08
  -2  -8   2   83.07    3.16
   2  -8  -1   86.95    3.22
  -2  -8   1   81.93    3.02
  -2  -8   1   83.05    3.24
  -2  -8   1   85.32    3.06
   2  -8  -1   86.89    3.88
  -2  -8   0    6.89    1.11
   2  -8   0    4.32    0.96
  -2  -8   0    4.64    1.10
  -2  -8  -1  764.48   10.16
  -2  -8  -1  776.11   10.76
   2  -8   1  785.17   10.53
   2  -8   2  100.21    3.60
  -2  -8  -2   99.07    4.90
  -2  -8  -2   98.30    3.56
  -2   8  -2   96.05    3.68
  -2  -8  -2  104.72    4.04
  -2  -8  -3  269.68    6.24
  -2  -8  -3  247.68    5.77
  -2  -8  -3  252.40    5.95
  -2  -8  -3  258.71    6.35
  -2  -8  -3  254.69    7.71
  -2  -8  -4  817.74   11.25
  -2  -8  -4  856.73   12.13
  -2  -8  -4  841.67   11.52
  -2  -8  -5  339.73    7.10
  -2  -8  -5  309.15    6.74
  -2  -8  -5  322.66    6.95
  -2  -8  -5  335.94    7.26
  -2  -8  -5  309.07    8.34
  -2  -8  -6   30.19    2.20
  -2  -8  -6   28.04    2.21
  -2  -8  -6   25.45    2.11
  -2  -8  -6   36.15    2.48
  -2  -8  -6   33.96    2.80
   2  -8   7  157.36    4.24
  -2  -8  -7  151.93    5.46
  -2  -8  -7  162.15    4.93
  -2  -8  -7  168.07    4.85
  -2  -8  -7  169.10    5.04
  -2  -8  -8  210.39    5.46
  -2   8  -8  213.64    6.29
  -2  -8  -8  212.86    5.26
   2  -8   8  202.87    4.87
  -2  -8  -9  242.64    5.72
   2  -8   9  240.88    5.30
  -2  -8  -9  241.15    6.05
  -2   8  -9  256.35    6.97
  -2  -8 -10  828.78   11.30
  -2  -8 -10  774.99   10.09
  -2  -8 -10  818.05   11.27
  -2   8 -10  835.29   12.93
   2  -8  10  794.99    9.99
  -2  -8 -11   11.45    1.47
  -2  -8 -11   10.06    1.42
  -2   8 -11   13.54    1.80
   2  -8  11   12.34    1.30
  -2  -8 -12   24.54    1.79
  -2  -8 -12   25.91    1.86
   2  -8  12   25.87    1.61
  -2   8 -12   26.99    2.26
  -2  -8 -13    7.95    1.12
  -2   8 -13    9.17    1.39
   2  -8  13    6.22    0.91
   2  -8  14  257.29    4.13
  -2  -8 -14  261.54    4.60
   2  -8  15  111.55    2.22
   2  -9 -15   23.94    1.19
   2  -9 -15   24.21    1.17
   2  -9 -14  264.98    4.44
   2  -9 -13    4.49    0.90
   2  -9 -13    3.32    0.87
   2  -9 -12  222.91    4.92
   2  -9 -12  229.74    4.87
   2  -9 -11  581.56    8.67
   2  -9 -11  605.78    8.54
   2  -9 -10    3.21    0.95
   2  -9 -10    2.58    1.03
   2  -9  -9    2.16    0.85
   2  -9  -9    2.55    1.00
   2  -9  -8  374.30    7.19
   2  -9  -8  385.98    7.05
   2  -9  -7 1754.56   17.34
   2  -9  -7 1783.65   17.13
   2  -9  -6  384.92    7.15
   2  -9  -6  403.79    7.19
   2  -9  -5  203.24    5.00
  -2  -9   5  201.15    4.66
   2  -9  -4    2.65    0.85
  -2  -9   4    7.51    1.14
   2  -9  -3  217.56    5.05
  -2  -9   3  213.85    5.13
  -2  -9   2   43.02    2.42
  -2  -9   1  733.61   13.78
  -2  -9   1  719.81    9.66
  -2  -9   1  708.10   10.19
  -2  -9   0 1073.24   17.00
  -2  -9   0 1070.01   13.09
  -2  -9   0 1073.16   12.38
  -2  -9  -1   15.61    1.84
  -2  -9  -1   18.54    1.83
  -2  -9  -1   12.37    2.05
  -2  -9  -1   15.09    1.54
  -2  -9  -2    4.66    1.10
  -2  -9  -2    2.18    1.14
  -2  -9  -2    1.48    1.25
  -2  -9  -3  101.03    4.07
  -2  -9  -3   99.70    4.85
  -2  -9  -3   99.39    3.72
  -2  -9  -3   99.03    3.87
  -2  -9  -4  366.92    7.68
  -2  -9  -4  348.06    7.12
  -2  -9  -4  364.28    7.42
  -2  -9  -5  161.26    4.99
  -2  -9  -5  162.34    4.85
  -2  -9  -5  159.15    4.83
  -2  -9  -6  253.34    6.11
  -2  -9  -6  242.05    6.90
  -2  -9  -6  257.62    6.01
  -2  -9  -6  255.27    6.14
  -2  -9  -7  631.61    9.56
  -2  -9  -7  630.54    9.82
  -2  -9  -7  641.01    9.49
  -2  -9  -7  627.46    9.83
  -2  -9  -8    8.35    1.28
  -2  -9  -8    7.38    1.38
  -2  -9  -8    9.87    1.47
  -2  -9  -9  256.60    5.85
  -2  -9 -10    1.98    0.99
  -2  -9 -11    2.13    0.89
  -2  -9 -12  148.85    3.51
  -2   9 -12  153.12    4.83
   2 -10 -13  220.87    3.61
   2 -10 -12   45.64    1.83
  -2 -10  12   38.21    1.32
   2 -10 -11  668.29    8.00
   2 -10 -10  276.21    5.14
   2 -10  -9    3.52    0.89
   2 -10  -8   32.25    1.92
   2 -10  -7  704.22    9.16
   2 -10  -6   26.20    1.76
  -2 -10   5  374.01    6.13
   2 -10  -5  384.76    6.45
  -2 -10   4  302.59    5.73
  -2 -10   4  307.25    8.01
  -2 -10   3  498.93    8.74
  -2 -10   3  494.40    7.78
  -2 -10   3  501.60   10.55
   2 -10  -2   39.00    2.16
  -2 -10   2   36.46    2.97
  -2 -10   2   35.63    2.20
  -2 -10   1   20.62    2.33
  -2 -10   1   21.02    1.81
  -2 -10   0    9.01    1.72
  -2 -10   0   12.49    1.54
  -2 -10   0    9.91    1.21
  -2 -10  -1   37.40    2.49
  -2 -10  -1   35.02    2.89
  -2 -10  -1   35.42    2.33
  -2 -10  -1   34.68    2.07
  -2 -10  -2   71.21    3.32
  -2 -10  -2   75.10    4.08
  -2 -10  -2   68.87    3.15
  -2 -10  -2   67.66    2.88
  -2 -10  -3 2135.64   20.09
  -2 -10  -3 2103.13   18.83
  -2 -10  -4  353.80    7.07
  -2 -10  -4  362.60    7.03
  -2 -10  -4  351.24    6.66
  -2 -10  -5   29.44    2.06
  -2 -10  -5   27.75    1.98
  -2 -10  -5   28.86    2.06
  -2 -10  -6   25.56    1.86
  -2 -10  -6   24.44    1.86
  -2 -10  -6   26.69    1.93
  -2 -10  -7   16.57    1.45
  -2 -10  -7   14.12    1.39
  -2 -10  -7   16.34    1.59
  -2 -10  -8  131.30    3.76
  -2 -10  -9  469.17    6.98
  -2  10  -9  484.30    8.26
  -2 -10 -11  163.96    3.29
   2 -11 -10    6.97    0.67
  -2 -11  10    5.66    0.60
  -2 -11   9   12.64    0.96
   2 -11  -9   12.60    0.94
  -2 -11   8    1.77    0.66
   2 -11  -8    0.98    0.52
   2 -11  -7  553.83    6.55
  -2 -11   7  550.32    7.31
   2 -11  -6   51.06    2.28
  -2 -11   6   46.16    2.18
  -2 -11   5   41.98    2.18
  -2 -11   4  145.36    4.07
  -2 -11   4  151.65    4.56
  -2 -11   3  513.63    8.99
  -2 -11   3  502.69    7.92
  -2 -11   3  497.20    6.97
  -2 -11   2   59.49    3.11
  -2 -11   2   56.96    2.41
  -2 -11   1 1892.13   19.63
  -2 -11   1 1936.17   16.81
   2 -11  -1 1910.30   16.78
  -2 -11   0  188.53    5.52
  -2 -11   0  193.49    4.89
   2 -11   0  193.87    4.35
  -2 -11   0  190.30    4.55
  -2 -11  -1   10.46    1.30
   2 -11   1    6.46    0.96
  -2 -11  -1    6.69    1.22
  -2 -11  -1    7.62    1.39
  -2 -11  -1    6.98    0.97
   2 -11   1    8.02    1.09
   2 -11   2    1.23    0.65
  -2 -11  -2    2.08    0.92
  -2 -11  -2    1.59    0.94
  -2 -11  -2    1.48    0.74
  -2 -11  -2    1.99    0.91
  -2 -11  -3   39.30    2.16
  -2 -11  -3   36.07    1.87
  -2 -11  -4    6.82    0.99
  -2 -11  -4    7.88    1.10
  -2 -11  -4    5.57    1.00
  -2 -11  -5  106.60    3.06
  -2 -11  -5  102.74    3.02
  -2 -11  -5  105.64    3.14
  -2 -11  -6   29.80    1.64
  -2 -11  -6   28.86    1.60
  -2 -11  -7  779.54    8.41
  -2 -11  -8   49.20    1.83
  -2 -11  -9  322.83    4.32
   2 -12  -6  119.09    2.50
  -2 -12   6  106.68    2.42
   2 -12  -5  128.97    2.77
  -2 -12   5  117.09    2.72
   2 -12  -4  203.30    3.66
  -2 -12   4  202.08    3.76
   2 -12  -3   21.25    1.24
  -2 -12   3   23.33    1.38
   2 -12  -2   81.96    2.31
   2 -12  -1   32.63    1.47
  -2 -12   1   33.70    1.65
   2 -12   0   29.25    1.31
  -2 -12   0   30.46    1.59
   2 -12   1   90.46    2.10
  -2 -12  -1  105.53    2.77
  -2 -12  -2  237.85    4.07
   3   0 -20  674.15    8.17
   3   0 -19   -1.25    1.79
   3   0 -19    1.06    1.03
   3   0 -18   11.44    1.85
   3   0 -18   15.70    2.14
   3   0 -17    3.03    1.70
   3   0 -17    5.29    1.49
   3   0 -16   31.09    2.68
   3   0 -16   27.30    2.65
   3   0 -15    5.26    1.88
   3   0 -15    1.58    1.19
   3   0 -14 1896.28   18.04
   3   0 -14 1806.20   20.61
   3   0 -13    0.66    0.90
   3   0 -13    0.18    1.03
   3   0 -12   19.16    2.07
   3   0 -12   25.81    2.16
   3   0 -11    0.46    0.80
   3   0 -11    2.53    0.86
   3   0 -10  911.20   13.17
  -3   0   9    8.35    0.82
   3   0  -9    2.85    0.94
   3   0  -8 2438.53   23.39
  -3   0   8 2872.31   18.70
   3   0  -7   10.69    1.35
  -3   0   7    2.52    0.47
   3   0  -6 4170.32   32.10
  -3   0   6 4192.81   25.47
  -3   0   5    1.08    0.36
  -3   0   4   42.88    1.39
  -3   0   3    1.62    0.36
  -3   0   2 1935.84   12.69
  -3   0   1    0.26    0.29
  -3   0  -1    4.03    0.48
  -3   0  -1    4.10    0.37
  -3   0  -3    0.40    0.36
  -3   0  -3    0.77    0.23
  -3   0  -4 3231.71   21.84
  -3   0  -4 3224.96   19.54
  -3   0  -5    1.76    0.57
  -3   0  -5    6.93    0.72
  -3   0  -6  247.37    4.70
  -3   0  -6  256.39    4.40
  -3   0  -7    0.39    0.58
  -3   0  -7    0.54    0.55
  -3   0  -8   74.77    2.95
  -3   0  -9    0.64    0.78
  -3   0  -9    0.53    0.71
  -3   0 -10 1839.25   18.89
  -3   0 -10 1671.95   18.20
  -3   0 -11    0.94    0.84
  -3   0 -11   -0.44    0.88
  -3   0 -11   -0.17    0.84
  -3   0 -12  999.40   12.47
  -3   0 -12 1001.39   12.41
  -3   0 -13    1.64    1.07
  -3   0 -13    2.67    1.02
  -3   0 -14   75.02    3.44
  -3   0 -14   74.69    3.33
  -3   0 -15    0.44    1.09
  -3   0 -16  997.64   12.17
  -3   0 -17    0.94    0.95
  -3   0 -18  202.26    4.36
  -3   0 -19    2.95    1.27
   3   1 -20    8.20    1.38
   3  -1 -20    9.45    1.08
   3  -1 -19   87.59    3.89
   3   1 -19   88.04    3.89
   3   1 -19   76.60    3.02
   3   1 -18  866.38   13.32
   3  -1 -18  860.40   13.38
   3   1 -18  841.49   10.77
   3   1 -17  210.01    6.59
   3  -1 -17  210.10    6.59
   3   1 -17  205.64    5.31
   3  -1 -17  205.01    5.44
   3   1 -16  316.55    8.21
   3  -1 -16  317.27    8.28
   3   1 -16  329.65    6.87
   3  -1 -16  333.31    7.12
   3  -1 -15   96.41    4.51
   3   1 -15   98.05    4.51
   3   1 -15   92.92    3.75
   3  -1 -15  108.16    4.15
   3   1 -14   10.65    1.69
   3  -1 -14    7.14    1.61
   3   1 -14    9.46    1.72
   3  -1 -14   11.92    2.23
   3   1 -13   54.44    3.25
   3   1 -13   58.13    3.26
   3  -1 -13   62.14    3.41
   3  -1 -12  663.65   10.76
   3   1 -12  675.48   10.80
   3   1 -12  620.75   11.25
   3  -1 -12  590.00   10.88
  -3  -1  12  710.35    8.14
  -3  -1  11 1653.88   13.30
   3   1 -11 1574.51   16.63
   3  -1 -11 1500.82   16.56
   3   1 -11 1444.09   17.74
   3  -1 -11 1378.90   17.48
  -3  -1  10 1356.25   11.54
  -3  -1  10 1325.32   11.40
   3   1 -10 1232.57   15.73
   3  -1 -10 1159.38   15.38
  -3  -1   9  373.45    5.10
  -3  -1   9  360.70    5.01
   3   1  -9  305.86    6.95
   3  -1  -9  311.73    6.99
   3  -1  -8 1438.42   16.44
   3   1  -8 1481.52   16.66
   3  -1  -7  705.93   10.29
   3   1  -7  739.07   10.53
  -3  -1   7  837.44    7.74
  -3  -1   7  839.08    7.67
   3  -1  -6   57.55    2.88
  -3  -1   6   57.69    1.70
  -3  -1   6   54.68    1.69
  -3  -1   5 3669.37   22.71
  -3  -1   5 3746.61   22.93
  -3   1   4 4242.68   26.06
  -3  -1   4 4473.63   26.17
  -3  -1   3 3978.38   23.80
  -3   1   3 4015.75   23.87
  -3  -1   2 2267.98   14.49
  -3   1   2 2302.15   14.47
  -3  -1   2 2285.08   14.48
  -3   1   1    8.67    0.60
  -3  -1   1    4.83    0.47
  -3  -1   0  950.25    7.36
  -3   1   0  896.91    7.28
  -3   1  -1  196.59    2.83
  -3  -1  -1  199.38    2.01
  -3   1  -2   29.96    1.03
  -3  -1  -2   27.31    0.64
  -3  -1  -3  273.27    2.53
  -3   1  -3  275.21    3.45
  -3  -1  -3  305.40    4.24
  -3   1  -3  296.12    4.20
  -3  -1  -4  520.47    5.87
  -3   1  -4  522.26    5.83
  -3   1  -4  560.09    5.63
  -3   1  -4  538.71    6.34
  -3  -1  -4  547.51    6.39
  -3   1  -5    3.41    0.59
  -3  -1  -5    2.38    0.55
  -3   1  -5    2.33    0.48
  -3   1  -5   12.21    1.03
  -3  -1  -5   10.79    1.01
  -3  -1  -6 1587.12   13.26
  -3   1  -6 1647.55   13.29
  -3   1  -6 1629.88   12.63
  -3   1  -6 1546.63   13.95
  -3  -1  -6 1538.89   13.94
  -3   1  -7 1049.37   11.46
  -3  -1  -7 1048.67   11.44
  -3   1  -7 1088.71   10.67
  -3  -1  -7 1098.11   10.69
  -3   1  -8  121.27    3.81
  -3  -1  -8  122.78    3.81
  -3   1  -9  441.79    7.97
  -3  -1  -9  450.51    8.02
  -3   1 -10  443.10    8.45
  -3  -1 -10  434.11    8.38
  -3   1 -10  454.70    9.30
  -3  -1 -11   39.70    2.24
  -3   1 -11   40.88    2.35
  -3  -1 -11   41.15    2.42
  -3   1 -11   38.24    2.29
  -3   1 -11   34.78    2.55
  -3  -1 -11   34.70    2.56
  -3   1 -11   40.10    2.92
  -3   1 -11   40.04    2.34
  -3  -1 -12  421.84    7.78
  -3   1 -12  414.82    7.68
  -3   1 -12  419.26    7.81
  -3  -1 -12  421.17    7.58
  -3  -1 -13  509.41    8.84
  -3   1 -13  504.70    8.75
  -3   1 -13  479.72   10.32
  -3   1 -13  505.78    8.77
  -3  -1 -14  117.08    4.21
  -3   1 -14  113.52    4.13
  -3   1 -14  105.14    4.78
  -3   1 -14  120.50    4.19
  -3   1 -15   48.01    3.16
  -3   1 -15   55.35    2.97
  -3  -1 -15   53.01    2.92
  -3   1 -16   13.68    1.57
  -3  -1 -16   12.99    1.55
  -3   1 -17   56.68    2.54
  -3  -1 -17   58.98    2.57
  -3   1 -18   -0.95    1.50
  -3  -1 -18   -1.61    1.66
  -3   1 -19  158.83    3.10
  -3  -1 -19  152.26    3.16
   3  -2 -20    5.51    1.30
   3   2 -20    5.32    1.15
   3  -2 -20    8.77    1.01
   3  -2 -19   83.28    3.09
   3   2 -19   79.07    2.79
   3  -2 -19   88.17    3.12
   3  -2 -18    7.57    1.54
   3   2 -18    4.24    1.20
   3  -2 -18    2.99    1.87
   3   2 -17   10.14    1.55
   3  -2 -17   10.92    2.08
   3  -2 -17   12.95    1.91
   3   2 -17   10.99    1.77
  -3  -2  17   12.80    1.19
  -3  -2  16  467.42    7.08
   3  -2 -16  484.82   10.03
   3   2 -16  475.94    9.84
   3   2 -16  483.50    8.23
   3  -2 -16  492.97    8.58
  -3  -2  15  746.08    9.44
   3   2 -15  766.37   12.73
   3  -2 -15  756.86   12.74
   3  -2 -15  787.36   10.88
   3   2 -15  759.92   10.57
  -3  -2  14  254.09    5.30
   3   2 -14  259.36    7.00
   3  -2 -14  246.65    6.89
   3   2 -14  264.11    5.92
   3   2 -13  193.03    4.92
   3  -2 -13  192.79    5.19
  -3  -2  13  188.19    4.12
   3   2 -13  151.69    5.27
   3  -2 -13  155.85    5.29
   3  -2 -13  182.13    5.70
   3   2 -13  183.30    5.66
  -3  -2  13  191.68    4.48
  -3  -2  12   52.26    2.15
   3  -2 -12   44.82    2.79
   3   2 -12   49.78    2.90
   3   2 -12   41.93    2.84
   3  -2 -12   47.31    2.97
  -3  -2  11  221.87    4.30
   3   2 -11  228.52    5.76
   3  -2 -11  218.96    5.68
   3   2 -11  206.33    6.05
   3  -2 -11  196.83    5.92
  -3  -2  11  215.27    4.22
  -3  -2  10  614.32    7.18
   3  -2 -10  554.80    8.86
   3   2 -10  606.34    9.04
   3   2 -10  569.77    9.96
   3  -2 -10  525.28    9.67
  -3  -2  10  599.71    7.30
  -3  -2   9 1188.71   10.58
   3   2  -9 1075.79   13.81
   3  -2  -9 1034.61   13.47
  -3  -2   9 1180.54   10.67
   3   2  -8  220.73    5.61
   3  -2  -8  210.27    5.44
  -3  -2   8  245.27    4.09
  -3  -2   8  236.17    3.94
   3   2  -7 3916.44   30.07
  -3  -2   7 3975.65   25.07
  -3  -2   7 3986.86   24.83
   3   2  -6    5.32    1.07
   3  -2  -6    6.87    1.14
  -3  -2   6    8.69    0.78
  -3  -2   5 3087.09   20.01
  -3  -2   5 3179.86   20.30
  -3   2   4  383.66    4.38
  -3  -2   4  365.90    4.22
  -3  -2   3 1368.05   10.39
  -3  -2   3 1429.33   10.25
  -3  -2   2  738.44    6.55
  -3  -2   2  753.90    6.27
  -3   2   2  749.34    6.27
  -3  -2   0 2173.03   14.19
  -3  -2   0 2097.18   13.87
  -3  -2   0 2384.09   14.67
  -3   2   0 2291.48   14.47
  -3  -2  -1   22.28    0.83
  -3   2  -1   17.35    0.93
  -3   2  -2   15.94    0.88
  -3   2  -3 1307.78   10.25
  -3  -2  -4   29.17    1.40
  -3   2  -4   28.88    1.40
  -3  -2  -4   27.06    1.25
  -3   2  -4   28.05    1.23
  -3   2  -4   27.80    1.27
  -3   2  -5 2958.32   21.27
  -3  -2  -5 3059.80   21.34
  -3  -2  -5 3052.03   20.39
  -3   2  -5 2990.96   20.29
  -3   2  -5 3001.47   20.54
  -3   2  -6  948.05   10.20
  -3  -2  -6  971.28   10.27
  -3  -2  -6  984.45    9.68
  -3   2  -6  970.46    9.54
  -3   2  -6  984.98    9.56
  -3   2  -7 1619.02   15.07
  -3  -2  -7 1620.92   15.07
  -3  -2  -7 1658.72   14.19
  -3   2  -7 1630.88   14.06
  -3   2  -8   13.86    1.39
  -3  -2  -8   18.67    1.58
  -3   2  -8   17.64    1.81
  -3   2  -9 1957.78   18.92
  -3  -2  -9 1997.32   18.97
  -3   2  -9 1982.96   21.36
  -3   2 -10  328.95    7.24
  -3  -2 -10  331.60    7.23
  -3   2 -11  243.74    6.53
  -3  -2 -11  238.38    6.45
  -3   2 -11  258.03    5.76
  -3  -2 -11  256.69    5.80
  -3   2 -11  234.60    7.20
  -3   2 -11  267.09    5.96
  -3   2 -12  164.03    6.20
  -3  -2 -12  161.48    4.74
  -3   2 -12  158.65    4.68
  -3  -2 -13  258.29    6.15
  -3   2 -13  253.17    6.04
  -3   2 -14   37.00    3.15
  -3  -2 -14   41.12    2.59
  -3   2 -14   38.88    2.48
  -3   2 -15  406.13    9.37
  -3   2 -15  421.37    7.66
  -3  -2 -15  427.85    7.78
  -3   2 -16  310.84    7.51
  -3  -2 -16  307.77    6.13
  -3   2 -16  304.11    6.00
  -3   2 -17  146.31    3.79
  -3  -2 -17  151.93    3.91
  -3   2 -18   25.97    1.80
  -3  -2 -18   26.81    1.94
  -3  -2 -19   40.62    1.67
   3  -3 -21  139.54    2.63
   3   3 -20  117.53    3.75
   3  -3 -20  116.32    3.02
  -3  -3  19  260.91    4.13
   3   3 -19  253.26    4.54
   3  -3 -19  268.33    4.87
   3   3 -18    5.10    0.99
   3  -3 -18    4.87    1.45
   3  -3 -18    3.06    1.08
  -3  -3  18    3.57    0.78
   3  -3 -18    5.10    1.13
   3   3 -17  576.04    8.38
   3  -3 -17  578.31    8.72
   3   3 -17  599.81   10.43
   3  -3 -17  597.17   10.51
   3   3 -16  517.48    8.24
   3  -3 -16  538.77    8.63
  -3  -3  16  501.97    7.60
   3  -3 -16  526.02   10.12
   3   3 -16  533.85   10.05
   3   3 -15    2.42    1.07
  -3  -3  15    1.41    0.82
   3   3 -15    1.14    1.00
   3  -3 -15    4.23    1.26
   3  -3 -14  114.74    4.60
   3   3 -14  121.54    4.68
   3   3 -14  116.12    3.87
   3  -3 -14  129.27    4.52
  -3  -3  14  112.56    3.63
   3  -3 -13  136.05    4.42
   3   3 -13  113.42    3.74
  -3  -3  13  107.80    3.26
  -3  -3  13  113.35    3.62
   3   3 -13   93.23    4.08
   3  -3 -13  109.95    4.45
   3   3 -13  128.94    4.66
   3  -3 -13  106.53    4.31
  -3  -3  12  754.70    8.93
  -3  -3  12  751.40    9.02
   3  -3 -12  768.75   11.33
   3   3 -12  762.77   11.23
  -3  -3  11 1457.99   13.30
  -3  -3  11 1473.93   13.49
   3   3 -11 1505.92   16.04
   3  -3 -11 1475.47   15.97
  -3  -3  10   88.18    2.67
   3   3 -10   92.82    3.79
  -3  -3  10   85.43    2.72
   3   3 -10   88.92    3.36
   3  -3 -10   93.53    3.50
   3   3  -9   15.05    1.57
   3  -3  -9   12.01    1.46
  -3  -3   9   13.59    1.09
   3   3  -8 1671.89   17.03
   3  -3  -8 1634.61   16.64
  -3  -3   7   85.30    2.42
   3   3  -7   88.78    3.28
  -3  -3   6 3795.89   24.56
  -3  -3   6 3839.52   23.81
  -3  -3   5 3483.52   22.74
  -3  -3   5 3502.20   21.68
  -3   3   5 3452.14   21.79
   3  -3  -5 3473.30   26.68
  -3  -3   4    3.88    0.50
  -3   3   4    1.39    0.39
  -3   3   3  560.83    5.31
  -3  -3   3  544.11    5.19
  -3  -3   2 2394.64   16.24
  -3  -3   2 2448.58   15.36
  -3   3   2 2427.84   15.42
  -3  -3   1 1350.34   10.27
  -3   3   1 1368.36   10.80
  -3   3   1 1356.25    9.61
  -3  -3   1 1347.38    9.51
  -3  -3   0 1823.78   12.39
  -3  -3   0 1824.84   12.80
  -3  -3  -1    3.84    0.39
  -3  -3  -1    7.22    0.55
  -3  -3  -2 2738.31   16.69
  -3   3  -3 2795.84   19.31
  -3   3  -3 2832.96   18.33
  -3   3  -4   17.55    1.19
  -3   3  -4   18.17    1.02
  -3   3  -5 1664.99   13.85
  -3  -3  -5 1619.47   13.46
  -3   3  -5 1576.62   13.36
  -3  -3  -5 1561.01   12.84
  -3   3  -5 1651.78   12.94
  -3   3  -6   72.64    2.53
  -3  -3  -6   73.29    2.37
  -3   3  -6   79.10    2.41
  -3   3  -6   70.14    2.50
  -3  -3  -6   72.00    2.52
   3  -3   7  474.32    5.82
  -3   3  -7  482.64    7.33
  -3  -3  -7  486.99    7.34
  -3   3  -8 2628.26   21.90
  -3  -3  -8 2665.85   21.92
  -3   3  -9  469.04    8.18
  -3  -3  -9  483.73    8.23
  -3   3  -9  479.61    9.94
  -3   3 -10  423.87    8.18
  -3  -3 -10  420.39    8.13
  -3   3 -10  444.20    7.64
  -3  -3 -10  451.45    7.47
  -3   3 -10  440.37    7.28
  -3   3 -10  432.90    9.90
  -3   3 -11  256.42    5.84
  -3   3 -11  257.29    5.97
  -3  -3 -11  254.07    5.74
  -3   3 -11  252.03    5.62
  -3   3 -11  237.20    7.52
  -3   3 -12   23.47    2.67
  -3   3 -12   20.77    1.80
  -3  -3 -12   22.90    1.93
  -3   3 -12   23.80    1.98
  -3   3 -13 1120.07   13.30
  -3  -3 -13 1157.82   13.66
  -3   3 -13 1142.15   13.77
  -3  -3 -14  511.14    8.56
  -3   3 -14  490.01    8.26
  -3   3 -14  507.76    8.60
  -3   3 -15   12.90    2.04
  -3  -3 -15   16.34    1.62
  -3   3 -15   14.46    1.50
  -3   3 -15   18.05    1.76
  -3   3 -16   14.63    1.90
  -3   3 -16   10.51    1.26
  -3  -3 -16   10.60    1.34
   3  -3  17   46.46    1.81
  -3   3 -17   48.83    2.19
  -3   3 -18  222.47    3.52
   3  -4 -20  225.47    3.90
  -3  -4  20  185.52    2.75
   3  -4 -19  231.93    4.69
  -3  -4  19  220.08    3.75
  -3  -4  18  289.71    4.93
  -3  -4  17  342.16    5.86
   3  -4 -16  678.37   10.21
   3  -4 -16  694.94   11.04
   3  -4 -16  690.86    9.31
   3  -4 -15  439.27    8.23
   3  -4 -15  430.69    8.67
  -3  -4  15  430.86    7.27
   3  -4 -15  444.22    7.61
   3  -4 -14  449.43    8.77
  -3  -4  14  439.69    7.50
   3  -4 -14  462.76    7.82
   3  -4 -13  370.49    7.91
   3  -4 -13  385.96    7.07
  -3  -4  13  385.06    7.00
   3  -4 -12 1038.81   11.77
  -3  -4  12  916.41   10.61
   3  -4 -12  919.23   12.45
  -3  -4  12  895.70   10.66
  -3  -4  12  998.45   11.72
   3  -4 -11    5.69    1.03
   3  -4 -11    5.87    1.10
  -3  -4  11    7.66    0.99
  -3  -4  11    5.69    0.90
  -3  -4  10 2512.22   19.71
   3  -4 -10 2516.94   21.55
  -3  -4   9   81.51    2.71
   3  -4  -9   79.20    3.16
  -3  -4   8  483.71    6.71
   3   4  -8  461.26    7.68
   3  -4  -8  471.78    7.69
  -3  -4   8  496.37    6.13
  -3  -4   7  106.43    2.90
  -3  -4   7  101.28    2.43
  -3   4   7  101.06    2.52
   3   4  -7   98.57    3.32
   3  -4  -7   99.92    3.33
  -3  -4   6  164.39    3.53
   3   4  -6  169.88    4.16
  -3   4   6  174.93    3.13
  -3  -4   6  172.37    3.08
   3   4  -5 2929.08   22.24
   3  -4  -5 2919.27   21.99
  -3   4   4  656.88    6.06
  -3  -4   4  649.95    5.94
   3   4  -4  658.71    8.34
  -3  -4   4  676.46    7.32
  -3   4   3 1018.24    7.98
  -3  -4   3 1051.16    9.54
  -3   4   2 4076.56   23.77
  -3   4   2 4127.38   26.14
  -3  -4   2 4157.86   25.79
  -3   4   1  715.73    7.61
  -3  -4   1  698.85    7.05
  -3   4   0   61.99    2.00
  -3  -4   0   64.13    1.83
  -3   4  -1  857.09    8.57
  -3  -4  -1  852.79    7.49
  -3   4  -2  576.82    6.86
  -3  -4  -2  570.05    5.53
  -3   4  -2  556.71    5.47
  -3  -4  -2  557.27    5.47
  -3  -4  -3   11.62    0.80
  -3   4  -3   10.42    0.75
  -3  -4  -4 5616.59   33.34
  -3   4  -4 5496.61   33.08
  -3   4  -5    3.69    0.97
  -3   4  -5    1.90    0.50
  -3   4  -5    2.42    0.71
  -3   4  -6    6.41    0.97
  -3   4  -6    2.68    1.00
   3  -4   7  241.92    4.43
  -3   4  -7  239.45    6.54
  -3   4  -8   55.49    3.38
  -3   4  -9  642.69    9.29
  -3   4  -9  632.29   11.97
  -3  -4 -10  425.36    7.22
  -3   4 -10  417.68    7.58
  -3  -4 -10  425.76    7.44
  -3  -4 -11  890.49   11.33
  -3   4 -11  903.35   11.66
  -3  -4 -11  921.28   11.62
  -3   4 -12  713.67   13.92
  -3  -4 -12  734.39   10.24
  -3   4 -12  745.23   10.56
  -3  -4 -12  753.67   10.40
  -3  -4 -13  408.56    7.37
  -3   4 -13  400.05    7.54
  -3  -4 -13  409.77    7.33
  -3   4 -14  330.23    9.06
  -3  -4 -14  324.40    6.18
  -3   4 -14  341.24    6.75
  -3   4 -15    3.41    1.00
  -3   4 -15    2.23    1.23
  -3   4 -15    2.24    1.27
   3  -4  16   59.04    2.31
  -3   4 -16   64.29    3.45
   3  -4  17    5.07    0.74
  -3   4 -17    1.24    0.90
   3  -5 -20  120.02    2.45
  -3  -5  19   10.90    0.86
   3   5 -18   24.97    2.16
   3  -5 -18   22.57    1.64
  -3  -5  18   24.12    1.42
   3  -5 -17  400.36    7.09
  -3  -5  17  389.88    6.15
   3  -5 -16  624.06    9.48
  -3  -5  16  598.94    8.32
   3  -5 -15  126.00    4.27
  -3  -5  15  122.04    3.78
   3  -5 -14   47.34    2.72
  -3  -5  14   47.06    2.51
   3  -5 -13  730.81   10.66
  -3  -5  13  731.92   10.12
   3  -5 -12  358.29    7.18
  -3  -5  12  396.84    7.22
  -3  -5  11   72.54    2.81
  -3  -5  11   74.65    2.88
   3  -5 -11   77.97    3.21
  -3  -5  10  380.02    6.54
   3  -5 -10  391.70    7.06
  -3  -5   9  659.19    8.71
  -3  -5   9  701.98   13.07
  -3  -5   8  404.77    6.46
  -3  -5   8  414.27    9.90
  -3  -5   7  901.47   10.01
  -3  -5   7  930.50   14.85
  -3   5   6 4408.92   29.36
  -3  -5   6 4333.81   37.16
  -3   5   5  175.26    3.81
  -3  -5   5  177.69    3.92
  -3  -5   5  174.53    5.96
  -3  -5   4   92.54    2.74
  -3   5   4   87.18    2.59
  -3  -5   3   11.14    1.02
  -3   5   3   28.03    1.52
  -3  -5   2 1443.78   12.57
  -3   5   2 1493.34   12.88
  -3  -5   1   18.04    1.15
  -3   5   1   24.23    1.43
  -3  -5   0 2490.71   17.82
  -3  -5   0 2434.31   17.07
  -3   5  -1 3710.11   25.65
  -3  -5  -1 3745.84   23.98
  -3   5  -2 1908.84   16.08
  -3   5  -3   75.68    2.78
  -3   5  -4  368.79    6.36
  -3   5  -4  377.52    7.32
  -3   5  -5  471.32    8.76
  -3  -5  -5  492.87    8.99
  -3   5  -6   97.68    4.10
  -3  -5  -6   98.47    3.91
  -3   5  -7 1821.55   20.40
   3  -5   7 1758.12   15.62
  -3  -5  -8 3891.39   30.32
  -3  -5  -8 3752.12   28.58
  -3   5  -8 3748.37   28.11
  -3  -5  -8 4061.97   30.55
  -3   5  -8 3732.32   33.60
  -3  -5  -8 3904.21   28.91
   3  -5   8 3591.40   26.36
  -3  -5  -9    0.95    1.01
  -3  -5  -9   11.79    1.40
  -3  -5  -9    0.78    0.86
  -3   5  -9   16.75    2.26
  -3   5  -9    2.09    0.87
  -3   5 -10  254.57    7.96
  -3  -5 -10  272.82    6.05
  -3  -5 -10  282.70    6.54
  -3  -5 -10  265.15    6.07
  -3   5 -11    0.83    1.50
  -3  -5 -11    0.82    0.82
  -3  -5 -11    1.43    0.82
  -3   5 -11    1.69    0.96
  -3  -5 -12  159.39    4.65
  -3   5 -12  157.49    4.57
  -3   5 -12  151.29    6.33
  -3  -5 -13    6.88    1.22
  -3   5 -13    7.08    1.26
  -3   5 -14  813.24   10.27
  -3   5 -15  629.42   11.34
  -3   5 -15  635.00    8.42
   3  -5  15  625.44    8.24
  -3   5 -16    1.11    0.94
   3  -5  16    1.12    0.70
   3  -5  17  277.67    4.00
  -3  -6  19  404.23    4.51
   3  -6 -19  421.95    5.13
   3   6 -18   24.21    1.84
  -3  -6  18   20.88    1.21
   3  -6 -18   21.31    1.41
  -3  -6  17  243.77    4.48
   3   6 -17  259.69    6.40
   3  -6 -17  252.24    4.86
   3  -6 -17  256.61    5.17
  -3  -6  16  101.12    3.15
   3  -6 -16  106.83    3.52
   3  -6 -16  103.02    3.53
   3  -6 -15    7.88    1.34
   3  -6 -15    6.28    1.27
  -3  -6  15    7.66    1.19
   3  -6 -14  118.40    4.10
   3  -6 -13  952.32   12.40
  -3  -6  12  203.42    5.15
   3  -6 -12  185.36    5.18
  -3  -6  11   18.49    1.70
   3  -6 -11   24.37    1.98
  -3  -6  10 1057.56   12.22
   3  -6 -10 1083.94   12.94
  -3  -6   9 1185.98   13.08
  -3  -6   9 1189.49   17.43
  -3  -6   9 1066.78   12.25
   3  -6  -9 1045.85   12.49
  -3  -6   8  651.54   12.70
  -3  -6   8  645.28    9.09
  -3  -6   7  204.88    6.96
  -3  -6   6  444.61    6.99
  -3  -6   6  447.97   10.29
  -3  -6   5 2013.02   17.63
  -3  -6   5 2026.79   23.61
  -3   6   4   94.82    2.95
  -3  -6   4   92.76    4.49
  -3  -6   3 5718.71   36.78
  -3   6   3 5650.54   36.45
  -3  -6   3 5674.46   44.34
  -3   6   2 1628.30   14.58
  -3  -6   2 1593.02   14.30
  -3  -6   1  142.06    3.45
  -3   6   1  138.26    3.64
  -3  -6   1  134.12    5.02
  -3   6   0  975.38   10.72
  -3  -6   0  955.12   13.74
  -3   6  -1  306.85    5.71
  -3  -6  -1  310.18    7.37
  -3   6  -2  554.79    8.28
  -3  -6  -2  541.42    9.77
  -3   6  -3  278.00    5.75
  -3   6  -3  243.10    5.82
  -3  -6  -4 1418.47   17.55
  -3   6  -4 1433.76   14.90
  -3   6  -4 1410.30   16.13
  -3  -6  -5 2392.05   23.97
  -3   6  -5 2373.58   23.05
  -3   6  -5 2354.77   21.09
  -3   6  -6 1230.37   14.44
  -3  -6  -6 1142.97   13.38
   3  -6   6 1189.36   12.83
  -3   6  -6 1236.11   16.18
  -3  -6  -6 1221.92   15.78
  -3  -6  -6 1208.29   13.55
  -3  -6  -6 1284.47   14.82
  -3  -6  -7  243.72    5.81
   3  -6   7  240.43    5.21
  -3   6  -7  263.16    7.34
  -3  -6  -7  270.44    6.45
  -3  -6  -7  248.47    5.79
  -3  -6  -7  265.99    6.83
  -3  -6  -8  268.85    6.22
  -3  -6  -8  279.32    6.30
  -3  -6  -8  270.42    6.79
  -3   6  -8  270.03    7.81
  -3  -6  -8  287.81    6.69
  -3  -6  -9   11.26    1.58
  -3  -6  -9    9.36    1.41
  -3  -6  -9    7.64    1.31
  -3  -6 -10    5.30    1.22
  -3   6 -10    6.09    1.13
  -3   6 -10    7.99    1.90
  -3  -6 -10    7.16    1.30
  -3  -6 -10    8.10    1.36
  -3   6 -11 2581.91   22.04
  -3  -6 -11 2703.80   23.46
  -3  -6 -11 2748.43   23.28
  -3   6 -11 2598.55   28.21
  -3  -6 -12  259.82    5.96
  -3  -6 -12  266.78    5.82
  -3   6 -12  252.73    7.82
  -3   6 -13  274.56    5.52
  -3  -6 -13  284.54    5.90
  -3   6 -13  282.66    7.93
  -3   6 -14   47.24    2.17
  -3   6 -14   49.13    3.23
   3  -6  14   49.65    2.33
  -3   6 -15   11.22    1.65
   3  -6  15   11.08    1.13
  -3   6 -15   10.25    1.53
   3  -6  16   76.07    2.17
  -3  -7  18  206.18    3.09
   3  -7 -18  204.74    3.38
  -3  -7  17  182.70    3.43
   3  -7 -17  184.92    3.66
   3  -7 -17  190.19    3.83
   3  -7 -16  140.92    3.69
   3  -7 -16  139.82    3.64
   3   7 -16  149.39    4.62
   3  -7 -15   24.77    1.81
   3   7 -15   24.41    2.17
   3  -7 -15   25.00    1.84
  -3  -7  14   91.04    3.16
   3  -7 -14   93.12    3.48
  -3  -7  13  646.35    9.03
   3  -7 -13  644.70    9.66
  -3  -7  12  372.84    6.85
   3  -7 -12  358.47    7.17
   3  -7 -12  357.73    7.37
  -3  -7  11   25.74    1.95
   3  -7 -11   28.68    2.10
  -3  -7  10  888.03   11.16
   3  -7 -10  820.20   11.23
  -3  -7   9 1091.53   12.61
  -3  -7   9 1090.31   16.69
  -3  -7   8  988.41   11.69
  -3  -7   8  956.84   15.77
  -3  -7   7 2251.14   25.69
  -3  -7   7 2232.38   19.34
  -3  -7   6    4.58    0.95
  -3  -7   6    2.80    1.37
  -3  -7   6    3.42    0.80
  -3  -7   5  130.55    5.68
  -3  -7   5  126.81    3.80
  -3  -7   4 1848.15   22.65
  -3  -7   4 1879.08   17.05
  -3  -7   3  116.39    5.24
  -3   7   3  109.72    3.42
  -3  -7   2 1269.43   13.11
  -3  -7   2 1300.28   17.89
  -3  -7   1    2.43    0.70
  -3   7   1    0.90    0.64
  -3  -7   0   50.35    3.36
  -3   7   0   50.50    2.50
  -3   7  -1 3361.53   26.12
  -3  -7  -1 3063.19   26.44
  -3  -7  -2  469.36    8.01
  -3  -7  -2  465.04    7.71
  -3  -7  -2  476.16    7.88
  -3   7  -3  332.17    6.87
  -3  -7  -3  342.59    6.80
  -3  -7  -3  334.02    6.55
  -3  -7  -4   49.91    3.40
  -3  -7  -4   49.16    2.84
  -3  -7  -4   44.29    2.52
   3  -7   4   43.35    2.33
  -3   7  -4   45.91    2.64
  -3  -7  -4   46.63    2.55
  -3  -7  -5   26.99    2.01
  -3  -7  -5   26.27    2.51
  -3  -7  -5   28.88    2.33
  -3  -7  -5   27.55    2.07
   3  -7   5   23.82    1.81
  -3   7  -5   24.83    2.09
  -3   7  -5   27.94    2.34
  -3  -7  -6 1945.95   19.19
  -3  -7  -6 2006.65   19.21
  -3  -7  -6 2057.42   20.55
  -3  -7  -6 1980.81   19.37
  -3   7  -6 2033.95   21.88
  -3  -7  -6 1984.77   22.20
  -3  -7  -7  921.74   12.39
  -3  -7  -7  962.53   12.11
  -3  -7  -7  944.88   12.52
  -3   7  -7  962.89   14.62
  -3  -7  -7  917.38   13.86
  -3  -7  -7  975.80   13.18
  -3  -7  -8   78.81    3.56
  -3  -7  -8   80.61    3.52
  -3   7  -8   76.28    4.14
  -3  -7  -8   75.93    3.44
  -3  -7  -9   69.80    3.28
  -3  -7  -9   69.64    3.28
  -3  -7  -9   64.30    3.16
  -3   7  -9   73.00    4.15
  -3  -7 -10  594.96    9.40
  -3  -7 -10  600.63    9.50
  -3  -7 -10  578.52    9.39
  -3   7 -10  577.96   11.52
  -3  -7 -11  148.94    4.49
  -3   7 -11  139.08    3.84
  -3  -7 -11  156.55    4.57
  -3   7 -11  154.77    5.80
  -3   7 -12  948.23   14.17
  -3  -7 -12  930.58   11.26
   3  -7  13   29.90    1.79
  -3   7 -13   29.32    1.61
  -3   7 -13   31.48    2.51
  -3  -7 -13   34.21    1.96
   3  -7  14    2.61    0.75
  -3   7 -14    1.26    1.05
  -3  -8  17   99.83    1.95
  -3  -8  16    5.01    0.70
   3  -8 -16    5.25    0.78
   3  -8 -16    5.54    0.77
  -3  -8  15   75.93    2.34
   3  -8 -15   74.26    2.53
  -3  -8  14 1230.57   11.70
   3  -8 -14 1233.25   12.45
  -3  -8  13  166.83    4.04
   3  -8 -13  157.25    4.40
   3  -8 -13  169.85    4.37
  -3  -8  12  169.27    4.23
   3  -8 -12  159.84    4.65
   3  -8 -12  161.62    4.44
  -3  -8  11    7.57    1.15
   3  -8 -11    6.59    1.28
   3  -8 -11    6.85    1.21
  -3  -8  10  303.10    5.99
   3  -8 -10  288.95    6.45
   3  -8 -10  300.02    6.26
   3  -8  -9  289.67    6.46
   3  -8  -9  297.33    6.27
  -3  -8   8 1720.60   21.73
  -3  -8   8 1735.64   16.17
   3  -8  -8 1588.38   16.78
   3  -8  -8 1636.61   16.41
  -3  -8   7  165.32    4.31
   3  -8  -7  158.97    4.62
  -3  -8   7  162.34    6.40
  -3  -8   6   47.12    2.25
   3  -8  -6   50.15    2.55
  -3  -8   6   52.46    3.78
  -3  -8   5  380.81    6.65
   3  -8  -5  372.60    6.78
  -3  -8   5  393.62   10.10
  -3  -8   4   10.86    1.32
  -3  -8   4   13.08    2.16
  -3  -8   3 1800.10   16.69
  -3  -8   3 1850.02   17.32
  -3  -8   3 1856.22   23.18
  -3  -8   2 1003.98   11.81
  -3  -8   2 1030.39   11.85
  -3  -8   2 1022.05   12.22
  -3  -8   1   98.06    3.46
  -3  -8   1  105.30    4.11
  -3  -8   1  101.87    3.67
  -3  -8   0 1847.65   18.00
  -3   8   0 1878.01   18.37
  -3  -8   0 1846.19   19.43
  -3  -8  -1  167.30    5.25
  -3  -8  -1  174.62    4.77
  -3  -8  -2 2534.21   22.47
  -3  -8  -2 2431.74   21.76
  -3  -8  -3   36.64    3.19
  -3  -8  -3   35.62    2.36
  -3  -8  -3   36.66    2.45
  -3  -8  -3   37.49    2.62
  -3  -8  -4    1.39    0.94
  -3  -8  -4    0.92    1.19
  -3  -8  -4    4.56    0.99
  -3  -8  -4    1.42    0.92
  -3  -8  -5 1098.73   13.57
  -3  -8  -5 1123.05   14.53
  -3  -8  -5 1053.57   13.42
  -3  -8  -5 1029.24   15.79
  -3  -8  -6 1201.89   14.10
  -3  -8  -6 1190.98   14.94
  -3  -8  -7  265.92    6.50
  -3  -8  -7  265.68    6.33
  -3  -8  -7  264.27    6.39
  -3   8  -7  265.74    7.02
  -3  -8  -7  267.32    6.03
  -3  -8  -7  245.38    6.82
  -3   8  -8  499.01    9.82
  -3  -8  -8  492.44    8.70
  -3  -8  -8  475.62    8.56
  -3  -8  -8  501.87    8.79
  -3  -8  -9  183.61    5.13
  -3   8  -9  184.73    5.86
  -3  -8  -9  186.38    5.11
  -3  -8  -9  178.63    4.95
   3  -8   9  175.13    4.39
  -3  -8 -10  450.28    7.83
  -3   8 -10  441.69    8.98
  -3  -8 -10  423.47    7.25
   3  -8  10  418.38    6.78
  -3  -8 -10  438.79    7.72
  -3  -8 -11  457.14    7.38
  -3  -8 -11  455.12    7.46
   3  -8  12   10.79    1.08
  -3   8 -12    9.06    1.69
   3  -8  13  164.26    3.31
  -3   8 -13  181.06    5.37
   3  -8  14   66.14    1.79
   3  -9 -15    5.54    0.61
   3  -9 -14   90.55    2.60
   3  -9 -14   90.88    2.41
   3  -9 -13   20.24    1.48
   3  -9 -13   19.34    1.34
   3  -9 -12  264.62    5.30
   3  -9 -12  265.74    4.97
   3  -9 -11  273.07    5.62
   3  -9 -11  275.94    5.33
   3  -9 -10  441.26    7.46
   3  -9 -10  452.40    7.12
   3  -9  -9  234.90    5.42
   3  -9  -9  237.79    5.16
   3  -9  -8  286.78    6.01
   3  -9  -7   14.99    1.52
   3  -9  -6    7.20    1.16
  -3  -9   5  149.71    4.10
  -3  -9   4 1475.80   14.94
  -3  -9   3  222.36    5.37
  -3  -9   3  235.17    6.12
  -3  -9   2  335.71    6.77
  -3  -9   2  331.67    6.42
  -3  -9   2  343.92    7.52
  -3  -9   1  693.99   10.20
  -3  -9   1  699.59    9.71
  -3  -9   1  716.37   11.28
  -3  -9   0    7.67    1.80
  -3  -9   0    6.41    1.41
  -3  -9   0    8.01    1.34
  -3  -9   0    6.65    1.19
  -3  -9  -1   11.27    1.49
  -3  -9  -1   10.99    2.07
  -3  -9  -1    8.39    1.28
  -3  -9  -2 1056.56   12.90
  -3  -9  -3  732.80   10.01
  -3  -9  -3  753.48   10.99
  -3  -9  -3  740.65   11.47
  -3  -9  -3  725.43   10.50
  -3  -9  -4   48.25    2.72
  -3  -9  -4   46.52    2.34
  -3  -9  -4   50.80    3.01
  -3  -9  -4   51.98    3.52
  -3  -9  -4   51.92    2.85
  -3  -9  -5  585.40    9.42
  -3  -9  -5  598.56    9.93
  -3  -9  -5  570.31   11.07
  -3  -9  -5  597.29    9.47
  -3  -9  -6  696.45   10.52
  -3  -9  -6  702.46   10.02
  -3  -9  -6  686.11   10.28
  -3  -9  -7   16.66    1.58
  -3  -9  -7   16.35    1.72
  -3  -9  -8   66.65    2.93
  -3  -9  -9  272.89    5.43
  -3  -9  -9  288.59    5.88
  -3   9  -9  286.94    7.54
  -3  -9 -10  782.65    9.59
  -3   9 -10  787.57   12.27
  -3  -9 -11    1.66    0.75
  -3   9 -11    0.88    0.94
   3 -10 -13  160.06    2.91
   3 -10 -12  257.16    4.20
   3 -10 -11   22.47    1.40
  -3 -10  11   20.05    1.11
   3 -10 -10  164.62    3.75
  -3 -10  10  154.59    3.38
   3 -10  -9   92.03    2.90
  -3 -10   9   88.30    2.81
   3 -10  -8  440.69    6.65
  -3 -10   8  437.26    6.87
   3 -10  -7 1033.10   10.99
  -3 -10   7 1049.10   11.86
  -3 -10   6    7.94    1.24
  -3 -10   6    8.50    1.59
  -3 -10   5  286.54    6.20
  -3 -10   5  283.98    7.73
  -3 -10   4   31.79    2.22
  -3 -10   4   36.86    2.99
  -3 -10   3   69.44    2.88
  -3 -10   3   72.14    4.10
  -3 -10   3   72.49    3.30
  -3 -10   2   18.89    2.35
  -3 -10   2   20.81    1.74
  -3 -10   2   18.68    1.89
  -3 -10   1  531.24    8.46
  -3 -10   1  515.18   11.06
  -3 -10   1  537.72    7.97
  -3 -10   1  543.63    9.27
  -3 -10   0  417.46    7.52
  -3 -10   0  407.20    6.99
  -3 -10   0  409.91    8.00
  -3 -10  -1   25.67    2.02
  -3 -10  -1   28.09    1.97
  -3 -10  -1   25.49    2.62
  -3 -10  -2  507.55    8.04
  -3 -10  -2  502.78    7.74
  -3 -10  -2  522.69    8.98
  -3 -10  -3  326.30    6.64
  -3 -10  -3  324.41    6.39
  -3 -10  -3  328.73    6.99
  -3 -10  -4  407.36    7.28
  -3 -10  -4  400.77    7.13
  -3 -10  -4  400.27    7.52
  -3 -10  -5   10.62    1.37
  -3 -10  -5    7.87    1.26
  -3 -10  -5    8.40    1.33
  -3 -10  -6  778.21    9.98
  -3 -10  -6  770.55    9.99
  -3 -10  -7  239.74    5.10
  -3 -10  -7  235.58    4.94
  -3 -10 -10   57.22    1.96
  -3 -11   9    7.59    0.72
  -3 -11   8   60.60    2.01
   3 -11  -8   63.24    2.15
  -3 -11   7    1.62    0.70
  -3 -11   6  305.34    5.34
  -3 -11   5  430.02    6.71
  -3 -11   5  442.40    7.79
  -3 -11   4   17.78    1.51
  -3 -11   4   19.32    1.79
  -3 -11   3  309.48    5.94
  -3 -11   3  323.77    7.10
  -3 -11   2  210.46    4.96
  -3 -11   2  206.70    5.81
  -3 -11   1  268.24    5.71
  -3 -11   1  268.20    6.67
   3 -11   0  361.56    5.74
  -3 -11   0  346.98    7.51
  -3 -11   0  350.11    5.55
  -3 -11   0  365.43    5.92
  -3 -11  -1   86.40    3.68
   3 -11   1   83.61    2.56
  -3 -11  -1   84.99    3.00
  -3 -11  -1   86.35    2.75
  -3 -11  -2   22.13    1.92
  -3 -11  -2   20.28    1.43
  -3 -11  -2   20.24    1.67
  -3 -11  -3  734.94    8.66
  -3 -11  -3  732.89    9.27
  -3 -11  -4    2.04    0.78
  -3 -11  -4    3.72    0.91
  -3 -11  -5  241.11    4.48
  -3 -11  -5  229.35    4.45
  -3 -11  -6    0.53    0.62
  -3 -11  -7  210.15    3.77
  -3 -11  -8  262.42    3.88
  -3 -12   6   48.40    1.46
  -3 -12   5  111.13    2.45
   3 -12  -5  119.29    2.51
  -3 -12   4   28.68    1.35
   3 -12  -4   31.21    1.35
  -3 -12   4   32.21    1.34
  -3 -12   3   24.65    1.33
   3 -12  -3   24.46    1.24
  -3 -12   3   25.42    1.21
  -3 -12   2  248.04    4.26
   3 -12  -2  248.44    3.82
   3 -12  -1   70.05    1.88
  -3 -12  -1   22.54    1.30
  -3 -12  -2  103.33    2.49
  -3 -12  -3  138.79    2.69
   4   0 -20    0.79    0.88
   4   0 -19    0.13    1.24
   4   0 -19    3.73    1.26
   4   0 -18 1911.31   17.99
   4   0 -18 1958.89   21.08
   4   0 -17    1.04    1.25
   4   0 -16  461.66    9.82
   4   0 -16  460.57    8.26
   4   0 -15    2.13    1.48
   4   0 -15    6.75    1.61
   4   0 -14  138.68    4.53
   4   0 -14  142.72    5.27
   4   0 -13    0.59    1.26
   4   0 -13    1.35    1.02
   4   0 -13    0.39    0.86
   4   0 -12   23.22    2.34
   4   0 -12   25.84    2.15
   4   0 -11    8.75    1.48
   4   0 -11    8.01    1.27
   4   0 -10  393.21    8.72
   4   0 -10  447.33    7.96
   4   0  -9    0.56    0.86
   4   0  -8 2934.78   26.97
   4   0  -7    0.13    0.98
  -4   0   6 1375.84   11.71
  -4   0   5    1.79    0.50
  -4   0   4 2007.32   14.61
  -4   0   3    2.47    0.48
  -4   0   1    2.85    0.52
  -4   0   0 2734.54   18.09
  -4   0  -1    0.59    0.25
  -4   0  -2  358.68    3.86
  -4   0  -3    1.18    0.32
  -4   0  -4  286.73    3.65
  -4   0  -5    4.14    0.74
  -4   0  -5    4.68    0.54
  -4   0  -6 9999.00   57.77
  -4   0  -6 9665.02   59.27
  -4   0  -7    3.38    0.82
  -4   0  -7    1.35    0.72
  -4   0  -8 1319.69   13.44
  -4   0  -8 1306.77   14.87
  -4   0  -9    3.03    0.98
  -4   0  -9    0.12    0.80
  -4   0 -10  630.81   10.84
  -4   0 -10  669.16    9.53
  -4   0 -10  653.40    9.45
  -4   0 -10  675.79   11.08
  -4   0 -10  701.51    9.86
  -4   0 -11    0.55    1.00
  -4   0 -11    0.33    0.80
  -4   0 -11    0.68    1.01
  -4   0 -12 2322.43   21.76
  -4   0 -12 2398.46   21.56
  -4   0 -13    0.20    1.00
  -4   0 -13    1.86    1.04
  -4   0 -13    0.33    1.08
  -4   0 -14    1.33    0.97
  -4   0 -14    1.74    1.13
  -4   0 -15   -0.17    1.23
  -4   0 -16   78.75    3.10
  -4   0 -17   -0.04    0.79
  -4   0 -18  267.80    4.46
   4  -1 -21   52.19    1.82
   4   1 -19   20.09    1.68
   4  -1 -19   23.94    2.15
   4   1 -19   23.44    2.17
   4   1 -18  160.25    4.47
   4  -1 -18  166.03    5.54
   4   1 -18  164.93    5.52
   4   1 -17  101.18    3.75
   4  -1 -17   96.59    3.87
   4   1 -17  109.81    4.71
   4  -1 -17  105.71    4.61
   4   1 -16   66.01    3.23
   4  -1 -16   68.05    3.37
   4  -1 -16   76.45    3.99
   4   1 -16   72.46    3.90
   4   1 -15 1112.23   13.37
   4  -1 -15 1106.71   13.55
   4  -1 -15 1080.52   15.50
   4   1 -15 1107.55   15.58
   4  -1 -14 1630.63   19.36
   4   1 -14 1661.05   19.48
   4   1 -13   64.33    3.79
   4  -1 -13   83.97    4.24
   4   1 -13   67.62    3.13
   4  -1 -13   73.77    3.35
   4  -1 -13   67.93    3.59
   4   1 -13   81.34    3.89
   4   1 -12 2543.28   26.38
   4  -1 -12 2552.87   26.37
   4  -1 -12 2688.57   24.44
   4   1 -12 2718.23   24.51
   4   1 -11  820.94   11.53
   4  -1 -11  828.87   11.59
  -4  -1  11  855.05    9.52
   4   1 -11  742.04   12.82
   4  -1 -11  775.59   12.93
   4   1 -10  118.86    4.00
   4  -1 -10  112.04    3.90
  -4  -1  10  110.79    3.04
   4   1  -9   19.84    2.07
  -4  -1   9   19.20    1.27
  -4  -1   8 5462.75   33.17
   4  -1  -8 4794.87   38.63
   4   1  -8 4827.56   38.74
  -4  -1   8 5512.64   33.10
  -4  -1   7    4.38    0.67
  -4  -1   7    2.71    0.59
   4   1  -7    2.67    1.09
   4  -1  -7    2.26    1.11
  -4  -1   6  209.13    3.67
  -4  -1   6  200.87    3.69
  -4   1   6  207.89    3.76
  -4  -1   5   41.66    1.59
  -4   1   5   41.98    1.62
  -4  -1   5   43.06    1.62
  -4  -1   5   43.78    1.66
  -4   1   4 5329.73   32.01
  -4  -1   4 5294.59   31.92
  -4  -1   3 1234.06    9.96
  -4   1   3 1251.85   10.05
  -4   1   2  541.86    5.84
  -4  -1   2  550.70    5.83
  -4   1   1  258.95    3.84
  -4  -1   1  253.81    3.78
  -4   1   0 1226.43   10.01
  -4  -1   0 1264.03   10.15
  -4   1  -1  287.90    3.73
  -4  -1  -1  264.68    2.84
  -4  -1  -2 4359.66   24.67
  -4   1  -2 4582.33   26.55
  -4   1  -3 1268.42    9.72
  -4  -1  -3 1181.64    8.01
  -4   1  -4 1996.73   14.38
  -4   1  -5  353.78    4.84
  -4  -1  -5  364.22    5.53
  -4   1  -6  686.41    8.91
  -4  -1  -6  684.75    8.90
  -4  -1  -6  712.88    8.38
  -4   1  -6  686.60    8.25
  -4   1  -6  690.55    7.61
  -4  -1  -7  489.17    7.19
  -4   1  -7  484.97    7.14
  -4   1  -7  492.48    8.58
  -4   1  -7  473.81    7.82
  -4  -1  -7  480.88    7.85
  -4   1  -8 1742.31   16.23
  -4   1  -8 1761.52   18.73
  -4   1  -8 1714.27   17.51
  -4  -1  -8 1721.36   17.50
  -4   1  -9  124.15    4.69
  -4   1  -9  113.43    4.22
  -4  -1  -9  114.11    4.23
  -4   1 -10 1126.66   14.99
  -4  -1 -10 1141.28   15.02
  -4  -1 -10 1153.22   12.87
  -4   1 -10 1137.17   13.10
  -4   1 -10 1133.70   13.15
  -4  -1 -10 1175.80   13.34
  -4   1 -10 1127.39   13.17
  -4  -1 -10 1134.35   12.74
  -4  -1 -10 1157.17   14.93
  -4   1 -10 1128.19   15.66
  -4   1 -10 1122.19   15.98
  -4   1 -11    1.30    0.98
  -4  -1 -11    3.08    1.12
  -4   1 -11    5.88    1.25
  -4  -1 -11    0.06    0.86
  -4   1 -11    5.57    1.23
  -4   1 -11    2.49    1.30
  -4  -1 -12 1704.77   17.19
  -4   1 -12 1762.49   17.82
  -4   1 -12 1710.93   17.66
  -4  -1 -12 1735.98   17.82
  -4   1 -13  149.79    4.72
  -4  -1 -13  149.26    4.75
  -4   1 -13  144.18    4.68
  -4   1 -13  140.80    5.46
  -4   1 -14   72.68    3.28
  -4   1 -14   70.25    3.74
  -4   1 -14   68.62    3.29
  -4  -1 -14   69.19    3.31
  -4  -1 -15   78.10    3.36
  -4   1 -15   77.61    3.34
  -4   1 -16  807.63   10.20
  -4  -1 -16  808.16   10.28
  -4   1 -17   78.58    3.49
  -4  -1 -17   78.24    3.48
  -4  -1 -17   79.81    2.73
  -4   1 -17   79.24    2.68
  -4   1 -18  178.83    3.52
  -4  -1 -18  178.20    3.58
   4  -2 -21   97.28    2.41
   4  -2 -20   99.40    2.92
   4   2 -19   90.78    3.67
   4  -2 -19   94.62    3.78
   4   2 -19   81.67    2.81
   4  -2 -19   83.35    3.04
   4  -2 -18  150.81    5.09
   4   2 -18  153.17    5.09
   4  -2 -18  143.33    4.13
   4   2 -18  141.69    3.96
   4   2 -17   72.18    3.67
   4  -2 -17   73.06    3.76
  -4  -2  17   64.20    2.46
   4   2 -17   65.68    2.99
   4  -2 -17   58.78    3.13
   4  -2 -16  338.98    8.16
   4   2 -16  356.68    8.35
   4   2 -16  340.48    6.82
   4  -2 -16  349.24    7.08
   4   2 -15   35.86    2.80
   4  -2 -15   35.52    2.77
  -4  -2  15   32.14    1.90
   4   2 -15   32.06    2.35
   4  -2 -15   31.21    2.65
   4  -2 -14  484.87    9.66
   4   2 -14  483.91    9.55
   4   2 -14  483.39    8.24
  -4  -2  14  472.00    7.38
   4   2 -13 1174.84   13.27
   4  -2 -13 1218.69   13.68
  -4  -2  13 1134.35   12.07
   4   2 -13 1026.55   15.33
   4  -2 -13  980.58   15.04
   4  -2 -13 1115.66   14.99
   4   2 -13 1141.30   14.97
  -4  -2  13 1136.23   12.09
  -4  -2  12   29.04    1.73
   4  -2 -12   27.14    2.28
   4   2 -12   26.35    2.42
   4  -2 -12   29.25    2.53
  -4  -2  11  545.98    7.34
   4   2 -11  508.09   10.22
   4  -2 -11  476.67    9.92
   4   2 -11  541.90    9.11
   4  -2 -11  507.25    8.98
  -4  -2  11  537.45    7.36
  -4  -2  10  827.46    9.10
   4   2 -10  692.77   11.52
   4  -2 -10  695.09   11.44
  -4  -2  10  809.37    9.24
   4   2 -10  832.81   11.08
   4  -2 -10  810.51   11.00
  -4  -2   9  369.34    5.60
  -4  -2   9  368.52    5.60
   4   2  -9  320.29    7.35
   4  -2  -9  303.80    7.16
  -4  -2   8 2431.48   17.96
  -4  -2   8 2463.52   17.92
  -4  -2   7 5408.18   34.71
  -4  -2   7 5633.01   34.97
   4   2  -7 5624.02   41.98
   4  -2  -7 5392.94   41.45
  -4   2   7 5704.22   35.35
  -4  -2   6 2192.35   15.94
  -4   2   6 2194.45   16.06
  -4  -2   6 2196.83   16.31
  -4   2   5   21.11    1.19
  -4  -2   5   21.86    1.24
  -4   2   4 3453.42   22.06
  -4  -2   4 3403.43   21.92
  -4  -2   4 3426.58   22.21
  -4  -2   3   30.90    1.29
  -4  -2   3   27.74    1.27
  -4  -2   3   28.98    1.26
  -4  -2   2 1329.21   10.41
  -4   2   2 1325.22   10.46
  -4  -2   2 1263.41   10.32
  -4  -2   2 1262.33   10.44
  -4  -2   1 2237.21   15.23
  -4   2   1 2281.90   15.39
  -4  -2   0  904.03    8.21
  -4   2   0  929.30    8.28
  -4   2   0  917.72    8.36
  -4   2  -1 1952.97   13.47
  -4  -2  -1 1607.09    9.52
  -4   2  -2  146.90    2.89
  -4   2  -3  575.09    6.42
  -4   2  -4 1577.96   12.85
  -4  -2  -4 1555.02   12.93
  -4   2  -4 1593.57   12.92
  -4   2  -5 2462.51   18.10
  -4   2  -5 2452.72   18.20
  -4  -2  -6 2043.08   16.64
  -4   2  -6 2026.94   16.51
  -4   2  -6 2041.24   19.49
  -4  -2  -7 1082.11   11.43
  -4   2  -7 1055.95   11.27
  -4   2  -7 1072.01   13.94
  -4   2  -8  739.78   11.89
  -4   2  -9  171.98    5.83
  -4   2 -10 1481.70   19.12
  -4   2 -10 1536.21   15.65
  -4  -2 -10 1557.35   15.82
  -4   2 -10 1539.48   15.81
  -4  -2 -10 1447.64   14.73
  -4   2 -11 1040.51   16.09
  -4   2 -11 1078.43   13.22
  -4   2 -11 1082.95   13.05
  -4  -2 -11 1076.37   13.14
  -4   2 -12  529.48   11.41
  -4   2 -12  555.36    9.24
  -4   2 -12  522.97   11.25
  -4  -2 -12  560.49    9.19
  -4   2 -12  559.73    9.11
  -4   2 -13  717.61   10.66
  -4  -2 -13  697.90   10.48
  -4   2 -13  696.11   10.36
  -4  -2 -14    1.74    1.15
  -4   2 -14    0.75    1.04
  -4   2 -15    1.48    0.97
  -4  -2 -15    1.51    0.97
  -4   2 -15    5.22    1.26
  -4   2 -15    4.25    1.32
  -4   2 -16    1.39    0.88
  -4  -2 -16    3.74    1.02
  -4   2 -17  426.19    6.07
  -4  -2 -17  418.15    6.10
  -4   2 -17  460.97    7.82
  -4  -2 -17  454.12    7.76
  -4   2 -18  131.04    2.70
  -4  -2 -18  135.74    2.84
   4  -3 -21   78.17    2.00
   4   3 -20   64.15    2.77
  -4  -3  19   10.65    0.93
  -4  -3  18    1.26    0.65
   4  -3 -18    3.57    1.16
   4   3 -18    1.39    0.93
   4  -3 -18    1.88    0.98
  -4  -3  17  512.18    7.36
   4  -3 -17  547.18    9.82
   4   3 -17  545.35    9.70
   4  -3 -17  526.48    8.11
   4   3 -17  509.79    7.75
  -4  -3  16  393.18    6.65
   4   3 -16  404.88    8.53
   4  -3 -16  416.18    8.76
   4   3 -16  392.30    7.04
   4  -3 -16  419.90    7.46
  -4  -3  15  162.18    4.29
   4   3 -15  172.32    5.51
   4  -3 -15  163.61    5.51
   4   3 -15  163.08    4.58
   4  -3 -15  165.19    4.92
  -4  -3  14  145.38    4.11
   4  -3 -14  156.23    5.29
   4   3 -14  149.73    5.16
   4   3 -14  153.03    4.46
   4  -3 -14  149.30    4.66
   4   3 -13  167.97    4.62
   4  -3 -13  182.05    5.04
   4  -3 -13  166.99    5.37
   4   3 -13  173.11    5.37
  -4  -3  13  154.59    4.10
  -4  -3  13  174.72    4.51
  -4  -3  13  152.41    4.12
   4   3 -12  556.65   10.48
   4  -3 -12  526.24   10.21
   4  -3 -12  592.02    9.99
   4   3 -12  605.74   10.02
  -4  -3  12  546.62    7.90
  -4  -3  12  610.43    8.60
  -4  -3  12  576.70    8.18
  -4  -3  11 1306.65   12.97
  -4  -3  11 1321.77   13.03
   4   3 -11 1285.61   16.51
   4  -3 -11 1257.69   16.26
   4  -3 -11 1353.93   15.34
   4   3 -11 1381.18   15.32
  -4  -3  10 1855.23   15.91
  -4  -3  10 1843.75   16.06
   4   3 -10 1916.32   18.05
   4  -3 -10 1869.55   17.99
   4   3 -10 1851.12   20.16
  -4  -3   9  416.61    6.22
  -4   3   9  416.04    6.32
   4  -3  -9  422.22    7.35
  -4  -3   9  418.97    6.38
  -4  -3   8   37.69    1.77
  -4  -3   8   45.09    1.86
  -4   3   8   37.76    1.77
   4   3  -8   35.68    2.49
   4  -3  -8   35.09    2.44
  -4  -3   8   43.72    1.93
  -4  -3   7   97.74    2.73
  -4  -3   7  105.19    2.73
  -4   3   7  103.50    2.69
   4   3  -7  100.65    3.85
  -4  -3   7   96.21    2.77
  -4  -3   6    6.83    0.80
  -4   3   6    6.95    0.80
   4  -3  -6    7.22    1.27
  -4  -3   6    5.75    0.79
  -4  -3   5  121.93    2.69
  -4  -3   5  125.69    2.95
  -4  -3   4   11.66    0.99
  -4  -3   4   13.88    0.90
  -4   3   4   13.01    0.91
  -4  -3   4   15.28    1.02
  -4  -3   3 2442.85   17.86
  -4  -3   3 2479.70   17.12
  -4  -3   2 3437.67   23.00
  -4   3   2 3700.86   22.80
  -4  -3   2 3651.23   22.82
  -4  -3   2 3455.80   22.67
  -4  -3   1  270.85    4.12
  -4   3   1  263.40    3.89
  -4  -3   1  265.73    3.85
  -4  -3   0 4386.83   26.89
  -4   3  -1 1538.31   12.57
  -4   3  -2 2730.83   19.51
  -4   3  -3 2738.24   19.53
  -4  -3  -3 2682.49   18.70
  -4  -3  -4 4537.62   29.04
  -4   3  -4 4491.41   28.89
  -4   3  -5  451.83    8.25
  -4   3  -5  471.47    6.77
  -4  -3  -5  473.15    6.45
  -4   3  -5  451.02    6.26
  -4   3  -6  409.06    6.54
  -4  -3  -6  414.15    6.30
  -4   3  -6  399.73    6.16
  -4   3  -7  126.34    3.72
  -4  -3  -7  124.86    3.61
  -4   3  -7  125.69    3.54
  -4   3  -8  626.83   11.35
  -4   3  -9  273.64    6.00
  -4   3  -9  263.29    5.60
  -4  -3  -9  266.93    5.71
  -4   3  -9  263.65    7.60
  -4   3 -10   32.67    2.24
  -4   3 -10   31.29    2.91
  -4  -3 -10   29.56    2.10
  -4   3 -10   30.54    2.06
  -4   3 -11  663.77   10.18
  -4  -3 -11  676.88    9.97
  -4   3 -11  666.39    9.79
  -4   3 -11  643.41   12.83
  -4   3 -11  673.08   10.18
  -4  -3 -12  293.03    6.44
  -4   3 -12  287.62    6.29
  -4   3 -12  300.16    6.66
  -4   3 -12  279.85    8.41
  -4  -3 -13  227.68    5.62
  -4   3 -13  219.69    5.45
  -4   3 -13  222.85    7.42
  -4   3 -13  230.38    5.82
  -4   3 -13  206.16    7.10
  -4   3 -14  949.85   12.04
  -4   3 -14  946.30   11.70
  -4  -3 -14  954.33   11.90
  -4   3 -15  306.15    7.67
  -4   3 -15  297.68    5.69
  -4  -3 -15  303.50    5.85
  -4   3 -15  314.75    6.24
  -4   3 -16   73.26    3.25
  -4  -3 -16   72.82    3.25
   4  -3  16   70.02    2.35
  -4   3 -16   71.86    2.51
  -4   3 -17   53.71    1.92
   4  -3  17   50.58    1.61
  -4  -4  20  459.21    4.62
   4  -4 -19   22.12    1.53
  -4  -4  19   22.28    1.24
   4  -4 -18  115.78    3.61
  -4  -4  18  115.12    3.05
  -4  -4  17   75.38    2.73
   4  -4 -17   77.10    3.21
   4  -4 -16   49.98    2.58
   4  -4 -16   55.85    3.05
   4  -4 -16   58.20    2.95
  -4  -4  16   54.19    2.50
   4  -4 -15    6.19    1.29
  -4  -4  15    7.19    1.17
   4  -4 -14  602.49   10.24
   4  -4 -14  610.78    9.03
  -4  -4  14  588.24    8.83
  -4  -4  13   17.33    1.61
   4  -4 -13   18.09    1.85
   4  -4 -13   15.92    1.77
  -4  -4  12 1009.75   11.78
   4  -4 -12 1186.44   12.77
  -4  -4  12 1008.33   11.77
  -4  -4  12 1130.78   12.74
   4  -4 -12 1109.34   13.77
  -4  -4  11   52.01    2.42
   4  -4 -11   50.77    2.75
   4  -4 -11   47.20    2.80
  -4  -4  11   49.23    2.29
  -4  -4  11   60.49    2.70
  -4  -4  11   58.75    2.37
  -4  -4  10   76.76    2.59
   4  -4 -10   68.09    3.27
   4  -4 -10   71.58    3.08
  -4  -4  10   63.97    2.56
  -4  -4  10   75.08    2.78
   4  -4  -9    4.28    1.00
  -4  -4   9    4.22    0.74
  -4  -4   9    3.27    0.77
  -4  -4   9    3.98    0.82
  -4  -4   8   82.22    2.81
   4  -4  -8   80.14    3.25
  -4  -4   8   97.16    2.74
  -4   4   8   94.43    2.69
   4   4  -7  158.17    4.51
   4  -4  -7  153.94    4.42
  -4   4   7  175.20    3.64
  -4  -4   7  174.82    3.51
  -4  -4   7  159.60    3.82
  -4   4   6 6279.28   37.21
  -4  -4   6 6324.46   36.98
   4  -4  -6 5828.29   41.17
   4   4  -6 5903.27   41.53
  -4  -4   6 6385.63   38.58
  -4   4   5   22.40    1.19
   4   4  -5   22.23    1.86
   4  -4  -5   23.33    1.85
  -4  -4   5   22.01    1.35
  -4  -4   5   21.66    1.40
  -4  -4   4  619.25    7.30
  -4  -4   4  618.15    6.46
  -4  -4   4  633.46    7.55
  -4  -4   3   44.33    1.51
  -4   4   3   49.87    1.65
  -4  -4   3   45.02    1.77
  -4  -4   3   48.23    1.91
  -4   4   3   49.77    2.01
  -4  -4   2  204.65    3.31
  -4   4   2  195.48    3.20
  -4  -4   2  194.36    3.78
  -4  -4   2  199.25    3.61
  -4   4   2  205.82    4.07
  -4  -4   1  254.96    4.21
  -4  -4   1  249.02    3.98
  -4  -4   0 2591.02   17.91
  -4   4   0 2648.16   19.17
  -4  -4  -1  378.24    4.86
  -4  -4  -2  153.91    2.97
  -4   4  -2  126.95    2.70
  -4  -4  -3    1.00    0.43
  -4   4  -3    1.77    0.48
  -4   4  -3    1.24    0.61
  -4  -4  -4 2289.84   17.15
  -4   4  -4 2312.28   21.38
  -4  -4  -5    1.65    0.57
  -4   4  -5    2.62    1.04
  -4   4  -5    0.43    0.58
  -4   4  -6    8.29    1.48
  -4   4  -6    9.51    1.19
  -4   4  -7  369.56    8.61
  -4   4  -7  388.96    7.20
  -4   4  -8 1885.25   17.84
  -4   4  -8 1881.46   22.03
  -4   4  -9  146.30    4.49
  -4  -4  -9  152.78    4.24
  -4  -4  -9  163.76    5.08
  -4  -4  -9  156.60    4.31
  -4  -4 -10 1186.09   13.28
  -4   4 -10 1201.70   14.12
  -4   4 -11  125.10    5.72
  -4  -4 -11  125.35    4.02
  -4   4 -11  126.91    4.27
  -4   4 -11  118.69    4.24
  -4   4 -12  194.33    7.10
  -4   4 -12  201.08    5.37
  -4  -4 -12  201.29    5.10
  -4   4 -13   35.06    3.11
  -4   4 -13   36.56    3.23
  -4   4 -13   38.90    2.41
  -4  -4 -13   36.79    2.24
  -4   4 -14  113.31    5.03
  -4   4 -14  116.26    5.05
  -4   4 -14  109.96    3.75
  -4   4 -15   73.85    3.76
  -4   4 -15   71.34    2.83
  -4   4 -16   14.82    1.67
   4  -4  16   14.24    1.13
   4  -4  17   81.90    1.95
   4  -5 -20    1.79    0.48
   4   5 -19   22.22    1.73
  -4  -5  19   19.03    1.09
   4  -5 -19   18.25    1.26
  -4  -5  18   40.40    1.76
   4  -5 -18   43.65    2.10
   4  -5 -17    3.22    0.96
  -4  -5  17    2.03    0.78
   4  -5 -16  961.19   11.87
  -4  -5  16  975.19   11.01
   4  -5 -15  277.86    6.23
  -4  -5  15  287.71    5.86
   4  -5 -14  120.79    4.15
  -4  -5  14  128.08    4.01
   4  -5 -13   32.39    2.24
  -4  -5  13   20.27    1.78
  -4  -5  12  283.36    6.06
   4  -5 -12  272.31    6.18
  -4  -5  11   41.07    2.27
  -4  -5  11   43.00    2.24
   4  -5 -11   42.87    2.41
  -4  -5  10 1944.36   17.70
   4  -5 -10 1857.39   17.66
  -4  -5  10 2076.40   18.40
  -4  -5  10 2107.99   25.26
  -4  -5  10 1893.55   17.30
  -4  -5   9 1252.72   13.28
  -4  -5   9 1359.72   19.61
  -4  -5   8  504.22    7.61
  -4  -5   8  490.33   11.29
  -4  -5   8  476.46    7.21
  -4  -5   7   15.57    2.21
  -4  -5   7    4.11    0.82
  -4  -5   6  306.23    5.58
  -4  -5   6  302.57    8.49
  -4  -5   6  318.17    5.51
  -4   5   5  160.49    3.99
  -4  -5   5  142.57    3.57
  -4  -5   5  154.77    3.83
  -4  -5   5  134.82    5.66
  -4  -5   4  688.43    8.12
  -4  -5   4  668.14    8.38
  -4  -5   4  678.49   12.43
  -4  -5   3  836.75    8.99
  -4  -5   3  848.76    9.32
  -4   5   3  827.76    9.59
  -4  -5   2 1904.54   15.26
  -4  -5   2 1930.98   15.94
  -4  -5   2 1933.52   21.88
  -4  -5   1  677.80    7.49
  -4  -5   1  704.35    8.04
  -4  -5   1  703.19   11.79
  -4   5   1  674.06    8.48
  -4  -5   0 1172.50   10.83
  -4   5   0 1200.94   12.13
  -4  -5  -1 2022.82   20.55
  -4   5  -1 2007.30   17.17
  -4  -5  -2   56.32    2.96
  -4   5  -2   49.40    2.60
  -4   5  -2   51.01    2.32
  -4  -5  -3  431.04    8.04
  -4   5  -3  448.68    8.16
  -4   5  -4 2184.95   21.34
  -4  -5  -5   17.26    1.84
  -4   5  -5   19.78    2.02
  -4   5  -5   14.25    1.47
  -4   5  -6   11.10    1.76
  -4   5  -6    8.17    1.27
  -4  -5  -6   10.35    1.49
  -4  -5  -6   11.62    1.58
   4  -5   7  509.87    7.58
  -4   5  -7  519.60    8.16
  -4   5  -7  528.35   10.70
  -4  -5  -7  541.84    8.51
  -4  -5  -7  514.37    8.20
  -4   5  -8 1037.44   12.57
  -4   5  -8 1080.53   16.36
  -4  -5  -8 1095.39   12.87
  -4  -5  -8 1034.18   12.55
  -4  -5  -8 1123.43   14.35
  -4   5  -9  119.02    4.06
  -4   5  -9  121.68    5.49
  -4  -5  -9  127.66    4.10
  -4  -5  -9  129.49    4.64
  -4  -5 -10  148.05    4.44
  -4  -5 -10  152.68    4.48
  -4   5 -10  147.66    4.53
  -4   5 -10  142.38    6.10
  -4  -5 -11   51.12    2.60
  -4   5 -11   49.15    2.69
  -4   5 -11   47.29    3.66
  -4   5 -12   65.12    3.00
  -4   5 -13    2.78    1.03
  -4   5 -13    1.99    1.42
  -4   5 -14 1332.47   13.40
  -4   5 -14 1355.47   17.76
  -4   5 -14 1332.58   17.26
   4  -5  15  595.77    7.47
  -4   5 -15  590.38    7.68
   4  -5  16    2.38    0.62
  -4  -6  19  371.57    4.21
   4  -6 -19  382.33    4.68
   4   6 -18   45.46    2.35
   4  -6 -18   42.67    1.83
  -4  -6  18   42.71    1.65
   4  -6 -17   72.45    2.66
   4  -6 -17   73.02    2.63
  -4  -6  17   69.41    2.38
   4  -6 -16    2.12    0.89
  -4  -6  16    0.41    0.71
   4  -6 -16    1.23    0.83
   4  -6 -15    3.41    1.01
  -4  -6  15    6.00    1.11
   4  -6 -14   11.36    1.46
   4  -6 -13 1005.73   12.56
  -4  -6  12  171.84    4.76
   4  -6 -12  169.35    4.77
  -4  -6  11  461.27    7.95
  -4  -6  11  475.02   10.92
  -4  -6  10  586.31    8.99
  -4  -6  10  575.34   12.44
  -4  -6   9   93.42    5.10
  -4  -6   9   82.08    3.12
  -4  -6   9   98.66    3.55
   4  -6  -9   89.44    3.30
  -4  -6   9   85.98    3.27
  -4  -6   8  322.78    6.09
  -4  -6   8  329.62    6.45
  -4  -6   7  488.68   11.50
  -4  -6   7  464.37    7.34
  -4   6   7  495.59    7.62
  -4  -6   7  464.40    7.55
  -4  -6   6  527.38   11.87
  -4   6   6  527.19    7.99
  -4  -6   6  519.65    7.87
  -4  -6   5 1829.44   23.17
  -4  -6   5 1813.52   16.25
  -4  -6   5 1879.19   16.97
  -4  -6   4  308.56    8.61
  -4   6   4  299.35    5.83
  -4  -6   4  311.75    5.79
  -4   6   3  691.74    9.00
  -4  -6   3  685.06    8.77
  -4  -6   2  226.61    7.07
  -4  -6   2  228.20    4.44
  -4  -6   2  225.46    4.70
  -4   6   2  229.98    5.03
  -4  -6   1  583.05   11.29
  -4  -6   1  602.44    7.87
  -4   6   1  610.82    8.56
  -4   6   0   50.17    2.41
  -4  -6   0   56.46    3.41
  -4   6  -1 1787.54   16.72
  -4  -6  -1 1683.18   19.58
  -4   6  -2  286.47    6.10
  -4  -6  -2  293.13    7.28
  -4   6  -3   57.57    2.81
  -4   6  -3   52.45    2.92
  -4  -6  -4  603.31    9.15
  -4   6  -4  625.44    9.59
  -4   6  -4  618.57   10.60
  -4  -6  -4  635.02   11.50
  -4  -6  -4  639.32    9.36
  -4  -6  -5  551.04    8.69
  -4  -6  -5  521.52    8.35
  -4  -6  -5  563.56   10.64
  -4   6  -5  549.73   10.35
  -4  -6  -5  531.96    8.07
  -4  -6  -5  556.02    8.79
   4  -6   6    4.33    0.94
  -4  -6  -6    4.56    1.01
  -4  -6  -6    7.32    1.22
  -4  -6  -6    7.59    1.40
  -4  -6  -6    5.71    1.16
  -4  -6  -6    7.16    1.41
  -4  -6  -7  503.54    9.52
  -4   6  -7  474.80    7.84
  -4   6  -7  488.23   10.44
  -4  -6  -7  492.68    8.55
  -4  -6  -7  464.44    8.14
  -4  -6  -7  506.96    9.43
  -4   6  -8  329.98    6.54
  -4   6  -8  340.07    8.89
  -4  -6  -8  359.21    7.29
  -4  -6  -8  337.95    6.94
  -4  -6  -8  360.78    7.89
  -4   6  -9  127.15    4.07
  -4  -6  -9  130.38    4.26
  -4  -6  -9  145.16    4.57
  -4  -6  -9  137.01    4.78
  -4   6  -9  129.22    5.65
  -4  -6 -10  196.40    5.22
  -4   6 -10  208.16    7.13
  -4  -6 -10  203.42    5.25
  -4   6 -10  190.76    5.00
  -4   6 -11  843.46   14.55
  -4  -6 -11  873.95   11.13
  -4   6 -11  863.40   11.05
  -4   6 -12  105.63    4.88
  -4   6 -12   98.58    3.41
  -4   6 -12   97.17    5.12
  -4   6 -13  131.95    5.11
  -4   6 -13  130.88    5.43
  -4   6 -13  123.01    3.57
   4  -6  14    1.74    0.76
  -4   6 -14    1.15    0.72
  -4   6 -14    0.98    1.07
   4  -6  15    5.90    0.81
   4  -6  16   29.90    1.16
   4  -7 -18  186.44    3.04
  -4  -7  18  202.59    3.01
   4  -7 -17  157.62    3.29
  -4  -7  17  156.10    3.12
   4  -7 -17  152.38    3.29
   4   7 -16    0.85    0.77
   4  -7 -16    1.43    0.76
   4  -7 -16    0.78    0.70
   4  -7 -15  531.01    7.73
   4  -7 -14  233.43    5.24
   4  -7 -14  232.96    5.51
  -4  -7  14  238.88    5.06
  -4  -7  13    0.42    0.82
   4  -7 -13    2.27    1.08
   4  -7 -12   75.28    3.16
  -4  -7  12   74.53    3.06
  -4  -7  11  246.48    5.63
  -4  -7  11  254.85    7.56
  -4  -7  10  197.00    5.06
   4  -7 -10  189.64    4.93
  -4  -7  10  197.77    7.07
  -4  -7   9 1236.74   13.78
  -4  -7   9 1187.92   18.41
  -4  -7   8    6.83    1.25
  -4  -7   8   16.00    2.46
  -4  -7   7   98.05    3.47
  -4  -7   7   93.70    5.08
  -4  -7   6  112.21    3.59
  -4  -7   6  104.79    3.45
  -4  -7   6  108.55    3.68
  -4  -7   6  106.69    5.41
  -4  -7   5  143.71    4.17
  -4  -7   5  134.48    3.88
  -4  -7   5  137.32    3.91
  -4  -7   5  138.00    3.90
  -4  -7   5  140.25    6.09
  -4  -7   4 1622.48   15.97
  -4  -7   4 1607.32   15.64
  -4  -7   4 1643.00   15.67
  -4  -7   4 1671.72   15.53
  -4  -7   4 1661.42   22.05
  -4  -7   3  795.75   10.10
  -4  -7   3  781.14    9.99
  -4  -7   2  438.74    7.19
  -4  -7   2  425.46    7.15
  -4   7   2  450.47    7.63
  -4  -7   2  423.41    8.03
  -4  -7   2  424.60    7.40
  -4  -7   1  339.06    6.60
  -4  -7   1  330.89    6.32
  -4   7   1  353.44    6.83
  -4  -7   1  326.55    7.08
  -4  -7   1  313.77    8.52
  -4  -7   0  130.49    5.42
  -4  -7   0  123.54    3.86
  -4   7   0  125.91    4.14
  -4  -7   0  133.85    4.56
  -4  -7  -1  693.62   10.11
  -4  -7  -1  676.00    9.63
  -4  -7  -1  687.17   10.79
  -4  -7  -2 1182.57   13.92
  -4  -7  -2 1191.15   14.92
  -4  -7  -2 1178.19   13.55
  -4  -7  -3 1257.38   14.44
  -4  -7  -3 1208.73   15.28
  -4  -7  -3 1200.53   13.93
  -4  -7  -3 1167.92   13.79
  -4   7  -3 1249.20   14.70
  -4  -7  -4  124.63    3.99
  -4  -7  -4  129.63    5.49
  -4  -7  -4  135.50    4.41
  -4  -7  -4  123.33    4.14
  -4  -7  -5  294.71    6.50
  -4  -7  -5  291.95    7.94
  -4  -7  -5  287.05    5.93
  -4  -7  -5  309.34    6.66
  -4  -7  -5  294.58    6.70
  -4  -7  -6   17.89    1.78
  -4  -7  -6   18.44    2.11
  -4  -7  -6   18.69    2.00
  -4   7  -6   20.72    2.29
  -4  -7  -6   16.51    1.80
  -4  -7  -6   17.98    1.76
  -4  -7  -7  843.74   11.68
  -4  -7  -7  881.06   12.85
  -4   7  -7  878.00   14.10
  -4  -7  -7  887.22   12.11
  -4  -7  -7  823.82   12.75
  -4   7  -8   25.98    2.65
  -4  -7  -8   23.87    2.01
  -4  -7  -8   25.22    2.24
  -4  -7  -8   25.68    2.09
  -4   7  -9  303.86    8.18
  -4  -7  -9  309.00    6.68
  -4  -7  -9  296.00    6.45
  -4  -7  -9  307.65    6.94
  -4   7 -10  358.23    8.77
  -4  -7 -10  376.12    7.03
  -4  -7 -10  355.62    6.89
  -4   7 -11    9.11    1.17
  -4  -7 -11   11.86    1.36
  -4   7 -11    7.93    1.83
  -4   7 -12   92.96    2.91
   4  -7  13    2.35    0.75
  -4   7 -13    1.71    0.64
  -4   7 -13    2.40    1.23
   4  -7  14    1.48    0.59
   4  -7  15  363.44    4.18
  -4  -8  16   70.38    1.95
   4  -8 -16   68.27    1.93
  -4  -8  15    7.03    0.88
   4  -8 -15    7.40    1.01
   4  -8 -15    6.75    0.88
  -4  -8  14 1085.86   10.65
   4  -8 -14 1088.43   10.91
  -4  -8  13  252.57    4.90
   4  -8 -13  242.45    5.35
   4  -8 -13  238.17    4.93
  -4  -8  12  106.72    3.32
   4  -8 -12  103.54    3.64
   4  -8 -12   99.94    3.30
  -4  -8  11  274.53    5.53
   4  -8 -11  255.80    5.90
   4  -8 -11  261.61    5.48
   4  -8 -10  102.68    3.78
  -4  -8  10  107.78    4.88
  -4  -8  10  111.19    3.59
  -4  -8   9   15.77    2.22
  -4  -8   9   19.61    1.63
   4  -8  -9   13.07    1.54
  -4  -8   8  228.15    7.61
  -4  -8   8  235.15    5.23
   4  -8  -8  212.27    5.32
  -4  -8   7   15.61    1.47
   4  -8  -7   12.87    1.48
   4  -8  -6  500.33    8.01
  -4  -8   6  518.05   11.79
  -4  -8   5   83.31    4.77
  -4  -8   4  779.71   10.24
  -4  -8   4  751.07   10.20
  -4  -8   4  779.46   11.28
  -4  -8   4  766.15   14.59
  -4  -8   3  313.54    6.32
  -4  -8   3  319.46    6.49
  -4  -8   3  322.03    7.20
  -4  -8   3  323.66    9.22
  -4  -8   2  291.65    6.92
  -4  -8   2  293.15    6.12
  -4  -8   2  288.52    6.29
  -4  -8   1  266.80    6.15
  -4  -8   1  258.20    5.82
  -4  -8   1  262.36    6.67
  -4  -8   0 1523.54   16.33
  -4  -8   0 1504.84   17.30
  -4  -8   0 1492.91   15.80
  -4  -8  -1  285.11    7.04
  -4  -8  -1  272.23    6.20
  -4  -8  -2    2.89    1.40
  -4  -8  -2    2.28    1.08
  -4  -8  -2    1.81    1.17
  -4  -8  -3  332.21    9.03
  -4   8  -3  345.46    8.55
  -4  -8  -3  342.83    7.29
  -4  -8  -3  331.97    7.02
  -4  -8  -3  337.16    6.87
  -4  -8  -4   15.82    2.20
  -4   8  -4   18.94    2.30
  -4  -8  -4   21.08    1.96
  -4  -8  -4   17.31    1.80
  -4  -8  -4   20.36    1.73
  -4   8  -5   12.14    2.01
  -4  -8  -5   11.42    1.53
  -4  -8  -5   10.63    1.69
  -4  -8  -5   10.14    1.27
  -4  -8  -5   11.83    1.89
  -4  -8  -6 1268.42   14.88
  -4  -8  -6 1272.74   14.43
  -4  -8  -6 1303.17   15.81
  -4  -8  -7   21.52    2.07
  -4  -8  -7   10.47    1.54
  -4  -8  -8   13.62    1.69
  -4   8  -8   15.63    2.24
  -4  -8  -8   15.51    1.68
  -4  -8  -9   31.24    2.13
  -4   8  -9   28.95    1.73
  -4  -8  -9   33.73    2.25
  -4   8  -9   34.55    3.05
  -4   8 -10  306.18    8.24
   4  -8  10  284.12    5.19
  -4  -8 -10  304.35    5.88
  -4   8 -11  261.23    7.11
  -4   8 -12   74.97    3.52
   4  -9 -15   98.91    2.22
   4  -9 -14   50.93    1.87
   4  -9 -13    3.61    0.84
   4  -9 -12   10.49    1.19
   4  -9 -11  242.28    5.06
  -4  -9  10  577.84    7.49
   4  -9 -10  610.52    8.52
   4  -9  -9    2.04    0.87
  -4  -9   9    2.64    0.85
  -4  -9   8   40.10    2.21
   4  -9  -8   39.88    2.19
  -4  -9   7  256.67    5.75
   4  -9  -7  258.49    5.41
  -4  -9   6    2.19    1.02
  -4  -9   5  580.40    9.37
  -4  -9   4 1266.81   14.96
  -4  -9   3    3.49    1.20
  -4  -9   3    5.42    1.16
  -4  -9   3    6.99    1.14
  -4  -9   2    5.84    1.20
  -4  -9   2    6.66    1.39
  -4  -9   2    4.78    1.08
  -4  -9   1  176.45    5.00
  -4  -9   1  173.22    4.76
  -4  -9   1  175.57    5.42
  -4  -9   0   25.89    2.86
  -4  -9   0   27.03    2.10
  -4  -9   0   29.45    2.41
  -4  -9   0   22.59    1.86
  -4  -9  -1   31.34    2.47
  -4  -9  -1   29.01    2.13
  -4  -9  -2  565.13    9.14
  -4  -9  -2  541.30   11.63
  -4  -9  -2  572.89    9.04
  -4  -9  -2  582.23    9.51
  -4  -9  -2  566.52   10.02
  -4  -9  -3  679.35   10.10
  -4  -9  -3  662.20    9.36
  -4  -9  -4  295.67    7.90
  -4  -9  -4  313.45    6.71
  -4  -9  -5   60.93    3.45
  -4  -9  -5   64.49    3.06
  -4  -9  -5   62.17    3.21
  -4   9  -6  118.17    4.84
  -4  -9  -6  112.59    4.10
  -4   9  -7   12.64    1.88
  -4  -9  -7   14.05    1.58
  -4  -9  -7   13.68    1.59
  -4   9  -8  151.50    5.31
  -4  -9  -8  148.43    4.17
  -4  -9  -8  145.12    4.11
  -4  -9  -9  626.34    8.37
  -4   9  -9  663.36   10.84
  -4  -9 -10  333.60    5.41
  -4   9 -10  376.42    7.51
   4 -10 -12   24.28    1.21
  -4 -10  11  853.10    7.58
   4 -10 -11  873.65    8.53
   4 -10 -10  175.98    3.60
  -4 -10   9  405.75    5.80
   4 -10  -9  433.30    6.00
  -4 -10   8  189.10    4.15
   4 -10  -8  193.09    3.93
  -4 -10   7  200.06    4.57
  -4 -10   6   20.42    1.66
  -4 -10   5  232.42    5.38
  -4 -10   4    3.83    1.09
  -4 -10   4    7.73    1.66
  -4 -10   3    9.16    1.39
  -4 -10   3    8.08    1.69
  -4 -10   2   15.29    1.73
  -4 -10   2   10.30    1.90
  -4 -10   1 1459.04   16.03
  -4 -10   1 1469.49   14.43
  -4 -10   0  398.18    7.75
  -4 -10   0  400.33    7.10
  -4 -10   0  392.38    6.86
  -4 -10   0  380.60    9.24
  -4 -10  -1  105.27    3.98
  -4 -10  -1  105.61    3.53
  -4 -10  -1  105.71    3.51
  -4 -10  -2   87.13    3.26
  -4 -10  -2   84.11    2.97
  -4 -10  -3  322.68    6.22
  -4 -10  -3  293.40    7.33
  -4 -10  -4    4.62    1.07
  -4 -10  -4    4.01    1.15
  -4 -10  -4    3.14    1.13
  -4 -10  -5  978.46   11.23
  -4 -10  -5  953.90   11.52
  -4 -10  -6  181.18    4.36
  -4 -10  -6  178.00    4.40
  -4 -10  -7  255.67    4.91
  -4 -10  -8   10.40    1.09
  -4 -10  -9  113.36    2.73
   4 -11  -9    4.15    0.61
  -4 -11   9    2.53    0.51
  -4 -11   8  135.86    2.71
  -4 -11   8  150.79    2.98
  -4 -11   7  168.29    3.39
  -4 -11   6   33.08    1.65
  -4 -11   5  688.60    9.83
  -4 -11   5  643.14    8.02
  -4 -11   4    7.11    1.24
  -4 -11   4    8.14    1.09
  -4 -11   3    4.67    1.14
  -4 -11   3    4.83    0.98
  -4 -11   3    4.46    0.92
  -4 -11   2  158.20    4.92
  -4 -11   2  156.35    4.06
  -4 -11   2  168.80    3.92
  -4 -11   1  282.88    5.09
  -4 -11   1  294.46    5.71
  -4 -11   0    1.34    0.69
  -4 -11   0    1.49    0.92
   4 -11   0    1.26    0.60
  -4 -11   0    1.76    0.91
  -4 -11  -1  253.06    5.18
  -4 -11  -1  235.89    5.79
  -4 -11  -2  203.02    4.13
  -4 -11  -3  387.22    5.76
  -4 -11  -3  386.64    6.17
  -4 -11  -4   11.53    1.10
  -4 -11  -4   10.25    1.10
  -4 -11  -5  128.65    3.00
  -4 -11  -5  122.82    3.00
  -4 -11  -6   45.59    1.71
  -4 -11  -6   46.55    1.65
  -4 -11  -7  106.15    2.31
  -4 -12   4    1.11    0.41
  -4 -12   4    1.65    0.43
   4 -12  -4    1.06    0.40
  -4 -12   3   70.84    1.94
  -4 -12   3   70.73    1.78
  -4 -12   2  118.56    2.60
  -4 -12   1  591.44    6.37
  -4 -12   0   96.28    2.33
   5   0 -20   22.81    1.81
   5   0 -19    0.34    0.94
   5   0 -18  611.51   10.64
   5   0 -18  580.39    8.63
   5   0 -17   -0.67    1.41
   5   0 -17    0.70    1.15
   5   0 -16   28.50    2.57
   5   0 -16   27.68    2.22
   5   0 -15    0.49    1.12
   5   0 -14    7.01    1.52
   5   0 -14    2.65    1.54
  -5   0  13    9.62    1.63
   5   0 -13   -0.04    1.03
  -5   0  12  981.93   11.67
   5   0 -12  992.72   13.51
   5   0 -11    0.90    0.87
   5   0 -11    0.05    0.86
  -5   0  10 4278.25   29.41
   5   0 -10 4075.27   31.57
   5   0  -9    1.81    1.07
  -5   0   9    3.20    0.95
  -5   0   8 1280.26   12.12
   5   0  -8 1136.22   16.62
  -5   0   7    4.19    0.79
  -5   0   6 2239.28   17.51
  -5   0   5    1.33    0.57
  -5   0   4 4305.78   27.85
  -5   0   3    0.53    0.50
  -5   0   2 1229.07   11.10
  -5   0   1    0.77    0.51
  -5   0   0    3.83    0.69
  -5   0  -1    2.97    0.47
  -5   0  -2 5083.21   29.83
  -5   0  -3    1.76    0.40
  -5   0  -4   30.30    1.25
  -5   0  -5    1.73    0.68
  -5   0  -6 4372.46   30.58
  -5   0  -6 4434.58   32.81
  -5   0  -6 4330.66   33.97
  -5   0  -7    0.29    0.62
  -5   0  -7    1.41    0.91
  -5   0  -8  331.73    6.58
  -5   0  -8  330.68    7.45
  -5   0  -9    1.56    0.88
  -5   0  -9    2.06    0.91
  -5   0  -9    1.78    0.97
  -5   0 -10  625.96    9.57
  -5   0 -10  637.98    9.87
  -5   0 -10  609.45   11.61
  -5   0 -10  629.03    9.46
  -5   0 -11    3.32    1.31
  -5   0 -11    2.76    1.09
  -5   0 -11   -0.48    1.26
  -5   0 -12 1682.67   20.34
  -5   0 -12 1696.08   17.44
  -5   0 -13    3.95    1.12
  -5   0 -13    2.87    1.21
  -5   0 -13    3.04    1.19
  -5   0 -14  764.51   10.82
  -5   0 -15   -1.11    1.72
  -5   0 -15    0.52    1.03
  -5   0 -16    9.04    1.58
  -5   0 -16   12.74    1.34
  -5   0 -17    1.80    0.77
   5  -1 -21  114.95    2.65
   5  -1 -20   86.89    3.26
   5   1 -20   83.04    3.19
   5  -1 -19   67.27    3.21
   5   1 -19   68.38    3.25
   5  -1 -18   26.84    2.35
   5   1 -18   26.50    2.33
   5   1 -18   22.41    1.86
   5   1 -17    1.34    1.05
   5   1 -17    4.40    1.37
   5  -1 -16   63.97    3.63
   5   1 -16   62.31    3.58
   5   1 -16   61.78    3.00
   5  -1 -16   62.64    3.07
   5  -1 -15  522.58   10.30
   5   1 -15  531.79   10.40
   5   1 -15  507.45    8.74
   5  -1 -15  541.18    9.06
   5  -1 -14 2445.94   24.59
   5   1 -14 2445.06   24.67
   5   1 -14 2385.58   21.88
  -5  -1  13  275.69    5.42
  -5   1  13  290.48    6.15
  -5  -1  13  282.80    6.06
   5   1 -13  288.29    6.41
   5  -1 -13  292.15    6.55
   5  -1 -13  283.60    7.15
   5   1 -13  281.32    7.11
   5   1 -12  250.46    7.65
   5  -1 -12  249.09    7.64
   5  -1 -12  285.09    7.01
   5   1 -12  298.28    7.04
  -5   1  12  302.45    6.10
  -5  -1  12  294.02    5.99
   5   1 -11  107.17    4.92
   5  -1 -11  115.19    5.06
   5  -1 -11  135.88    4.63
   5   1 -11  129.55    4.50
  -5  -1  11  148.31    4.17
  -5   1  11  138.61    4.09
   5   1 -10   27.13    2.56
   5  -1 -10   28.08    2.62
   5   1 -10   30.68    2.21
   5  -1 -10   29.85    2.21
  -5  -1  10   34.20    2.06
  -5   1  10   34.01    2.10
  -5  -1   9 4426.85   29.15
  -5   1   9 4499.05   29.28
   5   1  -8 1982.17   22.92
   5  -1  -8 1927.22   22.73
  -5  -1   8 2152.73   17.13
  -5   1   8 2194.97   17.29
  -5   1   7 1914.77   15.89
  -5  -1   7 2020.85   16.45
  -5   1   6  246.63    4.59
  -5  -1   6  245.68    4.55
  -5  -1   5    4.06    0.69
  -5   1   5   12.52    1.05
  -5  -1   4   62.97    2.12
  -5   1   4   64.21    2.16
  -5   1   3 1545.39   12.88
  -5  -1   3 1529.77   12.81
  -5   1   2 1762.19   14.14
  -5  -1   2 1718.81   13.97
  -5  -1   1  294.92    4.68
  -5   1   1  292.33    4.68
  -5   1   0 2809.83   19.77
  -5  -1   0 2770.99   19.68
  -5   1  -1    8.37    0.76
  -5  -1  -1    5.54    0.49
  -5   1  -2 3101.86   20.03
  -5  -1  -2 2941.99   17.88
  -5   1  -3   16.47    1.03
  -5   1  -4   34.36    1.54
  -5   1  -5 1445.01   16.44
  -5   1  -5 1390.67   15.35
  -5  -1  -5 1466.56   13.62
  -5   1  -5 1391.39   13.45
  -5   1  -6 1426.39   17.24
  -5   1  -6 1410.64   12.74
  -5  -1  -6 1419.59   14.10
  -5   1  -6 1426.34   14.03
  -5  -1  -7   63.00    2.73
  -5   1  -7   51.95    2.51
  -5   1  -7   58.11    3.39
  -5  -1  -7   54.39    3.03
  -5  -1  -8  339.94    6.81
  -5   1  -8  350.99    6.82
  -5   1  -8  359.76    8.12
  -5  -1  -8  368.06    8.06
  -5   1  -8  352.39    8.49
  -5   1  -9  972.78   14.33
  -5  -1  -9  953.34   11.43
  -5  -1  -9  960.20   14.01
  -5  -1  -9  963.19   12.06
  -5   1  -9  974.08   12.11
  -5  -1  -9  942.43   11.51
  -5   1  -9  950.63   11.99
  -5   1  -9  943.34   14.71
  -5   1 -10  197.96    6.41
  -5   1 -10  202.45    5.31
  -5  -1 -10  195.23    5.02
  -5  -1 -10  195.61    6.16
  -5  -1 -10  207.32    5.45
  -5   1 -10  199.65    5.36
  -5   1 -10  194.36    5.33
  -5  -1 -10  189.24    4.97
  -5   1 -10  202.26    6.67
  -5   1 -11  487.40   10.35
  -5   1 -11  493.87    8.74
  -5   1 -11  505.39    8.75
  -5  -1 -11  491.88    8.25
  -5  -1 -11  512.57    8.91
  -5   1 -11  508.82    8.89
  -5   1 -12   24.37    2.62
  -5  -1 -12   30.00    2.24
  -5   1 -12   29.21    2.26
  -5   1 -12   29.56    2.20
  -5  -1 -12   28.14    2.04
  -5   1 -13    2.50    1.27
  -5  -1 -13    3.34    1.17
  -5   1 -13    3.31    1.16
  -5   1 -13    3.99    1.18
  -5   1 -14   82.12    4.03
  -5   1 -14   84.14    3.37
  -5   1 -14   82.59    3.45
  -5  -1 -14   81.57    3.45
  -5   1 -15  197.64    4.95
  -5  -1 -15  201.73    5.04
  -5   1 -15  191.77    5.99
  -5  -1 -15  184.21    5.86
  -5  -1 -16  720.00    8.82
  -5   1 -16  715.69    8.76
  -5   1 -16  717.99   10.63
  -5  -1 -16  707.06   10.55
  -5  -1 -17    6.65    0.95
  -5   1 -17    6.69    0.93
   5   2 -20   94.32    3.15
   5  -2 -20   97.18    3.25
   5   2 -19  515.91    8.57
   5  -2 -19  521.20    8.66
   5  -2 -18   89.27    3.79
   5   2 -18   84.35    3.67
   5   2 -17  503.45    8.01
   5  -2 -17  513.85    8.24
   5  -2 -17  534.18    9.95
   5   2 -17  531.72    9.80
   5   2 -16  100.22    3.67
   5  -2 -16  103.66    3.87
   5  -2 -16  105.38    4.44
   5   2 -16  108.74    4.47
  -5  -2  16   97.69    3.19
   5  -2 -15   88.81    3.65
   5   2 -15   89.03    3.53
   5  -2 -15   89.44    4.15
   5   2 -15   89.44    4.10
  -5  -2  15   94.03    3.24
   5   2 -14  494.02    8.37
   5  -2 -14  500.18    8.58
  -5  -2  14  486.12    7.63
   5  -2 -14  494.25    9.78
   5   2 -14  482.14    9.54
  -5  -2  13  624.89    8.83
   5   2 -13  646.03    9.67
   5  -2 -13  680.36   10.04
  -5  -2  13  679.68    9.46
  -5   2  13  669.19    9.53
   5  -2 -13  636.96   10.94
   5   2 -13  647.48   10.99
   5  -2 -12  104.25    4.20
   5   2 -12   99.29    4.05
   5   2 -12   96.71    3.59
   5  -2 -12  100.19    3.75
   5   2 -12   92.88    4.62
   5  -2 -12   97.73    4.68
  -5  -2  12   98.57    3.33
  -5  -2  12  104.74    3.53
  -5   2  12  109.13    3.66
   5  -2 -11  763.69   11.39
   5   2 -11  807.71   11.60
  -5  -2  11  828.92   10.16
  -5   2  11  803.36   10.14
   5   2 -11  703.21   12.43
   5  -2 -11  664.93   11.92
  -5  -2  11  785.34    9.80
  -5   2  10    3.24    0.87
  -5  -2  10    4.74    0.98
  -5  -2  10    1.35    0.70
   5   2 -10    3.05    1.10
   5  -2 -10    1.55    0.96
   5  -2 -10    3.51    1.04
   5   2 -10    2.45    0.97
  -5  -2   9    3.84    0.83
  -5   2   9    3.73    0.83
   5   2  -9    6.44    1.40
  -5  -2   9    5.20    0.87
  -5  -2   8   50.28    2.14
   5   2  -8   47.07    3.20
   5  -2  -8   47.84    3.27
  -5   2   8   54.09    2.25
  -5  -2   8   53.15    2.19
  -5  -2   8   47.68    2.14
  -5  -2   7  508.56    6.97
  -5   2   7  507.84    7.13
  -5  -2   6  425.38    6.04
  -5   2   6  414.14    6.08
  -5   2   5 4401.01   29.00
  -5  -2   5 4461.16   28.98
  -5   2   4 1210.34   11.11
  -5  -2   4 1197.05   11.06
  -5  -2   3  113.28    2.85
  -5   2   3  110.60    2.84
  -5   2   2 1020.28    9.98
  -5  -2   2  980.25    9.78
  -5  -2   1 1455.58   12.31
  -5   2   1 1425.42   12.14
  -5   2   1 1451.61   12.36
  -5   2   0  174.11    3.58
  -5   2   0  168.00    3.43
  -5   2  -1 4273.34   27.66
  -5   2  -2  356.69    5.20
  -5   2  -3 1705.35   13.92
  -5   2  -4  220.56    4.31
  -5   2  -4  235.29    6.19
  -5   2  -4  232.28    5.65
  -5  -2  -4  233.53    4.57
  -5   2  -4  222.32    4.46
  -5   2  -5 1923.75   15.95
  -5  -2  -5 1908.55   16.38
  -5   2  -5 1912.63   16.40
  -5   2  -5 1878.83   19.09
  -5   2  -6  397.02    8.21
  -5   2  -6  388.21    6.22
  -5  -2  -6  383.33    6.66
  -5   2  -6  380.51    6.57
  -5   2  -6  395.52    8.86
  -5   2  -7  507.41    9.79
  -5   2  -7  492.85   10.36
  -5  -2  -7  498.20    7.97
  -5   2  -7  491.76    7.82
  -5   2  -8  214.68    6.54
  -5   2  -8  200.85    6.84
  -5  -2  -8  208.29    5.21
  -5   2  -8  201.48    5.10
  -5  -2  -8  200.27    4.98
  -5   2  -8  201.70    4.97
  -5  -2  -9 1257.95   14.07
  -5   2  -9 1224.74   13.89
  -5   2  -9 1200.60   17.90
  -5   2  -9 1217.89   17.07
  -5   2 -10   80.82    3.43
  -5  -2 -10   85.31    3.51
  -5   2 -10   75.70    3.39
  -5   2 -10   81.75    4.61
  -5   2 -10   80.40    4.35
  -5   2 -11  306.10    6.72
  -5   2 -11  307.53    6.85
  -5   2 -11  288.00    8.43
  -5   2 -11  295.32    8.31
  -5  -2 -12  145.80    4.61
  -5   2 -12  141.32    4.51
  -5   2 -12  138.92    4.56
  -5   2 -12  131.39    5.50
  -5   2 -12  131.44    5.54
  -5   2 -13  215.39    5.56
  -5  -2 -13  216.33    5.54
  -5   2 -13  210.30    5.42
  -5   2 -14  163.20    4.60
  -5   2 -14  162.12    5.66
  -5  -2 -14  145.14    5.36
  -5   2 -14  154.09    5.60
  -5  -2 -14  160.07    4.59
  -5   2 -14  161.27    4.56
  -5   2 -15  213.51    6.02
  -5   2 -15  221.91    4.93
  -5  -2 -15  222.07    4.98
  -5   2 -16    8.19    1.37
  -5  -2 -16    7.66    1.38
  -5   2 -16    9.81    1.08
  -5  -2 -16   10.90    1.15
  -5   2 -17   13.42    1.19
  -5  -2 -17   10.11    1.24
   5  -3 -20  196.20    3.81
  -5  -3  19  144.55    2.97
   5   3 -19  154.63    4.15
   5  -3 -19  144.32    3.73
  -5  -3  18   26.82    1.52
   5   3 -18   28.08    2.08
   5  -3 -18   27.59    2.10
  -5  -3  17   69.35    2.60
   5  -3 -17   70.02    3.40
   5   3 -17   69.13    3.29
  -5  -3  16  137.74    3.88
   5  -3 -16  141.44    4.93
   5   3 -16  135.78    4.76
  -5  -3  15 1109.65   12.45
   5  -3 -15 1162.65   13.40
   5  -3 -15 1148.55   15.09
   5   3 -15 1149.04   14.90
  -5  -3  14  230.17    5.30
   5   3 -14  239.33    6.45
   5  -3 -14  245.91    6.61
   5   3 -14  234.14    5.54
   5  -3 -14  251.33    5.86
  -5  -3  13    3.91    0.94
  -5   3  13    0.88    0.77
  -5  -3  13    0.54    0.70
   5   3 -13    3.14    0.98
   5   3 -13    4.20    1.17
   5  -3 -13    2.90    1.07
   5   3 -12  829.57   10.77
   5  -3 -12  877.15   11.26
  -5  -3  12  857.17   10.81
   5   3 -12  795.29   13.36
   5  -3 -12  750.30   12.95
   5  -3 -12  837.71   12.11
   5   3 -12  863.49   12.24
  -5  -3  12  940.21   11.00
  -5   3  12  848.36   10.55
  -5  -3  12  824.11   10.52
  -5  -3  11   89.63    3.29
  -5  -3  11   87.35    3.09
   5   3 -11   95.76    4.50
   5  -3 -11   84.69    4.18
   5  -3 -11   95.92    3.83
   5   3 -11   89.27    3.65
  -5  -3  11   99.04    3.30
  -5   3  11   98.45    3.27
  -5  -3  11   86.15    3.15
  -5  -3  10 1639.92   15.42
   5   3 -10 1605.83   19.38
   5  -3 -10 1498.84   18.55
  -5  -3  10 1617.30   15.62
   5  -3 -10 1697.61   17.49
   5   3 -10 1739.57   17.45
  -5  -3  10 1825.27   15.82
  -5   3  10 1842.82   16.15
   5   3  -9 1108.90   15.76
   5  -3  -9 1095.52   15.66
   5  -3  -9 1277.79   14.34
   5   3  -9 1280.43   14.22
  -5  -3   9 1353.02   12.95
  -5  -3   9 1212.21   12.66
  -5  -3   9 1183.05   12.40
  -5   3   9 1387.65   13.31
  -5  -3   8   56.30    2.34
  -5  -3   8   53.59    2.28
  -5  -3   8   47.78    2.20
   5   3  -8   47.70    2.94
   5  -3  -8   44.09    2.89
  -5   3   7  340.52    5.62
  -5  -3   7  342.96    5.45
  -5  -3   7  327.61    5.64
   5   3  -7  312.03    7.88
   5  -3  -7  317.98    7.88
  -5  -3   6 1863.74   15.13
  -5   3   6 1807.75   15.22
  -5  -3   5  232.00    4.43
  -5  -3   5  232.82    4.51
  -5  -3   5  237.43    4.28
  -5   3   5  239.65    4.40
  -5  -3   4  276.32    4.77
  -5   3   4  269.28    4.64
  -5  -3   4  257.36    4.49
  -5  -3   4  265.23    4.81
  -5   3   3 1155.67   10.71
  -5  -3   3 1095.09   10.47
  -5  -3   3 1148.28   10.75
  -5  -3   3 1106.00   10.77
  -5  -3   2 2229.61   16.63
  -5  -3   2 2206.03   16.95
  -5   3   1 2720.67   20.14
  -5  -3   1 2735.52   19.53
  -5   3   0  215.72    4.40
  -5   3  -1 1647.68   14.05
  -5   3  -2  271.10    4.96
  -5   3  -3   16.30    1.63
  -5   3  -3   13.33    1.68
  -5   3  -3   15.25    1.26
  -5   3  -4 5044.97   35.40
  -5  -3  -4 5112.40   35.52
  -5  -3  -4 5063.24   33.32
  -5   3  -4 5139.62   33.45
  -5   3  -4 5214.95   34.11
  -5   3  -4 4998.67   37.58
  -5   3  -5  809.25    9.83
  -5   3  -5  793.93   10.71
  -5  -3  -5  813.04   10.79
  -5  -3  -5  771.04    9.39
  -5   3  -5  771.74    9.27
  -5   3  -6  132.07    3.85
  -5  -3  -6  136.53    3.85
  -5   3  -6  122.77    3.64
  -5   3  -7  116.60    4.89
  -5  -3  -7  115.65    3.73
  -5   3  -7  121.75    3.80
  -5  -3  -7  126.27    4.39
  -5   3  -7  117.07    3.84
  -5  -3  -8  184.66    4.77
  -5   3  -8  190.37    4.80
  -5   3  -8  184.30    4.97
  -5   3  -8  183.91    6.36
  -5  -3  -9  557.68    8.86
  -5   3  -9  536.72    8.62
  -5   3  -9  559.80    9.17
  -5   3  -9  530.96   12.00
  -5   3  -9  553.13   11.52
  -5  -3 -10  632.98    9.67
  -5   3 -10  630.96    9.54
  -5   3 -10  628.78   10.00
  -5   3 -10  605.41   12.36
  -5  -3 -11  140.79    4.48
  -5   3 -11  143.37    4.43
  -5   3 -11  135.24    4.56
  -5   3 -11  123.59    5.82
  -5   3 -11  128.47    5.70
  -5   3 -12   93.49    4.87
  -5   3 -12   87.91    4.69
  -5   3 -12   97.34    4.49
  -5  -3 -12   94.94    4.41
  -5  -3 -12   92.96    3.63
  -5   3 -12   92.91    3.56
  -5   3 -13    3.24    1.07
  -5  -3 -13    3.24    1.10
  -5  -3 -13    3.44    1.31
  -5   3 -13    1.50    1.37
  -5   3 -13    4.08    1.43
  -5   3 -14   36.69    2.87
  -5  -3 -14   35.02    2.66
  -5   3 -14   39.08    2.79
  -5   3 -14   34.07    2.08
  -5  -3 -14   35.80    2.17
  -5  -3 -15  633.52    9.34
  -5   3 -15  658.33    9.50
  -5   3 -15  649.04    8.03
   5  -3  16   83.21    2.20
  -5   3 -16   88.65    2.41
   5  -4 -20  183.18    3.35
   5  -4 -19  177.54    3.84
  -5  -4  19  168.89    3.17
   5  -4 -18   12.88    1.30
  -5  -4  18   13.44    1.14
   5  -4 -17  269.60    6.03
   5  -4 -17  261.02    5.57
  -5  -4  17  254.23    4.98
   5  -4 -16  918.52   12.32
   5  -4 -16  910.06   11.54
  -5  -4  16  904.17   10.71
  -5  -4  15  131.46    3.96
   5  -4 -15  136.76    4.65
  -5  -4  14  169.59    4.63
   5  -4 -14  176.11    5.32
  -5  -4  13   14.22    1.54
   5  -4 -13   14.04    1.66
  -5  -4  12  379.07    7.08
   5  -4 -12  383.22    7.79
  -5  -4  11    2.71    0.96
   5  -4 -11    0.58    0.94
  -5  -4  11    2.09    0.82
   5  -4 -10  998.05   14.14
   5  -4 -10 1037.82   12.61
  -5  -4  10  961.89   11.51
  -5  -4  10 1084.00   11.44
  -5  -4  10 1055.46   12.24
  -5  -4  10  994.68   11.57
  -5  -4   9  362.72    6.52
  -5  -4   9  383.68    6.08
   5  -4  -9  367.42    7.00
  -5   4   8   57.10    2.28
  -5  -4   8   56.46    2.50
   5  -4  -8   57.32    2.69
   5  -4  -8   59.88    3.21
  -5   4   7 1249.39   11.80
  -5  -4   7 1264.36   11.76
  -5  -4   7 1262.55   12.71
  -5  -4   6 2657.02   19.55
  -5   4   6 2654.37   19.80
  -5  -4   6 2636.02   20.51
   5   4  -6 2652.66   25.11
   5  -4  -6 2677.62   25.07
  -5  -4   5  937.33   10.16
  -5   4   5  927.19    9.50
  -5  -4   5  908.99    9.32
  -5  -4   5  940.28   10.33
  -5  -4   4   27.73    1.47
  -5   4   4   22.66    1.36
  -5   4   4   23.18    1.63
  -5  -4   4   22.99    1.52
  -5   4   3  621.68    7.20
  -5  -4   3  627.49    7.62
  -5  -4   3  618.09    7.82
  -5   4   3  638.95    8.37
  -5   4   2  849.85    8.65
  -5  -4   2  842.96    8.99
  -5   4   2  867.69    9.85
  -5  -4   1  198.34    3.99
  -5   4   0 4479.69   33.63
  -5   4  -1   21.59    1.55
  -5   4  -1   33.76    2.40
  -5   4  -2  188.14    4.37
  -5   4  -2  190.81    5.72
  -5   4  -3  127.09    3.69
  -5   4  -3  133.81    4.53
  -5  -4  -3  127.15    3.23
  -5   4  -4  195.42    4.87
  -5   4  -4  188.17    5.65
  -5  -4  -5  153.56    4.39
  -5  -4  -5  144.70    3.80
  -5   4  -5  154.20    4.40
  -5   4  -5  154.21    5.31
  -5   4  -6  445.78    9.58
  -5   4  -6  429.31    7.44
  -5   4  -6  462.81    7.94
  -5  -4  -6  436.02    7.07
  -5  -4  -6  456.00    8.09
  -5  -4  -6  464.01    8.73
  -5  -4  -7  194.95    4.69
  -5  -4  -7  214.29    5.75
  -5   4  -7  211.56    5.49
  -5   4  -7  197.99    6.63
  -5   4  -7  193.12    5.06
  -5  -4  -8 2007.19   18.37
  -5   4  -8 2016.27   19.34
  -5  -4  -9  591.60    8.96
  -5   4  -9  606.14    9.74
  -5  -4  -9  614.13   10.58
  -5   4 -10  231.22    8.27
  -5   4 -10  247.44    6.11
  -5  -4 -10  241.65    5.62
  -5  -4 -10  256.17    6.79
  -5   4 -10  253.75    6.83
  -5   4 -10  243.04    7.89
  -5   4 -11   38.45    2.51
  -5   4 -11   42.68    2.61
  -5  -4 -11   38.24    2.78
  -5   4 -11   41.49    2.86
  -5   4 -11   35.98    3.36
  -5  -4 -11   38.60    2.34
  -5   4 -12   40.25    2.51
  -5  -4 -12   33.97    2.58
  -5   4 -12   38.11    3.29
  -5   4 -12   35.08    3.12
  -5  -4 -12   35.98    2.20
  -5   4 -13   83.68    3.37
  -5   4 -13   80.13    4.31
  -5   4 -14  604.88    8.50
  -5   4 -14  580.54   10.83
  -5   4 -15    5.09    0.98
  -5   4 -15    7.53    1.36
   5  -4  16    4.81    0.66
   5  -5 -19    2.58    0.64
  -5  -5  19    2.45    0.55
   5  -5 -18    2.51    0.73
   5  -5 -18    2.09    0.73
  -5  -5  18    2.02    0.65
  -5  -5  17   74.53    2.58
   5  -5 -17   80.69    2.91
  -5  -5  16   28.83    1.86
   5  -5 -16   29.28    1.99
   5  -5 -15    1.47    0.88
  -5  -5  15    1.38    0.86
   5  -5 -14  302.87    6.35
  -5  -5  14  306.00    6.31
   5  -5 -13  541.40    8.70
  -5  -5  13  574.11    8.98
  -5  -5  12  316.51    6.55
  -5  -5  12  341.07    9.78
   5  -5 -11  330.04    6.55
  -5  -5  11  400.76   10.74
  -5  -5  10 1222.34   13.78
  -5  -5  10 1297.61   20.21
  -5  -5   9   32.96    2.18
  -5  -5   9   28.69    1.93
  -5  -5   8    6.16    0.99
  -5  -5   7  560.05    8.20
  -5  -5   7  574.41    8.53
  -5  -5   6 1584.72   14.89
  -5  -5   6 1561.99   15.23
  -5   5   6 1580.96   15.70
  -5  -5   5   36.72    1.97
  -5  -5   5   37.94    2.10
  -5   5   5   37.87    2.15
  -5  -5   4 1389.41   13.27
  -5  -5   4 1368.57   13.61
  -5   5   4 1398.93   14.09
  -5  -5   3 1969.06   16.35
  -5  -5   3 1915.73   16.80
  -5  -5   2  249.92    4.68
  -5  -5   2  254.64    4.98
  -5   5   2  257.64    5.39
  -5   5   1   76.49    2.90
  -5  -5   1   71.96    2.57
  -5  -5   1   74.65    4.07
  -5   5   1   72.23    3.29
  -5   5   0  410.16    8.22
  -5  -5   0  420.43    9.21
  -5   5   0  421.12    7.11
  -5  -5  -1  490.64    9.75
  -5   5  -1  497.60    9.40
  -5  -5  -2  190.97    5.66
  -5   5  -2  191.83    6.02
  -5   5  -3 1875.85   18.03
  -5  -5  -4 3542.01   29.44
  -5   5  -4 3500.54   30.91
  -5  -5  -5   54.47    2.71
  -5  -5  -5   57.52    2.60
  -5   5  -5   57.56    3.47
  -5   5  -5   58.55    2.92
  -5  -5  -5   61.57    2.81
  -5  -5  -5   56.17    3.13
  -5   5  -5   61.72    2.79
  -5  -5  -6  386.38    7.21
  -5  -5  -6  366.78    6.78
  -5   5  -6  387.68    9.17
  -5   5  -6  387.46    7.70
  -5   5  -6  373.07    7.05
  -5  -5  -6  385.23    6.88
  -5   5  -7  103.45    3.73
  -5  -5  -7  103.42    3.58
  -5  -5  -7  108.77    3.80
  -5   5  -7  112.75    5.10
  -5   5  -8    5.42    1.61
  -5  -5  -8    8.09    1.23
  -5   5  -8    6.33    1.30
  -5  -5  -9  156.28    4.39
  -5   5  -9  150.96    6.80
  -5  -5  -9  172.87    4.68
  -5   5  -9  161.84    6.39
  -5   5  -9  161.01    4.82
  -5   5 -10  934.94   12.21
  -5   5 -10  950.56   15.84
  -5   5 -11  201.50    7.59
  -5   5 -11  226.91    5.61
  -5   5 -12   59.14    3.97
  -5   5 -12   62.25    2.88
  -5   5 -13  106.13    4.79
  -5   5 -13  108.46    3.54
  -5   5 -14  125.74    4.49
  -5   5 -14  120.40    3.36
   5  -5  15  135.07    2.98
  -5  -6  19    5.98    0.55
  -5  -6  18    5.40    0.73
   5  -6 -18    5.33    0.77
   5  -6 -18    5.53    0.79
  -5  -6  17 1158.77   10.79
   5  -6 -17 1167.04   11.46
  -5  -6  16   44.93    2.11
   5  -6 -16   44.00    2.14
  -5  -6  15   14.80    1.45
   5  -6 -15   14.00    1.43
   5  -6 -14  216.32    5.11
   5  -6 -13  380.67    7.02
  -5  -6  12   34.03    3.10
  -5  -6  12   32.89    2.23
   5  -6 -12   33.95    2.16
  -5  -6  11  344.62    9.81
  -5  -6  11  332.94    6.78
  -5  -6  10  282.43    9.02
  -5  -6  10  246.97    5.89
  -5  -6   9  683.35   14.61
  -5  -6   9  726.98   10.31
  -5  -6   8  104.44    5.67
  -5   6   8  101.09    3.60
  -5  -6   8  102.52    3.69
  -5  -6   8   98.01    3.46
  -5  -6   8   97.17    3.58
  -5  -6   7 1044.37   18.11
  -5   6   7 1103.26   12.79
  -5  -6   7 1015.30   12.10
  -5  -6   7 1111.78   12.84
  -5  -6   7 1054.65   12.44
  -5  -6   6  704.52   14.71
  -5   6   6  780.35   10.59
  -5  -6   6  746.18   10.06
  -5  -6   6  752.79    9.83
  -5  -6   6  722.54    9.92
  -5  -6   5   24.38    2.90
  -5   6   5   24.90    1.99
  -5  -6   5   27.36    1.86
  -5   6   4  571.47    8.79
  -5  -6   4  558.78    8.03
  -5  -6   4  546.53    8.36
  -5  -6   3 2774.97   29.94
  -5   6   3 2918.00   23.53
  -5  -6   3 2784.94   21.77
  -5  -6   3 2926.82   22.92
  -5   6   2  553.08    8.62
  -5  -6   2  551.83    8.06
  -5   6   1 1143.32   13.10
  -5  -6   1 1080.25   16.48
  -5  -6   0 1008.93   15.37
  -5  -6   0  976.33   11.97
  -5   6   0 1034.06   14.02
  -5   6   0 1021.02   12.32
  -5  -6   0  979.78   11.68
  -5  -6  -1 1114.56   15.76
  -5  -6  -1 1121.36   13.40
  -5  -6  -1 1121.63   13.07
  -5   6  -1 1144.02   15.60
  -5   6  -1 1187.23   13.63
  -5  -6  -1 1061.03   13.78
  -5  -6  -2  594.29    9.05
  -5  -6  -2  603.07   11.04
  -5  -6  -2  602.60    9.52
  -5  -6  -2  615.81    9.39
  -5   6  -2  627.24   11.66
  -5   6  -2  627.98    9.80
  -5  -6  -2  602.70   10.14
  -5  -6  -3  136.45    4.36
  -5   6  -3  133.17    5.51
  -5  -6  -3  137.83    4.30
  -5  -6  -3  131.19    4.14
  -5  -6  -3  134.09    4.76
  -5  -6  -4  149.36    5.12
  -5   6  -4  146.20    6.03
  -5  -6  -4  146.02    4.44
  -5  -6  -4  148.97    4.48
  -5  -6  -4  151.35    5.63
  -5  -6  -5   87.21    4.23
  -5  -6  -5   81.23    3.82
  -5  -6  -5   83.39    3.27
  -5   6  -5   70.83    2.96
  -5  -6  -5   73.84    3.25
  -5  -6  -5   72.31    3.10
  -5  -6  -6   91.43    3.49
  -5  -6  -6   94.61    3.41
  -5   6  -6   90.22    3.41
  -5  -6  -6   94.96    4.12
  -5  -6  -6   91.02    3.64
  -5  -6  -7 2503.78   21.96
  -5   6  -7 2434.40   21.70
  -5   6  -7 2511.66   26.78
  -5  -6  -8   39.41    2.47
  -5   6  -8   39.34    3.28
  -5   6  -8   34.97    3.45
  -5   6  -8   42.10    2.46
  -5  -6  -8   42.48    2.45
  -5  -6  -8   42.71    2.90
  -5  -6  -9  198.38    5.14
  -5  -6  -9  192.62    4.95
  -5   6  -9  188.60    4.99
  -5  -6  -9  200.06    5.83
  -5   6  -9  183.16    7.37
  -5   6 -10  310.35    6.42
  -5   6 -11   57.82    2.73
  -5   6 -11   54.07    3.82
  -5   6 -12  304.28    5.77
  -5   6 -12  302.72    8.25
  -5   6 -13  542.99    9.73
  -5   6 -13  525.19    7.18
  -5   6 -14  278.33    4.48
   5  -6  14  287.89    4.55
   5  -6  15   62.17    1.65
  -5  -7  18  171.12    2.61
  -5  -7  17  140.63    2.86
   5  -7 -17  137.16    2.75
   5  -7 -17  136.07    3.00
   5  -7 -16  175.26    3.60
   5   7 -16  175.25    4.48
   5  -7 -15   12.00    1.32
   5  -7 -15   13.43    1.25
   5  -7 -14   39.78    2.07
   5  -7 -14   40.45    2.27
  -5  -7  14   42.63    2.16
   5  -7 -13  578.36    8.27
  -5  -7  13  595.32    8.52
   5  -7 -12   34.48    2.07
  -5  -7  12   37.33    2.21
  -5  -7  12   41.06    3.09
  -5  -7  11  144.03    4.30
  -5  -7  11  148.79    6.00
  -5  -7  10    1.66    0.90
  -5  -7  10    2.38    1.41
  -5  -7   9  125.15    6.04
  -5  -7   9  129.56    4.14
  -5  -7   8 1250.71   19.72
  -5  -7   8 1314.80   14.35
  -5  -7   7 1035.24   18.02
  -5  -7   7 1104.81   12.86
  -5  -7   6  371.75    7.07
  -5  -7   6  399.73    7.07
  -5  -7   6  385.16   10.61
  -5  -7   5  219.69    5.49
  -5  -7   5  228.31    5.51
  -5  -7   5  215.38    5.05
  -5  -7   5  222.69    5.17
  -5  -7   5  218.80    8.04
  -5  -7   4  207.20    5.15
  -5  -7   4  209.31    5.48
  -5  -7   4  214.47    5.26
  -5  -7   3  729.18   10.24
  -5  -7   3  797.53   10.39
  -5  -7   3  776.93   14.69
  -5  -7   3  753.50   11.06
  -5   7   3  806.65   11.12
  -5  -7   2 1048.03   12.61
  -5  -7   2 1075.32   17.16
  -5  -7   2 1092.18   13.74
  -5  -7   2 1078.03   12.90
  -5  -7   1  159.45    4.59
  -5  -7   1  165.30    6.34
  -5  -7   1  164.31    5.09
  -5  -7   1  162.81    4.75
  -5   7   1  172.44    5.00
  -5  -7   0   23.94    2.13
  -5   7   0   21.51    1.90
  -5  -7   0   20.00    2.34
  -5  -7   0   21.12    1.84
  -5  -7  -1  971.79   13.50
  -5  -7  -1  967.83   12.34
  -5  -7  -1  992.73   12.89
  -5  -7  -1  997.89   15.46
  -5  -7  -1 1008.07   12.79
  -5   7  -1 1026.00   14.77
  -5  -7  -2  641.66   10.09
  -5  -7  -2  644.71   10.06
  -5   7  -2  650.72   11.98
  -5  -7  -2  640.98   10.93
  -5  -7  -3  849.00   12.82
  -5  -7  -3  830.42   11.42
  -5  -7  -3  833.73   14.33
  -5  -7  -3  843.57   11.76
  -5   7  -3  851.97   14.38
  -5  -7  -3  818.90   11.50
  -5   7  -4    4.14    1.57
  -5  -7  -4    3.11    0.99
  -5  -7  -4    1.90    1.28
  -5  -7  -4    6.94    1.29
  -5  -7  -4    4.73    1.36
  -5  -7  -5  182.42    4.83
  -5  -7  -5  189.01    5.87
  -5  -7  -5  170.14    5.93
  -5  -7  -5  186.39    5.29
  -5   7  -5  191.13    7.01
  -5  -7  -6  459.54    7.51
  -5  -7  -6  471.54    9.46
  -5   7  -6  486.85   11.45
  -5   7  -7   27.21    3.02
  -5  -7  -7   30.44    2.27
  -5  -7  -7   29.59    2.52
  -5  -7  -8 1228.36   13.98
  -5  -7  -8 1200.46   14.98
  -5  -7  -9  125.68    3.98
  -5   7  -9  117.03    5.60
  -5   7 -10   27.32    2.80
  -5   7 -10   32.18    1.96
  -5   7 -11  928.08   10.24
  -5   7 -11  940.22   13.36
  -5   7 -12  333.55    5.23
  -5   7 -12  349.95    7.29
   5  -7  13  119.07    2.73
  -5   7 -13  106.96    2.50
  -5  -8  16    5.20    0.64
   5  -8 -16    4.79    0.69
  -5  -8  15    4.55    0.72
   5  -8 -15    3.30    0.58
   5  -8 -15    4.17    0.80
   5  -8 -14  357.64    5.89
  -5  -8  14  370.19    5.53
   5  -8 -13    6.71    1.11
  -5  -8  13    8.94    1.11
   5  -8 -12 1243.69   13.35
  -5  -8  12 1312.27   12.82
  -5  -8  11    9.79    1.71
   5  -8 -11    8.09    1.26
  -5  -8  11    9.23    1.19
  -5  -8  10   51.25    3.46
   5  -8 -10   43.42    2.40
  -5  -8  10   51.36    2.44
  -5  -8   9  188.58    6.76
   5  -8  -9  177.00    4.73
  -5  -8   9  186.32    4.62
  -5  -8   8  134.35    5.87
   5  -8  -8  126.07    3.95
  -5  -8   8  130.86    3.89
  -5  -8   7  633.53    8.78
  -5  -8   7  619.86   13.00
   5  -8  -7  595.08    8.71
  -5  -8   7  584.99    8.93
  -5  -8   6  395.47    7.43
  -5  -8   6  416.62   10.72
  -5  -8   5  116.27    4.10
  -5  -8   5  115.39    5.69
  -5  -8   4 1222.45   19.01
  -5  -8   4 1276.23   14.95
  -5  -8   3  368.00    7.03
  -5  -8   3  369.69    7.66
  -5  -8   2  374.79    9.95
  -5  -8   2  388.50    7.32
  -5  -8   2  372.61    7.83
  -5  -8   1  605.28    9.44
  -5  -8   1  620.01    9.72
  -5  -8   1  605.44   10.38
  -5  -8   0    0.17    0.99
  -5  -8   0    0.79    0.89
  -5  -8  -1  337.82    7.78
  -5  -8  -1  347.64    7.37
  -5  -8  -1  347.89    7.32
  -5  -8  -1  339.98    7.04
  -5  -8  -2 1561.16   18.34
  -5  -8  -2 1584.47   16.79
  -5  -8  -2 1578.89   16.63
  -5  -8  -3   73.56    3.69
  -5  -8  -3   71.55    3.19
  -5  -8  -3   71.85    4.20
  -5   8  -3   77.27    4.09
  -5  -8  -4  159.38    5.34
  -5  -8  -4  147.56    5.66
  -5   8  -4  166.17    6.08
  -5  -8  -4  153.83    4.42
  -5  -8  -5  295.86    6.60
  -5   8  -5  310.03    8.45
  -5  -8  -6   56.62    2.92
  -5   8  -6   60.39    3.84
  -5  -8  -6   53.22    3.07
  -5   8  -7  818.69   14.14
  -5  -8  -7  832.06   11.91
  -5  -8  -7  841.92   11.15
  -5   8  -8  307.14    7.05
  -5   8  -8  328.07    8.51
  -5   8  -8  307.61    5.59
  -5  -8  -8  320.55    6.74
  -5  -8  -8  316.17    6.28
  -5   8  -9   55.07    2.23
  -5   8  -9   60.99    3.07
  -5  -8  -9   59.50    2.55
  -5   8  -9   57.94    3.56
  -5   8 -10  171.17    4.79
  -5   8 -10  173.05    5.65
  -5   8 -11   49.73    2.84
  -5   8 -11   35.60    1.46
   5  -9 -14  117.64    2.61
   5  -9 -13    4.43    0.76
   5  -9 -12    8.36    1.01
   5  -9 -11  121.17    3.32
  -5  -9  11  113.12    2.72
   5  -9 -10   16.52    1.39
   5  -9  -9  188.03    4.32
  -5  -9   8 1068.97   11.52
   5  -9  -8 1111.46   11.56
  -5  -9   7  159.46    4.26
  -5  -9   6  197.29    4.97
  -5  -9   5  848.24   11.24
  -5  -9   4    2.81    1.11
  -5  -9   3   43.98    2.61
  -5  -9   2 1042.40   13.58
  -5  -9   2 1052.10   12.49
  -5  -9   1  288.62    6.87
  -5  -9   1  311.33    6.75
  -5  -9   1  293.32    6.25
  -5  -9   0   62.17    3.25
  -5  -9   0   65.78    3.10
  -5  -9   0   58.75    2.84
  -5  -9  -1  211.71    5.93
  -5  -9  -1  211.88    5.34
  -5  -9  -1  214.93    5.42
  -5  -9  -1  197.51    6.88
  -5  -9  -2  360.54    7.78
  -5  -9  -2  341.83    6.68
  -5  -9  -2  350.56    6.98
  -5  -9  -3    2.33    0.89
  -5  -9  -3    1.08    0.94
  -5  -9  -3    2.28    1.18
  -5  -9  -3    2.90    1.27
  -5  -9  -4  108.79    4.51
  -5  -9  -4  119.71    4.03
  -5  -9  -4  118.22    4.33
  -5   9  -5  266.17    6.91
  -5  -9  -5  242.71    6.27
  -5   9  -6  457.30    9.06
  -5  -9  -6  445.40    7.46
  -5  -9  -6  435.43    7.82
  -5   9  -7   23.38    2.18
  -5  -9  -7   27.36    1.88
  -5  -9  -7   26.38    1.91
  -5  -9  -8  631.93    8.20
  -5   9  -8  654.79   10.34
   5 -10 -11  467.03    5.15
  -5 -10  10   96.86    2.35
  -5 -10   9   40.65    1.73
  -5 -10   8    4.88    0.76
  -5 -10   7   35.94    1.82
  -5 -10   6    2.84    0.84
  -5 -10   5  835.97   10.21
  -5 -10   4  177.76    4.59
  -5 -10   3    9.87    1.36
  -5 -10   3    8.92    1.71
  -5 -10   2  197.84    5.07
  -5 -10   2  208.72    5.00
  -5 -10   2  196.53    6.49
  -5 -10   1   17.16    1.68
  -5 -10   1   18.51    1.64
  -5 -10   1   21.76    2.33
  -5 -10   0  201.23    5.25
  -5 -10   0  203.36    4.77
  -5 -10   0  204.63    4.79
  -5 -10  -1  138.08    4.31
  -5 -10  -1  135.86    3.77
  -5 -10  -1  132.20    4.95
  -5 -10  -1  143.45    3.98
  -5 -10  -2  573.93    8.21
  -5 -10  -2  569.75    8.87
  -5 -10  -3  428.64    7.47
  -5 -10  -3  448.06    7.08
  -5 -10  -4  193.08    4.47
  -5 -10  -4  168.16    4.76
  -5 -10  -5  297.50    5.42
  -5 -10  -6    4.16    0.89
  -5 -10  -7   41.17    1.76
  -5 -10  -8   70.67    2.04
   5 -11  -9   92.99    2.01
  -5 -11   8   31.34    1.23
  -5 -11   7  392.44    4.67
  -5 -11   7  462.00    5.39
  -5 -11   6  215.57    3.65
  -5 -11   6  224.21    3.90
  -5 -11   5   70.25    2.23
  -5 -11   5   74.56    2.33
  -5 -11   4   51.97    2.06
  -5 -11   4   54.28    2.69
  -5 -11   3   41.09    2.37
  -5 -11   3   39.02    1.87
  -5 -11   3   40.86    1.83
  -5 -11   2   11.88    1.44
  -5 -11   2    9.69    1.09
  -5 -11   2    9.90    1.04
  -5 -11   1  847.49   11.19
  -5 -11   1  844.27    9.54
  -5 -11   1  862.05    8.89
  -5 -11   0  137.10    3.53
  -5 -11  -1   73.72    2.56
  -5 -11  -2   32.09    1.70
  -5 -11  -5  181.04    3.17
   6   0 -20    1.40    0.82
   6   0 -19    0.47    0.84
   6   0 -18    6.60    1.35
   6   0 -17    1.39    1.19
   6   0 -16  659.57   11.49
   6   0 -15    0.43    1.14
   6   0 -14  129.50    4.97
   6   0 -13    0.80    1.13
  -6   0  13   -0.33    1.06
   6   0 -12   36.90    2.66
   6   0 -12   33.41    2.96
  -6   0  12   34.21    2.22
   6   0 -11    2.89    1.27
   6   0 -11    2.83    1.13
  -6   0  11    0.52    0.77
   6   0 -10   65.66    3.93
  -6   0  10   81.87    3.21
  -6   0   9    3.14    1.03
   6   0  -9    0.19    1.09
  -6   0   8 3447.83   25.88
  -6   0   7   15.88    1.36
  -6   0   6 2072.59   17.40
  -6   0   5    4.15    0.82
  -6   0   4 1303.61   12.69
  -6   0   3    2.06    0.72
  -6   0   2  589.38    7.77
  -6   0   1    5.90    0.90
  -6   0   0  179.01    3.35
  -6   0  -1    2.73    0.52
  -6   0  -2 7728.43   44.13
  -6   0  -2 8155.48   50.90
  -6   0  -3    3.67    1.24
  -6   0  -3    0.28    0.81
  -6   0  -3    1.41    0.90
  -6   0  -3    4.39    1.03
  -6   0  -4   52.38    3.00
  -6   0  -4   50.81    3.36
  -6   0  -4   49.34    2.92
  -6   0  -4   60.72    2.98
  -6   0  -5    2.63    1.10
  -6   0  -5    0.93    0.94
  -6   0  -5    0.04    1.09
  -6   0  -6  937.08   13.83
  -6   0  -6  937.46   13.83
  -6   0  -6  941.14   11.70
  -6   0  -6  933.41   13.30
  -6   0  -7    0.69    0.90
  -6   0  -7    2.30    0.89
  -6   0  -7    0.62    0.70
  -6   0  -7    4.00    1.34
  -6   0  -7    2.35    1.22
  -6   0  -8 3340.46   27.63
  -6   0  -8 3260.15   26.30
  -6   0  -8 3215.76   30.88
  -6   0  -8 3294.41   25.94
  -6   0  -8 3339.15   26.91
  -6   0  -9    0.26    0.80
  -6   0  -9    0.84    0.99
  -6   0  -9    2.03    1.32
  -6   0  -9    1.25    1.03
  -6   0 -10   35.41    3.03
  -6   0 -10   35.88    2.42
  -6   0 -10   37.42    2.56
  -6   0 -11    0.94    1.06
  -6   0 -11    4.50    1.10
  -6   0 -11   -0.80    1.69
  -6   0 -11    1.55    1.10
  -6   0 -12   15.41    1.79
  -6   0 -12   19.47    2.19
  -6   0 -12   19.35    2.43
  -6   0 -13   -0.52    1.65
  -6   0 -13    0.41    0.82
  -6   0 -13    0.03    1.18
  -6   0 -14  308.01    7.57
  -6   0 -14  348.69    6.62
  -6   0 -15   -0.19    1.21
  -6   0 -15    0.77    0.87
  -6   0 -16  362.39    5.24
  -6   1  21  231.72    3.49
  -6  -1  21  233.90    3.51
   6  -1 -20  125.01    3.67
   6   1 -20  127.02    3.65
   6  -1 -19   67.03    3.05
   6   1 -19   71.50    3.11
   6  -1 -18  740.20   11.24
   6   1 -18  736.59   11.16
   6  -1 -17   96.49    4.14
   6   1 -17   95.96    4.09
   6  -1 -16  395.54    8.65
   6   1 -16  398.55    8.65
   6   1 -15    8.35    1.59
   6  -1 -15    4.59    1.40
  -6  -1  14   20.85    1.63
   6  -1 -14   26.91    2.47
   6   1 -14   23.99    2.37
  -6   1  13  335.16    6.80
  -6  -1  13  339.78    6.76
   6  -1 -13  329.61    7.76
   6   1 -13  322.37    7.67
  -6  -1  12 3722.31   27.38
   6  -1 -12 3750.44   31.40
   6   1 -12 3750.89   31.50
   6   1 -12 3268.06   32.99
   6  -1 -12 3290.62   33.10
  -6   1  12 4043.04   29.30
  -6  -1  12 4038.19   29.18
   6  -1 -11  670.05   11.02
   6   1 -11  672.59   10.86
  -6  -1  11  713.56   10.01
  -6   1  11  712.39    9.74
   6   1 -11  587.72   12.28
   6  -1 -11  578.28   12.23
  -6   1  10 1234.11   13.27
  -6  -1  10 1235.86   13.52
  -6   1   9   25.78    1.85
  -6  -1   9   26.35    1.85
   6   1  -9   29.87    2.87
  -6  -1   8  810.67   10.01
  -6   1   8  774.32    9.96
  -6  -1   7  147.52    3.87
  -6   1   7  143.05    3.86
  -6  -1   6  467.56    7.01
  -6   1   6  455.06    6.98
  -6  -1   5  238.39    4.88
  -6   1   5  248.64    4.99
  -6  -1   4 2669.40   20.56
  -6   1   4 2630.38   20.52
  -6  -1   3   14.30    1.28
  -6   1   3   10.33    1.15
  -6  -1   2 6478.12   40.67
  -6   1   2 6403.66   40.63
  -6  -1   1 1351.09   13.00
  -6   1   1 1348.21   13.06
  -6  -1   0  423.26    4.99
  -6   1   0  458.63    6.01
  -6   1  -1  287.70    4.72
  -6  -1  -2  875.47   11.77
  -6   1  -2  829.61   11.48
  -6  -1  -2  818.02   10.27
  -6   1  -2  793.48   10.14
  -6   1  -2  821.11   13.27
  -6   1  -2  858.93   12.08
  -6   1  -2  820.71    8.68
  -6   1  -3    2.59    1.02
  -6  -1  -3    4.50    1.11
  -6  -1  -3   13.69    1.48
  -6   1  -3   17.13    1.57
  -6   1  -3    4.09    0.67
  -6  -1  -4 2196.05   21.78
  -6  -1  -4 2242.41   20.76
  -6   1  -4 2251.25   20.81
  -6   1  -4 2189.00   24.11
  -6   1  -4 2201.84   22.48
  -6   1  -4 2157.20   17.14
  -6  -1  -5   14.44    1.72
  -6   1  -5   10.71    1.89
  -6   1  -5    9.99    1.66
  -6  -1  -5   11.53    1.33
  -6   1  -5   10.20    1.25
  -6   1  -5   16.51    1.91
  -6  -1  -5   17.39    1.85
  -6  -1  -5   14.90    1.75
  -6   1  -5   14.29    1.74
  -6  -1  -6   18.20    2.00
  -6   1  -6   26.14    2.74
  -6   1  -6   22.37    2.34
  -6  -1  -6   17.84    1.65
  -6   1  -6   37.40    2.23
  -6  -1  -6   31.69    2.48
  -6   1  -6   19.88    2.03
  -6   1  -6   21.23    2.22
  -6  -1  -7 1051.26   12.68
  -6   1  -7 1036.34   12.63
  -6   1  -7  995.63   15.27
  -6   1  -7 1028.94   15.59
  -6   1  -7 1044.59   16.54
  -6  -1  -7 1033.54   14.73
  -6   1  -7 1013.24   12.41
  -6  -1  -7  970.25   11.55
  -6  -1  -7 1044.15   14.61
  -6   1  -7 1040.33   14.63
  -6  -1  -7 1042.55   12.88
  -6   1  -7 1058.38   12.95
  -6  -1  -7 1050.93   12.17
  -6  -1  -8  425.50    9.30
  -6  -1  -8  407.18    7.30
  -6   1  -8  419.49    7.78
  -6   1  -8  399.85    9.65
  -6   1  -8  401.14    9.64
  -6  -1  -8  417.99    7.79
  -6   1  -8  409.60    7.69
  -6  -1  -8  424.76    8.13
  -6   1  -8  406.28    7.95
  -6  -1  -9    3.88    1.03
  -6   1  -9    5.46    1.28
  -6   1  -9    5.09    1.51
  -6  -1  -9    4.15    1.21
  -6   1  -9    3.43    1.12
  -6   1  -9    4.29    1.20
  -6  -1  -9    4.58    1.42
  -6   1  -9    2.34    1.31
  -6  -1 -10   60.35    3.88
  -6   1 -10   58.01    3.84
  -6  -1 -10   69.50    3.36
  -6   1 -10   64.51    3.21
  -6  -1 -10   61.16    3.63
  -6  -1 -10   57.12    2.72
  -6   1 -10   63.98    3.10
  -6   1 -10   60.77    3.95
  -6   1 -10   56.92    3.65
  -6  -1 -10   61.62    2.94
  -6   1 -10   58.17    3.07
  -6  -1 -11   77.47    4.37
  -6   1 -11   72.29    4.23
  -6   1 -11   75.71    3.46
  -6   1 -11   79.62    3.44
  -6  -1 -11   68.97    2.97
  -6   1 -11   77.09    4.33
  -6   1 -11   75.33    3.47
  -6  -1 -11   75.30    3.47
  -6   1 -12 1429.95   19.07
  -6   1 -12 1539.09   16.13
  -6  -1 -12 1428.79   19.03
  -6   1 -12 1455.06   19.19
  -6  -1 -12 1567.80   16.71
  -6   1 -12 1557.84   16.61
  -6   1 -13  127.74    4.98
  -6   1 -13  130.79    4.08
  -6  -1 -13  122.03    5.09
  -6   1 -13  123.39    5.15
  -6  -1 -13  135.25    4.31
  -6   1 -13  134.21    4.28
  -6  -1 -14  396.68    8.41
  -6   1 -14  406.41    8.52
  -6   1 -14  447.92    7.47
  -6  -1 -14  453.35    7.53
  -6  -1 -15   52.30    2.72
  -6   1 -15   56.20    2.81
  -6  -1 -15   67.38    2.64
  -6   1 -15   64.63    2.57
  -6  -1 -16   38.84    1.68
  -6   1 -16   36.77    1.63
   6  -2 -21  170.91    2.94
  -6   2  21  169.77    2.67
   6  -2 -20   59.07    2.11
   6  -2 -19    2.33    0.95
   6   2 -19    0.97    0.81
   6  -2 -18  137.11    4.50
   6   2 -18  133.83    4.41
   6  -2 -17  249.96    6.43
   6   2 -17  249.34    6.34
   6  -2 -16    3.51    1.27
   6   2 -16    3.10    1.18
  -6  -2  16    4.35    0.92
  -6  -2  15  184.69    4.57
   6  -2 -15  198.63    6.07
   6   2 -15  193.36    5.93
  -6  -2  14    5.95    1.11
   6   2 -14    6.41    1.44
   6  -2 -14   10.02    1.69
   6  -2 -13   12.69    1.75
   6   2 -13   19.34    2.04
  -6   2  12  243.11    5.76
  -6  -2  12  215.11    5.15
  -6  -2  12  251.95    5.92
   6  -2 -12  216.53    6.13
   6   2 -12  221.61    6.10
  -6  -2  11 1097.66   12.63
  -6   2  11 1344.74   14.44
  -6  -2  11 1342.78   14.27
   6   2 -11  951.30   15.58
   6  -2 -11 1016.64   15.90
   6   2 -11 1161.59   14.68
   6  -2 -11 1169.91   14.86
   6   2 -10  579.14   11.99
   6  -2 -10  628.97   12.30
  -6   2  10  773.25   10.25
  -6  -2  10  750.05   10.00
   6   2  -9  459.77   10.45
   6  -2  -9  448.69   10.35
  -6   2   9  535.63    8.18
  -6  -2   9  545.28    8.15
   6   2  -8 1172.98   17.80
   6  -2  -8 1190.64   17.87
  -6   2   8 1308.63   13.23
  -6  -2   8 1321.98   13.25
  -6  -2   7  114.90    3.42
  -6   2   7  118.51    3.48
  -6   2   6  923.30   10.38
  -6  -2   6  870.44   10.27
  -6  -2   5 2157.06   17.83
  -6   2   5 2163.66   18.08
  -6  -2   4  854.42    9.79
  -6   2   4  877.79   10.01
  -6   2   3  495.11    7.33
  -6  -2   3  465.80    7.08
  -6  -2   2   59.05    2.33
  -6   2   2   56.53    2.33
  -6   2   1  228.26    4.53
  -6  -2   1  234.66    4.72
  -6   2   1  234.31    4.76
  -6   2   0  822.19   11.61
  -6   2   0  850.63    9.43
  -6  -2  -1  628.91    8.93
  -6   2  -1  653.34   10.43
  -6   2  -1  619.96    9.62
  -6   2  -1  644.13    7.86
  -6   2  -2  316.67    5.46
  -6   2  -2  303.63    6.76
  -6  -2  -2  323.30    6.24
  -6   2  -2  310.68    6.13
  -6  -2  -3 1768.41   16.77
  -6   2  -3 1743.71   16.71
  -6   2  -3 1969.68   20.70
  -6   2  -3 1916.88   19.56
  -6   2  -3 1889.79   15.78
  -6   2  -4   30.70    2.43
  -6  -2  -4   28.56    2.26
  -6  -2  -4   25.53    1.99
  -6   2  -4   25.12    1.99
  -6   2  -4   30.45    1.76
  -6   2  -4   28.03    2.52
  -6  -2  -4   33.52    1.98
  -6   2  -4   28.44    1.85
  -6  -2  -5   40.78    2.74
  -6  -2  -5   48.32    2.84
  -6   2  -5   41.52    2.65
  -6   2  -5   43.93    2.12
  -6   2  -5   45.44    3.23
  -6  -2  -5   44.15    2.32
  -6   2  -5   43.71    2.31
  -6  -2  -6 1563.56   15.97
  -6   2  -6 1556.93   15.85
  -6  -2  -6 1548.66   17.68
  -6   2  -6 1509.75   17.62
  -6   2  -6 1501.94   15.39
  -6   2  -6 1471.33   19.45
  -6  -2  -6 1507.94   15.49
  -6  -2  -6 1591.73   18.25
  -6  -2  -7  499.83    9.76
  -6  -2  -7  484.48    7.83
  -6  -2  -7  476.88    8.38
  -6   2  -7  475.71    8.28
  -6   2  -7  460.22   10.58
  -6  -2  -7  475.60    8.17
  -6   2  -7  470.92    8.06
  -6  -2  -7  486.70    9.63
  -6   2  -7  472.53    9.52
  -6  -2  -8 1448.98   15.63
  -6   2  -8 1405.58   15.43
  -6  -2  -8 1447.00   18.09
  -6   2  -8 1433.74   18.10
  -6  -2  -8 1415.23   14.63
  -6   2  -9 1048.67   13.36
  -6  -2  -9 1022.11   15.25
  -6   2  -9 1014.65   15.29
  -6  -2  -9 1064.58   13.24
  -6   2  -9 1027.44   12.96
  -6  -2 -10    0.59    1.63
  -6   2 -10    0.59    1.55
  -6   2 -10    2.68    1.23
  -6   2 -10    4.21    1.58
  -6  -2 -10    2.32    1.15
  -6   2 -10    2.62    1.10
  -6   2 -10    2.46    1.11
  -6   2 -11   20.74    2.00
  -6   2 -11   18.91    2.39
  -6  -2 -11   17.81    2.38
  -6   2 -11   24.61    2.64
  -6   2 -11   17.74    1.86
  -6  -2 -11   19.74    1.89
  -6   2 -11   16.28    2.39
  -6   2 -11   20.11    1.94
  -6  -2 -12   44.51    3.26
  -6   2 -12   47.88    3.38
  -6  -2 -12   40.62    2.51
  -6   2 -12   39.00    2.47
  -6   2 -12   33.37    3.03
  -6   2 -12   45.09    2.63
  -6   2 -13  122.03    4.75
  -6  -2 -13  127.20    4.07
  -6   2 -13  132.46    4.12
  -6   2 -13  126.98    4.04
  -6   2 -13  120.51    5.00
  -6   2 -14   65.29    3.16
  -6  -2 -14   74.24    2.93
  -6   2 -14   74.71    2.92
  -6   2 -14   71.60    2.84
  -6   2 -14   71.55    3.49
  -6   2 -15  297.35    6.17
  -6   2 -15  302.46    5.10
  -6  -2 -15  312.30    5.23
  -6   2 -16  225.71    3.60
  -6  -2 -16  236.26    3.75
  -6   3  20   91.01    2.07
   6  -3 -20   94.21    2.43
   6  -3 -19   38.44    2.06
   6   3 -19   40.39    2.03
   6  -3 -19   35.94    1.78
   6  -3 -18   21.25    1.75
   6   3 -18   19.80    1.67
  -6  -3  18   17.85    1.25
   6  -3 -17  334.54    7.08
   6   3 -17  329.75    6.90
  -6  -3  17  316.63    5.55
   6  -3 -16  207.47    5.76
   6   3 -16  207.16    5.69
  -6  -3  16  203.21    4.70
   6  -3 -15  606.54   10.39
   6   3 -15  598.67   10.11
  -6  -3  15  575.61    8.56
   6  -3 -14  690.10   11.27
   6   3 -14  673.11   11.00
  -6  -3  14  665.57    9.50
   6  -3 -13  188.94    5.70
   6   3 -13  192.32    5.64
  -6  -3  13  184.62    4.88
   6  -3 -12   15.69    1.81
   6   3 -12   15.83    1.78
  -6  -3  12   19.09    1.73
  -6   3  12   17.37    1.67
  -6  -3  12   17.37    1.63
  -6   3  11  323.73    6.49
  -6  -3  11  336.29    6.45
  -6  -3  11  304.54    6.33
   6   3 -11  315.04    7.00
   6  -3 -11  311.59    7.07
   6   3 -11  272.69    7.63
   6  -3 -11  270.62    7.62
  -6  -3  10  298.46    6.21
  -6  -3  10  310.89    6.06
  -6   3  10  319.62    6.29
   6  -3 -10  267.66    7.38
   6   3 -10  268.82    7.45
  -6  -3  10  311.74    6.31
   6   3 -10  327.08    7.06
   6  -3 -10  325.80    7.16
  -6  -3   9   97.79    3.44
  -6  -3   9   95.76    3.25
  -6   3   9   93.66    3.28
   6   3  -8  114.14    5.20
   6  -3  -8  118.44    5.20
  -6  -3   8  127.46    3.64
  -6   3   8  130.53    3.77
  -6  -3   7 1661.69   15.87
  -6   3   7 1641.49   15.28
  -6  -3   7 1685.95   15.42
  -6  -3   6 2312.79   18.91
  -6   3   6 2322.75   19.26
  -6   3   5   37.17    1.94
  -6  -3   5   33.64    1.86
  -6   3   4  180.35    5.56
  -6  -3   4  188.18    4.42
  -6   3   4  194.62    4.41
  -6   3   3   76.14    2.85
  -6   3   3   76.58    2.69
  -6  -3   3   66.80    2.52
  -6   3   3   69.31    3.13
  -6   3   2  609.41    8.36
  -6  -3   2  622.15    8.02
  -6   3   1 2197.29   18.15
  -6   3   1 2129.24   20.68
  -6   3   0 4267.17   29.88
  -6   3   0 4282.14   33.73
  -6   3   0 4329.86   31.96
  -6   3  -1   47.17    2.67
  -6   3  -1   50.15    2.28
  -6  -3  -1   52.83    2.62
  -6   3  -1   47.97    2.52
  -6   3  -2  416.38    8.08
  -6   3  -2  395.55    8.66
  -6  -3  -2  398.35    7.20
  -6   3  -2  404.28    7.21
  -6   3  -2  404.44    6.61
  -6  -3  -3    3.96    0.82
  -6  -3  -3    1.70    0.91
  -6   3  -3    1.58    0.85
  -6   3  -3    2.65    1.21
  -6   3  -4    2.21    0.80
  -6  -3  -4    2.88    0.80
  -6   3  -4    2.86    0.80
  -6   3  -5 1067.06   12.64
  -6   3  -5 1126.49   12.56
  -6  -3  -5 1100.87   12.41
  -6   3  -5 1079.48   12.28
  -6  -3  -5 1105.99   13.86
  -6   3  -5 1101.29   16.58
  -6  -3  -5 1075.76   13.31
  -6   3  -5 1063.58   13.31
  -6  -3  -6  595.21   10.02
  -6   3  -6  581.96    9.99
  -6   3  -6  582.62   12.10
  -6   3  -6  586.98    8.90
  -6  -3  -6  601.80   10.10
  -6  -3  -6  599.21    8.86
  -6  -3  -6  573.42    8.72
  -6   3  -6  570.54    8.66
  -6  -3  -6  585.31    9.00
  -6   3  -6  563.71    8.79
  -6   3  -6  576.13    9.14
  -6   3  -7  546.40   12.11
  -6  -3  -7  567.35    9.09
  -6   3  -7  564.24    9.05
  -6  -3  -7  570.84    8.62
  -6  -3  -7  584.06   10.35
  -6   3  -7  594.14   10.45
  -6   3  -7  555.54    9.20
  -6  -3  -7  572.23    8.87
  -6   3  -7  563.82    8.74
  -6  -3  -8  355.08    7.06
  -6   3  -8  347.21    6.93
  -6  -3  -8  353.14    8.20
  -6   3  -8  369.27    8.37
  -6  -3  -8  356.56    6.60
  -6   3  -8  360.95    7.39
  -6   3  -8  337.78    9.65
  -6  -3  -9  334.63    6.95
  -6   3  -9  327.64    6.79
  -6   3  -9  307.78    9.25
  -6  -3  -9  324.37    8.00
  -6   3  -9  326.20    8.03
  -6   3  -9  325.84    7.20
  -6   3 -10 1158.50   14.39
  -6  -3 -10 1158.66   13.74
  -6   3 -10 1153.53   13.64
  -6  -3 -10 1115.49   15.59
  -6   3 -10 1156.81   15.89
  -6   3 -10 1180.41   14.33
  -6   3 -11  107.63    5.27
  -6   3 -11  117.19    4.24
  -6   3 -11  119.22    4.21
  -6  -3 -11  119.98    4.07
  -6   3 -11  119.22    4.02
  -6   3 -11  108.24    5.22
  -6  -3 -11  104.72    4.50
  -6   3 -11  113.22    4.66
  -6   3 -12  104.59    5.02
  -6   3 -12  120.76    4.14
  -6   3 -12  115.59    5.05
  -6  -3 -12  118.99    3.90
  -6   3 -12  121.99    3.90
  -6  -3 -12  105.56    4.28
  -6   3 -12  112.48    4.43
  -6   3 -13  521.07    7.80
  -6  -3 -13  529.48    7.96
  -6   3 -13  533.30    8.29
  -6   3 -14  624.42    7.92
  -6   3 -14  619.47   10.31
  -6   3 -14  669.81    8.68
  -6  -3 -14  594.70    9.09
  -6   3 -14  667.12    9.57
  -6   3 -15   83.76    2.25
   6  -4 -20  206.74    3.25
  -6  -4  19   96.11    2.26
   6  -4 -19  100.76    2.68
  -6  -4  18  130.83    3.10
   6  -4 -18  125.16    3.33
   6  -4 -17    3.90    0.93
  -6  -4  17    4.59    0.90
   6  -4 -16  837.00   10.58
  -6  -4  16  855.65   10.25
  -6  -4  15   73.97    3.00
   6  -4 -15   80.82    3.47
  -6  -4  14   30.99    2.11
   6  -4 -14   38.31    2.52
  -6  -4  13    1.23    0.96
   6  -4 -13    1.25    0.92
   6  -4 -12   12.50    1.61
  -6  -4  12    6.64    1.25
   6  -4 -11  198.96    5.46
  -6  -4  11  191.99    5.13
   6  -4 -10 3939.63   30.59
  -6  -4  10 3962.03   29.95
   6  -4  -9   21.63    2.10
   6  -4  -9   27.01    2.06
  -6  -4   9   23.95    1.70
   6  -4  -8    5.03    1.21
  -6  -4   8    3.81    0.81
  -6  -4   8    2.00    0.78
  -6  -4   7   23.41    1.74
  -6  -4   7   23.41    1.75
   6  -4  -7   21.98    2.26
  -6  -4   6  178.91    4.24
  -6   4   6  179.86    4.28
  -6  -4   6  184.62    4.62
  -6  -4   6  173.80    4.53
   6  -4  -6  178.98    6.12
  -6   4   5 1092.79   11.51
  -6  -4   5 1091.67   12.08
  -6  -4   5 1081.79   12.00
  -6   4   4 2771.70   21.03
  -6  -4   4 2801.79   22.02
  -6   4   4 2794.65   22.73
  -6  -4   3    9.23    1.02
  -6   4   3    8.78    1.04
  -6   4   3    8.74    1.30
  -6   4   2  141.30    4.66
  -6   4   1    2.66    1.04
  -6   4   1    4.89    0.95
  -6  -4   1    6.27    1.46
  -6   4   0 1056.58   13.09
  -6   4   0 1076.44   14.54
  -6  -4   0 1080.79   15.61
  -6   4  -1   85.67    4.02
  -6  -4  -1   93.70    4.18
  -6   4  -1   86.85    3.24
  -6   4  -1   83.52    3.55
  -6   4  -2   21.64    2.28
  -6   4  -2   25.79    2.18
  -6   4  -2   20.99    1.68
  -6  -4  -2   21.02    1.48
  -6  -4  -3  283.81    5.48
  -6   4  -3  298.66    8.05
  -6   4  -3  293.10    6.19
  -6   4  -4 3110.84   30.86
  -6  -4  -4 3108.48   26.99
  -6  -4  -4 3231.60   25.72
  -6  -4  -4 3166.23   25.94
  -6  -4  -4 3022.15   23.97
  -6   4  -4 3277.44   26.07
  -6  -4  -5    6.42    1.35
  -6   4  -5    7.95    1.25
  -6  -4  -5    6.15    1.12
  -6  -4  -5    8.57    1.50
  -6  -4  -5    6.76    1.07
  -6   4  -5    7.18    1.27
  -6  -4  -6 1322.62   15.52
  -6   4  -6 1329.80   15.15
  -6  -4  -6 1289.04   13.78
  -6   4  -6 1326.93   14.96
  -6  -4  -7    3.06    1.17
  -6   4  -7    2.50    1.08
  -6  -4  -7    2.86    0.99
  -6  -4  -7    2.15    0.91
  -6  -4  -7    2.47    1.19
  -6   4  -7    5.06    1.78
  -6  -4  -8  267.73    5.90
  -6  -4  -8  238.97    6.15
  -6   4  -8  250.64    6.26
  -6   4  -8  257.33    8.59
  -6   4  -8  276.35    6.48
  -6  -4  -9  152.88    4.45
  -6  -4  -9  136.83    4.66
  -6   4  -9  140.81    4.70
  -6   4  -9  142.24    6.39
  -6   4  -9  156.22    4.94
  -6  -4 -10  471.92    7.89
  -6  -4 -10  445.09    8.68
  -6   4 -10  458.00    8.82
  -6   4 -10  484.33    8.71
  -6   4 -10  448.02   11.19
  -6  -4 -11  127.09    4.52
  -6   4 -11  121.73    5.57
  -6   4 -12   35.27    2.96
  -6   4 -12   27.88    2.71
  -6   4 -13    1.14    1.13
  -6   4 -14  449.40    8.32
   6  -4  15   30.50    1.31
  -6  -5  19  254.57    3.49
   6  -5 -19  254.39    3.75
   6  -5 -18    1.15    0.59
  -6  -5  18    0.33    0.53
  -6  -5  17   15.41    1.25
   6  -5 -17   14.53    1.28
  -6  -5  16   31.00    1.86
   6  -5 -16   30.03    1.84
   6  -5 -15    4.63    1.01
  -6  -5  15    4.04    1.03
  -6  -5  14  858.61   10.89
   6  -5 -14  800.49   10.35
  -6  -5  13  584.99    9.03
   6  -5 -13  532.32    8.31
  -6  -5  12   56.16    2.82
  -6  -5  12   56.79    4.22
  -6  -5  11   18.16    2.70
  -6  -5  10    7.56    1.33
  -6  -5   9   64.23    3.02
  -6  -5   9   58.95    2.81
  -6  -5   8  206.04    5.31
  -6  -5   8  200.48    5.09
  -6   5   8  206.07    5.49
  -6  -5   7  312.77    6.51
  -6  -5   7  298.72    6.20
  -6   5   7  298.17    6.59
  -6  -5   7  308.10    6.43
  -6  -5   6 1285.51   13.70
  -6  -5   6 1277.71   13.99
  -6   5   6 1279.78   14.47
  -6  -5   5  734.87   10.09
  -6   5   5  740.08   10.42
  -6  -5   4  310.64    6.05
  -6  -5   4  319.64    6.21
  -6   5   4  298.71    6.35
  -6   5   3  887.23   11.72
  -6  -5   3  814.34   10.31
  -6   5   2   24.73    2.12
  -6   5   2   25.95    1.91
  -6  -5   2   23.52    2.68
  -6   5   1   10.97    1.63
  -6  -5   1    9.56    1.82
  -6   5   0 2241.78   23.01
  -6  -5   0 2182.04   24.09
  -6   5  -1  865.38   11.33
  -6   5  -1  851.71   11.99
  -6   5  -1  883.00   13.75
  -6  -5  -1  848.23   11.35
  -6  -5  -1  862.86   13.47
  -6  -5  -2    6.13    1.10
  -6  -5  -2    9.53    1.27
  -6   5  -2    6.82    1.58
  -6   5  -2    7.20    1.39
  -6  -5  -2    7.38    1.28
  -6   5  -2    6.88    1.22
  -6  -5  -2    7.36    1.36
  -6  -5  -3  175.48    4.63
  -6  -5  -3  175.64    4.76
  -6   5  -3  179.48    6.50
  -6  -5  -3  180.96    5.04
  -6   5  -3  174.50    5.69
  -6   5  -3  184.33    5.33
  -6  -5  -3  176.14    5.43
  -6  -5  -4  423.10    8.65
  -6   5  -4  412.93   10.26
  -6   5  -4  412.60    7.56
  -6  -5  -4  411.53    7.52
  -6   5  -4  421.87    8.16
  -6  -5  -4  436.45    7.95
  -6  -5  -5  287.45    7.28
  -6   5  -5  270.80    8.54
  -6  -5  -5  287.33    6.23
  -6  -5  -5  287.27    6.34
  -6   5  -5  276.68    6.21
  -6  -5  -6  219.41    6.42
  -6  -5  -6  210.83    5.33
  -6   5  -6  202.93    7.60
  -6   5  -6  207.71    5.42
  -6  -5  -7   81.67    3.32
  -6  -5  -7   81.94    3.15
  -6  -5  -7   89.62    4.13
  -6   5  -8  276.63    6.45
  -6   5  -9    2.39    1.58
  -6   5  -9    0.64    1.04
  -6   5 -10  681.29   13.69
  -6   5 -10  658.14   12.85
  -6   5 -10  699.04   10.18
  -6   5 -10  699.11   10.31
  -6   5 -11  508.71   11.18
  -6   5 -11  515.90   10.89
  -6   5 -12  133.91    5.26
  -6   5 -12  141.92    4.03
  -6   5 -12  130.70    5.12
  -6   5 -13    6.63    1.05
  -6   5 -13    6.35    1.30
  -6   5 -14  160.15    3.41
  -6  -6  18    5.01    0.64
   6  -6 -18    4.86    0.70
   6  -6 -18    4.71    0.59
  -6  -6  17  348.83    5.07
   6  -6 -17  352.02    5.42
  -6  -6  16   71.75    2.52
   6  -6 -16   65.46    2.33
  -6  -6  15  503.97    7.41
   6  -6 -15  478.24    6.97
   6  -6 -14   95.85    3.15
  -6  -6  13   12.27    2.01
   6  -6 -13    9.97    1.22
  -6  -6  12  106.56    5.35
  -6  -6  12  100.61    3.69
  -6  -6  11  491.68   12.04
  -6  -6  11  506.21    8.52
  -6  -6  10  202.50    7.94
  -6  -6  10  200.42    5.31
  -6  -6   9  881.12   17.14
  -6  -6   9  911.21   11.98
  -6  -6   8  411.12   11.61
  -6  -6   8  459.79    8.16
  -6  -6   7   57.26    4.46
  -6  -6   7   65.47    3.07
  -6   6   6   83.59    3.63
  -6  -6   6   77.41    4.99
  -6  -6   6   76.52    3.26
  -6  -6   6   82.53    3.24
  -6  -6   6   81.85    3.31
  -6  -6   5    2.46    0.79
  -6  -6   5    1.86    0.81
  -6  -6   4   45.29    2.47
  -6   6   4   47.74    2.66
  -6  -6   4   42.58    2.38
  -6   6   3 3127.16   25.70
  -6  -6   3 2863.89   24.64
  -6  -6   3 2960.76   24.40
  -6  -6   3 2936.31   31.72
  -6  -6   3 3116.95   24.61
  -6  -6   2  423.71    7.94
  -6   6   2  454.50    8.28
  -6  -6   2  443.74    8.12
  -6  -6   2  426.70    7.52
  -6  -6   2  432.76   10.75
  -6   6   1   22.33    1.94
  -6  -6   1   24.12    2.07
  -6   6   1   24.15    2.24
  -6  -6   1   25.47    1.92
  -6  -6   1   21.82    2.67
  -6   6   0 1734.57   20.00
  -6  -6   0 1704.36   17.83
  -6   6   0 1731.69   17.81
  -6  -6   0 1679.01   21.00
  -6   6  -1  793.30   13.36
  -6  -6  -1  774.39   11.18
  -6  -6  -1  767.33   10.62
  -6  -6  -1  763.44   13.03
  -6  -6  -1  775.51   10.74
  -6  -6  -1  774.75   11.76
  -6   6  -2   82.19    4.35
  -6  -6  -2   80.49    3.22
  -6  -6  -2   77.28    3.44
  -6  -6  -2   72.71    3.81
  -6  -6  -2   73.56    3.65
  -6   6  -3 1003.42   16.11
  -6  -6  -3 1005.34   12.00
  -6   6  -3  983.83   11.93
  -6  -6  -3  991.15   12.61
  -6   6  -3  983.79   14.08
  -6  -6  -3  993.73   13.95
  -6  -6  -3 1010.48   12.93
  -6   6  -4  341.30    9.45
  -6  -6  -4  342.12    7.99
  -6   6  -4  337.65    8.18
  -6   6  -4  346.95    6.80
  -6  -6  -4  345.23    7.12
  -6  -6  -4  347.44    8.43
  -6  -6  -4  365.41    7.37
  -6   6  -5  320.66    9.35
  -6  -6  -5  329.92    6.96
  -6   6  -5  310.34    8.14
  -6  -6  -5  335.35    7.92
  -6   6  -5  304.05    6.45
  -6  -6  -5  328.04    6.79
  -6  -6  -6  229.33    6.54
  -6  -6  -6  219.43    5.63
  -6   6  -6  209.28    5.37
  -6   6  -6  206.37    7.63
  -6   6  -7  626.05   13.50
  -6   6  -7  635.49    9.67
  -6  -6  -7  661.95    9.85
  -6   6  -8  102.66    4.91
  -6   6  -8  105.48    5.50
  -6  -6  -8  109.53    3.75
  -6   6  -8  104.96    3.79
  -6   6  -9  155.73    4.45
  -6   6  -9  154.88    5.88
  -6   6 -10   73.34    3.98
  -6   6 -10   80.40    3.18
  -6   6 -11  244.37    6.77
  -6   6 -11  247.54    5.19
  -6   6 -11  242.15    7.14
  -6   6 -12   89.96    3.83
  -6   6 -12   89.33    2.86
  -6   6 -12   94.07    4.04
  -6   6 -13  173.60    3.48
  -6  -7  17    6.59    0.70
   6  -7 -16   26.93    1.50
  -6  -7  15    1.14    0.68
   6  -7 -15    1.19    0.77
  -6  -7  14   78.15    2.78
  -6  -7  13  932.35   13.34
  -6  -7  13  853.98   10.36
  -6  -7  12   14.91    2.05
  -6  -7  12   15.85    1.59
  -6  -7  11   21.05    2.60
  -6  -7  11   23.02    1.84
  -6  -7  10  123.20    5.83
  -6  -7  10  119.75    3.97
  -6  -7   9    4.66    1.15
  -6  -7   9    2.00    1.46
  -6  -7   8 1103.00   13.03
  -6  -7   8 1046.26   18.21
  -6  -7   7 1768.67   17.17
  -6  -7   7 1627.95   23.49
  -6  -7   6   46.23    2.50
  -6  -7   6   45.14    3.94
  -6  -7   5  105.70    3.62
  -6  -7   4   15.40    2.45
  -6  -7   4    7.36    1.29
  -6  -7   3  869.71   11.49
  -6  -7   3  828.34   15.48
  -6  -7   3  851.31   11.85
  -6  -7   2  998.29   16.80
  -6  -7   2 1031.97   13.44
  -6  -7   2 1008.90   12.68
  -6  -7   1  209.70    7.18
  -6  -7   1  210.17    5.89
  -6  -7   1  210.67    5.46
  -6  -7   0   57.37    2.92
  -6  -7   0   56.53    3.06
  -6  -7   0   55.87    3.70
  -6   7   0   59.21    3.47
  -6  -7   0   57.63    3.22
  -6  -7  -1  591.68   10.45
  -6  -7  -1  605.94    9.98
  -6   7  -1  594.43   11.40
  -6   7  -2    3.84    1.39
  -6  -7  -2    1.12    0.83
  -6  -7  -2    1.44    0.99
  -6  -7  -2    3.34    1.22
  -6  -7  -2    1.16    1.02
  -6  -7  -3  605.75    9.79
  -6  -7  -3  612.30   10.79
  -6  -7  -3  640.97   10.00
  -6   7  -3  622.56   12.28
  -6  -7  -3  593.19   11.80
  -6  -7  -4   65.96    3.12
  -6  -7  -4   70.84    3.71
  -6  -7  -4   72.92    3.33
  -6   7  -4   73.21    4.37
  -6  -7  -4   64.66    3.73
  -6   7  -5  318.12    7.78
  -6  -7  -5  324.15    6.50
  -6  -7  -5  333.32    7.82
  -6  -7  -5  311.08    7.54
  -6  -7  -5  333.57    7.02
  -6   7  -5  323.91    9.10
  -6   7  -6 1041.22   16.91
  -6   7  -6 1027.63   14.74
  -6  -7  -6 1074.07   13.11
  -6  -7  -6 1065.93   14.44
  -6  -7  -7  177.14    4.84
  -6   7  -7  169.11    6.54
  -6   7  -7  161.45    5.58
  -6   7  -8  158.60    6.20
  -6   7  -8  164.68    5.56
  -6   7  -9    2.90    0.99
  -6   7  -9    3.03    1.23
  -6   7  -9    5.79    1.63
  -6   7 -10    3.06    0.90
  -6   7 -10    4.60    1.28
  -6   7 -10    4.87    1.47
  -6   7 -11  697.12   10.07
  -6   7 -11  685.26    7.92
  -6   7 -12   34.66    1.46
   6  -7  12   40.32    1.55
  -6  -8  16    1.21    0.40
   6  -8 -16    0.66    0.39
  -6  -8  15   60.37    1.83
   6  -8 -15   57.26    1.93
  -6  -8  14  407.97    5.53
   6  -8 -14  386.28    5.71
  -6  -8  13   13.66    1.20
   6  -8 -13   13.33    1.25
  -6  -8  12  516.20    7.15
   6  -8 -12  482.92    7.28
   6  -8 -11   80.99    2.96
  -6  -8  11   86.09    2.94
  -6  -8  10  122.34    3.59
   6  -8 -10  114.33    3.56
  -6  -8  10  110.24    3.15
  -6  -8   9   60.05    2.60
   6  -8  -9   56.16    2.53
  -6  -8   9   60.86    3.91
  -6  -8   8  448.10   10.78
  -6  -8   8  452.28    7.31
  -6  -8   7  118.33    5.68
  -6  -8   6   27.43    1.93
  -6  -8   6   18.14    2.51
  -6  -8   5   16.23    1.65
  -6  -8   4  812.05   11.24
  -6  -8   4  793.56   14.86
  -6  -8   3  260.22    6.26
  -6  -8   3  251.40    8.13
  -6  -8   2  219.36    5.55
  -6  -8   2  220.84    5.90
  -6  -8   2  207.63    7.27
  -6  -8   1  207.86    5.89
  -6  -8   1  200.59    5.36
  -6  -8   1  214.13    5.80
  -6  -8   0    4.59    1.13
  -6  -8   0    6.50    1.39
  -6  -8   0    4.35    1.30
  -6  -8   0    4.95    1.28
  -6  -8  -1   47.49    2.45
  -6  -8  -1   45.65    2.94
  -6  -8  -1   50.61    2.81
  -6  -8  -1   49.45    2.78
  -6  -8  -2 1094.56   14.50
  -6  -8  -2 1079.56   13.26
  -6   8  -2 1103.45   15.44
  -6   8  -3   23.42    2.39
  -6  -8  -3   26.03    2.30
  -6  -8  -3   21.49    2.32
  -6  -8  -3   21.16    1.97
  -6  -8  -3   22.63    1.90
  -6  -8  -4    3.01    1.09
  -6  -8  -4    2.11    1.07
  -6   8  -4    0.79    1.13
  -6  -8  -4    0.72    0.82
  -6  -8  -4    0.90    1.10
  -6  -8  -5    6.18    1.43
  -6   8  -5    8.05    1.67
  -6  -8  -5    8.11    1.34
  -6  -8  -6   27.89    2.25
  -6  -8  -6   28.60    2.04
  -6   8  -6   27.90    2.64
  -6  -8  -7  256.43    5.45
  -6   8  -7  259.96    7.27
  -6   8  -8  270.02    7.09
  -6   8  -8  256.03    4.82
  -6   8  -9    1.17    0.64
  -6   8  -9    3.25    1.12
  -6   8 -10  510.88    5.87
   6  -9 -13    1.14    0.49
  -6  -9  13    0.80    0.36
   6  -9 -12    0.90    0.54
   6  -9 -11  196.21    3.78
   6  -9 -10  221.64    4.15
  -6  -9  10  214.33    3.94
  -6  -9   9  281.91    4.97
  -6  -9   8  861.74    9.93
  -6  -9   7    3.40    1.01
  -6  -9   6   15.70    1.58
  -6  -9   6   12.97    1.34
  -6  -9   5  227.89    5.38
  -6  -9   5  206.33    4.95
  -6  -9   4  182.53    4.90
  -6  -9   4  165.84    4.60
  -6  -9   3    3.61    1.08
  -6  -9   2  279.76    6.35
  -6  -9   1  644.44   10.10
  -6  -9   1  654.59    9.77
  -6  -9   1  668.25    9.15
  -6  -9   0  453.12    8.33
  -6  -9   0  470.56    7.95
  -6  -9   0  471.48    7.99
  -6  -9  -1   36.05    2.49
  -6  -9  -1   34.52    2.82
  -6  -9  -1   36.86    2.29
  -6  -9  -1   38.88    2.31
  -6  -9  -2   21.04    1.97
  -6  -9  -2   15.50    1.93
  -6  -9  -2   16.28    1.67
  -6  -9  -2   15.70    1.52
  -6  -9  -3   78.02    3.41
  -6  -9  -3   73.14    3.58
  -6  -9  -3   78.35    2.90
  -6  -9  -4   21.37    1.92
  -6  -9  -4   17.54    1.79
  -6  -9  -5  669.02    9.03
  -6  -9  -5  653.42    9.50
  -6   9  -5  685.51   10.44
  -6   9  -6  721.40    7.87
  -6  -9  -6  779.66    9.39
  -6  -9  -7    7.75    1.03
  -6 -10  11  119.61    2.31
  -6 -10  10   16.07    0.87
  -6 -10   9  337.15    4.57
  -6 -10   8    3.34    0.70
  -6 -10   7    3.37    0.78
  -6 -10   6    6.79    0.89
  -6 -10   6    7.45    1.03
  -6 -10   5  423.81    6.35
  -6 -10   5  452.98    6.72
  -6 -10   4   99.12    3.11
  -6 -10   4  101.22    3.20
  -6 -10   4   97.86    4.29
  -6 -10   3   87.34    2.81
  -6 -10   3   79.16    3.88
  -6 -10   3   78.47    2.88
  -6 -10   2   45.85    2.24
  -6 -10   2   44.31    2.28
  -6 -10   1  168.12    5.49
  -6 -10   1  185.51    4.33
  -6 -10   1  176.70    4.47
  -6 -10   0  117.62    4.43
  -6 -10   0  126.86    3.52
  -6 -10   0  122.04    3.73
  -6 -10  -1 1058.14   10.79
  -6 -10  -1 1036.48   11.70
  -6 -10  -2  271.62    6.12
  -6 -10  -2  300.74    5.75
  -6 -10  -3   20.08    1.57
  -6 -10  -3   19.07    1.58
  -6 -10  -4    7.39    1.04
  -6 -10  -5    1.85    0.71
  -6 -11   7    0.83    0.41
  -6 -11   7    0.67    0.39
  -6 -11   6  182.00    3.04
  -6 -11   6  192.09    3.18
  -6 -11   5  422.97    5.20
  -6 -11   4   13.14    0.93
  -6 -11   3  208.78    3.59
  -6 -11   3  223.60    3.80
  -6 -11   2    5.39    0.74
  -6 -11   2    4.98    0.72
  -6 -11   1  142.46    3.11
  -6 -11   1  161.62    3.09
  -6 -11   0   26.85    1.38
  -6 -11  -1    3.99    0.68
  -6 -11  -2   79.25    2.15
  -7   0  21    0.35    0.38
  -7   0  20    8.13    0.88
   7   0 -20    8.94    1.08
   7   0 -19    1.14    0.84
   7   0 -18  183.96    5.12
   7   0 -17    1.33    1.02
   7   0 -16 1140.38   15.06
   7   0 -15    3.40    1.29
   7   0 -14  249.08    6.86
   7   0 -13    2.20    1.18
   7   0 -12 2262.28   23.11
  -7   0  12 2377.85   21.61
  -7   0  11   12.36    1.52
   7   0 -10   70.96    4.40
  -7   0  10   78.38    3.31
   7   0  -9   10.01    1.96
  -7   0   9    4.88    1.10
  -7   0   8 3084.86   24.97
  -7   0   7    5.36    1.06
  -7   0   6  466.92    7.87
  -7   0   5    2.74    0.90
  -7   0   4  110.91    3.72
  -7   0   3    4.07    1.35
  -7   0   3    1.08    0.75
  -7   0   2 3071.47   24.38
  -7   0   1    2.30    0.60
  -7   0   1    1.73    1.17
  -7   0   1   -0.18    0.76
  -7   0   0   28.02    2.10
  -7   0   0   28.87    1.55
  -7   0   0   27.04    2.58
  -7   0   0   26.34    2.23
  -7   0  -1    1.72    1.05
  -7   0  -1    1.12    1.15
  -7   0  -2 1571.57   16.86
  -7   0  -2 1568.11   18.29
  -7   0  -3    1.36    1.02
  -7   0  -3    5.28    1.26
  -7   0  -3    0.06    1.06
  -7   0  -3    4.19    1.23
  -7   0  -4   16.78    2.03
  -7   0  -4   15.92    1.85
  -7   0  -4   16.43    2.22
  -7   0  -4   17.64    1.67
  -7   0  -5    2.14    0.87
  -7   0  -5    0.43    0.85
  -7   0  -5    5.70    1.49
  -7   0  -5   -0.21    1.26
  -7   0  -5    1.06    1.32
  -7   0  -5    5.68    1.49
  -7   0  -5    0.82    0.93
  -7   0  -5    3.51    1.09
  -7   0  -5    0.90    0.80
  -7   0  -6 1373.81   15.09
  -7   0  -6 1445.87   15.94
  -7   0  -6 1436.98   18.73
  -7   0  -6 1366.38   17.07
  -7   0  -6 1379.45   18.55
  -7   0  -6 1509.78   20.06
  -7   0  -6 1436.55   16.04
  -7   0  -7    2.46    1.48
  -7   0  -7    1.66    0.98
  -7   0  -7    4.02    1.23
  -7   0  -7    1.37    1.32
  -7   0  -7    1.48    1.15
  -7   0  -8 2685.85   28.47
  -7   0  -8 2738.80   27.65
  -7   0  -8 2762.86   23.45
  -7   0  -9    1.67    1.56
  -7   0  -9    1.01    1.04
  -7   0  -9    1.71    1.32
  -7   0  -9    0.50    1.13
  -7   0  -9    1.07    0.81
  -7   0 -10   10.53    1.88
  -7   0 -10   11.40    2.09
  -7   0 -10   13.74    1.74
  -7   0 -10   11.13    1.56
  -7   0 -10   11.75    1.46
  -7   0 -11    3.04    1.27
  -7   0 -11   -0.45    1.57
  -7   0 -11    0.62    1.07
  -7   0 -12  392.87    8.48
  -7   0 -12  491.93    8.30
  -7   0 -13    0.78    1.22
  -7   0 -13    0.92    0.99
  -7   0 -14    7.04    1.50
  -7   0 -14    7.55    1.12
  -7   0 -15    0.48    0.65
   7  -1 -21   18.84    0.92
  -7   1  21   20.37    0.93
  -7  -1  21   20.51    0.94
  -7   1  20   51.71    1.83
  -7  -1  20   52.35    1.84
   7  -1 -19   74.76    2.97
   7   1 -19   74.54    2.95
   7  -1 -18  542.77    8.90
   7   1 -18  542.73    8.82
   7  -1 -17  184.50    5.45
   7   1 -17  180.76    5.36
   7  -1 -16    8.38    1.59
   7   1 -16    0.46    1.06
   7  -1 -15  162.64    5.46
   7   1 -15  158.47    5.41
  -7  -1  14  162.65    4.30
   7  -1 -14  167.89    5.58
   7   1 -14  167.00    5.52
   7  -1 -13 1234.53   15.83
   7   1 -13 1227.14   15.80
   7  -1 -12 1787.21   19.75
   7   1 -12 1771.34   19.61
   7  -1 -11  868.82   12.83
   7   1 -11  848.41   12.65
  -7  -1  11  861.47   11.43
  -7   1  11  860.94   11.52
  -7  -1  10   42.71    2.50
   7   1 -10   39.88    3.27
   7  -1 -10   36.14    3.11
  -7  -1  10   38.91    2.25
   7   1  -9    2.94    1.40
   7  -1  -9    4.13    1.54
  -7  -1   9    6.84    1.22
  -7  -1   8   38.19    2.26
  -7   1   8   40.27    2.35
  -7  -1   7  474.12    8.00
  -7   1   7  484.42    8.10
  -7  -1   6  991.71   12.03
  -7   1   6  985.89   11.96
  -7   1   5 1411.47   17.84
  -7  -1   5 1444.38   14.84
  -7   1   5 1431.64   14.90
  -7  -1   4 1247.11   13.90
  -7   1   4 1253.13   13.67
  -7   1   3  543.87   10.61
  -7   1   3  550.33    8.37
  -7  -1   3  538.93    8.26
  -7  -1   2  952.75   11.53
  -7   1   2  927.56   11.26
  -7   1   2  860.30   13.94
  -7   1   2  883.04   10.25
  -7   1   1   68.12    3.29
  -7  -1   1   69.62    2.89
  -7   1   1   67.23    2.86
  -7   1   1   68.05    2.49
  -7   1   0  109.02    4.19
  -7   1   0  112.90    3.32
  -7   1   0  105.35    4.90
  -7   1  -1 1748.20   19.47
  -7   1  -1 1731.66   21.41
  -7  -1  -1 1774.15   21.22
  -7   1  -1 1717.99   18.70
  -7  -1  -1 1755.14   17.66
  -7   1  -1 1689.51   17.47
  -7   1  -2 1696.82   19.71
  -7   1  -2 1710.26   21.67
  -7  -1  -2 1805.89   21.37
  -7   1  -2 1702.93   18.95
  -7   1  -2 1621.77   14.35
  -7  -1  -2 1735.17   17.86
  -7   1  -2 1696.93   17.79
  -7   1  -3   37.79    3.29
  -7  -1  -3   37.79    3.07
  -7  -1  -3   33.21    2.43
  -7   1  -3   32.09    2.38
  -7   1  -3   37.89    2.93
  -7  -1  -3   35.45    2.71
  -7  -1  -4  283.97    7.51
  -7   1  -4  271.30    8.49
  -7  -1  -4  302.43    8.26
  -7   1  -4  272.97    7.68
  -7  -1  -4  293.42    6.33
  -7   1  -4  278.19    6.20
  -7  -1  -4  266.75    6.63
  -7   1  -4  257.92    6.53
  -7   1  -4  273.95    6.09
  -7  -1  -4  283.23    6.12
  -7  -1  -4  285.25    6.20
  -7   1  -4  276.89    6.12
  -7  -1  -5  429.04    7.85
  -7   1  -5  437.58    7.94
  -7  -1  -5  433.60    9.53
  -7   1  -5  408.29    9.43
  -7   1  -5  420.13   10.74
  -7   1  -5  422.65    9.78
  -7  -1  -5  437.10    8.07
  -7   1  -5  431.29    8.02
  -7  -1  -5  389.89    8.08
  -7   1  -5  379.68    7.99
  -7  -1  -5  421.65    7.53
  -7  -1  -5  433.34    7.83
  -7   1  -5  422.48    7.69
  -7  -1  -5  411.91    7.11
  -7  -1  -6  114.59    4.16
  -7   1  -6  111.48    4.06
  -7   1  -6  115.51    4.07
  -7  -1  -6  103.36    3.59
  -7  -1  -6  114.16    4.99
  -7   1  -6  105.27    5.05
  -7   1  -6  107.32    5.48
  -7   1  -6  106.70    5.06
  -7  -1  -6  107.10    4.54
  -7   1  -6   99.67    4.40
  -7  -1  -6  110.33    3.99
  -7  -1  -6  106.14    4.09
  -7   1  -6  110.08    4.11
  -7   1  -7  793.18   14.91
  -7  -1  -7  754.56   12.76
  -7   1  -7  753.71   12.76
  -7   1  -7  742.54   13.64
  -7  -1  -7  785.44   11.09
  -7   1  -7  779.24   11.16
  -7  -1  -7  752.73   10.40
  -7  -1  -7  798.68   11.42
  -7   1  -7  797.83   11.46
  -7  -1  -7  774.68   13.44
  -7   1  -7  731.56   13.78
  -7  -1  -8  445.80    7.91
  -7   1  -8  469.34    8.54
  -7   1  -8  443.61   10.39
  -7  -1  -8  461.41   10.21
  -7   1  -8  420.62   10.28
  -7  -1  -8  436.70    9.75
  -7   1  -8  435.66    9.76
  -7  -1  -8  482.64    8.79
  -7   1  -8  481.57    8.72
  -7  -1  -9    8.52    1.49
  -7  -1  -9    2.75    1.00
  -7   1  -9    4.67    1.28
  -7   1  -9    3.88    1.27
  -7   1  -9    2.73    1.09
  -7   1  -9    5.41    1.54
  -7   1  -9    2.05    1.34
  -7  -1  -9    2.80    1.32
  -7  -1  -9    4.47    1.62
  -7   1  -9    1.50    1.50
  -7   1 -10   94.21    3.65
  -7   1 -10   91.89    4.76
  -7  -1 -10   98.66    3.98
  -7   1 -10   96.89    3.91
  -7   1 -10   94.80    3.85
  -7  -1 -10   83.36    4.26
  -7   1 -10   86.75    4.34
  -7   1 -11  227.28    5.48
  -7  -1 -11  182.69    5.91
  -7   1 -11  181.01    5.89
  -7   1 -11  204.67    6.76
  -7  -1 -11  224.68    5.75
  -7   1 -11  228.71    5.81
  -7   1 -12  969.80   11.35
  -7   1 -12  942.77   14.12
  -7  -1 -12 1009.09   12.22
  -7   1 -12  999.14   12.16
  -7  -1 -12  862.46   13.20
  -7   1 -12  888.62   13.40
  -7  -1 -13   80.67    3.12
  -7   1 -13   80.15    3.10
  -7  -1 -13   71.47    3.55
  -7   1 -13   73.96    3.60
  -7   1 -14    7.72    1.14
  -7  -1 -14    6.33    1.07
  -7  -1 -14    6.96    1.46
  -7   1 -14    7.20    1.47
  -7   1 -15  122.92    2.85
  -7  -1 -15  124.42    2.88
  -7   2  20   79.96    2.09
  -7  -2  20   80.74    2.09
   7  -2 -19  362.53    6.25
   7   2 -19  350.65    6.07
  -7  -2  19  359.07    5.36
  -7   2  19  353.77    5.33
   7  -2 -18   91.78    3.49
   7   2 -18   87.63    3.34
  -7  -2  17  193.92    4.07
   7  -2 -17  209.80    5.57
   7   2 -17  209.29    5.48
  -7  -2  16   11.76    1.26
   7  -2 -16   13.59    1.78
   7   2 -16   11.95    1.66
  -7  -2  15  107.75    3.50
   7  -2 -15  110.12    4.43
   7   2 -15  111.52    4.42
   7  -2 -14    5.24    1.39
  -7  -2  14    7.97    1.23
  -7  -2  13  670.39    9.60
   7  -2 -13  690.16   11.31
   7   2 -13  669.97   11.07
  -7  -2  12   18.79    1.70
   7  -2 -12   17.46    1.97
   7   2 -12   15.06    1.83
  -7  -2  11   10.23    1.38
  -7  -2  11   11.77    1.52
  -7   2  11   11.85    1.51
   7  -2 -11   10.32    1.66
   7   2 -10  392.18    9.78
   7  -2 -10  373.90    9.58
  -7  -2  10  458.44    7.85
  -7  -2  10  469.49    8.07
  -7   2  10  448.37    8.01
  -7  -2   9 2178.94   19.69
  -7   2   9 2191.26   19.77
   7   2  -9 1997.28   25.00
   7  -2  -9 1939.39   24.77
  -7  -2   8 1639.80   16.34
  -7   2   8 1559.69   16.27
  -7  -2   7  281.80    6.07
  -7   2   7  304.46    6.34
  -7   2   6 1493.48   18.27
  -7   2   6 1509.27   15.41
  -7   2   5  387.62    8.74
  -7   2   5  387.70    7.19
  -7   2   4  578.24   10.98
  -7  -2   4  561.38    8.54
  -7   2   4  575.91    8.68
  -7   2   3 3669.75   32.71
  -7  -2   3 3646.99   27.38
  -7   2   3 3683.11   27.84
  -7   2   2  367.03    6.50
  -7   2   2  345.29    8.67
  -7  -2   2  364.70    6.69
  -7   2   2  363.16    6.75
  -7   2   1  167.24    6.12
  -7   2   1  162.41    5.04
  -7   2   1  164.08    5.39
  -7   2   1  168.62    4.19
  -7   2   0   19.61    1.91
  -7   2   0   18.47    1.50
  -7   2   0   18.33    2.01
  -7   2  -1  141.47    4.91
  -7   2  -1  143.63    3.87
  -7  -2  -1  149.08    4.68
  -7   2  -1  146.83    4.62
  -7   2  -1  140.93    5.88
  -7   2  -2   10.03    1.58
  -7   2  -2   12.02    1.24
  -7  -2  -2   12.36    1.72
  -7   2  -2   10.64    1.57
  -7   2  -2   11.12    2.02
  -7   2  -3 1239.11   16.39
  -7   2  -3 1245.24   17.24
  -7   2  -3 1190.19   18.72
  -7   2  -3 1208.60   12.73
  -7  -2  -3 1246.43   15.01
  -7   2  -3 1259.98   15.10
  -7  -2  -4  490.51    9.14
  -7   2  -4  495.28    9.21
  -7  -2  -4  501.79    8.43
  -7   2  -4  477.30   11.65
  -7   2  -4  508.36   10.86
  -7   2  -4  496.61   10.31
  -7  -2  -4  489.39    8.24
  -7   2  -4  485.54    8.21
  -7  -2  -4  485.32    7.91
  -7  -2  -4  480.22    8.35
  -7   2  -4  489.81    8.37
  -7  -2  -5 2739.00   25.48
  -7   2  -5 2724.13   25.51
  -7  -2  -5 2756.34   22.95
  -7  -2  -5 2873.75   24.09
  -7   2  -5 2669.61   30.79
  -7   2  -5 2772.00   29.07
  -7   2  -5 2736.59   28.14
  -7   2  -5 2852.10   24.20
  -7   2  -5 2811.53   23.85
  -7  -2  -5 2845.75   23.91
  -7  -2  -5 2829.70   24.26
  -7   2  -5 2791.59   24.09
  -7  -2  -6 1603.69   16.46
  -7  -2  -6 1494.61   15.35
  -7   2  -6 1551.68   16.71
  -7   2  -6 1569.65   16.51
  -7  -2  -6 1587.40   16.62
  -7   2  -6 1435.94   21.64
  -7   2  -6 1476.26   20.44
  -7  -2  -6 1394.34   16.92
  -7   2  -6 1369.64   16.84
  -7  -2  -7  352.60    7.08
  -7   2  -7  337.23    9.38
  -7   2  -7  332.77    9.94
  -7  -2  -7  314.01    7.58
  -7   2  -7  314.55    7.61
  -7   2  -7  351.13    7.41
  -7  -2  -7  356.85    7.31
  -7   2  -7  339.77    7.15
  -7  -2  -8  286.18    6.25
  -7   2  -8  275.37    8.80
  -7   2  -8  257.78    8.22
  -7   2  -8  259.89    8.23
  -7  -2  -8  289.70    6.66
  -7   2  -8  294.02    6.64
  -7   2  -8  278.04    6.63
  -7  -2  -8  240.50    6.74
  -7   2  -8  249.79    6.90
  -7  -2  -9  258.60    7.05
  -7   2  -9  262.12    7.09
  -7   2  -9  273.57    8.43
  -7   2  -9  280.06    8.40
  -7   2  -9  307.78    7.05
  -7   2  -9  315.99    6.87
  -7  -2  -9  315.48    6.91
  -7   2  -9  315.44    6.92
  -7  -2 -10  163.60    4.94
  -7   2 -10  161.10    4.86
  -7   2 -10  160.96    4.86
  -7   2 -10  147.78    6.08
  -7   2 -10  149.58    5.91
  -7  -2 -10  138.42    5.08
  -7   2 -10  140.62    5.13
  -7   2 -10  162.69    5.00
  -7   2 -11  906.39   11.61
  -7  -2 -11  897.28   11.64
  -7   2 -11  887.93   11.53
  -7  -2 -11  788.49   12.60
  -7   2 -11  803.96   12.73
  -7   2 -11  754.52   13.45
  -7   2 -12   14.68    1.54
  -7  -2 -12   15.84    1.64
  -7   2 -12   16.45    1.64
  -7  -2 -12   12.40    1.87
  -7   2 -12   11.58    1.89
  -7   2 -12   13.65    1.95
  -7   2 -13   77.18    2.81
  -7   2 -13   80.41    2.94
  -7  -2 -13   79.22    2.94
  -7   2 -13   79.22    3.65
  -7  -2 -13   71.93    3.42
  -7   2 -13   76.68    3.52
  -7   2 -14    1.75    0.74
  -7  -2 -14    2.26    0.80
   7  -3 -20   97.86    2.17
  -7   3  19  167.94    3.17
   7  -3 -19  160.65    3.32
  -7  -3  18   62.81    2.07
   7   3 -18   67.22    2.64
   7  -3 -18   68.45    2.76
  -7   3  18   67.04    2.32
   7  -3 -18   63.60    2.38
   7  -3 -17   66.92    2.97
   7   3 -17   62.72    2.83
  -7  -3  17   62.10    2.49
  -7   3  17   64.06    2.53
  -7  -3  17   59.02    2.28
  -7  -3  16   81.64    2.93
   7  -3 -16   83.16    3.55
   7   3 -16   82.81    3.46
  -7  -3  15  124.65    3.83
   7  -3 -15  130.18    4.55
   7   3 -15  127.94    4.46
  -7  -3  14  308.47    6.28
   7  -3 -14  313.95    7.35
   7   3 -14  301.55    7.08
  -7  -3  13  870.28   11.37
   7  -3 -13  852.14   12.43
   7   3 -13  853.25   12.24
  -7  -3  12    6.70    1.21
   7  -3 -12    3.69    1.18
   7   3 -12    3.22    1.13
  -7  -3  11  380.67    7.38
   7   3 -11  375.42    7.85
   7  -3 -11  384.32    8.07
  -7   3  10  398.32    7.49
  -7  -3  10  417.01    7.62
  -7  -3  10  403.99    7.62
  -7  -3  10  431.83    7.80
  -7   3  10  427.47    7.78
   7  -3 -10  435.84    8.56
   7   3 -10  415.87    8.25
  -7  -3   9    9.03    1.38
  -7   3   9   10.28    1.38
  -7  -3   9   10.04    1.34
  -7   3   9   16.45    1.66
  -7  -3   9    7.71    1.19
   7   3  -9   33.78    2.95
   7  -3  -9   29.07    2.71
  -7  -3   8  191.28    4.91
  -7   3   8  194.11    5.07
  -7  -3   8  182.99    4.98
   7   3  -8  165.34    6.70
   7  -3  -8  171.44    6.58
  -7  -3   7  220.24    5.24
  -7   3   7  224.63    5.39
  -7   3   6  290.28    7.47
  -7  -3   6  294.13    6.10
  -7   3   6  279.56    6.07
  -7   3   5  903.86   14.04
  -7  -3   5  873.06   11.06
  -7  -3   4   36.00    2.11
  -7   3   4   40.61    2.24
  -7   3   4   40.43    3.01
  -7  -3   3   15.51    1.43
  -7   3   3   13.70    1.46
  -7   3   3   17.05    1.57
  -7   3   3   14.95    2.02
  -7   3   2   83.24    3.61
  -7   3   2   78.68    3.78
  -7   3   2   85.71    3.22
  -7   3   2   91.73    4.65
  -7   3   1   28.57    2.22
  -7   3   1   30.32    2.50
  -7   3   1   31.91    2.04
  -7   3   1   32.47    2.93
  -7   3   0 2042.20   20.66
  -7   3   0 2043.31   18.31
  -7   3   0 2020.90   21.95
  -7   3  -1 2360.76   20.47
  -7   3  -1 2378.15   24.60
  -7  -3  -2  282.55    6.65
  -7   3  -2  266.47    6.45
  -7   3  -2  267.40    7.62
  -7  -3  -2  275.43    6.18
  -7   3  -2  263.38    5.67
  -7   3  -2  272.33    7.12
  -7   3  -3   89.41    3.38
  -7  -3  -3   85.41    3.23
  -7  -3  -3   89.22    3.35
  -7   3  -3   83.96    3.26
  -7  -3  -3   95.90    4.03
  -7   3  -3   91.77    3.90
  -7  -3  -3   87.91    3.65
  -7  -3  -3   87.51    3.36
  -7   3  -3   90.07    3.37
  -7  -3  -4 1099.68   12.55
  -7  -3  -4 1136.32   13.10
  -7   3  -4 1111.60   13.05
  -7  -3  -4 1174.75   14.84
  -7   3  -4 1150.59   14.72
  -7  -3  -4 1118.63   14.27
  -7   3  -4 1118.59   16.23
  -7  -3  -4 1130.09   13.29
  -7   3  -4 1117.77   13.25
  -7  -3  -4 1181.23   13.85
  -7   3  -4 1160.98   13.36
  -7   3  -5  389.36    7.72
  -7   3  -5  380.35    9.44
  -7   3  -5  385.34   10.03
  -7  -3  -5  392.04    7.58
  -7  -3  -5  364.49    6.70
  -7  -3  -5  398.41    8.42
  -7   3  -5  397.92    8.41
  -7  -3  -5  389.01    7.36
  -7  -3  -5  390.72    7.57
  -7   3  -5  366.28    7.30
  -7   3  -5  390.83    7.35
  -7   3  -6  381.52    9.76
  -7   3  -6  394.15   10.37
  -7  -3  -6  415.01    7.72
  -7   3  -6  400.01    7.96
  -7  -3  -6  399.99    8.60
  -7   3  -6  399.63    8.60
  -7  -3  -6  412.59    7.68
  -7   3  -6  417.37    7.69
  -7   3  -7   26.16    2.84
  -7   3  -7   26.04    2.17
  -7  -3  -7   26.79    2.04
  -7  -3  -7   24.29    2.36
  -7   3  -7   25.78    2.47
  -7  -3  -7   24.36    2.05
  -7   3  -7   28.67    2.18
  -7   3  -7   25.54    2.94
  -7   3  -7   29.19    3.33
  -7   3  -8  388.08   10.37
  -7   3  -8  365.92   10.60
  -7  -3  -8  409.17    7.73
  -7   3  -8  400.58    7.62
  -7  -3  -8  412.29    7.39
  -7  -3  -8  395.31    8.77
  -7   3  -8  387.01    8.74
  -7   3  -8  419.98    8.26
  -7   3  -9  115.90    4.34
  -7  -3  -9  113.70    4.05
  -7   3  -9  109.73    3.97
  -7   3  -9  108.79    5.51
  -7   3  -9  107.64    5.39
  -7  -3  -9  109.00    4.59
  -7   3  -9  106.08    4.56
  -7   3 -10    2.60    1.30
  -7   3 -10    4.43    1.65
  -7  -3 -10    2.89    1.05
  -7   3 -10    2.80    1.08
  -7  -3 -10    1.48    1.39
  -7   3 -10    2.90    1.40
  -7   3 -10    2.75    1.20
  -7   3 -11  158.23    5.81
  -7   3 -11  157.16    5.97
  -7   3 -11  171.61    4.80
  -7  -3 -11  172.00    4.60
  -7   3 -11  165.92    4.48
  -7  -3 -11  158.10    5.25
  -7   3 -11  171.38    5.46
  -7   3 -12   12.15    1.86
  -7   3 -12   14.20    1.54
  -7  -3 -12   13.45    1.43
  -7   3 -12   13.71    1.44
  -7  -3 -12   16.80    2.00
  -7   3 -12   15.57    1.96
  -7   3 -13   80.84    3.65
  -7   3 -13   77.49    2.62
  -7   3 -13   89.07    3.44
  -7   3 -13   82.61    2.83
  -7   3 -14  204.25    3.39
  -7  -4  19  135.94    2.43
   7  -4 -19  131.23    2.65
  -7  -4  18    6.05    0.78
   7  -4 -18    5.20    0.79
  -7  -4  17  110.98    3.04
   7  -4 -17  106.41    3.05
  -7   4  16   49.01    2.15
   7  -4 -16   45.65    2.18
  -7  -4  16   47.17    2.22
  -7  -4  15   78.19    3.03
   7  -4 -15   77.45    3.28
  -7   4  15   80.43    2.93
   7  -4 -15   75.85    2.90
  -7  -4  14 1012.96   11.63
  -7   4  14 1009.30   11.66
  -7  -4  14  988.51   12.04
   7  -4 -14 1010.78   12.83
   7  -4 -13    4.38    1.17
  -7  -4  13    7.89    1.28
  -7  -4  13    5.47    1.06
  -7  -4  12   90.01    3.62
  -7  -4  12   95.51    3.47
   7  -4 -12   88.77    3.69
  -7  -4  11   74.98    3.32
  -7  -4  11   69.46    2.99
   7  -4 -11   73.61    3.35
   7  -4 -10 1008.56   13.19
  -7  -4  10 1005.78   12.83
  -7  -4  10  968.43   11.87
   7  -4  -9  282.98    6.57
  -7  -4   9  266.00    5.75
  -7  -4   8  147.58    4.20
  -7  -4   7  739.57   10.23
  -7  -4   7  742.36   10.69
  -7  -4   6  973.00   12.43
  -7  -4   6  951.89   11.41
  -7  -4   5 1067.65   12.06
  -7   4   5 1184.24   16.31
  -7  -4   4 2288.62   19.66
  -7   4   4 2392.18   25.19
  -7   4   3  531.31   11.16
  -7   4   3  518.00    8.64
  -7   4   2  385.76    8.48
  -7   4   2  401.63    7.56
  -7  -4   1   77.97    4.36
  -7   4   1   89.82    4.19
  -7   4   1   83.91    3.32
  -7   4   1   83.27    3.66
  -7  -4   1   83.17    3.36
  -7  -4   0  820.77   11.11
  -7   4   0  814.76   13.20
  -7  -4   0  782.75   10.44
  -7  -4   0  824.51   11.24
  -7   4   0  795.64   11.00
  -7   4   0  819.42   12.16
  -7  -4   0  790.94   13.67
  -7   4  -1   10.32    1.37
  -7   4  -1    9.34    1.50
  -7  -4  -1   12.45    1.52
  -7  -4  -1   10.36    1.35
  -7   4  -1   12.72    1.98
  -7  -4  -1    9.46    1.30
  -7  -4  -1    8.21    1.33
  -7   4  -2  712.86   10.44
  -7   4  -2  719.02   11.99
  -7  -4  -2  713.36   10.28
  -7  -4  -2  685.30    9.57
  -7   4  -2  715.13   13.09
  -7  -4  -2  662.10    9.34
  -7  -4  -2  734.48   10.77
  -7  -4  -2  705.10   10.76
  -7  -4  -2  690.09    9.72
  -7  -4  -3   53.60    2.90
  -7   4  -3   52.06    2.87
  -7  -4  -3   50.36    2.47
  -7  -4  -3   48.59    2.42
  -7  -4  -3   52.11    2.60
  -7  -4  -3   52.28    2.74
  -7  -4  -3   54.62    3.08
  -7   4  -3   62.43    4.06
  -7   4  -3   54.52    3.43
  -7  -4  -4 1572.22   15.81
  -7   4  -4 1610.05   20.04
  -7   4  -4 1626.85   21.77
  -7  -4  -4 1665.13   16.35
  -7   4  -4 1611.87   17.17
  -7  -4  -4 1598.97   18.16
  -7  -4  -4 1650.11   18.17
  -7  -4  -5  518.74    9.55
  -7  -4  -5  491.76    8.11
  -7  -4  -5  527.22    8.93
  -7   4  -5  500.77   10.93
  -7  -4  -5  520.98    9.80
  -7   4  -5  518.24    9.10
  -7  -4  -6   45.88    2.49
  -7  -4  -6   51.27    2.74
  -7   4  -6   49.32    2.88
  -7  -4  -6   51.67    3.22
  -7   4  -6   48.35    3.04
  -7   4  -6   46.58    3.57
  -7   4  -7   54.40    3.84
  -7  -4  -7   58.55    2.80
  -7  -4  -7   57.99    2.80
  -7   4  -7   58.72    3.12
  -7  -4  -7   61.08    3.41
  -7   4  -7   58.83    3.36
  -7   4  -7   50.36    3.96
  -7   4  -8   80.62    4.62
  -7  -4  -8   79.36    3.26
  -7   4  -8   80.79    3.64
  -7  -4  -8   78.57    3.07
  -7  -4  -8   81.74    3.91
  -7   4  -8   80.06    3.82
  -7   4  -8   68.77    4.83
  -7   4  -8   75.80    4.68
  -7   4  -9  163.98    5.01
  -7   4  -9  154.88    6.66
  -7   4  -9  146.01    6.29
  -7  -4  -9  155.71    4.40
  -7   4  -9  158.02    4.34
  -7   4  -9  144.24    6.04
  -7  -4  -9  162.34    5.27
  -7   4 -10 1293.72   18.68
  -7   4 -10 1288.71   18.46
  -7   4 -11  182.07    6.17
  -7   4 -11  204.43    5.08
  -7   4 -12    3.45    1.01
  -7   4 -12    3.56    1.22
  -7   4 -13   13.51    1.23
   7  -5 -19   51.91    1.49
   7  -5 -18   90.84    2.15
  -7  -5  18  100.78    2.38
   7  -5 -17  266.89    4.37
  -7  -5  17  289.29    4.72
   7  -5 -16  138.57    3.37
  -7  -5  16  146.62    3.67
   7  -5 -15   36.26    1.88
  -7  -5  15   37.48    2.13
  -7  -5  14  201.18    6.94
  -7  -5  14  176.15    4.68
  -7  -5  13   75.87    4.71
  -7  -5  13   66.65    3.04
  -7  -5  12    3.44    1.74
  -7  -5  12    1.82    1.01
  -7  -5  11  721.95   15.36
  -7  -5  10 1672.64   17.64
  -7  -5   9   49.48    2.79
  -7  -5   8  205.49    4.80
  -7  -5   8  243.46    5.98
  -7  -5   7  405.70    7.08
  -7  -5   7  463.73    8.31
  -7  -5   6  412.49    7.30
  -7  -5   6  420.29    7.93
  -7   5   5   43.61    3.17
  -7  -5   5   40.43    2.37
  -7  -5   5   42.61    2.51
  -7  -5   5   44.52    3.90
  -7   5   5   37.50    2.46
  -7   5   4  403.25    9.62
  -7  -5   4  375.08    7.16
  -7  -5   4  356.91    7.11
  -7  -5   4  335.00   10.06
  -7   5   4  422.54    8.38
  -7  -5   3  616.17    9.46
  -7   5   3  635.02   12.49
  -7   5   2   27.98    2.52
  -7  -5   2   22.41    1.95
  -7  -5   2   24.02    1.99
  -7  -5   2   27.35    3.00
  -7  -5   1 1757.95   22.57
  -7   5   1 1877.42   20.97
  -7  -5   1 1700.55   17.62
  -7  -5   1 1723.78   17.31
  -7  -5   1 1836.86   18.36
  -7   5   1 1760.30   18.32
  -7  -5   1 1782.75   17.98
  -7  -5   0  705.52   12.95
  -7  -5   0  698.92   10.11
  -7   5   0  738.26   12.76
  -7   5   0  754.71   11.03
  -7  -5   0  675.88   10.49
  -7  -5   0  715.29   10.49
  -7  -5  -1  106.96    3.66
  -7  -5  -1  111.95    4.04
  -7  -5  -1  117.20    3.98
  -7  -5  -1  112.34    4.21
  -7   5  -1  114.00    5.13
  -7   5  -1  117.85    4.22
  -7   5  -1  108.68    4.38
  -7  -5  -1  104.71    4.11
  -7   5  -2   16.46    2.44
  -7  -5  -2   18.39    1.75
  -7   5  -2   19.37    2.15
  -7  -5  -2   18.24    1.72
  -7  -5  -2   20.05    2.02
  -7  -5  -3  222.07    5.56
  -7   5  -3  225.48    7.61
  -7   5  -3  217.80    5.63
  -7   5  -3  222.75    6.73
  -7  -5  -3  228.83    5.58
  -7  -5  -3  223.20    6.29
  -7  -5  -3  229.24    6.03
  -7   5  -4  316.18    8.29
  -7   5  -4  297.61    8.94
  -7   5  -4  299.12    6.71
  -7  -5  -4  309.71    7.56
  -7  -5  -4  309.93    6.61
  -7   5  -5  256.73    7.65
  -7  -5  -5  280.59    6.21
  -7   5  -5  266.99    8.63
  -7  -5  -5  269.51    7.08
  -7   5  -5  272.85    6.43
  -7   5  -6  938.77   15.29
  -7  -5  -6  978.97   12.06
  -7  -5  -6  991.45   12.29
  -7   5  -6  945.71   16.88
  -7   5  -6  983.26   12.77
  -7  -5  -6  996.21   14.09
  -7   5  -7  613.89   12.25
  -7   5  -7  644.89   10.09
  -7  -5  -7  626.54    9.03
  -7   5  -8  232.23    7.96
  -7   5  -8  250.38    7.67
  -7   5  -8  245.70    6.03
  -7   5  -9   38.17    3.51
  -7   5  -9   40.28    3.40
  -7   5  -9   43.18    3.32
  -7   5  -9   44.93    2.60
  -7   5 -10   13.89    1.58
  -7   5 -10    9.08    1.77
  -7   5 -10   11.69    1.86
  -7   5 -11   83.78    3.06
  -7   5 -11   79.12    3.93
  -7   5 -11   85.50    3.97
  -7   5 -12  118.85    4.24
  -7   5 -12  119.50    3.27
  -7   5 -13  424.30    5.54
  -7  -6  18    3.33    0.49
  -7  -6  17   12.34    0.97
  -7  -6  16    3.53    0.78
  -7  -6  15  459.85    6.77
  -7  -6  14  170.81    5.64
  -7  -6  13  356.49    9.05
  -7  -6  12  100.62    3.64
  -7  -6  12  110.83    5.50
  -7  -6  11  160.97    4.68
  -7  -6  11  174.76    7.09
  -7  -6  10   23.82    2.01
  -7  -6  10   22.37    3.04
  -7  -6   9  422.75    7.91
  -7  -6   9  432.37   11.93
  -7  -6   8    9.83    1.27
  -7  -6   8   10.30    1.46
  -7  -6   8   10.24    2.52
  -7  -6   7 1453.41   15.18
  -7  -6   7 1453.90   23.00
  -7  -6   6  472.75    8.41
  -7  -6   6  458.32    7.97
  -7  -6   5  532.30    8.87
  -7  -6   5  543.33    8.88
  -7  -6   4  918.10   11.79
  -7  -6   4  940.21   12.35
  -7  -6   3   73.40    4.69
  -7  -6   3   79.18    3.46
  -7   6   3   82.38    4.61
  -7   6   2   24.33    2.29
  -7  -6   2   28.97    2.96
  -7  -6   2   23.52    1.96
  -7  -6   2   26.32    2.17
  -7  -6   1  486.25   11.18
  -7  -6   1  490.30    8.92
  -7   6   1  517.35   10.41
  -7  -6   1  523.31    9.03
  -7  -6   0  254.94    6.12
  -7   6   0  256.53    7.40
  -7  -6   0  242.86    7.51
  -7  -6   0  244.94    5.97
  -7  -6   0  247.07    6.32
  -7   6  -1   29.62    2.77
  -7  -6  -1   32.20    2.45
  -7  -6  -1   33.77    2.31
  -7  -6  -1   28.35    2.58
  -7  -6  -1   38.28    2.45
  -7  -6  -1   35.02    2.58
  -7   6  -2  263.66    7.95
  -7   6  -2  259.96    5.96
  -7  -6  -2  260.99    6.05
  -7  -6  -2  248.73    6.07
  -7  -6  -2  266.67    6.58
  -7  -6  -2  247.41    6.64
  -7  -6  -3  957.07   13.68
  -7  -6  -3  943.00   11.77
  -7   6  -3  936.71   12.05
  -7   6  -3  944.07   15.86
  -7  -6  -3  983.06   13.03
  -7   6  -3  940.27   13.89
  -7  -6  -3  943.19   12.50
  -7  -6  -4   35.74    2.40
  -7   6  -4   34.29    3.16
  -7   6  -4   39.20    2.41
  -7   6  -4   28.94    2.56
  -7  -6  -4   31.97    2.55
  -7  -6  -5   18.36    1.80
  -7   6  -5   16.94    2.44
  -7   6  -5   22.37    2.33
  -7   6  -5   23.44    1.97
  -7  -6  -6   40.81    2.39
  -7   6  -6   39.62    3.45
  -7  -6  -6   36.61    2.19
  -7   6  -6   35.86    2.37
  -7  -6  -6   37.99    2.76
  -7   6  -6   41.21    3.08
  -7   6  -7  412.24    9.37
  -7   6  -7  398.70   10.22
  -7   6  -7  428.87    7.61
  -7   6  -8    1.33    1.27
  -7   6  -8    2.25    1.23
  -7   6  -9  883.75   10.87
  -7   6  -9  840.27   14.81
  -7   6  -9  849.53   13.03
  -7   6 -10  364.33    6.24
  -7   6 -10  352.34    8.27
  -7   6 -10  342.89    7.55
  -7   6 -11   61.13    2.33
  -7   6 -11   69.68    3.17
  -7   6 -12  310.07    4.55
   7  -7 -17  475.23    4.90
   7  -7 -16   15.71    1.07
   7  -7 -15   98.50    2.75
  -7  -7  15  106.06    2.78
  -7  -7  14   12.12    1.19
  -7  -7  13   30.35    1.82
  -7  -7  13   32.91    2.51
  -7  -7  13   25.33    1.39
  -7  -7  12  320.11    5.99
  -7  -7  12  349.82    8.52
  -7  -7  11  342.45    6.45
  -7  -7  11  370.45    9.36
  -7  -7  10   12.39    2.23
  -7  -7  10    5.12    1.10
  -7  -7   9    2.05    0.82
  -7  -7   9    1.80    1.59
  -7  -7   9    3.48    1.04
  -7  -7   8   79.38    3.06
  -7  -7   8   89.58    3.45
  -7  -7   8   84.92    5.07
  -7  -7   7  234.27    5.46
  -7  -7   7  239.40    8.51
  -7  -7   6  853.31   11.06
  -7  -7   6  833.84   11.15
  -7  -7   5   17.93    1.79
  -7  -7   5   19.11    1.68
  -7  -7   5   17.27    2.61
  -7  -7   4   61.09    3.07
  -7  -7   4   53.27    4.04
  -7  -7   3  725.71   10.68
  -7  -7   3  726.58   14.30
  -7  -7   3  791.62   11.35
  -7   7   3  804.56   14.10
  -7  -7   2  145.37    4.69
  -7  -7   2  149.65    4.75
  -7  -7   2  156.61    4.99
  -7  -7   1  487.01   10.88
  -7  -7   1  501.94    9.09
  -7  -7   0   15.89    1.81
  -7  -7   0   15.71    1.82
  -7  -7   0   14.35    2.03
  -7  -7   0   11.60    1.49
  -7   7   0   13.74    1.92
  -7  -7  -1   42.69    2.67
  -7  -7  -1   39.17    2.70
  -7  -7  -1   40.21    2.55
  -7  -7  -1   43.47    2.52
  -7   7  -1   39.83    3.05
  -7   7  -2  438.36    9.88
  -7  -7  -2  444.53    8.34
  -7  -7  -2  404.66    8.47
  -7  -7  -2  435.67    8.12
  -7  -7  -2  390.46    9.38
  -7  -7  -2  413.91    7.36
  -7   7  -3  606.82   11.94
  -7  -7  -3  594.43    9.60
  -7  -7  -3  591.06   10.35
  -7  -7  -3  599.61    9.53
  -7  -7  -4  414.09    7.69
  -7   7  -4  405.45    9.84
  -7  -7  -4  402.01    8.40
  -7  -7  -5  198.72    5.77
  -7   7  -5  208.23    5.95
  -7  -7  -5  213.70    5.30
  -7   7  -5  213.38    7.04
  -7   7  -5  206.94    4.89
  -7  -7  -6   21.19    2.04
  -7   7  -6   22.75    2.12
  -7   7  -6   21.72    1.69
  -7   7  -6   21.06    2.47
  -7  -7  -6   21.67    1.77
  -7   7  -7  634.77   10.45
  -7   7  -7  631.48    8.32
  -7   7  -7  636.76   12.02
  -7   7  -8  462.28    9.72
  -7   7  -8  458.68    8.48
  -7   7  -9   92.48    4.06
  -7   7  -9   90.32    2.89
  -7   7  -9   91.63    4.33
  -7   7  -9   91.10    3.54
  -7   7 -10   62.74    2.17
  -7   7 -11   28.65    1.26
  -7  -8  15   17.49    0.90
   7  -8 -15   15.32    0.88
  -7  -8  14  132.11    2.76
   7  -8 -14  118.52    2.67
  -7  -8  13   20.42    1.08
   7  -8 -13   20.32    1.30
   7  -8 -12  164.74    3.67
  -7  -8  12  160.85    3.38
  -7  -8  12  172.81    3.75
  -7  -8  11  219.43    6.19
  -7  -8  11  198.39    4.23
  -7  -8  10  436.84    6.05
   7  -8 -10  456.37    6.65
  -7  -8   9  104.89    4.85
  -7  -8   9   87.61    2.82
  -7  -8   8   69.55    4.13
  -7  -8   8   66.11    2.63
  -7  -8   7    8.41    1.85
  -7  -8   7    4.92    1.03
  -7  -8   6  163.06    4.49
  -7  -8   5  189.85    6.91
  -7  -8   5  194.47    5.10
  -7  -8   4   99.27    5.02
  -7  -8   4  109.93    3.95
  -7  -8   4  101.14    3.58
  -7  -8   3    1.35    1.05
  -7  -8   3    1.80    1.40
  -7  -8   3    1.84    1.11
  -7  -8   2 2440.40   22.19
  -7  -8   2 2362.13   26.24
  -7  -8   2 2601.81   22.25
  -7   8   2 2590.66   26.91
  -7  -8   1    3.65    1.09
  -7  -8   1    3.59    1.18
  -7  -8   0    2.99    0.97
  -7  -8   0    3.29    1.16
  -7  -8   0    3.48    1.18
  -7  -8  -1    9.22    1.47
  -7  -8  -1    8.73    1.72
  -7  -8  -1   10.29    1.54
  -7  -8  -2   11.15    1.59
  -7  -8  -2   13.18    1.59
  -7   8  -2    8.58    1.55
  -7  -8  -2   12.22    1.79
  -7  -8  -2   11.41    1.51
  -7   8  -3  474.64    9.52
  -7  -8  -3  467.24    7.72
  -7  -8  -3  487.39    8.18
  -7  -8  -3  461.36    8.54
  -7  -8  -4  947.17   11.50
  -7   8  -4  932.85   13.71
  -7  -8  -5   77.26    3.28
  -7   8  -5   81.28    3.91
  -7  -8  -5   82.09    3.10
  -7   8  -6   11.81    1.71
  -7   8  -7  153.41    4.97
  -7   8  -7  156.96    5.79
  -7   8  -7  144.83    3.52
  -7   8  -8  142.18    3.17
  -7   8  -9   31.80    1.31
  -7  -9  12  280.00    3.71
  -7  -9  11    1.08    0.54
  -7  -9  10   29.17    1.28
  -7  -9  10   31.81    1.59
  -7  -9   9   33.46    1.57
  -7  -9   8   57.20    2.20
  -7  -9   7   33.07    1.82
  -7  -9   6 1218.33   12.45
  -7  -9   5  282.80    5.65
  -7  -9   5  291.57    5.73
  -7  -9   4   95.27    3.34
  -7  -9   4   85.83    2.98
  -7  -9   4   96.45    3.31
  -7  -9   3  355.87    6.60
  -7  -9   3  352.97    6.31
  -7  -9   2  241.71    5.10
  -7  -9   2  227.03    5.18
  -7  -9   1   84.47    3.22
  -7  -9   1   81.84    4.12
  -7  -9   1   86.20    3.24
  -7  -9   0  110.58    4.59
  -7  -9   0  121.48    3.75
  -7  -9   0  113.80    3.78
  -7  -9  -1  202.27    5.84
  -7  -9  -1  233.52    5.09
  -7  -9  -1  214.41    5.18
  -7   9  -1  238.41    7.01
  -7  -9  -2  696.43    8.76
  -7   9  -2  713.74   12.43
  -7  -9  -3   63.38    2.78
  -7   9  -4  208.04    6.42
  -7  -9  -4  182.00    4.46
  -7   9  -5  180.91    5.81
  -7   9  -6    8.15    0.79
  -7 -10  10  124.78    2.30
  -7 -10   9  495.79    5.08
  -7 -10   9  612.12    6.07
  -7 -10   8   11.71    0.86
  -7 -10   8   11.62    0.95
  -7 -10   7   50.75    1.80
  -7 -10   6   35.94    1.64
  -7 -10   6   34.34    1.63
  -7 -10   5    3.90    1.14
  -7 -10   5    3.07    0.75
  -7 -10   5    3.54    0.78
  -7 -10   4    4.42    0.78
  -7 -10   4    4.86    0.71
  -7 -10   4    4.64    0.89
  -7 -10   3  120.80    2.99
  -7 -10   3  131.73    4.45
  -7 -10   2  118.71    4.15
  -7 -10   2  120.09    3.08
  -7 -10   1  277.08    6.14
  -7 -10   1  271.48    4.83
  -7 -10   0  104.40    2.97
  -7 -10   0  109.77    2.91
  -7 -10  -1   58.12    2.22
  -7 -10  -2   37.12    1.73
  -7 -10  -3    4.34    0.73
  -8   0  20  412.58    4.99
   8   0 -19    0.41    0.68
  -8   0  19    1.65    0.68
   8   0 -18  162.71    4.45
  -8   0  18  173.17    4.08
   8   0 -17    1.58    0.98
  -8   0  17    1.09    0.94
   8   0 -16   33.99    2.46
   8   0 -15    0.62    1.12
   8   0 -14   27.54    2.36
   8   0 -13    1.10    1.18
  -8   0  12 2303.24   21.73
   8   0 -12 2116.73   22.37
  -8   0  11    2.63    1.23
  -8   0  11    0.76    0.79
  -8   0  10  123.21    3.97
  -8   0  10  128.59    4.58
  -8   0   9    1.91    0.94
  -8   0   9    0.15    0.99
  -8   0   9    0.59    0.84
  -8   0   8   45.93    2.72
  -8   0   8   35.41    2.40
  -8   0   7    0.15    0.90
  -8   0   7    3.57    1.04
  -8   0   6 1874.87   19.27
  -8   0   5    2.50    0.98
  -8   0   4  289.92    6.59
  -8   0   3    1.14    0.91
  -8   0   2 2293.17   21.32
  -8   0   1    1.96    1.38
  -8   0   0   41.11    3.42
  -8   0  -1    3.03    1.03
  -8   0  -1    2.65    1.46
  -8   0  -2 2270.22   27.13
  -8   0  -2 2267.66   21.04
  -8   0  -2 2329.61   23.22
  -8   0  -3   -0.11    1.18
  -8   0  -3    0.90    1.51
  -8   0  -3    3.49    1.60
  -8   0  -3    1.40    1.26
  -8   0  -3    0.91    1.00
  -8   0  -4 5898.10   41.58
  -8   0  -4 5586.57   48.74
  -8   0  -4 6001.32   42.06
  -8   0  -4 5828.07   46.76
  -8   0  -4 5701.23   40.51
  -8   0  -4 5739.74   44.31
  -8   0  -4 5960.84   42.04
  -8   0  -5    1.05    1.05
  -8   0  -5    2.15    1.34
  -8   0  -5    0.73    1.05
  -8   0  -5    5.09    1.69
  -8   0  -5    2.11    1.50
  -8   0  -6  131.75    4.64
  -8   0  -6  122.72    5.24
  -8   0  -6  133.51    4.45
  -8   0  -6  123.10    5.60
  -8   0  -7    0.69    1.42
  -8   0  -7    1.21    0.96
  -8   0  -7    1.38    1.12
  -8   0  -8  268.29    6.56
  -8   0  -8  247.84    7.40
  -8   0  -8  267.32    6.25
  -8   0  -8  260.94    7.97
  -8   0  -9    1.09    1.53
  -8   0  -9    0.67    1.14
  -8   0  -9    2.35    1.07
  -8   0  -9    3.82    1.57
  -8   0 -10  314.75    6.81
  -8   0 -10  281.66    7.63
  -8   0 -11    1.48    1.06
  -8   0 -11    4.65    1.80
  -8   0 -12  499.76    7.61
  -8   0 -12  454.18    8.70
  -8   0 -13    1.27    0.78
  -8   0 -14   68.13    2.03
   8  -1 -20    0.46    0.40
  -8   1  20    0.01    0.42
  -8  -1  20    0.19    0.43
  -8   1  19  113.31    2.85
  -8  -1  19  111.09    2.82
   8  -1 -19  109.01    3.24
   8   1 -19  111.65    3.24
  -8   1  18   17.90    1.44
  -8  -1  18   19.40    1.47
   8  -1 -18   19.23    1.63
   8   1 -18   20.60    1.67
  -8  -1  17  153.48    4.15
  -8   1  17  151.08    4.12
   8  -1 -17  149.36    4.57
   8   1 -17  139.81    4.42
  -8  -1  16  583.69    8.85
  -8   1  16  590.77    8.92
   8  -1 -16  566.77    9.69
   8   1 -16  561.94    9.60
   8  -1 -15  579.70   10.08
   8   1 -15  576.78    9.98
  -8  -1  14    5.66    1.07
   8  -1 -14    4.29    1.32
   8   1 -13    9.64    1.61
   8  -1 -13    8.38    1.60
  -8  -1  13    7.00    1.17
   8  -1 -12   80.82    3.94
   8   1 -12   76.03    3.81
  -8  -1  12   69.63    3.09
  -8  -1  12   79.75    3.65
  -8   1  12   76.98    3.61
  -8  -1  11  294.70    6.84
  -8   1  11  292.14    6.86
  -8  -1  10 2066.69   20.23
  -8   1  10 2024.40   20.12
  -8  -1  10 2050.51   20.27
  -8   1   9  621.38   10.04
  -8  -1   9  617.03   10.02
  -8  -1   9  602.79   10.01
  -8   1   9  624.13   10.22
  -8  -1   8  227.66    5.59
  -8  -1   8  234.57    5.95
  -8   1   8  236.72    5.94
  -8  -1   8  235.84    6.02
  -8   1   8  234.13    6.04
  -8  -1   7   52.58    2.79
  -8  -1   7   63.07    3.18
  -8   1   7   55.07    2.98
  -8  -1   7   57.15    2.97
  -8   1   7   59.14    3.01
  -8  -1   6  945.81   12.77
  -8   1   6  920.30   12.72
  -8  -1   5  432.14    8.12
  -8   1   5  419.63    8.13
  -8  -1   4    9.30    1.39
  -8   1   4   10.08    1.41
  -8   1   4    8.48    1.83
  -8   1   3  108.00    3.64
  -8  -1   3  110.37    4.04
  -8   1   3  108.64    4.14
  -8   1   3  102.72    5.03
  -8   1   2 2251.06   19.50
  -8   1   2 2292.13   26.44
  -8   1   1   61.98    2.73
  -8   1   0  523.11   11.97
  -8   1  -1  242.97    5.82
  -8   1  -1  240.64    7.09
  -8   1  -1  253.51    8.42
  -8  -1  -1  239.26    5.78
  -8  -1  -1  238.70    5.84
  -8   1  -1  244.12    5.86
  -8  -1  -2  229.34    6.57
  -8   1  -2  224.12    6.53
  -8   1  -2  222.39    5.79
  -8   1  -2  235.65    8.27
  -8   1  -2  223.83    6.97
  -8  -1  -2  228.77    5.75
  -8  -1  -2  227.15    5.72
  -8   1  -2  236.74    5.88
  -8   1  -3  457.54   11.65
  -8   1  -3  474.46    8.61
  -8  -1  -3  475.31    8.69
  -8  -1  -3  457.85    8.34
  -8  -1  -3  465.49    9.61
  -8   1  -3  460.05    9.56
  -8  -1  -4   99.08    4.62
  -8   1  -4   89.75    4.44
  -8   1  -4   94.05    4.91
  -8   1  -4   90.69    5.35
  -8  -1  -4   85.68    3.33
  -8  -1  -4   94.91    3.87
  -8  -1  -4   90.40    3.71
  -8  -1  -4   95.94    3.88
  -8   1  -4   93.11    3.85
  -8  -1  -5  182.88    4.91
  -8   1  -5  182.32    5.31
  -8   1  -5  178.47    6.68
  -8  -1  -5  186.05    5.43
  -8   1  -5  185.10    5.40
  -8   1  -5  184.34    6.84
  -8   1  -5  179.22    7.35
  -8  -1  -5  184.70    6.29
  -8   1  -5  181.42    6.25
  -8  -1  -5  182.90    5.21
  -8  -1  -5  195.17    5.58
  -8   1  -6   53.98    4.09
  -8  -1  -6   52.54    3.04
  -8   1  -6   51.48    3.00
  -8   1  -6   49.71    3.74
  -8  -1  -6   55.75    3.06
  -8  -1  -6   51.92    3.61
  -8   1  -6   53.95    3.65
  -8  -1  -6   51.85    2.68
  -8   1  -6   56.08    3.02
  -8  -1  -7    1.59    0.94
  -8   1  -7    2.64    1.11
  -8   1  -7    2.23    1.42
  -8  -1  -7    3.47    1.69
  -8   1  -7    5.02    1.78
  -8   1  -7    1.20    1.33
  -8  -1  -7    0.58    1.03
  -8   1  -7    2.52    1.24
  -8   1  -8  526.84   11.62
  -8  -1  -8  575.78    9.72
  -8   1  -8  580.47    9.72
  -8  -1  -8  527.78   10.82
  -8   1  -8  538.05   10.93
  -8  -1  -8  551.31    8.70
  -8   1  -8  574.63    9.56
  -8   1  -8  562.84    8.96
  -8   1  -9  458.30   10.59
  -8  -1  -9  512.29    8.98
  -8   1  -9  506.76    8.95
  -8  -1  -9  467.32    9.99
  -8   1  -9  470.99   10.06
  -8   1  -9  498.00    8.70
  -8   1  -9  485.03    8.07
  -8  -1 -10   61.45    3.67
  -8   1 -10   64.98    3.76
  -8  -1 -10   65.93    3.18
  -8   1 -10   67.56    3.19
  -8   1 -10   62.16    3.79
  -8   1 -10   63.60    3.04
  -8  -1 -11    3.34    1.71
  -8   1 -11    4.01    1.76
  -8  -1 -11    1.32    1.01
  -8   1 -11    1.31    1.01
  -8  -1 -12   52.18    3.11
  -8   1 -12   53.98    3.21
  -8  -1 -12   48.51    2.37
  -8   1 -12   48.20    2.35
  -8   1 -13   25.96    1.62
  -8  -1 -13   25.96    1.62
  -8  -1 -14  396.04    4.93
  -8   2  20   24.52    1.02
  -8   2  19  248.86    4.01
  -8  -2  19  253.21    4.04
   8  -2 -18   28.22    1.84
   8   2 -18   25.15    1.70
  -8   2  18   25.37    1.54
  -8  -2  18   24.06    1.51
  -8  -2  17   96.52    2.69
   8   2 -17  104.34    3.63
   8  -2 -17  108.20    3.73
  -8  -2  17  106.67    3.28
  -8   2  17  110.10    3.34
  -8  -2  16   28.99    1.74
   8  -2 -16   28.76    2.21
   8   2 -16   26.96    2.09
  -8  -2  16   29.44    1.99
  -8   2  16   31.05    2.04
  -8  -2  15  746.62    9.64
   8  -2 -15  791.40   11.75
   8   2 -15  761.58   11.41
  -8  -2  15  794.01   10.69
  -8   2  15  805.32   10.77
  -8  -2  14  165.61    4.50
   8  -2 -14  166.03    5.25
   8   2 -14  164.60    5.20
  -8   2  14  176.65    5.03
  -8  -2  13   82.96    3.29
   8  -2 -13   81.52    3.81
   8   2 -13   79.02    3.68
  -8  -2  13   88.67    3.67
  -8   2  13   88.48    3.65
  -8  -2  12  292.45    6.40
   8  -2 -12  309.55    7.44
   8   2 -12  308.94    7.33
  -8  -2  12  323.66    7.07
  -8   2  12  330.48    7.16
  -8  -2  11   57.47    2.92
   8  -2 -11   58.28    3.29
   8   2 -11   69.54    3.53
  -8  -2  11   57.77    3.03
  -8   2  11   59.89    3.09
  -8  -2  10 1059.55   13.48
  -8   2  10 1033.35   13.39
  -8  -2   9  335.49    7.10
  -8  -2   9  350.46    7.39
  -8   2   9  354.00    7.53
  -8   2   9  349.17    7.30
  -8  -2   9  343.58    7.23
  -8  -2   8  731.68   10.75
  -8   2   8  727.95   10.78
  -8  -2   8  714.55   10.89
  -8   2   8  743.36   11.15
  -8  -2   8  722.20   10.65
  -8  -2   7  889.09   11.94
  -8   2   7  883.37   11.95
  -8  -2   7  906.63   12.41
  -8   2   7  909.75   12.60
  -8  -2   7  906.53   11.98
  -8   2   6  292.85    6.51
  -8  -2   6  288.81    6.45
  -8  -2   6  295.35    6.56
  -8   2   6  320.03    7.26
  -8  -2   6  329.32    7.25
  -8  -2   6  284.35    6.02
  -8  -2   5  387.07    7.53
  -8   2   5  401.01    9.70
  -8  -2   5  398.94    7.71
  -8   2   5  388.63    7.74
  -8   2   4    2.11    0.88
  -8   2   4    6.93    1.71
  -8   2   4    9.83    1.40
  -8  -2   4    3.38    1.06
  -8   2   3  339.15    9.23
  -8  -2   3  347.69    7.18
  -8   2   3  342.17    7.19
  -8   2   3  345.12    6.76
  -8   2   2  209.37    5.16
  -8   2   2  209.56    7.36
  -8   2   1 1311.57   14.22
  -8  -2   1 1367.85   15.18
  -8   2   1 1327.54   19.62
  -8   2   0  399.39    7.09
  -8   2   0  402.13    7.53
  -8  -2   0  418.84    7.89
  -8  -2   0  413.88    7.78
  -8   2   0  415.06    9.10
  -8  -2  -1   12.32    1.62
  -8   2  -1   12.69    1.57
  -8   2  -1   14.06    1.44
  -8   2  -1   15.44    2.47
  -8  -2  -1   18.51    1.79
  -8   2  -1   16.67    2.13
  -8  -2  -2  573.88    9.33
  -8   2  -2  596.00   11.49
  -8   2  -2  579.33   13.26
  -8   2  -2  595.88    9.65
  -8   2  -2  570.40   11.87
  -8  -2  -3   13.38    1.61
  -8   2  -3   14.70    2.22
  -8  -2  -3   15.79    1.76
  -8   2  -3   11.83    1.59
  -8   2  -3   12.12    2.01
  -8   2  -3   13.60    2.50
  -8  -2  -3   15.84    2.30
  -8   2  -3   11.43    1.89
  -8  -2  -3   14.85    1.69
  -8   2  -3   13.48    1.65
  -8  -2  -3   15.12    1.81
  -8  -2  -4  638.65   10.11
  -8   2  -4  637.85   10.11
  -8  -2  -4  624.82    9.73
  -8  -2  -4  642.97   10.26
  -8   2  -4  623.21   12.82
  -8  -2  -4  640.38   11.44
  -8   2  -4  652.48   11.51
  -8   2  -4  611.69   12.33
  -8   2  -5  822.72   14.68
  -8  -2  -5  879.14   12.20
  -8   2  -5  866.55   12.08
  -8  -2  -5  875.41   12.21
  -8  -2  -5  833.31   11.39
  -8  -2  -5  867.79   13.64
  -8   2  -5  858.25   13.57
  -8   2  -5  866.45   12.21
  -8   2  -5  832.34   15.11
  -8   2  -6  114.79    4.36
  -8  -2  -6  124.69    4.38
  -8   2  -6  105.30    5.30
  -8  -2  -6  117.50    4.30
  -8   2  -6  111.47    4.17
  -8  -2  -6  110.78    4.92
  -8   2  -6  112.72    4.92
  -8  -2  -7  149.97    5.68
  -8   2  -7  152.66    5.75
  -8   2  -7  154.11    6.32
  -8   2  -7  154.64    4.99
  -8   2  -7  146.56    6.58
  -8  -2  -7  158.53    4.86
  -8  -2  -7  160.78    4.98
  -8   2  -7  157.09    4.93
  -8   2  -8  224.29    7.58
  -8   2  -8  248.78    6.29
  -8  -2  -8  231.23    6.95
  -8   2  -8  243.39    7.17
  -8   2  -8  225.63    7.48
  -8  -2  -8  252.20    6.20
  -8   2  -8  255.20    6.16
  -8   2  -9   46.84    3.36
  -8  -2  -9   49.42    3.40
  -8   2  -9   45.69    2.78
  -8   2  -9   50.04    2.68
  -8  -2  -9   44.26    2.67
  -8   2  -9   43.51    2.63
  -8   2  -9   45.78    3.45
  -8  -2 -10   59.25    3.57
  -8   2 -10   57.52    3.54
  -8   2 -10   56.30    2.89
  -8   2 -10   53.40    3.54
  -8   2 -10   57.35    2.74
  -8  -2 -10   57.50    2.86
  -8   2 -10   56.37    2.81
  -8  -2 -11  416.84    7.08
  -8   2 -11  420.63    7.05
  -8  -2 -11  387.47    8.10
  -8   2 -11  406.29    8.28
  -8   2 -11  393.15    8.75
  -8   2 -11  416.34    6.80
  -8  -2 -12   65.26    2.56
  -8   2 -12   64.35    2.52
  -8  -2 -12   69.29    3.34
  -8   2 -13  243.21    4.26
  -8  -2 -13  232.88    4.23
   8  -3 -19   81.88    1.94
  -8   3  19   84.20    1.95
   8  -3 -18   52.67    1.86
   8  -3 -18   63.85    2.39
  -8  -3  18   55.69    1.78
  -8   3  18   59.72    2.00
   8  -3 -17   22.59    1.43
   8  -3 -17   25.48    1.77
   8   3 -17   25.39    1.70
  -8  -3  17   23.75    1.43
  -8   3  17   25.32    1.55
  -8  -3  17   23.71    1.50
   8  -3 -16   38.53    2.30
   8   3 -16   36.98    2.20
  -8  -3  16   41.69    2.06
  -8  -3  16   39.76    2.08
  -8   3  16   39.36    2.07
   8  -3 -15  569.75    9.30
   8   3 -15  549.91    8.95
  -8  -3  15  546.31    8.10
  -8  -3  15  569.55    8.40
  -8   3  15  579.01    8.47
   8  -3 -14  363.90    7.50
   8   3 -14  367.79    7.47
  -8  -3  14  358.18    6.72
  -8  -3  14  375.61    6.98
  -8   3  14  369.31    6.97
   8  -3 -13  328.79    7.31
   8   3 -13  319.94    7.05
  -8  -3  13  332.80    6.73
  -8  -3  13  344.58    6.90
  -8   3  13  350.14    6.95
   8  -3 -12   73.79    3.55
   8   3 -12   71.41    3.41
  -8  -3  12   73.63    3.26
  -8  -3  12   70.72    3.22
  -8   3  12   76.37    3.34
   8  -3 -11  118.04    4.47
   8   3 -11  120.21    4.44
  -8   3  11  131.57    4.37
  -8  -3  11  125.39    4.25
  -8  -3  11  120.93    4.20
  -8  -3  10  932.91   12.24
  -8   3  10  933.37   12.31
  -8  -3  10  924.96   12.42
  -8  -3   9  233.32    5.80
  -8   3   9  230.17    5.80
  -8  -3   9  227.22    5.87
  -8  -3   8  106.66    4.06
  -8  -3   8  106.90    4.03
  -8   3   8  103.26    4.00
  -8  -3   8   94.72    3.72
  -8   3   8   96.91    3.77
  -8  -3   8   85.97    3.23
  -8  -3   7  264.08    6.26
  -8   3   7  267.20    6.13
  -8  -3   7  265.99    6.11
  -8  -3   7  252.26    5.63
  -8  -3   6   75.87    3.12
  -8   3   6   81.40    3.37
  -8  -3   6   83.34    3.40
  -8   3   6   84.02    4.36
  -8  -3   6   73.16    2.90
  -8  -3   6   84.66    3.47
  -8   3   6   86.66    3.57
  -8  -3   5 1067.41   13.16
  -8   3   5 1050.80   13.09
  -8  -3   5  999.27   12.44
  -8   3   5 1034.13   12.73
  -8  -3   5 1009.58   12.60
  -8   3   5 1088.00   16.50
  -8   3   5 1101.66   13.76
  -8  -3   5  997.39   11.89
  -8  -3   5 1065.14   13.33
  -8   3   4 1950.82   23.62
  -8  -3   4 1891.51   17.92
  -8  -3   4 1911.23   18.85
  -8   3   4 1967.97   19.24
  -8  -3   4 1881.11   18.55
  -8   3   4 2012.84   19.33
  -8   3   4 1917.02   18.38
  -8  -3   4 1872.79   18.25
  -8   3   3  242.72    5.70
  -8  -3   3  234.49    5.61
  -8  -3   3  249.81    6.00
  -8  -3   3  240.01    5.68
  -8   3   3  258.82    8.12
  -8   3   3  251.57    6.02
  -8   3   2   82.00    3.21
  -8  -3   2   78.01    3.33
  -8   3   2   77.60    4.61
  -8   3   2   80.93    3.44
  -8  -3   1  206.30    5.53
  -8   3   1  197.70    5.18
  -8   3   1  194.01    5.08
  -8  -3   1  200.76    5.36
  -8   3   1  196.02    7.40
  -8   3   0   26.67    3.08
  -8  -3   0   27.39    2.21
  -8   3   0   29.57    2.53
  -8   3   0   29.39    2.10
  -8   3   0   28.32    2.78
  -8  -3   0   25.42    2.07
  -8  -3  -1 2006.03   19.79
  -8   3  -1 1968.84   22.14
  -8  -3  -1 1953.64   19.14
  -8   3  -1 1996.56   18.92
  -8   3  -1 1976.38   23.45
  -8   3  -2  681.09   10.06
  -8   3  -2  684.92   13.25
  -8  -3  -2  666.80   10.13
  -8  -3  -2  682.04   10.19
  -8   3  -2  689.17   12.48
  -8  -3  -2  700.43   10.23
  -8   3  -2  700.94   10.33
  -8   3  -2  678.67   14.87
  -8   3  -3   32.46    3.50
  -8  -3  -3   32.98    2.25
  -8  -3  -3   32.28    2.46
  -8   3  -3   36.99    3.04
  -8  -3  -3   37.00    2.41
  -8   3  -3   32.65    2.27
  -8   3  -4  509.24   11.78
  -8   3  -4  509.10   11.09
  -8   3  -4  497.64   12.95
  -8   3  -4  542.79    9.49
  -8   3  -4  533.55    8.96
  -8  -3  -4  531.44    8.95
  -8  -3  -4  549.47    9.52
  -8  -3  -4  514.55    8.54
  -8   3  -5   42.23    3.97
  -8   3  -5   42.58    3.44
  -8   3  -5   40.46    2.57
  -8  -3  -5   47.65    2.71
  -8   3  -5   40.35    3.53
  -8   3  -5   40.19    2.70
  -8  -3  -5   40.80    2.35
  -8  -3  -5   45.11    2.74
  -8  -3  -5   45.66    3.22
  -8   3  -5   47.28    3.22
  -8   3  -6  321.76   10.28
  -8   3  -6  330.73    9.67
  -8   3  -6  344.81    9.32
  -8  -3  -6  370.17    7.36
  -8   3  -6  372.25    7.38
  -8   3  -6  382.80    7.97
  -8  -3  -6  384.96    7.63
  -8  -3  -6  369.78    8.57
  -8   3  -6  377.21    8.66
  -8   3  -7  105.14    5.74
  -8  -3  -7  118.43    4.11
  -8   3  -7  113.43    5.56
  -8  -3  -7  118.15    4.14
  -8   3  -7  114.95    4.07
  -8  -3  -7  124.45    5.03
  -8   3  -7  124.69    4.98
  -8   3  -7  106.25    5.25
  -8   3  -8   48.13    3.65
  -8   3  -8   47.12    3.79
  -8  -3  -8   58.57    3.58
  -8   3  -8   57.53    3.51
  -8  -3  -8   49.79    2.68
  -8   3  -8   51.59    2.73
  -8   3  -9  674.25   11.26
  -8  -3  -9  685.01    9.70
  -8   3  -9  688.48    9.69
  -8   3  -9  691.44   10.08
  -8  -3 -10  723.45    9.57
  -8   3 -10  720.05    9.51
  -8  -3 -10  715.24   11.10
  -8   3 -10  735.08   11.33
  -8   3 -10  738.43    9.90
  -8   3 -11   61.42    3.43
  -8   3 -11   67.62    2.71
  -8   3 -11   63.78    2.53
  -8   3 -12  245.06    4.53
  -8   3 -12  236.12    4.28
  -8  -4  18   73.15    1.99
  -8  -4  17    5.58    0.83
   8  -4 -17    4.08    0.67
  -8  -4  16   62.70    2.44
  -8   4  15   75.38    2.67
  -8  -4  15   72.29    2.83
   8  -4 -14 1011.55   12.27
  -8  -4  14  992.19   11.74
  -8   4  14  984.61   11.12
   8  -4 -13   97.23    3.74
  -8  -4  13   91.73    3.51
  -8   4  13   95.17    3.33
  -8  -4  13   95.30    3.34
   8  -4 -12  159.95    4.78
  -8  -4  12  161.31    4.81
  -8   4  12  160.76    4.45
  -8  -4  12  162.05    4.46
   8  -4 -11  130.22    4.38
  -8  -4  11  126.69    4.04
  -8  -4  11  128.83    4.38
   8  -4 -10   65.66    3.22
  -8  -4  10   68.08    3.29
  -8  -4  10   61.92    2.88
  -8  -4  10   60.59    2.67
  -8  -4   9  151.42    4.43
  -8  -4   9  119.93    3.84
  -8  -4   8 1762.50   17.12
  -8  -4   8 1716.55   16.92
  -8  -4   7    2.02    0.96
  -8  -4   7    1.23    0.92
  -8  -4   7    3.72    1.16
  -8  -4   7    0.73    0.75
  -8  -4   6  346.15    6.96
  -8  -4   6  366.48    7.57
  -8   4   6  357.96    8.91
  -8  -4   6  333.16    6.62
  -8  -4   6  342.83    6.52
  -8  -4   5   83.12    3.45
  -8  -4   5   78.92    3.54
  -8  -4   5   71.11    3.03
  -8   4   5   84.65    4.55
  -8   4   5   77.50    3.53
  -8  -4   5   73.22    3.14
  -8  -4   4   50.16    2.68
  -8   4   4   82.30    4.63
  -8  -4   4   72.03    3.01
  -8  -4   4   50.56    2.76
  -8   4   4   52.63    2.92
  -8  -4   3   61.34    3.08
  -8  -4   3   59.40    2.99
  -8   4   3   65.11    4.26
  -8   4   3   66.25    3.29
  -8   4   2  164.68    4.99
  -8  -4   2  157.42    6.60
  -8   4   2  175.35    6.95
  -8  -4   2  179.43    5.19
  -8  -4   1  582.40   12.32
  -8   4   1  610.52   11.84
  -8   4   1  602.41   13.36
  -8  -4   1  605.85    9.90
  -8   4   1  604.88    9.91
  -8  -4   1  611.73   10.07
  -8   4   0 2527.78   25.02
  -8  -4   0 2493.59   22.97
  -8   4   0 2421.08   29.42
  -8  -4   0 2433.87   22.29
  -8   4   0 2486.88   26.57
  -8  -4   0 2452.03   23.06
  -8  -4  -1  143.40    4.50
  -8   4  -1  134.29    6.60
  -8  -4  -1  141.84    4.71
  -8  -4  -1  135.01    4.18
  -8  -4  -1  128.90    4.40
  -8   4  -1  136.12    5.78
  -8   4  -2  428.62   10.49
  -8  -4  -2  419.68    8.24
  -8  -4  -2  414.48    7.45
  -8  -4  -2  428.92    7.74
  -8   4  -2  447.12    9.80
  -8   4  -3   70.46    4.03
  -8  -4  -3   65.83    2.94
  -8   4  -3   65.01    4.25
  -8  -4  -3   65.75    2.95
  -8   4  -3   65.05    4.90
  -8   4  -4  118.22    6.46
  -8   4  -4  120.56    5.81
  -8  -4  -4  128.72    4.50
  -8  -4  -4  117.41    3.78
  -8   4  -4  123.70    5.38
  -8   4  -4  130.06    4.59
  -8  -4  -4  120.63    3.98
  -8   4  -5  106.94    6.13
  -8   4  -5  112.40    5.24
  -8  -4  -5  129.12    4.44
  -8   4  -5  125.10    4.50
  -8  -4  -5  116.37    3.88
  -8   4  -6 1125.04   19.94
  -8   4  -6 1186.96   17.54
  -8  -4  -6 1266.08   14.46
  -8   4  -6 1193.47   18.72
  -8   4  -6 1272.55   15.10
  -8  -4  -6 1248.82   13.77
  -8   4  -6 1248.47   13.67
  -8   4  -7   22.80    2.98
  -8   4  -7   21.38    2.57
  -8  -4  -7   24.40    1.92
  -8  -4  -7   21.87    1.79
  -8   4  -7   22.39    1.79
  -8   4  -7   26.36    2.19
  -8   4  -7   22.78    2.76
  -8   4  -8   18.52    2.50
  -8   4  -8   20.95    2.71
  -8   4  -8   26.08    2.21
  -8   4  -8   25.31    2.64
  -8   4  -8   20.23    1.69
  -8   4  -9   38.67    2.43
  -8   4  -9   36.32    2.98
  -8   4  -9   35.03    2.97
  -8   4  -9   39.63    2.40
  -8   4 -10  321.49    7.93
  -8   4 -10  309.69    7.78
  -8   4 -11    3.60    0.94
  -8   4 -12   31.82    1.57
  -8  -5  18  175.18    2.79
  -8  -5  17  389.29    5.16
  -8  -5  16   31.53    1.66
  -8  -5  15   92.23    4.10
  -8  -5  15   80.67    2.84
  -8  -5  14    4.70    1.10
  -8  -5  14    4.10    1.55
  -8  -5  13    4.97    1.18
  -8  -5  13    1.64    1.49
  -8  -5  12   64.09    3.04
  -8  -5  12   72.40    4.77
  -8  -5  11  253.55    5.20
  -8  -5  11  291.92    9.54
  -8  -5  10  666.10   10.30
  -8  -5  10  682.81   15.04
  -8  -5   9    3.39    1.18
  -8  -5   9    4.43    1.12
  -8  -5   8  137.28    4.65
  -8  -5   8  127.81    4.16
  -8  -5   7    6.07    1.30
  -8  -5   7    3.54    0.97
  -8  -5   7    5.98    1.26
  -8  -5   7    5.49    2.00
  -8  -5   6    4.25    1.18
  -8  -5   6    7.42    1.40
  -8  -5   6    3.78    1.90
  -8  -5   5    6.91    2.12
  -8  -5   5    5.98    1.26
  -8   5   5    9.27    1.84
  -8  -5   5    8.10    1.43
  -8  -5   5   10.16    1.50
  -8  -5   4 1105.71   13.48
  -8   5   4 1136.46   17.41
  -8  -5   4 1128.67   13.94
  -8  -5   3 1776.10   18.21
  -8   5   3 1819.69   23.23
  -8  -5   2   28.08    2.22
  -8   5   2   29.10    3.14
  -8  -5   2   26.60    2.22
  -8  -5   2   25.68    2.87
  -8   5   1  663.08   14.15
  -8  -5   1  683.88   10.74
  -8   5   1  671.64   12.48
  -8  -5   1  689.89   10.85
  -8  -5   0    5.66    1.31
  -8   5   0    5.59    1.38
  -8  -5   0    0.72    0.93
  -8  -5   0    1.58    1.01
  -8   5   0    3.17    1.44
  -8   5  -1    3.65    1.84
  -8  -5  -1    3.97    1.20
  -8   5  -1    3.49    1.44
  -8  -5  -1    4.55    1.09
  -8  -5  -1    4.27    1.21
  -8   5  -1    5.40    1.43
  -8   5  -2  287.74    7.68
  -8  -5  -2  291.22    6.60
  -8   5  -2  281.43    8.42
  -8  -5  -2  274.82    5.84
  -8  -5  -2  273.87    6.74
  -8   5  -3  176.61    6.14
  -8  -5  -3  163.86    5.27
  -8   5  -3  168.89    5.09
  -8   5  -3  166.98    6.63
  -8   5  -4  411.61    9.53
  -8   5  -4  428.52    8.19
  -8  -5  -4  432.28    8.16
  -8   5  -4  408.84   10.50
  -8   5  -5    2.02    1.28
  -8   5  -5    1.66    1.69
  -8   5  -5    1.96    1.54
  -8  -5  -5    1.84    1.07
  -8   5  -5    0.87    1.07
  -8   5  -6  550.65    9.16
  -8  -5  -6  542.17    8.50
  -8   5  -7  147.80    5.63
  -8   5  -7  154.62    4.64
  -8   5  -8    2.35    1.06
  -8   5  -8    1.26    1.11
  -8   5  -8    3.18    1.57
  -8   5  -8    1.19    1.17
  -8   5  -9    3.21    1.27
  -8   5  -9    1.84    1.28
  -8   5  -9    1.64    0.98
  -8   5 -10  136.33    4.72
  -8   5 -10  128.64    4.66
   8  -6 -17   17.52    1.01
  -8  -6  17   17.45    0.96
  -8  -6  16    8.56    0.88
  -8  -6  15   26.86    1.55
  -8  -6  14   73.01    3.56
  -8  -6  13 1093.09   15.76
  -8  -6  12   16.24    1.61
  -8  -6  12   15.74    2.31
  -8  -6  12   12.39    1.17
  -8  -6  11    3.00    1.00
  -8  -6  11    2.72    0.81
  -8  -6  10    6.79    1.30
  -8  -6  10    6.71    1.96
  -8  -6  10    4.51    1.00
  -8  -6   9    2.47    1.00
  -8  -6   9    2.43    1.02
  -8  -6   8   12.18    1.55
  -8  -6   8   13.76    1.41
  -8  -6   7 1046.31   12.87
  -8  -6   7 1075.31   13.18
  -8  -6   6    1.20    1.04
  -8  -6   6    0.93    0.94
  -8  -6   6    0.63    1.61
  -8  -6   5  183.65    5.09
  -8  -6   5  194.02    5.39
  -8  -6   4  571.94    9.37
  -8   6   4  566.37   11.77
  -8   6   3  211.83    7.38
  -8  -6   3  202.29    5.63
  -8  -6   3  215.61    5.76
  -8  -6   3  195.01    7.35
  -8   6   2  147.44    6.40
  -8  -6   2  146.06    4.78
  -8  -6   2  146.99    4.85
  -8  -6   1  963.27   12.17
  -8  -6   1  928.32   15.39
  -8  -6   1  927.26   12.31
  -8   6   1 1009.62   17.48
  -8  -6   1 1024.42   13.54
  -8  -6   1 1031.23   13.37
  -8  -6   0  305.57    6.21
  -8  -6   0  280.74    7.68
  -8   6   0  321.03    8.46
  -8   6   0  306.97    9.65
  -8  -6   0  293.22    6.75
  -8  -6   0  328.76    7.12
  -8  -6  -1  817.50   11.89
  -8  -6  -1  795.43   11.19
  -8   6  -1  778.83   13.65
  -8   6  -1  779.28   10.86
  -8   6  -1  775.95   15.75
  -8   6  -2  330.92    8.85
  -8  -6  -2  318.67    6.67
  -8   6  -2  331.34    6.86
  -8  -6  -3  835.39   12.24
  -8   6  -3  842.47   14.68
  -8   6  -3  884.39   11.61
  -8   6  -3  854.03   13.10
  -8   6  -4    3.61    1.61
  -8  -6  -4    3.86    1.22
  -8   6  -4    1.61    1.14
  -8  -6  -4    0.57    0.96
  -8   6  -4    2.25    1.07
  -8   6  -5   90.34    5.42
  -8   6  -5   93.32    3.52
  -8  -6  -5   91.94    3.41
  -8   6  -5   88.74    4.17
  -8   6  -5   98.37    4.94
  -8   6  -6   36.02    2.73
  -8   6  -6   35.40    3.48
  -8   6  -6   38.29    2.29
  -8   6  -6   37.09    3.09
  -8   6  -7  525.23    9.83
  -8   6  -7  504.24   11.59
  -8   6  -7  541.64    8.10
  -8   6  -7  518.97   10.71
  -8   6  -8   51.11    2.35
  -8   6  -8   50.75    3.50
  -8   6  -8   52.70    3.02
  -8   6  -9   81.83    3.74
  -8   6  -9   79.41    2.76
  -8   6  -9   78.99    3.40
  -8   6 -10   49.84    1.97
  -8  -7  15    0.55    0.49
   8  -7 -15    0.99    0.49
  -8  -7  14   95.56    2.62
   8  -7 -14   87.22    2.47
  -8  -7  13  127.38    4.34
  -8  -7  13  116.64    3.14
  -8  -7  12  167.13    4.02
  -8  -7  12  146.03    3.30
  -8  -7  11  645.64   11.85
  -8  -7  11  583.04    8.12
  -8  -7  10   59.75    3.89
  -8  -7  10   55.99    2.58
  -8  -7  10   48.70    2.29
  -8  -7   9  149.41    6.19
  -8  -7   9  118.51    3.30
  -8  -7   9  137.65    4.02
  -8  -7   9  123.07    3.75
  -8  -7   8  363.11    6.75
  -8  -7   8  377.63    6.90
  -8  -7   7    1.18    1.03
  -8  -7   7    0.98    0.84
  -8  -7   6  729.61   10.05
  -8  -7   6  717.54   14.29
  -8  -7   5  408.32    7.47
  -8  -7   5  382.16   10.17
  -8  -7   4   10.61    1.52
  -8  -7   4   10.27    1.54
  -8  -7   4   12.10    2.13
  -8  -7   3  397.78    7.67
  -8  -7   3  398.39    7.76
  -8   7   3  407.05    9.75
  -8   7   2    0.12    1.33
  -8  -7   2    0.69    1.08
  -8  -7   2    2.36    1.14
  -8  -7   2    0.29    1.07
  -8  -7   2    2.23    0.93
  -8  -7   1  374.66    8.97
  -8  -7   1  428.49    7.95
  -8  -7   1  386.00    7.42
  -8   7   1  417.92   10.59
  -8  -7   0  122.12    4.33
  -8   7   0  121.37    5.88
  -8  -7   0  112.27    4.08
  -8  -7   0  126.06    4.16
  -8  -7  -1    7.03    1.23
  -8  -7  -1    7.27    1.38
  -8  -7  -1    8.97    1.62
  -8   7  -1    7.70    1.60
  -8   7  -1    7.05    2.09
  -8  -7  -1    9.57    1.49
  -8   7  -2  732.01   14.76
  -8   7  -2  752.41    9.68
  -8   7  -2  762.49   12.85
  -8   7  -3  775.94   15.13
  -8   7  -3  763.62    9.70
  -8  -7  -3  742.88   10.92
  -8  -7  -4   51.04    2.49
  -8   7  -4   53.41    4.03
  -8  -7  -4   50.51    2.77
  -8   7  -4   53.08    3.41
  -8   7  -4   52.34    2.43
  -8   7  -5    3.57    1.37
  -8   7  -5    1.81    0.88
  -8   7  -6   91.91    2.89
  -8   7  -6   91.78    4.82
  -8   7  -6   99.78    4.36
  -8   7  -7  428.45    9.54
  -8   7  -7  424.50    8.59
  -8   7  -8  586.37    7.31
  -8   7  -9   54.30    1.87
   8  -8 -13   20.30    0.99
  -8  -8  12  375.18    4.77
  -8  -8  11    9.26    0.94
  -8  -8  11   11.13    1.52
  -8  -8  10   29.74    1.64
  -8  -8  10   32.22    2.51
  -8  -8   9    5.27    1.46
  -8  -8   9    5.31    1.01
  -8  -8   9    4.33    0.80
  -8  -8   8  642.14    8.54
  -8  -8   8  611.89    7.80
  -8  -8   7  309.25    5.94
  -8  -8   7  302.10    5.57
  -8  -8   6    2.10    0.88
  -8  -8   6    4.38    1.47
  -8  -8   5   23.64    2.45
  -8  -8   5   24.79    1.91
  -8  -8   5   28.03    1.97
  -8  -8   4  146.92    5.65
  -8  -8   4  160.58    4.48
  -8  -8   4  159.19    4.44
  -8  -8   3    7.86    1.32
  -8  -8   3    7.06    1.28
  -8   8   2  375.36    8.72
  -8  -8   2  383.51    7.19
  -8  -8   2  383.64    6.95
  -8  -8   1   54.10    2.59
  -8  -8   1   57.41    2.64
  -8   8   1   60.31    3.71
  -8   8   0  116.46    5.19
  -8  -8   0  116.69    3.88
  -8  -8   0   96.91    4.28
  -8  -8   0  103.96    3.59
  -8  -8  -1   24.12    1.86
  -8  -8  -1   22.79    1.80
  -8   8  -1   19.25    2.48
  -8  -8  -2   36.48    2.22
  -8   8  -2   42.15    3.33
  -8  -8  -3  122.07    3.81
  -8  -8  -3  126.58    3.51
  -8   8  -4  153.87    5.82
  -8   8  -5   12.93    1.95
  -8   8  -7   79.18    2.18
  -8  -9  11    1.22    0.44
  -8  -9  10    3.66    0.63
  -8  -9   9  200.87    3.26
  -8  -9   9  226.33    3.92
  -8  -9   8  494.20    5.98
  -8  -9   8  504.52    6.52
  -8  -9   7   29.57    1.55
  -8  -9   6  422.00    6.15
  -8  -9   5  187.80    4.15
  -8  -9   5  194.41    4.27
  -8  -9   4  145.33    3.75
  -8  -9   4  155.57    3.84
  -8  -9   3   17.16    1.39
  -8  -9   3   13.91    1.79
  -8  -9   3   17.55    1.49
  -8  -9   2   24.17    1.48
  -8  -9   2   26.09    2.19
  -8  -9   1  132.06    4.42
  -8  -9   1  129.21    3.36
  -8  -9   0    1.37    0.73
  -8   9   0    2.44    1.09
  -8  -9  -1  323.49    5.48
  -8   9  -1  387.93    7.87
  -8  -9  -2  619.95    7.67
  -8 -10   7   57.65    1.66
  -8 -10   7   48.77    1.42
  -8 -10   6  168.64    2.99
  -8 -10   6  162.72    2.87
  -8 -10   5  304.51    4.20
  -8 -10   5  294.85    4.23
  -8 -10   4  181.41    3.31
  -8 -10   0    6.19    0.68
  -9   0  19    1.13    0.54
  -9   0  18   30.35    1.61
   9   0 -18   31.60    1.80
  -9   0  17    0.09    0.73
   9   0 -17    1.77    0.88
  -9   0  16    8.11    1.30
   9   0 -16    8.78    1.35
  -9   0  15    0.47    0.98
   9   0 -15    1.15    0.91
  -9   0  14  128.20    4.29
   9   0 -14  113.82    4.32
  -9   0  13    1.63    1.10
   9   0 -13    2.69    1.24
  -9   0  12  444.37    8.54
   9   0 -12  413.83    8.72
  -9   0  11    3.93    1.28
  -9   0  10  422.38    8.52
  -9   0   9    0.12    1.07
  -9   0   8  351.56    7.71
  -9   0   7    1.30    1.10
  -9   0   7    1.67    1.03
  -9   0   7    1.88    0.99
  -9   0   6 2310.45   21.14
  -9   0   6 2312.45   22.42
  -9   0   6 2358.13   23.06
  -9   0   5    0.04    1.23
  -9   0   5    2.54    1.17
  -9   0   5    1.54    1.05
  -9   0   4  138.57    4.49
  -9   0   4  142.10    4.99
  -9   0   4  130.32    4.68
  -9   0   3   -0.36    1.15
  -9   0   3    1.88    0.88
  -9   0   3    2.15    1.05
  -9   0   2  539.40    8.77
  -9   0   2  541.73    9.29
  -9   0   1    1.40    1.07
  -9   0   1    2.66    1.17
  -9   0   0   45.29    2.71
  -9   0   0   40.31    2.68
  -9   0  -1    1.08    1.03
  -9   0  -2  274.19    6.71
  -9   0  -2  276.17    6.83
  -9   0  -3    0.22    1.21
  -9   0  -3    0.85    1.14
  -9   0  -3    1.03    1.13
  -9   0  -4  836.35   11.69
  -9   0  -4  869.50   12.55
  -9   0  -5    5.15    1.32
  -9   0  -5    7.81    2.19
  -9   0  -5    1.43    1.03
  -9   0  -6  227.45    5.69
  -9   0  -6  231.79    7.30
  -9   0  -6  236.86    6.26
  -9   0  -7    1.59    1.18
  -9   0  -7    1.31    1.06
  -9   0  -8 1445.32   15.85
  -9   0  -8 1384.59   14.59
  -9   0  -9    0.92    1.07
  -9   0 -10   80.86    3.16
  -9   0 -11    1.13    0.85
  -9   0 -12  550.66    6.76
   9  -1 -19    1.45    0.43
  -9   1  19    1.65    0.54
  -9  -1  19    1.39    0.53
  -9   1  18  239.90    4.32
  -9  -1  18  243.74    4.35
   9  -1 -18  228.62    4.67
   9   1 -18  236.03    4.70
  -9   1  17   33.77    1.89
  -9  -1  17   32.33    1.84
   9  -1 -17   32.52    2.03
   9   1 -17   34.30    2.04
  -9   1  16 1195.89   12.71
  -9  -1  16 1212.68   12.74
   9  -1 -16 1154.87   13.51
   9   1 -16 1173.46   13.54
  -9   1  15    9.81    1.45
  -9  -1  15    8.98    1.41
   9  -1 -15    8.47    1.45
   9   1 -15    9.04    1.47
  -9  -1  14   96.76    3.24
  -9  -1  14  109.61    3.97
  -9   1  14  107.11    3.93
   9  -1 -14  100.21    4.00
   9   1 -14  103.88    4.03
  -9  -1  13  553.56    8.43
  -9  -1  13  584.65    9.55
  -9   1  13  587.41    9.58
   9  -1 -13  554.42    9.88
   9   1 -13  547.14    9.76
  -9  -1  12   50.75    2.65
  -9  -1  12   57.86    3.10
  -9   1  12   59.88    3.17
   9  -1 -12   58.42    3.31
   9   1 -12   56.28    3.23
  -9  -1  11   80.86    3.37
  -9  -1  11   79.38    3.69
  -9   1  11   82.69    3.76
  -9   1  10  407.93    8.29
  -9  -1  10  398.90    8.20
  -9  -1   9 1405.65   16.46
  -9   1   9 1385.38   16.38
  -9   1   8 1032.15   13.76
  -9  -1   8 1017.48   13.68
  -9   1   7  218.72    5.99
  -9  -1   7  222.96    6.04
  -9   1   7  203.82    5.05
  -9  -1   6  380.06    8.22
  -9   1   6  389.61    8.33
  -9   1   6  373.20    7.06
  -9   1   6  383.25    8.03
  -9  -1   6  385.17    8.02
  -9  -1   5    5.20    1.29
  -9   1   5    5.86    1.29
  -9   1   5    4.41    1.35
  -9  -1   5    3.80    1.26
  -9   1   5    5.21    1.16
  -9  -1   4  107.95    4.11
  -9   1   4   96.56    3.71
  -9   1   4   98.46    3.74
  -9  -1   4   93.52    3.39
  -9  -1   4  107.45    4.32
  -9   1   4  106.41    4.33
  -9   1   4  103.13    4.13
  -9  -1   4  102.42    4.10
  -9   1   3  812.22   15.41
  -9   1   3  764.72   10.43
  -9  -1   3  821.54   11.73
  -9   1   3  806.09   11.32
  -9  -1   3  780.29   10.63
  -9   1   3  832.83   12.01
  -9  -1   3  832.06   11.98
  -9   1   2 2905.01   24.56
  -9  -1   2 2908.72   24.76
  -9   1   2 3008.14   25.54
  -9  -1   2 3033.43   26.12
  -9   1   2 3011.65   32.42
  -9   1   1   98.38    3.94
  -9   1   1   94.65    3.76
  -9  -1   1   92.77    3.70
  -9   1   0  244.65    6.21
  -9   1   0  243.68    8.63
  -9  -1   0  235.97    6.03
  -9  -1  -1   32.57    2.48
  -9   1  -1   33.50    3.44
  -9   1  -1   34.25    2.50
  -9  -1  -1   33.74    2.49
  -9  -1  -2  393.53    8.17
  -9   1  -2  390.96    8.19
  -9  -1  -2  401.88    8.15
  -9   1  -2  380.88   10.94
  -9   1  -2  404.26    8.25
  -9  -1  -2  393.48    8.15
  -9  -1  -3  451.06    8.81
  -9   1  -3  458.06    8.86
  -9  -1  -3  456.51    8.71
  -9   1  -3  426.42   11.60
  -9  -1  -3  430.98    7.72
  -9  -1  -4  283.94    6.89
  -9   1  -4  285.08    6.91
  -9  -1  -4  290.95    6.97
  -9  -1  -4  275.83    6.68
  -9  -1  -4  269.69    6.02
  -9   1  -4  281.30    6.69
  -9   1  -5   56.32    4.18
  -9   1  -5   44.81    2.80
  -9  -1  -5   44.98    2.49
  -9  -1  -5   50.95    3.03
  -9   1  -5   51.89    3.06
  -9  -1  -6   95.73    4.01
  -9   1  -6  102.94    4.14
  -9  -1  -6   99.14    4.85
  -9   1  -6  109.25    5.07
  -9   1  -6   98.04    3.92
  -9   1  -7    0.85    1.08
  -9  -1  -7    1.16    1.13
  -9   1  -7    1.34    1.19
  -9  -1  -7    6.62    2.31
  -9   1  -7    7.94    2.44
  -9   1  -8  917.71   11.87
  -9  -1  -8  925.76   12.25
  -9   1  -8  934.17   12.25
  -9   1  -9  429.07    7.35
  -9  -1  -9  436.48    7.72
  -9   1  -9  444.96    7.79
  -9  -1 -10  124.92    3.80
  -9   1 -10  123.78    3.79
  -9  -1 -11  318.69    5.54
  -9   1 -11  313.50    5.48
  -9   1 -12  254.10    4.32
  -9  -1 -12  248.64    4.29
  -9   2  19    7.01    0.66
  -9   2  18    2.89    0.68
  -9  -2  18    2.65    0.69
   9  -2 -18    2.85    0.54
   9  -2 -17  579.74    8.11
   9   2 -17  562.99    7.86
  -9   2  17  578.13    7.39
  -9  -2  17  587.66    7.44
   9  -2 -16   18.43    1.68
   9   2 -16   16.13    1.56
  -9  -2  16   14.80    1.20
  -9   2  16   17.38    1.50
  -9  -2  16   17.79    1.51
   9  -2 -15   26.64    2.07
   9   2 -15   25.71    2.00
  -9  -2  15   24.07    1.64
  -9   2  15   27.85    1.93
  -9  -2  15   25.45    1.86
   9  -2 -14   20.08    1.91
   9   2 -14   20.44    1.92
  -9  -2  14   23.18    1.76
  -9   2  14   23.82    1.94
  -9  -2  14   22.76    1.93
   9  -2 -13  241.95    6.24
   9   2 -13  231.92    6.01
  -9  -2  13  238.62    5.54
  -9   2  13  258.40    6.10
  -9  -2  13  254.96    6.04
   9  -2 -12  145.87    4.98
   9   2 -12  155.22    5.03
  -9  -2  12  147.64    4.50
  -9   2  12  151.98    4.77
  -9  -2  12  148.25    4.72
   9  -2 -11  417.04    8.60
   9   2 -11  395.93    8.28
  -9  -2  11  384.78    7.59
  -9   2  11  401.65    8.01
  -9  -2  11  412.17    8.11
  -9  -2  10  369.14    7.55
  -9   2  10  374.74    7.82
  -9  -2  10  382.88    7.87
  -9  -2   9   24.57    1.80
  -9  -2   9   27.94    2.24
  -9   2   9   28.08    2.33
  -9  -2   9   27.00    2.26
  -9  -2   8  586.55    9.81
  -9   2   8  592.32    9.94
  -9  -2   8  590.03    9.94
  -9   2   7  505.44    9.12
  -9  -2   7  510.09    9.14
  -9   2   6  364.26    7.72
  -9  -2   6  377.74    7.81
  -9  -2   6  360.63    7.23
  -9  -2   5  319.16    6.86
  -9   2   5  303.29    6.28
  -9   2   5  315.48    7.10
  -9  -2   5  315.89    7.08
  -9  -2   5  312.05    7.33
  -9   2   5  311.63    7.05
  -9   2   4  190.55    7.18
  -9  -2   4  192.78    5.44
  -9   2   4  179.70    4.90
  -9  -2   4  186.96    5.43
  -9   2   4  191.91    5.50
  -9  -2   4  192.02    5.62
  -9   2   4  193.73    5.72
  -9   2   4  175.72    5.15
  -9  -2   4  180.20    4.83
  -9  -2   3    7.58    1.40
  -9   2   3    3.39    1.07
  -9  -2   3    3.41    1.24
  -9   2   3    2.76    1.18
  -9   2   3    4.58    1.12
  -9  -2   3    3.53    1.24
  -9  -2   3    3.38    1.09
  -9   2   3    3.55    1.68
  -9   2   2   67.64    3.14
  -9   2   2   75.65    4.91
  -9   2   2   73.04    3.28
  -9  -2   2   68.94    3.19
  -9  -2   1  563.22    9.39
  -9   2   1  561.50    9.47
  -9   2   1  564.86   13.21
  -9  -2   1  585.18    9.86
  -9   2   0   39.35    2.62
  -9  -2   0   39.07    2.63
  -9  -2  -1 1753.64   18.59
  -9   2  -1 1724.95   18.51
  -9  -2  -1 1709.79   18.40
  -9  -2  -2  691.99   10.87
  -9   2  -2  698.67   10.95
  -9  -2  -2  690.18   10.76
  -9   2  -3   13.98    2.56
  -9  -2  -3   10.23    1.61
  -9   2  -3   10.65    2.06
  -9  -2  -3   12.99    1.72
  -9   2  -3    9.11    1.54
  -9   2  -4   25.14    2.25
  -9  -2  -4   23.00    2.02
  -9  -2  -4   24.68    2.24
  -9   2  -4   22.34    2.71
  -9  -2  -4   27.92    2.28
  -9   2  -4   24.78    2.17
  -9   2  -4   21.97    2.94
  -9   2  -5  671.55   10.58
  -9  -2  -5  680.36   10.63
  -9   2  -5  670.79   10.70
  -9  -2  -5  683.04   10.77
  -9  -2  -6  195.79    5.45
  -9   2  -6  193.56    5.45
  -9   2  -6  202.86    5.67
  -9  -2  -7  967.40   12.47
  -9   2  -7  945.53   12.32
  -9   2  -7  965.04   12.60
  -9   2  -8  476.99    8.34
  -9  -2  -8  484.37    8.21
  -9   2  -8  479.29    8.19
  -9   2  -9    3.58    1.16
  -9  -2  -9    3.67    1.16
  -9   2  -9    5.34    1.19
  -9  -2 -10    7.80    1.19
  -9   2 -10   11.35    1.30
  -9  -2 -11   59.79    2.26
  -9   2 -11   57.96    2.22
  -9   3  18  104.25    2.24
  -9   3  17  346.54    5.02
   9  -3 -17  356.09    5.65
  -9  -3  16   38.48    1.81
   9  -3 -16   40.39    2.13
   9   3 -16   39.49    2.02
  -9  -3  16   43.89    2.92
  -9   3  16   42.25    1.96
  -9  -3  15    3.71    0.89
   9  -3 -15    3.94    1.01
   9   3 -15    0.94    0.79
  -9   3  15    3.46    0.90
  -9  -3  15    4.05    0.92
  -9  -3  14  226.96    5.12
  -9   3  14  240.27    5.31
  -9  -3  14  240.26    5.29
   9  -3 -14  234.63    5.62
   9   3 -14  225.68    5.44
  -9  -3  13  432.60    7.55
  -9   3  13  462.70    7.83
  -9  -3  13  465.45    7.84
   9  -3 -13  441.42    8.11
   9   3 -13  429.57    7.83
  -9  -3  12  145.97    4.53
  -9   3  12  152.29    4.57
  -9  -3  12  153.89    4.58
   9   3 -12  142.33    4.58
   9  -3 -12  144.75    4.70
  -9  -3  11  251.96    6.11
  -9   3  11  245.38    5.95
  -9  -3  11  243.28    5.93
   9  -3 -11  256.72    6.45
   9   3 -11  247.36    6.20
  -9  -3  10  127.05    3.79
  -9  -3  10  138.23    4.61
  -9   3  10  138.00    4.51
  -9  -3  10  142.65    4.56
  -9  -3   9  416.95    8.22
  -9   3   9  408.41    7.90
  -9  -3   9  406.88    7.87
  -9  -3   8   46.22    2.56
  -9  -3   8   45.98    2.83
  -9   3   8   48.98    2.83
  -9  -3   8   53.72    2.94
  -9  -3   7  125.86    4.23
  -9   3   7  129.09    4.46
  -9  -3   7  130.64    4.47
  -9  -3   6  298.17    6.65
  -9   3   6  303.81    6.81
  -9  -3   6  298.67    6.75
  -9   3   5    5.51    1.26
  -9  -3   5    4.84    1.24
  -9   3   5    9.55    2.02
  -9  -3   5    6.99    1.36
  -9   3   4  822.00   15.16
  -9  -3   4  841.87   11.91
  -9   3   4  828.77   11.64
  -9  -3   4  822.85   11.57
  -9   3   3  916.80   16.40
  -9  -3   3  919.96   12.69
  -9   3   3  875.50   11.50
  -9   3   2   18.81    1.81
  -9   3   2   18.33    2.80
  -9  -3   2   18.19    2.00
  -9  -3   1   22.65    2.14
  -9   3   1   19.51    2.89
  -9  -3   1   20.59    2.04
  -9   3   0  476.42   12.46
  -9  -3   0  488.15    8.96
  -9  -3   0  485.35    8.96
  -9  -3  -1  440.77    8.26
  -9   3  -1  451.60    8.44
  -9  -3  -1  444.86    8.50
  -9  -3  -1  451.21    8.67
  -9   3  -2  599.89   12.12
  -9   3  -2  602.60    9.75
  -9  -3  -2  594.27    9.68
  -9   3  -2  571.83   13.96
  -9  -3  -2  604.14    9.83
  -9   3  -3  531.41   11.42
  -9  -3  -3  518.43    8.90
  -9  -3  -3  533.21    9.48
  -9  -3  -3  520.23    8.96
  -9   3  -3  536.52    9.10
  -9   3  -3  495.38   12.97
  -9   3  -3  524.59    9.54
  -9  -3  -4   59.58    2.91
  -9  -3  -4   66.58    3.31
  -9   3  -4   67.12    4.13
  -9   3  -4   57.07    4.51
  -9   3  -4   65.63    3.17
  -9  -3  -4   57.84    3.01
  -9  -3  -5  207.12    5.66
  -9   3  -5  196.73    6.94
  -9  -3  -5  199.27    5.34
  -9   3  -5  200.06    5.37
  -9  -3  -6    4.40    1.21
  -9  -3  -6    2.55    1.02
  -9   3  -6    2.23    1.05
  -9   3  -6    3.61    1.52
  -9   3  -6    2.89    1.67
  -9   3  -7  142.67    5.80
  -9  -3  -7  150.10    4.39
  -9   3  -7  149.08    4.38
  -9   3  -7  133.69    5.84
  -9   3  -8  126.38    3.92
  -9  -3  -8  123.68    3.81
  -9   3  -8  127.25    3.87
  -9   3  -9    1.85    0.87
  -9   3  -9    2.07    0.89
  -9   3 -10  495.04    6.61
  -9  -4  16  117.18    3.00
  -9  -4  16  136.64    4.40
  -9  -4  15    9.28    1.13
  -9  -4  15   10.70    1.77
  -9  -4  14  150.56    5.98
  -9  -4  14  144.07    3.97
  -9   4  13   78.56    2.85
   9  -4 -13   80.90    3.14
  -9  -4  13   81.85    3.22
  -9   4  12  232.08    5.13
   9  -4 -12  241.03    5.61
  -9  -4  12  240.04    5.69
   9  -4 -11   15.99    1.69
  -9  -4  11   15.22    1.39
  -9   4  11   17.74    1.62
  -9  -4  11   20.10    1.70
  -9  -4  11   18.63    1.90
   9  -4 -10  996.51   12.73
  -9  -4  10  975.52   12.81
  -9  -4  10  950.27   11.71
  -9  -4   9   59.08    2.78
  -9  -4   9   66.64    3.00
  -9  -4   8  597.45    9.26
  -9  -4   8  609.70    9.28
  -9  -4   7  262.40    6.55
  -9  -4   7  254.63    5.87
  -9  -4   7  260.36    6.09
  -9  -4   6  524.70    9.05
  -9  -4   6  505.08    8.43
  -9   4   6  526.71   11.23
  -9  -4   5   18.66    1.79
  -9  -4   5   16.78    1.73
  -9  -4   4  706.83   10.90
  -9   4   4  707.29   13.91
  -9  -4   3   13.88    2.41
  -9  -4   3   22.66    2.16
  -9  -4   3   18.63    1.91
  -9   4   3   19.33    2.60
  -9  -4   2  560.35    9.80
  -9  -4   2  540.33   12.24
  -9   4   1   73.56    4.92
  -9  -4   1   76.72    3.57
  -9  -4   1   76.72    3.68
  -9  -4   0  665.91   10.41
  -9   4   0  653.49   14.59
  -9  -4   0  643.04    9.63
  -9  -4  -1   58.56    2.84
  -9   4  -1   53.24    2.73
  -9   4  -1   55.80    4.48
  -9  -4  -1   59.77    3.02
  -9  -4  -2   65.63    2.96
  -9   4  -2   64.55    2.95
  -9  -4  -2   66.02    3.38
  -9  -4  -2   64.17    3.07
  -9   4  -3   95.61    4.00
  -9   4  -3  105.57    4.95
  -9   4  -3   91.43    5.66
  -9   4  -3   96.31    5.12
  -9   4  -3   94.12    3.51
  -9  -4  -3   93.45    3.49
  -9  -4  -3   98.15    4.03
  -9  -4  -3   94.91    3.52
  -9   4  -4  181.90    6.47
  -9   4  -4  195.46    5.58
  -9  -4  -4  173.98    4.67
  -9   4  -4  182.41    4.78
  -9   4  -4  166.50    7.38
  -9  -4  -4  190.84    5.38
  -9   4  -5   58.41    3.77
  -9   4  -5   55.42    3.05
  -9   4  -5   54.20    2.60
  -9   4  -5   54.50    4.29
  -9  -4  -5   58.17    2.97
  -9   4  -6 1522.42   14.77
  -9  -4  -6 1534.62   15.67
  -9   4  -7  257.06    8.02
  -9   4  -7  268.34    7.48
  -9   4  -8   40.06    2.91
  -9   4  -8   42.00    2.30
  -9   4  -8   40.99    2.39
  -9   4  -9    5.62    1.02
  -9   4  -9    6.14    1.15
  -9   4 -10    3.22    0.77
  -9  -5  16   32.97    1.51
  -9  -5  15  668.43   10.15
  -9  -5  15  572.46    7.28
  -9  -5  14  666.78   11.44
  -9  -5  14  568.03    7.84
  -9  -5  13   30.39    2.91
  -9  -5  13   25.15    1.85
  -9  -5  12  186.03    7.05
  -9  -5  11  109.81    3.31
  -9  -5  11  131.41    6.22
  -9  -5  10    7.45    2.18
  -9  -5  10    7.59    1.39
  -9  -5  10    4.75    1.02
  -9  -5   9  233.69    5.89
  -9  -5   9  211.75    5.11
  -9  -5   8  413.34    7.97
  -9  -5   8  379.15    7.19
  -9  -5   8  397.43   11.41
  -9  -5   7  283.22    6.36
  -9  -5   7  263.41    9.31
  -9  -5   7  267.44    5.65
  -9  -5   6  121.62    6.33
  -9  -5   6  129.15    4.43
  -9  -5   6  141.58    4.27
  -9   5   6  128.62    5.31
  -9  -5   5  420.68    8.21
  -9  -5   5  408.03    7.63
  -9   5   5  424.55   10.07
  -9  -5   4  213.93    5.89
  -9   5   4  217.66    7.49
  -9  -5   4  206.20    5.47
  -9   5   3    7.11    1.86
  -9  -5   3    2.45    1.17
  -9  -5   3    6.43    1.79
  -9  -5   2   66.85    4.16
  -9  -5   2   79.97    3.65
  -9   5   2   78.40    4.90
  -9  -5   2   72.88    3.48
  -9  -5   2   71.00    3.39
  -9  -5   1  684.25   10.85
  -9   5   1  694.19   14.58
  -9  -5   0  398.91    7.54
  -9  -5   0  426.44    8.28
  -9   5   0  412.20   11.32
  -9   5  -1  477.00   12.40
  -9  -5  -1  471.49    7.97
  -9   5  -2  533.39    9.18
  -9  -5  -2  524.05    9.18
  -9   5  -3  110.90    4.13
  -9  -5  -3  108.13    4.05
  -9   5  -3  105.67    4.70
  -9   5  -4  136.99    6.59
  -9   5  -4  143.38    4.55
  -9   5  -4  142.20    5.39
  -9  -5  -4  139.67    4.40
  -9   5  -4  137.63    5.84
  -9   5  -5  183.23    6.04
  -9   5  -5  187.21    5.06
  -9   5  -5  171.30    7.04
  -9  -5  -5  177.09    4.71
  -9   5  -6   47.14    2.56
  -9   5  -6   43.93    3.61
  -9   5  -6   42.20    2.98
  -9   5  -7   32.89    2.10
  -9   5  -7   30.51    2.85
  -9   5  -7   30.50    2.52
  -9   5  -8   70.02    2.70
  -9   5  -8   69.10    2.66
  -9   5  -9  607.17    7.43
  -9   5 -10  232.98    3.77
   9  -6 -16    1.51    0.44
  -9  -6  15    4.08    0.71
  -9  -6  14   11.96    1.49
  -9  -6  13  397.73    8.39
  -9  -6  12   18.11    1.24
  -9  -6  12   19.63    1.59
  -9  -6  12   21.93    2.39
  -9  -6  11  656.33    8.20
  -9  -6  11  710.50    9.48
  -9  -6  10   52.08    2.34
  -9  -6  10   58.55    2.76
  -9  -6  10   62.14    4.15
  -9  -6   9  100.28    3.40
  -9  -6   9   98.76    3.57
  -9  -6   8  109.11    3.68
  -9  -6   8  107.57    3.29
  -9  -6   7  119.46    5.92
  -9  -6   7  121.17    4.07
  -9  -6   7  111.47    3.58
  -9  -6   6    6.73    1.37
  -9  -6   6    7.12    1.23
  -9  -6   5  336.35    9.65
  -9  -6   5  349.15    6.93
  -9  -6   4  507.90    8.63
  -9   6   4  529.03   11.10
  -9   6   3  324.64    9.01
  -9  -6   3  317.79    6.89
  -9  -6   3  330.12    7.15
  -9  -6   2   68.97    3.32
  -9  -6   2   66.65    3.05
  -9  -6   2   64.01    3.83
  -9  -6   2   68.85    3.35
  -9   6   2   77.63    4.64
  -9  -6   1  129.07    4.01
  -9   6   1  128.43    6.02
  -9  -6   1  129.03    4.48
  -9  -6   1  133.88    4.50
  -9  -6   0  348.82    7.11
  -9   6   0  341.86    6.84
  -9   6   0  347.38    9.98
  -9   6  -1  458.68    7.94
  -9   6  -1  445.85   11.40
  -9   6  -2   31.41    2.19
  -9   6  -2   30.38    3.26
  -9  -6  -2   34.98    2.36
  -9   6  -3  303.65    6.20
  -9   6  -3  281.27    8.97
  -9  -6  -3  294.22    6.21
  -9   6  -4    3.20    1.05
  -9  -6  -4    3.69    1.08
  -9   6  -5  637.45   12.83
  -9   6  -5  674.16    9.03
  -9   6  -6  114.74    5.09
  -9   6  -6  108.55    3.31
  -9   6  -7   44.59    2.03
   9  -7 -13    1.25    0.47
  -9  -7  12   16.55    1.06
  -9  -7  12   24.32    2.03
  -9  -7  11    9.35    1.00
  -9  -7  11   13.48    1.77
  -9  -7  10  271.35    4.94
  -9  -7  10  318.19    7.88
  -9  -7   9  299.36    5.46
  -9  -7   9  324.91    8.27
  -9  -7   8    9.99    1.10
  -9  -7   8    4.45    1.03
  -9  -7   7  520.84    8.03
  -9  -7   7  522.34   11.04
  -9  -7   6   98.24    3.33
  -9  -7   6  104.62    3.68
  -9  -7   6   96.19    4.73
  -9  -7   5  681.78    9.42
  -9  -7   5  645.14   12.23
  -9  -7   4  119.91    3.90
  -9  -7   4  128.87    4.17
  -9  -7   3   45.90    2.57
  -9  -7   3   43.35    2.51
  -9   7   3   45.66    3.19
  -9  -7   3   36.17    2.78
  -9  -7   2  293.08    6.31
  -9   7   2  291.20    8.10
  -9  -7   2  289.10    6.17
  -9   7   1  394.64    9.66
  -9   7   1  375.75    6.36
  -9  -7   1  395.66    7.12
  -9   7   0   68.36    2.69
  -9   7   0   72.42    4.27
  -9   7  -1  265.32    5.18
  -9   7  -1  261.89    7.99
  -9  -7  -2   25.20    1.83
  -9   7  -2   26.59    1.69
  -9   7  -2   25.82    2.75
  -9  -7  -3   17.60    1.50
  -9   7  -3   16.40    1.38
  -9   7  -4  436.11    6.24
  -9   7  -4  459.12   10.06
  -9   7  -5   69.28    2.24
  -9   7  -7   23.99    1.30
  -9  -8  11   30.33    1.30
  -9  -8  10  345.31    6.74
  -9  -8  10  292.01    4.49
  -9  -8   9   64.01    3.12
  -9  -8   9   57.19    2.12
  -9  -8   8    0.83    0.59
  -9  -8   8    0.62    0.72
  -9  -8   7    2.99    0.78
  -9  -8   7    0.25    0.97
  -9  -8   7    1.91    0.85
  -9  -8   6  798.61   12.01
  -9  -8   6  755.34    8.80
  -9  -8   5   21.95    1.58
  -9  -8   5   21.21    2.07
  -9  -8   5   23.99    1.72
  -9  -8   4   89.90    3.08
  -9  -8   4   89.54    3.05
  -9  -8   3   18.92    1.55
  -9  -8   3   18.77    1.59
  -9  -8   2   13.43    1.33
  -9   8   2   13.54    1.68
  -9   8   1  126.74    4.70
  -9   8   0  795.99   12.33
  -9  -8  -1   33.09    1.81
  -9   8  -1   36.08    2.70
  -9  -8  -2   44.20    1.93
  -9   8  -2   42.90    2.86
  -9   8  -5   46.59    1.62
  -9  -9   9   78.41    1.90
  -9  -9   8    9.44    0.84
  -9  -9   6  190.11    3.56
  -9  -9   5   18.63    1.22
  -9  -9   4  322.67    4.83
  -9  -9   1    0.77    0.60
  -9  -9   0    7.74    0.84
  -9  -9  -1   18.28    1.04
 -10   0  18  268.09    4.04
  10   0 -17    1.22    0.71
 -10   0  17    1.09    0.67
 -10   0  16  486.49    7.07
  10   0 -16  468.22    7.37
  10   0 -15    0.91    0.87
 -10   0  15    0.60    0.90
  10   0 -14    4.26    1.13
 -10   0  14    3.51    1.11
  10   0 -13    1.81    1.08
 -10   0  13    1.80    1.11
 -10   0  12   51.69    2.89
  10   0 -12   47.88    2.93
 -10   0  11    1.01    1.17
 -10   0  10  284.03    6.85
 -10   0   9    1.82    0.93
 -10   0   9    1.07    1.08
 -10   0   8    7.12    1.29
 -10   0   8   16.74    1.97
 -10   0   7    0.59    0.94
 -10   0   7    0.21    1.15
 -10   0   6   28.22    2.17
 -10   0   6    5.60    1.52
 -10   0   5    1.61    1.07
 -10   0   5    7.49    1.60
 -10   0   4  911.15   12.49
 -10   0   4  884.97   12.99
 -10   0   3    0.32    1.07
 -10   0   3    3.50    1.15
 -10   0   2  134.11    4.73
 -10   0   2  125.73    4.32
 -10   0   1    3.12    1.30
 -10   0   1    1.24    1.11
 -10   0   0 1547.05   17.71
 -10   0   0 1527.59   17.17
 -10   0  -1    1.06    1.15
 -10   0  -2  204.47    5.52
 -10   0  -2  209.20    6.04
 -10   0  -3    0.32    1.08
 -10   0  -3    0.28    0.95
 -10   0  -4  757.84   10.69
 -10   0  -4  771.45   11.69
 -10   0  -5    1.42    1.00
 -10   0  -5    6.52    1.49
 -10   0  -6  493.25    8.71
 -10   0  -7    0.57    1.04
 -10   0  -8  235.58    5.31
 -10   0  -9    1.24    0.84
 -10   0 -10   48.72    1.98
 -10   1  18    2.29    0.56
 -10  -1  18    2.62    0.58
 -10   1  17    4.38    0.81
 -10  -1  17    5.06    0.83
  10  -1 -17    4.10    0.83
  10   1 -17    5.10    0.84
 -10   1  16    2.56    0.87
 -10  -1  16    2.47    0.84
  10  -1 -16    2.25    0.84
  10   1 -16    0.71    0.77
 -10   1  15  234.82    5.12
 -10  -1  15  232.86    5.10
  10  -1 -15  230.41    5.32
  10   1 -15  223.89    5.20
 -10   1  14  180.30    4.76
 -10  -1  14  179.57    4.77
  10  -1 -14  173.51    4.82
  10   1 -14  168.40    4.74
 -10   1  13  537.26    8.75
 -10  -1  13  533.28    8.71
  10  -1 -13  497.96    8.75
  10   1 -13  494.64    8.65
 -10   1  12  417.56    7.97
 -10  -1  12  406.32    7.87
  10  -1 -12  393.29    8.02
  10   1 -12  388.61    7.92
 -10   1  11   10.69    1.62
 -10  -1  11   11.67    1.64
 -10   1  10   64.51    3.33
 -10  -1  10   63.40    3.28
 -10   1   9  236.34    6.33
 -10  -1   9  243.65    6.40
 -10  -1   9  230.90    5.72
 -10   1   8  270.58    6.79
 -10  -1   8  262.62    6.69
 -10  -1   8  255.13    6.13
 -10   1   7  205.02    6.04
 -10  -1   7  206.95    6.05
 -10   1   7  199.18    5.13
 -10  -1   7  204.61    5.62
 -10   1   6 1460.58   17.20
 -10  -1   6 1454.28   17.15
 -10  -1   6 1464.54   16.45
 -10   1   5   60.03    3.39
 -10  -1   5   63.26    3.44
 -10  -1   5   61.10    2.76
 -10  -1   5   65.74    3.37
 -10   1   5   61.88    3.07
 -10   1   4  193.29    5.83
 -10  -1   4  190.95    5.80
 -10  -1   4  200.49    5.74
 -10   1   4  202.54    5.56
 -10  -1   4  179.18    4.84
 -10  -1   3  254.04    6.53
 -10   1   3  246.00    6.24
 -10  -1   3  234.28    5.75
 -10  -1   2   20.96    2.17
 -10   1   2   23.55    2.22
 -10  -1   2   23.74    2.02
 -10  -1   1  498.48    9.31
 -10   1   1  493.26    9.15
 -10  -1   1  480.96    8.78
 -10   1   0  740.53   11.49
 -10  -1   0  714.55   11.13
 -10  -1  -1  147.32    5.06
 -10   1  -1  149.78    5.13
 -10  -1  -1  152.20    5.10
 -10   1  -1  144.43    4.96
 -10  -1  -1  146.35    4.94
 -10  -1  -2   93.67    4.05
 -10  -1  -2   91.38    3.99
 -10  -1  -2   95.52    4.04
 -10   1  -2   97.54    4.15
 -10  -1  -2   89.72    3.45
 -10  -1  -3   83.41    3.75
 -10  -1  -3   89.59    3.94
 -10   1  -3   89.16    3.87
 -10   1  -3   84.07    3.69
 -10  -1  -4  554.43    9.63
 -10   1  -4  550.78    9.63
 -10   1  -4  545.68    9.26
 -10  -1  -5  519.18    9.03
 -10   1  -5  517.26    9.07
 -10   1  -5  505.81    8.61
 -10  -1  -6   10.16    1.58
 -10   1  -6    9.50    1.51
 -10   1  -6    8.79    1.40
 -10  -1  -7   59.70    2.86
 -10   1  -7   61.36    2.93
 -10   1  -7   56.03    2.68
 -10  -1  -8   99.70    3.41
 -10   1  -8  104.01    3.48
 -10  -1  -9   12.57    1.32
 -10   1  -9   12.03    1.27
 -10  -1 -10  487.79    6.29
 -10   1 -10  494.86    6.31
 -10   2  18   16.97    0.90
 -10   2  17  113.70    2.68
 -10  -2  17  115.61    2.71
  10  -2 -16    4.40    0.93
  10   2 -16    2.98    0.81
 -10   2  16    2.77    0.78
 -10  -2  16    3.71    0.84
  10  -2 -15  297.83    5.88
  10   2 -15  291.24    5.73
 -10  -2  15  306.04    5.52
 -10   2  15  305.89    5.53
  10  -2 -14   49.08    2.53
  10   2 -14   46.92    2.44
 -10   2  14   49.75    2.44
 -10  -2  14   49.06    2.44
  10  -2 -13  308.11    6.54
  10   2 -13  301.74    6.40
 -10   2  13  315.61    6.36
 -10  -2  13  321.64    6.41
  10  -2 -12   50.25    2.82
  10   2 -12   50.46    2.80
 -10   2  12   56.36    2.87
 -10  -2  12   53.51    2.80
  10  -2 -11  127.16    4.54
  10   2 -11  123.29    4.41
 -10   2  11  126.93    4.34
 -10  -2  11  129.98    4.35
 -10   2  10  292.99    6.77
 -10  -2  10  297.32    6.78
 -10   2   9  551.50    9.59
 -10  -2   9  558.12    9.63
 -10   2   8  273.73    6.72
 -10  -2   8  271.71    6.68
 -10   2   7   54.67    3.12
 -10  -2   7   57.26    3.20
 -10   2   6    5.96    1.39
 -10  -2   6    6.83    1.50
 -10  -2   6    7.63    1.48
 -10  -2   5  920.80   11.57
 -10   2   5  986.54   13.45
 -10  -2   5  997.74   13.48
 -10  -2   5 1027.75   13.68
 -10   2   5  956.59   12.13
 -10  -2   4   33.00    2.55
 -10  -2   4   28.22    2.07
 -10   2   4   26.16    2.09
 -10  -2   3  212.54    5.98
 -10  -2   3  198.43    5.33
 -10   2   3  200.02    5.50
 -10   2   2    3.68    1.23
 -10   2   2    3.29    1.75
 -10  -2   2    3.63    1.20
 -10  -2   1   16.93    1.98
 -10   2   1   17.14    1.91
 -10  -2   1   22.29    2.06
 -10  -2   0  234.53    6.25
 -10  -2   0  220.10    6.01
 -10  -2  -1  990.04   13.35
 -10  -2  -1  992.07   13.38
 -10   2  -1 1023.21   13.64
 -10  -2  -1 1005.80   13.48
 -10  -2  -2  367.64    7.75
 -10   2  -2  373.21    7.87
 -10  -2  -2  384.83    7.91
 -10  -2  -2  377.82    7.93
 -10  -2  -3   10.03    1.54
 -10   2  -3   10.84    1.69
 -10  -2  -3   10.46    1.54
 -10   2  -3   11.37    1.61
 -10  -2  -4   49.87    2.94
 -10  -2  -4   48.04    2.82
 -10   2  -4   47.42    2.80
 -10   2  -4   44.14    3.76
 -10   2  -4   51.13    2.91
 -10   2  -5   92.39    3.72
 -10  -2  -5   92.63    3.67
 -10   2  -5   91.28    3.61
 -10   2  -6   34.47    2.28
 -10   2  -6   32.12    2.22
 -10  -2  -6   32.11    2.18
 -10   2  -7  575.53    8.65
 -10  -2  -7  563.25    8.39
 -10   2  -7  574.56    8.46
 -10  -2  -8    1.10    0.84
 -10   2  -8    0.83    0.84
 -10   2  -8    1.08    0.90
 -10  -2  -9  242.93    4.49
 -10   2  -9  243.55    4.50
 -10   3  17   13.13    0.81
 -10   3  16   35.60    1.53
 -10   3  15   27.37    1.55
  10  -3 -15   26.82    1.69
  10   3 -15   27.56    1.62
 -10   3  14   99.13    3.08
 -10  -3  14  101.38    3.10
  10  -3 -14   99.10    3.31
  10   3 -14   93.44    3.13
 -10   3  13  251.86    5.25
 -10  -3  13  249.88    5.23
  10  -3 -13  244.10    5.42
 -10   3  12   94.94    3.42
 -10  -3  12   97.22    3.45
  10  -3 -12   92.76    3.51
  10   3 -12   92.03    3.42
 -10   3  11  110.36    3.82
 -10  -3  11  111.78    3.85
  10  -3 -11  109.55    3.99
  10   3 -11  103.60    3.79
  10  -3 -10    2.14    1.05
  10   3 -10    2.10    1.05
 -10   3  10    1.86    1.00
 -10  -3  10    1.88    1.07
 -10   3   9  453.37    8.19
 -10  -3   9  459.49    8.22
 -10   3   8  704.05   10.54
 -10  -3   8  693.76   10.43
 -10  -3   7   86.95    3.55
 -10   3   7   88.59    3.67
 -10  -3   7   87.25    3.67
 -10  -3   6   33.15    2.06
 -10   3   6   36.49    2.50
 -10  -3   6   35.14    2.42
 -10  -3   6   37.24    2.46
 -10  -3   5  220.11    6.07
 -10  -3   5  214.44    5.81
 -10  -3   4   86.57    3.45
 -10  -3   3  249.73    6.47
 -10  -3   3  240.19    5.91
 -10   3   3  252.57    8.49
 -10  -3   2  332.55    7.47
 -10  -3   2  333.30    7.12
 -10   3   2  333.94   10.11
 -10  -3   1  155.82    5.06
 -10  -3   1  150.35    4.87
 -10   3   1  151.89    6.91
 -10  -3   0  452.93    8.60
 -10  -3   0  437.00    8.26
 -10   3   0  447.50    8.38
 -10  -3   0  458.52    8.66
 -10  -3  -1   46.60    2.78
 -10  -3  -1   39.16    2.53
 -10   3  -1   42.84    2.66
 -10  -3  -1   45.16    2.87
 -10  -3  -2  144.39    4.53
 -10   3  -2  142.01    4.57
 -10  -3  -2  145.03    4.62
 -10   3  -2  137.24    6.60
 -10   3  -3  163.42    4.79
 -10  -3  -3  167.09    4.84
 -10  -3  -3  165.72    5.10
 -10  -3  -3  160.69    4.67
 -10   3  -3  157.99    6.92
 -10  -3  -4    2.93    1.05
 -10   3  -4    1.82    1.03
 -10  -3  -4    2.45    1.19
 -10   3  -4    2.10    1.56
 -10  -3  -5  431.80    7.37
 -10   3  -5  425.79    7.33
 -10  -3  -6  640.14    8.76
 -10   3  -6  631.67    8.77
 -10   3  -7   95.99    3.41
 -10   3  -7   92.62    3.03
 -10   3  -8   33.59    1.92
 -10   3  -8   29.31    1.60
 -10  -4  15  184.67    5.32
 -10  -4  14  293.67    7.54
 -10  -4  13  175.09    6.29
 -10   4  11  252.69    5.15
  10  -4 -11  254.60    5.44
 -10   4  10  527.78    7.93
  10  -4 -10  548.02    8.49
 -10  -4   9  154.90    4.29
 -10   4   9  161.69    4.38
 -10  -4   9  155.62    4.29
  10  -4  -9  167.26    4.73
 -10   4   8   54.55    2.65
 -10  -4   8   54.26    2.64
 -10  -4   8   57.20    2.79
 -10  -4   7  112.62    3.46
 -10  -4   7  136.40    4.36
 -10  -4   6  188.51    7.59
 -10  -4   6  212.54    5.62
 -10  -4   5   19.38    2.00
 -10  -4   5   15.58    2.51
 -10   4   4  806.74   14.78
 -10  -4   4  819.45   11.97
 -10  -4   4  841.80   11.93
 -10  -4   3   11.12    1.54
 -10  -4   3    7.68    1.78
 -10   4   3   13.87    2.42
 -10  -4   3   12.19    1.73
 -10  -4   3   10.90    1.69
 -10   4   2    2.89    1.77
 -10  -4   2    1.15    1.10
 -10  -4   2    1.32    0.89
 -10  -4   2    4.59    1.36
 -10   4   1  168.42    7.09
 -10  -4   1  175.68    5.19
 -10  -4   1  169.78    4.65
 -10   4   1  172.75    4.76
 -10  -4   1  167.67    5.07
 -10   4   0    4.29    1.87
 -10  -4   0    0.70    0.87
 -10   4   0    1.55    0.91
 -10  -4   0    1.23    1.01
 -10  -4   0    1.54    1.19
 -10   4  -1  571.11    8.66
 -10  -4  -1  573.39    9.10
 -10  -4  -1  582.70    9.70
 -10   4  -2 1246.69   13.52
 -10  -4  -2 1258.92   13.83
 -10   4  -3   76.04    4.79
 -10   4  -3   78.10    3.00
 -10  -4  -3   81.10    3.47
 -10   4  -3   82.84    3.59
 -10   4  -4   18.95    2.55
 -10   4  -4   20.49    1.61
 -10   4  -4   29.51    2.24
 -10  -4  -4   25.63    2.04
 -10   4  -5  139.78    4.25
 -10  -4  -5  140.76    4.10
 -10   4  -5  127.80    5.64
 -10   4  -6  114.28    4.84
 -10   4  -6  125.69    3.87
 -10   4  -7    5.62    1.09
 -10  -5  14  302.51    6.65
 -10  -5  13   17.83    2.06
 -10  -5  12    4.00    1.48
 -10  -5  11    0.70    0.66
 -10  -5  11    1.25    1.44
 -10  -5  10   28.96    1.78
 -10  -5   9    5.03    1.05
 -10  -5   9    4.60    1.75
 -10  -5   8  611.13    8.93
 -10  -5   8  662.12   13.77
 -10  -5   7  538.34    8.61
 -10  -5   7  540.80   12.52
 -10  -5   6    2.44    1.12
 -10  -5   6    2.20    1.46
 -10  -5   5   33.14    2.39
 -10  -5   5   27.90    2.89
 -10  -5   4   32.09    2.40
 -10  -5   4   29.88    2.90
 -10   5   4   29.63    2.84
 -10  -5   4   31.77    2.32
 -10  -5   3    5.97    1.56
 -10  -5   3    5.22    1.25
 -10   5   3    3.86    1.57
 -10  -5   2  162.71    4.74
 -10   5   2  168.88    6.64
 -10  -5   2  163.18    4.82
 -10  -5   1  536.06    8.62
 -10   5   1  562.77   12.44
 -10  -5   1  554.49    9.10
 -10  -5   0   56.33    2.67
 -10   5   0   53.75    4.08
 -10  -5   0   62.88    3.11
 -10   5  -1    2.11    1.17
 -10   5  -1    0.48    1.43
 -10   5  -2   33.01    2.26
 -10  -5  -2   29.19    2.15
 -10   5  -3   98.89    3.57
 -10  -5  -3   97.60    3.51
 -10   5  -4   11.21    1.44
 -10   5  -4   12.16    2.11
 -10  -5  -4   10.65    1.33
 -10   5  -5    6.11    1.14
 -10  -5  -5    5.54    1.02
 -10   5  -5    8.24    1.76
 -10   5  -6  204.89    4.43
 -10   5  -6  197.42    4.25
 -10   5  -7  297.82    4.95
 -10   5  -7  299.67    4.78
 -10  -6  12    5.86    1.31
 -10  -6  11  993.97   13.75
 -10  -6  11  804.81    8.41
 -10  -6  10    0.84    0.68
 -10  -6   9   69.63    3.97
 -10  -6   9   59.72    2.45
 -10  -6   8   38.54    3.10
 -10  -6   8   36.95    2.07
 -10  -6   7    2.62    1.38
 -10  -6   7    0.28    0.85
 -10  -6   6  141.80    5.66
 -10  -6   6  144.32    4.23
 -10  -6   5  522.52    8.39
 -10  -6   5  518.45    8.26
 -10   6   4  425.09    9.21
 -10  -6   4  410.21    7.19
 -10   6   3  388.35    9.20
 -10  -6   3  384.20    6.82
 -10   6   2  290.38    8.10
 -10   6   1  275.32    5.74
 -10   6   1  270.12    7.95
 -10  -6   1  271.65    5.86
 -10   6   0    9.74    1.35
 -10   6   0   13.01    2.12
 -10   6  -1    9.38    1.32
 -10   6  -1   10.32    1.96
 -10   6  -2   98.80    3.24
 -10   6  -2   93.65    4.67
 -10  -6  -2   93.19    3.21
 -10   6  -3 1196.07   11.98
 -10  -6  -3 1119.96   11.74
 -10   6  -4    3.05    0.91
 -10  -6  -4    2.33    0.79
 -10   6  -4    2.75    1.31
 -10   6  -5  197.97    3.92
 -10   6  -6  106.70    2.69
 -10  -7  11    6.56    0.71
 -10  -7  10   58.41    1.97
 -10  -7   9    0.86    0.66
 -10  -7   9    1.67    0.97
 -10  -7   8    7.06    1.01
 -10  -7   8    6.89    1.41
 -10  -7   7  218.79    4.51
 -10  -7   7  217.11    4.56
 -10  -7   7  217.67    6.04
 -10  -7   6   15.32    1.33
 -10  -7   6   15.36    1.43
 -10  -7   6   15.83    1.83
 -10  -7   5   14.20    1.73
 -10  -7   4    2.84    0.94
 -10   7   3    4.36    0.86
 -10   7   3    3.76    1.17
 -10   7   2  321.92    5.21
 -10  -7   2  320.20    5.79
 -10   7   2  332.77    7.63
 -10   7   1  519.25    6.78
 -10  -7   1  536.53    7.62
 -10   7   1  544.13   10.05
 -10   7   0   21.14    1.40
 -10   7   0   24.05    2.29
 -10  -7  -1    3.76    0.91
 -10   7  -1    2.57    0.73
 -10   7  -1    3.77    1.26
 -10  -7  -2   40.71    1.86
 -10   7  -2   41.06    1.70
 -10   7  -2   44.00    2.84
 -10  -7  -3   22.27    1.30
 -10   7  -3   21.58    1.16
 -10  -8   9   45.41    1.55
 -10  -8   8  108.05    2.57
 -10  -8   7    0.43    0.56
 -10  -8   7    0.46    0.43
 -10  -8   6  301.88    4.32
 -10  -8   5   24.27    1.44
 -10  -8   5   21.91    1.26
 -10  -8   4    3.08    0.71
 -10  -8   3    7.89    0.93
 -10  -8   2  500.64    6.32
 -10  -8   0  161.18    3.27
 -10  -8  -1   35.89    1.44
 -11   0  17    0.12    0.45
 -11   0  16  305.15    4.74
 -11   0  15    0.83    0.72
  11   0 -15    0.37    0.65
 -11   0  14    0.52    0.78
  11   0 -14    1.72    0.83
 -11   0  13    0.39    0.88
  11   0 -13    0.96    0.80
 -11   0  12   38.27    2.37
  11   0 -12   35.43    2.29
 -11   0  11    0.14    1.05
  11   0 -11    0.64    0.98
 -11   0  10  816.06   11.63
 -11   0   9    1.10    1.17
 -11   0   9    2.02    0.90
 -11   0   8   28.54    2.32
 -11   0   8   24.95    1.93
 -11   0   7    0.92    0.93
 -11   0   7    2.75    1.20
 -11   0   6    3.78    1.25
 -11   0   6    3.73    1.38
 -11   0   5    1.99    1.13
 -11   0   4    3.20    1.28
 -11   0   3    0.54    1.14
 -11   0   2 1184.71   14.71
 -11   0   1    0.71    1.16
 -11   0   0  194.20    5.64
 -11   0   0  190.33    5.68
 -11   0  -1    1.22    0.97
 -11   0  -1    2.59    1.29
 -11   0  -2   60.58    2.83
 -11   0  -2   63.36    3.26
 -11   0  -3    2.43    1.17
 -11   0  -4 1191.42   13.78
 -11   0  -5    0.80    0.99
 -11   0  -6  237.22    5.14
 -11   0  -7    1.13    0.82
 -11   0  -8  234.97    4.19
 -11   1  17   59.54    1.71
 -11  -1  17   59.65    1.70
 -11   1  16  131.61    2.96
 -11  -1  16  132.79    2.98
  11   1 -15    4.71    0.89
  11  -1 -15    4.73    0.89
 -11   1  15    4.33    0.86
 -11  -1  15    5.16    0.90
  11  -1 -14  115.75    3.48
  11   1 -14  112.53    3.41
 -11   1  14  126.05    3.54
 -11  -1  14  123.05    3.50
  11  -1 -13  126.26    3.86
  11   1 -13  121.25    3.77
 -11   1  13  132.10    3.91
 -11  -1  13  132.40    3.91
  11  -1 -12  271.25    5.99
  11   1 -12  262.83    5.86
 -11   1  12  281.47    5.99
 -11  -1  12  285.67    6.03
  11  -1 -11  275.62    6.31
  11   1 -11  269.56    6.19
 -11   1  11  290.62    6.32
 -11  -1  11  283.75    6.25
 -11   1  10   91.61    3.70
 -11  -1  10   88.77    3.65
 -11  -1   9    9.66    1.32
 -11   1   9   13.21    1.74
 -11  -1   9   15.82    1.84
 -11   1   8   11.22    1.31
 -11   1   8   13.31    1.81
 -11  -1   8   12.01    1.77
 -11   1   7  471.08    7.80
 -11  -1   7  481.83    8.43
 -11   1   7  506.31    9.21
 -11  -1   7  493.82    9.11
 -11  -1   6 1776.53   18.12
 -11   1   6 1724.38   17.15
 -11  -1   5   36.04    2.11
 -11  -1   5   38.47    2.59
 -11   1   5   40.29    2.54
 -11   1   4  331.59    7.03
 -11  -1   4  331.79    7.34
 -11   1   3  204.73    5.60
 -11  -1   3  192.16    5.08
 -11  -1   3  204.49    5.78
 -11   1   2   55.67    3.07
 -11  -1   2   49.62    2.76
 -11  -1   2   57.13    3.19
 -11   1   1   55.99    3.11
 -11  -1   1   57.69    3.19
 -11  -1   1   59.92    3.09
 -11  -1   0  519.80    9.42
 -11   1   0  535.24    9.52
 -11   1  -1  185.05    5.19
 -11  -1  -1  191.86    5.49
 -11  -1  -1  193.14    5.51
 -11   1  -1  194.23    5.59
 -11   1  -2  101.58    3.79
 -11  -1  -2  103.28    3.98
 -11   1  -2  101.57    4.01
 -11   1  -3   68.75    3.05
 -11   1  -3   72.98    3.29
 -11  -1  -3   77.03    3.41
 -11   1  -4  206.76    4.97
 -11  -1  -4  218.58    5.35
 -11   1  -4  213.43    5.35
 -11  -1  -5  212.96    5.07
 -11   1  -5  214.81    5.07
 -11  -1  -6    2.49    0.99
 -11   1  -6    2.45    0.95
 -11  -1  -7   98.97    2.98
 -11   1  -7  101.19    3.01
 -11  -1  -8  436.60    5.70
 -11   1  -8  417.14    5.60
 -11   2  16   55.21    1.74
 -11  -2  16   56.35    1.76
 -11   2  15  236.31    4.19
 -11  -2  15  239.36    4.22
 -11   2  14   78.65    2.64
 -11  -2  14   79.18    2.65
  11  -2 -14   75.01    2.70
  11   2 -14   71.73    2.59
 -11   2  13  144.25    3.82
 -11  -2  13  144.64    3.83
 -11  -2  13  125.34    3.02
  11  -2 -13  137.88    3.84
  11   2 -13  130.00    3.68
 -11   2  12  166.20    4.37
 -11  -2  12  167.43    4.38
 -11  -2  12  150.68    3.66
  11  -2 -12  159.84    4.38
  11   2 -12  155.15    4.25
 -11   2  11  103.20    3.64
 -11  -2  11  103.26    3.62
 -11  -2  11   91.95    3.12
  11  -2 -11   96.69    3.59
  11   2 -11   95.52    3.53
 -11   2  10  236.25    5.66
 -11  -2  10  236.73    5.65
 -11  -2  10  219.94    5.10
 -11   2   9   23.91    2.04
 -11  -2   9   24.89    2.05
 -11  -2   9   25.89    1.99
 -11   2   8  172.66    5.08
 -11  -2   8  174.67    5.10
 -11  -2   8  173.03    4.89
 -11   2   7  330.39    7.14
 -11  -2   7  340.40    7.24
 -11  -2   7  339.82    7.07
 -11  -2   6   20.66    2.02
 -11   2   6   20.27    1.69
 -11  -2   5  181.13    5.31
 -11   2   5  175.31    4.73
 -11   2   4    6.53    1.33
 -11  -2   4    4.24    1.36
 -11  -2   4    2.18    1.01
 -11   2   3  543.91    8.99
 -11  -2   3  525.02    8.57
 -11  -2   2  337.53    6.98
 -11  -2   1    4.83    1.32
 -11   2   1    3.27    1.26
 -11  -2   1    0.81    1.08
 -11  -2   1    3.00    1.26
 -11  -2   0  194.56    5.49
 -11  -2   0  185.65    5.27
 -11  -2   0  188.63    5.30
 -11   2   0  187.63    5.36
 -11  -2  -1  115.44    4.19
 -11  -2  -1  116.10    4.13
 -11   2  -1  117.06    4.19
 -11   2  -1  115.55    4.19
 -11  -2  -1  116.10    4.17
 -11  -2  -2   83.08    3.44
 -11   2  -2   82.80    3.43
 -11   2  -2   83.68    3.50
 -11   2  -3  387.25    7.27
 -11  -2  -3  394.43    7.23
 -11   2  -3  393.12    7.24
 -11   2  -4  247.16    5.50
 -11  -2  -4  245.95    5.39
 -11   2  -4  241.56    5.37
 -11   2  -5   56.02    2.53
 -11  -2  -5   53.84    2.47
 -11   2  -5   56.90    2.54
 -11  -2  -6    3.08    0.91
 -11   2  -6    3.39    0.92
 -11   2  -6    2.94    0.92
 -11   2  -7   21.05    1.35
 -11  -2  -7   18.33    1.30
 -11   3  15  119.20    2.48
 -11  -3  14    0.16    0.98
 -11   3  14    0.10    0.55
 -11  -3  14    0.21    0.47
 -11   3  13   56.10    2.18
  11  -3 -13   51.28    2.17
  11   3 -13   50.80    2.12
 -11  -3  13   51.13    1.95
 -11   3  12   58.47    2.38
 -11  -3  12   62.65    2.47
  11  -3 -12   60.72    2.53
  11   3 -12   56.57    2.36
 -11  -3  12   60.40    2.36
 -11   3  11  166.30    4.21
 -11  -3  11  168.92    4.21
  11  -3 -11  166.28    4.34
  11   3 -11  162.29    4.18
 -11  -3  11  164.24    4.14
 -11   3  10  203.67    4.85
 -11  -3  10  204.47    4.84
 -11  -3  10  206.77    4.92
  11  -3 -10  213.14    5.15
  11   3 -10  202.09    4.92
 -11   3   9    4.47    1.09
 -11  -3   9    4.29    1.11
 -11  -3   9    4.43    1.17
 -11  -3   8  303.66    6.47
 -11  -3   7   98.34    3.78
 -11  -3   6    2.25    1.17
 -11  -3   6    2.95    0.85
 -11  -3   5  251.01    7.99
 -11  -3   5  245.34    5.28
 -11  -3   4  374.39    6.81
 -11  -3   3  186.04    5.35
 -11  -3   3  182.50    4.85
 -11  -3   2  416.81    7.65
 -11   3   2  421.77    7.79
 -11  -3   2  430.24    8.14
 -11  -3   2  417.09    7.59
 -11  -3   1  625.14    9.40
 -11   3   1  627.04    9.58
 -11  -3   1  651.12   10.01
 -11  -3   1  624.00    9.56
 -11  -3   0   53.31    2.68
 -11   3   0   48.21    2.61
 -11  -3   0   52.86    2.83
 -11  -3   0   50.31    2.77
 -11  -3  -1  110.19    3.70
 -11   3  -1  112.68    3.77
 -11  -3  -1  110.82    3.86
 -11  -3  -1  110.18    3.97
 -11   3  -2   36.85    2.21
 -11  -3  -2   41.49    2.28
 -11   3  -3   20.25    1.67
 -11   3  -4   54.66    2.61
 -11   3  -4   49.12    2.27
 -11   3  -5   43.80    2.23
 -11   3  -5   42.30    1.96
 -11   3  -6  389.08    5.98
 -11   3  -6  356.80    5.11
 -11  -4  14  427.10    4.98
 -11  -4  13    8.02    0.92
 -11  -4  13   11.25    1.69
 -11  -4  12   49.56    2.07
 -11  -4  11  191.52    4.32
 -11  -4  10  131.60    3.80
 -11  -4  10  143.65    5.82
 -11  -4   9   57.42    2.70
 -11  -4   9   64.04    4.10
 -11  -4   8  578.81    8.84
 -11  -4   8  591.60   12.33
 -11  -4   7   70.15    3.15
 -11  -4   7   73.98    4.39
 -11  -4   6   26.64    1.70
 -11  -4   6   31.35    2.96
 -11  -4   5   59.83    2.59
 -11  -4   4  320.75    6.18
 -11  -4   4  336.84    6.87
 -11   4   3   60.90    2.67
 -11  -4   3   58.53    2.75
 -11  -4   3   63.34    3.03
 -11   4   2  296.55    5.75
 -11  -4   2  296.96    6.15
 -11  -4   2  305.92    6.41
 -11   4   1   36.70    2.07
 -11  -4   1   42.04    2.45
 -11  -4   1   39.17    2.35
 -11   4   0  119.24    3.50
 -11  -4   0  126.08    4.05
 -11  -4   0  127.66    3.92
 -11   4   0  132.56    4.28
 -11  -4  -1    6.08    1.27
 -11   4  -1    6.14    1.38
 -11   4  -2  849.50   10.81
 -11   4  -3  267.22    5.52
 -11  -4  -3  257.94    5.36
 -11   4  -4  173.87    4.22
 -11   4  -5  149.87    3.69
 -11  -5  13  313.56    4.32
 -11  -5  12  213.52    3.91
 -11  -5  12  253.44    6.09
 -11  -5  11    5.69    0.95
 -11  -5  10   98.45    3.06
 -11  -5  10  114.67    4.63
 -11  -5   9    2.08    0.91
 -11  -5   9    1.22    1.22
 -11  -5   8   97.22    4.48
 -11  -5   7   16.43    1.22
 -11  -5   7   21.79    2.32
 -11  -5   6  113.27    4.71
 -11  -5   6  117.19    3.75
 -11  -5   6  103.84    3.01
 -11  -5   5  171.67    4.54
 -11  -5   5  162.18    3.97
 -11  -5   4  261.51    5.59
 -11  -5   4  258.77    5.23
 -11  -5   3    3.89    1.07
 -11  -5   3    4.50    1.07
 -11  -5   2  201.80    4.70
 -11  -5   2  202.75    4.77
 -11   5   1   85.37    3.22
 -11  -5   1   79.78    3.05
 -11  -5   0    5.13    1.11
 -11   5   0    4.51    1.11
 -11   5  -1  323.08    5.98
 -11   5  -2  123.94    3.51
 -11  -5  -2  119.44    3.45
 -11  -5  -3   93.28    2.87
 -11   5  -3   93.30    2.93
 -11   5  -4    8.94    1.04
 -11   5  -5   62.63    2.03
 -11  -6  12    1.85    0.52
 -11  -6  11    2.76    0.65
 -11  -6   9  864.54   11.70
 -11  -6   8   36.16    2.44
 -11  -6   8   35.01    1.81
 -11  -6   7   80.89    2.71
 -11  -6   7   79.92    3.53
 -11  -6   6  113.66    3.22
 -11  -6   6   99.06    2.69
 -11  -6   5   66.39    2.49
 -11  -6   5   61.69    2.25
 -11  -6   4    2.50    0.81
 -11  -6   4    2.17    0.78
 -11   6   3  362.86    5.84
 -11  -6   3  350.41    5.78
 -11   6   2   34.63    1.87
 -11  -6   2   35.25    1.88
 -11   6   1  288.86    5.10
 -11  -6   1  291.38    5.20
 -11   6   0   37.86    1.85
 -11  -6   0   40.09    1.94
 -11   6  -1  179.73    3.71
 -11  -6  -2  108.66    2.81
 -11   6  -2  112.09    2.79
 -11   6  -3   53.20    1.77
 -11  -7   9   78.09    1.96
 -11  -7   8   14.56    0.96
 -11  -7   6  177.80    3.02
 -11  -7   5  312.22    4.40
 -11  -7   4   42.71    1.67
 -11  -7   3   77.64    2.26
 -11  -7   2   20.52    1.25
 -11  -7   1    8.08    0.86
 -11  -7  -1  179.11    3.06
 -12   0  15    0.32    0.45
 -12   0  14  346.07    5.05
 -12   0  13    0.90    0.70
  12   0 -13    0.69    0.62
 -12   0  12    4.92    1.02
  12   0 -12    3.86    0.87
  12   0 -11    0.32    0.76
 -12   0  11    0.18    0.83
 -12   0  10    0.20    0.89
 -12   0   9    0.36    0.68
 -12   0   8   87.19    2.98
 -12   0   7    1.50    0.91
 -12   0   6   28.85    2.01
 -12   0   5    0.92    1.00
 -12   0   4   41.41    2.46
 -12   0   3    0.32    1.03
 -12   0   2  531.96    8.95
 -12   0   2  536.80    8.70
 -12   0   1    1.12    1.11
 -12   0   0   85.80    3.42
 -12   0  -1   -0.21    1.01
 -12   0  -2  472.59    7.58
 -12   0  -3    0.62    0.83
 -12   0  -4   17.88    1.43
 -12   0  -5    0.46    0.64
 -12   1  15    5.19    0.65
 -12  -1  15    4.89    0.64
 -12   1  14    3.00    0.68
 -12  -1  14    3.32    0.68
 -12   1  13    1.37    0.69
 -12  -1  13    1.39    0.70
  12  -1 -13    2.25    0.71
  12   1 -13    1.97    0.68
 -12   1  12  170.77    3.97
 -12  -1  12  171.48    3.98
  12  -1 -12  161.38    3.92
  12   1 -12  161.95    3.89
 -12   1  11  190.60    4.47
 -12  -1  11  188.96    4.45
  12  -1 -11  181.46    4.43
  12   1 -11  179.79    4.36
 -12   1  10  324.59    6.14
 -12  -1  10  320.18    6.08
  12  -1 -10  309.39    6.09
  12   1 -10  308.92    6.04
 -12  -1   9  345.59    5.87
 -12  -1   8    1.32    0.89
 -12  -1   7  289.11    5.82
 -12   1   7  275.28    5.28
 -12  -1   6   18.51    1.72
 -12   1   6   19.27    1.61
 -12  -1   5  156.85    4.54
 -12   1   5  149.69    4.20
 -12  -1   4  859.27   11.26
 -12   1   4  838.49   10.76
 -12  -1   3   60.71    2.97
 -12  -1   2   38.48    2.45
 -12   1   2   39.99    2.53
 -12  -1   2   36.94    2.37
 -12   1   1   96.94    3.43
 -12  -1   1  100.91    3.69
 -12   1   1  104.39    3.81
 -12  -1   1  100.83    3.71
 -12   1   0   68.37    2.84
 -12  -1   0   69.81    3.03
 -12   1   0   69.61    3.07
 -12   1  -1  171.83    4.29
 -12  -1  -1  186.39    4.75
 -12   1  -1  180.83    4.71
 -12  -1  -2  263.72    5.45
 -12   1  -2  263.06    5.47
 -12  -1  -3  129.64    3.59
 -12   1  -3  129.83    3.61
 -12  -1  -4   52.29    2.18
 -12   1  -4   51.50    2.17
 -12  -1  -5   15.71    1.20
 -12   1  -5   16.50    1.23
  12  -2 -12   66.43    2.39
  12   2 -12   65.48    2.32
  12  -2 -11    6.95    1.03
  12   2 -11    7.34    1.01
 -12  -2  11    7.00    0.91
 -12  -2  10    2.89    0.81
  12   2 -10    2.85    0.88
 -12  -2   9  218.35    4.66
 -12  -2   8    5.33    1.13
 -12  -2   7  208.42    4.95
 -12  -2   6   21.70    1.82
 -12  -2   5   83.58    3.33
 -12  -2   4   18.44    1.81
 -12  -2   3  377.73    7.02
 -12   2   3  375.95    7.04
 -12  -2   3  382.99    7.16
 -12  -2   2  153.12    4.36
 -12   2   2  149.12    4.36
 -12  -2   1  100.69    3.48
 -12   2   1   99.55    3.50
 -12  -2   1  103.38    3.62
 -12   2   1  101.52    3.56
 -12  -2   0   34.28    2.08
 -12   2   0   35.60    2.14
 -12  -2   0   34.93    2.17
 -12   2   0   34.28    2.15
 -12   2  -1  255.63    5.31
 -12  -2  -1  257.19    5.26
 -12   2  -1  254.75    5.28
 -12   2  -2   46.75    2.21
 -12  -2  -2   42.40    2.12
 -12   2  -2   43.30    2.14
 -12   2  -3  300.61    5.19
 -12  -2  -3  294.48    5.11
 -12   2  -3  306.68    5.21
 -12  -2  -4   13.40    1.11
 -12   2  -4   13.09    1.13
 -12  -3  12  162.74    3.07
 -12  -3  11   12.25    1.07
 -12  -3  11   16.30    1.94
 -12  -3  10   26.58    1.59
  12  -3 -10   26.94    1.61
  12   3 -10   24.93    1.49
 -12  -3  10   29.98    2.53
 -12  -3   9  538.00    7.42
  12  -3  -9  553.10    7.61
  12   3  -9  527.21    7.27
 -12  -3   8    5.47    1.07
 -12  -3   8    7.26    1.60
 -12  -3   7  171.03    4.35
 -12  -3   6   89.08    3.24
 -12  -3   5   35.07    1.79
 -12  -3   5   40.24    2.30
 -12  -3   4   51.35    2.25
 -12   3   4   62.33    2.66
 -12  -3   3   89.27    3.30
 -12  -3   3   83.64    2.93
 -12   3   3   88.88    3.12
 -12  -3   2   26.28    1.90
 -12   3   2   26.57    1.80
 -12  -3   2   26.52    1.79
 -12  -3   1    2.78    1.00
 -12  -3   1    4.05    1.01
 -12   3   1    4.13    0.98
 -12   3   0   35.80    1.92
 -12   3   0   36.88    2.12
 -12  -3   0   35.31    2.01
 -12   3  -1   43.01    1.97
 -12   3  -1   42.63    2.19
 -12   3  -2  251.65    4.42
 -12   3  -2  284.14    5.16
 -12   3  -3    9.48    0.90
 -12   3  -3   10.72    1.12
 -12   3  -4   75.40    2.27
 -12  -4  12   76.07    1.94
 -12  -4  11   73.10    2.14
 -12  -4  10    9.52    1.01
 -12  -4   9   19.43    1.39
 -12  -4   9   17.25    1.87
 -12  -4   8  371.67    5.98
 -12  -4   7    4.63    1.03
 -12  -4   6  119.10    2.82
 -12  -4   5    4.34    0.80
 -12  -4   4    5.31    1.06
 -12  -4   4    5.62    0.93
 -12  -4   3   81.26    2.70
 -12  -4   3   84.68    2.96
 -12  -4   2  467.14    6.76
 -12  -4   2  459.14    6.89
 -12  -4   1    3.55    0.89
 -12  -4   1    2.53    0.90
 -12   4   1    2.59    0.95
 -12   4   0   63.70    2.50
 -12   4  -1  165.64    3.80
 -12   4  -2    2.69    0.76
 -12  -5  11   92.02    2.09
 -12  -5  10   12.40    0.94
 -12  -5   9    2.74    0.69
 -12  -5   6   25.78    1.20
 -12  -5   6   30.06    1.63
 -12  -5   5  389.31    5.16
 -12  -5   5  423.84    6.03
 -12  -5   4  127.02    2.98
 -12  -5   4  145.43    3.38
 -12  -5   3    8.42    0.97
 -12  -5   3    7.52    0.93
 -12   5   3    8.52    1.06
 -12  -5   2    0.73    0.64
 -12   5   2    0.35    0.65
 -12  -5   1    1.46    0.67
 -12   5   1    1.71    0.71
 -12   5   0    1.01    0.62
 -12   5  -1   55.97    1.89
 -12  -6   8   36.96    1.34
 -12  -6   7  144.30    2.72
 -12  -6   6   16.09    0.97
 -12  -6   4   21.20    1.04
 -12  -6   3    1.47    0.49
 -12  -6   2   83.08    2.06
  13   0  -9    0.34    0.63
 -13   0   8   16.87    1.12
 -13   0   7    0.60    0.64
 -13   0   5    0.65    0.82
 -13   0   4    1.16    0.82
 -13   0   3    0.75    0.81
 -13   0   2   11.77    1.27
 -13   0   1    0.62    0.74
 -13   0   0  602.54    7.48
 -13   0  -1    1.07    0.64
 -13   0  -2   47.79    1.74
 -13  -1  10  327.36    4.06
 -13  -1   9  113.33    2.59
 -13  -1   8    2.37    0.67
 -13  -1   7  146.06    3.39
 -13  -1   6  205.45    4.20
 -13  -1   5  147.03    3.78
 -13   1   5  138.56    3.72
 -13  -1   5  140.13    3.56
 -13  -1   4  421.73    6.56
 -13   1   4  417.41    6.56
 -13  -1   4  427.63    6.44
 -13  -1   3  149.99    3.76
 -13   1   3  135.50    3.62
 -13  -1   2    4.20    0.91
 -13   1   2    3.91    0.93
 -13  -1   1   95.59    2.89
 -13   1   1  101.03    2.97
 -13  -1   0    5.05    0.87
 -13   1   0    4.49    0.86
 -13  -1  -1   32.19    1.55
 -13   1  -1   31.22    1.55
 -13  -2  10   16.13    0.95
 -13  -2   9   60.92    1.94
 -13  -2   8  114.37    2.85
 -13  -2   7    1.69    0.70
 -13  -2   6    8.63    1.04
 -13   2   6    7.74    1.02
 -13  -2   6    8.74    1.07
 -13  -2   5  144.13    3.44
 -13   2   5  137.86    3.45
 -13  -2   5  148.92    3.59
 -13  -2   4  238.70    4.45
 -13   2   4  235.10    4.48
 -13  -2   4  234.74    4.60
 -13   2   3    1.10    0.72
 -13  -2   3    0.65    0.73
 -13  -2   3    0.92    0.66
 -13   2   3    0.99    0.69
 -13   2   2   43.06    1.89
 -13  -2   2   42.05    1.83
 -13   2   2   39.44    1.83
 -13  -2   1  219.26    3.99
 -13   2   1  229.47    4.09
 -13   2   1  226.32    4.09
 -13   2   0  214.53    3.74
 -13  -3  10   10.77    0.78
 -13  -3   9  132.97    2.71
 -13  -3   8  163.31    3.26
 -13   3   8  154.15    2.86
 -13  -3   7   70.66    2.23
 -13   3   7   64.77    1.94
 -13  -3   6  162.37    3.45
 -13   3   6  136.69    2.91
 -13  -3   5  218.93    4.10
 -13   3   5  192.08    3.47
 -13   3   4   -0.01    0.56
 -13   3   3   61.19    2.18
 -13  -3   3   61.45    2.14
 -13   3   2  111.62    2.82
 -13   3   1  133.68    2.96
 -13   3   0   23.99    1.22
 -13  -4   8   98.62    2.24
 -13  -4   7    3.25    0.60
 -13   4   5   15.76    1.09
 -13  -4   5   16.58    1.08
 -13   4   4   44.22    1.68
 -13  -4   4   42.57    1.58
 -13   4   3    8.88    0.87
 -13   4   2  186.85    3.25
   0   0   0    0.00    0.00


TITL 15_auto in P2(1)/c
REM P2(1)/c (#14 in standard setting)
CELL 1.54184  11.097944  10.129298  17.537887  90.0000 104.8855  90.0000
ZERR    8.00   0.000152   0.000131   0.000244   0.0000   0.0014   0.0000
LATT  1
SYMM -x, y+1/2,-z+1/2
SFAC C H N O
UNIT 88.00 80.00 8.00 8.00
REM  CrysAlisPro recorded range (K): Min=200.0; max=200.0; aver:200.0
TEMP -73
TREF
HKLF 4
END
_computing_structure_solution     'SHELXT 2018/2 (Sheldrick, 2018)'
;
_shelx_hkl_checksum                77987
_olex2_submission_special_instructions  'No special instructions were received'
_oxdiff_exptl_absorpt_empirical_details
;
Empirical correction (ABSPACK) includes:
- Absorption correction using spherical harmonics
- Frame scaling
;
_oxdiff_exptl_absorpt_empirical_full_max  2.323
_oxdiff_exptl_absorpt_empirical_full_min  0.624
