# Supplementary material for: Thermally activated delayed phosphorescence triggered by charge separation state carrier storage in an organic scintillator
Source: Natl Sci Rev. 2025 Feb 12;12(5):nwaf045. doi: 10.1093/nsr/nwaf045 (PMC11970249; doi:10.1093/nsr/nwaf045)
Supplement: nwaf045_Supplemental_Files [file nwaf045_supplemental_files.zip › TPP-3C2B-DMA(2.5).cif]

data_tpp-3c2b-dma(2.5)
_audit_creation_date               2024-07-24
_audit_creation_method
;
Olex2 1.5
(compiled 2024.02.16 svn.r378c4104 for OlexSys, GUI svn.r6928)
;
_shelx_SHELXL_version_number       '2019/2'
_audit_contact_author_address      ?
_audit_contact_author_email        ?
_audit_contact_author_name         ''
_audit_contact_author_phone        ?
_publ_contact_author_id_orcid      ?
_publ_section_references
;
Dolomanov, O.V., Bourhis, L.J., Gildea, R.J, Howard, J.A.K. & Puschmann, H.
 (2009), J. Appl. Cryst. 42, 339-341.

Sheldrick, G.M. (2015). Acta Cryst. C71, 3-8.
;
_chemical_name_common              ?
_chemical_name_systematic          ?
_chemical_formula_moiety           'C21 H21 Br P, Br'
_chemical_formula_sum              'C21 H21 Br2 P'
_chemical_formula_weight           464.17
_chemical_melting_point            ?
loop_
  _atom_type_symbol
  _atom_type_description
  _atom_type_scat_dispersion_real
  _atom_type_scat_dispersion_imag
  _atom_type_scat_source
 'C' 'C' 0.0181 0.0091 'International Tables Vol C Tables 4.2.6.8 and 6.1.1.4'
 'H' 'H' 0.0000 0.0000 'International Tables Vol C Tables 4.2.6.8 and 6.1.1.4'
 'Br' 'Br' -0.6763 1.2805
 'International Tables Vol C Tables 4.2.6.8 and 6.1.1.4'
 'P' 'P' 0.2955 0.4335 'International Tables Vol C Tables 4.2.6.8 and 6.1.1.4'

_shelx_space_group_comment
;
The symmetry employed for this shelxl refinement is uniquely defined
by the following loop, which should always be used as a source of
symmetry information in preference to the above space-group names.
They are only intended as comments.
;
_space_group_crystal_system        'monoclinic'
_space_group_IT_number             14
_space_group_name_H-M_alt          'P 1 21/c 1'
_space_group_name_Hall             '-P 2ybc'
loop_
  _space_group_symop_operation_xyz
 'x, y, z'
 '-x, y+1/2, -z+1/2'
 '-x, -y, -z'
 'x, -y-1/2, z-1/2'

_cell_length_a                     11.1044(3)
_cell_length_b                     10.1266(3)
_cell_length_c                     17.5319(5)
_cell_angle_alpha                  90
_cell_angle_beta                   104.849(3)
_cell_angle_gamma                  90
_cell_volume                       1905.62(10)
_cell_formula_units_Z              4
_cell_measurement_reflns_used      10315
_cell_measurement_temperature      200.01(10)
_cell_measurement_theta_max        75.1850
_cell_measurement_theta_min        4.1170
_shelx_estimated_absorpt_T_max     0.308
_shelx_estimated_absorpt_T_min     0.192
_exptl_absorpt_coefficient_mu      6.167
_exptl_absorpt_correction_T_max    1.00000
_exptl_absorpt_correction_T_min    0.61293
_exptl_absorpt_correction_type     multi-scan
_exptl_absorpt_process_details
;
CrysAlisPro 1.171.43.124a (Rigaku Oxford Diffraction, 2024)
Empirical absorption correction using spherical harmonics,
implemented in SCALE3 ABSPACK scaling algorithm.
;
_exptl_absorpt_special_details     ?
_exptl_crystal_colour              colourless
_exptl_crystal_colour_primary      colourless
_exptl_crystal_density_diffrn      1.618
_exptl_crystal_density_meas        ?
_exptl_crystal_density_method      ?
_exptl_crystal_description         block
_exptl_crystal_F_000               928
_exptl_crystal_size_max            0.4
_exptl_crystal_size_mid            0.3
_exptl_crystal_size_min            0.25
_exptl_transmission_factor_max     ?
_exptl_transmission_factor_min     ?
_diffrn_reflns_av_R_equivalents    0.0253
_diffrn_reflns_av_unetI/netI       0.0194
_diffrn_reflns_Laue_measured_fraction_full  0.993
_diffrn_reflns_Laue_measured_fraction_max  0.957
_diffrn_reflns_limit_h_max         13
_diffrn_reflns_limit_h_min         -13
_diffrn_reflns_limit_k_max         12
_diffrn_reflns_limit_k_min         -12
_diffrn_reflns_limit_l_max         21
_diffrn_reflns_limit_l_min         -17
_diffrn_reflns_number              12133
_diffrn_reflns_point_group_measured_fraction_full  0.993
_diffrn_reflns_point_group_measured_fraction_max  0.957
_diffrn_reflns_theta_full          67.684
_diffrn_reflns_theta_max           74.632
_diffrn_reflns_theta_min           4.119
_diffrn_ambient_environment        N~2~
_diffrn_ambient_temperature        200.01(10)
_diffrn_detector                   'Hybrid Pixel Array Detector'
_diffrn_detector_area_resol_mean   10.0000
_diffrn_detector_type              HyPix
_diffrn_measured_fraction_theta_full  0.993
_diffrn_measured_fraction_theta_max  0.957
_diffrn_measurement_details
;
List of Runs (angles in degrees, time in seconds):

  # Type    Start    End  Width  t~exp~   \w     \q     \k     \f   Frames
--------------------------------------------------------------------------
  1  \w    -72.00 -47.00   0.50    0.05    --  -97.00 132.00 -55.00   50
  2  \w    -53.00 -23.00   0.50    0.05    --  -97.00  45.00-180.00   60
  3  \w    -95.00 -24.00   0.50    0.05    --  -37.28 125.00  60.00  142
  4  \w    -54.00 -18.00   0.50    0.05    --  -97.00  45.00 120.00   72
  5  \w    -46.00  20.00   0.50    0.05    --   37.28 -19.00 -60.00  132
  6  \w    -47.00  23.00   0.50    0.05    --   37.28 -19.00-120.00  140
  7  \w     32.00  71.00   0.50    0.05    --   37.28-138.00  58.00   78
  8  \w     38.00  69.00   0.50    0.05    --  108.41-125.00 -90.00   62
  9  \w     80.00 117.00   0.50    0.05    --  108.41-132.00-124.00   74
 10  \w     87.00 112.00   0.50    0.05    --  108.41-125.00 -90.00   50
 11  \w     47.00  91.00   0.50    0.05    --   37.28-132.00-124.00   88
 12  \w    -43.00  15.00   0.50    0.05    --   37.28 -19.00 150.00  116
 13  \w     72.00 121.00   0.50    0.05    --  108.41-138.00  58.00   98
 14  \w     67.00  93.00   0.50    0.05    --  108.41 -95.00  60.00   52
 15  \w     27.00  55.00   0.50    0.05    --  108.41 -95.00  60.00   56
 16  \w     33.00 102.00   0.50    0.05    --  108.41 -77.00  30.00  138
 17  \w     39.00  68.00   0.50    0.05    --  108.41 -61.00-120.00   58
 18  \w     36.00 102.00   0.50    0.05    --  108.41 -77.00-180.00  132
 19  \w     75.00 150.00   0.50    0.05    --  108.41  77.00 -60.00  150
 20  \w     77.00 124.00   0.50    0.05    --  108.41 125.00-120.00   94
 21  \w    149.00 174.00   0.50    0.05    --  108.41 125.00-120.00   50
 22  \w     72.00 124.00   0.50    0.05    --  108.41 132.00 -55.00  104
 23  \w    114.00 167.00   0.50    0.05    --  108.41  30.00  60.00  106
 24  \w     97.00 122.00   0.50    0.05    --  108.41 138.00 120.00   50
 25  \w   -147.00-122.00   0.50    0.05    --  -97.00-138.00  58.00   50
 26  \w   -173.00-134.00   0.50    0.05    --  -97.00 -95.00   0.00   78
 27  \w   -129.00 -88.00   0.50    0.05    --  -97.00 -95.00   0.00   82
 28  \w   -125.00 -78.00   0.50    0.05    --  -97.00-132.00-124.00   94
 29  \w   -129.00 -97.00   0.50    0.05    --  -97.00 -95.00 -90.00   64
 30  \w   -174.00-135.00   0.50    0.05    --  -97.00 -95.00 -90.00   78
;
_diffrn_measurement_device         'four-circle diffractometer'
_diffrn_measurement_device_type    'ROD, Synergy Custom system, HyPix'
_diffrn_measurement_method         '\w scans'
_diffrn_orient_matrix_type        
 'CrysAlisPro convention (1999,Acta A55,543-557)'
_diffrn_orient_matrix_UB_11        0.1174474000
_diffrn_orient_matrix_UB_12        0.0010905000
_diffrn_orient_matrix_UB_13        -0.0314482000
_diffrn_orient_matrix_UB_21        -0.0033521000
_diffrn_orient_matrix_UB_22        0.1520397000
_diffrn_orient_matrix_UB_23        -0.0023363000
_diffrn_orient_matrix_UB_31        0.0824768000
_diffrn_orient_matrix_UB_32        0.0045423000
_diffrn_orient_matrix_UB_33        0.0852596000
_diffrn_radiation_monochromator    mirror
_diffrn_radiation_probe            x-ray
_diffrn_radiation_type             'Cu K\a'
_diffrn_radiation_wavelength       1.54184
_diffrn_source                     'Rotating-anode X-ray tube'
_diffrn_source_type                'Rigaku (Cu) X-ray Source'
_reflns_Friedel_coverage           0.000
_reflns_Friedel_fraction_full      .
_reflns_Friedel_fraction_max       .
_reflns_number_gt                  3531
_reflns_number_total               3736
_reflns_special_details
;
 Reflections were merged by SHELXL according to the crystal
 class for the calculation of statistics and refinement.
 
 _reflns_Friedel_fraction is defined as the number of unique
 Friedel pairs measured divided by the number that would be
 possible theoretically, ignoring centric projections and
 systematic absences.
;
_reflns_threshold_expression       'I > 2\s(I)'
_computing_cell_refinement         'CrysAlisPro 1.171.43.124a (Rigaku OD, 2024)'
_computing_data_collection         'CrysAlisPro 1.171.43.124a (Rigaku OD, 2024)'
_computing_data_reduction          'CrysAlisPro 1.171.43.124a (Rigaku OD, 2024)'
_computing_molecular_graphics      'Olex2 1.5 (Dolomanov et al., 2009)'
_computing_publication_material    'Olex2 1.5 (Dolomanov et al., 2009)'
_computing_structure_refinement    'SHELXL 2019/2 (Sheldrick, 2015)'
_computing_structure_solution      'SHELXT 2018/2 (Sheldrick, 2018)'
_refine_diff_density_max           0.556
_refine_diff_density_min           -0.997
_refine_diff_density_rms           0.087
_refine_ls_extinction_coef         .
_refine_ls_extinction_method       none
_refine_ls_goodness_of_fit_ref     1.079
_refine_ls_hydrogen_treatment      constr
_refine_ls_matrix_type             full
_refine_ls_number_parameters       217
_refine_ls_number_reflns           3736
_refine_ls_number_restraints       0
_refine_ls_R_factor_all            0.0330
_refine_ls_R_factor_gt             0.0314
_refine_ls_restrained_S_all        1.079
_refine_ls_shift/su_max            0.001
_refine_ls_shift/su_mean           0.000
_refine_ls_structure_factor_coef   Fsqd
_refine_ls_weighting_details      
 'w=1/[\s^2^(Fo^2^)+(0.0420P)^2^+3.3418P] where P=(Fo^2^+2Fc^2^)/3'
_refine_ls_weighting_scheme        calc
_refine_ls_wR_factor_gt            0.0875
_refine_ls_wR_factor_ref           0.0886
_refine_special_details            ?
_olex2_refinement_description
;
1. Fixed Uiso
 At 1.2 times of:
  All C(H) groups, All C(H,H) groups
2.a Secondary CH2 refined with riding coordinates:
 C19(H19A,H19B), C20(H20A,H20B), C21(H21A,H21B)
2.b Aromatic/amide H refined with riding coordinates:
 C2(H2), C3(H3), C4(H4), C5(H5), C6(H6), C8(H8), C9(H9), C10(H10), C11(H11),
 C12(H12), C14(H14), C15(H15), C16(H16), C17(H17), C18(H18)
;
_atom_sites_solution_hydrogens     geom
_atom_sites_solution_primary       ?
_atom_sites_solution_secondary     ?
loop_
  _atom_site_label
  _atom_site_type_symbol
  _atom_site_fract_x
  _atom_site_fract_y
  _atom_site_fract_z
  _atom_site_U_iso_or_equiv
  _atom_site_adp_type
  _atom_site_occupancy
  _atom_site_site_symmetry_order
  _atom_site_calc_flag
  _atom_site_refinement_flags_posn
  _atom_site_refinement_flags_adp
  _atom_site_refinement_flags_occupancy
  _atom_site_disorder_assembly
  _atom_site_disorder_group
 Br1 Br 0.30713(4) 0.76613(3) 0.53574(2) 0.04733(13) Uani 1 1 d . . . . .
 P1 P 0.22520(5) 0.30417(6) 0.46250(4) 0.01795(14) Uani 1 1 d . . . . .
 C1 C 0.0924(2) 0.3712(3) 0.39170(15) 0.0217(5) Uani 1 1 d . . . . .
 C2 C 0.0084(3) 0.2837(3) 0.34464(17) 0.0297(6) Uani 1 1 d . . . . .
 H2 H 0.020219 0.191236 0.351887 0.036 Uiso 1 1 calc R U . . .
 C3 C -0.0928(3) 0.3315(4) 0.28713(18) 0.0357(7) Uani 1 1 d . . . . .
 H3 H -0.150690 0.272172 0.255226 0.043 Uiso 1 1 calc R U . . .
 C4 C -0.1079(3) 0.4662(4) 0.27701(17) 0.0353(7) Uani 1 1 d . . . . .
 H4 H -0.176741 0.499259 0.237608 0.042 Uiso 1 1 calc R U . . .
 C5 C -0.0254(3) 0.5533(3) 0.32283(17) 0.0329(6) Uani 1 1 d . . . . .
 H5 H -0.037583 0.645611 0.314869 0.039 Uiso 1 1 calc R U . . .
 C6 C 0.0767(2) 0.5066(3) 0.38128(16) 0.0252(5) Uani 1 1 d . . . . .
 H6 H 0.134053 0.566451 0.413156 0.030 Uiso 1 1 calc R U . . .
 C7 C 0.3053(2) 0.1987(3) 0.40919(15) 0.0205(5) Uani 1 1 d . . . . .
 C8 C 0.3308(3) 0.0672(3) 0.42951(17) 0.0276(6) Uani 1 1 d . . . . .
 H8 H 0.306806 0.030659 0.473298 0.033 Uiso 1 1 calc R U . . .
 C9 C 0.3916(3) -0.0110(3) 0.38578(18) 0.0322(6) Uani 1 1 d . . . . .
 H9 H 0.408424 -0.101222 0.399197 0.039 Uiso 1 1 calc R U . . .
 C10 C 0.4274(2) 0.0434(3) 0.32279(17) 0.0302(6) Uani 1 1 d . . . . .
 H10 H 0.469696 -0.009663 0.293216 0.036 Uiso 1 1 calc R U . . .
 C11 C 0.4023(3) 0.1745(3) 0.30226(17) 0.0284(6) Uani 1 1 d . . . . .
 H11 H 0.427621 0.210885 0.258903 0.034 Uiso 1 1 calc R U . . .
 C12 C 0.3404(2) 0.2527(3) 0.34459(16) 0.0255(5) Uani 1 1 d . . . . .
 H12 H 0.321938 0.342248 0.330015 0.031 Uiso 1 1 calc R U . . .
 C13 C 0.1781(2) 0.2082(3) 0.53608(15) 0.0221(5) Uani 1 1 d . . . . .
 C14 C 0.0533(3) 0.1863(3) 0.53407(17) 0.0274(6) Uani 1 1 d . . . . .
 H14 H -0.010930 0.220582 0.492081 0.033 Uiso 1 1 calc R U . . .
 C15 C 0.0241(3) 0.1137(3) 0.59420(19) 0.0368(7) Uani 1 1 d . . . . .
 H15 H -0.060640 0.099598 0.593848 0.044 Uiso 1 1 calc R U . . .
 C16 C 0.1176(3) 0.0621(3) 0.65441(18) 0.0347(7) Uani 1 1 d . . . . .
 H16 H 0.096713 0.011640 0.694860 0.042 Uiso 1 1 calc R U . . .
 C17 C 0.2416(3) 0.0830(3) 0.65652(16) 0.0318(6) Uani 1 1 d . . . . .
 H17 H 0.305356 0.046483 0.697986 0.038 Uiso 1 1 calc R U . . .
 C18 C 0.2724(3) 0.1575(3) 0.59787(16) 0.0292(6) Uani 1 1 d . . . . .
 H18 H 0.357350 0.174022 0.599696 0.035 Uiso 1 1 calc R U . . .
 C19 C 0.3250(2) 0.4351(3) 0.51174(15) 0.0215(5) Uani 1 1 d . . . . .
 H19A H 0.409638 0.399463 0.534544 0.026 Uiso 1 1 calc R U . . .
 H19B H 0.331322 0.503701 0.472703 0.026 Uiso 1 1 calc R U . . .
 C20 C 0.2762(3) 0.4985(3) 0.57784(15) 0.0254(5) Uani 1 1 d . . . . .
 H20A H 0.187058 0.521006 0.556841 0.030 Uiso 1 1 calc R U . . .
 H20B H 0.282589 0.433568 0.620942 0.030 Uiso 1 1 calc R U . . .
 C21 C 0.3472(3) 0.6212(3) 0.61071(17) 0.0290(6) Uani 1 1 d . . . . .
 H21A H 0.437734 0.602926 0.623102 0.035 Uiso 1 1 calc R U . . .
 H21B H 0.326260 0.646598 0.660308 0.035 Uiso 1 1 calc R U . . .
 Br2 Br 0.38498(3) 0.62981(3) 0.33151(2) 0.02804(10) Uani 1 1 d . . . . .

loop_
  _atom_site_aniso_label
  _atom_site_aniso_U_11
  _atom_site_aniso_U_22
  _atom_site_aniso_U_33
  _atom_site_aniso_U_23
  _atom_site_aniso_U_13
  _atom_site_aniso_U_12
 Br1 0.0642(2) 0.02515(18) 0.0465(2) 0.00449(14) 0.00299(17) -0.00533(15)
 P1 0.0183(3) 0.0165(3) 0.0186(3) 0.0011(2) 0.0041(2) -0.0004(2)
 C1 0.0186(11) 0.0228(13) 0.0230(12) 0.0007(10) 0.0041(10) 0.0017(9)
 C2 0.0278(13) 0.0294(14) 0.0299(14) -0.0028(12) 0.0035(11) -0.0029(11)
 C3 0.0240(13) 0.0515(19) 0.0279(15) -0.0070(14) -0.0004(11) -0.0048(13)
 C4 0.0218(13) 0.058(2) 0.0238(13) 0.0046(13) 0.0009(11) 0.0135(13)
 C5 0.0351(15) 0.0344(16) 0.0298(14) 0.0074(12) 0.0094(12) 0.0133(13)
 C6 0.0254(12) 0.0247(13) 0.0244(13) 0.0018(10) 0.0044(10) 0.0028(10)
 C7 0.0196(11) 0.0202(12) 0.0206(12) 0.0006(10) 0.0036(9) -0.0003(9)
 C8 0.0316(14) 0.0218(13) 0.0305(14) 0.0014(11) 0.0096(11) 0.0016(11)
 C9 0.0349(15) 0.0232(14) 0.0369(16) -0.0015(12) 0.0062(12) 0.0077(11)
 C10 0.0217(12) 0.0363(16) 0.0312(14) -0.0103(12) 0.0045(11) 0.0043(11)
 C11 0.0261(13) 0.0337(15) 0.0273(14) -0.0023(11) 0.0101(11) -0.0029(11)
 C12 0.0263(13) 0.0247(13) 0.0266(13) 0.0002(11) 0.0090(11) -0.0013(10)
 C13 0.0255(12) 0.0195(12) 0.0224(12) -0.0002(10) 0.0080(10) -0.0021(10)
 C14 0.0256(13) 0.0282(14) 0.0280(14) -0.0014(11) 0.0057(11) -0.0036(11)
 C15 0.0348(15) 0.0396(17) 0.0408(17) -0.0016(14) 0.0184(14) -0.0134(13)
 C16 0.0505(18) 0.0264(15) 0.0315(15) 0.0014(12) 0.0182(14) -0.0093(13)
 C17 0.0437(16) 0.0299(15) 0.0218(13) 0.0058(11) 0.0084(12) 0.0024(13)
 C18 0.0275(13) 0.0346(15) 0.0257(13) 0.0052(12) 0.0072(11) 0.0013(12)
 C19 0.0202(11) 0.0220(12) 0.0216(12) -0.0019(10) 0.0041(10) -0.0040(9)
 C20 0.0298(13) 0.0242(13) 0.0230(12) -0.0035(10) 0.0083(10) -0.0055(11)
 C21 0.0320(14) 0.0250(14) 0.0273(14) -0.0013(11) 0.0024(11) -0.0036(11)
 Br2 0.03147(17) 0.02513(16) 0.02732(17) -0.00187(10) 0.00716(12) 0.00154(11)

_geom_special_details
;
 All esds (except the esd in the dihedral angle between two l.s. planes)
 are estimated using the full covariance matrix.  The cell esds are taken
 into account individually in the estimation of esds in distances, angles
 and torsion angles; correlations between esds in cell parameters are only
 used when they are defined by crystal symmetry.  An approximate (isotropic)
 treatment of cell esds is used for estimating esds involving l.s. planes.
;
loop_
  _geom_bond_atom_site_label_1
  _geom_bond_atom_site_label_2
  _geom_bond_distance
  _geom_bond_site_symmetry_2
  _geom_bond_publ_flag
 Br1 C21 1.944(3) . ?
 P1 C1 1.799(3) . ?
 P1 C7 1.798(3) . ?
 P1 C13 1.797(3) . ?
 P1 C19 1.801(3) . ?
 C1 C2 1.393(4) . ?
 C1 C6 1.389(4) . ?
 C2 H2 0.9500 . ?
 C2 C3 1.389(4) . ?
 C3 H3 0.9500 . ?
 C3 C4 1.381(5) . ?
 C4 H4 0.9500 . ?
 C4 C5 1.373(5) . ?
 C5 H5 0.9500 . ?
 C5 C6 1.401(4) . ?
 C6 H6 0.9500 . ?
 C7 C8 1.388(4) . ?
 C7 C12 1.400(4) . ?
 C8 H8 0.9500 . ?
 C8 C9 1.391(4) . ?
 C9 H9 0.9500 . ?
 C9 C10 1.380(4) . ?
 C10 H10 0.9500 . ?
 C10 C11 1.386(4) . ?
 C11 H11 0.9500 . ?
 C11 C12 1.382(4) . ?
 C12 H12 0.9500 . ?
 C13 C14 1.395(4) . ?
 C13 C18 1.397(4) . ?
 C14 H14 0.9500 . ?
 C14 C15 1.390(4) . ?
 C15 H15 0.9500 . ?
 C15 C16 1.380(5) . ?
 C16 H16 0.9500 . ?
 C16 C17 1.384(4) . ?
 C17 H17 0.9500 . ?
 C17 C18 1.387(4) . ?
 C18 H18 0.9500 . ?
 C19 H19A 0.9900 . ?
 C19 H19B 0.9900 . ?
 C19 C20 1.540(3) . ?
 C20 H20A 0.9900 . ?
 C20 H20B 0.9900 . ?
 C20 C21 1.505(4) . ?
 C21 H21A 0.9900 . ?
 C21 H21B 0.9900 . ?

loop_
  _geom_angle_atom_site_label_1
  _geom_angle_atom_site_label_2
  _geom_angle_atom_site_label_3
  _geom_angle
  _geom_angle_site_symmetry_1
  _geom_angle_site_symmetry_3
  _geom_angle_publ_flag
 C1 P1 C19 110.38(12) . . ?
 C7 P1 C1 107.00(12) . . ?
 C7 P1 C19 111.17(12) . . ?
 C13 P1 C1 111.19(12) . . ?
 C13 P1 C7 109.00(12) . . ?
 C13 P1 C19 108.12(12) . . ?
 C2 C1 P1 118.4(2) . . ?
 C6 C1 P1 121.1(2) . . ?
 C6 C1 C2 120.5(2) . . ?
 C1 C2 H2 119.9 . . ?
 C3 C2 C1 120.2(3) . . ?
 C3 C2 H2 119.9 . . ?
 C2 C3 H3 120.5 . . ?
 C4 C3 C2 119.1(3) . . ?
 C4 C3 H3 120.5 . . ?
 C3 C4 H4 119.4 . . ?
 C5 C4 C3 121.2(3) . . ?
 C5 C4 H4 119.4 . . ?
 C4 C5 H5 119.8 . . ?
 C4 C5 C6 120.3(3) . . ?
 C6 C5 H5 119.8 . . ?
 C1 C6 C5 118.7(3) . . ?
 C1 C6 H6 120.7 . . ?
 C5 C6 H6 120.7 . . ?
 C8 C7 P1 122.2(2) . . ?
 C8 C7 C12 120.1(2) . . ?
 C12 C7 P1 117.7(2) . . ?
 C7 C8 H8 120.0 . . ?
 C7 C8 C9 120.0(3) . . ?
 C9 C8 H8 120.0 . . ?
 C8 C9 H9 120.2 . . ?
 C10 C9 C8 119.6(3) . . ?
 C10 C9 H9 120.2 . . ?
 C9 C10 H10 119.7 . . ?
 C9 C10 C11 120.7(3) . . ?
 C11 C10 H10 119.7 . . ?
 C10 C11 H11 119.9 . . ?
 C12 C11 C10 120.3(3) . . ?
 C12 C11 H11 119.9 . . ?
 C7 C12 H12 120.3 . . ?
 C11 C12 C7 119.3(3) . . ?
 C11 C12 H12 120.3 . . ?
 C14 C13 P1 122.5(2) . . ?
 C14 C13 C18 120.3(2) . . ?
 C18 C13 P1 117.2(2) . . ?
 C13 C14 H14 120.4 . . ?
 C15 C14 C13 119.2(3) . . ?
 C15 C14 H14 120.4 . . ?
 C14 C15 H15 119.9 . . ?
 C16 C15 C14 120.2(3) . . ?
 C16 C15 H15 119.9 . . ?
 C15 C16 H16 119.6 . . ?
 C15 C16 C17 120.7(3) . . ?
 C17 C16 H16 119.6 . . ?
 C16 C17 H17 120.1 . . ?
 C16 C17 C18 119.7(3) . . ?
 C18 C17 H17 120.1 . . ?
 C13 C18 H18 120.1 . . ?
 C17 C18 C13 119.7(3) . . ?
 C17 C18 H18 120.1 . . ?
 P1 C19 H19A 109.2 . . ?
 P1 C19 H19B 109.2 . . ?
 H19A C19 H19B 107.9 . . ?
 C20 C19 P1 112.03(17) . . ?
 C20 C19 H19A 109.2 . . ?
 C20 C19 H19B 109.2 . . ?
 C19 C20 H20A 109.1 . . ?
 C19 C20 H20B 109.1 . . ?
 H20A C20 H20B 107.9 . . ?
 C21 C20 C19 112.4(2) . . ?
 C21 C20 H20A 109.1 . . ?
 C21 C20 H20B 109.1 . . ?
 Br1 C21 H21A 109.4 . . ?
 Br1 C21 H21B 109.4 . . ?
 C20 C21 Br1 110.97(19) . . ?
 C20 C21 H21A 109.4 . . ?
 C20 C21 H21B 109.4 . . ?
 H21A C21 H21B 108.0 . . ?

loop_
  _geom_torsion_atom_site_label_1
  _geom_torsion_atom_site_label_2
  _geom_torsion_atom_site_label_3
  _geom_torsion_atom_site_label_4
  _geom_torsion
  _geom_torsion_site_symmetry_1
  _geom_torsion_site_symmetry_2
  _geom_torsion_site_symmetry_3
  _geom_torsion_site_symmetry_4
  _geom_torsion_publ_flag
 P1 C1 C2 C3 -177.5(2) . . . . ?
 P1 C1 C6 C5 177.1(2) . . . . ?
 P1 C7 C8 C9 179.2(2) . . . . ?
 P1 C7 C12 C11 179.9(2) . . . . ?
 P1 C13 C14 C15 -178.4(2) . . . . ?
 P1 C13 C18 C17 179.8(2) . . . . ?
 P1 C19 C20 C21 -170.99(19) . . . . ?
 C1 P1 C7 C8 -124.7(2) . . . . ?
 C1 P1 C7 C12 54.4(2) . . . . ?
 C1 P1 C13 C14 2.6(3) . . . . ?
 C1 P1 C13 C18 -175.9(2) . . . . ?
 C1 P1 C19 C20 79.9(2) . . . . ?
 C1 C2 C3 C4 0.5(4) . . . . ?
 C2 C1 C6 C5 0.2(4) . . . . ?
 C2 C3 C4 C5 -0.3(5) . . . . ?
 C3 C4 C5 C6 0.0(5) . . . . ?
 C4 C5 C6 C1 0.0(4) . . . . ?
 C6 C1 C2 C3 -0.5(4) . . . . ?
 C7 P1 C1 C2 55.3(2) . . . . ?
 C7 P1 C1 C6 -121.7(2) . . . . ?
 C7 P1 C13 C14 -115.1(2) . . . . ?
 C7 P1 C13 C18 66.4(2) . . . . ?
 C7 P1 C19 C20 -161.56(18) . . . . ?
 C7 C8 C9 C10 0.7(4) . . . . ?
 C8 C7 C12 C11 -1.0(4) . . . . ?
 C8 C9 C10 C11 -0.6(4) . . . . ?
 C9 C10 C11 C12 -0.2(4) . . . . ?
 C10 C11 C12 C7 1.0(4) . . . . ?
 C12 C7 C8 C9 0.1(4) . . . . ?
 C13 P1 C1 C2 -63.6(2) . . . . ?
 C13 P1 C1 C6 119.4(2) . . . . ?
 C13 P1 C7 C8 -4.3(3) . . . . ?
 C13 P1 C7 C12 174.7(2) . . . . ?
 C13 P1 C19 C20 -42.0(2) . . . . ?
 C13 C14 C15 C16 -1.1(5) . . . . ?
 C14 C13 C18 C17 1.3(4) . . . . ?
 C14 C15 C16 C17 0.8(5) . . . . ?
 C15 C16 C17 C18 0.5(5) . . . . ?
 C16 C17 C18 C13 -1.5(5) . . . . ?
 C18 C13 C14 C15 0.1(4) . . . . ?
 C19 P1 C1 C2 176.4(2) . . . . ?
 C19 P1 C1 C6 -0.6(3) . . . . ?
 C19 P1 C7 C8 114.7(2) . . . . ?
 C19 P1 C7 C12 -66.2(2) . . . . ?
 C19 P1 C13 C14 124.0(2) . . . . ?
 C19 P1 C13 C18 -54.5(2) . . . . ?
 C19 C20 C21 Br1 72.0(3) . . . . ?

_shelx_res_file
;
TITL 2.5_auto_a.res in P2(1)/c
    tpp-3c2b-dma(2.5).res
    created by SHELXL-2019/2 at 15:15:34 on 24-Jul-2024
REM Old TITL 2 in P2(1)/c
REM SHELXT solution in P2(1)/c: R1 0.114, Rweak 0.031, Alpha 0.019
REM <I/s> 1.268 for 226 systematic absences, Orientation as input
REM Formula found by SHELXT: C21 P Br2
CELL 1.54184 11.1044 10.1266 17.5319 90 104.849 90
ZERR 4 0.0003 0.0003 0.0005 0 0.003 0
LATT 1
SYMM -X,0.5+Y,0.5-Z
SFAC C H Br P
UNIT 84 84 8 4

L.S. 10
PLAN  5
SIZE 0.4 0.3 0.25
TEMP -73
CONF
list 4
MORE -1
BOND $H
fmap 2 53
acta
OMIT -1 9 14
OMIT 1 9 14
OMIT 2 9 13
OMIT 5 0 16
OMIT 7 2 14
REM <olex2.extras>
REM <HklSrc "%.\\TPP-3C2B-DMA(2.5).hkl">
REM </olex2.extras>

WGHT    0.042000    3.341800
FVAR       0.51095
BR1   3    0.307135    0.766129    0.535743    11.00000    0.06421    0.02515 =
         0.04648    0.00449    0.00299   -0.00533
P1    4    0.225201    0.304173    0.462499    11.00000    0.01831    0.01652 =
         0.01863    0.00105    0.00406   -0.00036
C1    1    0.092435    0.371156    0.391695    11.00000    0.01862    0.02276 =
         0.02296    0.00066    0.00405    0.00168
C2    1    0.008363    0.283744    0.344638    11.00000    0.02781    0.02943 =
         0.02987   -0.00285    0.00351   -0.00288
AFIX  43
H2    2    0.020219    0.191236    0.351887    11.00000   -1.20000
AFIX   0
C3    1   -0.092773    0.331450    0.287134    11.00000    0.02395    0.05153 =
         0.02791   -0.00697   -0.00036   -0.00480
AFIX  43
H3    2   -0.150690    0.272172    0.255226    11.00000   -1.20000
AFIX   0
C4    1   -0.107938    0.466185    0.277005    11.00000    0.02183    0.05758 =
         0.02384    0.00458    0.00087    0.01351
AFIX  43
H4    2   -0.176741    0.499259    0.237608    11.00000   -1.20000
AFIX   0
C5    1   -0.025395    0.553272    0.322834    11.00000    0.03506    0.03438 =
         0.02983    0.00741    0.00944    0.01327
AFIX  43
H5    2   -0.037583    0.645611    0.314869    11.00000   -1.20000
AFIX   0
C6    1    0.076711    0.506616    0.381281    11.00000    0.02537    0.02466 =
         0.02443    0.00182    0.00440    0.00284
AFIX  43
H6    2    0.134053    0.566451    0.413156    11.00000   -1.20000
AFIX   0
C7    1    0.305277    0.198656    0.409185    11.00000    0.01963    0.02024 =
         0.02065    0.00058    0.00358   -0.00028
C8    1    0.330837    0.067220    0.429514    11.00000    0.03155    0.02180 =
         0.03047    0.00143    0.00964    0.00164
AFIX  43
H8    2    0.306806    0.030659    0.473298    11.00000   -1.20000
AFIX   0
C9    1    0.391639   -0.010990    0.385784    11.00000    0.03487    0.02325 =
         0.03690   -0.00155    0.00616    0.00769
AFIX  43
H9    2    0.408424   -0.101222    0.399197    11.00000   -1.20000
AFIX   0
C10   1    0.427411    0.043369    0.322791    11.00000    0.02174    0.03626 =
         0.03121   -0.01033    0.00449    0.00427
AFIX  43
H10   2    0.469696   -0.009663    0.293216    11.00000   -1.20000
AFIX   0
C11   1    0.402252    0.174540    0.302265    11.00000    0.02609    0.03366 =
         0.02732   -0.00229    0.01007   -0.00291
AFIX  43
H11   2    0.427621    0.210885    0.258903    11.00000   -1.20000
AFIX   0
C12   1    0.340417    0.252720    0.344595    11.00000    0.02635    0.02468 =
         0.02655    0.00023    0.00899   -0.00134
AFIX  43
H12   2    0.321938    0.342248    0.330015    11.00000   -1.20000
AFIX   0
C13   1    0.178101    0.208183    0.536078    11.00000    0.02548    0.01945 =
         0.02244   -0.00019    0.00803   -0.00211
C14   1    0.053339    0.186291    0.534067    11.00000    0.02557    0.02818 =
         0.02798   -0.00145    0.00574   -0.00357
AFIX  43
H14   2   -0.010930    0.220582    0.492081    11.00000   -1.20000
AFIX   0
C15   1    0.024078    0.113715    0.594200    11.00000    0.03476    0.03962 =
         0.04083   -0.00157    0.01841   -0.01338
AFIX  43
H15   2   -0.060640    0.099598    0.593848    11.00000   -1.20000
AFIX   0
C16   1    0.117647    0.062096    0.654411    11.00000    0.05046    0.02642 =
         0.03154    0.00142    0.01816   -0.00928
AFIX  43
H16   2    0.096713    0.011640    0.694860    11.00000   -1.20000
AFIX   0
C17   1    0.241611    0.083008    0.656525    11.00000    0.04365    0.02990 =
         0.02175    0.00584    0.00840    0.00235
AFIX  43
H17   2    0.305356    0.046483    0.697986    11.00000   -1.20000
AFIX   0
C18   1    0.272439    0.157514    0.597866    11.00000    0.02749    0.03465 =
         0.02572    0.00519    0.00720    0.00126
AFIX  43
H18   2    0.357350    0.174022    0.599696    11.00000   -1.20000
AFIX   0
C19   1    0.325044    0.435118    0.511742    11.00000    0.02024    0.02201 =
         0.02163   -0.00190    0.00414   -0.00401
AFIX  23
H19A  2    0.409638    0.399463    0.534544    11.00000   -1.20000
H19B  2    0.331322    0.503701    0.472703    11.00000   -1.20000
AFIX   0
C20   1    0.276166    0.498450    0.577844    11.00000    0.02984    0.02416 =
         0.02299   -0.00348    0.00826   -0.00550
AFIX  23
H20A  2    0.187058    0.521006    0.556841    11.00000   -1.20000
H20B  2    0.282589    0.433568    0.620942    11.00000   -1.20000
AFIX   0
C21   1    0.347200    0.621179    0.610709    11.00000    0.03197    0.02504 =
         0.02725   -0.00127    0.00241   -0.00362
AFIX  23
H21A  2    0.437734    0.602926    0.623102    11.00000   -1.20000
H21B  2    0.326260    0.646598    0.660308    11.00000   -1.20000
AFIX   0

BR2   3    0.384983    0.629807    0.331514    11.00000    0.03147    0.02513 =
         0.02732   -0.00187    0.00716    0.00154
HKLF 4


REM  2.5_auto_a.res in P2(1)/c
REM wR2 = 0.0886, GooF = S = 1.079, Restrained GooF = 1.079 for all data
REM R1 = 0.0314 for 3531 Fo > 4sig(Fo) and 0.0330 for all 3736 data
REM 217 parameters refined using 0 restraints

END

WGHT      0.0413      3.1172

REM Highest difference peak  0.556,  deepest hole -0.997,  1-sigma level  0.087
Q1    1   0.2406  0.7637  0.4929  11.00000  0.05    0.56
Q2    1   0.3167  0.6312  0.2951  11.00000  0.05    0.49
Q3    1   0.4602  0.6266  0.3749  11.00000  0.05    0.43
Q4    1   0.1392  0.3365  0.4200  11.00000  0.05    0.42
Q5    1   0.3893  0.6177  0.2603  11.00000  0.05    0.40
;
_shelx_res_checksum                72874
_shelx_hkl_file
;
   0   0  -1    0.58    0.11
   0   0   2 2617.31   41.19
   0   0   3    1.18    0.22
   0   0   4 1282.57   20.96
   0   0   4 1267.15   20.50
   0   0   5    0.34    0.43
   0   0   5    0.51    0.29
   0   0   5    0.03    0.58
   0   0   6 4715.67   74.57
   0   0   6 4614.90   73.84
   0   0   6 4722.65   75.37
   0   0   7    1.13    0.38
   0   0   7    1.56    0.88
   0   0   7    0.41    0.50
   0   0   8 1895.76   32.53
   0   0   8 1838.15   31.35
   0   0   9    0.24    0.83
   0   0   9    0.31    0.59
   0   0  10 1129.71   22.06
   0   0  10 1130.11   20.47
   0   0  11    0.16    0.99
   0   0  11    0.30    0.63
   0   0  12    4.86    1.37
   0   0  12    5.92    1.48
   0   0  12    5.55    1.09
   0   0  12    4.53    1.02
   0   0  13   -0.19    1.21
   0   0  13    1.23    1.43
   0   0  13    0.60    1.10
   0   0  13   -0.07    1.02
   0   0  13    2.83    0.89
   0   0  14 3621.64   59.44
   0   0  14 3356.08   59.25
   0   0  14 3632.28   57.81
   0   0  14 3319.64   58.72
   0   0  15   -0.48    1.21
   0   0  15   -0.10    1.31
   0   0  15    1.80    1.47
   0   0  16 2075.85   41.06
   0   0  16 2245.53   40.10
   0   0  17   -0.97    2.05
   0   0  17    0.48    1.25
   0   0  18  139.11    5.78
   0   0  18  158.25    6.44
   0   0  19    0.64    1.10
   0   0  19    0.40    1.48
   0   0  20  102.42    4.13
   0   0  21    0.08    0.77
   0  -1   0    0.23    0.18
   0  -1  -1  441.14    7.16
   0   1   1  412.98    7.04
   0  -1  -2  482.74    7.98
   0  -1   3  837.64   13.84
   0  -1  -3  845.52   13.54
   0  -1   3  848.95   13.94
   0  -1   4 4204.77   67.55
   0   1   4 4067.39   68.22
   0   1   5  815.66   14.14
   0  -1   5  799.97   13.63
   0   1   5  796.15   14.51
   0   1   5  774.41   13.10
   0  -1   5  827.35   14.38
   0  -1   5  816.00   13.31
   0  -1  -6 2995.29   47.70
   0  -1   6 3058.92   48.74
   0  -1   6 3079.73   49.67
   0   1   6 3000.75   49.92
   0   1   6 3063.78   48.04
   0  -1   6 2944.49   48.08
   0   1   7  222.99    5.21
   0  -1   7  220.48    4.80
   0   1   7  204.27    4.01
   0   1   7  224.86    5.90
   0  -1   7  232.20    5.69
   0  -1   7  199.30    3.97
   0  -1   8  192.55    5.54
   0   1   8  217.25    6.01
   0   1   8  206.76    5.15
   0  -1   8  199.23    4.69
   0   1   8  176.92    3.74
   0   1   9  135.93    4.84
   0  -1   9  122.38    4.41
   0   1   9  126.01    4.08
   0  -1   9  120.94    3.66
   0   1  10 3414.67   57.65
   0  -1  10 3316.05   57.00
   0  -1  10 3327.36   56.94
   0   1  10 3395.27   57.48
   0   1  10 3420.13   55.98
   0  -1  10 3336.71   55.42
   0  -1  11   87.49    4.13
   0   1  11   85.50    4.33
   0   1  11   86.95    3.62
   0   1  11   84.32    4.23
   0  -1  11   86.60    4.09
   0  -1  11   90.56    3.44
   0   1  11   89.77    3.61
   0  -1  12   24.87    2.33
   0   1  12   24.22    2.51
   0  -1  12   32.37    2.14
   0   1  12   26.56    2.03
   0  -1  12   25.61    2.43
   0   1  12   26.07    2.08
   0   1  12   24.96    2.53
   0  -1  13   18.45    1.94
   0   1  13   24.18    2.23
   0  -1  13   21.03    2.35
   0   1  13   20.50    2.47
   0   1  13   19.99    2.00
   0  -1  13   21.61    1.87
   0   1  13   20.34    1.89
   0  -1  13   23.05    2.51
   0   1  13   20.36    2.45
   0  -1  13   18.15    2.20
   0  -1  13   80.52    4.88
   0   1  13   15.64    2.52
   0   1  13   87.66    5.09
   0  -1  13   19.51    2.36
   0  -1  14  434.23   10.98
   0   1  14  426.05   11.16
   0   1  14  379.21   11.83
   0   1  14  362.11   10.40
   0   1  14  375.04   10.01
   0  -1  14  385.80    9.96
   0  -1  14  383.08   10.73
   0   1  14  386.69   11.17
   0   1  14  371.06    9.74
   0   1  14  356.37   10.34
   0  -1  14  343.02   10.64
   0   1  14  371.73   11.17
   0  -1  14  333.70   10.40
   0  -1  15  236.25    8.46
   0   1  15  234.12    8.12
   0   1  15  243.07    8.06
   0   1  15  252.29    7.77
   0   1  15  265.73    9.00
   0  -1  15  262.66    8.58
   0  -1  16   35.36    3.21
   0   1  16   33.99    3.01
   0   1  16   34.45    2.73
   0  -1  16   39.02    3.41
   0   1  16   37.34    3.21
   0   1  16   41.26    3.74
   0  -1  17  242.02    8.48
   0   1  17  254.17    7.73
   0   1  17  269.06    8.61
   0  -1  17  291.73    9.19
   0   1  17  318.17    9.97
   0  -1  18  473.90   12.20
   0  -1  18  488.60   12.32
   0   1  19    6.93    1.77
   0  -1  19    3.60    1.49
   0  -1  19    3.19    1.18
   0  -1  20  358.40    7.55
   0   1  20  280.09    7.41
   0  -1  21   43.93    2.12
   0   1  21   75.72    2.72
   0  -2   0 2978.70   47.64
   0  -2  -1  450.40    8.16
   0   2   1  468.61    7.47
   0  -2   1  443.73    7.44
   0  -2   2 4886.99   78.23
   0  -2  -2 4885.55   78.07
   0   2   2 4984.12   77.87
   0  -2   2 4936.13   77.79
   0  -2  -3 1155.79   19.00
   0  -2   3 1158.83   19.26
   0  -2   3 1145.57   19.15
   0   2   3 1161.94   19.34
   0  -2  -4 2934.26   47.37
   0  -2   4 3041.20   47.86
   0   2   4 2859.41   48.21
   0  -2   4 3087.17   48.06
   0  -2   5 1573.27   25.34
   0  -2  -5 1509.40   24.62
   0   2   5 1499.96   26.11
   0  -2   5 1566.68   25.85
   0  -2   6  488.48    8.82
   0  -2   6  462.40    9.56
   0   2   6  485.32    9.97
   0   2   7 3584.03   57.72
   0  -2   7 3569.86   56.36
   0  -2   7 3484.82   57.65
   0   2   7 3458.75   58.18
   0   2   7 3483.38   55.79
   0   2   8  281.37    6.75
   0  -2   8  257.97    5.43
   0  -2   8  259.40    6.70
   0   2   8  293.80    7.46
   0   2   9  284.42    7.27
   0  -2   9  298.98    7.66
   0  -2  10 1418.25   25.56
   0   2  10 1294.38   26.02
   0   2  10 1406.98   25.07
   0   2  10 1337.71   25.06
   0  -2  10 1323.88   25.36
   0   2  10 1453.31   26.57
   0   2  11 1295.70   26.66
   0  -2  11 1404.33   26.09
   0   2  11 1341.37   25.44
   0   2  11 1396.75   25.39
   0  -2  11 1365.44   25.93
   0   2  11 1423.72   27.04
   0  -2  12 1323.12   25.07
   0   2  12 1233.74   25.74
   0   2  12 1304.03   24.56
   0   2  12 1366.38   26.42
   0  -2  12 1214.98   24.79
   0   2  12 1283.10   24.19
   0  -2  13  604.09   15.07
   0   2  13  636.15   13.99
   0   2  13  614.49   15.24
   0  -2  13  629.71   14.39
   0  -2  13  572.51   13.96
   0   2  13  564.64   14.21
   0   2  13  641.10   16.18
   0   2  13  609.01   13.48
   0   2  13  602.77   15.02
   0  -2  13  585.45   14.31
   0   2  13  675.03   15.89
   0   2  14 1104.97   23.70
   0   2  14 1091.71   22.00
   0  -2  14 1113.21   22.68
   0  -2  14 1041.64   23.31
   0   2  14 1106.24   23.39
   0   2  14 1077.74   21.95
   0   2  14 1132.88   22.70
   0   2  15   33.25    3.17
   0   2  15   32.57    2.68
   0  -2  15   34.87    3.31
   0  -2  15   30.91    3.16
   0   2  15   42.41    3.94
   0   2  15   34.57    2.95
   0   2  15   32.03    2.72
   0   2  16 1043.41   22.76
   0  -2  16 1041.88   23.40
   0   2  16 1053.90   21.97
   0   2  16 1102.31   22.56
   0  -2  17   14.35    2.31
   0   2  17   16.09    1.97
   0   2  17   19.75    2.83
   0  -2  17   16.33    2.32
   0  -2  18  268.31    8.53
   0   2  18  282.01    7.73
   0  -2  18  275.42    8.34
   0  -2  19  506.26   11.08
   0  -2  19  469.77   10.89
   0   2  20   34.46    2.31
   0  -2  20   40.28    2.24
   0  -3   0    0.90    0.56
   0  -3   1   10.92    0.95
   0  -3  -1   14.92    1.06
   0  -3  -2 7262.41  113.86
   0  -3   2 7088.09  112.83
   0   3   2 7242.98  112.86
   0  -3   3 3813.61   63.39
   0  -3  -3 3948.55   63.20
   0  -3   3 3939.55   62.66
   0   3   3 4013.68   62.75
   0  -3  -4   56.12    1.94
   0  -3   4   56.84    2.12
   0  -3   4   53.95    1.90
   0  -3   5  860.02   14.94
   0  -3  -5  816.38   14.31
   0   3   5  840.73   15.17
   0  -3   5  820.25   14.79
   0  -3   6 1387.46   23.64
   0   3   6 1417.50   24.51
   0  -3   6 1377.85   24.03
   0  -3   7  857.81   15.42
   0   3   7  863.33   16.63
   0  -3   7  881.04   16.18
   0  -3   8 5938.16   94.48
   0   3   8 6038.82   96.08
   0  -3   8 5873.66   95.75
   0   3   8 5785.73   96.38
   0   3   9 1138.54   21.67
   0  -3   9 1138.09   21.43
   0   3   9 1185.21   22.37
   0   3  10    2.85    1.16
   0  -3  10    2.28    0.97
   0   3  10    4.40    1.05
   0   3  10    2.41    1.25
   0   3  10    3.11    1.15
   0   3  10    2.22    1.01
   0  -3  10    2.62    0.94
   0  -3  11   61.06    3.39
   0   3  11   73.07    4.06
   0   3  11   70.37    3.46
   0   3  11   62.34    4.06
   0  -3  11   69.95    3.50
   0   3  11   54.91    3.58
   0   3  11   70.95    3.61
   0   3  12  144.68    5.34
   0   3  12  133.85    5.95
   0  -3  12  138.94    5.62
   0   3  12  148.83    5.59
   0  -3  12  147.14    5.47
   0   3  12  130.38    5.88
   0   3  12  149.78    6.67
   0   3  12  154.77    6.33
   0  -3  12  133.68    5.34
   0   3  12  137.86    6.18
   0   3  13   20.78    2.45
   0  -3  13   24.92    2.59
   0  -3  13   26.44    2.44
   0   3  13   27.58    2.84
   0  -3  13   23.21    2.30
   0   3  13   23.88    2.35
   0   3  13   28.26    2.90
   0   3  13   29.33    3.29
   0   3  13   23.80    2.91
   0   3  14  714.49   18.23
   0   3  14  695.44   15.83
   0  -3  14  678.59   16.24
   0   3  14  684.93   17.08
   0   3  15  347.51    9.82
   0   3  15  366.11   10.13
   0   3  15  374.65   12.21
   0   3  15  377.83   11.22
   0  -3  15  358.27   11.22
   0  -3  16  277.26    9.51
   0   3  16  278.43    9.27
   0  -3  16  286.37    8.87
   0   3  16  267.81    8.22
   0   3  16  288.99    8.55
   0   3  17  199.53    6.40
   0  -3  17  189.96    7.28
   0   3  18  288.99    7.44
   0  -3  18  276.30    8.36
   0  -3  19   35.34    2.31
   0  -3  19   93.79    3.87
   0  -3  20    6.03    1.00
   0  -3  20    7.15    1.06
   0  -4   0  215.40    5.24
   0  -4   1    4.38    0.86
   0  -4  -1    8.61    1.00
   0  -4  -2 4222.88   68.32
   0  -4   3  207.65    5.29
   0  -4  -3  225.97    5.30
   0  -4  -4 3218.19   51.66
   0  -4   4 3232.60   51.87
   0   4   4 3087.65   50.77
   0  -4  -5  357.33    7.40
   0  -4   5  353.72    7.62
   0  -4   5  344.59    7.06
   0   4   5  350.81    7.22
   0  -4   6  557.79   10.75
   0   4   6  540.73   10.71
   0  -4   6  523.47   10.36
   0   4   6  523.98   11.62
   0  -4   7  223.22    5.52
   0   4   7  216.88    5.84
   0  -4   7  216.83    5.52
   0   4   7  218.89    6.36
   0  -4   8  146.85    4.29
   0   4   8  155.07    5.44
   0  -4   8  139.23    4.47
   0   4   8  159.03    5.03
   0   4   8  147.93    6.17
   0   4   9   57.42    3.35
   0   4   9   46.58    3.60
   0   4   9   53.04    3.01
   0   4  10  314.54    8.64
   0   4  10  297.38    9.94
   0   4  11   55.06    4.09
   0  -4  11   62.20    3.50
   0   4  11   62.52    4.27
   0   4  11   60.36    4.12
   0   4  11   62.33    3.75
   0  -4  11   63.68    4.10
   0   4  11   61.55    3.42
   0  -4  11   68.49    3.43
   0   4  12 2517.29   43.30
   0   4  12 2194.53   43.23
   0  -4  12 2362.28   42.46
   0   4  12 2238.14   44.25
   0   4  12 2462.40   45.08
   0  -4  12 2446.37   44.35
   0   4  12 2420.38   43.37
   0   4  13    7.38    1.68
   0   4  13    6.07    1.76
   0  -4  13    5.10    1.58
   0  -4  13    6.09    1.84
   0   4  13    6.05    2.17
   0   4  13    4.61    1.78
   0  -4  14    0.18    1.25
   0   4  14   -0.14    1.98
   0   4  14    0.50    1.73
   0   4  14   -0.34    1.49
   0  -4  14    0.86    1.67
   0   4  14    0.10    1.17
   0   4  15   16.82    2.91
   0   4  15   16.42    2.15
   0   4  15   17.57    2.68
   0   4  15   18.91    2.61
   0  -4  15   20.17    2.41
   0  -4  15   15.91    2.63
   0   4  16   37.50    3.45
   0   4  16   34.84    2.81
   0   4  16   30.78    2.60
   0   4  16   40.91    3.38
   0   4  17    0.68    1.12
   0   4  18  641.94   13.26
   0  -4  18  624.92   14.39
   0  -4  19    0.80    0.85
   0   4  19    0.92    0.73
   0  -4  19    0.83    0.97
   0  -4  20    2.07    0.69
   0  -4  20    2.80    0.66
   0  -5   0    0.27    0.72
   0  -5  -1  724.44   14.01
   0  -5   1  709.92   13.94
   0  -5  -2 1779.74   30.82
   0  -5  -3  109.35    3.75
   0  -5   3  103.51    3.65
   0  -5  -4   27.84    1.84
   0  -5   4   32.15    1.94
   0  -5  -5  280.89    6.78
   0  -5   5  281.32    6.94
   0   5   6 1204.53   23.04
   0  -5   6 1157.62   21.59
   0   5   6 1229.85   24.34
   0   5   7  133.17    5.26
   0   5   7  129.61    5.13
   0  -5   7  139.23    4.40
   0   5   8 2191.74   39.41
   0   5   8 2147.36   38.95
   0   5   8 2240.03   41.15
   0  -5   8 2151.50   37.23
   0   5   9   88.82    5.15
   0   5   9   93.20    4.61
   0   5  10  157.18    6.25
   0  -5  10  148.88    5.41
   0   5  10  156.38    7.09
   0   5  10  150.00    6.56
   0   5  10  143.58    6.35
   0  -5  10  149.80    6.44
   0   5  11  167.38    6.67
   0  -5  11  165.19    5.97
   0   5  11  156.89    7.24
   0  -5  11  178.52    7.23
   0   5  11  167.77    7.18
   0   5  11  172.02    7.28
   0   5  12   20.00    2.87
   0  -5  12   16.31    2.08
   0  -5  12   16.76    2.50
   0   5  12   16.14    2.24
   0   5  12   17.91    2.72
   0  -5  13   78.54    4.18
   0  -5  13   78.53    5.03
   0   5  13   85.88    5.37
   0   5  13   82.85    5.19
   0  -5  14  342.07    9.73
   0   5  14  369.92   11.85
   0  -5  14  359.42   11.27
   0   5  15  274.68    9.89
   0  -5  15  267.97    9.37
   0   5  15  280.86    8.84
   0  -5  16  362.29   10.61
   0   5  16  365.27    9.99
   0   5  16  353.48   10.60
   0   5  16  329.75    9.16
   0   5  17   71.86    3.44
   0  -5  17   72.19    4.06
   0   5  18   12.69    1.45
   0  -5  18   11.64    1.65
   0  -5  19    5.64    0.90
   0   5  19    7.71    0.95
   0  -6   0   84.89    3.59
   0  -6  -1  566.82   12.19
   0  -6   1  561.50   12.15
   0  -6  -2  845.63   16.19
   0  -6   2  754.10   15.80
   0  -6  -3  505.49   11.30
   0  -6   4  288.57    7.59
   0  -6  -4  290.71    7.62
   0   6   5 1054.06   21.33
   0  -6   5  994.41   19.00
   0  -6  -5 1008.87   18.95
   0  -6   6  285.06    7.41
   0   6   6  293.37    9.24
   0   6   6  257.27    8.32
   0   6   6  241.96    7.90
   0  -6   7 1415.51   26.18
   0   6   7 1393.51   27.79
   0   6   7 1406.91   27.99
   0  -6   8    1.75    0.85
   0   6   8    3.62    1.34
   0   6   8    5.98    1.53
   0   6   8    3.33    1.33
   0   6   9   99.32    4.92
   0   6   9  104.97    5.21
   0   6   9  103.76    5.30
   0  -6   9  107.60    5.32
   0  -6   9  105.40    4.33
   0   6   9  118.90    6.18
   0   6  10  436.59   12.11
   0  -6  10  419.53   12.06
   0   6  10  446.39   12.45
   0  -6  10  409.87   10.43
   0   6  10  423.85   12.08
   0   6  11  716.53   17.21
   0   6  11  720.67   16.95
   0   6  11  719.77   17.45
   0   6  11  705.57   17.57
   0  -6  11  688.63   15.36
   0  -6  11  709.62   17.38
   0   6  12    5.30    1.95
   0  -6  12    2.74    1.30
   0   6  12    3.04    1.61
   0   6  12    3.85    1.76
   0   6  12    4.67    1.47
   0   6  13   93.64    5.49
   0   6  13   91.79    5.08
   0  -6  13  100.53    5.46
   0  -6  13   90.03    4.31
   0   6  13   93.66    5.51
   0  -6  14    2.67    1.67
   0   6  14    1.67    1.36
   0   6  14    1.32    1.75
   0   6  14    1.87    1.81
   0  -6  14    1.27    1.18
   0  -6  15    3.76    1.60
   0   6  15    2.77    1.94
   0  -6  16   58.69    3.66
   0   6  16   59.09    3.82
   0   6  16   56.55    3.15
   0  -6  17  253.54    7.39
   0   6  17  252.47    6.75
   0   6  18   14.91    1.32
   0  -6  18   14.28    1.47
   0  -6  18   13.21    1.21
   0  -7   0    0.94    1.11
   0  -7  -1 1614.07   29.92
   0  -7   1 1632.99   29.94
   0  -7   2   31.64    2.42
   0  -7  -2   34.87    2.56
   0  -7  -3  529.48   12.38
   0  -7   4 1082.47   21.48
   0  -7  -4 1103.48   21.50
   0  -7   5  134.39    5.12
   0   7   5  131.11    5.41
   0  -7   6    3.13    1.43
   0   7   6    2.70    1.39
   0   7   6    2.13    1.18
   0  -7   6    5.07    1.24
   0   7   6    2.00    1.39
   0   7   7    8.33    1.83
   0   7   7   11.85    1.95
   0  -7   7   11.85    1.63
   0  -7   8   47.23    3.43
   0   7   8   41.67    3.35
   0  -7   8   47.16    3.18
   0   7   8   53.76    3.74
   0  -7   8   44.76    2.89
   0   7   8   45.27    3.42
   0  -7   9  795.85   18.10
   0  -7   9  801.48   16.73
   0   7   9  830.93   18.39
   0   7   9  775.58   18.12
   0   7  10  662.54   16.13
   0  -7  10  629.45   15.68
   0   7  10  685.33   16.07
   0   7  10  587.43   15.63
   0  -7  10  637.00   13.94
   0   7  11   14.18    2.34
   0  -7  11   13.20    2.28
   0   7  11   13.84    2.45
   0   7  11   12.81    2.20
   0  -7  11   11.73    1.71
   0  -7  12   50.21    3.02
   0  -7  12   57.62    3.90
   0   7  12   52.12    3.66
   0   7  12   48.83    3.76
   0   7  12   52.94    4.00
   0   7  13    1.84    1.68
   0   7  13    1.90    1.42
   0  -7  13    2.83    1.53
   0  -7  13    2.61    1.14
   0   7  13    0.50    1.42
   0  -7  14   52.09    3.57
   0   7  14   46.99    3.44
   0   7  14   57.40    3.88
   0  -7  15  301.71    8.60
   0   7  15  306.54    8.97
   0   7  15  286.74    8.65
   0  -7  16   11.62    1.59
   0   7  16   12.45    1.53
   0  -7  17   17.33    1.54
   0   7  17   21.40    1.55
   0  -7  17   16.86    1.24
   0  -8   0 1147.53   23.70
   0   8   0 1114.15   23.44
   0  -8   1   41.10    3.42
   0  -8  -1   42.19    3.48
   0  -8   1   38.73    2.93
   0  -8  -1   38.27    2.93
   0   8   1   37.32    3.21
   0  -8  -2   50.37    3.31
   0  -8   2   47.13    3.21
   0   8   2   55.78    3.93
   0  -8   2   49.74    3.77
   0  -8  -2   55.27    3.87
   0  -8  -3  101.29    4.71
   0   8   3  104.67    5.40
   0  -8  -3  108.28    5.33
   0  -8   4  453.79   11.72
   0   8   4  484.68   13.04
   0  -8   4  462.07   12.67
   0   8   5  739.91   17.56
   0  -8   5  713.46   16.91
   0   8   6  328.44   10.37
   0  -8   6  316.00    9.63
   0  -8   7   22.17    2.48
   0   8   7   19.66    2.67
   0   8   7   19.21    2.32
   0   8   8    6.19    1.83
   0  -8   8    5.80    1.53
   0   8   9   42.68    3.35
   0   8   9   38.03    3.17
   0   8   9   44.94    3.60
   0  -8   9   41.37    2.81
   0   8  10   26.07    2.71
   0   8  10   25.20    3.10
   0   8  10   28.78    2.87
   0  -8  10   28.50    2.63
   0   8  11  163.00    6.40
   0  -8  11  155.58    6.00
   0   8  11  154.97    6.74
   0   8  11  151.35    6.39
   0  -8  12  174.52    6.20
   0   8  12  161.01    6.18
   0   8  12  162.36    6.46
   0   8  12  173.98    6.48
   0  -8  13   20.86    2.13
   0   8  13   19.30    2.24
   0   8  13   21.08    2.33
   0  -8  14  219.94    6.03
   0   8  14  186.50    6.17
   0  -9   0    0.65    1.69
   0   9   0    1.67    1.39
   0   9  -1   57.11    3.94
   0   9   1   52.93    3.92
   0  -9   1   51.47    3.88
   0  -9  -1   57.14    4.02
   0   9  -2  230.41    8.11
   0  -9  -2  221.35    7.99
   0  -9   2  215.83    8.09
   0   9   2  226.18    8.38
   0  -9  -3 1327.14   26.54
   0   9   3 1288.62   27.24
   0  -9  -4  365.03   10.23
   0   9   4  360.35   11.04
   0  -9   5   72.72    4.32
   0   9   5   71.31    4.61
   0  -9   6    9.88    1.94
   0   9   6   13.11    2.32
   0  -9   7   37.71    2.96
   0   9   7   39.22    3.40
   0  -9   8    1.44    1.15
   0   9   8    3.22    1.58
   0   9   8    1.64    1.63
   0   9   9   45.46    3.85
   0   9   9   53.74    3.74
   0   9   9   55.26    3.40
   0   9  10  582.01   12.92
   0   9  10  452.89   13.27
   0   9  11  194.30    6.12
   0   9  11  174.40    6.66
   0   9  12    2.26    1.05
   0  -9  13   88.56    3.58
   0  -9  14    2.83    0.92
   0   9  14    9.84    1.19
   0  10   0   38.00    3.20
   0 -10   0   38.24    3.21
   0  10   0   37.60    3.17
   0  10   1  417.80   11.80
   0 -10   1  393.32   11.13
   0 -10  -1  393.72   10.96
   0  10   1  391.46   11.20
   0  10  -1  399.70   11.04
   0  10   2   80.81    4.81
   0 -10   2   79.79    4.55
   0 -10  -2   82.17    4.39
   0  10   2   84.24    4.71
   0  10  -2   79.53    4.31
   0  10   3   59.76    4.20
   0  10   3   54.03    3.80
   0  10  -3   54.86    3.48
   0 -10  -3   56.42    3.50
   0 -10   3   50.56    3.64
   0  10   4    3.43    1.62
   0  10   4    4.67    1.63
   0 -10  -4    3.21    1.27
   0  10   5    1.85    1.69
   0  10   5    1.92    1.26
   0 -10   5    2.43    1.50
   0  10   6  237.92    8.09
   0  10   6  248.66    9.09
   0 -10   6  248.03    7.63
   0  10   7 1520.95   29.52
   0 -10   7 1488.55   28.19
   0 -10   8   16.81    1.80
   0  10   9  215.50    7.45
   0  10  10    1.35    1.00
   0 -10  11   39.14    2.34
   0 -10  12   31.55    1.95
   0 -11   0   -0.65    1.28
   0  11   1  102.44    4.45
   0 -11   1   93.45    4.29
   0 -11  -1  103.45    4.36
   0  11   2   28.13    2.49
   0 -11  -2   30.15    2.34
   0 -11   2   28.82    2.51
   0  11   3 1388.25   26.26
   0 -11   3 1330.95   25.43
   0 -11  -3 1317.30   24.59
   0  11   4   18.64    2.20
   0  11   5    4.49    1.35
   0 -11   5    2.81    1.20
   0 -11   6   19.41    1.68
   0  11   6   23.73    2.29
   0 -11   6   23.79    1.96
   0  11   7   89.12    3.97
   0 -11   7   91.81    3.37
   0 -11   8   28.46    1.86
   0 -11   9    4.80    0.94
   0 -11  10    4.49    0.81
   0 -12   0  183.24    5.03
   0 -12   1   77.50    3.04
   0 -12   2   50.60    2.43
   0 -12   3  178.67    4.94
  -1   0  21    0.41    0.86
  -1   0  20    0.47    1.24
  -1   0  19    1.03    1.53
  -1   0  18  305.73    9.06
  -1   0  18  327.71    9.80
  -1   0  17    1.03    1.34
  -1   0  17    0.61    1.47
  -1   0  16  225.20    7.06
  -1   0  16  222.21    7.99
  -1   0  16  236.87    8.33
  -1   0  15    0.45    1.04
  -1   0  15    2.12    1.48
  -1   0  15    1.01    1.34
  -1   0  14  175.23    7.02
  -1   0  14  181.41    6.07
  -1   0  14  185.60    6.83
  -1   0  14  183.17    7.11
  -1   0  13    1.08    1.08
  -1   0  13    0.88    0.66
  -1   0  12  472.61   11.96
  -1   0  12  472.89   10.29
  -1   0  12  485.02   12.00
  -1   0  11   -0.15    1.06
  -1   0  11    0.44    0.61
  -1   0  10 3443.35   56.10
  -1   0  10 3472.11   54.30
  -1   0   9    1.08    0.89
  -1   0   9    0.17    0.41
  -1   0   9    0.61    0.52
  -1   0   8  949.27   16.45
  -1   0   8  952.30   16.77
  -1   0   7    0.66    0.39
  -1   0   7    0.46    0.46
  -1   0   6   23.43    1.15
   1   0  -6   22.70    0.74
  -1   0   6   25.62    1.12
   1   0  -5    0.91    0.23
  -1   0   5    0.87    0.36
   1   0  -4 4828.43   77.86
  -1   0   4 4962.58   78.22
   1   0  -3    0.95    0.22
  -1   0   3    0.35    0.26
  -1   0   3    0.24    0.26
   1   0  -2  143.96    2.67
   1   0  -1    1.34    0.19
   1   0   0 1058.21   16.84
   1   0   1    1.24    0.20
   1   0   1    0.51    0.33
   1   0   1    1.27    0.34
   1   0   1    0.77    0.22
   1   0   2  217.13    4.28
   1   0   2  196.45    3.87
   1   0   2  212.46    4.57
   1   0   2  200.41    3.50
   1   0   3    0.12    0.69
   1   0   3    0.03    0.37
   1   0   3    0.57    0.56
   1   0   4 2481.24   40.70
   1   0   5    0.04    0.66
   1   0   6 5039.69   81.59
   1   0   7    0.40    0.56
   1   0   7    0.74    0.82
   1   0   8  571.92   11.17
   1   0   8  548.58   12.02
   1   0   9    2.99    0.82
   1   0   9    0.13    1.01
   1   0  10 1319.08   23.44
   1   0  10 1254.63   24.64
   1   0  10 1296.54   24.90
   1   0  11    0.62    0.65
   1   0  11    0.49    0.72
   1   0  11    1.47    1.20
   1   0  11    0.26    1.05
   1   0  12  599.23   13.13
   1   0  12  592.59   14.49
   1   0  12  633.26   14.60
   1   0  13   -0.59    1.77
   1   0  13    0.08    0.99
   1   0  13    0.11    1.38
   1   0  13    3.18    1.06
   1   0  13    2.12    1.23
   1   0  13    0.63    1.17
   1   0  14  431.35   11.23
   1   0  14  450.80   12.42
   1   0  14  431.92   12.66
   1   0  14  442.20   12.09
   1   0  15    0.35    1.74
   1   0  15    0.61    1.21
   1   0  16  206.20    7.58
   1   0  16  224.34    8.33
   1   0  17    1.15    1.86
   1   0  17    1.43    1.37
   1   0  18    1.97    1.72
   1   0  18    1.72    1.34
   1   0  19    0.50    1.35
   1   0  19   -0.13    1.04
   1   0  20  120.90    4.22
  -1  -1  21   10.92    1.28
  -1   1  21   14.93    1.50
  -1  -1  20  451.61   11.14
  -1   1  20  590.81   12.27
  -1  -1  19    1.62    1.46
  -1   1  19    1.80    1.61
  -1  -1  19    2.58    1.24
  -1  -1  19    2.72    1.32
  -1  -1  18   11.44    2.01
  -1   1  18   12.55    1.68
  -1   1  18   15.81    2.60
  -1  -1  18   11.80    2.16
  -1   1  17  391.09   10.61
  -1   1  17  387.23    9.79
  -1   1  17  393.98   11.29
  -1  -1  17  381.68   10.77
  -1  -1  17  349.44   10.81
  -1   1  17  362.97   10.56
  -1   1  16   72.42    3.77
  -1   1  16   77.46    4.71
  -1  -1  16   71.81    4.25
  -1  -1  16   68.69    4.40
  -1   1  16   67.08    4.11
  -1   1  15  345.44    9.34
  -1  -1  15  328.77   10.28
  -1   1  15  337.80    9.98
  -1   1  15  327.40    9.90
  -1   1  15  344.72   10.68
  -1   1  15  341.35    9.00
  -1  -1  15  349.97   10.23
  -1  -1  14  696.67   16.20
  -1  -1  14  680.05   14.72
  -1   1  14  683.70   15.11
  -1   1  14  660.42   15.86
  -1  -1  14  661.06   16.10
  -1   1  14  679.27   15.66
  -1   1  14  712.91   16.77
  -1  -1  14  647.89   15.90
  -1  -1  14  681.68   16.11
  -1   1  14  698.27   14.84
  -1   1  14  728.64   16.88
  -1   1  13  866.36   17.25
  -1  -1  13  881.68   17.00
  -1  -1  13  853.38   18.88
  -1   1  13  917.57   19.80
  -1  -1  13  901.63   19.02
  -1   1  13  885.66   19.52
  -1   1  13  844.63   17.54
  -1  -1  12   43.68    2.31
  -1   1  12   40.47    2.37
  -1   1  12   43.29    3.24
  -1  -1  12   42.07    2.95
  -1   1  12   42.87    3.15
  -1  -1  12   42.58    2.99
  -1   1  12   44.71    2.58
  -1  -1  11    2.24    0.62
  -1   1  11    2.76    0.81
  -1  -1  11    3.29    1.19
  -1   1  11    2.55    1.26
  -1   1  11    3.08    1.26
  -1  -1  11    1.88    1.03
  -1   1  11    1.76    0.82
  -1  -1  10   46.60    2.10
  -1   1  10   52.44    2.48
  -1   1  10   54.79    3.18
  -1  -1  10   48.25    2.82
  -1   1   9   85.61    3.08
  -1  -1   9   79.32    2.64
  -1  -1   9   84.14    3.49
  -1   1   9   80.99    2.42
  -1  -1   8  170.14    4.12
  -1   1   8  191.75    4.71
  -1  -1   8  186.22    4.53
  -1  -1   8  164.34    3.55
  -1   1   8  182.09    4.00
  -1   1   7 3693.68   58.16
   1  -1  -7 3544.87   57.58
  -1  -1   7 3682.82   58.73
  -1  -1   7 3609.09   58.25
  -1   1   6 2376.57   36.87
   1  -1  -6 2245.97   36.41
  -1  -1   6 2323.28   37.31
  -1   1   6 2298.25   37.53
  -1  -1   6 2218.91   36.77
  -1   1   5  777.67   12.91
   1  -1  -5  770.77   12.63
  -1  -1   5  771.44   13.23
  -1   1   5  788.41   13.48
  -1  -1   4 4935.00   77.11
  -1  -1   4 4813.95   76.54
  -1  -1   3   49.11    1.17
   1  -1  -3   44.63    1.28
   1  -1  -2  135.55    2.79
  -1  -1   2  140.94    2.92
   1  -1  -1  315.41    5.71
  -1  -1   1  326.82    5.71
   1  -1   0   56.97    1.53
  -1  -1   0   63.54    1.48
   1   1   1  172.02    3.35
   1  -1   1  168.18    3.32
   1  -1   1  174.16    3.53
   1  -1   2    4.91    0.48
   1  -1   2    4.94    0.71
   1   1   2    3.79    0.70
   1   1   2    2.65    0.50
   1  -1   2    4.04    0.49
   1  -1   2    4.02    0.56
   1   1   2    2.46    0.54
   1  -1   3    4.63    0.49
   1  -1   3    8.24    1.02
   1  -1   3    4.42    0.34
   1  -1   3    7.66    0.82
   1   1   3    4.08    0.74
   1   1   3    5.40    0.65
  -1  -1  -4  786.20   12.99
   1  -1   4  854.75   13.70
   1  -1   4  835.42   13.17
   1   1   4  894.85   14.43
   1  -1   4  849.55   14.69
   1   1   4  836.91   14.70
   1  -1   5 1693.98   27.05
   1   1   5 1667.74   27.38
   1   1   5 1621.85   27.90
   1  -1   5 1637.80   27.80
   1  -1   5 1585.76   26.39
   1  -1   6   24.27    1.33
   1   1   6   26.64    1.79
   1  -1   6   27.82    1.73
   1  -1   6   24.02    0.92
   1  -1   7  129.82    3.67
   1   1   7  129.10    4.45
   1  -1   7  138.50    4.43
   1   1   8   56.05    2.55
   1  -1   8   53.04    2.27
   1   1   8   58.66    2.98
   1  -1   8   52.98    2.74
   1  -1   9 1843.28   30.99
   1   1   9 1802.76   31.34
   1   1   9 1839.79   32.71
   1  -1  10 1352.91   23.81
   1   1  10 1339.18   24.03
   1  -1  10 1303.13   24.85
   1   1  10 1292.97   24.11
   1   1  10 1285.98   25.24
   1   1  10 1351.01   25.66
   1  -1  10 1275.45   24.96
   1   1  11  463.66   10.55
   1  -1  11  475.37   10.56
   1  -1  11  467.27   11.40
   1   1  11  452.56   11.65
   1   1  11  446.55   10.65
   1   1  11  453.49   11.86
   1  -1  11  437.60   11.31
   1   1  12   67.64    3.35
   1  -1  12   72.50    3.50
   1   1  12   67.55    3.52
   1  -1  12   71.93    3.97
   1   1  12   69.87    4.13
   1   1  12   72.14    4.23
   1  -1  12   70.39    3.95
   1  -1  13    1.94    1.38
   1   1  13    0.93    0.94
   1  -1  13    1.32    1.28
   1   1  13    1.26    1.49
   1   1  13    1.90    1.29
   1  -1  13    2.10    1.11
   1   1  13    0.31    2.26
   1  -1  13   -0.10    2.19
   1   1  13    0.46    1.41
   1   1  13    1.88    1.31
   1   1  13    1.52    1.07
   1  -1  13    4.26    1.30
   1   1  14    2.37    1.34
   1   1  14    8.19    2.30
   1  -1  14    3.01    1.69
   1   1  14    1.73    1.56
   1  -1  14   69.56    4.78
   1   1  14   73.37    5.05
   1  -1  14    4.37    1.64
   1   1  14    3.61    1.32
   1   1  15   46.01    4.05
   1  -1  15   37.47    3.53
   1   1  15   39.08    3.47
   1   1  15   32.78    3.54
   1   1  15   37.52    2.91
   1   1  15   33.98    2.85
   1  -1  15   30.75    3.04
   1   1  16  151.03    6.86
   1  -1  16  139.08    6.26
   1   1  16  123.81    5.89
   1   1  16  121.12    5.10
   1  -1  16  114.19    5.58
   1  -1  17  291.60    9.37
   1   1  17  294.20    9.16
   1  -1  17  306.47    9.36
   1   1  17  292.60    8.28
   1  -1  18  181.01    6.57
   1   1  18  180.18    6.39
   1  -1  18  176.01    6.46
   1  -1  19   37.73    2.59
   1   1  19   42.41    2.94
   1  -1  20    1.88    0.99
   1   1  20    2.98    1.11
   1  -1  20    4.29    0.99
  -1  -2  21   11.90    1.10
  -1  -2  20    3.60    1.19
  -1   2  20    7.29    1.57
  -1  -2  20    7.59    1.27
  -1  -2  20    7.32    1.33
  -1  -2  19   -0.36    1.28
  -1   2  19    1.55    1.54
  -1  -2  19   -0.32    1.18
  -1   2  18    1.02    1.01
  -1  -2  18    0.87    1.42
  -1  -2  18    0.26    1.49
  -1   2  18    0.21    1.70
  -1  -2  17  616.61   15.41
  -1   2  17  663.24   14.62
  -1  -2  17  641.06   16.16
  -1  -2  16   13.92    2.42
  -1   2  16   15.78    2.05
  -1  -2  16   16.26    2.25
  -1   2  16   17.70    1.99
  -1   2  16   17.56    2.59
  -1   2  15  189.43    7.42
  -1  -2  15  190.19    7.68
  -1   2  15  190.06    6.94
  -1  -2  15  201.95    7.40
  -1   2  15  187.52    6.54
  -1   2  15  196.00    7.78
  -1   2  15  195.88    6.57
  -1  -2  15  195.54    7.07
  -1   2  14   12.61    2.59
  -1   2  14   14.14    2.48
  -1  -2  14   15.66    2.25
  -1  -2  14   10.97    1.86
  -1   2  14   13.17    2.25
  -1  -2  14   14.25    2.27
  -1   2  14   14.87    1.99
  -1  -2  14   13.86    2.05
  -1   2  14    8.88    1.98
  -1   2  14   14.51    1.84
  -1  -2  13    0.81    1.27
  -1  -2  13    4.36    1.47
  -1   2  13    0.87    0.75
  -1   2  13    1.91    1.33
  -1  -2  13   -0.09    1.01
  -1   2  13    1.74    1.38
  -1   2  13    0.89    0.90
  -1   2  13    0.86    1.24
  -1  -2  13    3.04    1.30
  -1   2  13    0.38    1.53
  -1   2  13   -0.10    1.33
  -1  -2  12  370.93    9.77
  -1   2  12  357.67   10.40
  -1   2  12  359.91    9.22
  -1   2  12  364.12    9.03
  -1   2  12  329.51   10.51
  -1  -2  12  356.61    9.70
  -1   2  12  389.72   10.79
  -1   2  11 1707.92   33.06
  -1  -2  11 1856.93   32.42
  -1   2  11 1813.66   31.94
  -1   2  11 1618.20   33.81
  -1  -2  11 1709.65   32.15
  -1   2  11 1860.45   33.45
  -1   2  11 1838.78   31.63
  -1  -2  10  897.30   18.30
  -1   2  10  922.89   17.76
  -1  -2   9  364.97    8.65
  -1   2   9  352.81    7.06
  -1   2   9  374.53    8.44
  -1  -2   8  527.86   11.09
  -1   2   8  550.00    9.79
  -1  -2   8  505.85    9.73
  -1   2   8  528.85   10.92
  -1   2   7 1622.73   26.55
   1  -2  -7 1576.46   26.32
  -1   2   6  830.20   15.24
   1  -2  -5  381.21    6.97
   1  -2  -4 1892.94   30.70
   1  -2  -3 7784.03  122.83
   1  -2  -2  103.51    2.62
   1  -2  -1 2180.34   35.34
   1  -2   0  216.34    4.52
   1  -2   1 7793.86  122.85
   1   2   1 7793.32  122.91
   1   2   2   52.92    1.63
   1  -2   2   49.95    1.58
   1  -2   2   49.09    1.78
   1  -2   2   51.92    1.75
   1   2   3 4689.59   74.61
   1  -2   3 4726.98   74.53
   1   2   3 4733.65   74.78
   1  -2   3 4560.30   74.38
   1  -2   4 1621.68   26.85
   1   2   4 1656.67   27.09
   1   2   4 1633.94   27.00
   1  -2   4 1615.25   26.45
  -1  -2  -4 1542.55   25.83
   1  -2   5  161.03    4.20
   1   2   5  154.82    4.33
   1   2   5  156.40    4.18
   1  -2   5  157.96    3.71
  -1  -2  -5  153.50    2.95
   1  -2   6  704.95   12.88
   1   2   6  684.66   13.16
   1  -2   6  697.34   11.86
   1   2   6  718.03   12.88
   1  -2   7 1761.94   29.12
   1  -2   7 1795.37   30.63
   1   2   7 1730.76   31.05
   1  -2   8  283.81    7.40
   1   2   8  308.52    8.03
   1   2   9  480.70   11.33
   1  -2   9  439.27   10.50
   1  -2  10  460.75   11.13
   1   2  10  499.98   12.07
   1   2  10  487.26   10.88
   1   2  10  480.87   10.99
   1  -2  10  474.35   11.16
   1  -2  11  130.25    5.19
   1   2  11  136.66    5.79
   1   2  11  134.33    4.86
   1   2  11  138.42    5.08
   1  -2  11  137.55    5.28
   1   2  11  127.69    5.57
   1  -2  12   92.43    4.63
   1   2  12   92.13    4.90
   1  -2  12  102.10    4.60
   1   2  12   96.29    4.33
   1  -2  12   89.11    4.41
   1   2  12  102.55    5.18
   1   2  12   87.56    4.85
   1  -2  12   84.75    4.71
   1  -2  12   90.55    4.86
   1   2  12   98.33    4.21
   1   2  13 1653.18   30.95
   1   2  13 1759.25   33.18
   1  -2  13 1579.57   31.42
   1  -2  13 1524.69   31.14
   1   2  13 1390.24   31.03
   1   2  13 1681.90   32.22
   1   2  13 1707.18   31.21
   1  -2  13 1618.88   32.38
   1   2  13 1769.99   32.09
   1  -2  13 1830.97   32.49
   1   2  13 1949.25   34.34
   1   2  14  229.51    8.80
   1  -2  14  210.20    7.71
   1   2  14  202.50    7.46
   1   2  14  194.48    6.91
   1   2  14  189.71    7.42
   1  -2  14  170.86    7.36
   1   2  14  192.41    6.84
   1  -2  14  285.01    8.67
   1   2  14  289.00    9.01
   1   2  15   74.74    5.11
   1   2  15   92.19    5.52
   1  -2  15   90.08    4.96
   1   2  15   81.21    4.60
   1   2  15   75.33    4.45
   1   2  15   80.07    4.20
   1  -2  15   76.71    4.71
   1  -2  16  119.40    5.59
   1   2  16  116.73    5.40
   1   2  16  113.94    4.88
   1  -2  16  106.36    5.39
   1   2  16  108.41    5.06
   1   2  17   42.14    3.08
   1  -2  17   38.66    3.06
   1   2  17   35.60    2.67
   1  -2  17   37.03    3.07
   1   2  18    2.73    1.65
   1  -2  18    0.97    1.32
   1  -2  18    2.23    1.16
   1  -2  19  200.74    5.75
   1   2  19  232.40    6.51
   1   2  20   12.74    1.50
   1  -2  20   18.26    1.44
  -1  -3  20   19.84    1.79
  -1  -3  20   22.65    1.74
  -1   3  19    1.33    0.88
  -1  -3  19    0.17    1.04
  -1  -3  19    1.60    1.24
  -1   3  18  194.58    5.92
  -1  -3  18  195.86    7.10
  -1  -3  17    4.04    1.61
  -1   3  17    4.30    1.98
  -1   3  17    4.02    1.36
  -1   3  17    4.53    1.29
  -1  -3  16  161.94    6.42
  -1   3  16  163.70    6.05
  -1   3  16  163.01    6.98
  -1   3  16  158.92    5.91
  -1   3  15  558.73   14.93
  -1  -3  15  598.78   13.81
  -1   3  15  577.59   13.61
  -1   3  14   74.92    5.14
  -1   3  14   64.93    4.26
  -1   3  14   76.24    4.04
  -1  -3  14   81.54    4.22
  -1  -3  14   74.11    4.72
  -1   3  14   80.18    4.91
  -1   3  14   63.49    4.33
  -1  -3  13  516.38   13.98
  -1   3  13  574.04   15.27
  -1   3  13  504.98   14.25
  -1   3  13  557.56   14.47
  -1   3  13  565.02   13.11
  -1   3  13  498.36   13.76
  -1  -3  13  561.96   13.06
  -1   3  13  559.94   14.32
  -1  -3  13  510.79   12.80
  -1  -3  12  164.58    5.94
  -1   3  12  183.15    6.91
  -1   3  12  162.51    5.64
  -1   3  12  154.85    7.04
  -1   3  12  149.22    6.33
  -1  -3  12  164.87    5.93
  -1   3  12  179.26    6.14
  -1   3  11   61.81    3.78
  -1  -3  11   52.77    3.15
  -1   3  11   59.20    3.07
  -1   3  11   47.42    3.84
  -1   3  11   52.27    3.48
  -1  -3  11   56.94    3.16
  -1   3  11   60.07    3.34
  -1   3  10    1.75    0.94
  -1   3  10    1.85    1.07
  -1  -3  10    0.93    0.82
  -1   3  10    1.04    1.35
  -1   3  10    1.12    0.82
  -1   3  10    2.02    1.11
  -1  -3  10    1.05    0.81
  -1   3   9    0.57    0.77
  -1  -3   9    0.54    0.43
  -1   3   8  728.91   14.99
  -1  -3   8  746.13   14.61
  -1  -3   8  756.15   13.84
  -1   3   7 4177.40   68.36
  -1   3   7 4119.00   68.31
  -1  -3   7 4201.84   67.66
  -1  -3   7 4153.74   67.10
  -1   3   6  438.80    9.09
  -1  -3   6  426.13    8.39
   1  -3  -6  420.32    8.05
   1  -3  -5  692.70   12.40
   1  -3  -4 1194.39   20.37
   1  -3  -3   49.91    1.93
   1  -3  -2 3231.07   52.35
   1  -3  -1 3894.50   62.76
   1  -3   0  478.42    7.96
   1   3   0  451.84    7.90
   1  -3   1  173.28    3.53
  -1  -3  -2 1512.37   24.54
   1  -3   2 1418.67   24.75
   1   3   3 4832.87   78.36
   1  -3   3 5037.32   78.34
  -1  -3  -3 4761.76   78.48
   1  -3   3 5087.44   78.90
   1  -3   4  944.39   16.26
   1   3   4  943.05   16.38
   1   3   4  891.04   16.84
   1  -3   4  921.25   16.40
  -1  -3  -4  920.76   15.93
   1  -3   5  192.50    4.74
   1   3   5  191.49    4.94
   1   3   5  182.78    5.03
   1  -3   5  191.25    4.65
  -1  -3  -5  184.05    4.04
   1   3   6  535.81   11.09
   1  -3   6  540.86   10.73
   1   3   6  517.60   11.00
   1  -3   6  541.81   10.38
   1   3   7  805.92   16.00
   1  -3   7  803.18   15.47
   1   3   7  814.58   15.77
   1  -3   7  815.73   14.79
   1  -3   8  382.60    8.89
   1   3   8  397.20    9.58
   1  -3   8  379.03    7.94
   1   3   8  373.52    9.00
   1  -3   9 1290.78   23.76
   1   3   9 1330.60   24.80
   1   3  10  148.50    5.76
   1  -3  10  135.39    5.00
   1   3  10  135.38    5.58
   1   3  10  124.31    5.29
   1  -3  10  138.87    4.98
   1   3  10  134.43    5.13
   1   3  11  270.63    7.88
   1   3  11  294.76    8.31
   1  -3  11  272.65    8.07
   1   3  11  285.42    8.89
   1   3  11  274.31    8.47
   1  -3  12  575.30   13.74
   1   3  12  586.94   15.10
   1  -3  12  531.56   13.08
   1   3  12  500.99   13.16
   1  -3  12  569.04   14.53
   1   3  12  596.82   13.67
   1   3  12  606.77   14.67
   1  -3  12  542.95   13.20
   1   3  12  595.97   14.79
   1   3  12  556.68   14.62
   1   3  12  582.61   13.34
   1  -3  12  547.46   13.54
   1  -3  13  265.84    9.32
   1   3  13  279.51    8.63
   1   3  13  272.62    9.66
   1  -3  13  242.50    8.33
   1  -3  13  260.94    8.60
   1   3  13  286.14    8.51
   1   3  13  271.73    9.30
   1   3  13  314.84    9.23
   1  -3  13  309.82    8.84
   1   3  13  282.43    9.92
   1   3  14   88.74    5.55
   1  -3  14   79.65    4.95
   1   3  14   83.28    4.49
   1   3  14   79.14    4.25
   1   3  14   84.31    5.04
   1   3  14   98.11    5.67
   1  -3  14   83.65    4.63
   1   3  14   80.36    4.34
   1   3  15   67.78    4.89
   1  -3  15   71.41    4.55
   1   3  15   67.11    3.83
   1   3  15   70.32    4.42
   1   3  15   71.88    3.99
   1  -3  15   62.69    4.03
   1   3  15   81.59    5.10
   1   3  16   64.05    3.63
   1   3  16   75.81    4.76
   1  -3  16   59.17    3.73
   1   3  16   63.73    4.04
   1   3  16   64.90    4.73
   1  -3  16   63.31    4.18
   1   3  17  965.71   19.63
   1  -3  17  934.32   20.13
   1   3  17  963.07   18.92
   1  -3  18   77.74    3.77
   1  -3  18   74.22    3.76
   1   3  18   67.25    3.16
   1  -3  19    0.27    0.86
  -1   4  19   44.77    2.29
  -1   4  18  205.78    6.09
  -1   4  17  132.62    5.09
  -1   4  17  123.70    4.77
  -1  -4  17  121.60    5.69
  -1   4  16  118.74    4.90
  -1  -4  16  115.59    5.19
  -1   4  16  126.66    5.28
  -1   4  16  116.18    5.86
  -1  -4  16  123.08    6.03
  -1   4  16  134.16    6.03
  -1   4  15  260.14    9.11
  -1   4  15  282.58    8.76
  -1  -4  15  264.74    9.50
  -1   4  15  284.35    9.87
  -1  -4  15  272.16    8.64
  -1  -4  14   54.50    3.31
  -1   4  14   54.08    3.63
  -1   4  14   49.30    3.65
  -1  -4  14   50.93    4.10
  -1  -4  14   51.96    3.51
  -1   4  14   48.34    3.94
  -1   4  14   51.21    4.33
  -1   4  13   76.42    4.22
  -1  -4  13   75.57    3.81
  -1   4  13   61.83    4.02
  -1   4  13   71.10    4.95
  -1  -4  13   77.38    4.83
  -1  -4  13   73.65    4.09
  -1   4  13   62.61    4.60
  -1   4  12 1020.37   22.74
  -1   4  12  987.49   20.57
  -1   4  12 1110.01   22.14
  -1  -4  12 1090.71   20.73
  -1  -4  12 1011.10   21.00
  -1  -4  12 1034.01   22.56
  -1   4  12 1099.50   21.81
  -1   4  12 1024.18   23.10
  -1   4  11  333.31    9.26
  -1  -4  11  314.16    8.32
  -1   4  11  310.17    8.62
  -1   4  10  264.87    9.46
  -1   4  10  258.99    7.59
  -1   4  10  270.56    7.89
  -1   4   9  387.58   11.53
  -1   4   9  375.27    9.52
  -1  -4   9  362.53    8.17
  -1  -4   9  378.88    8.88
  -1   4   8  964.81   21.20
  -1   4   8  957.09   19.00
  -1  -4   8  977.67   17.73
  -1  -4   8  916.60   17.77
  -1  -4   7  300.19    7.05
  -1  -4   7  289.60    6.88
  -1  -4   6 6716.04  106.24
   1  -4  -6 6528.39  105.75
  -1   4   6 6803.24  106.11
  -1  -4   6 6498.89  105.64
  -1  -4   5  288.05    6.65
   1  -4  -5  293.07    6.52
  -1   4   5  285.54    6.13
  -1  -4   5  276.98    5.91
  -1  -4   4  156.56    4.26
   1  -4  -4  159.65    4.32
  -1   4   4  149.63    3.51
   1  -4  -3  449.06    8.89
  -1   4   3  407.17    7.25
   1  -4  -2   74.34    2.77
  -1  -4   2   72.29    2.64
   1  -4  -1 1571.87   27.10
  -1  -4   1 1584.23   26.88
  -1  -4   0  440.15    9.00
   1  -4   0  451.15    9.22
  -1  -4  -1   79.27    2.73
   1  -4   1   74.63    2.79
  -1  -4  -2 4193.48   67.85
   1  -4   3  129.91    3.96
  -1  -4  -3  148.75    4.03
   1  -4   4  594.81   11.71
  -1  -4  -4  598.42   11.32
   1   4   5    5.97    1.08
   1  -4   5    6.54    0.96
  -1  -4  -5    5.50    0.75
   1  -4   5    5.81    0.77
   1   4   5    5.34    0.79
   1   4   6  135.95    4.67
   1  -4   6  140.65    4.20
   1   4   6  144.85    4.23
   1  -4   6  136.67    3.98
   1   4   7  250.87    6.99
   1   4   7  257.97    6.63
   1  -4   7  244.40    6.29
   1   4   7  264.62    7.25
   1  -4   7  259.10    6.30
   1   4   8 2717.79   47.69
   1   4   8 2860.64   47.50
   1   4   8 2846.70   48.17
   1  -4   8 2819.46   46.35
   1   4   9  747.70   15.29
   1   4   9  741.32   15.63
   1   4   9  684.06   14.95
   1   4   9  702.46   15.16
   1   4   9  645.49   16.17
   1   4  10    6.65    1.32
   1   4  10    5.38    1.38
   1  -4  11 1049.77   21.57
   1   4  11 1120.35   22.43
   1  -4  11 1031.80   23.12
   1   4  11 1111.68   23.72
   1  -4  12  222.45    7.41
   1   4  12  245.75    8.82
   1  -4  12  224.33    8.53
   1   4  12  233.64    8.75
   1  -4  12  222.41    6.89
   1   4  12  213.99    8.10
   1   4  13  166.03    6.61
   1  -4  13  168.97    6.40
   1   4  13  164.94    7.52
   1   4  13  167.82    7.14
   1   4  13  167.94    7.33
   1   4  14  207.76    7.44
   1   4  14  183.13    7.60
   1   4  14  225.60    8.88
   1  -4  14  191.44    6.75
   1   4  14  212.30    8.21
   1   4  15   37.56    2.87
   1   4  15   41.79    3.91
   1   4  15   40.04    3.52
   1   4  15   34.97    3.34
   1   4  16  209.01    8.24
   1   4  16  199.73    7.33
   1   4  16  192.31    6.45
   1  -4  16  191.59    7.34
   1   4  17    0.73    1.31
   1  -4  17    1.92    1.43
   1   4  17    0.32    1.01
   1  -4  18  185.92    6.15
   1  -4  18  192.94    5.90
   1  -4  19    6.52    1.08
   1  -4  19    8.81    1.13
  -1  -5  19  399.76    9.40
  -1   5  19  409.61    8.52
  -1  -5  18  232.28    7.23
  -1   5  18  235.49    6.35
  -1  -5  17   63.81    3.97
  -1   5  17   64.37    3.32
  -1   5  17   63.60    3.52
  -1  -5  16  555.09   13.26
  -1   5  16  590.53   14.01
  -1  -5  16  600.37   14.95
  -1   5  15    2.93    1.40
  -1  -5  15    1.59    1.31
  -1  -5  15    2.94    1.82
  -1   5  15    5.45    2.11
  -1  -5  14    6.19    1.61
  -1   5  14    3.40    1.68
  -1   5  14    2.65    1.91
  -1   5  14    3.63    1.49
  -1  -5  14    3.65    1.81
  -1   5  14    3.06    1.84
  -1  -5  13   86.70    4.33
  -1  -5  13   82.28    5.03
  -1   5  13   81.80    5.17
  -1   5  13   66.99    4.98
  -1   5  13   80.78    5.25
  -1  -5  12  975.18   20.16
  -1   5  12  943.81   21.98
  -1  -5  12 1017.04   22.00
  -1   5  12  946.48   22.88
  -1   5  12  986.10   22.25
  -1   5  11  548.61   14.58
  -1   5  11  559.07   13.58
  -1   5  11  529.13   14.43
  -1  -5  11  542.75   12.91
  -1   5  11  573.17   15.75
  -1  -5  11  560.34   14.39
  -1   5  11  588.97   14.35
  -1   5  10  308.90    9.03
  -1   5  10  328.11   10.98
  -1   5  10  302.21    9.70
  -1   5  10  310.19    8.97
  -1   5  10  322.39    9.74
  -1   5   9 1888.03   36.39
  -1   5   9 1761.86   33.60
  -1   5   9 1874.34   34.49
  -1  -5   9 1824.13   31.86
  -1  -5   8 1562.08   27.17
  -1   5   8 1476.97   28.72
  -1  -5   7  233.03    6.27
  -1   5   7  242.78    8.36
  -1  -5   6  363.69    8.38
  -1   5   6  362.55   10.26
  -1  -5   5 1922.67   32.91
   1  -5  -5 1870.48   32.70
  -1  -5   4  192.11    5.42
   1  -5  -4  182.55    5.30
   1  -5  -3 3743.20   61.81
  -1  -5   2 7055.04  112.81
   1  -5  -2 6973.98  112.97
   1  -5  -1 2465.99   41.50
  -1  -5   1 2434.82   41.36
   1  -5   0    1.99    0.87
  -1  -5   0    2.92    0.88
  -1  -5  -1  130.08    4.21
   1  -5   1  129.17    4.25
  -1  -5  -2   29.57    1.87
   1  -5   3   70.05    3.04
  -1  -5  -3   75.69    2.97
   1  -5   4 2810.21   46.92
  -1  -5  -4 2772.71   46.49
   1  -5   5 3050.70   51.07
   1   5   5 3053.66   52.11
   1   5   6 1455.01   27.21
   1  -5   6 1441.42   26.17
   1   5   6 1437.44   27.16
   1   5   7  946.28   20.21
   1  -5   7  877.85   17.24
   1   5   7  892.50   18.59
   1   5   7  898.00   18.44
   1  -5   8  520.28   11.26
   1   5   8  530.29   12.80
   1   5   8  527.40   12.41
   1   5   9  555.06   13.32
   1   5   9  589.16   14.01
   1  -5  10  325.38   10.09
   1   5  10  308.11    9.14
   1   5  10  306.86   10.04
   1   5  10  322.18    9.56
   1   5  11 1029.11   21.78
   1   5  11 1030.29   22.72
   1  -5  11  976.49   20.33
   1  -5  11 1014.90   22.54
   1   5  11 1006.28   20.62
   1   5  11  996.06   22.63
   1   5  12 1664.36   31.71
   1  -5  12 1524.59   29.98
   1  -5  12 1614.62   32.45
   1   5  12 1612.88   32.68
   1   5  12 1639.85   32.89
   1   5  13   52.08    3.78
   1  -5  13   59.32    4.34
   1  -5  13   49.67    3.30
   1   5  13   50.18    4.28
   1   5  14  584.19   15.60
   1  -5  14  565.47   14.80
   1   5  15  527.99   14.51
   1   5  15  513.66   13.77
   1  -5  15  505.03   13.63
   1   5  16   54.13    3.14
   1  -5  16   47.71    3.52
   1   5  16   51.75    3.71
   1   5  17    1.14    1.33
   1   5  17    0.39    0.96
   1  -5  18  194.83    5.42
   1   5  18  215.18    5.53
   1  -5  19   72.46    2.58
  -1  -6  19  109.69    3.38
  -1   6  18   17.18    1.48
  -1  -6  18   15.99    1.67
  -1   6  17   57.34    2.94
  -1  -6  17   58.46    3.42
  -1   6  16   42.58    3.04
  -1  -6  16   36.71    3.03
  -1  -6  15  366.76   10.82
  -1  -6  15  358.63    9.46
  -1   6  15  373.41   11.16
  -1  -6  14    3.57    1.69
  -1   6  14    5.23    2.18
  -1  -6  14    9.29    1.74
  -1   6  14    5.08    1.76
  -1   6  13  889.53   20.49
  -1  -6  13  901.24   20.38
  -1   6  13  903.60   20.75
  -1  -6  13  852.57   18.37
  -1   6  13  881.13   20.08
  -1   6  12  830.24   19.37
  -1   6  12  824.62   19.69
  -1   6  12  811.34   19.23
  -1   6  12  882.44   21.03
  -1  -6  12  788.09   17.44
  -1  -6  12  860.51   19.46
  -1   6  11  108.80    5.49
  -1   6  11  100.67    5.08
  -1   6  11   97.54    5.46
  -1   6  11  111.82    6.29
  -1  -6  11   97.53    4.48
  -1  -6  11  102.64    5.30
  -1   6  10  751.97   18.15
  -1   6  10  788.05   18.31
  -1   6  10  789.42   17.73
  -1  -6  10  768.02   16.49
  -1  -6  10  762.18   17.85
  -1   6   9  194.84    7.53
  -1   6   9  213.91    7.61
  -1  -6   9  216.42    6.30
  -1  -6   9  202.53    7.29
  -1  -6   9  207.18    6.51
  -1   6   9  207.49    7.31
  -1   6   8 1202.76   24.80
  -1  -6   8 1116.93   21.16
  -1  -6   7   85.19    3.67
  -1   6   7   89.30    4.98
  -1   6   7   86.39    4.54
  -1   6   6  877.89   19.30
  -1  -6   6  824.57   16.79
  -1   6   5 3265.22   54.77
  -1  -6   5 3186.04   52.31
  -1   6   4   10.83    1.77
   1  -6  -4    4.70    1.11
  -1   6   3   42.77    2.94
   1  -6  -3   47.29    2.75
   1  -6  -2    6.90    1.20
  -1  -6   2    2.67    0.94
   1  -6  -1  564.91   12.40
  -1  -6   1  566.08   12.23
   1  -6   0  123.70    4.50
  -1  -6   0  108.40    4.10
  -1  -6  -1 3023.61   50.47
   1  -6   1 2948.18   50.67
  -1  -6  -2 1444.96   26.20
   1  -6   3    8.29    1.32
  -1  -6  -3   17.01    1.63
   1  -6   4  843.77   17.12
  -1  -6  -4  867.01   16.89
   1   6   5   89.37    4.33
   1  -6   5   91.46    3.84
   1   6   6  495.23   12.23
   1  -6   6  492.21   11.18
   1   6   6  458.92   11.77
   1   6   7  302.29    9.01
   1   6   7  300.68    9.03
   1  -6   7  300.59    7.94
   1   6   8 1490.13   29.23
   1   6   8 1525.61   28.93
   1  -6   8 1525.11   29.75
   1  -6   8 1434.91   27.19
   1   6   8 1498.09   28.87
   1   6   8 1520.76   29.68
   1   6   9 1631.25   30.84
   1   6   9 1593.14   31.73
   1  -6   9 1619.54   31.76
   1   6   9 1602.64   31.92
   1   6   9 1564.78   31.17
   1   6  10  253.52    8.85
   1   6  10  285.14    9.46
   1  -6  10  256.01    7.59
   1  -6  10  269.45    9.29
   1   6  10  274.88    9.08
   1   6  10  275.90    9.57
   1   6  11  438.62   12.31
   1   6  11  452.48   12.84
   1   6  11  450.51   11.80
   1  -6  11  404.44   10.57
   1   6  11  432.06   12.78
   1  -6  11  432.31   12.61
   1  -6  12    1.19    1.64
   1  -6  12    0.46    1.11
   1   6  12    0.25    1.74
   1   6  12    0.12    1.74
   1   6  12    0.56    1.33
   1   6  13    6.13    1.99
   1  -6  13    6.71    2.05
   1   6  13    5.59    2.13
   1   6  13    6.28    1.76
   1   6  14    2.25    1.65
   1  -6  14    2.69    1.28
   1  -6  14    3.02    1.79
   1   6  14    2.94    1.90
   1   6  14    3.66    1.46
   1   6  15  800.74   18.55
   1  -6  15  806.63   18.06
   1   6  15  815.54   18.38
   1  -6  16  155.12    5.79
   1  -6  17   12.84    1.28
   1  -6  17   13.56    1.64
   1  -6  18   72.29    2.78
  -1   7  18   91.07    2.80
  -1   7  17   96.93    3.46
  -1  -7  17   88.67    3.44
  -1   7  16   69.52    3.23
  -1  -7  16   66.63    3.40
  -1  -7  15  128.11    5.23
  -1  -7  15  117.28    4.37
  -1   7  15  124.98    5.31
  -1  -7  14  792.26   16.19
  -1   7  14  810.90   18.08
  -1  -7  14  819.40   17.67
  -1  -7  13  330.57    9.78
  -1  -7  13  315.54    8.52
  -1   7  13  321.92   10.05
  -1   7  12  131.26    6.24
  -1  -7  12  140.37    6.07
  -1   7  12  145.74    6.34
  -1  -7  12  131.66    5.11
  -1   7  12  137.42    6.34
  -1   7  11   50.52    3.91
  -1   7  11   60.76    4.07
  -1  -7  11   60.66    3.42
  -1   7  11   60.05    4.11
  -1  -7  11   60.32    3.97
  -1   7  10   27.61    2.90
  -1  -7  10   32.65    2.90
  -1   7  10   29.95    3.07
  -1  -7  10   33.71    2.60
  -1   7   9 2882.13   51.12
  -1  -7   9 2922.07   49.36
  -1  -7   9 2935.27   50.19
  -1  -7   8  486.35   11.85
  -1   7   8  494.12   12.73
  -1   7   8  464.07   13.16
  -1   7   7  194.80    7.38
  -1   7   7  197.99    7.83
  -1  -7   7  179.85    6.86
  -1   7   7  174.62    6.91
  -1  -7   7  180.76    6.09
  -1   7   6  384.40   11.05
  -1  -7   6  368.54   10.77
  -1   7   6  359.14   10.49
  -1  -7   6  376.31    9.71
  -1   7   6  400.90   11.51
  -1  -7   5  489.39   11.64
  -1  -7   4 1366.88   26.08
   1  -7  -4 1402.92   26.39
  -1  -7   3 1267.45   24.34
   1  -7  -3 1290.78   24.73
  -1  -7   2  452.14   10.97
   1  -7  -2  460.77   11.25
   1  -7  -1  457.79   11.30
  -1  -7   1  461.97   11.03
   1  -7   0 2875.10   49.59
  -1  -7   0 2834.73   49.20
   1  -7   1   67.05    3.65
  -1  -7  -1   63.61    3.37
  -1  -7  -2 1619.11   29.80
  -1  -7  -3    2.13    1.03
   1  -7   3    3.58    1.15
   1  -7   4   55.74    3.22
   1   7   4   51.06    3.62
   1   7   5 2524.58   46.75
   1  -7   5 2677.97   46.13
   1  -7   5 2547.39   45.12
   1  -7   6  124.36    4.96
   1   7   6  138.98    5.88
   1   7   6  128.75    5.83
   1   7   6  123.39    5.38
   1  -7   6  135.60    5.48
   1  -7   7  333.25    9.12
   1   7   7  349.87   10.20
   1   7   7  328.95   10.01
   1   7   7  359.30   10.31
   1  -7   7  352.57   10.29
   1  -7   7  359.93    9.66
   1   7   8   19.74    2.59
   1   7   8   27.12    2.71
   1  -7   8   21.96    2.61
   1   7   8   22.42    2.56
   1  -7   8   18.26    2.06
   1   7   9    4.76    1.77
   1   7   9    3.76    1.81
   1  -7   9    5.35    1.66
   1   7   9    8.95    1.85
   1   7  10  985.77   21.19
   1   7  10  988.04   21.62
   1  -7  10  954.83   21.28
   1   7  10 1001.48   21.97
   1   7  11  632.32   15.52
   1   7  11  624.54   15.72
   1  -7  11  603.20   15.35
   1   7  11  624.00   15.11
   1   7  12   46.68    3.59
   1   7  12   52.23    3.89
   1   7  12   50.26    3.89
   1   7  12   45.82    3.17
   1  -7  12   46.56    3.65
   1   7  13   41.02    3.28
   1   7  13   47.59    3.71
   1  -7  13   41.38    2.99
   1  -7  13   43.99    3.45
   1   7  13   42.44    3.45
   1   7  14  427.56   11.00
   1  -7  14  419.84   10.57
   1   7  14  422.83   10.78
   1  -7  15  235.14    7.23
   1   7  15  244.83    7.66
   1   7  15  244.47    6.84
   1  -7  16  309.26    7.79
   1  -7  16  281.84    6.60
   1   7  17    6.41    0.86
  -1   8  16  285.54    6.77
  -1   8  15  105.99    4.40
  -1  -8  15  117.97    3.98
  -1   8  14    5.39    1.44
  -1  -8  14    5.70    1.22
  -1  -8  13  151.37    5.39
  -1  -8  13  147.70    4.85
  -1   8  13  138.04    5.78
  -1   8  12    4.68    1.51
  -1  -8  12    6.95    1.32
  -1   8  12    7.96    1.77
  -1   8  12    6.30    1.62
  -1   8  11   38.90    3.29
  -1  -8  11   46.78    2.76
  -1   8  11   33.97    3.32
  -1   8  11   38.30    3.10
  -1   8  10 1540.14   30.71
  -1  -8  10 1568.80   28.70
  -1   8  10 1537.48   29.83
  -1   8   9    1.72    1.40
  -1   8   9    0.91    1.51
  -1  -8   9    3.65    1.38
  -1   8   8  144.39    6.56
  -1  -8   8  140.36    5.83
  -1   8   8  141.25    6.16
  -1   8   7    3.20    1.65
  -1   8   7    3.95    1.49
  -1  -8   7    3.37    1.58
  -1   8   6    0.24    1.39
  -1   8   6    0.67    1.12
  -1  -8   6    1.39    1.45
  -1  -8   5  536.63   14.35
  -1   8   5  570.31   14.84
  -1   8   4 2700.95   48.11
  -1  -8   4 2495.57   47.59
   1  -8  -4 2680.81   46.72
   1  -8  -4 2512.47   45.98
  -1   8   3  665.81   16.45
  -1  -8   3  618.22   14.74
   1  -8  -3  648.77   15.15
  -1   8   2    5.10    1.69
   1  -8  -2    0.54    0.99
  -1  -8   2    2.32    1.47
   1  -8  -2    4.33    1.61
   1   8  -1  521.35   13.09
  -1   8   1  520.39   13.71
   1  -8  -1  513.34   13.30
  -1  -8   1  519.65   13.90
   1  -8  -1  481.17   12.48
  -1  -8   1  501.52   12.36
   1  -8   0 1181.48   24.28
  -1  -8   0 1156.77   24.84
   1  -8   0 1146.11   23.33
  -1  -8   0 1149.44   23.07
   1   8   0 1160.10   23.92
   1  -8   1  701.58   16.21
  -1  -8  -1  713.03   16.02
   1   8   1  663.19   16.08
   1  -8   1  767.16   17.31
  -1  -8  -1  783.60   17.94
   1   8   1  760.46   17.10
   1   8   2  102.73    5.17
   1  -8   2   98.92    4.68
  -1  -8  -2  102.05    4.65
   1  -8   2  100.46    5.09
  -1  -8  -2  106.88    5.50
   1   8   3    1.56    1.22
  -1  -8  -3    1.64    1.45
   1  -8   3    2.38    1.15
   1  -8   4 1783.67   33.73
   1   8   4 1880.74   34.47
   1  -8   5   27.96    2.76
   1   8   5   34.17    3.16
   1  -8   6 3030.23   54.80
   1   8   6 3288.76   56.25
   1   8   7   15.53    2.34
   1   8   7   13.20    1.95
   1  -8   7   19.34    2.19
   1   8   7   11.18    2.37
   1   8   8  149.19    6.16
   1   8   8  165.76    6.69
   1  -8   8  144.15    5.98
   1  -8   8  153.83    5.59
   1   8   8  141.21    7.16
   1   8   8  154.99    6.29
   1   8   9  295.19    9.20
   1  -8   9  270.34    8.66
   1   8   9  284.56    8.96
   1  -8   9  285.08    7.76
   1   8  10    6.42    1.61
   1   8  10    8.28    1.89
   1  -8  10    7.89    1.71
   1   8  10    7.60    1.90
   1  -8  11  172.75    6.42
   1   8  11  164.25    6.58
   1   8  11  166.52    6.48
   1   8  11  182.41    6.80
   1   8  12  193.10    6.84
   1  -8  12  185.46    6.36
   1  -8  12  192.34    6.57
   1   8  13  142.84    5.43
   1  -8  13  142.37    5.16
   1   8  14  520.28   10.08
   1   8  14  522.33    9.43
   1   8  15  114.56    3.78
  -1  -9  14  174.59    4.96
  -1   9  13   97.54    4.01
  -1   9  12   43.53    2.84
  -1   9  12   33.58    2.66
  -1   9  11  260.88    7.67
  -1   9  11  214.81    7.91
  -1   9  10    7.82    1.56
  -1   9  10    8.33    2.01
  -1   9   9   52.86    3.39
  -1   9   9   57.04    3.99
  -1  -9   9   55.44    3.25
  -1   9   8  217.84    7.13
  -1  -9   8  199.31    6.98
  -1   9   8  202.53    7.84
  -1  -9   7  651.45   15.50
  -1   9   7  656.94   16.53
  -1  -9   6  425.05   11.82
  -1   9   6  418.02   12.44
  -1  -9   5  386.32   11.35
  -1   9   5  379.04   11.70
   1  -9  -4  671.85   15.47
  -1   9   4  657.50   16.84
  -1  -9   3   64.37    4.45
   1  -9  -3   65.78    4.08
  -1   9   3   65.45    4.54
  -1  -9   2   39.89    3.63
   1  -9  -2   42.87    3.34
  -1   9   2   44.76    3.73
   1  -9  -1  103.60    5.19
  -1  -9   1   98.36    5.38
  -1   9   1   94.31    5.35
   1   9  -1   90.03    4.81
   1   9  -1  105.14    5.39
   1   9   0 2672.01   48.11
  -1   9   0 2686.39   47.84
   1  -9   0 2530.48   46.81
  -1  -9   0 2599.68   47.65
   1   9   0 2558.34   46.83
   1   9   0 2485.47   46.36
  -1   9  -1  202.76    7.76
   1   9   1  187.49    7.30
   1  -9   1  186.48    7.32
  -1  -9  -1  196.41    7.72
   1   9   1  201.14    8.13
   1   9   2 1020.77   22.37
   1  -9   2 1029.03   22.22
  -1  -9  -2 1056.71   22.57
   1   9   2 1049.44   23.80
   1   9   3  553.55   14.38
  -1  -9  -3  565.09   14.27
   1   9   3  568.81   15.72
   1   9   4   19.96    2.53
   1  -9   4   20.84    2.51
   1   9   5   43.91    3.47
   1  -9   5   42.06    3.21
   1   9   5   41.31    3.95
   1   9   6  231.96    8.09
   1  -9   6  213.27    7.23
   1   9   6  220.13    9.10
   1  -9   7 1117.44   22.58
   1   9   7 1196.53   24.26
   1  -9   8   77.50    3.70
   1   9   8   77.92    5.00
   1   9   9  349.72   10.82
   1   9  10  642.59   15.72
   1   9  10  724.34   14.96
   1   9  11   48.58    3.22
   1   9  11   51.43    2.95
   1  -9  11   49.17    3.07
   1   9  12   34.39    2.30
   1   9  13    0.05    0.77
   1  -9  13    0.63    0.88
   1  -9  14   18.39    1.31
  -1 -10  12   32.85    2.00
  -1  10  11  535.58   12.07
  -1  10  10  590.51   13.87
  -1  10   9   33.42    3.02
  -1 -10   8  160.41    5.47
  -1  10   8  159.30    6.27
  -1  10   7   69.52    4.20
  -1 -10   7   62.14    3.63
  -1  10   7   71.96    4.65
  -1  10   6   31.80    3.05
  -1 -10   6   29.57    2.73
  -1  10   5  183.41    7.25
  -1 -10   5  176.19    6.74
  -1  10   4  290.63    9.52
   1 -10  -4  284.76    8.22
  -1  10   3  549.78   14.16
  -1 -10   3  524.40   13.64
   1 -10  -3  526.59   12.81
  -1  10   2    0.54    1.38
   1  10  -2    0.73    1.00
   1 -10  -2    2.45    1.37
  -1 -10   2    3.26    1.80
  -1  10   1  619.40   15.22
   1 -10  -1  600.87   14.34
  -1 -10   1  576.30   14.70
  -1  10   0  217.27    7.83
   1  10   0  219.66    7.79
   1 -10   0  208.02    7.40
  -1 -10   0  212.79    7.68
  -1  10  -1   23.08    2.62
   1  10   1   22.12    2.59
   1 -10   1   25.77    2.66
  -1 -10  -1   24.97    2.65
   1  10   2  103.09    5.04
  -1  10  -2  118.07    5.39
   1  10   2  127.84    6.12
   1 -10   2  110.39    5.15
  -1 -10  -2  115.97    5.27
   1  10   3  296.41    9.06
  -1  10  -3  298.52    9.01
   1  10   3  307.94   10.20
  -1 -10  -3  298.11    8.79
   1  10   4  441.83   11.60
  -1  10  -4  431.76   11.26
   1 -10   4  421.60   11.18
   1  10   5   27.61    2.61
  -1  10  -5   26.96    2.41
   1  10   5   27.65    3.06
   1 -10   5   26.02    2.49
   1  10   6  465.17   11.90
   1  10   6  495.63   13.35
   1 -10   6  470.94   11.33
   1 -10   7  542.53   12.06
   1  10   8   23.42    2.47
   1 -10   8   22.41    2.14
   1 -10   9    0.51    1.05
   1  10   9    1.69    1.14
   1  10  10  149.40    5.30
   1 -10  10  125.44    4.53
   1 -10  11    1.94    0.97
   1 -10  12   18.86    1.41
  -1 -11  10   26.05    1.57
  -1 -11   9    0.62    0.73
  -1  11   8   70.07    3.47
  -1  11   7  412.03   10.02
  -1 -11   7  419.62    9.48
  -1  11   7  435.21   10.75
  -1  11   6    3.53    1.24
  -1 -11   6    2.21    1.13
  -1  11   6    3.32    1.22
  -1  11   5   20.96    2.29
  -1  11   5   19.40    2.11
  -1 -11   5   19.07    2.01
  -1  11   4   88.99    4.44
  -1  11   4   88.05    4.22
  -1  11   3   62.76    3.72
  -1  11   3   63.49    3.61
   1 -11  -3   63.06    3.13
  -1 -11   3   58.06    3.44
  -1  11   2  728.66   15.75
  -1  11   2  729.55   15.57
   1 -11  -2  662.63   14.49
  -1 -11   2  678.86   15.19
  -1  11   1  187.55    6.31
  -1  11   1  186.24    6.36
  -1 -11   1  183.89    6.29
   1 -11  -1  179.04    5.95
   1 -11   0    8.43    1.62
  -1 -11   0    9.20    1.67
  -1  11   0   11.86    1.72
   1 -11   1  148.65    5.47
  -1 -11  -1  165.29    5.62
   1  11   1  158.41    5.65
  -1 -11  -2   64.88    3.31
   1 -11   2   66.61    3.57
   1  11   2   67.47    3.64
  -1 -11  -3  575.70   12.36
   1  11   3  585.37   13.45
   1 -11   4  491.34   11.37
   1  11   4  525.07   12.39
   1  11   5    1.72    1.13
   1 -11   5    0.74    0.93
   1 -11   6   34.08    2.11
   1  11   6   49.68    3.03
   1 -11   7   72.47    3.10
   1  11   7  119.00    4.50
   1 -11   8   84.70    3.18
   1 -11   9   13.98    1.21
  -1 -12   5    2.00    0.74
  -1 -12   3  213.64    5.59
  -1 -12   2   17.65    1.53
  -1 -12   1  127.60    4.04
  -1 -12   0   14.48    1.36
  -1 -12  -1    1.99    0.74
  -1 -12  -2  420.73    8.48
  -2   0  21    0.25    0.90
  -2   0  20  208.78    6.66
  -2   0  19    0.59    1.21
  -2   0  19    0.18    1.55
  -2   0  18  505.62   12.85
  -2   0  18  470.30   12.53
  -2   0  17    0.10    1.36
  -2   0  17    1.66    1.41
  -2   0  16   71.19    4.38
  -2   0  16   80.03    4.76
  -2   0  16   76.87    3.69
  -2   0  15    1.50    1.27
  -2   0  15   -0.54    1.34
  -2   0  14 2110.67   38.49
  -2   0  14 2125.10   39.17
  -2   0  14 2029.68   38.92
  -2   0  14 2086.60   38.16
  -2   0  13    2.23    1.24
  -2   0  12  117.51    3.81
  -2   0  12  126.91    5.26
  -2   0  11    0.04    0.51
  -2   0  11    1.53    0.62
  -2   0  11    1.52    1.06
  -2   0  10 1417.69   24.55
  -2   0  10 1413.31   24.29
  -2   0   9    0.26    0.43
  -2   0   9    0.34    0.52
  -2   0   8  649.07   11.96
  -2   0   8  687.56   12.38
   2   0  -7    0.58    0.31
  -2   0   7    0.42    0.39
  -2   0   7    0.70    0.48
   2   0  -6  546.93    9.67
  -2   0   6  544.13    9.74
   2   0  -5    0.57    0.35
  -2   0   5    0.64    0.43
  -2   0   5    0.42    0.32
   2   0  -3    0.62    0.35
  -2   0   2  979.01   15.70
   2   0  -2  922.09   15.66
   2   0  -1    0.89    0.31
   2   0   0 3330.87   52.70
   2   0   1    1.37    0.35
   2   0   1    0.66    0.31
   2   0   3    0.69    0.80
   2   0   3    0.69    0.29
   2   0   3    1.24    0.46
   2   0   3    0.58    0.64
   2   0   4 4462.56   72.41
   2   0   4 4601.72   74.22
   2   0   4 4599.81   73.38
   2   0   5    1.39    0.54
   2   0   5    0.64    0.98
   2   0   5    1.06    0.84
   2   0   6   72.31    3.15
   2   0   6   64.98    2.43
   2   0   7    0.76    0.86
   2   0   8   29.97    2.29
   2   0   9    2.47    1.08
   2   0   9    2.05    1.10
   2   0   9    0.05    0.64
   2   0  10 6430.75  108.81
   2   0  10 6745.58  107.27
   2   0  11    0.37    1.07
   2   0  11    0.58    0.78
   2   0  12 1429.60   28.63
   2   0  12 1414.18   26.50
   2   0  12 1321.31   27.75
   2   0  12 1341.88   27.74
   2   0  12 1401.88   26.65
   2   0  13   -1.14    2.50
   2   0  13   -0.46    1.85
   2   0  13    0.77    1.48
   2   0  13   -0.10    1.11
   2   0  13   -0.43    1.44
   2   0  13   -0.41    1.19
   2   0  14   53.29    4.05
   2   0  14   55.23    4.06
   2   0  14   52.05    3.70
   2   0  14   63.49    3.67
   2   0  14   68.23    4.65
   2   0  15    1.29    1.58
   2   0  15    0.78    1.19
   2   0  16 1090.52   21.95
   2   0  16 1117.89   23.44
   2   0  16 1038.15   23.08
   2   0  17    0.10    1.72
   2   0  17    0.10    1.37
   2   0  18   76.38    4.04
   2   0  18   74.66    3.92
   2   0  19    0.43    1.17
   2   0  19   -0.39    0.91
  -2  -1  21   38.70    2.24
  -2   1  21   45.27    2.50
  -2  -1  20   17.28    1.97
  -2   1  20   22.46    2.32
  -2  -1  20   20.15    2.05
  -2  -1  19  181.56    6.55
  -2  -1  19  175.37    6.54
  -2   1  18  448.21   11.82
  -2  -1  18  440.52   12.15
  -2   1  18  450.50   10.49
  -2   1  18  462.22   12.30
  -2  -1  18  468.76   11.96
  -2   1  17   89.37    3.98
  -2   1  17   95.45    5.18
  -2  -1  17   94.35    4.82
  -2  -1  17   80.90    4.80
  -2   1  17   92.13    4.82
  -2   1  16   33.64    3.04
  -2  -1  16   32.88    3.20
  -2   1  16   34.70    3.32
  -2  -1  16   35.99    3.13
  -2   1  16   35.41    2.62
  -2  -1  16   37.55    3.20
  -2  -1  15    3.17    1.58
  -2   1  15    2.18    1.37
  -2  -1  15    4.60    1.63
  -2   1  15    2.51    1.65
  -2  -1  15    2.86    1.54
  -2   1  15    2.58    1.09
  -2   1  14 1819.18   33.24
  -2  -1  14 1862.58   34.66
  -2   1  14 1947.88   36.00
  -2  -1  14 1733.19   34.69
  -2  -1  14 1869.17   34.94
  -2   1  14 1918.07   35.76
  -2   1  14 1838.66   33.09
  -2  -1  14 1833.51   34.99
  -2   1  13  256.09    8.49
  -2  -1  13  232.29    7.81
  -2   1  13  256.06    8.47
  -2  -1  13  255.76    8.06
  -2   1  13  247.98    6.98
  -2   1  13  239.46    6.52
  -2   1  12  283.02    7.08
  -2   1  12  287.77    7.52
  -2   1  12  293.96    8.83
  -2  -1  12  276.63    8.28
  -2   1  11  762.14   14.82
  -2  -1  11  741.68   14.12
  -2   1  10 3146.77   51.51
  -2  -1  10 3197.30   52.28
  -2  -1  10 3078.33   51.11
  -2   1  10 3217.30   52.06
  -2  -1   9   92.28    3.20
  -2  -1   9   90.97    2.62
  -2   1   9   88.22    3.02
  -2   1   9   90.99    2.88
  -2  -1   8 3736.20   58.37
   2  -1  -8 3679.44   57.18
  -2   1   8 3598.90   58.20
  -2   1   8 3661.01   57.84
  -2  -1   7 1977.90   32.23
   2  -1  -7 1959.61   31.29
  -2   1   7 2003.82   32.05
  -2   1   7 1968.90   31.80
  -2  -1   6   62.00    2.21
   2  -1  -6   63.34    1.83
  -2   1   6   65.77    2.19
  -2  -1   6   57.51    1.56
  -2   1   6   64.02    2.03
   2  -1  -5  137.59    3.07
  -2  -1   5  134.39    2.65
  -2  -1   5  139.51    3.44
   2  -1  -4 3705.76   58.98
  -2  -1   3 6640.03  103.45
   2   1  -3 6452.69  103.35
  -2  -1   2  172.89    3.59
   2   1  -2  179.14    3.65
   2  -1  -1    5.08    0.53
   2   1  -1    7.09    0.62
   2   1  -1    7.06    0.33
   2  -1  -1    4.87    0.61
   2   1   0 5583.55   87.25
  -2  -1   0 5494.90   87.37
   2  -1   1  105.23    2.35
  -2  -1  -1   99.43    2.11
   2   1   1   94.74    2.29
   2  -1   1  100.54    2.51
   2   1   2 4464.76   70.63
   2  -1   2 4567.28   71.63
   2   1   2 4300.88   71.66
   2  -1   2 4388.23   70.30
   2  -1   2 4509.36   70.65
   2  -1   3  571.66   10.38
   2   1   3  625.14   11.28
   2  -1   3  589.22   11.14
   2  -1   3  598.49   10.08
   2  -1   3  593.74   11.68
   2   1   3  592.46   11.77
   2  -1   3  577.08   10.62
   2   1   3  601.82   10.68
   2   1   4 2729.28   45.39
   2  -1   4 2722.93   45.29
   2  -1   4 2799.43   44.53
   2   1   4 2651.61   44.65
   2  -1   4 2778.84   43.65
   2  -1   4 2744.48   44.09
   2   1   4 2597.28   45.98
   2  -1   4 2840.51   46.08
   2   1   5  285.05    6.82
   2  -1   5  290.27    6.79
   2  -1   5  283.60    7.32
   2   1   5  286.60    7.43
   2  -1   5  281.52    5.97
   2   1   5  295.36    6.21
   2   1   6 7914.89  126.37
   2   1   6 7605.01  127.27
   2   1   7  746.63   14.28
   2  -1   7  753.01   15.15
   2   1   7  744.31   15.36
   2  -1   8  547.84   11.41
   2   1   8  550.11   11.55
   2  -1   8  560.58   12.46
   2   1   9    3.04    1.19
   2  -1   9    1.97    1.05
   2  -1   9    2.02    0.82
   2  -1  10  138.39    4.75
   2   1  10  143.43    5.69
   2  -1  10  132.99    5.28
   2   1  10  127.15    4.82
   2   1  11  521.51   13.47
   2  -1  11  525.15   13.07
   2   1  11  543.20   12.19
   2  -1  12  128.55    5.68
   2   1  12  137.68    6.08
   2  -1  12  142.04    5.37
   2   1  12  138.33    5.29
   2   1  12  144.01    5.19
   2   1  12  126.52    6.17
   2  -1  12  122.10    6.00
   2   1  12  145.53    6.51
   2  -1  12  150.21    6.22
   2   1  12  146.23    6.20
   2   1  12  127.37    5.37
   2  -1  12  127.03    5.74
   2   1  12  126.75    5.85
   2  -1  12  130.54    5.61
   2   1  13   61.11    4.34
   2  -1  13   62.03    4.28
   2   1  13   64.91    4.28
   2   1  13   69.71    4.72
   2  -1  13   66.87    4.39
   2   1  13   56.43    3.60
   2  -1  13   60.86    4.05
   2  -1  13   62.07    4.05
   2   1  13   65.66    4.39
   2   1  13   59.23    3.57
   2   1  14 1332.65   28.36
   2  -1  14 1334.82   28.14
   2   1  14 1430.46   27.46
   2  -1  14 1357.36   28.41
   2   1  14 1322.96   27.29
   2   1  14 1410.69   29.35
   2  -1  14 1584.84   29.63
   2   1  14 1711.49   30.90
   2   1  14 1501.45   29.46
   2   1  15   33.89    3.56
   2  -1  15   28.11    3.11
   2   1  15   30.98    3.22
   2  -1  15   26.72    2.79
   2   1  15   30.37    3.34
   2   1  15   26.63    2.58
   2   1  16  875.00   19.96
   2  -1  16  899.50   19.91
   2   1  16 1009.80   21.18
   2  -1  16  775.74   18.77
   2   1  16  843.96   18.41
   2   1  16  955.79   19.22
   2  -1  16  958.16   18.81
   2   1  17  249.00    8.20
   2  -1  17  244.64    8.11
   2  -1  17  245.00    8.18
   2   1  18    9.67    1.64
   2   1  18   13.01    2.04
   2  -1  18   12.67    1.84
   2  -1  18    9.21    1.76
   2  -1  19   16.74    1.72
   2   1  19   14.62    1.83
  -2  -2  21   73.01    2.75
  -2  -2  21   19.47    1.54
  -2  -2  20   68.40    3.40
  -2   2  20   74.64    3.61
  -2  -2  19   40.90    3.08
  -2   2  19   40.92    2.35
  -2  -2  19   32.78    2.73
  -2   2  18  125.58    4.65
  -2   2  18  135.09    5.88
  -2  -2  18  121.93    5.77
  -2   2  17  647.27   14.12
  -2  -2  17  626.03   16.00
  -2   2  17  643.32   14.02
  -2   2  17  642.64   15.97
  -2  -2  17  656.74   15.16
  -2   2  17  649.21   15.21
  -2   2  16  668.25   14.92
  -2   2  16  679.79   16.91
  -2  -2  16  688.20   15.98
  -2   2  16  679.01   14.87
  -2  -2  16  692.34   16.13
  -2   2  16  689.13   15.89
  -2  -2  16  657.54   16.76
  -2   2  15  256.57    7.86
  -2   2  15  276.37    9.53
  -2  -2  15  292.62    9.00
  -2   2  15  279.05    8.12
  -2  -2  15  279.30    8.95
  -2   2  15  292.95    8.82
  -2   2  14 1247.42   24.08
  -2   2  14 1246.45   26.15
  -2  -2  14 1273.75   25.18
  -2   2  14 1353.59   26.83
  -2  -2  14 1177.61   24.89
  -2   2  14 1165.68   26.30
  -2   2  14 1192.51   25.73
  -2  -2  14 1293.51   25.26
  -2   2  13    1.69    1.53
  -2  -2  13    2.56    1.35
  -2   2  13    2.17    0.83
  -2   2  13    1.97    1.03
  -2   2  13    1.38    1.40
  -2  -2  13    1.64    1.18
  -2  -2  13    2.44    1.34
  -2   2  13    1.70    1.51
  -2   2  13    1.29    1.28
  -2  -2  13    2.11    1.17
  -2   2  12  760.49   15.68
  -2   2  12  794.28   17.37
  -2  -2  12  690.21   15.87
  -2   2  12  726.46   15.03
  -2   2  11 1680.42   30.15
  -2   2  11 1591.55   29.33
  -2  -2  11 1631.15   30.34
  -2   2  10    0.80    0.63
  -2   2  10    0.98    0.49
  -2   2   9 1695.88   29.59
  -2   2   9 1709.06   28.68
   2  -2  -8  186.48    4.18
  -2   2   8  183.23    5.04
  -2  -2   8  178.96    5.11
  -2   2   8  183.00    4.42
   2  -2  -7  114.94    2.98
  -2  -2   7  109.80    3.60
  -2   2   7  118.87    3.65
   2  -2  -6 1201.28   20.18
  -2  -2   6 1190.97   20.96
   2  -2  -5  486.77    9.00
   2  -2  -4 1977.10   32.46
  -2  -2   3 4241.95   66.50
   2  -2  -3 4057.25   66.29
  -2  -2   2 3181.49   50.56
   2  -2  -2 3088.45   50.61
  -2  -2   1  313.64    6.11
   2  -2  -1  297.10    6.19
   2   2   0 3317.04   52.90
   2  -2   1 1810.19   31.24
   2   2   1 1857.66   31.45
   2   2   1 1975.91   30.99
   2  -2   1 1928.29   31.35
   2   2   2  691.22   13.19
   2  -2   2  697.70   13.07
   2   2   2  717.31   12.57
   2  -2   2  716.56   12.71
   2   2   3 5841.74   91.68
   2  -2   3 5783.72   91.64
   2  -2   3 6014.72   92.59
   2  -2   3 5711.90   91.06
   2   2   4    2.59    0.68
   2   2   4    3.66    0.80
   2  -2   4    1.35    0.66
   2  -2   4    2.19    0.62
   2   2   4    2.58    0.95
   2  -2   4    1.00    0.83
   2  -2   4    2.49    0.43
   2  -2   5  108.17    3.07
   2   2   5  110.76    3.70
   2  -2   5  111.20    3.58
   2   2   5  105.40    3.33
   2  -2   5  102.73    2.49
   2  -2   6  364.28    7.54
   2   2   6  383.63    8.92
   2   2   6  380.21    8.29
   2   2   7  855.77   16.81
   2  -2   7  903.30   16.52
   2   2   7  864.44   16.00
   2   2   8  795.37   16.90
   2  -2   8  826.57   16.51
   2   2   8  832.04   16.10
   2   2   9  915.11   18.82
   2  -2   9  865.93   17.97
   2   2   9  910.72   17.89
   2   2   9  885.33   17.48
   2   2  10  766.09   17.88
   2   2  10  824.69   17.73
   2  -2  10  780.03   16.81
   2   2  10  812.98   16.68
   2   2  11  719.31   16.47
   2   2  11  699.57   15.31
   2   2  12  965.21   20.56
   2  -2  12 1065.81   21.06
   2   2  12 1075.91   22.30
   2   2  12  929.61   20.37
   2   2  12  921.50   20.94
   2  -2  12  940.28   20.65
   2   2  12  899.50   20.78
   2   2  12  947.20   21.05
   2  -2  12  897.09   19.87
   2  -2  12  894.76   20.64
   2   2  12  924.15   19.71
   2   2  13   72.39    4.76
   2   2  13   56.18    4.15
   2  -2  13   68.32    4.31
   2   2  13   68.92    4.23
   2  -2  13   70.23    4.45
   2  -2  13   78.61    4.59
   2   2  13   86.21    5.30
   2   2  13   75.48    4.50
   2   2  14  937.16   21.67
   2  -2  14  879.70   19.84
   2   2  14  857.76   20.17
   2   2  14  912.78   20.20
   2   2  14  937.51   19.61
   2  -2  14  885.00   20.66
   2  -2  14 1014.81   21.03
   2   2  14 1072.48   22.65
   2   2  14 1007.42   21.22
   2   2  15  829.23   17.40
   2   2  15  740.33   18.50
   2  -2  15  798.94   17.03
   2   2  15  694.08   16.71
   2  -2  15  688.70   17.35
   2   2  15  736.70   16.49
   2  -2  15  749.92   17.47
   2   2  15  864.53   19.34
   2   2  15  811.55   18.11
   2   2  16   34.15    2.61
   2   2  16   31.07    3.27
   2   2  16   38.46    3.17
   2  -2  16   34.16    3.18
   2  -2  16   34.57    3.13
   2   2  16   40.70    3.65
   2  -2  16   33.57    2.95
   2  -2  17  107.62    4.85
   2  -2  17  120.02    5.23
   2  -2  17  105.61    4.80
   2   2  17  120.53    5.08
   2  -2  18    1.11    1.23
   2   2  18    1.45    1.47
   2  -2  19    4.59    1.16
   2   2  19    9.54    1.56
  -2  -3  21    3.96    0.83
  -2  -3  20   19.04    1.66
  -2  -3  20   60.12    3.01
  -2  -3  19  260.70    8.07
  -2   3  19  433.48    8.55
  -2  -3  18   49.80    3.40
  -2   3  18   67.99    3.25
  -2  -3  17   65.65    3.91
  -2   3  17   58.43    3.31
  -2   3  17   63.02    3.42
  -2   3  17   55.99    3.94
  -2  -3  17   64.08    3.67
  -2   3  16   14.08    2.33
  -2  -3  16   13.17    1.96
  -2   3  16   15.26    1.95
  -2   3  16   15.21    1.94
  -2  -3  16   15.33    2.56
  -2  -3  16   13.46    2.13
  -2   3  16   13.21    2.07
  -2   3  15    6.84    1.87
  -2  -3  15    8.62    1.73
  -2   3  15    8.46    1.60
  -2  -3  15    7.24    2.15
  -2   3  15    7.59    1.96
  -2   3  15   11.85    2.43
  -2  -3  15    7.24    1.82
  -2   3  14    2.66    1.32
  -2   3  14    3.48    1.54
  -2  -3  14    0.62    1.15
  -2   3  14    3.61    1.90
  -2  -3  14    1.58    1.35
  -2   3  14    2.46    1.62
  -2  -3  14    0.80    1.37
  -2   3  13  998.83   21.20
  -2  -3  13  912.19   19.34
  -2  -3  13  954.13   20.66
  -2   3  13  941.71   20.93
  -2   3  13  778.17   21.10
  -2   3  13  828.84   20.08
  -2  -3  13  973.45   19.53
  -2   3  13  900.59   18.51
  -2   3  13  962.31   19.46
  -2  -3  12 2269.62   40.41
  -2   3  12 2527.51   42.39
  -2   3  12 1896.30   42.85
  -2  -3  12 2381.70   40.59
  -2   3  12 2033.99   41.18
  -2   3  12 2378.13   40.88
  -2   3  12 2316.37   39.85
  -2   3  11  122.05    4.60
  -2  -3  11  125.19    4.82
  -2   3  11  128.61    5.04
  -2   3  10 1053.66   20.51
  -2  -3  10 1059.17   20.62
  -2   3   9    8.96    1.28
  -2  -3   9    7.22    0.89
  -2   3   9    9.11    1.47
  -2   3   9    7.64    0.86
  -2   3   8 1101.69   20.98
   2  -3  -8 1152.07   19.74
   2  -3  -7  602.67   11.33
   2  -3  -5 2827.71   46.22
   2  -3  -4 1161.40   20.19
   2  -3  -3   87.05    2.85
   2  -3  -2 2760.51   45.30
   2  -3  -1 2195.78   36.50
   2  -3   0   12.26    1.18
   2   3   0   26.57    1.24
   2   3   1  820.00   14.79
   2  -3   1  844.76   14.69
   2   3   2 5537.93   87.98
   2  -3   2 5423.66   88.13
   2  -3   2 5456.46   87.97
   2   3   2 5555.34   88.21
   2   3   3  198.15    5.00
   2  -3   3  210.89    5.10
   2  -3   3  206.24    5.23
   2   3   3  194.19    5.24
   2  -3   4 8178.14  130.87
   2   3   4 8262.19  131.03
   2  -3   5  868.75   15.96
   2   3   5  893.30   16.35
   2  -3   5  862.82   15.10
   2   3   6  138.99    4.35
   2  -3   6  139.88    4.00
   2   3   6  151.15    4.68
   2  -3   6  142.24    4.37
   2   3   7  885.75   17.55
   2  -3   7  873.72   16.99
   2  -3   7  887.44   16.21
   2   3   7  875.36   16.96
   2   3   8 1015.03   19.87
   2  -3   8  981.64   19.07
   2   3   8  971.26   18.99
   2   3   8 1000.05   19.44
   2   3   9    4.87    1.34
   2  -3   9    2.40    0.94
   2   3   9    3.03    0.96
   2   3  10  441.96   11.81
   2  -3  10  439.86   10.98
   2   3  10  466.73   10.96
   2   3  11 1079.11   21.40
   2   3  11  978.12   21.65
   2  -3  11 1046.72   21.58
   2  -3  11 1120.48   21.74
   2   3  11  895.99   21.85
   2   3  11 1100.95   21.49
   2   3  11 1049.08   22.28
   2  -3  11 1032.86   22.35
   2   3  11 1070.81   22.28
   2  -3  11  953.47   20.76
   2  -3  12  662.14   16.49
   2   3  12  664.16   16.44
   2   3  12  657.43   16.72
   2   3  12  685.04   16.93
   2  -3  12  683.75   15.80
   2   3  12  702.89   15.86
   2   3  12  677.32   15.63
   2  -3  12  647.24   15.42
   2   3  12  618.24   15.61
   2  -3  12  711.31   15.85
   2   3  13   32.07    2.94
   2   3  13   25.66    3.27
   2  -3  13   30.65    2.93
   2   3  13   31.64    3.15
   2  -3  13   36.05    3.39
   2  -3  13   27.73    2.98
   2   3  14    1.52    1.51
   2  -3  14    1.03    1.52
   2   3  14    1.27    1.29
   2  -3  14    1.73    1.47
   2   3  14   -0.12    2.03
   2   3  15    9.33    1.96
   2  -3  15    7.45    1.95
   2  -3  15    7.45    1.80
   2   3  15    6.19    1.58
   2   3  15    9.81    2.42
   2   3  16   32.46    2.82
   2  -3  16   31.28    2.73
   2  -3  16   32.06    2.91
   2   3  17   60.96    3.16
   2  -3  17   58.67    3.45
   2  -3  17   43.98    2.96
   2   3  17   73.06    4.16
   2  -3  17   57.44    3.45
   2  -3  18  266.75    8.38
   2  -3  18  760.39   11.63
   2  -3  19  151.96    4.46
  -2  -4  20    0.47    0.88
  -2   4  19   63.77    2.73
  -2  -4  19   67.39    3.61
  -2   4  18   53.82    2.86
  -2   4  18   49.02    2.85
  -2  -4  18   55.95    3.72
  -2  -4  17    0.44    1.26
  -2   4  17    2.16    1.12
  -2   4  17    1.72    1.13
  -2  -4  17   -0.21    1.54
  -2   4  16  817.46   19.47
  -2   4  16  996.33   20.49
  -2  -4  16  903.13   20.35
  -2   4  16  759.37   18.53
  -2   4  16  884.99   18.64
  -2   4  15    0.91    1.49
  -2   4  15    1.49    1.30
  -2   4  15   -0.10    1.33
  -2  -4  15    0.08    1.19
  -2  -4  15    2.33    1.74
  -2  -4  15   -0.18    1.38
  -2   4  14    1.44    1.49
  -2   4  14    1.71    1.31
  -2   4  14    1.63    1.22
  -2  -4  14    1.13    1.06
  -2  -4  14    2.06    1.63
  -2  -4  14    1.73    1.32
  -2   4  13   90.23    4.90
  -2  -4  13  106.10    4.62
  -2   4  13  106.28    5.08
  -2   4  13   90.71    5.88
  -2   4  13   96.54    5.55
  -2  -4  13  109.90    5.64
  -2  -4  13  104.75    4.90
  -2  -4  12   34.44    3.13
  -2  -4  12   32.59    2.67
  -2   4  12   28.01    3.39
  -2   4  12   33.59    2.91
  -2   4  12   28.92    3.17
  -2   4  12   28.13    3.05
  -2   4  12   30.36    2.43
  -2   4  12   32.46    2.88
  -2  -4  12   28.61    2.48
  -2   4  11    0.98    1.05
  -2   4  11    0.91    0.89
  -2   4  11    0.14    1.51
  -2   4  11    0.91    1.08
  -2  -4  11    0.95    0.91
  -2  -4  10 1202.38   22.25
  -2   4  10 1279.59   27.26
  -2   4  10 1314.88   24.34
  -2   4  10 1213.94   23.70
  -2  -4   9   27.69    1.78
  -2  -4   9   29.10    1.99
  -2   4   9   31.69    2.34
  -2   4   9   32.06    2.34
  -2   4   9   33.76    3.29
   2  -4  -8 1454.05   24.90
  -2  -4   8 1414.09   25.05
  -2   4   8 1408.08   26.92
  -2  -4   8 1373.81   25.08
  -2   4   8 1359.77   26.21
  -2   4   7  209.87    5.75
   2  -4  -6 1156.70   20.60
   2  -4  -5  413.66    8.90
   2  -4  -4    1.23    0.73
   2  -4  -3  755.18   14.44
   2  -4  -2 5061.65   81.98
   2  -4  -1   92.31    2.32
   2  -4  -1  105.99    3.52
   2  -4   0 1708.85   28.89
   2  -4   0 1960.69   30.79
   2  -4   1   51.68    1.80
   2  -4   2   41.06    2.17
   2  -4   3  127.89    4.12
   2   4   3  123.62    4.09
  -2  -4  -4 1818.60   29.62
   2  -4   4 1744.88   30.17
   2  -4   5  154.12    4.62
   2   4   5  153.54    4.82
   2  -4   6  981.25   18.26
   2   4   6  978.04   18.78
   2  -4   7    7.64    1.08
   2   4   7    9.05    1.43
   2   4   7    5.94    1.16
   2   4   7    6.05    1.25
   2   4   8 3660.24   60.71
   2   4   8 3599.18   60.55
   2   4   8 3451.15   59.90
   2   4   9  111.49    4.84
   2   4   9  106.20    4.44
   2   4   9  108.27    4.41
   2   4  10   39.05    2.75
   2   4  10   44.05    3.17
   2  -4  10   37.27    2.76
   2   4  11  237.95    7.89
   2   4  11  235.02    7.31
   2   4  11  247.04    8.76
   2  -4  11  217.31    7.22
   2   4  12  257.05    9.14
   2   4  12  277.07    9.57
   2  -4  12  274.97    8.45
   2  -4  13   25.22    3.06
   2   4  13   25.65    2.53
   2   4  13   25.59    3.10
   2   4  13   27.28    3.31
   2  -4  13   28.49    2.76
   2   4  13   22.06    2.82
   2   4  14  775.57   18.35
   2   4  14  803.54   19.30
   2   4  14  751.24   16.63
   2  -4  14  738.52   18.09
   2   4  14  767.52   18.08
   2   4  15    9.55    2.08
   2  -4  15    6.87    1.89
   2   4  15   10.07    2.07
   2   4  15   10.17    2.52
   2  -4  16    4.75    1.58
   2   4  16    5.24    1.69
   2   4  16    6.40    2.01
   2  -4  17    0.80    1.12
   2   4  17    0.54    1.16
   2  -4  17    1.32    1.07
   2  -4  18   46.63    2.44
   2  -4  18   48.28    2.55
   2  -4  19    0.21    0.50
  -2  -5  20  167.01    4.50
  -2  -5  19    8.50    1.41
  -2   5  19    6.95    1.00
  -2   5  18  247.21    6.61
  -2   5  18  255.03    7.03
  -2  -5  18  250.42    7.72
  -2  -5  17   38.01    2.75
  -2   5  17   41.65    2.84
  -2  -5  17   40.19    3.27
  -2   5  17   36.01    2.52
  -2  -5  16    4.25    1.48
  -2  -5  16    4.25    1.79
  -2   5  16    5.95    1.51
  -2   5  15   36.30    3.54
  -2  -5  15   39.96    3.04
  -2  -5  15   40.78    3.59
  -2   5  15   41.44    3.27
  -2   5  14   55.16    3.82
  -2  -5  14   49.42    3.41
  -2   5  14   59.15    4.47
  -2  -5  14   57.67    4.16
  -2   5  14   48.24    4.31
  -2   5  13  196.47    7.41
  -2  -5  13  180.76    6.57
  -2  -5  13  186.08    7.57
  -2   5  13  173.46    7.65
  -2   5  13  170.81    8.12
  -2   5  12 1775.03   36.95
  -2   5  12 1708.72   34.91
  -2  -5  12 1837.58   34.86
  -2  -5  12 1831.60   33.23
  -2   5  12 1742.09   34.90
  -2   5  11  248.54    8.09
  -2  -5  11  256.58    8.64
  -2   5  11  265.47   10.10
  -2   5  11  273.13    8.93
  -2   5  11  236.30    8.71
  -2   5  10  141.53    5.59
  -2   5  10  133.61    5.47
  -2  -5  10  127.16    4.40
  -2  -5   9  290.45    7.49
  -2   5   9  276.05    8.38
  -2   5   8    2.62    1.24
  -2   5   8    6.03    1.81
  -2  -5   8    2.66    0.89
  -2   5   8    3.64    1.19
  -2   5   7  330.10   10.27
  -2   5   7  309.22    9.16
  -2  -5   7  337.12    8.11
  -2   5   6 1812.93   33.19
   2  -5  -6 1734.10   30.18
  -2  -5   6 1782.92   30.35
   2  -5  -5  268.53    6.99
  -2  -5   5  266.50    6.84
   2  -5  -4   60.00    2.93
  -2  -5   3    8.56    1.14
   2  -5  -3    0.82    0.88
   2  -5  -2  466.00   10.31
  -2  -5   2  455.26    9.85
   2  -5  -1  432.33    9.78
  -2  -5   1  428.04    9.33
   2  -5   0  721.53   14.46
  -2  -5   0  715.48   14.05
  -2  -5  -1  487.40   10.32
   2  -5   2 1599.33   29.32
  -2  -5  -2 1717.39   29.12
   2  -5   3    2.29    0.89
   2   5   3    0.71    0.85
   2  -5   4 2631.29   44.71
  -2  -5  -4 2680.89   44.10
   2   5   4 2556.58   44.98
   2   5   5  910.69   18.11
   2  -5   5  949.78   17.72
   2   5   6   10.76    1.49
   2   5   6   11.22    1.63
   2  -5   6   15.38    1.53
   2   5   7  274.37    7.98
   2   5   7  290.22    8.42
   2  -5   7  292.08    7.52
   2   5   7  290.12    8.86
   2   5   8  215.76    7.26
   2   5   8  211.28    6.81
   2   5   8  218.61    7.48
   2   5   9   59.41    3.74
   2   5   9   51.58    3.88
   2  -5   9   50.75    3.02
   2  -5   9   59.24    4.09
   2   5   9   51.39    3.19
   2   5   9   53.47    3.42
   2  -5  10  120.01    4.89
   2  -5  10  126.90    6.16
   2   5  10  128.53    5.76
   2   5  10  129.12    6.23
   2   5  10  120.92    5.03
   2   5  11   74.32    4.93
   2   5  11   66.88    4.69
   2   5  11   76.77    4.51
   2  -5  11   71.65    4.71
   2   5  12  714.39   17.96
   2  -5  12  713.94   16.37
   2   5  12  711.69   16.92
   2  -5  12  664.61   17.25
   2   5  13  180.29    7.81
   2  -5  13  176.37    6.60
   2   5  13  175.55    7.05
   2  -5  13  177.05    7.45
   2   5  14   -0.13    1.96
   2  -5  14    0.41    1.16
   2   5  14    0.91    1.75
   2   5  14    0.86    1.15
   2   5  15    8.56    2.30
   2   5  15    6.24    1.95
   2   5  15    7.71    1.57
   2  -5  16   34.57    2.39
   2   5  16   38.12    3.02
   2   5  16   35.96    2.44
   2  -5  17   21.55    1.97
   2  -5  17   22.21    1.77
   2   5  17   24.19    2.14
   2   5  17   24.62    1.82
   2  -5  18  425.81    8.64
   2  -5  18  433.63    9.11
  -2  -6  19   20.29    1.44
  -2  -6  18    2.11    1.02
  -2   6  18    1.51    0.83
  -2   6  17   85.54    3.93
  -2   6  17   80.91    3.51
  -2  -6  17   89.55    4.22
  -2   6  16   40.20    3.00
  -2  -6  16   46.43    3.35
  -2  -6  16   38.24    2.68
  -2  -6  15 1122.55   23.03
  -2  -6  15 1047.91   21.32
  -2  -6  14   18.80    2.17
  -2   6  14   21.67    2.89
  -2   6  14   20.55    2.91
  -2  -6  14   19.37    2.56
  -2   6  13    3.65    1.99
  -2  -6  13    3.05    1.39
  -2   6  13    1.57    1.73
  -2   6  13    1.36    1.56
  -2  -6  13    1.89    1.47
  -2   6  12    3.99    1.90
  -2   6  12    5.65    1.85
  -2   6  12    8.42    2.12
  -2  -6  12    3.27    1.63
  -2  -6  12    3.38    1.34
  -2   6  11   67.06    4.49
  -2  -6  11   70.28    3.80
  -2   6  11   67.30    4.14
  -2   6  11   67.09    4.40
  -2  -6  11   60.87    4.06
  -2   6  10   11.82    2.01
  -2   6  10   13.46    2.29
  -2  -6  10   11.57    1.96
  -2   6  10   14.04    2.22
  -2   6   9  660.18   15.34
  -2   6   9  688.54   17.23
  -2  -6   9  622.34   13.62
  -2   6   9  639.80   15.41
  -2   6   9  597.30   14.94
  -2   6   8  213.77    8.27
  -2   6   8  186.89    7.48
  -2   6   8  195.67    7.32
  -2  -6   8  216.49    6.42
  -2  -6   7  313.24    8.28
  -2   6   7  318.36   10.08
   2  -6  -6 1814.59   31.73
  -2  -6   6 1827.14   31.88
  -2   6   6 1837.26   34.21
   2  -6  -5  393.16    9.71
  -2  -6   5  399.62    9.64
  -2   6   5  403.46   10.95
   2  -6  -4  297.16    8.02
  -2   6   4  292.01    8.66
  -2   6   3 1186.07   23.59
  -2  -6   3 1228.05   22.79
   2  -6  -3 1207.35   23.14
   2  -6  -2  361.17    9.35
  -2  -6   2  381.10    9.17
   2  -6  -1 1242.60   23.69
  -2  -6   1 1259.38   23.34
  -2  -6   0  491.37   11.03
   2  -6   0  478.59   11.23
  -2  -6  -1 1894.10   33.47
   2  -6   2    7.12    1.33
  -2  -6  -2    6.48    1.16
   2  -6   3  557.38   12.53
  -2  -6  -3  581.04   12.21
   2   6   3  564.97   12.69
   2   6   3  548.82   12.89
   2  -6   4   64.22    3.30
   2   6   4   69.56    3.48
   2   6   4   68.45    3.61
   2   6   5  316.09    8.87
   2   6   5  329.96    9.13
   2  -6   5  337.19    8.67
   2   6   6  125.84    5.15
   2  -6   6  125.39    4.73
   2   6   6  125.24    5.90
   2   6   6  118.69    5.09
   2   6   7  374.06   10.52
   2   6   7  366.82   10.44
   2   6   7  393.14   10.27
   2  -6   7  385.93   11.17
   2   6   7  379.55   11.29
   2  -6   7  380.88    9.52
   2   6   7  384.10   10.35
   2   6   7  386.12   10.96
   2   6   8  109.70    5.58
   2   6   8  105.78    5.18
   2  -6   8  110.60    5.58
   2   6   8  112.26    5.59
   2   6   9  359.31   11.02
   2   6   9  333.62   10.32
   2  -6   9  346.98   10.92
   2   6   9  340.97   10.36
   2   6  10  422.78   12.53
   2   6  10  403.00   11.78
   2  -6  10  424.08   12.41
   2   6  10  418.21   11.25
   2   6  11    0.53    1.02
   2  -6  11    1.93    1.59
   2   6  11    0.22    1.30
   2   6  11    5.03    2.01
   2   6  11    2.11    1.78
   2   6  12  499.82   14.10
   2  -6  12  488.57   13.72
   2   6  12  506.62   13.62
   2   6  12  509.10   14.17
   2  -6  12  510.54   12.82
   2   6  13    2.44    1.89
   2   6  13    3.53    1.81
   2  -6  13    3.94    1.76
   2  -6  13    5.15    1.55
   2   6  14   16.45    2.57
   2   6  14   15.25    1.89
   2  -6  14   13.60    1.87
   2  -6  14   16.45    2.37
   2   6  14   17.39    2.65
   2   6  15  310.65    9.51
   2  -6  15  296.58    8.80
   2   6  15  305.14    8.06
   2  -6  16   -0.13    1.09
   2   6  16    0.51    0.85
   2  -6  16    0.18    0.75
   2   6  17   80.19    2.79
   2  -6  17   57.89    2.24
  -2   7  18   46.84    1.96
  -2  -7  17    3.29    0.91
  -2   7  17    3.33    0.94
  -2  -7  16   47.42    2.59
  -2  -7  16   50.11    2.93
  -2  -7  15   42.81    2.69
  -2  -7  15   46.59    3.09
  -2  -7  14  231.85    6.86
  -2  -7  14  229.02    7.48
  -2   7  13  162.36    6.41
  -2   7  13  142.38    6.42
  -2  -7  13  164.09    5.78
  -2  -7  13  163.36    6.32
  -2  -7  12    0.10    1.26
  -2  -7  12    1.08    1.15
  -2   7  12    0.47    1.26
  -2   7  12    0.86    1.41
  -2   7  11  519.01   13.44
  -2   7  11  489.09   13.13
  -2  -7  11  506.55   12.07
  -2   7  10    3.55    1.59
  -2   7  10    4.93    2.00
  -2  -7  10    2.48    1.22
  -2   7  10    2.07    1.46
  -2   7  10    5.67    1.74
  -2  -7   9    6.19    1.70
  -2   7   9    6.83    1.77
  -2   7   9    3.34    1.71
  -2   7   9    3.83    1.76
  -2   7   9    4.27    1.52
  -2  -7   8  152.44    6.47
  -2   7   8  154.16    7.07
  -2  -7   8  150.75    5.55
  -2   7   8  151.32    6.52
  -2  -7   7  926.07   20.72
  -2  -7   7  890.03   18.92
  -2   7   7  978.93   21.49
  -2   7   7  946.12   20.79
  -2   7   6   52.44    3.73
  -2  -7   6   52.92    3.96
  -2   7   6   53.92    3.81
  -2  -7   6   53.27    3.18
  -2   7   6   52.88    3.81
  -2   7   5  485.88   12.93
  -2  -7   5  490.22   11.74
   2  -7  -5  484.77   11.96
  -2   7   5  503.43   12.87
  -2   7   4   13.69    2.03
  -2   7   4   15.81    2.02
   2  -7  -4   12.32    1.74
  -2  -7   3  133.82    5.17
   2  -7  -3  148.45    5.66
   2   7  -2  100.70    4.90
  -2  -7   2   94.18    4.21
   2  -7  -2   98.23    4.54
   2   7  -1  134.83    5.90
  -2  -7   1  133.04    5.08
   2  -7  -1  140.57    5.48
   2  -7   0 1898.33   35.02
  -2  -7   0 1933.19   34.44
   2   7   1 1184.40   24.25
   2  -7   1 1214.59   23.94
  -2  -7  -1 1257.29   23.48
   2   7   2   23.99    2.39
   2   7   2   23.28    2.33
  -2  -7  -2   28.20    2.23
   2   7   3   31.00    2.60
   2  -7   3   27.06    2.37
  -2  -7  -3   32.25    2.40
   2   7   3   29.02    2.65
   2  -7   4    7.40    1.45
   2   7   4    4.93    1.36
   2  -7   4    3.25    1.29
   2  -7   5  532.98   12.65
   2  -7   5  524.75   13.24
   2   7   5  519.90   12.75
   2  -7   5  504.92   12.21
   2   7   6  286.65    8.99
   2  -7   6  292.38    8.33
   2   7   6  293.79    8.89
   2  -7   6  291.87    8.47
   2  -7   6  299.10    9.31
   2   7   6  274.33   10.02
   2   7   6  269.39    8.60
   2   7   7  375.70   10.96
   2   7   7  428.07   11.25
   2  -7   7  410.50   11.65
   2  -7   7  426.09   10.49
   2   7   7  402.86   11.46
   2   7   7  382.49   12.26
   2   7   8   45.96    3.55
   2  -7   8   49.98    3.74
   2  -7   8   49.80    3.00
   2   7   8   52.48    4.07
   2   7   8   50.16    3.80
   2   7   9  223.19    8.39
   2  -7   9  220.01    8.16
   2   7   9  227.38    8.35
   2   7   9  205.80    7.80
   2   7  10   17.33    2.55
   2   7  10   17.86    2.72
   2  -7  10   19.12    2.51
   2   7  10   15.66    2.21
   2   7  10   16.15    2.39
   2   7  11  616.36   14.59
   2   7  11  622.35   15.53
   2  -7  11  612.01   15.28
   2   7  11  556.92   14.91
   2   7  11  608.76   15.60
   2  -7  11  614.79   14.56
   2  -7  12   45.89    3.25
   2   7  12   50.53    3.88
   2   7  12   50.64    3.81
   2  -7  12   50.08    3.67
   2  -7  13  319.96    9.36
   2   7  13  336.10    9.93
   2   7  13  330.01    9.82
   2   7  14   67.60    3.28
   2  -7  14   63.81    3.58
   2   7  14   62.59    3.79
   2   7  14   68.25    3.92
   2   7  15   33.42    2.13
   2   7  15   26.88    2.43
   2   7  16   27.18    1.67
  -2   8  16  146.60    4.38
  -2   8  15   50.98    2.99
  -2   8  14  137.78    5.55
  -2  -8  14  155.00    4.86
  -2   8  13  146.10    5.99
  -2  -8  13  161.87    5.23
  -2   8  12    6.08    1.61
  -2  -8  12    5.91    1.32
  -2   8  11    1.18    1.34
  -2  -8  11    2.48    1.12
  -2   8  11    1.68    1.49
  -2  -8  10  525.37   12.59
  -2   8  10  544.45   14.21
  -2  -8  10  529.64   12.25
  -2   8  10  522.78   13.90
  -2  -8   9  267.09    8.50
  -2   8   9  270.81    9.35
  -2   8   9  277.18    9.24
  -2  -8   9  266.52    7.70
  -2  -8   8  429.66   12.06
  -2   8   8  448.80   12.38
  -2   8   7    7.23    1.73
  -2  -8   7    7.82    1.97
  -2   8   6  158.45    6.37
  -2  -8   6  155.93    6.94
  -2  -8   5   51.01    4.10
   2  -8  -4 1763.88   32.58
  -2   8   4 1752.20   34.27
  -2  -8   3   71.53    4.90
   2  -8  -3   71.92    4.24
  -2   8   3   66.57    4.55
  -2  -8   3   71.57    3.88
   2  -8  -3   72.58    4.12
  -2   8   2   72.27    4.57
  -2  -8   2   67.74    3.77
   2  -8  -2   64.18    3.90
   2  -8  -2   71.58    4.22
  -2  -8   2   67.79    4.68
   2   8  -2   74.66    4.43
  -2  -8   1   65.16    3.66
   2  -8  -1   55.80    3.66
   2   8  -1   68.56    4.40
  -2  -8   1   66.10    4.53
   2  -8  -1   58.86    3.90
  -2  -8   0    3.54    1.21
   2  -8   0    2.93    1.27
   2   8   0    4.12    1.73
   2   8   0    2.12    1.21
  -2  -8   0    0.86    1.49
   2  -8   0    3.42    1.62
   2  -8   1  614.32   14.57
  -2  -8  -1  592.46   15.47
   2   8   1  610.31   15.86
  -2  -8  -1  593.86   13.63
   2  -8   1  576.03   14.09
  -2  -8  -2   75.73    4.78
  -2  -8  -2   77.46    3.94
   2   8   2   66.96    4.75
   2   8   2   62.93    3.89
  -2  -8  -3  199.88    7.70
   2  -8   3  197.48    7.08
   2   8   3  195.59    7.08
   2   8   3  180.40    8.05
   2  -8   4  643.83   15.00
   2   8   4  669.72   15.39
   2  -8   5  223.74    7.43
   2   8   5  239.20    7.92
   2  -8   6   17.33    2.11
   2   8   6   16.59    2.29
   2   8   7   94.50    5.73
   2  -8   7  105.05    4.59
   2   8   7  106.92    5.11
   2  -8   8  150.53    5.34
   2   8   8  161.92    6.33
   2   8   8  142.74    6.10
   2   8   9  178.71    6.78
   2  -8   9  166.60    6.56
   2   8   9  174.86    6.80
   2   8   9  159.96    6.91
   2   8  10  577.66   14.11
   2   8  10  536.67   14.03
   2  -8  10  567.37   13.68
   2  -8  10  563.33   13.83
   2   8  11    8.15    1.84
   2   8  11    7.98    1.68
   2  -8  12   14.93    1.90
   2   8  12   16.64    2.21
   2   8  12   15.54    1.98
   2   8  13    3.73    1.10
   2  -8  13    2.52    1.17
   2   8  13    4.03    1.40
   2   8  14  198.39    5.28
   2  -8  14   51.30    2.67
  -2   9  13    1.35    0.94
  -2   9  12  154.87    6.08
  -2   9  12  180.30    5.99
  -2   9  11  413.49   12.01
  -2   9  11  486.25   11.59
  -2   9  10    2.55    1.25
  -2   9   9    1.40    1.12
  -2  -9   9    2.49    1.34
  -2  -9   8  292.19    9.18
  -2   9   8  330.71    9.30
  -2  -9   7 1474.65   29.38
  -2   9   6  313.79   10.49
  -2  -9   6  331.12   10.39
  -2   9   5  161.67    7.15
  -2  -9   5  154.87    6.92
   2  -9  -5  156.59    5.92
   2  -9  -4    1.51    1.33
  -2   9   4    1.12    1.58
  -2  -9   3  153.28    7.10
   2  -9  -3  165.50    6.42
  -2   9   3  166.29    7.27
   2  -9  -2   33.00    3.01
  -2   9   2   34.17    3.43
   2  -9  -1  573.31   14.41
  -2  -9   1  593.88   15.64
  -2   9   1  600.35   15.56
   2   9  -1  613.66   15.21
   2   9  -1  580.96   15.03
  -2  -9   0  882.50   20.50
   2  -9   0  865.81   19.36
  -2   9   0  895.21   20.34
   2   9   0  829.31   19.52
   2   9   1    7.80    1.99
   2   9   1    7.05    1.64
   2  -9   1    7.02    1.82
  -2  -9  -1    8.62    2.17
   2   9   2    1.34    1.58
   2  -9   2    0.58    1.47
  -2  -9  -2    0.45    1.44
   2   9   3   67.29    4.82
  -2  -9  -3   74.36    4.43
   2   9   3   66.12    3.97
   2   9   4  265.46    9.95
   2  -9   4  269.72    8.53
   2   9   4  275.95    8.68
   2   9   5  118.86    6.42
   2   9   5  118.31    5.35
   2  -9   5  127.50    5.34
   2  -9   6  176.80    6.23
   2  -9   7  424.52   10.41
   2  -9   8    3.07    1.45
   2   9   8    5.78    1.78
   2   9   9  153.89    5.59
   2   9   9  144.43    6.26
   2   9  10    0.88    1.08
   2   9  10    1.85    1.24
   2  -9  10    0.22    1.19
   2   9  11   -0.30    1.07
   2   9  11    0.83    0.90
   2  -9  11    0.78    1.14
   2   9  12   96.79    3.69
   2  -9  13   60.21    2.55
  -2  10  11  506.36   11.83
  -2  10  10  225.76    7.51
  -2  10   9    3.98    1.52
  -2  10   9    3.38    1.33
  -2 -10   8   32.00    2.56
  -2  10   8   29.33    2.84
  -2 -10   7  572.04   13.59
  -2  10   7  580.75   14.43
  -2 -10   6   21.22    2.51
  -2  10   6   19.69    2.57
  -2 -10   5  317.57    9.69
  -2  10   5  311.58    9.94
   2 -10  -4  241.55    7.39
  -2  10   4  234.90    8.55
   2  10  -3  450.04   11.84
   2 -10  -3  394.58   10.57
  -2 -10   3  408.72   11.74
  -2  10   3  428.70   12.07
   2  10  -2   29.09    2.76
  -2  10   2   25.72    2.86
   2 -10  -2   27.88    2.61
  -2 -10   2   25.54    2.87
   2  10  -1   20.88    2.33
  -2  10   1   16.59    2.39
   2  10  -1   18.52    2.18
  -2 -10   1   17.67    2.44
   2 -10  -1   18.91    2.26
  -2  10   0    5.45    1.75
   2  10   0    7.77    1.61
  -2 -10   0    6.10    1.72
   2 -10   0    8.18    1.81
  -2  10  -1   25.58    2.69
   2  10   1   19.75    2.33
  -2 -10  -1   21.39    2.58
   2 -10   1   22.04    2.40
  -2  10  -2   53.60    3.64
   2  10   2   49.91    3.68
  -2 -10  -2   45.10    3.34
   2 -10   2   53.12    3.47
  -2  10  -3 1603.42   30.88
   2  10   3 1612.92   31.92
  -2 -10  -3 1633.73   30.44
   2 -10   4  249.63    7.46
   2  10   4  266.77    8.88
   2 -10   4  250.67    7.65
   2 -10   5   14.13    1.87
   2 -10   5   17.56    1.95
   2  10   6   15.87    2.26
   2 -10   6   17.08    2.03
   2 -10   7    9.77    1.67
   2  10   8   89.07    4.46
   2 -10   8   84.64    3.82
   2  10   9  304.36    8.43
   2 -10   9  281.71    7.57
   2 -10  10   34.13    2.18
   2 -10  11   46.25    2.28
  -2 -11  10    1.45    0.69
  -2  11   8    0.59    0.90
  -2  11   8    0.41    0.93
   2  11  -7  456.83   10.45
  -2  11   7  446.17   10.69
  -2 -11   7  453.60   10.17
  -2  11   7  466.85   11.29
   2  11  -6   44.04    2.65
  -2  11   6   41.76    2.84
  -2 -11   6   35.99    2.52
  -2  11   6   43.69    2.99
  -2  11   5   33.97    2.63
  -2  11   5   32.27    2.68
  -2  11   4  115.19    4.91
  -2 -11   4  120.25    4.86
  -2  11   4  108.35    4.85
  -2  11   3  380.07   10.14
  -2 -11   3  397.12   10.11
  -2  11   3  378.92   10.13
  -2  11   2   48.80    3.23
  -2 -11   2   48.34    3.16
  -2  11   2   39.67    2.86
  -2  11   1 1537.59   28.28
   2 -11  -1 1475.11   27.30
  -2 -11   1 1456.18   27.82
  -2  11   0  158.22    5.75
  -2 -11   0  152.99    5.49
   2 -11   0  149.31    5.33
   2  11   1    5.77    1.31
  -2  11  -1    6.35    1.41
   2 -11   1    4.25    1.32
  -2 -11  -1    3.05    1.26
   2  11   2    0.84    1.02
   2 -11   2    0.13    1.13
  -2 -11  -2    1.62    1.06
  -2  11  -2    0.83    0.98
  -2  11  -3   27.51    2.21
   2  11   3   28.87    2.50
   2  11   4    8.61    1.51
   2  11   5   81.90    3.92
   2 -11   6   15.65    1.43
   2  11   6   28.23    2.28
   2 -11   7  324.96    8.25
   2  11   7  620.97   10.99
   2 -11   8   13.46    1.22
  -2 -12   6   92.48    2.87
  -2 -12   4  156.12    4.41
  -2 -12   3   15.12    1.40
  -2 -12   2   66.30    2.72
  -2 -12   1   23.50    1.62
  -2 -12   0   20.65    1.49
  -2 -12  -1   75.70    2.64
  -3   0  21   -0.11    1.03
  -3   0  20  513.40   12.27
  -3   0  20  523.51   12.06
  -3   0  19    0.09    1.29
  -3   0  19    0.92    1.21
  -3   0  18   14.33    2.23
  -3   0  18   15.14    2.26
  -3   0  17    0.72    1.34
  -3   0  17    2.69    1.51
  -3   0  16   22.21    2.58
  -3   0  16   19.40    2.66
  -3   0  15    0.96    1.24
  -3   0  15   -0.33    1.51
  -3   0  14 1528.19   29.19
  -3   0  14 1573.54   30.39
  -3   0  14 1535.20   30.45
  -3   0  13   -0.10    0.96
  -3   0  12   17.39    1.57
  -3   0  11   -0.20    0.63
  -3   0  10  843.06   15.36
  -3   0  10  935.97   16.61
  -3   0   9    0.21    0.57
  -3   0   9    0.14    0.36
  -3   0   8 2362.89   37.41
   3   0  -8 2273.90   36.60
  -3   0   7    1.12    0.34
  -3   0   7    0.29    0.52
   3   0  -7    0.32    0.42
  -3   0   6 3595.31   57.37
   3   0  -6 3621.92   57.03
  -3   0   6 3485.39   56.31
  -3   0   5    0.50    0.26
   3   0  -5    0.29    0.44
  -3   0   4   21.49    1.17
   3   0  -4   26.40    1.24
  -3   0   3    0.32    0.40
   3   0  -3    0.47    0.44
  -3   0   2 1637.04   26.90
   3   0  -2 1657.74   27.04
  -3   0   1    0.27    0.37
   3   0   1    0.33    0.37
   3   0   1    0.44    0.41
  -3   0  -2 9874.82  153.20
   3   0   2 9999.00  155.41
  -3   0  -3    0.98    0.20
   3   0   3    0.62    0.88
   3   0   3    0.42    0.34
   3   0   4 2799.54   47.15
   3   0   4 2733.64   44.92
   3   0   5    3.38    1.31
   3   0   5    1.18    0.56
   3   0   6  199.74    6.00
   3   0   6  200.90    6.70
   3   0   6  196.34    5.11
   3   0   7    0.07    0.94
   3   0   7    0.39    0.59
   3   0   8   57.26    3.38
   3   0   8   61.05    3.93
   3   0   9   -0.06    0.68
   3   0   9   -1.28    1.36
   3   0  11   -0.76    1.73
   3   0  11   -1.12    1.56
   3   0  12  821.34   19.43
   3   0  12  773.05   18.40
   3   0  13   -2.49    2.65
   3   0  13   -0.94    2.32
   3   0  13   -0.11    1.38
   3   0  14   52.28    4.02
   3   0  14   61.66    4.47
   3   0  14   50.11    3.75
   3   0  15    1.61    1.69
   3   0  15    0.68    1.88
   3   0  16  910.62   19.92
   3   0  16  937.65   18.84
   3   0  17    0.87    1.40
   3   0  17    0.35    1.49
   3   0  18  184.06    6.01
   3   0  18  166.07    5.63
  -3   1  21   40.18    2.46
  -3  -1  21   28.56    2.10
  -3  -1  20    6.42    1.54
  -3   1  20    4.65    1.56
  -3  -1  20    4.61    1.39
  -3   1  19   71.33    4.00
  -3  -1  19   67.31    3.70
  -3   1  19   65.34    3.76
  -3  -1  19   67.05    3.97
  -3   1  18  660.95   15.58
  -3  -1  18  649.39   15.94
  -3   1  18  690.67   16.09
  -3  -1  18  658.58   15.45
  -3   1  17  163.51    6.56
  -3  -1  17  159.39    6.78
  -3   1  17  166.64    7.03
  -3  -1  17  173.77    6.85
  -3   1  16  271.31    8.78
  -3  -1  16  268.53    9.08
  -3  -1  16  261.77    8.49
  -3   1  16  275.44    9.43
  -3  -1  16  275.74    9.06
  -3  -1  15   73.10    4.48
  -3  -1  15   79.65    4.34
  -3   1  15   81.92    4.84
  -3  -1  15   78.84    4.52
  -3   1  14    8.77    2.04
  -3  -1  14    4.75    1.60
  -3  -1  14    6.31    1.64
  -3   1  13   51.90    3.65
  -3  -1  13   54.68    3.55
  -3   1  13   49.70    2.83
  -3   1  12  564.50   12.10
  -3  -1  12  534.89   12.10
  -3   1  11 1381.64   24.14
  -3  -1  11 1361.07   24.73
  -3   1  11 1325.43   23.70
  -3  -1  10 1136.90   20.55
  -3   1  10 1146.45   20.07
  -3  -1   9  300.19    7.26
  -3   1   9  297.15    6.57
  -3   1   9  302.30    6.90
  -3   1   8 1333.98   22.89
  -3  -1   8 1410.27   23.65
   3  -1  -8 1371.27   22.68
  -3   1   8 1367.84   23.20
  -3   1   7  695.60   12.26
  -3  -1   7  712.92   12.81
   3  -1  -7  687.16   12.14
  -3   1   7  677.49   12.45
  -3   1   6   35.33    1.55
   3  -1  -6   35.49    1.52
  -3   1   6   33.28    1.59
   3   1  -5 3253.44   51.86
   3  -1  -5 3169.42   51.69
  -3  -1   4 3879.87   61.69
   3   1  -4 3911.40   61.61
   3  -1  -4 3737.08   61.45
  -3  -1   3 3066.05   48.32
   3   1  -3 3088.66   48.38
  -3  -1   2 1802.14   29.44
   3  -1  -2 1818.22   29.56
   3   1  -2 1781.96   29.62
   3   1  -1    3.84    0.33
  -3  -1   1    5.48    0.57
  -3  -1   0  733.52   12.68
   3   1   0  740.24   13.13
   3  -1   0  762.38   13.05
   3   1   0  758.52   12.54
   3   1   1  150.90    3.35
  -3  -1  -1  152.18    3.19
   3  -1   1  160.40    3.57
   3   1   2   18.48    1.06
  -3  -1  -2   21.68    0.82
   3   1   2   26.54    1.79
   3  -1   2   27.03    1.74
   3  -1   2   18.56    1.03
   3   1   3  224.60    5.07
   3   1   3  231.31    6.38
   3  -1   3  233.35    6.29
   3  -1   3  239.97    4.84
   3   1   4  422.44    8.38
   3  -1   4  430.21    8.47
   3  -1   4  408.70    7.72
   3   1   4  427.14   10.00
   3  -1   4  411.01    9.80
   3  -1   5    3.23    0.79
   3  -1   5    3.02    0.44
   3  -1   5    1.90    1.19
   3   1   5    1.57    1.19
   3   1   5    1.13    0.64
   3   1   6 1259.77   24.92
   3  -1   6 1290.71   24.77
   3   1   6 1258.42   22.52
   3  -1   6 1297.53   22.64
   3  -1   7  869.25   17.59
   3   1   7  857.16   16.47
   3  -1   7  900.05   16.69
   3   1   8   90.55    3.56
   3   1   8   89.97    4.28
   3  -1   8   94.25    4.22
   3   1   8   89.64    4.47
   3   1   9  368.93   10.87
   3   1   9  361.90    8.84
   3   1  10  364.62    9.12
   3   1  11   36.98    2.66
   3   1  11   32.37    2.93
   3  -1  11   32.81    3.13
   3   1  11   37.44    3.56
   3   1  11   28.13    2.81
   3   1  11   29.98    3.15
   3  -1  11   28.75    3.01
   3   1  12  325.74   10.53
   3  -1  12  327.01   10.37
   3   1  12  312.61    8.87
   3   1  12  283.88    8.85
   3  -1  12  368.64   10.63
   3   1  12  376.02   11.18
   3   1  12  302.64   10.02
   3  -1  12  299.49    9.30
   3   1  12  319.79    9.91
   3  -1  12  302.84    9.68
   3  -1  13  376.44   11.22
   3  -1  13  409.11   12.00
   3   1  13  396.13   12.07
   3   1  13  361.34   10.34
   3  -1  13  394.15   11.16
   3   1  13  393.43   11.70
   3   1  13  459.37   12.83
   3  -1  13  452.64   12.27
   3   1  13  423.48   12.25
   3  -1  14   95.21    5.32
   3   1  14  104.42    5.58
   3  -1  14  102.36    5.44
   3   1  14  108.86    5.91
   3  -1  14   83.28    4.90
   3   1  14   87.20    5.13
   3  -1  14   87.08    4.77
   3   1  14   88.03    5.14
   3  -1  15   41.01    3.21
   3   1  15   41.03    3.61
   3  -1  15   48.12    3.81
   3   1  15   49.01    4.05
   3  -1  15   46.36    3.79
   3  -1  15  103.41    5.29
   3   1  15   38.53    3.39
   3   1  15  101.80    5.39
   3   1  16   10.98    2.19
   3  -1  16   10.57    2.19
   3   1  16   17.44    2.72
   3   1  17   48.87    3.32
   3  -1  17   47.54    3.34
   3  -1  18   -0.19    1.27
   3   1  18   -0.57    1.45
  -3   2  21  166.23    4.90
  -3  -2  21   96.75    3.81
  -3  -2  20    3.46    1.28
  -3   2  20    3.85    1.44
  -3  -2  20    6.01    1.44
  -3   2  19   69.83    3.93
  -3  -2  19   65.28    3.94
  -3   2  18    6.08    1.57
  -3  -2  18    4.89    1.43
  -3   2  18    4.87    1.60
  -3  -2  17    7.53    1.72
  -3   2  17    8.13    1.96
  -3  -2  17    6.91    1.62
  -3   2  17    6.46    1.61
  -3  -2  16  412.62   11.07
  -3   2  16  380.79    9.72
  -3   2  16  382.10   11.69
  -3  -2  16  398.95   11.06
  -3   2  16  383.19    9.83
  -3   2  16  361.80   11.41
  -3   2  15  556.54   16.00
  -3   2  15  558.94   13.15
  -3   2  15  617.23   13.69
  -3   2  15  603.15   15.67
  -3  -2  15  622.90   14.88
  -3  -2  15  625.74   15.53
  -3  -2  15  633.07   14.76
  -3  -2  14  214.62    7.39
  -3   2  14  208.87    6.72
  -3  -2  14  212.83    7.69
  -3  -2  14  204.78    7.30
  -3   2  14  223.38    8.24
  -3  -2  14  195.14    7.21
  -3  -2  13  149.50    5.92
  -3   2  13  156.98    6.63
  -3   2  13  161.99    5.78
  -3   2  13  157.84    5.67
  -3  -2  13  160.92    6.11
  -3   2  13  172.95    6.86
  -3  -2  13  147.83    5.91
  -3  -2  13  168.90    6.47
  -3   2  12   41.95    3.27
  -3   2  12   35.87    2.19
  -3   2  11  177.60    4.96
  -3   2  11  173.19    5.13
  -3   2  10  486.48   10.33
  -3   2  10  471.06    9.97
  -3   2  10  486.83   11.13
  -3  -2  10  510.51   11.19
  -3   2   9  999.14   18.05
  -3  -2   9 1028.79   19.08
  -3   2   9  974.47   18.34
  -3   2   8  181.78    4.99
  -3  -2   8  180.25    5.27
   3  -2  -8  186.83    4.51
  -3   2   8  181.24    4.76
   3  -2  -7 3400.45   56.02
  -3  -2   7 3548.26   56.99
   3  -2  -6    7.05    0.83
   3  -2  -5 2659.93   43.30
  -3  -2   5 2644.06   43.74
   3  -2  -4  330.38    6.69
  -3  -2   4  317.65    6.86
   3  -2  -3 1178.27   20.11
  -3  -2   3 1169.44   20.17
   3  -2  -2  572.42   10.64
  -3  -2   2  586.12   10.65
   3   2  -2  575.79    9.42
   3  -2  -2  573.27   10.94
   3  -2  -1 4596.84   75.72
   3   2  -1 4769.81   74.40
  -3  -2   1 4672.90   75.22
   3  -2   0 1701.69   29.05
   3   2   0 1743.28   28.46
   3  -2   1   14.03    1.13
   3   2   1    9.52    1.17
   3  -2   1   10.05    1.11
   3  -2   1   14.07    0.99
   3   2   1   12.89    0.86
   3  -2   2   10.11    1.05
   3  -2   2   10.33    1.18
   3   2   2   10.55    1.30
   3  -2   2   10.72    0.87
   3   2   2   10.05    0.85
   3  -2   3 1055.44   18.71
   3   2   3 1076.12   20.11
   3  -2   3 1027.67   19.77
   3   2   3 1049.50   18.47
   3  -2   3 1074.82   18.14
   3  -2   4   22.23    1.44
   3   2   4   25.72    2.13
   3  -2   4   23.92    1.95
   3   2   4   25.28    1.49
   3  -2   4   22.96    1.19
   3   2   5 2375.37   42.13
   3  -2   5 2458.64   41.89
   3  -2   5 2363.66   38.84
   3   2   5 2421.23   40.05
   3   2   6  742.12   14.36
   3   2   7 1287.94   23.30
   3   2   8    9.44    1.24
   3   2   8   11.38    1.71
   3   2   9 1578.84   28.64
   3   2   9 1597.04   30.82
   3   2  10  273.77    7.58
   3   2  10  265.61    9.28
   3   2  11  196.50    6.50
   3   2  11  182.66    6.97
   3  -2  11  194.20    7.55
   3   2  11  178.54    7.53
   3  -2  11  201.52    7.54
   3  -2  11  215.24    7.54
   3   2  11  218.10    8.22
   3   2  11  197.89    7.37
   3   2  12  123.75    6.32
   3   2  12  118.10    5.77
   3  -2  12  130.93    5.92
   3  -2  12  112.08    5.75
   3   2  12  114.74    5.99
   3   2  12  120.68    5.00
   3   2  12  114.30    5.47
   3   2  12  116.69    5.79
   3  -2  12  112.23    5.61
   3  -2  13  218.32    7.82
   3   2  13  212.17    8.47
   3   2  13  199.73    7.80
   3  -2  13  181.37    7.32
   3   2  13  177.30    7.54
   3   2  13  197.20    6.72
   3   2  13  183.78    7.02
   3   2  13  189.39    7.72
   3  -2  13  184.03    7.39
   3  -2  14   31.27    3.11
   3   2  14   27.91    3.38
   3  -2  14   26.96    2.97
   3   2  14   31.01    3.11
   3   2  14   25.58    3.08
   3  -2  14   24.78    2.87
   3   2  14   24.73    2.38
   3   2  14   25.87    2.67
   3  -2  14   22.60    2.63
   3   2  14   30.57    3.22
   3   2  15  310.21    9.30
   3   2  15  455.78   11.04
   3   2  15  337.61   10.74
   3  -2  15  440.80   10.37
   3  -2  15  314.82    9.95
   3  -2  15  336.89   10.35
   3  -2  15  336.38   10.23
   3   2  15  416.87   11.89
   3   2  15  354.42   10.70
   3   2  16  253.51    8.19
   3   2  16  229.23    8.16
   3  -2  16  244.59    7.88
   3  -2  16  239.69    8.01
   3  -2  17   95.77    4.42
   3  -2  17  117.04    4.87
   3   2  18   21.33    2.16
   3  -2  18   19.21    1.83
   3  -2  19   32.19    1.75
  -3  -3  20   23.44    1.80
  -3  -3  19  149.66    5.38
  -3  -3  19  215.11    6.95
  -3   3  18    3.39    0.99
  -3  -3  18    2.84    1.72
  -3  -3  18    2.83    1.14
  -3   3  18    2.76    1.34
  -3  -3  17  464.92   11.38
  -3   3  17  448.47   10.79
  -3   3  17  437.49   10.48
  -3  -3  17  442.83   12.51
  -3  -3  17  447.18   11.47
  -3   3  17  425.81   11.85
  -3   3  16  356.54   11.74
  -3   3  16  426.44   11.00
  -3  -3  16  412.10   12.09
  -3   3  16  372.10    9.78
  -3   3  16  345.30   11.22
  -3  -3  16  418.81   10.91
  -3   3  16  414.37   10.46
  -3  -3  16  400.08   10.93
  -3   3  15    0.15    1.46
  -3  -3  15    0.28    1.31
  -3  -3  15   -0.24    1.57
  -3   3  15    1.27    1.18
  -3   3  15    0.48    1.44
  -3  -3  15    0.09    1.29
  -3  -3  14  101.95    5.35
  -3  -3  14  108.96    5.07
  -3   3  14   99.41    4.67
  -3   3  14   83.48    5.80
  -3   3  14   81.20    4.93
  -3  -3  14   99.35    4.73
  -3   3  13   96.45    4.39
  -3  -3  13   98.54    5.08
  -3  -3  13   92.38    4.63
  -3   3  13  109.41    4.85
  -3   3  13   78.22    5.53
  -3   3  13  101.99    5.30
  -3  -3  13   89.92    4.49
  -3  -3  12  654.42   14.57
  -3   3  12  590.85   13.45
  -3   3  11 1401.95   26.46
  -3   3  11 1370.63   25.88
  -3   3  10   71.80    2.87
  -3   3  10   67.66    3.18
  -3   3  10   74.85    3.82
  -3   3   9   10.41    1.11
  -3   3   9   11.98    1.38
  -3   3   9   12.37    1.66
   3  -3  -8 1512.93   25.67
  -3   3   8 1448.95   26.55
   3  -3  -7   64.08    2.50
   3  -3  -6 3320.98   54.30
  -3  -3   5 2918.75   49.09
   3  -3  -5 2971.38   48.41
   3  -3  -4    0.94    0.67
   3  -3  -4    0.71    0.71
   3  -3  -3  429.27    9.03
   3   3  -2 1801.50   29.21
   3  -3  -2 1807.55   30.80
   3   3  -1 1032.41   17.66
   3  -3  -1 1093.88   19.08
   3   3   0 1539.31   25.59
   3  -3   1    2.68    0.65
   3   3   1    4.44    0.66
   3  -3   1    1.93    0.74
   3  -3   1    2.36    0.87
   3  -3   2 2318.47   38.01
   3   3   2 2300.53   38.04
   3  -3   2 2224.75   38.79
   3   3   2 2317.03   39.28
   3  -3   2 2345.81   38.79
   3  -3   3 2168.78   36.80
   3   3   3 2260.04   37.21
   3  -3   3 2246.41   38.13
   3   3   3 2228.25   38.56
   3  -3   3 2261.75   37.67
   3  -3   4    9.25    0.90
   3   3   4    9.20    1.11
   3   3   4   11.29    1.55
   3  -3   4    9.28    1.37
   3  -3   4    8.35    1.13
   3  -3   5 1238.62   21.71
   3  -3   5 1175.01   20.58
   3   3   5 1211.76   21.62
   3   3   6   49.23    2.51
   3  -3   6   47.70    2.34
   3   3   7  370.41    8.93
   3   3   7  387.79    9.61
   3   3   8 2004.21   36.45
   3   3   8 2024.04   35.56
   3   3   8 2085.98   37.02
   3   3   8 2009.23   35.64
   3   3   9  367.05   10.43
   3   3   9  371.54    9.96
   3   3   9  361.77    9.22
   3   3  10  328.79    9.96
   3  -3  10  312.66    9.99
   3   3  10  299.69    9.68
   3  -3  10  329.32    9.58
   3   3  10  318.97   10.10
   3  -3  10  329.41    9.70
   3   3  10  329.96    9.54
   3  -3  10  334.64    9.50
   3   3  10  304.87    8.48
   3   3  11  182.32    7.22
   3   3  11  192.49    7.13
   3  -3  11  208.36    7.25
   3   3  11  145.33    6.88
   3   3  11  167.39    6.05
   3   3  11  173.55    7.20
   3  -3  11  172.06    6.85
   3  -3  11  211.50    7.46
   3  -3  11  185.12    7.45
   3   3  12   13.80    2.38
   3   3  12   13.96    2.56
   3   3  12   15.84    2.27
   3  -3  12   13.19    2.18
   3   3  12   10.35    2.36
   3  -3  12   10.41    2.23
   3  -3  12   15.50    2.42
   3  -3  12   13.56    2.10
   3   3  12   15.59    1.94
   3   3  13  861.74   19.39
   3   3  13  932.65   19.50
   3  -3  13  901.53   19.07
   3   3  13  828.78   19.99
   3   3  13  835.26   17.93
   3  -3  13  816.78   18.20
   3   3  13  769.87   18.49
   3   3  13  847.50   19.97
   3  -3  13  810.02   19.32
   3  -3  14  415.69   10.47
   3   3  14  387.62   10.72
   3   3  14  375.98   11.73
   3  -3  14  357.93   10.97
   3  -3  14  386.77   10.76
   3   3  14  388.88   11.90
   3   3  14  376.25    9.99
   3   3  14  370.68   10.87
   3   3  15   10.93    1.91
   3  -3  15   11.37    1.98
   3   3  15   13.83    2.46
   3  -3  15   11.19    2.02
   3  -3  15   10.95    2.03
   3   3  15   13.42    2.48
   3   3  15   13.84    1.80
   3  -3  16    7.49    1.56
   3  -3  16    8.25    1.63
   3  -3  16    3.72    1.51
   3   3  16    8.43    2.07
   3   3  16    6.08    1.82
   3   3  16    7.58    1.41
   3  -3  17   18.04    1.87
   3  -3  17   35.35    2.46
   3  -3  18  177.73    5.12
  -3  -4  20  169.46    5.26
  -3  -4  19  176.51    6.07
  -3   4  19  161.24    4.58
  -3   4  18  215.01    5.88
  -3   4  18  223.86    6.28
  -3  -4  18  235.10    7.59
  -3  -4  18  218.43    6.54
  -3  -4  17  272.96    8.10
  -3   4  17  262.73    7.36
  -3  -4  17  284.60    9.21
  -3   4  17  243.09    8.48
  -3   4  17  233.72    7.90
  -3   4  17  276.61    7.89
  -3  -4  16  530.54   14.09
  -3  -4  16  512.04   12.63
  -3   4  16  433.23   12.46
  -3   4  16  544.88   12.81
  -3  -4  16  566.59   12.48
  -3   4  16  435.78   13.59
  -3   4  15  265.80   10.55
  -3   4  15  274.53    9.41
  -3  -4  15  352.68    9.32
  -3   4  15  354.00    9.85
  -3  -4  15  329.37   10.56
  -3   4  14  299.96   11.53
  -3  -4  14  358.37   11.05
  -3   4  14  298.00   10.00
  -3  -4  14  368.92    9.78
  -3   4  14  373.19   10.41
  -3   4  13  313.34    8.66
  -3   4  13  269.39   10.92
  -3   4  13  277.98    9.91
  -3  -4  13  301.92    9.74
  -3   4  13  323.55    9.57
  -3   4  13  257.33    8.99
  -3  -4  13  321.78    8.83
  -3   4  12  741.30   19.84
  -3   4  12  777.87   16.21
  -3  -4  12  809.58   16.40
  -3   4  12  703.24   15.81
  -3   4  12  679.32   17.54
  -3  -4  12  733.04   17.35
  -3   4  12  769.21   17.29
  -3   4  11    5.54    1.23
  -3   4  11    5.04    1.88
  -3   4  11    3.72    1.28
  -3  -4  10 2043.25   36.42
  -3   4  10 2096.85   37.83
  -3   4  10 2066.24   36.28
  -3   4   9   66.17    3.41
   3  -4  -8  427.50    9.35
   3  -4  -7   77.57    3.09
   3  -4  -6  128.35    4.11
   3  -4  -5 2348.28   39.95
   3  -4  -4  549.58   11.50
   3  -4  -3  812.85   15.76
   3  -4  -2 3334.15   55.43
   3  -4  -1  525.14   11.17
   3  -4   0   36.60    1.76
   3   4   0   41.02    1.87
   3   4   1  659.44   12.56
   3  -4   1  666.76   13.19
   3   4   1  656.72   12.33
   3   4   2  415.34    9.12
   3   4   2  435.18    8.97
   3  -4   2  440.29    9.59
   3   4   3    8.51    1.20
   3  -4   3    6.93    1.05
   3   4   3    7.40    1.02
   3  -4   3    5.91    0.89
   3  -4   3    7.55    1.17
   3  -4   4 4458.30   71.02
   3  -4   4 4466.11   72.13
   3   4   5    2.02    0.76
   3  -4   5    1.79    0.83
   3  -4   5    0.91    0.52
   3   4   6    3.02    0.88
   3   4   6    1.97    1.01
   3   4   6    0.82    0.83
   3  -4   6    0.76    0.76
   3   4   6    1.34    0.89
   3   4   7  159.51    5.61
   3   4   7  166.85    5.48
   3   4   7  176.22    6.02
   3  -4   7  172.90    5.28
   3   4   7  182.04    6.17
   3   4   8   40.64    2.90
   3   4   8   38.80    2.58
   3   4   8   41.31    2.99
   3   4   8   44.82    2.81
   3   4   9  471.47   12.37
   3  -4   9  506.09   12.62
   3   4   9  459.52   11.35
   3   4   9  496.08   12.38
   3   4   9  464.69   11.35
   3  -4  10  321.53   10.24
   3   4  10  318.89   10.12
   3  -4  10  344.34    9.80
   3   4  10  323.09    9.55
   3   4  11  693.82   16.43
   3  -4  11  672.39   16.31
   3  -4  11  715.12   15.76
   3  -4  11  648.82   14.49
   3   4  12  549.99   12.68
   3   4  12  559.17   14.76
   3   4  12  589.10   14.77
   3  -4  12  553.59   14.42
   3  -4  12  559.95   13.72
   3   4  13  230.14    8.93
   3   4  13  295.76    8.57
   3   4  13  364.29    9.24
   3  -4  13  314.85    8.53
   3   4  13  298.24   10.22
   3   4  13  300.14    9.94
   3  -4  13  276.78    9.58
   3  -4  13  274.12    8.83
   3   4  14  262.98    9.58
   3   4  14  252.63    8.95
   3   4  14  260.77    7.90
   3  -4  14  248.71    8.84
   3   4  14  259.85    8.93
   3   4  15    1.28    1.41
   3   4  15    0.87    1.02
   3  -4  15    1.47    1.20
   3  -4  15    0.09    1.49
   3  -4  16   43.47    2.77
   3   4  16   50.25    2.76
   3  -4  16   45.44    3.00
   3   4  16   48.99    3.08
   3  -4  17    0.70    0.87
   3  -4  17    0.11    0.86
   3  -4  18  156.29    4.18
  -3  -5  20   87.20    3.07
  -3   5  19    8.56    0.95
  -3  -5  19    7.74    1.37
  -3   5  18   13.79    1.44
  -3   5  18   16.88    1.69
  -3  -5  18   16.41    2.03
  -3   5  17  302.66    7.96
  -3  -5  17  322.57    9.49
  -3  -5  17  293.36    8.32
  -3   5  17  321.99    8.73
  -3   5  16  482.67   11.92
  -3  -5  16  483.82   12.76
  -3  -5  16  447.42   11.29
  -3   5  15  101.20    5.03
  -3  -5  15   98.47    5.33
  -3  -5  15   94.39    4.60
  -3  -5  14   34.55    3.29
  -3   5  14   34.67    3.18
  -3   5  14   34.37    3.77
  -3  -5  14   30.37    2.77
  -3  -5  13  551.89   14.64
  -3  -5  13  556.19   13.53
  -3   5  13  577.67   14.74
  -3   5  13  577.39   16.66
  -3   5  12  306.59   11.24
  -3   5  12  274.17    9.55
  -3  -5  12  290.47    9.36
  -3   5  12  277.72    8.71
  -3   5  11   55.22    3.53
  -3  -5  11   53.04    3.64
  -3   5  11   55.43    3.98
  -3   5  10  330.05   10.26
  -3  -5  10  318.46    8.27
  -3   5  10  319.58    9.20
  -3   5  10  308.77    9.08
  -3   5  10  293.42    9.52
  -3   5   9  482.48   13.14
  -3  -5   9  513.26   11.50
  -3   5   9  513.22   12.63
  -3   5   8  321.62   10.57
  -3  -5   8  327.95    8.15
   3  -5  -8  325.18    8.03
  -3   5   7  728.20   16.96
   3  -5  -7  721.87   14.28
  -3   5   6 3282.80   54.89
   3  -5  -6 3265.63   52.27
  -3   5   5  107.46    4.72
   3  -5  -5  137.67    4.72
   3  -5  -4   60.67    3.09
   3  -5  -3    4.45    1.16
   3  -5  -2 1090.89   20.96
   3  -5  -1    7.32    1.28
   3   5   0 1919.34   33.73
   3  -5   0 2055.79   34.97
   3   5   1 2939.28   49.16
   3   5   2 1468.20   26.88
   3   5   2 1432.52   28.50
  -3  -5  -2 1595.01   26.86
   3  -5   2 1534.56   27.65
  -3  -5  -3   50.21    2.48
   3  -5   3   43.61    2.63
   3   5   3   44.58    2.48
   3   5   4  285.36    7.73
   3   5   4  258.72    7.14
   3   5   4  270.48    8.34
   3  -5   4  291.87    6.72
   3   5   4  252.43    7.42
   3  -5   4  281.37    7.52
   3   5   5  324.51    8.41
   3  -5   5  342.03    8.58
   3   5   5  327.58    9.44
   3  -5   5  332.35    7.47
   3   5   5  321.82    8.81
   3   5   6   64.29    3.31
   3   5   6   73.25    3.72
   3  -5   6   67.11    3.29
   3   5   6   66.22    3.84
   3   5   6   63.07    3.58
   3   5   7 1289.41   24.87
   3  -5   7 1288.78   24.39
   3   5   7 1311.14   25.72
   3   5   7 1293.29   25.78
   3   5   7 1385.69   25.69
   3   5   8 2731.72   49.89
   3   5   8 2685.98   48.31
   3   5   8 2757.66   50.46
   3   5   8 2843.45   49.11
   3   5   8 2843.69   49.68
   3  -5   8 2853.44   50.88
   3   5   9    0.78    1.02
   3   5   9    2.75    1.40
   3  -5   9    0.83    1.57
   3  -5   9    1.20    1.38
   3   5   9    0.70    1.76
   3   5  10  179.08    7.66
   3   5  10  191.93    6.59
   3   5  10  189.74    7.34
   3  -5  10  200.40    7.33
   3  -5  10  184.85    7.68
   3  -5  11    1.12    1.32
   3   5  12  114.16    6.18
   3  -5  12  124.52    5.58
   3   5  12  108.31    4.77
   3   5  13    6.37    2.21
   3   5  13    3.24    1.26
   3   5  13    6.20    2.25
   3  -5  13    5.73    1.62
   3   5  14  628.69   15.22
   3  -5  14  587.10   14.71
   3   5  14  608.25   13.55
   3   5  14  649.78   16.03
   3  -5  14  580.14   13.45
   3   5  15  474.13   12.03
   3  -5  15  453.14   11.65
   3   5  15  490.52   10.84
   3   5  15  500.61   12.94
   3  -5  15  435.18   10.56
   3   5  16    0.30    0.85
   3  -5  16    0.64    1.03
   3   5  16    0.47    1.21
   3  -5  16    0.54    0.82
   3  -5  17  183.26    4.67
  -3  -6  19  303.79    6.80
  -3   6  18   15.79    1.39
  -3  -6  18   14.37    1.65
  -3  -6  17  188.40    6.21
  -3   6  17  172.41    5.30
  -3   6  17  174.14    5.87
  -3  -6  17  172.37    5.49
  -3  -6  16   72.50    4.03
  -3  -6  16   71.24    3.64
  -3   6  16   75.94    4.02
  -3  -6  15    6.03    1.62
  -3   6  15    4.18    1.88
  -3  -6  15    4.66    1.57
  -3   6  15    3.52    1.40
  -3  -6  14   87.79    4.79
  -3   6  14   99.84    5.88
  -3  -6  14   90.40    4.43
  -3  -6  13  710.97   16.94
  -3  -6  13  710.67   16.10
  -3   6  13  762.01   19.27
  -3  -6  12  137.80    5.98
  -3   6  12  133.71    5.88
  -3  -6  12  139.68    5.61
  -3   6  12  132.65    6.43
  -3   6  11   13.60    2.70
  -3   6  11   12.79    2.18
  -3   6  11   11.95    1.94
  -3   6  10  782.75   18.41
  -3  -6  10  799.91   16.96
  -3   6  10  869.55   18.75
  -3   6  10  902.98   21.21
  -3   6   9  757.70   19.21
  -3  -6   9  877.11   17.62
  -3  -6   9  822.39   18.67
  -3   6   9  867.72   18.77
  -3   6   9  917.41   20.91
  -3   6   9  790.86   18.17
  -3   6   8  491.72   12.50
  -3  -6   8  491.66   11.56
  -3   6   8  506.31   13.87
   3  -6  -8  498.81   11.40
  -3  -6   7  164.75    5.64
  -3   6   7  156.93    6.83
   3  -6  -7  161.55    5.51
  -3  -6   6  333.96    8.75
   3  -6  -6  318.70    8.81
  -3   6   6  304.98    9.56
  -3   6   6  344.20   10.32
   3  -6  -5 1576.06   29.78
  -3   6   5 1544.81   30.68
  -3   6   5 1621.10   31.16
   3  -6  -4   70.99    3.74
  -3   6   4   83.81    4.23
  -3   6   4   79.41    4.20
  -3  -6   3 4405.72   75.01
   3  -6  -3 4560.20   75.93
  -3   6   3 4674.74   76.21
  -3  -6   2 1290.85   23.32
   3  -6  -2 1266.61   24.06
  -3   6   2 1317.99   24.03
  -3  -6   1   95.63    3.93
   3  -6  -1   99.68    4.35
  -3  -6   0  807.73   15.71
   3  -6   0  784.38   16.32
   3   6   0  771.05   16.59
  -3  -6  -1  248.20    6.82
   3   6   1  238.37    7.40
   3  -6   2  390.78   10.01
   3   6   2  371.98    9.52
   3   6   2  402.06   10.29
   3  -6   3  189.02    6.23
  -3  -6  -3  196.54    5.92
   3   6   3  189.58    6.38
   3   6   3  177.15    5.90
   3  -6   4  990.78   20.08
   3  -6   4 1006.71   18.86
   3   6   4  979.28   19.88
   3   6   4 1052.01   20.63
   3  -6   5 1730.59   30.83
   3   6   5 1703.76   32.72
   3   6   5 1664.24   30.84
   3   6   6  863.47   19.66
   3   6   6  878.19   19.46
   3   6   6  856.54   18.98
   3  -6   6  848.05   17.84
   3  -6   6  939.83   20.08
   3  -6   6  909.38   18.02
   3   6   6  842.61   18.15
   3   6   6  893.25   18.62
   3   6   6  820.27   18.56
   3   6   7  164.87    6.50
   3   6   7  159.49    6.81
   3   6   7  163.58    6.66
   3   6   7  159.93    6.59
   3  -6   7  177.76    5.85
   3  -6   7  171.48    7.10
   3   6   8  191.40    7.18
   3   6   8  190.76    7.32
   3  -6   8  208.60    8.04
   3   6   8  205.09    7.90
   3   6   9    7.41    2.13
   3  -6   9    7.90    2.09
   3  -6   9    5.68    1.80
   3   6   9    7.14    1.80
   3   6   9    7.66    1.73
   3   6  10    2.86    1.77
   3  -6  10    2.86    1.67
   3  -6  10    3.31    1.56
   3   6  10    3.07    1.34
   3   6  11 1963.89   37.47
   3   6  11 1893.73   34.67
   3   6  11 1866.99   37.18
   3  -6  11 1867.91   36.72
   3  -6  11 1886.50   35.68
   3  -6  12  164.04    6.97
   3   6  12  188.92    7.76
   3   6  12  172.41    6.08
   3   6  12  191.46    7.79
   3  -6  12  174.32    6.59
   3  -6  13  197.16    7.28
   3   6  13  197.62    7.62
   3  -6  13  179.63    5.77
   3   6  13  203.08    7.80
   3   6  13  203.86    6.41
   3  -6  14   33.44    2.80
   3   6  14   32.72    3.14
   3  -6  14   32.62    2.16
   3   6  14   35.21    2.45
   3   6  15    6.61    1.77
   3  -6  15    6.10    1.03
   3   6  15    6.88    1.18
   3   6  16   60.61    2.50
   3   6  16   60.99    3.04
  -3   7  17  117.27    4.33
  -3  -7  17  121.87    3.92
  -3  -7  16   97.60    3.92
  -3  -7  16   98.10    3.82
  -3  -7  15   14.36    1.74
  -3  -7  15   15.50    1.84
  -3   7  15   11.81    1.90
  -3  -7  14   62.36    3.41
  -3  -7  14   64.36    3.61
  -3   7  14   55.72    3.82
  -3   7  13  377.90   11.66
  -3  -7  13  470.22   11.08
  -3   7  12  280.86    8.94
  -3  -7  12  270.81    8.09
  -3   7  11   18.65    2.47
  -3   7  11   21.62    2.76
  -3   7  11   21.39    2.97
  -3  -7  10  654.72   15.12
  -3   7  10  641.71   15.66
  -3   7  10  668.58   16.97
  -3   7   9  823.76   19.70
  -3  -7   9  812.44   18.53
  -3   7   9  776.12   18.65
  -3  -7   8  745.06   17.74
  -3   7   8  705.87   17.77
   3  -7  -8  694.94   15.67
  -3   7   8  748.53   17.49
  -3   7   8  741.17   18.02
  -3   7   7 1769.72   34.62
   3  -7  -7 1765.44   32.51
  -3  -7   7 1687.64   34.72
  -3   7   7 1756.27   34.25
  -3  -7   7 1794.30   32.78
  -3   7   7 1779.84   34.60
  -3   7   6    2.06    1.26
  -3   7   6    0.65    1.27
  -3  -7   6    0.62    1.54
  -3   7   6    2.72    1.35
  -3  -7   6    0.25    0.92
  -3   7   5  109.31    5.23
  -3  -7   5   90.26    5.30
  -3   7   5   96.41    4.90
  -3   7   5   99.01    5.18
   3  -7  -5   91.03    4.54
  -3  -7   4 1470.64   28.48
   3  -7  -4 1487.25   29.01
  -3   7   4 1469.94   29.92
  -3   7   4 1493.92   29.27
  -3  -7   3   92.88    4.36
   3  -7  -3   96.16    4.62
  -3  -7   2 1057.88   20.83
   3  -7  -2 1065.55   21.51
   3   7  -1    3.22    1.39
   3  -7  -1    0.98    0.98
  -3  -7   1    1.38    0.97
   3   7   0   25.53    2.66
   3   7   0   24.43    2.70
   3  -7   0   29.09    2.59
  -3  -7   0   30.97    2.45
   3  -7   1 2342.51   41.34
   3   7   1 2361.26   42.01
  -3  -7  -1 2428.44   40.67
   3  -7   2  400.50   10.36
   3   7   2  374.18   10.45
  -3  -7  -2  387.69    9.62
   3  -7   3  251.57    7.83
   3  -7   3  242.29    7.71
   3   7   3  250.45    8.08
   3   7   4   31.10    3.25
   3  -7   4   27.94    2.05
   3  -7   4   32.70    2.63
   3   7   4   32.33    2.77
   3   7   4   32.04    2.79
   3  -7   4   31.32    2.63
   3   7   5   17.53    2.15
   3  -7   5   13.80    1.94
   3   7   5   16.31    2.24
   3  -7   5   12.19    1.74
   3   7   6 1381.31   27.95
   3   7   6 1485.58   28.78
   3   7   6 1343.24   29.22
   3  -7   6 1438.66   29.07
   3  -7   6 1468.59   27.21
   3   7   6 1441.38   28.29
   3   7   7  619.22   16.03
   3   7   7  683.70   16.28
   3  -7   7  665.84   16.23
   3   7   7  624.03   15.42
   3   7   8   46.73    3.76
   3   7   8   49.94    3.91
   3  -7   8   48.34    3.67
   3  -7   8   51.45    3.93
   3  -7   9   48.84    3.74
   3   7   9   47.60    3.57
   3   7   9   39.97    3.66
   3   7  10  424.23   11.49
   3   7  10  422.18   12.14
   3   7  10  419.21   12.23
   3  -7  10  391.65   11.67
   3  -7  11  103.23    5.24
   3   7  11   96.86    5.29
   3  -7  11  106.46    4.95
   3   7  11  104.83    5.52
   3   7  11  105.64    4.69
   3   7  12  689.12   15.97
   3   7  12  660.34   15.72
   3   7  12  658.65   14.01
   3  -7  12  643.83   15.15
   3   7  13   22.55    2.55
   3   7  13   24.46    2.06
   3   7  13   22.30    2.54
   3   7  14    0.23    1.32
   3   7  14    0.39    1.27
   3   7  15  316.32    8.02
  -3   8  15   46.60    2.84
  -3  -8  15   56.16    2.61
  -3   8  14  833.00   18.16
  -3  -8  14  897.82   17.06
  -3   8  13  103.32    4.97
  -3  -8  13  116.84    4.41
  -3  -8  12  120.55    4.68
  -3   8  12  114.89    5.43
  -3   8  11    6.28    1.84
  -3  -8  11    6.49    1.44
  -3   8  11    4.64    1.73
  -3   8  10  221.12    8.15
  -3  -8  10  217.19    7.39
  -3  -8  10  216.98    6.88
  -3   8  10  223.86    8.18
  -3  -8   9  224.28    8.01
  -3   8   9  231.63    8.58
  -3   8   9  241.12    8.57
  -3   8   9  227.26    8.46
  -3  -8   8 1341.97   27.83
  -3   8   8 1361.24   28.18
  -3   8   8 1334.98   27.78
  -3  -8   7  125.20    6.30
  -3   8   7  140.63    6.29
  -3   8   7  130.96    6.32
  -3   8   6   42.83    3.71
  -3   8   6   44.16    3.48
  -3  -8   6   40.04    3.77
  -3   8   5  298.96   10.19
  -3  -8   5  294.78   10.51
   3  -8  -5  312.00    9.07
   3  -8  -4    7.56    1.69
  -3   8   4    5.45    1.78
   3  -8  -3 1513.56   28.84
  -3  -8   3 1413.93   30.62
   3  -8  -2  880.93   18.66
  -3  -8   2  802.81   19.97
   3   8  -2  828.58   18.58
  -3  -8   2  799.09   17.68
   3  -8  -2  858.10   18.77
  -3  -8   1   79.28    4.07
   3  -8  -1   81.20    4.46
   3  -8  -1   84.74    4.52
   3   8  -1   74.51    4.70
   3   8  -1   83.48    4.72
  -3  -8   1   74.65    5.02
   3   8   0 1449.54   29.36
  -3  -8   0 1378.44   27.11
  -3   8   0 1447.02   28.11
  -3  -8   0 1465.94   30.00
   3   8   0 1341.80   28.69
   3  -8   0 1465.62   28.16
  -3  -8  -1  116.80    6.06
   3  -8   1  114.63    5.28
   3   8   1  112.78    5.59
   3   8   1  119.56    6.11
   3   8   2 1714.35   35.83
   3   8   2 1806.92   34.90
   3  -8   3   26.94    2.62
  -3  -8  -3   23.97    2.85
   3   8   3   23.20    2.55
   3   8   3   18.34    2.75
   3   8   4    2.66    1.75
   3   8   4    2.52    1.26
   3  -8   4    1.39    1.25
   3  -8   5  759.21   16.62
   3   8   6  789.45   17.99
   3  -8   6  816.56   17.27
   3  -8   6  830.57   18.45
   3  -8   7  185.76    6.97
   3   8   7  162.05    7.23
   3   8   7  170.58    6.72
   3  -8   8  333.48    9.78
   3   8   8  322.27    9.85
   3   8   8  307.33   10.23
   3  -8   9  117.01    5.38
   3   8   9  131.05    5.63
   3   8   9  119.04    5.59
   3   8   9  125.15    5.78
   3  -8  10  294.87    8.79
   3   8  10  317.54    9.24
   3   8  10  294.33    9.01
   3   8  10  312.04    9.34
   3   8  11  303.50    8.99
   3   8  11  301.67    8.81
   3   8  12    5.74    1.57
   3   8  12    6.49    1.54
   3  -8  12    5.31    1.33
   3   8  13  113.17    4.22
   3   8  13  108.01    3.94
   3   8  14   43.13    2.41
  -3  -9  14   61.77    2.31
  -3   9  13   14.28    1.65
  -3  -9  13   12.59    1.25
  -3   9  12  179.78    6.64
  -3  -9  12  190.20    5.41
  -3  -9  11  207.62    5.98
  -3   9  11  214.65    7.35
  -3   9  11  221.17    7.03
  -3  -9  10  331.63    8.45
  -3   9  10  343.02   10.21
  -3  -9   9  180.35    6.60
  -3   9   9  168.79    7.00
  -3   9   8  246.74    7.89
  -3   9   8  235.51    8.63
  -3  -9   8  242.34    8.23
  -3   9   7    9.20    1.67
  -3  -9   7    8.73    2.08
  -3   9   7    7.06    2.06
  -3  -9   6    7.62    2.13
  -3   9   6    6.54    2.04
  -3  -9   5  126.05    6.34
   3  -9  -4 1233.78   24.55
   3   9  -3  176.49    7.54
   3  -9  -3  186.10    6.77
  -3  -9   3  188.87    7.94
   3   9  -2  281.80    8.90
   3   9  -2  260.54    9.38
  -3  -9   2  269.02    9.71
   3  -9  -2  267.81    8.55
  -3   9   1  583.85   14.98
   3   9  -1  584.44   14.50
   3   9  -1  512.97   14.36
  -3  -9   1  539.04   14.93
   3  -9  -1  547.72   13.64
   3   9   0    3.08    1.46
   3   9   0    6.35    1.70
  -3  -9   0    4.31    1.92
   3  -9   0    5.40    1.66
   3   9   1    8.95    1.92
   3  -9   1    9.48    1.88
  -3  -9  -1   11.83    2.28
   3   9   1   10.45    2.04
  -3   9  -2  796.83   17.38
   3   9   2  781.62   18.74
   3  -9   3  531.57   13.11
  -3  -9  -3  566.06   14.15
   3  -9   3  553.23   13.28
   3   9   3  513.86   14.46
   3  -9   4   32.99    2.74
   3  -9   4   36.70    2.99
   3   9   4   35.50    3.47
   3  -9   5  408.16   10.47
   3  -9   5  427.05   11.14
   3  -9   6  498.61   12.53
   3   9   7    5.84    1.73
   3  -9   7    7.26    1.74
   3  -9   8   42.58    3.09
   3   9   8   45.26    2.91
   3   9   8   40.78    3.34
   3  -9   9  196.91    6.48
   3   9   9  193.82    6.17
   3   9   9  178.13    6.64
   3  -9  10  432.33   10.77
   3   9  10  461.23   11.20
   3  -9  11    0.17    0.99
   3   9  11   -0.37    0.94
   3   9  12  361.10    8.05
  -3  10  11   17.33    1.90
  -3  10  10  131.37    5.10
  -3  10   9   73.21    3.95
  -3 -10   8  365.95    9.60
   3  10  -7  947.25   19.96
  -3 -10   7  891.69   19.26
   3  10  -6    7.32    1.67
  -3 -10   6    5.64    1.73
   3  10  -5  230.65    8.08
  -3 -10   4   23.18    2.76
  -3  10   4   27.34    2.90
   3  10  -4   22.71    2.59
  -3 -10   3   71.14    4.45
  -3  10   3   71.28    4.45
   3  10  -3   66.22    4.15
  -3 -10   2   17.39    2.55
  -3  10   2   17.66    2.48
   3  10  -2   14.72    2.22
  -3 -10   1  419.77   11.85
   3 -10  -1  410.74   10.86
   3  10  -1  439.85   11.75
   3  10  -1  441.46   11.38
  -3  10   1  414.35   11.82
   3 -10   0  300.18    8.90
  -3 -10   0  315.81    9.71
   3  10   0  318.03    9.46
  -3  10   0  319.83    9.82
   3  10   0  343.02    9.86
  -3  10  -1   20.91    2.51
  -3 -10  -1   19.21    2.33
   3 -10   1   18.01    2.17
   3  10   1   20.32    2.47
  -3  10  -2  386.14   10.70
   3  10   2  397.69   11.29
   3 -10   2  365.19    9.96
  -3 -10  -2  388.31   10.47
   3  10   3  250.54    8.54
  -3 -10  -3  242.99    7.50
   3  10   4  309.71    9.61
   3 -10   4  282.22    8.05
   3  10   5    6.83    1.74
   3 -10   5    5.06    1.33
   3  10   6  562.07   13.90
   3 -10   6  548.22   12.47
   3 -10   7  155.04    5.29
   3  10   8   51.04    3.14
   3 -10   8   47.46    2.74
   3 -10   9  388.16    8.93
   3 -10  10   16.14    1.45
  -3  11   8   48.94    2.86
  -3 -11   8   51.01    2.44
  -3 -11   7    0.90    0.96
  -3  11   7    1.26    1.04
   3  11  -7    1.90    0.95
   3  11  -6  264.15    7.31
  -3  11   6  258.88    7.50
  -3 -11   6  266.47    7.25
  -3  11   5  357.73    9.47
   3  11  -5  363.91    9.13
  -3 -11   4   12.10    1.81
  -3  11   4   13.09    1.82
  -3 -11   3  244.68    7.41
  -3  11   3  253.15    7.62
  -3 -11   2  163.01    5.77
  -3  11   2  166.28    5.95
  -3 -11   1  188.49    6.23
  -3  11   1  204.67    6.62
  -3 -11   0  290.62    7.96
  -3  11   0  297.56    8.29
  -3 -11  -1   68.95    3.36
  -3  11  -1   66.76    3.51
   3  11   1   75.18    3.59
  -3 -11  -2   13.89    1.56
  -3  11  -2   14.64    1.77
   3  11   2   17.26    1.85
  -3  11  -3  525.64   11.97
   3  11   3  576.45   12.66
   3  11   4    1.77    1.02
  -3  11  -4    1.22    0.84
   3  11   5  176.77    5.71
   3 -11   6    0.10    0.56
  -3 -12   6   35.93    1.62
  -3  12   5   84.27    2.87
  -3 -12   4   22.35    1.52
  -3  12   4   24.70    1.59
  -3 -12   3   16.69    1.36
  -3  12   3   16.96    1.38
  -3 -12   2  202.62    5.15
  -3  12   2  207.70    5.32
  -3 -12   1   46.76    2.13
  -3  12   1   51.50    2.31
  -3 -12   0    0.74    0.55
  -4   0  21   -0.11    0.96
  -4   0  20    1.84    1.04
  -4   0  20    2.02    1.19
  -4   0  19    0.50    1.17
  -4   0  19    0.26    1.31
  -4   0  18 1554.02   30.13
  -4   0  18 1510.46   29.91
  -4   0  17    0.97    1.41
  -4   0  17    0.10    1.43
  -4   0  16  364.42   10.96
  -4   0  16  338.14    9.40
  -4   0  15    0.76    1.54
  -4   0  15   -0.16    1.04
  -4   0  14  127.09    5.81
  -4   0  14  114.99    5.60
  -4   0  13    0.95    1.27
  -4   0  13    0.86    0.78
  -4   0  12   19.51    1.81
  -4   0  11    0.46    0.69
  -4   0  10  353.34    8.44
   4   0  -9    0.62    0.53
  -4   0   9    0.72    0.75
   4   0  -8 2669.21   43.30
  -4   0   8 2563.91   43.79
   4   0  -7    0.33    0.48
  -4   0   7    0.15    0.59
   4   0  -6  966.44   15.95
  -4   0   6  858.07   14.26
   4   0  -5    0.46    0.48
  -4   0   5    0.42    0.21
  -4   0   5    0.16    0.54
  -4   0   4 1476.86   25.14
   4   0  -4 1505.51   25.24
   4   0  -3    2.10    0.63
  -4   0   3    0.38    0.49
   4   0  -2 8896.32  141.36
  -4   0   2 8947.50  141.04
  -4   0   1    1.11    0.46
  -4   0   0 2080.56   33.92
   4   0   0 2099.39   34.48
  -4   0  -1    0.11    0.30
   4   0   1    0.86    0.52
  -4   0  -2  297.69    5.75
   4   0   2  316.13    6.50
   4   0   2  305.43    7.80
   4   0   2  326.83    6.58
   4   0   3    1.95    0.62
   4   0   3    0.52    0.99
   4   0   3    1.72    0.56
   4   0   4  238.13    7.21
   4   0   4  222.47    5.49
   4   0   5    0.77    1.20
   4   0   5    1.21    0.63
   4   0   6 7762.99  130.40
   4   0   6 8033.58  127.30
   4   0   7    0.94    0.78
   4   0   7    0.10    1.13
   4   0   7    1.58    1.24
   4   0   8  946.40   21.82
   4   0   8 1000.24   19.10
   4   0   9    0.47    0.80
   4   0  10  516.48   13.90
   4   0  10  495.74   13.46
   4   0  10  523.84   12.31
   4   0  10  514.04   12.14
   4   0  11    0.16    0.98
   4   0  11    3.57    1.62
   4   0  11    0.24    1.78
   4   0  11   -1.20    1.89
   4   0  11    0.37    1.07
   4   0  12 1731.76   35.22
   4   0  12 1790.69   35.44
   4   0  12 1714.51   34.00
   4   0  13    1.46    1.52
   4   0  13    0.48    2.01
   4   0  13   -2.85    2.60
   4   0  13    0.41    1.28
   4   0  14    1.39    1.85
   4   0  14   -0.43    2.13
   4   0  14    0.68    1.32
   4   0  15   13.18    2.75
   4   0  15   -0.96    2.18
   4   0  16  298.57    7.30
   4   0  16   69.41    4.51
  -4   1  21   20.83    1.90
  -4  -1  21   19.03    1.75
  -4  -1  20    2.52    1.29
  -4   1  20    2.01    1.08
  -4  -1  20    2.53    1.09
  -4   1  19   17.50    2.15
  -4  -1  19   17.47    2.29
  -4   1  19   19.34    2.25
  -4  -1  19   18.97    2.12
  -4   1  18  128.04    5.60
  -4  -1  18  130.77    5.91
  -4   1  18  131.61    5.94
  -4  -1  18  128.90    5.65
  -4   1  17   87.64    4.73
  -4   1  17   86.23    4.97
  -4  -1  17   85.32    4.77
  -4  -1  17   84.98    4.27
  -4   1  16   60.26    4.27
  -4  -1  16   55.73    3.94
  -4  -1  16   60.25    3.69
  -4   1  16   50.09    4.10
  -4  -1  15  881.90   19.16
  -4  -1  15  882.37   19.94
  -4  -1  14 1274.92   26.42
  -4   1  14 1299.14   27.01
  -4  -1  14 1289.14   26.34
  -4  -1  14 1298.27   25.63
  -4  -1  13   51.71    3.44
  -4   1  13   58.33    3.92
  -4   1  13   58.92    3.44
  -4  -1  13   49.59    3.04
  -4   1  12 2198.26   37.88
  -4  -1  12 2165.01   38.57
  -4   1  11  684.01   13.89
  -4  -1  11  674.68   14.31
  -4   1  11  686.17   14.21
  -4   1  10   74.48    3.18
  -4  -1  10   84.74    3.55
  -4   1   9   13.78    1.36
  -4   1   9   12.05    0.97
   4  -1  -9   12.52    1.13
  -4  -1   9   11.71    1.40
  -4   1   8 4514.44   72.37
   4  -1  -8 4501.00   71.93
  -4  -1   8 4606.46   72.76
  -4  -1   7    2.46    0.79
  -4   1   7    1.63    0.69
   4  -1  -7    1.15    0.57
  -4   1   7    1.26    0.48
   4  -1  -6  152.85    4.14
   4   1  -6  156.55    4.24
  -4  -1   5   30.56    1.67
   4  -1  -5   32.33    1.65
   4   1  -5   33.66    1.71
  -4  -1   4 4216.01   66.92
   4  -1  -4 4113.46   66.94
   4   1  -4 4120.87   66.95
  -4  -1   3  942.40   16.69
   4  -1  -3  970.44   16.89
   4   1  -3  959.35   16.90
  -4  -1   2  388.98    7.60
   4   1  -2  385.69    7.85
  -4  -1   1  187.73    4.21
   4  -1  -1  189.32    4.57
  -4  -1   0  895.79   15.59
   4   1   0  932.67   15.46
   4   1   0  884.02   16.19
   4  -1   0  941.71   16.22
  -4  -1  -1  235.32    4.77
   4   1   1  236.87    4.91
   4  -1   1  227.51    5.28
   4   1   2 3735.48   59.98
  -4  -1  -2 3707.02   59.34
   4  -1   2 3762.43   60.22
   4  -1   2 3749.97   61.88
   4   1   2 3704.29   62.08
   4   1   3  981.66   17.77
   4   1   3 1004.48   20.08
   4  -1   3 1029.29   19.85
   4  -1   3 1054.56   17.84
   4  -1   4 1504.57   25.48
   4   1   4 1561.64   28.62
   4  -1   4 1493.03   28.21
   4   1   4 1510.65   25.90
   4  -1   5  269.07    5.86
   4  -1   5  291.58    8.46
   4   1   5  294.53    8.69
   4   1   5  284.62    6.59
   4   1   6  519.54   13.25
   4  -1   6  523.85   12.95
   4   1   6  498.64   10.58
   4   1   7  364.73    8.61
   4   1   7  374.03   10.82
   4  -1   7  365.56   10.46
   4   1   7  396.86   10.58
   4   1   8 1327.91   24.59
   4   1   8 1381.92   27.45
   4   1   9   84.49    3.73
   4   1   9   83.73    5.09
   4   1  10  858.07   18.23
   4   1  10  869.33   20.48
   4  -1  10  899.82   20.36
   4   1  10  882.85   18.28
   4  -1  10  883.29   19.99
   4  -1  10 1020.64   20.91
   4   1  10  988.97   21.25
   4   1  11    3.13    1.40
   4   1  11    2.57    1.84
   4  -1  11    0.92    1.48
   4   1  11    0.08    1.08
   4   1  11    1.21    1.33
   4  -1  11    4.14    1.53
   4  -1  11    1.01    1.52
   4  -1  11    1.01    1.69
   4   1  11    2.46    1.98
   4   1  12 1252.66   26.44
   4   1  12 1294.93   25.19
   4   1  12 1318.21   27.68
   4  -1  12 1310.13   27.28
   4  -1  12 1443.00   27.83
   4   1  12 1495.93   28.80
   4   1  12 1286.08   27.41
   4  -1  12 1316.95   27.30
   4   1  12 1207.38   25.18
   4  -1  12 1230.34   26.20
   4  -1  13  130.62    6.17
   4   1  13  129.90    6.51
   4   1  13  113.27    5.96
   4  -1  13  116.05    5.86
   4   1  13  114.32    6.04
   4  -1  13  110.88    5.80
   4  -1  13  103.16    5.15
   4   1  13  118.73    5.70
   4   1  13  112.28    4.87
   4  -1  14   58.71    4.15
   4   1  14   66.02    4.68
   4   1  14   55.07    4.11
   4  -1  14   55.61    4.05
   4  -1  14   48.19    3.76
   4   1  14   50.93    4.01
   4   1  14   54.61    3.89
   4  -1  15   70.81    4.36
   4   1  15   70.20    4.61
   4   1  15   63.31    4.25
   4  -1  15   61.45    4.12
   4   1  15   55.94    3.79
   4   1  15   89.72    4.79
   4  -1  15   90.74    4.62
   4  -1  16  734.15   16.29
   4   1  16  795.32   17.18
   4  -1  16  669.62   15.97
   4  -1  16  705.00   15.28
   4   1  16  739.67   15.74
   4  -1  17   60.02    3.25
  -4   2  21   42.32    2.36
  -4  -2  21   26.02    1.79
  -4   2  20   76.17    3.63
  -4  -2  20   45.57    2.75
  -4   2  19   66.28    3.79
  -4  -2  19   70.36    3.56
  -4   2  18  104.75    5.24
  -4  -2  18  115.48    4.98
  -4  -2  18  108.20    5.35
  -4   2  18  112.02    5.02
  -4  -2  18  102.76    4.60
  -4   2  17   50.97    3.87
  -4  -2  17   53.66    3.61
  -4   2  17   50.78    3.52
  -4  -2  17   54.52    4.00
  -4  -2  17   55.21    3.55
  -4   2  17   49.33    3.84
  -4   2  16  253.31    7.42
  -4   2  16  267.14    9.30
  -4  -2  16  278.62    8.77
  -4  -2  16  251.14    8.16
  -4  -2  16  274.90    9.23
  -4  -2  15   27.97    2.70
  -4   2  15   26.42    2.30
  -4  -2  15   28.03    2.95
  -4   2  14  383.62   10.42
  -4  -2  14  396.41   10.72
  -4   2  14  416.43   11.90
  -4  -2  14  352.09   10.54
  -4   2  14  380.94   10.03
  -4   2  14  426.48   11.95
  -4  -2  14  371.95   10.69
  -4  -2  13  971.08   20.11
  -4   2  13  934.42   19.74
  -4  -2  13  921.86   20.02
  -4   2  12   18.72    1.68
  -4   2  12   29.70    2.44
  -4   2  11  411.05    9.60
  -4  -2  11  445.80   10.74
  -4   2  11  440.52   10.63
  -4   2  10  644.30   13.02
  -4   2  10  665.77   14.11
  -4  -2  10  679.30   14.08
   4  -2  -9  294.80    6.79
  -4  -2   9  298.24    7.72
  -4   2   9  278.71    6.78
  -4   2   9  287.36    7.02
   4  -2  -8 2061.62   34.38
  -4  -2   8 2019.86   35.26
  -4   2   8 2012.62   34.57
  -4   2   8 2032.39   34.40
  -4   2   7 4719.24   75.80
   4  -2  -7 4635.68   75.59
  -4  -2   6 1696.18   29.62
   4  -2  -6 1729.54   29.20
  -4  -2   5   11.61    1.23
   4  -2  -5    8.71    1.01
  -4  -2   4 2691.02   44.15
   4  -2  -4 2652.17   44.03
  -4  -2   3   21.29    1.41
   4  -2  -3   22.30    1.44
  -4  -2   2  964.50   17.01
  -4  -2   1 1669.60   28.36
   4   2  -1 1725.64   27.40
   4  -2  -1 1657.29   28.72
  -4  -2   0  673.63   12.11
   4  -2   0  678.02   12.52
   4   2   0  654.65   11.56
   4   2   1 1434.96   25.76
   4  -2   1 1385.46   25.28
  -4  -2  -1 1457.23   23.90
   4  -2   1 1400.80   24.31
   4   2   1 1410.08   23.72
   4   2   2  110.56    4.33
   4  -2   2  103.13    3.25
   4   2   2  108.76    3.11
   4   2   3  454.83   11.01
   4  -2   3  445.36    9.00
   4   2   3  439.31    8.97
   4   2   4 1272.57   24.49
   4  -2   4 1228.92   23.88
   4  -2   4 1226.71   21.53
   4   2   4 1274.73   22.00
   4   2   5 1872.90   33.41
   4  -2   5 1855.46   32.78
   4   2   5 1851.97   30.47
   4   2   6 1497.35   27.65
   4   2   6 1503.51   29.07
   4  -2   6 1481.54   28.44
   4   2   6 1411.02   25.84
   4   2   7  781.89   15.62
   4   2   7  810.80   17.44
   4   2   8  509.52   11.43
   4   2   8  530.68   13.50
   4   2   9  114.22    4.48
   4   2   9  123.81    6.02
   4  -2  10 1154.21   23.99
   4   2  10 1210.96   24.52
   4  -2  10 1288.06   24.62
   4   2  10 1230.98   25.33
   4  -2  10 1126.30   24.12
   4   2  10 1170.85   24.89
   4   2  10 1114.85   22.28
   4   2  10 1116.85   25.33
   4   2  10 1077.25   23.34
   4  -2  10 1088.11   24.03
   4   2  11  842.89   19.82
   4  -2  11  820.25   19.08
   4   2  11  806.87   17.40
   4   2  11  786.27   18.25
   4  -2  11  830.30   19.06
   4  -2  11  923.33   19.57
   4   2  11  860.51   19.57
   4   2  11  928.82   20.67
   4  -2  11  809.65   18.58
   4  -2  11  788.15   18.90
   4   2  12  408.62   12.21
   4  -2  12  407.69   11.77
   4   2  12  394.65   10.35
   4   2  12  373.82   10.92
   4  -2  12  396.09   11.66
   4  -2  12  441.89   12.08
   4   2  12  465.57   13.26
   4   2  12  416.37   12.20
   4   2  12  397.81   11.73
   4  -2  12  391.79   11.57
   4   2  13  518.06   14.08
   4  -2  13  513.37   13.55
   4   2  13  507.74   12.33
   4   2  13  486.25   12.78
   4  -2  13  580.76   14.29
   4   2  13  575.25   15.22
   4   2  13  543.88   14.36
   4  -2  13  534.36   13.90
   4   2  13  505.57   13.83
   4  -2  13  498.10   13.35
   4   2  14    1.19    1.64
   4   2  14    0.44    1.04
   4   2  14    0.41    1.13
   4  -2  14   -0.99    1.87
   4   2  14   -0.41    2.03
   4   2  14    0.99    1.47
   4  -2  14    1.62    1.45
   4  -2  14   -0.10    1.85
   4   2  14   -0.37    1.99
   4  -2  14    0.75    1.32
   4  -2  15   93.36    4.91
   4   2  15  119.66    5.27
   4  -2  16    1.00    1.19
   4  -2  16    0.67    1.30
   4   2  16    1.01    1.58
   4  -2  17  335.33    8.40
  -4  -3  21   55.85    2.55
  -4  -3  20   12.73    1.50
  -4  -3  20   42.25    2.67
  -4   3  19    6.61    1.41
  -4  -3  19    7.96    1.77
  -4   3  18    0.90    1.10
  -4  -3  18    0.93    1.05
  -4  -3  18    1.25    1.18
  -4  -3  18    1.30    1.51
  -4   3  17  373.52   11.74
  -4   3  17  360.88   11.17
  -4  -3  17  430.38   10.91
  -4   3  17  404.26   10.06
  -4  -3  17  416.01   10.80
  -4   3  17  437.48   11.09
  -4  -3  17  424.02   11.99
  -4   3  16  255.28   10.22
  -4  -3  16  319.17    9.21
  -4  -3  16  319.63   10.21
  -4   3  16  315.36    8.72
  -4   3  16  256.35    9.38
  -4  -3  16  336.25    9.47
  -4  -3  15  121.89    5.44
  -4  -3  15  125.56    6.00
  -4   3  15  127.04    5.27
  -4   3  15  100.65    5.55
  -4  -3  15  135.61    5.63
  -4   3  15   92.54    6.20
  -4   3  14  120.02    5.26
  -4  -3  14  114.91    5.73
  -4   3  14  123.21    5.21
  -4  -3  14  123.40    5.39
  -4  -3  14  117.30    5.31
  -4   3  13  133.60    5.43
  -4  -3  13  143.62    6.11
  -4  -3  13  136.63    5.56
  -4   3  13  155.10    6.53
  -4   3  13  145.02    6.40
  -4  -3  13  122.40    5.42
  -4   3  12  504.63   12.57
  -4   3  12  470.62   11.80
  -4  -3  12  491.12   12.48
  -4   3  11 1073.47   20.15
  -4   3  11 1013.11   20.21
  -4   3  10 1470.85   26.18
  -4   3  10 1517.91   28.08
   4  -3  -9  351.99    7.97
  -4   3   9  340.64    8.04
  -4   3   9  341.47    9.27
  -4   3   9  330.99    8.25
  -4   3   8   32.82    2.44
  -4  -3   8   33.61    2.41
   4  -3  -8   34.53    1.99
   4  -3  -7   71.25    2.87
   4  -3  -6    6.11    0.96
  -4  -3   6    5.97    1.12
  -4  -3   5   91.68    3.51
   4  -3  -5   97.93    3.38
  -4  -3   4   13.31    1.33
   4  -3  -4   11.66    1.21
  -4  -3   3 2028.71   34.37
   4  -3  -3 2009.41   34.20
  -4  -3   2 2717.42   44.44
   4  -3  -2 2607.65   44.85
   4  -3  -1  197.46    5.14
   4   3   0 3459.77   55.16
   4  -3   0 3411.73   56.94
   4  -3   0 3393.90   56.18
   4   3   1 1163.99   19.91
   4  -3   1 1146.11   21.30
   4   3   1 1113.41   21.67
   4  -3   1 1193.78   21.34
   4  -3   1 1159.54   20.56
   4   3   2 2028.88   33.19
   4   3   2 1972.16   35.25
   4  -3   2 2072.41   34.81
   4  -3   2 1941.73   34.26
   4  -3   2 1900.50   33.37
   4   3   3 2068.73   35.27
   4  -3   3 2148.35   37.02
   4   3   3 2055.72   37.41
   4  -3   3 2113.25   36.19
   4  -3   3 2106.06   35.30
   4   3   4 3292.37   54.16
   4  -3   4 3404.98   56.13
   4  -3   4 3268.55   53.72
   4   3   5  346.69    8.91
   4   3   5  315.90    9.55
   4  -3   5  358.35    9.49
   4   3   5  331.85    7.89
   4   3   6  284.94    7.21
   4   3   6  289.97    7.77
   4   3   6  302.62    8.35
   4   3   7   98.25    3.88
   4   3   7   95.87    4.00
   4   3   7   93.56    4.54
   4   3   8  451.88   10.76
   4   3   8  487.69   11.01
   4   3   8  458.56   12.27
   4  -3   9  207.10    7.60
   4   3   9  203.37    7.45
   4   3   9  182.96    6.02
   4   3   9  187.91    7.44
   4   3   9  208.78    7.27
   4   3   9  190.42    7.38
   4  -3   9  183.84    6.96
   4   3   9  186.08    6.07
   4  -3   9  201.61    7.62
   4  -3   9  216.17    7.34
   4   3  10   24.65    2.79
   4   3  10   28.83    2.84
   4   3  10   24.93    2.98
   4  -3  10   27.37    2.94
   4   3  10   19.29    2.73
   4  -3  10   25.97    2.73
   4  -3  10   29.52    2.88
   4   3  10   21.86    2.87
   4  -3  10   25.46    2.80
   4   3  10   21.99    2.17
   4   3  11  508.34   12.26
   4   3  11  501.75   13.60
   4   3  11  538.71   13.80
   4  -3  11  487.52   13.73
   4  -3  11  502.60   13.41
   4   3  11  498.71   13.87
   4  -3  11  537.77   13.83
   4  -3  11  564.51   13.80
   4   3  11  544.24   14.65
   4   3  12  217.83    8.25
   4   3  12  211.35    7.88
   4   3  12  196.17    7.84
   4  -3  12  214.14    7.71
   4  -3  12  210.60    8.01
   4   3  12  209.31    6.85
   4  -3  12  215.03    7.73
   4  -3  12  229.90    7.91
   4  -3  12  237.65    8.12
   4   3  12  218.97    8.62
   4   3  13  163.91    6.65
   4   3  13  147.13    6.39
   4  -3  13  148.47    6.05
   4   3  13  164.81    7.07
   4  -3  13  172.27    6.64
   4  -3  13  178.01    6.83
   4   3  13  178.73    7.65
   4   3  13  165.22    5.83
   4  -3  13  161.48    6.69
   4   3  14  692.03   15.70
   4  -3  14  645.15   15.66
   4   3  14  646.35   15.32
   4   3  14  692.33   16.75
   4  -3  14  676.30   14.89
   4  -3  14  686.03   15.83
   4  -3  14  696.57   15.82
   4   3  14  692.52   14.81
   4   3  15  230.80    8.18
   4  -3  15  335.20    7.86
   4   3  15  379.08    8.88
   4  -3  15  194.39    7.08
   4   3  15  298.42    9.10
   4  -3  15  219.93    7.38
   4  -3  15  217.04    7.31
   4   3  16   53.23    3.39
   4  -3  16   49.67    2.93
   4  -3  17   35.58    2.15
  -4  -4  20  386.95    9.03
  -4  -4  19   21.58    2.16
  -4  -4  18   95.03    4.72
  -4  -4  18   94.57    4.10
  -4  -4  17   60.96    3.49
  -4  -4  17   64.28    4.19
  -4   4  17   47.58    3.78
  -4   4  17   49.17    3.34
  -4   4  17   56.12    3.22
  -4  -4  16   41.32    3.12
  -4   4  16   32.00    2.98
  -4  -4  16   39.11    2.87
  -4   4  16   41.86    3.03
  -4  -4  16   40.44    3.58
  -4   4  16   35.27    3.65
  -4  -4  15    2.08    1.63
  -4   4  15    2.57    1.86
  -4   4  15    2.93    1.36
  -4   4  15    4.76    1.55
  -4  -4  15    3.68    1.26
  -4  -4  15    3.11    1.52
  -4  -4  14  495.62   12.01
  -4   4  14  488.15   12.60
  -4  -4  14  484.06   13.11
  -4  -4  14  467.28   12.11
  -4   4  14  492.01   12.03
  -4   4  13   16.42    3.07
  -4  -4  13   13.89    2.28
  -4   4  13   13.04    1.92
  -4  -4  12  881.84   19.61
  -4   4  12  938.80   20.42
  -4   4  12  882.18   18.84
  -4   4  11   32.09    2.44
  -4   4  11   32.20    2.17
  -4   4  11   36.02    3.17
  -4   4  11   36.35    2.73
  -4   4  10   58.70    2.88
  -4   4  10   53.54    3.09
  -4   4  10   58.58    3.84
  -4   4   9    4.72    1.12
   4  -4  -9    4.42    0.92
   4  -4  -8   77.29    3.28
   4  -4  -7  142.46    4.54
  -4   4   7  108.51    4.98
   4  -4  -6 5002.53   75.62
  -4   4   6 4103.75   76.43
   4  -4  -5   15.34    1.49
   4  -4  -4  480.35   10.33
   4  -4  -4  469.53   10.75
   4  -4  -3   32.98    2.27
   4  -4  -3   32.15    2.03
   4  -4  -2  173.57    5.49
   4  -4  -1  183.29    5.64
   4  -4  -1  179.05    5.14
   4   4  -1  180.44    5.26
   4   4   0 1989.21   33.89
   4  -4   0 1985.49   33.47
   4  -4   1  299.95    7.85
   4   4   1  298.37    6.68
   4  -4   1  297.70    7.18
   4   4   1  319.56    7.95
   4  -4   1  295.32    7.41
   4  -4   2  110.18    4.23
   4   4   2  109.39    3.52
   4  -4   2  106.54    3.67
   4   4   2  119.11    4.45
   4  -4   2  102.77    3.99
   4  -4   3    1.00    0.93
   4   4   3    0.21    0.86
   4  -4   3    0.50    0.72
   4   4   3   -0.18    0.57
   4   4   3    2.72    1.04
   4  -4   3    0.53    0.62
   4  -4   4 1740.21   29.09
   4   4   4 1615.78   30.77
   4   4   4 1596.09   30.91
   4  -4   4 1648.30   30.63
   4   4   4 1658.64   29.38
   4  -4   4 1755.62   30.44
   4   4   4 1704.68   30.74
   4  -4   5    0.83    0.79
   4   4   5    1.72    0.78
   4   4   5    0.67    0.93
   4   4   6    3.36    1.19
   4   4   6    3.00    0.90
   4   4   6    5.60    1.36
   4   4   7  284.40    8.17
   4   4   7  266.64    7.47
   4   4   7  268.40    8.40
   4   4   8 1437.77   28.21
   4  -4   8 1467.24   28.63
   4   4   8 1351.34   26.32
   4   4   8 1435.38   26.97
   4   4   8 1411.93   28.15
   4  -4   8 1450.92   29.13
   4   4   9  111.15    5.64
   4  -4   9  111.00    4.90
   4   4   9  108.88    5.46
   4  -4   9  127.05    5.76
   4   4   9  108.89    4.50
   4  -4   9  115.04    5.78
   4  -4  10  866.84   18.61
   4   4  10  880.24   20.16
   4  -4  10  894.91   20.21
   4   4  10  832.10   17.62
   4   4  10  875.29   19.98
   4  -4  11   91.68    5.06
   4  -4  11   79.37    4.50
   4   4  11   85.96    5.22
   4   4  11   87.71    4.18
   4   4  11   76.01    4.84
   4  -4  11   91.00    5.22
   4   4  11   85.21    5.06
   4   4  12  155.74    6.75
   4  -4  12  142.58    6.47
   4   4  12  148.97    5.53
   4   4  12  140.27    5.92
   4  -4  12  136.26    5.56
   4  -4  12  149.68    6.26
   4  -4  12  162.50    6.12
   4   4  12  128.62    6.34
   4   4  13   22.53    2.82
   4  -4  13   20.87    2.23
   4   4  13   23.26    2.88
   4   4  13   22.34    2.12
   4  -4  13   21.61    2.62
   4  -4  13   16.74    2.19
   4   4  14   75.88    3.67
   4   4  14   78.16    4.38
   4  -4  14   69.80    3.77
   4  -4  14   73.76    4.21
   4   4  15   51.47    3.18
   4  -4  15   47.72    3.03
   4  -4  15   50.53    2.89
   4   4  15   54.80    2.83
   4   4  16   10.34    1.80
   4  -4  16    9.01    1.26
   4  -4  17   59.11    2.30
  -4  -5  19   15.41    1.62
  -4   5  18   30.20    2.16
  -4  -5  18   29.42    2.19
  -4  -5  18   29.76    2.46
  -4   5  17    1.82    1.05
  -4   5  17    0.49    0.89
  -4  -5  17    1.95    1.33
  -4   5  17    0.31    1.25
  -4  -5  16  779.51   17.45
  -4   5  16  768.60   16.74
  -4   5  15  224.36    7.83
  -4   5  15  221.87    9.21
  -4  -5  15  220.04    8.00
  -4  -5  14   89.87    5.03
  -4   5  14  101.80    4.60
  -4  -5  14   90.06    4.60
  -4   5  14   90.91    4.98
  -4   5  14   94.56    6.10
  -4   5  13   17.18    2.05
  -4  -5  13   16.39    2.34
  -4   5  13   20.26    2.69
  -4   5  13   20.16    3.13
  -4   5  12  214.10    7.13
  -4  -5  12  206.03    7.49
  -4   5  12  196.81    7.01
  -4   5  11   38.09    3.99
  -4   5  11   31.75    2.68
  -4   5  11   33.94    2.76
  -4   5  10 1556.43   29.00
  -4  -5  10 1552.32   27.99
  -4   5  10 1469.50   28.97
  -4   5  10 1469.66   27.57
  -4   5  10 1478.66   28.96
   4  -5  -9 1086.35   20.41
  -4   5   9 1097.84   24.10
  -4   5   9 1036.72   21.47
   4  -5  -8  399.28    9.48
  -4   5   8  332.51   10.38
   4  -5  -7    3.74    1.05
  -4   5   7    4.76    1.41
   4  -5  -6  268.13    7.09
  -4   5   6  198.08    7.29
   4  -5  -5  134.79    4.74
   4  -5  -5  135.54    5.04
   4  -5  -4  548.80   11.84
   4  -5  -4  557.06   12.53
   4  -5  -3  640.44   13.57
  -4   5   3  642.73   14.47
   4  -5  -3  676.41   14.44
   4  -5  -2 1459.63   27.28
   4  -5  -1  528.05   11.34
   4   5  -1  535.40   12.20
   4  -5  -1  547.87   12.26
   4  -5   0  927.14   17.01
   4   5   0  897.30   17.99
   4  -5   1 1556.20   26.87
   4   5   1 1559.45   28.11
   4  -5   1 1559.56   28.02
   4   5   2   38.44    2.80
   4   5   2   38.05    2.69
   4  -5   2   32.54    2.44
   4   5   3  346.63    9.26
   4  -5   3  345.54    8.09
   4   5   3  321.44    8.06
   4  -5   3  346.21    9.03
   4   5   4 1649.52   30.06
   4  -5   4 1612.79   29.40
   4   5   4 1525.17   28.39
   4  -5   4 1600.89   28.02
   4   5   4 1597.68   30.28
   4  -5   5    9.99    1.54
   4   5   5   11.33    1.41
   4   5   5    8.54    1.69
   4   5   6    6.08    1.70
   4   5   6    3.94    1.05
   4   5   6    3.84    1.40
   4  -5   6    7.45    1.85
   4  -5   6    5.28    1.59
   4   5   6    3.70    1.62
   4  -5   6    5.68    1.24
   4   5   6    4.48    1.36
   4   5   7  380.80    9.85
   4   5   7  370.39   11.38
   4   5   7  405.01   10.95
   4   5   7  382.94   11.11
   4  -5   7  394.41   11.65
   4   5   7  391.96   10.75
   4   5   8  777.25   17.28
   4  -5   8  783.54   18.64
   4   5   8  755.23   18.05
   4  -5   8  808.81   18.21
   4   5   8  754.66   18.50
   4   5   8  765.57   17.74
   4   5   9  100.28    4.66
   4  -5   9  103.04    5.29
   4   5   9   94.91    5.49
   4   5   9  102.06    5.26
   4   5  10  110.21    4.71
   4  -5  10  112.08    5.57
   4   5  10  101.47    4.46
   4  -5  11   36.12    3.14
   4  -5  11   33.01    3.26
   4  -5  11   35.78    2.73
   4   5  11   31.82    2.52
   4   5  12   44.14    2.88
   4   5  12   43.56    3.79
   4  -5  12   33.98    2.99
   4  -5  12   40.54    3.47
   4   5  12   51.85    4.11
   4  -5  12   40.07    2.77
   4   5  13    0.99    1.06
   4   5  13    1.36    1.69
   4  -5  13    1.53    1.40
   4  -5  13    2.73    1.37
   4   5  13    2.60    1.76
   4  -5  13    1.08    1.01
   4   5  14  976.06   18.30
   4   5  14  977.52   20.05
   4  -5  14  905.10   19.30
   4   5  14 1003.90   20.95
   4  -5  14  866.11   17.94
   4   5  15  471.84    9.81
   4   5  15  442.28   10.68
   4   5  15  466.16   11.59
   4  -5  16    1.30    0.62
  -4   6  18   28.82    1.64
  -4  -6  18   32.07    2.05
  -4  -6  18   30.60    1.94
  -4  -6  17   53.25    3.03
  -4   6  17   50.72    2.94
  -4  -6  17   48.59    2.75
  -4   6  17   48.31    2.47
  -4   6  16    1.15    1.13
  -4  -6  16   -0.07    1.10
  -4   6  16   -0.22    1.27
  -4  -6  16    1.18    1.19
  -4   6  15    1.44    1.27
  -4   6  15    1.00    1.47
  -4  -6  15    1.76    1.24
  -4  -6  15    1.58    1.28
  -4   6  14    6.99    2.22
  -4  -6  14    5.76    1.58
  -4  -6  14    7.00    1.69
  -4  -6  13  803.79   17.49
  -4   6  12  128.96    5.64
  -4   6  12  132.20    5.38
  -4   6  12  139.28    7.17
  -4   6  11  346.19   10.25
  -4   6  11  356.67   12.09
  -4   6  11  366.69   10.01
  -4   6  10  418.14   11.46
  -4   6  10  444.39   13.38
  -4   6  10  438.57   11.13
  -4   6   9   85.50    5.34
  -4   6   9   70.63    4.23
  -4   6   9   63.13    4.45
  -4   6   9   80.23    4.15
  -4  -6   9   79.20    3.94
  -4   6   8  245.89    9.10
   4  -6  -8  241.20    7.31
  -4   6   8  225.66    7.85
  -4   6   8  232.59    7.65
  -4   6   7  371.59   11.43
   4  -6  -7  380.88    9.81
  -4  -6   7  390.52    9.83
  -4   6   7  370.81   10.48
  -4   6   6  389.69   11.39
  -4   6   6  376.62   11.04
   4  -6  -6  395.19    9.98
  -4   6   5 1457.12   28.86
   4  -6  -5 1461.87   28.00
  -4   6   5 1467.60   28.85
   4  -6  -5 1451.26   27.25
  -4   6   4  237.72    7.80
   4  -6  -4  233.31    7.56
  -4   6   4  228.52    7.65
   4  -6  -4  233.69    7.04
   4  -6  -3  530.33   11.98
   4  -6  -3  517.28   12.62
   4  -6  -2  189.09    6.57
  -4   6   2  209.01    6.71
   4  -6  -1  469.83   11.74
   4   6  -1  474.88   12.15
   4  -6  -1  444.44   10.73
   4   6   0   32.68    2.80
   4   6   0   29.02    2.67
   4  -6   0   33.02    2.31
  -4  -6  -1 1312.65   23.58
   4  -6   1 1270.91   24.50
   4   6   1 1307.74   25.03
   4  -6   1 1243.29   23.15
  -4  -6  -2  216.12    6.38
   4  -6   2  214.45    6.97
   4  -6   2  203.90    6.02
   4   6   2  214.68    7.27
   4   6   3   34.57    2.86
   4  -6   3   35.95    2.72
   4   6   3   32.37    2.94
   4  -6   3   32.84    2.20
   4   6   4  439.68   11.64
   4  -6   4  425.26   10.98
   4  -6   4  450.68   11.07
   4  -6   4  462.11   11.91
   4  -6   4  419.38    9.79
   4   6   4  447.17   11.76
   4   6   4  437.16   11.81
   4  -6   5  396.87   10.36
   4   6   5  372.77   11.23
   4   6   5  394.54   11.13
   4  -6   5  403.14   11.21
   4  -6   5  420.15   11.90
   4   6   5  400.47   11.44
   4  -6   6    1.62    1.39
   4  -6   6    2.25    1.56
   4   6   6    2.58    1.37
   4   6   6    2.69    1.59
   4  -6   6    1.43    0.87
   4   6   6    2.42    1.46
   4   6   6    1.17    1.12
   4   6   7  340.98   10.93
   4   6   7  351.09   10.27
   4   6   7  349.93   10.71
   4   6   7  348.69   10.54
   4  -6   7  351.43   11.02
   4  -6   7  346.79   10.48
   4   6   8  250.80    8.41
   4   6   8  239.10    8.64
   4   6   8  240.85    8.28
   4  -6   8  231.31    8.73
   4   6   8  247.52    9.05
   4  -6   9   85.50    5.10
   4   6   9   96.44    5.47
   4  -6   9   92.24    5.01
   4   6   9   91.69    4.66
   4  -6  10  120.76    5.99
   4   6  10  125.27    6.37
   4   6  10  121.63    4.88
   4  -6  10  128.46    5.81
   4   6  10  125.77    5.26
   4   6  11  616.58   15.80
   4   6  11  584.19   13.37
   4  -6  11  592.44   15.10
   4   6  11  616.25   15.85
   4  -6  11  610.58   14.67
   4   6  12   76.95    3.63
   4  -6  12   71.09    3.94
   4   6  12   74.67    4.68
   4   6  12   72.09    4.60
   4  -6  13   65.82    3.53
   4   6  13  107.02    5.23
   4   6  14    1.31    1.45
   4   6  14   -0.71    1.52
   4   6  15    4.87    1.40
   4   6  15    5.09    1.33
  -4  -7  17  110.72    3.67
  -4   7  17  107.58    3.43
  -4  -7  16   -0.47    0.98
  -4  -7  15  413.64    9.90
  -4   7  14  133.99    5.95
  -4  -7  14  168.80    5.72
  -4   7  13    0.22    1.39
  -4   7  13    0.37    1.43
  -4  -7  13    0.15    1.23
  -4   7  12   46.80    3.93
  -4   7  12   47.08    3.48
  -4   7  12   42.23    3.63
  -4  -7  12   49.41    3.27
  -4   7  11  188.97    7.94
  -4   7  11  171.13    6.92
  -4   7  10  149.16    7.05
  -4   7  10  151.99    6.52
  -4  -7  10  146.17    6.35
  -4  -7   9  892.16   20.49
  -4   7   9  874.16   19.98
  -4   7   9  894.17   20.96
  -4   7   9  893.33   21.02
  -4   7   8    7.61    1.98
  -4  -7   8    5.69    2.03
  -4   7   8    3.10    1.56
  -4   7   8    3.14    1.30
  -4   7   8    5.85    1.84
  -4   7   7   75.79    4.66
  -4   7   7   64.68    4.31
  -4   7   7   69.44    4.50
  -4   7   7   60.98    3.81
  -4  -7   6   79.98    4.18
  -4   7   6   82.07    4.75
  -4   7   6   96.08    5.13
  -4   7   6   91.37    4.99
  -4   7   6   82.57    4.47
   4  -7  -6   90.24    4.35
  -4   7   5  127.58    5.76
  -4   7   5  120.74    5.51
   4  -7  -5  125.69    5.58
   4  -7  -5  125.84    5.20
  -4   7   5  132.04    6.05
   4  -7  -4 1404.12   26.80
   4  -7  -4 1375.96   26.35
  -4  -7   4 1287.51   26.26
   4  -7  -4 1329.12   27.22
  -4   7   4 1344.57   27.93
  -4   7   4 1339.32   27.19
   4  -7  -3  606.61   14.31
  -4  -7   3  584.11   13.84
   4  -7  -3  592.17   14.65
   4   7  -3  614.11   14.74
   4  -7  -3  587.31   13.72
  -4   7   3  598.68   14.74
  -4  -7   2  335.86    9.20
   4  -7  -2  334.66    9.82
   4  -7  -2  326.84    8.97
   4   7  -2  321.81    9.90
   4  -7  -2  347.52    9.66
   4   7  -2  317.59   10.28
  -4   7   2  327.00    9.91
   4  -7  -1  266.62    7.70
   4  -7  -1  279.68    8.42
   4   7  -1  271.73    9.15
  -4  -7   1  269.09    7.92
   4  -7  -1  261.48    8.46
   4  -7   0   90.47    4.00
   4  -7   0   89.83    4.51
   4   7   0   92.22    4.96
  -4  -7   0   87.19    4.16
   4  -7   1  500.95   12.88
  -4  -7  -1  535.76   12.34
   4  -7   1  522.91   11.77
   4   7   1  530.69   13.62
   4  -7   1  546.32   13.04
   4   7   2  862.39   18.64
   4  -7   2  887.90   18.99
   4  -7   2  900.29   18.73
   4  -7   2  847.68   17.43
   4  -7   2  954.24   19.36
   4   7   2  924.11   19.84
   4   7   3  944.58   19.94
   4   7   3  894.52   19.11
   4  -7   3  860.59   18.83
   4  -7   3  822.42   17.27
   4   7   3  813.11   19.94
   4  -7   3  903.70   18.82
   4   7   3  884.74   19.03
   4  -7   3  932.91   19.54
   4   7   4  106.08    5.13
   4   7   4   94.87    4.91
   4   7   4  100.30    5.11
   4   7   4   87.31    5.22
   4  -7   4  103.26    5.08
   4  -7   5  217.67    7.72
   4   7   5  204.96    7.66
   4   7   5  208.16    7.66
   4   7   6   10.71    2.17
   4   7   6   11.29    2.15
   4  -7   6   12.04    2.12
   4   7   6   12.74    2.05
   4   7   6   11.34    2.10
   4   7   7  568.65   15.08
   4   7   7  570.71   14.76
   4   7   7  582.73   15.00
   4  -7   7  595.88   14.76
   4   7   8   16.30    2.51
   4  -7   8   20.53    2.63
   4   7   8   19.14    2.44
   4   7   9  215.38    7.61
   4   7   9  215.25    8.22
   4   7  10  257.45    7.98
   4   7  10  272.18    9.17
   4   7  10  252.01    8.97
   4   7  11    8.58    2.09
   4   7  11    6.99    2.08
   4  -7  11    3.45    1.51
   4   7  12   65.90    4.04
   4   7  12   69.07    4.05
   4   7  13    0.88    1.32
   4   7  13   -0.38    1.41
   4  -7  13   -0.05    0.92
   4   7  14   -0.53    1.18
   4   7  14    1.26    1.10
  -4  -8  16   50.34    2.23
  -4  -8  15    4.39    1.01
  -4   8  15    4.40    1.13
  -4  -8  14  814.25   15.82
  -4   8  14  770.75   16.79
  -4   8  13  167.75    6.36
  -4  -8  13  172.74    5.58
  -4   8  12   78.09    4.40
  -4  -8  12   77.31    3.76
  -4   8  12   78.34    4.31
  -4   8  11  192.82    7.42
  -4  -8  11  200.33    6.50
  -4   8  11  199.62    7.60
  -4   8  11  188.04    7.14
  -4   8  10   82.28    4.73
  -4   8  10   81.69    4.77
  -4  -8  10   79.73    4.47
  -4   8  10   79.94    4.69
  -4   8   9   10.78    2.17
  -4   8   9   13.04    2.16
  -4  -8   9   14.23    2.39
  -4   8   8  176.22    7.33
  -4  -8   8  179.23    7.63
  -4   8   8  175.87    7.17
  -4  -8   7    7.02    2.12
  -4   8   7    8.30    1.97
  -4   8   7    8.25    1.80
  -4   8   7    7.12    1.98
  -4   8   6  429.53   12.67
  -4   8   6  428.71   11.92
  -4  -8   6  422.69   13.26
  -4   8   5   69.94    4.61
  -4   8   5   74.19    4.36
  -4  -8   5   65.73    4.83
  -4   8   4  625.15   16.25
  -4   8   4  614.04   15.16
   4  -8  -3  255.79    8.13
  -4   8   3  243.10    8.24
  -4   8   3  257.44    9.06
  -4  -8   3  229.85    9.21
   4   8  -3  218.24    8.83
  -4   8   2  244.74    8.25
   4   8  -2  247.85    8.47
   4  -8  -2  242.30    7.97
  -4  -8   2  222.02    8.98
  -4   8   1  210.52    7.60
   4   8  -1  215.47    8.00
   4  -8  -1  208.88    7.30
  -4  -8   1  191.34    8.26
   4   8  -1  182.59    7.77
  -4   8   0 1184.89   24.38
  -4  -8   0 1126.45   25.39
   4  -8   0 1204.09   23.79
   4   8   0 1182.29   25.15
  -4  -8  -1  195.41    8.01
   4  -8   1  181.61    6.81
   4   8   1  189.64    7.68
   4   8   1  180.12    7.61
   4  -8   2    0.57    1.22
   4   8   2    0.51    1.39
   4   8   2    1.27    1.37
  -4  -8  -2    0.25    1.57
   4   8   3  217.25    8.09
   4  -8   3  244.82    8.06
  -4  -8  -3  239.76    8.65
   4   8   4    9.25    1.81
   4   8   4   10.36    2.19
   4  -8   4   13.87    2.23
   4   8   5    5.04    1.54
   4   8   5    5.93    1.62
   4   8   5    6.16    1.62
   4  -8   5    7.29    1.83
   4   8   6  881.55   19.27
   4  -8   6  913.58   19.56
   4  -8   7    4.15    1.67
   4   8   7    4.97    1.64
   4   8   7    5.48    1.68
   4  -8   8    9.69    1.97
   4   8   8    9.40    1.95
   4   8   8    7.75    1.90
   4  -8   9   20.60    2.40
   4   8   9   22.20    2.40
   4   8   9   23.62    2.56
   4   8   9   21.73    2.54
   4  -8  10  187.88    6.46
   4   8  10  199.19    6.52
   4   8  10  200.97    6.90
   4   8  10  208.73    7.06
   4   8  11  164.43    5.88
   4   8  11  158.46    5.81
   4   8  12   43.46    2.70
   4   8  12   47.92    2.87
   4   8  13    5.21    1.16
   4   8  13    6.66    1.05
  -4  -9  14   36.84    1.78
  -4  -9  13    2.70    0.82
  -4   9  13    1.72    0.85
  -4  -9  12    7.45    1.22
  -4   9  12    8.12    1.44
  -4   9  11  210.91    6.72
  -4   9  11  190.69    6.71
  -4  -9  11  202.15    5.87
  -4  -9  10  513.10   11.46
  -4   9  10  484.06   12.77
  -4  -9   9    0.72    1.34
  -4   9   9    1.97    1.28
  -4   9   9    1.10    1.48
  -4   9   8   34.46    2.81
  -4   9   8   31.12    3.14
  -4  -9   8   31.05    3.06
  -4   9   7  214.50    7.15
  -4  -9   7  210.07    8.05
  -4   9   7  199.13    7.83
  -4  -9   6    1.22    1.69
  -4   9   6    1.04    1.66
  -4   9   5  433.86   12.70
   4   9  -5  457.92   13.30
   4   9  -4 1045.97   23.31
  -4  -9   4  992.92   23.10
  -4   9   4 1011.14   22.63
  -4  -9   3    2.58    1.96
   4   9  -3    5.27    1.91
  -4   9   3    4.50    1.81
  -4   9   2    2.80    1.74
  -4  -9   2    2.04    1.81
  -4   9   2    2.17    1.19
   4   9  -2    3.14    1.64
   4   9  -2    5.13    1.52
   4   9  -1  118.92    6.08
  -4   9   1  133.62    6.26
   4   9  -1  142.69    6.19
  -4  -9   1  129.57    6.45
  -4   9   1  125.70    5.50
  -4  -9   0   15.15    2.59
   4   9   0   14.60    2.36
   4   9   0   20.01    2.61
  -4   9   0   15.48    2.09
   4   9   1   26.77    2.98
  -4   9  -1   24.73    2.56
  -4  -9  -1   25.58    3.00
   4   9   1   23.84    2.77
  -4   9  -2  416.89   11.07
   4   9   2  404.47   12.08
  -4  -9  -2  421.51   11.76
   4   9   3  495.67   14.15
  -4  -9  -3  538.35   13.51
   4  -9   3  521.21   12.86
   4   9   4  207.69    8.27
   4  -9   4  237.33    7.66
   4   9   5   35.84    3.44
   4  -9   5   41.74    3.13
   4  -9   6   80.89    4.22
   4   9   7    5.39    1.39
   4   9   7    4.30    1.54
   4  -9   7    5.74    1.54
   4   9   8   90.71    4.03
   4   9   8   91.95    4.49
   4  -9   8   99.49    4.39
   4   9   9  393.55    9.41
   4   9   9  382.23    9.85
   4  -9   9  377.26    9.45
   4   9  10  226.74    5.83
   4  -9  10  143.28    5.05
   4   9  11    1.48    0.82
   4  -9  11    0.22    0.79
   4  10 -11  816.01   16.41
  -4  10  10  142.88    5.17
  -4  10   9  354.73    9.47
   4  10  -8  169.64    6.27
  -4 -10   8  160.57    5.77
  -4  10   8  154.38    5.97
  -4  10   7  170.82    6.56
  -4 -10   7  173.78    6.40
  -4 -10   6   11.16    2.05
  -4  10   6   13.07    2.09
   4  10  -6   13.26    2.13
  -4  10   5  195.25    7.32
   4  10  -5  216.77    7.70
  -4 -10   4    5.48    1.85
   4  10  -4    3.51    1.45
  -4  10   4    3.69    1.59
  -4 -10   3    5.89    1.95
   4  10  -3    4.55    1.58
  -4  10   3    3.91    1.64
  -4 -10   2    8.28    1.97
   4  10  -2    6.17    1.61
  -4 -10   1 1130.94   24.12
   4  10  -1 1193.35   24.41
   4  10  -1 1214.93   23.61
   4  10   0  326.20    9.36
  -4 -10   0  304.11    9.38
   4  10   0  308.95    9.35
   4  10   1   78.55    4.32
  -4 -10  -1   78.41    4.24
   4  10   2   69.08    4.11
  -4 -10  -2   71.88    3.85
  -4  10  -2   68.38    3.94
   4  10   3  232.07    7.89
   4 -10   4    0.63    0.93
   4  10   4    3.74    1.51
   4 -10   5  631.72   13.69
   4  10   5  677.73   15.28
   4 -10   6  109.32    4.20
   4  10   6  121.74    5.02
   4 -10   7  168.61    5.24
   4  10   7  191.80    6.17
   4 -10   8    4.66    1.02
   4 -10   9   35.29    1.94
  -4 -11   8  123.37    3.86
  -4  11   8  123.48    4.20
  -4 -11   7  140.77    4.51
  -4  11   7  135.08    4.68
  -4  11   6   29.88    2.26
   4  11  -6   32.18    2.28
  -4 -11   6   28.08    2.12
   4  11  -5  563.76   12.44
   4  11  -4    7.35    1.34
  -4 -11   4    6.56    1.42
  -4 -11   3    2.83    1.24
  -4 -11   2  121.35    4.66
  -4 -11   1  213.76    6.47
  -4  11   1  223.00    6.74
  -4  11   0    0.20    1.01
  -4 -11   0    1.11    1.07
   4  11   1  188.22    5.71
  -4  11  -1  187.87    5.90
  -4 -11  -1  182.12    5.43
  -4  11  -2  160.90    5.32
   4  11   2  171.23    5.42
  -4  11  -3  277.85    7.30
   4  11   3  297.46    7.68
  -4  11  -4    9.22    1.27
  -4  11  -5   89.00    3.25
  -4  11  -6   35.09    1.81
  -4 -12   4    0.75    0.53
  -4  12   4    1.18    0.56
  -4 -12   3   55.51    2.12
  -4  12   3   52.13    2.17
  -4 -12   2   92.06    2.82
  -4  12   2   89.02    2.99
  -4  12   1  438.82    8.88
  -4  12   0   74.24    2.58
  -5   0  21    0.10    0.88
  -5   0  21    0.05    0.84
  -5   0  20   12.37    1.76
  -5   0  20   13.44    1.63
  -5   0  19    0.09    1.26
  -5   0  19   -0.33    1.15
  -5   0  18  465.49   12.28
  -5   0  18  466.93   12.39
  -5   0  17    0.10    1.51
  -5   0  17    1.07    1.47
  -5   0  16   22.71    2.77
  -5   0  15    0.98    1.45
  -5   0  14    2.40    1.52
  -5   0  13   -0.10    1.34
  -5   0  13    0.30    0.80
  -5   0  13    0.77    1.42
  -5   0  12  782.08   16.38
  -5   0  11    2.18    0.91
  -5   0  10 3190.28   53.85
   5   0  -9    1.64    0.76
  -5   0   9   -0.22    0.78
   5   0  -8  989.59   18.03
  -5   0   8  955.12   18.35
   5   0  -7    0.60    0.63
   5   0  -6 1602.75   27.81
  -5   0   6 1600.07   27.75
   5   0  -5    0.12    0.60
  -5   0   5    0.73    0.64
   5   0  -4 3304.80   54.00
  -5   0   4 3274.72   53.81
  -5   0   3    0.10    0.51
   5   0  -3    0.23    0.61
  -5   0   2  828.86   14.89
  -5   0   1    0.14    0.45
   5   0  -1    1.21    0.67
  -5   0   0    5.45    0.68
   5   0   0    0.99    0.62
  -5   0  -1    0.56    0.41
   5   0   1    0.46    0.58
   5   0   2 4238.89   68.71
   5   0   2 4206.79   70.84
   5   0   3    1.78    0.70
   5   0   3    0.66    1.08
   5   0   4   16.41    1.41
   5   0   4   15.39    2.14
   5   0   5    0.91    1.11
   5   0   5    3.11    1.56
   5   0   5    1.00    0.81
   5   0   5    0.60    1.10
   5   0   6 3263.19   54.65
   5   0   6 3381.41   57.92
   5   0   6 3191.13   57.94
   5   0   6 3197.60   57.58
   5   0   7    0.44    0.76
   5   0   7    0.57    1.34
   5   0   9    1.10    1.37
   5   0   9    0.24    1.70
   5   0   9   -0.24    1.44
   5   0  10  431.82   12.62
   5   0  10  445.60   13.00
   5   0  10  421.34   11.47
   5   0  11   -0.24    1.63
   5   0  11   -1.15    2.25
   5   0  11   -0.99    2.02
   5   0  11    0.46    1.24
   5   0  12 1279.11   27.28
   5   0  12 1303.09   27.29
   5   0  13    1.41    1.63
   5   0  13    1.45    1.96
   5   0  13   -0.91    2.29
   5   0  14  602.89   15.29
   5   0  14  564.12   14.48
   5   0  15   -0.27    1.53
   5   0  15   26.42    2.93
   5   0  16  232.75    6.46
  -5   1  21   44.69    2.50
  -5  -1  21   39.57    2.29
  -5   1  20   59.83    3.25
  -5   1  20   66.78    3.37
  -5  -1  20   64.61    3.17
  -5   1  19   45.59    3.15
  -5   1  19   51.68    3.37
  -5  -1  19   49.28    3.18
  -5   1  18   16.22    2.22
  -5   1  18   15.11    2.23
  -5  -1  18   16.55    2.25
  -5  -1  17    2.71    1.57
  -5   1  17    4.62    1.79
  -5  -1  17    3.71    1.30
  -5   1  17    3.08    1.70
  -5  -1  17    1.71    1.37
  -5  -1  16   45.89    3.53
  -5   1  16   48.23    3.88
  -5  -1  16   43.00    3.02
  -5  -1  15  417.08   11.71
  -5   1  15  438.56   12.39
  -5  -1  15  400.55   10.72
  -5  -1  14 1805.86   34.97
  -5  -1  14 1868.56   34.90
  -5  -1  13  212.82    7.45
  -5   1  13  233.38    8.05
  -5  -1  13  224.98    7.11
  -5   1  13  203.78    6.54
  -5  -1  13  204.98    6.97
  -5   1  12  219.17    6.68
  -5  -1  12  235.61    7.19
  -5   1  11   96.45    4.08
  -5  -1  11   99.88    4.29
  -5   1  11  101.73    4.07
  -5   1  10   15.59    1.68
  -5  -1  10   17.24    1.75
  -5   1  10   15.75    1.58
  -5  -1   9 3360.95   55.05
  -5   1   9 3219.59   54.49
   5  -1  -9 3236.21   54.09
  -5   1   8 1509.96   26.86
   5  -1  -8 1518.33   26.65
  -5  -1   7 1433.23   25.47
   5  -1  -7 1403.76   25.08
   5   1  -7 1443.31   25.33
   5  -1  -6  171.49    4.79
  -5  -1   6  169.96    4.84
  -5   1   6  162.46    4.67
   5   1  -6  164.92    4.76
   5   1  -5    2.76    0.78
  -5  -1   5    1.78    0.74
  -5   1   5    3.35    0.78
   5  -1  -4   38.58    2.02
  -5   1   4   37.94    1.90
  -5  -1   4   37.74    1.89
   5   1  -4   34.04    1.93
   5  -1  -3 1140.75   20.48
  -5  -1   3 1155.84   20.09
   5   1  -3 1135.48   20.45
  -5  -1   2 1182.64   20.54
   5  -1  -1  201.48    5.21
  -5  -1   1  198.74    4.74
   5   1  -1  202.45    5.27
   5  -1   0 2023.55   33.62
  -5  -1   0 1933.20   32.73
   5   1   0 2015.96   33.71
   5  -1   1    5.58    0.93
   5   1   1    4.42    0.70
   5  -1   1    3.28    1.16
   5   1   1    3.70    1.26
  -5  -1  -1    4.73    0.65
   5  -1   2 2607.46   42.95
   5   1   2 2645.23   42.48
   5   1   2 2550.40   45.19
   5  -1   3   10.00    1.06
   5   1   3    9.63    1.01
   5   1   3    9.56    1.69
   5  -1   3    7.73    1.51
   5  -1   4   21.46    1.47
   5   1   4   22.27    1.56
   5   1   4   22.21    2.52
   5  -1   4   19.93    2.32
   5   1   5 1036.03   22.28
   5   1   5 1053.68   19.27
   5  -1   5 1065.96   22.27
   5   1   5 1071.80   22.64
   5  -1   5 1055.95   22.19
   5   1   6  967.15   22.11
   5  -1   6 1034.45   21.98
   5   1   6 1043.74   19.39
   5  -1   6 1040.35   22.79
   5   1   6 1057.90   22.92
   5  -1   6 1018.08   22.29
   5   1   7   36.06    2.30
   5   1   7   35.90    3.31
   5  -1   7   37.05    3.28
   5   1   7   32.92    3.14
   5   1   8  236.93    6.90
   5   1   8  234.80    8.89
   5   1   9  719.76   15.41
   5   1   9  716.98   18.71
   5   1   9  665.99   15.83
   5   1   9  737.33   17.94
   5  -1   9  716.88   17.50
   5   1   9  787.04   18.45
   5   1   9  745.51   17.65
   5  -1   9  688.31   16.91
   5   1  10  162.27    7.24
   5  -1  10  150.21    6.80
   5  -1  10  186.30    7.49
   5   1  10  182.13    7.69
   5   1  10  146.41    6.78
   5  -1  10  150.20    6.61
   5   1  10  141.14    5.76
   5   1  10  150.20    5.52
   5   1  11  359.75   10.65
   5   1  11  329.47    9.73
   5   1  11  383.61   11.87
   5  -1  11  378.79   11.56
   5  -1  11  432.59   12.25
   5   1  11  434.33   12.73
   5   1  11  375.65   11.71
   5  -1  11  386.74   11.51
   5  -1  12   21.53    2.98
   5   1  12   25.94    3.39
   5  -1  12   20.80    2.71
   5  -1  12   15.90    2.71
   5   1  12   16.60    2.81
   5   1  12   18.53    2.35
   5  -1  13    1.87    1.54
   5  -1  13    1.69    1.91
   5   1  13    1.51    2.13
   5  -1  13    0.11    2.11
   5   1  13   -0.91    2.31
   5   1  13    1.65    1.35
   5  -1  14   67.59    4.26
   5   1  14   69.76    4.68
   5  -1  14   59.78    3.99
   5  -1  14   52.85    3.69
   5   1  14   56.97    3.93
   5   1  14   55.36    3.61
   5  -1  15  177.46    6.11
   5   1  15  185.24    6.40
   5  -1  16  592.76   12.58
   5   1  16  659.07   12.92
  -5  -2  21   35.79    1.98
  -5  -2  20   69.08    3.57
  -5   2  20   69.42    3.33
  -5  -2  20   71.63    3.14
  -5  -2  19  387.19   10.46
  -5   2  19  383.40    9.90
  -5   2  19  373.49   10.06
  -5  -2  19  382.91    9.60
  -5  -2  18   66.32    4.14
  -5   2  18   69.16    3.90
  -5   2  18   61.33    3.93
  -5  -2  18   67.04    3.75
  -5  -2  17  405.09   11.51
  -5  -2  17  392.11   10.21
  -5   2  17  376.28   11.30
  -5  -2  17  404.33   10.88
  -5  -2  16   80.26    4.78
  -5  -2  16   81.12    4.27
  -5  -2  15   65.28    3.86
  -5   2  15   65.36    3.52
  -5   2  15   73.49    4.70
  -5  -2  15   67.34    4.16
  -5   2  15   68.05    3.98
  -5  -2  15   74.93    4.51
  -5   2  14  349.13   10.21
  -5   2  14  380.92    9.99
  -5  -2  14  364.64   10.63
  -5   2  14  417.85   11.84
  -5  -2  14  399.95   10.56
  -5  -2  13  483.05   12.52
  -5   2  13  459.61   11.28
  -5  -2  12   66.22    3.81
  -5   2  12   63.10    3.23
  -5   2  12   68.02    3.76
  -5  -2  12   67.66    3.81
  -5   2  12   73.24    4.27
  -5   2  12   67.99    3.77
  -5  -2  11  630.12   14.22
  -5   2  11  651.52   14.18
  -5   2  10    2.96    1.15
  -5  -2  10    3.60    1.15
  -5   2  10    2.36    0.86
  -5   2   9    1.04    1.14
   5  -2  -9    3.62    0.90
  -5  -2   9    2.72    1.01
  -5   2   9    3.42    0.95
   5  -2  -8   38.60    2.20
  -5   2   8   39.69    2.29
  -5  -2   7  350.74    8.60
  -5   2   7  342.26    8.20
   5  -2  -6  314.31    7.51
  -5  -2   6  318.29    7.72
   5  -2  -5 3580.92   59.22
  -5  -2   5 3611.71   59.26
   5  -2  -4  920.52   16.79
  -5  -2   4  863.86   16.51
   5  -2  -3   76.94    3.03
  -5  -2   3   79.30    2.90
  -5  -2   2  637.68   12.23
   5  -2  -1 1052.25   18.97
  -5  -2   1 1019.88   18.33
   5  -2   0  109.09    3.71
  -5  -2   0  117.07    3.38
   5   2   1 3283.62   54.80
   5  -2   1 3186.58   54.09
   5   2   1 3209.35   51.62
   5  -2   1 3098.30   52.69
   5   2   2  260.34    7.88
   5  -2   2  247.79    7.36
   5   2   2  254.12    5.76
   5  -2   2  247.84    6.25
   5   2   3 1390.53   26.73
   5  -2   3 1292.49   25.73
   5   2   3 1350.44   23.35
   5  -2   3 1333.05   23.68
   5  -2   4  170.59    4.82
   5   2   4  187.99    7.06
   5  -2   4  166.64    6.38
   5   2   4  181.21    4.91
   5   2   5 1320.44   24.10
   5   2   5 1410.16   26.38
   5   2   5 1373.78   27.67
   5  -2   5 1369.35   27.00
   5  -2   5 1417.62   27.03
   5   2   6  294.57    7.34
   5   2   6  296.56    8.89
   5   2   6  302.71    9.96
   5  -2   6  266.97    9.10
   5   2   6  263.89    9.23
   5  -2   6  286.24    9.05
   5  -2   7  395.12   11.23
   5   2   7  347.79   11.17
   5   2   7  384.90   10.97
   5   2   7  355.36    8.84
   5   2   8  143.95    6.58
   5   2   8  146.33    6.64
   5  -2   8  149.85    6.32
   5   2   8  143.47    5.75
   5   2   8  138.14    4.99
   5   2   8  139.37    5.88
   5  -2   8  144.94    5.92
   5  -2   8  148.85    6.33
   5   2   9  864.09   19.44
   5  -2   9  904.64   20.19
   5   2   9  897.91   21.57
   5  -2   9  892.29   20.27
   5   2   9  909.18   20.91
   5   2   9  899.06   18.15
   5  -2   9  942.35   20.46
   5  -2   9  877.45   19.73
   5   2  10   49.58    3.59
   5  -2  10   49.42    3.70
   5   2  10   50.73    4.38
   5  -2  10   64.99    4.44
   5   2  10   53.10    4.33
   5  -2  10   49.86    3.67
   5   2  10   49.54    3.03
   5   2  10   56.95    4.15
   5   2  10   50.64    4.10
   5  -2  10   54.03    4.02
   5  -2  10   50.66    3.84
   5   2  11  247.81    9.40
   5  -2  11  223.03    8.05
   5   2  11  226.30    8.66
   5  -2  11  232.51    8.37
   5   2  11  220.00    6.97
   5   2  11  223.69    8.54
   5  -2  11  214.41    7.91
   5   2  11  210.70    7.53
   5  -2  12   87.80    4.70
   5   2  12   95.57    5.50
   5  -2  12   94.68    5.20
   5  -2  12  109.51    5.65
   5   2  12  109.53    6.18
   5  -2  12   97.51    5.09
   5   2  12   90.12    4.17
   5   2  12   90.65    4.93
   5   2  12   89.94    4.59
   5  -2  13  179.85    6.99
   5   2  13  192.20    7.91
   5  -2  13  155.81    6.42
   5   2  13  147.15    6.35
   5   2  13  153.74    6.73
   5  -2  13  154.87    6.36
   5  -2  14  112.25    5.05
   5   2  14  100.22    4.89
   5   2  14  108.85    5.05
   5  -2  14   96.65    4.58
   5  -2  15  159.72    6.07
   5  -2  15  270.55    6.68
   5   2  15  277.03    7.38
   5  -2  16    5.37    1.24
  -5  -3  21   22.23    1.57
  -5  -3  20   42.39    2.41
  -5  -3  20  149.21    4.62
  -5  -3  19  120.59    5.01
  -5  -3  19  116.95    4.19
  -5   3  18   16.04    2.22
  -5   3  18   17.11    2.14
  -5  -3  18   21.13    2.09
  -5  -3  18   22.29    2.11
  -5  -3  18   22.66    2.59
  -5   3  18   23.19    2.28
  -5   3  17   41.50    3.78
  -5  -3  17   54.11    3.37
  -5   3  17   46.24    3.54
  -5  -3  17   51.72    3.23
  -5  -3  17   56.40    3.94
  -5  -3  16  118.74    5.74
  -5  -3  16  110.90    4.96
  -5   3  16   79.45    5.64
  -5   3  16   90.26    5.12
  -5  -3  16  114.25    5.12
  -5   3  16  107.78    4.61
  -5  -3  15  900.77   19.32
  -5   3  15  899.69   19.14
  -5   3  15  919.96   19.44
  -5  -3  15  876.71   19.37
  -5  -3  15  912.10   20.42
  -5  -3  14  185.57    6.92
  -5   3  14  212.26    8.00
  -5  -3  14  198.64    7.53
  -5   3  14  190.53    6.91
  -5  -3  14  193.41    6.96
  -5   3  13    1.22    1.49
  -5  -3  13    0.53    1.15
  -5   3  13    1.80    1.17
  -5   3  13    0.39    1.13
  -5  -3  13   -1.00    1.46
  -5  -3  12  660.21   15.04
  -5   3  12  706.52   16.28
  -5   3  12  632.83   14.03
  -5   3  12  634.97   15.04
  -5   3  12  698.06   15.80
  -5   3  11   58.92    3.08
  -5   3  11   60.40    3.59
  -5   3  11   69.55    3.99
  -5   3  10 1303.41   24.08
  -5   3  10 1277.95   25.56
  -5   3   9  907.62   17.88
  -5   3   9  887.23   17.58
  -5   3   9  905.93   19.12
   5  -3  -8   33.33    2.17
  -5   3   8   29.64    2.59
  -5   3   8   36.03    2.25
  -5   3   7  221.74    7.20
  -5  -3   7  241.11    7.04
  -5  -3   6 1381.64   25.83
   5  -3  -6 1453.88   25.64
  -5  -3   5  182.01    5.53
   5  -3  -5  179.85    5.36
  -5  -3   4  181.89    5.34
   5  -3  -4  182.61    5.42
  -5  -3   3  806.71   15.68
   5  -3  -3  812.76   15.81
  -5  -3   2 1669.69   29.10
   5  -3  -1 1998.57   34.44
   5  -3   0  135.87    4.41
   5   3   0  138.96    5.23
   5  -3   0  141.19    4.88
   5  -3   1 1217.02   22.42
   5   3   1 1248.25   24.22
   5  -3   1 1265.67   23.53
   5   3   2  171.94    4.49
   5  -3   2  163.53    4.96
   5   3   2  178.26    6.41
   5  -3   2  159.89    5.73
   5   3   3    9.32    1.05
   5   3   3   10.17    1.45
   5   3   3    9.15    1.76
   5  -3   3    8.13    1.55
   5  -3   3    5.53    1.01
   5  -3   4 3611.27   59.92
   5   3   4 3517.33   63.24
   5  -3   4 3758.63   62.80
   5   3   4 3614.41   59.82
   5   3   4 3897.49   61.59
   5   3   4 3838.15   62.15
   5  -3   4 3881.54   62.70
   5   3   5  566.51   14.64
   5  -3   5  562.55   13.91
   5  -3   5  558.31   13.59
   5   3   5  564.27   11.78
   5   3   5  587.93   12.86
   5   3   5  589.52   13.61
   5   3   6   78.53    4.75
   5  -3   6   90.06    4.63
   5   3   6   82.73    3.47
   5   3   6   93.77    4.10
   5   3   6   86.02    4.50
   5   3   7   82.33    4.63
   5   3   7   82.89    3.61
   5   3   7   84.95    4.66
   5   3   7   80.57    4.30
   5  -3   7   90.39    4.91
   5   3   8  121.97    5.73
   5  -3   8  120.31    5.27
   5   3   8  110.70    5.85
   5   3   8  126.09    6.04
   5  -3   8  117.65    5.83
   5   3   8  129.01    5.60
   5   3   8  114.61    5.80
   5  -3   8  121.60    5.64
   5   3   8  119.93    4.60
   5  -3   8  133.86    6.17
   5  -3   9  383.08   10.69
   5   3   9  400.48   12.13
   5  -3   9  411.79   11.76
   5   3   9  398.56   11.52
   5   3   9  395.25   11.79
   5  -3   9  396.28   11.25
   5   3   9  387.07    9.71
   5  -3   9  399.61   11.72
   5  -3  10  548.87   13.29
   5   3  10  338.03   12.12
   5  -3  10  451.17   11.94
   5   3  10  430.36   13.37
   5   3  10  441.58   12.38
   5   3  10  438.17   12.68
   5  -3  10  463.08   12.33
   5   3  10  432.85   10.75
   5  -3  10  454.16   12.65
   5  -3  10  481.74   12.90
   5   3  11   95.27    5.06
   5   3  11   92.16    5.38
   5  -3  11   92.97    5.06
   5  -3  11  102.91    5.31
   5   3  11   90.21    5.55
   5  -3  11   93.36    4.77
   5   3  11   95.74    4.22
   5  -3  11   92.96    5.07
   5  -3  11   95.40    5.12
   5   3  12   68.71    4.23
   5   3  12   65.38    4.46
   5  -3  12   68.55    4.20
   5   3  12   81.76    5.22
   5  -3  12   77.92    4.27
   5   3  12   72.36    3.60
   5  -3  12   69.69    4.26
   5   3  12   67.28    4.42
   5  -3  13   -1.13    1.84
   5   3  13   -2.17    2.06
   5   3  13    1.66    1.39
   5   3  13    2.27    1.62
   5  -3  13    2.04    1.24
   5  -3  13    1.97    1.29
   5  -3  14   71.98    3.76
   5   3  14   83.83    4.35
   5   3  14   25.75    2.72
   5   3  15  485.66   12.16
   5  -3  15  477.97   11.41
  -5  -4  20  140.50    4.44
  -5  -4  19  127.48    4.82
  -5   4  18    8.76    1.68
  -5  -4  18    8.53    1.41
  -5  -4  18    9.07    1.74
  -5  -4  17  196.08    6.35
  -5   4  17  166.65    7.31
  -5  -4  17  202.36    7.26
  -5   4  17  169.32    6.32
  -5   4  17  199.31    6.23
  -5  -4  16  707.08   16.40
  -5  -4  16  701.41   15.32
  -5   4  16  689.94   15.23
  -5   4  16  597.74   17.34
  -5  -4  16  727.24   15.15
  -5   4  16  581.51   15.20
  -5   4  15   93.40    4.97
  -5  -4  15  109.61    4.82
  -5   4  15  106.29    5.03
  -5   4  15   98.51    6.36
  -5  -4  15  106.61    4.95
  -5  -4  15  106.28    5.41
  -5   4  15  104.27    4.83
  -5   4  14  131.11    5.83
  -5  -4  14  132.96    5.63
  -5   4  14  138.76    5.71
  -5   4  14  130.08    7.46
  -5  -4  14  124.95    5.86
  -5   4  13   10.55    2.02
  -5  -4  13    7.09    1.77
  -5   4  13   10.12    1.82
  -5   4  12  315.13    9.95
  -5   4  12  302.08    9.15
  -5   4  12  325.31    9.80
  -5  -4  12  309.78    9.40
  -5   4  11    1.18    1.49
  -5  -4  11    2.74    1.20
  -5   4  11    1.91    0.87
  -5   4  11    1.86    1.26
  -5   4  10  775.50   17.63
  -5   4  10  756.96   16.67
  -5   4  10  738.91   15.63
  -5   4   9  254.56    8.74
  -5   4   9  276.52    7.65
   5  -4  -8   44.02    2.66
   5  -4  -7  966.06   19.00
   5  -4  -6 2126.31   33.80
  -5   4   6 1623.75   34.08
   5  -4  -5  664.96   13.94
   5  -4  -4   17.87    1.71
   5   4  -3  457.58   10.85
   5  -4  -2  568.12   12.50
   5   4  -2  624.96   13.32
   5   4  -1  156.23    5.56
   5  -4  -1  146.86    4.86
   5   4  -1  157.38    5.42
   5   4  -1  155.09    5.40
   5  -4  -1  142.61    4.90
   5  -4   0 3200.86   54.35
   5   4   0 3358.23   55.71
   5   4   0 3331.54   55.35
   5   4   0 3167.67   55.41
   5  -4   0 3207.73   54.84
   5   4   1   13.17    1.76
   5  -4   1   13.00    1.57
   5  -4   1   14.62    1.47
   5   4   1   13.03    1.76
   5   4   2  149.03    5.48
   5  -4   2  146.53    5.42
   5   4   2  152.09    5.78
   5  -4   2  141.92    4.74
   5   4   3   88.08    4.20
   5   4   3   90.83    4.26
   5  -4   3   84.32    3.45
   5  -4   3   89.57    4.26
   5   4   4  127.51    5.59
   5   4   4  124.37    4.22
   5   4   4  133.34    5.28
   5  -4   4  128.30    4.30
   5  -4   4  129.38    5.37
   5   4   5   99.18    3.87
   5   4   5  110.28    4.77
   5   4   5  111.00    5.32
   5   4   5  103.82    4.91
   5   4   6  310.82    9.46
   5  -4   6  327.18   10.11
   5   4   6  286.59    7.81
   5   4   6  318.44    8.94
   5   4   6  299.94    9.27
   5   4   7  154.70    6.43
   5   4   7  138.07    5.02
   5   4   7  155.43    5.79
   5  -4   7  147.05    6.61
   5  -4   7  151.52    6.68
   5   4   8 1497.65   29.63
   5  -4   8 1420.19   28.13
   5  -4   8 1414.07   29.54
   5   4   8 1392.97   26.63
   5   4   8 1450.16   29.65
   5   4   9  429.67   12.64
   5  -4   9  428.01   12.42
   5   4   9  440.11   12.69
   5  -4   9  407.39   11.23
   5   4   9  423.49   10.41
   5  -4   9  440.89   12.51
   5  -4  10  165.78    6.20
   5   4  10  161.47    7.40
   5  -4  10  159.84    6.43
   5   4  10  173.09    7.31
   5   4  10  167.97    5.76
   5  -4  10  183.81    7.29
   5  -4  10  174.99    7.22
   5   4  11   17.60    2.64
   5  -4  11   22.79    2.62
   5   4  11   25.44    3.01
   5  -4  11   24.14    2.41
   5   4  11   25.87    2.21
   5  -4  11   28.67    2.94
   5  -4  11   21.76    2.65
   5   4  12   18.20    2.45
   5   4  12   28.30    2.23
   5  -4  12   25.41    2.62
   5  -4  12   26.21    2.40
   5   4  12   31.33    3.25
   5   4  12   27.41    2.94
   5  -4  13   58.40    3.31
   5   4  13   59.93    3.85
   5   4  13   64.39    4.23
   5   4  13   60.86    3.14
   5   4  14  441.92   11.68
   5   4  14  420.51   10.76
   5  -4  14  418.06   10.13
   5  -4  15    3.07    0.90
   5   4  15    3.30    1.37
  -5  -5  19    1.23    0.81
  -5  -5  18    0.64    0.94
  -5   5  18    2.17    1.07
  -5  -5  18    0.97    1.06
  -5  -5  17   53.47    3.03
  -5   5  17   50.96    3.67
  -5   5  17   53.76    3.08
  -5  -5  17   56.08    3.40
  -5  -5  16   24.09    2.33
  -5  -5  16   22.46    2.46
  -5   5  16   23.81    2.99
  -5   5  16   23.42    2.35
  -5   5  15    0.87    1.83
  -5  -5  15    0.68    1.33
  -5  -5  15    0.16    1.33
  -5   5  15    1.74    1.36
  -5   5  15    1.36    1.17
  -5   5  14  248.86    7.82
  -5   5  14  242.35    8.48
  -5  -5  14  221.10    7.88
  -5  -5  13  418.66   11.59
  -5   5  13  438.81   11.45
  -5   5  12  236.36    7.84
  -5   5  12  228.50    9.81
  -5   5  12  214.13    7.22
  -5   5  12  222.35    8.58
  -5   5  11  288.46    8.76
  -5   5  11  292.20   10.83
  -5   5  10  923.46   19.68
  -5   5  10  963.56   19.13
  -5   5  10  946.71   20.20
  -5   5   9   20.90    2.28
   5  -5  -9   18.54    1.97
  -5   5   9   17.61    2.07
  -5   5   9   18.99    2.52
  -5   5   8    2.19    1.35
   5  -5  -8    0.82    0.88
  -5   5   7  354.64   10.81
   5  -5  -7  412.04   10.11
  -5   5   6 1059.98   22.92
   5  -5  -6 1136.95   21.71
  -5   5   5   23.00    2.63
   5  -5  -5   28.60    2.29
  -5   5   4 1028.33   20.45
   5  -5  -4  993.04   19.22
   5   5  -3 1334.81   26.57
   5   5  -3 1471.31   27.36
   5   5  -2  192.32    6.64
   5   5  -2  171.63    6.34
   5  -5  -2  184.91    5.92
   5   5  -1   45.90    3.18
   5  -5  -1   53.07    2.91
   5  -5   0  301.90    7.90
   5   5   0  290.63    8.87
   5  -5   0  303.95    8.76
   5  -5   1  332.70    8.46
   5   5   1  334.34    9.69
   5  -5   1  332.96    9.37
   5   5   1  353.43    9.63
   5  -5   2  141.76    5.50
   5  -5   2  140.33    4.81
   5   5   2  129.28    5.61
   5   5   2  142.32    5.68
   5  -5   3 1404.40   25.59
   5   5   3 1400.02   27.43
   5   5   4 2634.51   46.76
   5   5   4 2546.40   46.55
   5  -5   4 2649.40   47.29
   5   5   4 2557.88   47.05
   5   5   5   42.17    3.32
   5   5   5   44.46    3.29
   5   5   5   39.26    3.50
   5   5   5   46.73    3.50
   5   5   6  269.22    9.08
   5   5   6  278.59    8.73
   5   5   6  272.67    8.95
   5   5   6  261.10    9.24
   5  -5   6  279.06    9.39
   5   5   7   79.10    4.26
   5   5   7   77.96    4.63
   5   5   7   70.32    4.74
   5   5   7   75.45    4.66
   5   5   8    3.55    1.79
   5   5   8    1.73    1.47
   5   5   8    6.50    1.56
   5   5   8    2.14    1.86
   5  -5   8    1.61    1.55
   5  -5   9  125.69    6.10
   5   5   9  116.47    5.95
   5   5   9  114.28    4.60
   5  -5   9  124.29    6.02
   5  -5  10  646.83   16.23
   5   5  10  613.68   16.40
   5   5  10  674.16   14.24
   5  -5  10  662.23   16.04
   5  -5  11  153.89    6.54
   5   5  11  163.85    7.01
   5   5  11  160.05    5.40
   5  -5  11  154.68    6.36
   5  -5  12   39.62    3.03
   5   5  12   47.29    3.67
   5   5  12   49.75    3.91
   5   5  13   68.52    3.98
   5   5  14   76.99    3.78
  -5  -6  17  817.13   16.35
  -5   6  17  823.90   16.78
  -5   6  16   29.92    2.46
  -5   6  16   30.70    2.91
  -5   6  15   11.54    1.85
  -5  -6  15   11.46    1.82
  -5  -6  14  162.20    5.99
  -5   6  14  158.81    6.66
  -5   6  13  335.77    9.41
  -5   6  13  325.10   11.35
  -5   6  12   27.19    2.59
  -5   6  12   19.81    2.33
  -5   6  12   23.74    3.21
  -5   6  11  249.35    8.02
  -5   6  11  234.81    7.82
  -5   6  11  247.07    9.63
  -5   6  10  185.13    6.82
  -5   6  10  144.25    7.01
  -5   6  10  163.84    6.50
  -5   6  10  195.68    8.29
  -5   6   9  508.46   12.82
  -5   6   9  487.26   12.65
  -5   6   9  499.77   14.36
  -5   6   8   70.74    4.13
  -5   6   8   69.58    4.59
   5  -6  -8   72.88    3.86
  -5   6   8   69.81    4.15
  -5   6   8   65.61    4.64
  -5   6   7  770.27   17.88
  -5   6   7  802.16   18.95
   5  -6  -7  803.33   17.36
  -5   6   7  821.07   18.26
  -5   6   7  846.64   19.47
  -5   6   6  545.95   13.72
  -5   6   6  558.75   14.47
   5  -6  -6  539.42   12.98
  -5   6   6  565.59   14.39
  -5   6   6  543.28   13.84
  -5   6   5   19.18    2.42
  -5   6   5   23.12    2.53
  -5   6   5   20.87    2.42
   5  -6  -5   20.29    2.13
  -5   6   5   24.18    2.74
   5  -6  -4  412.58   10.62
   5   6  -4  385.06   10.72
   5   6  -3 2257.83   41.59
  -5   6   3 2498.21   41.30
   5   6  -2  386.72   10.97
   5  -6  -2  377.23    9.97
   5  -6  -2  403.08   11.06
   5  -6  -1  823.47   18.06
   5  -6  -1  806.13   16.79
   5   6  -1  849.85   18.50
   5  -6   0  701.44   16.22
   5  -6   0  693.28   14.92
   5   6   0  664.70   16.48
   5  -6   1  844.07   18.38
   5   6   1  873.97   18.94
   5  -6   1  833.91   16.97
   5   6   2  450.73   11.91
   5   6   2  445.24   12.12
   5  -6   2  469.33   12.35
   5  -6   2  464.30   11.85
   5  -6   2  433.45   10.44
   5   6   2  424.94   12.23
   5   6   3   88.60    4.79
   5  -6   3   90.89    3.85
   5   6   3   86.57    4.89
   5   6   3   92.37    4.91
   5  -6   3  103.04    5.18
   5   6   3   87.14    4.81
   5   6   4  103.46    5.27
   5  -6   4  104.99    5.36
   5   6   4  102.00    5.32
   5   6   5   53.45    3.90
   5   6   5   47.45    3.86
   5   6   5   51.81    3.81
   5   6   5   44.52    3.56
   5  -6   5   51.71    3.85
   5   6   6   62.06    4.25
   5   6   6   59.89    4.02
   5  -6   6   69.49    4.41
   5   6   6   63.13    4.14
   5   6   6   59.98    4.36
   5   6   7 1728.57   34.65
   5   6   7 1787.86   34.03
   5  -6   7 1811.82   34.67
   5   6   7 1749.04   34.33
   5   6   7 1755.72   35.13
   5   6   8   27.63    3.08
   5   6   8   26.22    2.66
   5   6   8   26.91    2.89
   5   6   8   24.86    3.15
   5  -6   9  128.82    5.98
   5   6   9  115.73    5.78
   5   6   9  130.22    6.39
   5  -6  10  219.03    7.65
   5   6  10  218.41    8.39
   5   6  11   41.83    3.64
   5  -6  11   38.84    3.01
   5   6  11   43.18    3.65
   5   6  12  223.98    7.62
   5  -6  12  165.28    5.87
   5   6  13  395.37   10.37
   5   6  13  421.09   10.93
   5   6  14  200.85    6.04
   5   6  14  218.10    6.62
  -5  -7  17  104.89    3.46
  -5   7  16  118.61    4.56
  -5  -7  16  132.68    4.35
  -5  -7  15    8.55    1.46
  -5  -7  14   31.44    2.47
  -5   7  14   31.76    3.07
  -5   7  13  436.70   12.31
  -5  -7  13  447.90   10.77
  -5   7  12   24.89    2.95
  -5   7  12   26.55    2.54
  -5   7  11   96.90    4.61
  -5   7  11  100.78    5.62
  -5   7  11   97.32    4.90
  -5  -7  11   96.87    4.92
  -5   7  10    0.64    1.61
  -5   7  10    1.53    1.31
  -5   7  10   -0.50    1.45
  -5  -7  10    0.68    1.50
  -5   7  10    1.09    1.19
  -5   7   9  105.37    4.99
  -5   7   9  101.81    5.67
  -5   7   9   99.51    5.53
  -5  -7   9   98.63    5.70
  -5   7   9  102.40    5.22
  -5   7   8  962.19   21.86
  -5   7   8  962.56   20.91
  -5   7   8  942.89   21.30
  -5   7   7  796.57   19.14
  -5   7   7  824.54   18.78
  -5   7   7  820.67   19.13
  -5   7   6  293.94    9.51
  -5   7   6  299.99    9.72
  -5   7   6  285.55    9.35
  -5   7   5  194.00    7.34
  -5   7   5  171.69    7.00
  -5   7   5  171.95    7.08
  -5   7   4  153.83    6.69
  -5   7   4  157.80    6.68
   5  -7  -4  157.22    5.98
  -5  -7   4  149.21    5.83
  -5  -7   3  558.81   13.52
  -5   7   3  579.73   14.95
   5   7  -3  556.28   14.32
   5   7  -2  802.88   19.07
   5   7  -2  847.75   20.05
  -5  -7   2  840.18   18.01
   5  -7  -2  840.47   19.20
   5  -7  -2  846.80   18.00
  -5   7   2  863.00   19.68
  -5  -7   1  117.00    4.92
   5   7  -1  104.20    5.53
   5  -7  -1  127.30    5.01
   5   7  -1  114.58    5.85
   5  -7  -1  121.02    5.62
  -5   7   1  123.77    5.86
  -5  -7   0   15.68    1.87
   5  -7   0   15.92    1.80
   5   7   0   14.76    2.32
   5   7   0   18.22    2.53
   5  -7   1  741.91   16.90
   5   7   1  755.47   17.78
   5   7   2  470.07   12.28
   5   7   2  486.82   12.70
   5  -7   2  497.05   12.94
   5   7   2  481.13   13.23
   5   7   3  605.63   14.70
   5   7   3  586.55   14.70
   5  -7   3  617.51   15.15
   5   7   3  597.41   15.31
   5  -7   4    0.87    1.48
   5   7   4   -0.21    1.37
   5   7   4    0.53    1.42
   5   7   5  129.43    6.26
   5   7   5  130.92    6.11
   5   7   5  130.30    6.15
   5   7   5  139.69    6.22
   5  -7   5  137.52    6.21
   5  -7   6  344.32   10.48
   5   7   6  328.33   10.57
   5   7   6  340.82   10.47
   5   7   6  346.52   10.58
   5   7   6  332.46   10.57
   5  -7   7   18.67    2.54
   5   7   7   21.09    2.78
   5   7   7   17.68    2.38
   5   7   7   19.50    2.45
   5   7   7   17.37    2.58
   5   7   8  849.54   18.56
   5  -7   8  800.52   18.44
   5   7   8  823.83   19.17
   5   7   9   81.46    4.84
   5   7  10   16.30    2.46
   5   7  10   16.38    2.41
   5   7  11  652.95   14.69
   5   7  11  656.36   14.60
   5   7  12  234.05    7.38
   5   7  12  231.13    7.23
   5   7  13   78.22    3.65
   5   7  13   79.10    3.56
  -5  -8  16    4.33    0.79
  -5   8  15    2.83    0.95
  -5  -8  15    2.27    0.90
  -5  -8  14  268.19    7.08
  -5   8  14  269.95    7.81
  -5  -8  13    4.63    1.31
  -5   8  13    3.34    1.31
  -5   8  12  973.97   20.65
  -5  -8  12  982.23   19.34
  -5   8  12  975.97   20.68
  -5   8  12  946.53   19.82
  -5   8  11    5.54    1.61
  -5   8  11    7.22    1.75
  -5   8  11    6.22    1.66
  -5   8  10   33.67    2.99
  -5  -8  10   34.77    3.09
  -5   8  10   33.84    3.02
  -5   8   9  134.16    5.95
  -5   8   9  133.00    6.05
  -5  -8   9  129.18    6.24
  -5   8   8  101.76    4.78
  -5   8   8  100.00    5.10
  -5   8   8   95.91    5.24
  -5  -8   8   97.92    5.68
  -5   8   7  484.61   12.74
  -5  -8   7  468.95   14.01
  -5   8   7  453.88   12.24
  -5   8   7  476.77   13.26
   5   8  -6  304.07   10.82
  -5   8   6  332.48    9.94
  -5   8   6  319.96   10.51
  -5  -8   6  310.86   11.10
  -5   8   5   95.83    5.42
  -5   8   5  103.67    5.11
  -5   8   5   94.45    4.96
  -5   8   4 1032.68   22.36
  -5   8   4 1039.65   23.01
   5   8  -3  298.78    9.17
  -5   8   3  276.57    9.50
  -5   8   3  274.47    9.18
   5   8  -2  324.66    9.88
  -5   8   2  301.30    9.69
   5   8  -1  463.42   12.94
  -5   8   1  482.92   12.92
   5   8   0    0.51    1.50
  -5   8   0    1.22    1.41
   5   8   0    0.48    1.38
   5   8   1  206.25    8.35
   5   8   1  236.63    8.81
   5   8   1  243.78    7.77
  -5   8  -1  265.11    8.81
  -5  -8  -1  219.78    8.72
   5   8   2 1179.37   23.14
  -5  -8  -2 1107.36   24.52
   5  -8   2 1205.84   23.67
   5   8   2 1118.15   24.37
   5  -8   3   54.87    3.75
   5   8   3   50.00    3.49
   5   8   3   49.59    3.41
   5   8   3   47.94    3.97
   5   8   4  106.42    5.72
   5   8   4   99.01    5.26
   5   8   4   98.49    4.85
   5   8   4  104.77    5.10
   5  -8   4  111.74    5.36
   5   8   5  185.68    7.24
   5   8   5  208.82    7.35
   5   8   5  193.07    7.07
   5  -8   5  200.09    7.33
   5   8   6   35.23    3.03
   5  -8   6   36.74    3.10
   5   8   6   39.11    3.37
   5   8   7  537.49   13.35
   5  -8   7  538.07   13.27
   5   8   7  523.45   13.60
   5   8   8  214.21    7.36
   5  -8   8  215.36    7.12
   5   8   8  205.64    7.18
   5  -8   9   34.10    2.68
   5   8   9   35.95    2.87
   5   8   9   41.56    3.07
   5   8  10  120.69    4.90
   5   8  10  119.10    4.88
   5   8  11   28.46    2.28
   5   8  11   26.06    2.23
   5   8  12  581.50   12.18
   5   8  12  638.64   12.52
  -5  -9  14   90.48    2.83
  -5  -9  13    1.54    0.75
  -5  -9  12    5.46    1.05
  -5   9  12    5.58    1.20
   5   9 -12    7.38    1.47
  -5   9  11   91.96    4.17
  -5   9  11   95.84    4.18
  -5  -9  11   88.12    3.61
  -5   9  10   16.17    1.99
  -5   9  10   13.47    1.93
   5   9 -10   19.08    2.34
  -5  -9   9  163.38    6.28
  -5   9   9  175.22    6.14
   5   9  -9  169.71    6.82
   5   9  -8 1022.50   22.08
  -5  -9   8 1004.13   21.43
  -5   9   7  139.14    6.13
  -5  -9   7  138.91    6.39
  -5   9   6  163.08    6.81
  -5  -9   6  167.13    7.29
  -5   9   5  696.52   16.93
   5   9  -5  701.65   17.66
   5   9  -4    0.89    1.39
  -5   9   4    1.11    1.61
  -5  -9   4    2.63    1.92
   5   9  -3   24.53    3.06
  -5   9   3   31.55    2.80
  -5  -9   3   26.53    3.24
  -5   9   3   30.31    3.08
  -5   9   2  794.87   17.72
  -5   9   2  815.90   18.72
   5   9  -2  866.08   18.19
   5   9  -2  715.24   18.66
  -5  -9   2  766.96   19.01
  -5   9   1  221.60    8.05
  -5   9   1  230.38    7.70
   5   9  -1  223.73    7.86
  -5  -9   1  213.12    8.30
  -5  -9   0   48.16    3.82
   5   9   0   44.26    3.70
  -5   9   0   44.77    3.34
   5   9   0   45.81    3.56
  -5  -9  -1  151.77    6.57
   5   9   1  159.10    6.69
  -5   9  -1  154.12    6.18
  -5  -9  -2  258.62    8.64
   5   9   2  254.31    8.89
  -5   9  -2  268.25    8.43
   5   9   3    0.89    1.33
   5  -9   3    0.98    1.18
  -5   9  -3   -0.18    1.27
   5  -9   4   85.54    4.21
  -5   9  -4   85.84    4.33
   5  -9   5  184.44    6.33
   5   9   5  168.47    6.77
   5  -9   6  289.88    8.22
   5   9   6  288.11    7.88
   5  -9   7   18.58    1.98
   5   9   7   15.93    1.79
   5  -9   8  396.98    9.43
   5   9   8  386.30    9.30
   5  -9   9  127.29    4.48
   5   9   9  180.07    5.02
   5   9  10   59.16    2.50
  -5   9 -10   65.86    2.70
   5  10 -10  100.57    4.11
  -5  10  10   86.11    3.62
   5  10  -9   33.72    2.58
  -5  10   9   30.22    2.34
  -5  10   8    0.65    1.14
  -5 -10   8    0.90    1.16
  -5 -10   7   26.60    2.52
   5  10  -7   28.37    2.64
  -5  10   7   24.44    2.38
  -5 -10   6    0.69    1.43
  -5  10   6    1.51    1.31
   5  10  -6    2.32    1.36
  -5  10   5  685.12   15.95
   5  10  -5  740.95   16.64
  -5 -10   4  140.50    5.98
   5  10  -4  146.06    6.13
  -5  10   4  135.51    5.70
  -5 -10   3    4.35    1.64
  -5  10   3    4.21    1.55
   5  10  -3    4.89    1.54
  -5 -10   2  151.84    6.22
   5  10  -2  163.56    6.49
  -5  10   2  155.34    6.13
   5  10  -1   13.08    1.99
  -5  10   1   13.15    2.01
  -5 -10   1   14.58    2.15
  -5  10   0  160.49    6.13
   5  10   0  174.67    6.18
   5  10   0  163.90    6.28
  -5 -10   0  159.28    6.11
  -5  10  -1  105.30    4.79
  -5 -10  -1  109.69    4.72
   5  10   1  114.85    4.96
  -5  10  -2  420.90   10.74
  -5 -10  -2  406.98   10.17
   5  10   3  317.76    9.08
   5 -10   4  112.48    4.05
   5  10   4  129.16    5.18
   5 -10   5  179.59    5.24
  -5  10  -8   52.77    2.28
  -5  11   8   25.40    1.66
  -5 -11   8   23.96    1.52
  -5  11   7  364.00    8.33
  -5 -11   7  361.95    8.10
  -5  11   6  191.80    5.49
  -5 -11   6  181.07    5.31
  -5  11   5   59.01    2.92
  -5 -11   5   53.83    2.80
  -5  11   4   41.52    2.51
  -5 -11   4   38.40    2.44
  -5  11   3   35.27    2.37
  -5 -11   3   34.71    2.33
  -5  11   2    8.61    1.37
  -5 -11   2    9.17    1.41
  -5  11   1  640.56   13.31
  -5 -11   1  614.63   12.85
  -5 -11   0  103.53    3.69
  -5 -11  -1   44.15    2.15
  -5  11  -3  132.28    4.17
  -5  11  -4   88.49    3.14
  -5  11  -5  143.03    3.89
  -6   0  21    0.43    0.80
  -6   0  20    0.61    0.85
  -6   0  20    0.66    1.01
  -6   0  19   -0.32    1.09
  -6   0  18    5.21    1.64
  -6   0  16  515.71   13.76
  -6   0  15   -0.33    1.61
  -6   0  14  102.80    5.26
  -6   0  13    0.51    0.87
  -6   0  13    0.89    1.43
  -6   0  13    0.62    1.25
  -6   0  12   20.43    2.15
  -6   0  12   23.88    2.37
  -6   0  12   23.58    2.49
  -6   0  11    0.07    0.88
  -6   0  10   49.10    2.92
   6   0 -10   49.31    2.76
  -6   0   9    0.84    0.88
   6   0  -9    7.47    1.21
   6   0  -8 2397.94   41.12
  -6   0   7    0.93    0.77
   6   0  -7    0.38    0.76
  -6   0   6 1528.22   27.43
   6   0  -6 1580.34   27.68
  -6   0   5    0.09    0.63
   6   0  -5    0.36    0.69
  -6   0   4  901.92   17.10
   6   0  -4  947.53   17.67
  -6   0   3   -0.16    0.60
  -6   0   2  362.50    7.94
   6   0  -2  375.31    8.60
  -6   0   1   -0.04    0.55
   6   0  -1    0.55    0.72
  -6   0   0  132.80    3.71
   6   0   0  122.33    4.22
   6   0   1    0.83    0.75
   6   0   1   -0.34    1.06
   6   0   2 6147.47  101.14
   6   0   2 6101.44   98.55
   6   0   2 5984.86  100.20
   6   0   3    0.10    1.20
   6   0   3    1.12    1.05
   6   0   3    0.36    1.11
   6   0   4   28.94    2.77
   6   0   4   30.27    3.08
   6   0   4   30.93    2.87
   6   0   4   33.59    3.11
   6   0   5    3.94    1.60
   6   0   5    0.11    1.31
   6   0   5    2.23    1.42
   6   0   6  681.47   17.00
   6   0   6  705.96   17.35
   6   0   7    0.57    1.75
   6   0   7    0.13    1.36
   6   0   7    0.11    1.32
   6   0   7   -0.37    1.73
   6   0   8 2294.53   45.38
   6   0   8 2378.04   46.14
   6   0   9    0.12    1.55
   6   0   9    1.31    1.95
   6   0   9    0.13    1.75
   6   0  10   30.22    3.59
   6   0  10   29.64    3.21
   6   0  10   24.51    3.09
   6   0  11    0.83    1.51
   6   0  11    0.73    1.60
   6   0  12    7.56    1.98
   6   0  12    4.52    2.08
   6   0  13   -1.58    2.30
   6   0  14  232.82    7.33
   6   0  15   77.82    3.64
  -6   1  21   81.48    3.26
  -6  -1  21   73.09    3.04
  -6  -1  20   85.52    3.89
  -6   1  20   90.71    3.86
  -6   1  20   86.55    3.77
  -6  -1  20   91.83    3.71
  -6  -1  19   50.02    3.30
  -6   1  19   53.08    3.27
  -6   1  19   47.62    3.14
  -6  -1  19   51.11    3.11
  -6   1  18  570.07   13.51
  -6  -1  18  535.03   13.51
  -6   1  18  538.81   13.63
  -6  -1  18  544.80   13.31
  -6  -1  17   74.15    4.41
  -6  -1  16  289.83    9.50
  -6   1  16  322.80   10.15
  -6  -1  15    3.48    1.26
  -6  -1  15    3.15    1.69
  -6   1  15    3.42    1.71
  -6   1  14   21.34    2.47
  -6  -1  14   19.78    2.14
  -6   1  14   20.65    2.77
  -6  -1  14   19.28    2.52
  -6   1  13  249.18    8.04
  -6   1  13  255.45    8.64
  -6  -1  13  245.09    8.21
  -6   1  13  239.82    7.45
  -6  -1  13  237.65    7.84
  -6  -1  12 2978.54   50.42
  -6   1  12 2832.81   50.48
  -6   1  12 2980.63   51.26
  -6  -1  12 2909.34   50.62
  -6  -1  12 2865.94   50.34
  -6   1  11  510.16   11.77
  -6   1  11  512.13   11.90
  -6  -1  11  487.17   12.08
  -6   1  10  800.64   16.50
   6  -1 -10  786.16   16.04
  -6   1  10  810.43   16.59
  -6  -1  10  812.59   16.96
   6  -1  -9   17.36    1.63
  -6   1   9   11.46    1.67
  -6   1   9   14.87    1.61
   6  -1  -8  577.30   12.15
  -6   1   8  558.34   12.40
  -6  -1   8  553.95   12.41
   6  -1  -7  111.94    4.07
  -6   1   7  107.09    3.99
  -6  -1   7  103.68    4.07
   6  -1  -6  360.74    8.55
   6   1  -6  356.08    8.54
  -6   1   6  341.75    8.27
  -6  -1   6  349.10    8.38
   6   1  -5  188.51    5.47
   6  -1  -5  174.28    5.34
  -6  -1   5  174.78    5.17
  -6   1   5  171.96    5.06
   6   1  -4 1886.30   32.85
   6  -1  -4 1909.59   32.91
  -6  -1   4 1872.60   32.39
  -6   1   4 1864.34   32.33
   6   1  -3    8.52    1.24
  -6   1   3    8.28    1.04
   6  -1  -2 4403.40   73.79
  -6   1   2 4628.59   73.15
  -6  -1   2 4456.78   73.03
  -6   1   1  919.06   16.82
   6   1  -1  938.01   17.71
   6  -1  -1  964.36   17.74
  -6   1   0  332.09    7.27
   6  -1   0  333.32    7.99
  -6  -1   0  323.73    7.15
   6  -1   1  208.34    7.02
  -6   1  -1  203.67    5.14
   6  -1   1  212.17    5.91
   6   1   2  597.12   14.56
   6  -1   2  557.98   14.02
   6  -1   2  607.64   12.44
   6   1   2  583.67   13.92
   6  -1   2  597.01   13.65
   6   1   2  605.88   13.56
   6  -1   3   12.35    1.94
   6   1   3    1.57    1.09
   6  -1   3    0.42    0.63
   6   1   3    0.44    1.29
   6  -1   3    0.30    1.23
   6  -1   3    8.25    1.57
   6   1   3   10.72    1.82
   6  -1   4 1564.52   30.38
   6   1   4 1539.52   30.76
   6  -1   4 1625.33   31.17
   6   1   4 1450.08   31.04
   6   1   4 1669.52   30.57
   6  -1   4 1615.79   31.47
   6   1   4 1571.69   31.75
   6  -1   4 1568.04   31.18
   6  -1   5    8.83    2.06
   6   1   5    8.15    1.75
   6   1   5    7.19    1.18
   6   1   5    4.40    1.81
   6  -1   5    5.79    1.80
   6   1   5    6.49    1.91
   6  -1   5    8.02    2.02
   6   1   6   12.69    2.26
   6  -1   6   11.25    2.41
   6   1   6   13.00    2.31
   6  -1   6   11.16    2.22
   6   1   6   13.98    1.58
   6  -1   6   11.21    2.10
   6   1   7  720.08   16.24
   6   1   7  750.77   18.76
   6  -1   7  781.39   18.46
   6   1   7  714.23   15.91
   6  -1   7  724.72   17.03
   6   1   7  767.67   17.57
   6   1   8  301.69   10.37
   6  -1   8  305.58   10.07
   6   1   8  319.20   10.83
   6  -1   8  288.86    9.52
   6   1   8  277.65    8.63
   6   1   8  292.94    9.78
   6   1   8  300.47   11.01
   6   1   9    1.69    1.78
   6  -1   9    2.54    1.80
   6   1   9    2.26    1.76
   6  -1   9    3.82    1.68
   6  -1   9    1.38    1.90
   6   1   9    1.22    2.14
   6   1   9    2.40    1.26
   6   1   9    1.26    1.91
   6  -1  10   40.81    3.52
   6   1  10   43.25    3.78
   6   1  10   43.12    3.88
   6  -1  10   36.93    3.48
   6   1  10   37.92    2.88
   6   1  11   50.39    3.49
   6   1  11   58.23    4.29
   6  -1  11   54.37    4.01
   6  -1  11   55.57    4.01
   6  -1  12 1111.04   23.11
   6   1  12 1129.32   23.59
   6  -1  12 1078.78   22.96
   6  -1  13   97.29    4.86
   6   1  13   94.26    5.00
   6  -1  13   95.64    4.85
   6  -1  14  293.89    8.28
   6   1  14  302.02    8.58
   6  -1  15  142.36    4.92
   6   1  15  155.96    5.17
  -6  -2  21  141.18    4.25
  -6  -2  20   45.63    2.76
  -6  -2  19    0.55    1.24
  -6   2  19    0.84    1.12
  -6   2  19    1.83    1.16
  -6  -2  19    0.26    0.91
  -6   2  18   87.94    4.90
  -6  -2  18   99.59    4.85
  -6   2  18   91.36    4.66
  -6  -2  18   97.64    4.45
  -6   2  17  177.88    7.10
  -6  -2  17  194.45    6.84
  -6  -2  17  192.02    7.13
  -6   2  16    1.90    1.67
  -6  -2  16    0.39    1.46
  -6  -2  16    1.58    1.09
  -6  -2  16    2.08    1.47
  -6  -2  15  146.74    5.72
  -6  -2  15  141.87    6.11
  -6   2  14    2.97    1.70
  -6  -2  14    3.72    1.63
  -6   2  13    3.58    1.61
  -6  -2  13    4.28    1.54
  -6   2  13    3.67    1.29
  -6   2  12  173.49    6.79
  -6  -2  12  154.44    6.03
  -6   2  12  163.47    6.29
  -6  -2  12  159.47    6.30
  -6   2  12  162.71    5.77
  -6   2  12  170.72    6.20
  -6  -2  11  878.45   18.50
  -6   2  11  919.88   19.38
  -6   2  11  869.82   18.80
  -6   2  11  905.28   18.86
  -6  -2  11  881.78   18.88
  -6   2  11  871.48   18.05
  -6  -2  10  493.08   11.98
  -6   2  10  463.24   11.26
   6  -2 -10  495.81   11.18
  -6   2  10  500.53   12.02
   6  -2  -9  366.91    9.00
  -6   2   9  350.86    9.06
  -6   2   9  353.58    9.55
   6  -2  -8  918.94   17.69
  -6  -2   8  890.22   18.02
  -6   2   8  898.88   17.63
  -6  -2   7   85.75    3.78
   6  -2  -7   95.33    3.81
  -6  -2   6  636.65   13.43
  -6   2   6  636.37   13.29
   6  -2  -6  654.96   13.56
  -6  -2   5 1573.29   28.75
  -6   2   5 1662.07   28.84
   6  -2  -5 1642.12   29.12
  -6  -2   4  611.97   12.36
   6  -2  -4  578.68   12.67
  -6  -2   3  323.55    7.68
  -6  -2   2   36.93    2.07
   6  -2  -2   36.18    2.31
  -6  -2   1  161.44    4.60
   6  -2  -1  161.52    5.14
   6   2   0  600.10   14.26
   6  -2   0  581.12   12.45
   6  -2   1  457.56   11.44
   6   2   1  475.93   12.23
   6   2   1  461.70   11.60
   6  -2   1  432.95   10.12
   6   2   2  232.92    8.10
   6  -2   2  223.78    7.50
   6  -2   2  208.13    7.34
   6   2   2  222.62    6.96
   6  -2   2  225.40    7.07
   6   2   2  212.50    7.36
   6  -2   2  210.05    6.17
   6   2   3 1267.27   27.77
   6  -2   3 1396.15   27.45
   6   2   3 1499.58   26.97
   6  -2   3 1350.01   24.95
   6   2   3 1306.08   27.33
   6  -2   3 1376.92   26.86
   6   2   3 1468.09   28.86
   6  -2   3 1387.59   27.62
   6   2   4   15.52    2.07
   6  -2   4   21.17    2.46
   6   2   4   14.23    2.35
   6   2   4   17.90    2.60
   6  -2   4   17.91    2.35
   6   2   4   17.77    1.52
   6  -2   4   19.04    2.26
   6   2   4   15.06    2.23
   6   2   5   28.05    1.97
   6   2   5   27.00    3.11
   6  -2   5   27.67    2.90
   6   2   5   26.42    3.11
   6  -2   5   28.21    2.91
   6   2   6 1044.46   20.16
   6  -2   6 1101.29   23.01
   6   2   6 1026.87   24.11
   6  -2   6 1055.12   23.44
   6   2   6 1003.50   23.63
   6  -2   6 1087.75   23.18
   6   2   7  358.12   11.32
   6  -2   7  327.59   10.40
   6   2   7  346.70   10.03
   6   2   7  361.85   11.24
   6   2   7  335.98    8.78
   6  -2   7  349.62   11.03
   6   2   7  324.37   11.27
   6   2   7  330.95    9.51
   6  -2   7  333.39    9.81
   6   2   8  940.76   20.51
   6  -2   8  996.13   21.53
   6   2   8  995.54   23.14
   6   2   8  998.86   19.38
   6  -2   8  991.60   21.18
   6   2   8  953.97   20.98
   6   2   8  991.76   22.65
   6  -2   8  998.60   21.97
   6  -2   9  712.68   16.82
   6   2   9  675.56   18.50
   6   2   9  729.73   18.02
   6  -2   9  713.40   17.29
   6   2   9  706.99   16.52
   6  -2  10    0.62    1.33
   6   2  10   -0.26    1.73
   6  -2  10    1.47    1.49
   6   2  10    1.22    1.39
   6  -2  11   12.53    2.12
   6   2  11   12.86    2.06
   6  -2  11   12.76    2.25
   6   2  11   16.10    2.65
   6   2  11   12.93    1.95
   6   2  12   23.04    2.52
   6  -2  12   22.73    2.73
   6   2  12   23.14    2.99
   6  -2  12   27.53    2.71
   6   2  13   90.33    4.43
   6  -2  13   84.98    4.30
   6   2  13   87.98    4.68
   6  -2  13   91.53    4.41
   6  -2  14   51.40    2.97
   6   2  14   54.15    3.27
   6  -2  15  328.12    7.52
   6   2  15  335.34    8.06
  -6  -3  20   72.34    3.03
  -6  -3  20   21.76    1.61
  -6  -3  19   28.82    2.40
  -6   3  19   22.76    1.99
  -6  -3  18   17.82    2.20
  -6   3  18   12.38    2.04
  -6   3  18   12.31    1.82
  -6  -3  18   17.42    1.86
  -6  -3  17  245.16    8.10
  -6   3  17  205.39    8.62
  -6  -3  17  240.73    7.15
  -6   3  17  203.19    7.53
  -6  -3  17  260.92    7.64
  -6   3  16  158.38    5.62
  -6  -3  16  163.31    6.61
  -6  -3  16  155.67    5.81
  -6  -3  15  478.20   12.32
  -6   3  15  515.09   13.45
  -6   3  15  474.54   11.94
  -6   3  15  483.23   12.40
  -6  -3  15  467.91   12.69
  -6  -3  15  471.64   11.99
  -6   3  14  525.48   13.29
  -6   3  14  554.45   14.38
  -6  -3  14  504.52   13.09
  -6  -3  14  538.19   13.66
  -6  -3  13  146.91    5.93
  -6   3  13  151.33    6.59
  -6   3  13  146.67    6.13
  -6   3  13  140.16    5.97
  -6   3  12   12.45    1.64
  -6  -3  12   13.50    1.93
  -6   3  12   13.22    2.19
  -6   3  12   12.60    2.00
  -6   3  12   12.87    2.03
  -6  -3  11  227.19    7.30
  -6   3  11  250.19    8.19
  -6   3  11  233.45    7.96
  -6   3  11  231.18    7.08
  -6   3  10  221.34    7.65
  -6   3  10  223.86    6.87
   6  -3 -10  222.30    6.70
   6  -3  -9   65.21    3.35
  -6   3   9   62.63    3.91
  -6   3   9   65.66    3.38
  -6  -3   9   68.39    3.81
   6  -3  -8   91.54    3.96
  -6   3   8   85.96    3.80
  -6   3   8   78.22    4.32
  -6  -3   8   85.24    4.10
   6  -3  -7 1296.78   23.31
  -6  -3   7 1216.62   23.35
   6   3  -7 1233.41   23.11
   6  -3  -6 1690.50   30.65
  -6  -3   6 1664.59   30.60
   6   3  -6 1719.87   30.67
   6  -3  -5   22.67    1.96
  -6  -3   5   20.67    1.85
   6   3  -5   26.96    2.14
   6  -3  -4  116.88    4.52
  -6  -3   4  118.54    4.35
   6   3  -4  120.22    4.58
  -6  -3   3   53.80    2.74
   6   3  -3   50.77    2.89
   6  -3  -2  425.43   10.02
  -6  -3   2  419.98    9.67
   6   3  -2  414.18   10.14
   6   3  -1 1569.48   29.08
   6  -3  -1 1597.63   28.73
   6   3   0 3221.22   53.24
   6   3   0 3194.07   54.70
   6  -3   0 3224.15   53.66
   6  -3   1   35.63    2.35
   6  -3   1   32.59    2.54
   6   3   1   39.21    3.05
   6   3   1   39.31    2.74
   6   3   1   35.99    3.10
   6  -3   1   33.44    2.71
   6  -3   2  273.70    7.40
   6   3   2  285.43    9.33
   6  -3   2  279.48    8.66
   6  -3   2  281.36    8.23
   6   3   2  253.71    8.54
   6   3   3    3.67    1.51
   6  -3   3    2.23    1.23
   6  -3   3    1.07    0.76
   6   3   3    3.21    1.50
   6  -3   3    0.50    1.04
   6  -3   3    2.16    1.20
   6   3   3    3.10    1.34
   6   3   4    0.13    1.45
   6  -3   4    0.20    1.11
   6   3   4    1.14    1.40
   6  -3   4    2.14    1.20
   6   3   5  769.34   16.96
   6   3   5  803.27   17.87
   6  -3   5  817.86   18.43
   6   3   5  724.99   18.79
   6  -3   5  767.02   18.21
   6  -3   5  834.87   18.26
   6   3   6  432.05   12.04
   6  -3   6  429.36   12.33
   6   3   6  416.36   11.17
   6  -3   6  418.39   11.92
   6   3   6  433.93   12.00
   6   3   6  418.47   12.37
   6   3   7  406.81   11.27
   6   3   7  426.39   12.32
   6   3   7  420.50   11.95
   6   3   7  401.40   12.26
   6  -3   7  401.69   11.55
   6  -3   7  426.12   12.38
   6   3   8  234.35    8.20
   6   3   8  247.30    9.36
   6   3   8  251.14    8.75
   6  -3   8  266.78    9.26
   6   3   8  239.86    8.96
   6  -3   8  253.77    8.64
   6   3   9  234.25    8.39
   6   3   9  223.03    6.72
   6   3   9  239.41    8.85
   6  -3   9  241.00    8.30
   6  -3   9  225.83    7.73
   6   3   9  230.86    9.20
   6   3  10  793.97   18.24
   6   3  10  808.71   16.44
   6  -3  10  788.10   17.62
   6   3  10  805.54   19.02
   6  -3  10  829.85   18.35
   6  -3  11   84.48    4.32
   6   3  11   76.01    4.76
   6  -3  11   73.42    4.35
   6   3  11   79.85    4.45
   6   3  12   74.43    4.27
   6  -3  12   73.26    3.86
   6  -3  12   72.27    4.01
   6   3  12   73.15    4.39
   6   3  12   74.31    4.01
   6   3  13  329.32    9.23
   6  -3  13  332.85    8.69
   6  -3  13  361.03    8.99
   6   3  13  339.42    9.55
   6   3  14  485.68   10.50
   6   3  14  447.18   11.04
  -6  -4  20  153.90    4.32
  -6  -4  19   83.67    3.58
  -6  -4  18   96.91    3.81
  -6  -4  18   97.99    4.30
  -6   4  17    1.77    1.50
  -6  -4  17    5.10    1.34
  -6  -4  17    2.39    1.35
  -6  -4  16  656.73   15.42
  -6   4  16  668.15   14.68
  -6   4  16  608.86   14.91
  -6   4  16  626.36   17.28
  -6  -4  16  680.34   14.69
  -6  -4  15   54.31    3.42
  -6  -4  15   51.11    3.30
  -6   4  15   55.58    3.60
  -6   4  15   53.13    3.54
  -6   4  15   50.96    4.72
  -6  -4  15   52.87    3.64
  -6  -4  14   21.39    2.51
  -6  -4  14   25.02    2.46
  -6   4  14   26.16    2.75
  -6   4  14   22.84    2.48
  -6  -4  13   -0.19    1.10
  -6   4  13   -0.10    1.26
  -6   4  13   -0.31    1.35
  -6   4  13    0.11    1.27
  -6   4  12    6.13    1.63
  -6   4  12    6.87    1.74
  -6   4  12    5.26    1.69
  -6   4  11  141.70    5.44
  -6   4  11  160.06    6.27
  -6   4  11  139.65    6.39
  -6   4  11  146.67    6.06
  -6   4  10 2735.97   50.89
  -6   4  10 2862.62   49.08
  -6   4  10 2851.13   50.25
  -6   4   9   13.08    1.98
   6  -4  -9   16.26    1.86
  -6   4   9   15.37    2.33
  -6   4   9   13.97    1.76
   6  -4  -8    1.30    0.93
  -6   4   8    2.27    1.54
   6  -4  -7   15.89    1.85
   6  -4  -6  147.08    5.38
  -6   4   6  136.85    6.05
   6   4  -6  145.02    5.58
   6   4  -5  767.82   16.37
   6  -4  -5  736.38   15.85
   6   4  -5  734.90   15.94
   6   4  -4 2055.12   36.84
   6  -4  -4 2017.20   36.31
   6   4  -3   10.70    1.61
   6   4  -2  103.81    4.60
   6  -4  -2  103.14    4.33
   6  -4  -1    2.06    1.02
   6   4  -1    2.86    1.29
   6   4  -1    2.15    1.16
   6  -4  -1    2.87    1.02
   6  -4   0  799.79   16.52
   6   4   0  807.56   17.31
   6   4   0  796.79   17.54
   6   4   0  819.80   17.54
   6  -4   0  785.87   17.13
   6   4   1   58.62    3.60
   6  -4   1   53.22    3.00
   6   4   1   51.39    3.48
   6   4   1   58.55    3.50
   6  -4   1   52.69    3.39
   6   4   2   15.00    2.25
   6  -4   2   17.25    2.09
   6  -4   2   17.79    1.80
   6   4   2   20.10    2.38
   6   4   3  202.23    7.95
   6   4   3  223.92    7.40
   6  -4   3  196.80    7.32
   6  -4   3  212.57    6.31
   6   4   4 2325.04   41.11
   6  -4   4 2192.72   41.54
   6   4   4 2208.52   41.46
   6  -4   4 2336.11   42.44
   6   4   4 2214.23   42.28
   6   4   5    4.42    1.60
   6  -4   5    6.05    1.91
   6   4   5    4.62    1.76
   6  -4   6  891.57   19.71
   6   4   6  948.24   20.80
   6  -4   7   -0.38    1.30
   6  -4   7    1.09    1.61
   6   4   7    1.43    1.50
   6   4   7    1.33    1.73
   6   4   8  200.76    8.11
   6  -4   8  189.34    7.06
   6   4   8  194.09    7.56
   6  -4   8  200.93    7.98
   6   4   8  204.71    8.11
   6   4   9   97.37    5.48
   6  -4   9   99.88    5.47
   6   4   9  103.07    5.25
   6  -4   9  102.73    4.91
   6   4   9   97.06    5.66
   6   4  10  326.73   10.21
   6   4  10  304.98    9.65
   6  -4  10  327.48    9.36
   6   4  10  306.07   10.76
   6   4  11   84.29    4.67
   6   4  11   76.55    4.36
   6  -4  12   19.29    1.84
   6   4  12   19.87    2.32
   6   4  12   23.56    2.69
   6   4  13    0.28    1.12
   6   4  13    0.58    1.34
   6   4  14  312.68    8.38
  -6  -5  18    0.23    0.86
  -6   5  18    0.15    0.92
  -6  -5  18    0.31    0.82
  -6   5  17   10.84    1.47
  -6  -5  17   10.30    1.51
  -6   5  17    8.96    1.84
  -6  -5  17   11.20    1.58
  -6  -5  16   20.40    2.09
  -6  -5  16   20.96    2.18
  -6   5  16   21.57    2.80
  -6   5  16   19.18    2.11
  -6   5  15    4.50    1.40
  -6  -5  15    2.94    1.45
  -6   5  15    2.12    1.28
  -6  -5  15    2.18    1.27
  -6   5  14  669.04   15.43
  -6   5  13  442.41   12.84
  -6   5  13  457.69   14.52
  -6   5  13  465.08   12.10
  -6   5  12   33.33    3.37
  -6   5  12   38.63    4.05
  -6   5  12   41.46    3.27
  -6   5  11    9.05    1.88
  -6   5  11    9.33    2.22
  -6   5  10    1.50    1.44
  -6   5   9   45.68    3.05
   6  -5  -9   45.29    3.10
  -6   5   9   41.01    3.29
   6  -5  -8  148.35    5.68
  -6   5   8  147.36    6.14
  -6   5   7  209.54    7.93
   6  -5  -7  205.23    6.98
  -6   5   7  218.80    7.73
  -6   5   6  888.42   20.30
   6  -5  -6  919.67   19.16
   6   5  -6  919.87   20.01
  -6   5   6  925.46   20.06
   6  -5  -5  531.96   12.99
   6   5  -5  551.19   13.85
   6   5  -4  213.61    7.47
   6  -5  -4  217.09    7.02
   6   5  -3  600.75   14.50
   6   5  -2   14.81    2.07
   6  -5  -2   14.80    1.81
   6   5  -2   17.24    2.18
   6   5  -1    5.67    1.57
   6  -5  -1    5.28    1.26
   6   5  -1    6.64    1.58
   6  -5   0 1604.44   29.65
   6   5   0 1611.75   31.14
   6  -5   1  641.72   14.05
   6   5   1  637.02   15.37
   6   5   2    5.51    1.62
   6  -5   2    6.53    1.88
   6  -5   2    5.38    1.20
   6   5   2    6.32    1.60
   6  -5   3  122.65    5.97
   6   5   3  124.04    5.74
   6   5   4  302.14    9.68
   6  -5   4  308.80   10.18
   6   5   4  300.98    9.42
   6   5   4  303.36   10.07
   6   5   4  306.80    9.73
   6   5   5  227.87    8.24
   6  -5   5  223.09    8.49
   6   5   5  230.67    7.96
   6   5   5  219.25    8.59
   6   5   5  226.99    8.24
   6   5   6  157.47    6.83
   6   5   6  153.41    7.04
   6  -5   6  145.83    6.70
   6   5   6  147.06    6.59
   6   5   7   50.55    3.95
   6   5   7   49.25    4.10
   6   5   7   56.91    4.11
   6   5   8  186.88    7.80
   6   5   8  200.72    7.79
   6  -5   8  190.48    7.66
   6  -5   9    0.96    1.58
   6   5   9    1.89    1.63
   6  -5  10  458.88   12.25
   6   5  10  467.19   12.93
   6   5  10  446.81   13.10
   6   5  11  392.89   11.14
   6   5  12  100.38    4.75
   6   5  13    4.45    1.36
   6   5  14  109.74    4.20
  -6  -6  18    3.31    0.84
  -6   6  17  264.62    7.69
  -6  -6  17  258.24    6.57
  -6   6  17  242.53    6.65
  -6   6  16   47.13    2.92
  -6   6  15  337.09    9.73
  -6   6  15  385.86   11.26
  -6   6  14   74.32    4.34
  -6   6  14   78.70    5.01
  -6   6  14   80.20    4.02
  -6   6  13    4.86    1.83
  -6   6  13    5.30    1.55
  -6   6  12   68.13    4.91
  -6   6  12   73.17    4.19
  -6   6  11  318.19    9.32
  -6   6  11  347.14   11.54
  -6   6  11  343.78   10.04
  -6   6  10  131.08    5.54
  -6   6  10  118.74    6.20
  -6   6  10  130.67    6.73
  -6   6  10  142.66    6.09
  -6   6   9  646.26   15.26
  -6   6   9  613.72   16.49
  -6   6   9  674.04   17.24
  -6   6   9  657.95   15.87
  -6   6   8  312.11    9.50
  -6   6   8  332.49   10.76
  -6   6   8  326.62   10.06
  -6   6   8  323.27   10.73
  -6   6   7   50.91    3.92
   6   6  -7   41.65    3.61
  -6   6   7   44.22    3.29
  -6   6   7   48.36    3.72
  -6   6   7   48.01    3.86
  -6   6   6   55.92    3.97
   6   6  -6   51.16    3.90
  -6   6   6   55.52    3.91
  -6   6   6   53.11    3.99
   6  -6  -6   51.05    3.38
  -6   6   6   54.72    3.68
  -6   6   5    1.77    1.83
   6   6  -5    3.94    1.63
   6  -6  -5    3.55    1.26
  -6   6   5    3.62    1.35
  -6   6   5    1.00    1.29
  -6   6   4   33.14    3.16
   6   6  -4   29.09    3.04
  -6   6   4   28.33    2.99
   6  -6  -4   29.74    2.61
   6   6  -3 2382.50   44.72
  -6   6   3 2325.90   44.63
   6  -6  -3 2353.19   43.02
   6  -6  -2  312.92    9.14
   6   6  -2  308.95    9.92
   6   6  -2  339.73   10.47
  -6   6   2  326.31   10.38
  -6   6   1   19.92    2.56
   6   6  -1   17.59    2.38
   6  -6  -1   20.90    2.11
   6  -6   0 1308.03   25.63
   6  -6   0 1240.15   23.95
   6   6   1  614.78   15.23
   6  -6   1  614.36   15.07
   6  -6   1  575.46   13.27
   6   6   2   56.27    4.04
   6   6   2   57.85    4.08
   6   6   2   49.86    3.75
   6  -6   2   58.19    4.04
   6  -6   2   51.82    3.02
   6   6   3  711.09   17.49
   6   6   3  725.14   17.47
   6  -6   3  749.70   17.76
   6  -6   4  249.07    8.86
   6   6   4  242.84    8.74
   6   6   4  237.18    8.82
   6   6   4  249.29    8.75
   6   6   4  245.45    8.80
   6  -6   5  231.88    8.55
   6   6   5  223.00    8.32
   6   6   5  232.12    8.77
   6   6   5  224.13    8.17
   6   6   5  219.91    8.37
   6  -6   6  154.10    6.78
   6   6   6  142.01    6.56
   6   6   6  149.95    6.98
   6   6   6  143.39    6.67
   6  -6   7  438.47   12.42
   6   6   7  442.78   12.65
   6   6   7  453.07   12.78
   6   6   7  440.09   13.02
   6   6   8   73.63    4.86
   6   6   8   73.36    4.66
   6   6   9  120.52    5.94
   6  -6   9  110.47    5.26
   6   6   9  105.02    5.54
   6   6  11  164.82    6.49
   6   6  12   65.13    3.57
   6   6  12   61.39    3.64
   6   6  13  118.85    4.30
   6   6  13  127.75    4.73
  -6  -7  17    4.46    0.87
  -6   7  16   14.19    1.54
  -6  -7  16   20.04    1.63
  -6   7  15    0.92    0.98
  -6   7  15   -0.17    1.11
  -6  -7  15   -0.38    1.03
  -6   7  14   55.87    3.68
  -6  -7  14   60.35    3.25
   6   7 -13  663.54   14.99
  -6   7  13  632.45   15.36
  -6   7  12    8.69    1.58
  -6   7  12    9.42    1.94
  -6   7  12    9.61    1.64
   6   7 -12    8.32    1.90
   6   7 -11   16.61    2.39
  -6   7  11   14.17    2.36
  -6   7  11   15.56    2.02
  -6   7  11   11.83    2.18
  -6   7  11   14.21    2.01
  -6   7  10   88.66    4.59
  -6   7  10   90.77    5.21
   6   7 -10   77.89    4.84
  -6   7  10   78.93    4.36
  -6   7  10   83.30    4.94
  -6  -7  10   79.40    4.92
   6   7  -9    0.50    1.49
  -6   7   9    2.07    1.42
  -6   7   9    3.10    1.48
  -6   7   9    3.30    1.44
  -6   7   9    4.15    1.76
  -6   7   8  824.70   18.85
  -6   7   8  831.17   18.72
  -6   7   8  834.48   19.28
  -6   7   7 1277.35   26.24
  -6   7   7 1225.88   25.87
  -6   7   7 1244.66   25.97
   6   7  -6   36.29    3.58
  -6   7   6   29.35    3.02
  -6   7   6   35.60    3.29
   6   7  -5   73.33    4.95
  -6   7   5   76.94    4.60
  -6   7   5   75.77    4.65
  -6   7   4    6.89    1.82
  -6   7   4    9.09    2.05
   6   7  -4    5.70    1.88
  -6   7   4    3.18    1.62
  -6   7   3  766.86   17.06
  -6   7   3  679.32   17.39
   6   7  -2  741.41   18.48
  -6   7   2  810.71   19.29
   6   7  -1  143.05    6.59
  -6   7   1  174.86    6.40
  -6   7   1  166.30    7.11
   6   7  -1  154.41    7.12
  -6   7   0   47.38    3.86
   6   7   0   42.70    3.62
   6   7   0   46.71    3.87
   6   7   0   43.75    3.26
   6   7   1  436.80   12.80
   6   7   1  461.79   12.39
   6  -7   1  457.63   12.25
   6   7   1  431.82   11.71
   6   7   2   -0.11    1.44
   6  -7   2    2.46    1.61
   6   7   2    2.14    1.52
   6   7   2    0.12    1.32
   6   7   3  430.42   12.15
   6   7   3  412.67   11.79
   6   7   4   49.80    3.82
   6  -7   4   46.20    3.68
   6   7   4   49.41    3.88
   6   7   4   49.44    3.90
   6   7   5  229.34    8.39
   6  -7   5  241.97    8.46
   6   7   5  238.14    8.60
   6   7   5  232.57    8.51
   6   7   5  235.98    8.52
   6  -7   6  737.08   17.15
   6   7   6  731.98   17.54
   6   7   6  698.21   17.24
   6   7   6  739.09   17.51
   6   7   7  106.82    5.43
   6   7   7  118.60    5.77
   6  -7   7  104.60    5.17
   6   7   8  117.09    5.67
   6  -7   8  104.60    4.95
   6   7   9    0.19    1.55
   6   7  10    1.92    1.46
   6   7  10    2.47    1.52
   6   7  11  478.54   11.56
   6   7  11  481.79   11.43
   6   7  12   26.04    2.14
   6   7  12   25.91    2.01
  -6  -8  16    0.51    0.50
  -6  -8  15   48.93    2.22
  -6   8  14  314.75    8.14
  -6  -8  14  311.68    7.49
  -6   8  13    8.48    1.61
   6   8 -13    9.68    1.57
  -6  -8  13   11.85    1.54
  -6   8  12  406.45   10.87
  -6   8  12  395.87   10.59
  -6   8  11   59.54    3.42
   6   8 -11   63.37    3.97
  -6   8  11   58.89    3.64
  -6  -8  10   92.29    4.83
   6   8 -10  101.85    5.29
  -6   8  10   89.42    4.43
  -6   8  10   95.42    4.66
   6   8  -9   42.69    3.63
  -6  -8   9   41.33    3.58
  -6   8   9   47.00    3.59
  -6   8   9   41.81    3.21
  -6   8   9   44.58    3.07
  -6   8   9   36.55    2.97
  -6  -8   8  333.66   10.99
  -6   8   8  334.45    9.76
  -6   8   8  347.60    9.82
  -6   8   8  335.19   10.12
   6   8  -8  331.82   11.02
  -6   8   7   86.80    4.62
  -6  -8   7   83.99    5.35
  -6   8   7   87.15    4.87
   6   8  -7   81.62    5.20
  -6   8   7  100.79    5.08
  -6   8   6   13.49    2.03
  -6   8   6   13.21    2.15
  -6   8   6   12.56    2.15
   6   8  -6   11.81    2.32
  -6   8   5   15.15    2.17
   6   8  -5    7.74    2.06
  -6   8   5   10.09    2.15
  -6   8   5   12.91    2.14
  -6   8   4  681.77   16.86
  -6   8   4  729.68   16.35
  -6   8   4  698.04   16.85
  -6   8   3  211.90    7.17
  -6   8   3  190.91    7.52
  -6   8   3  193.16    7.56
  -6   8   2  179.11    7.17
   6   8  -2  153.57    7.30
   6   8  -1  147.66    5.88
   6   8  -1  150.89    6.53
  -6   8   1  152.68    6.62
   6   8   0    2.56    1.42
   6   8   0    5.45    1.71
  -6   8   0    2.81    1.48
   6   8   0    1.65    1.44
   6   8   1   31.89    2.87
   6   8   1   30.87    3.20
   6   8   1   26.20    2.95
  -6   8  -1   34.32    3.16
   6   8   2  806.71   17.73
  -6  -8  -2  782.44   18.54
  -6   8  -2  817.37   18.39
   6  -8   2  827.21   17.76
   6   8   2  757.22   16.97
   6   8   3   13.26    2.30
   6   8   3   12.91    2.24
   6  -8   3   10.45    1.96
   6   8   3   11.30    2.12
   6   8   3   10.05    1.85
   6   8   4    0.44    1.31
   6   8   4    0.33    1.35
   6   8   4    1.72    1.43
   6   8   4   -0.09    1.23
   6  -8   4    1.20    1.31
   6   8   5    4.12    1.54
   6  -8   5    3.91    1.54
   6   8   5    5.12    1.77
   6   8   5    3.12    1.38
   6  -8   6   13.72    2.02
   6   8   6   15.51    2.12
   6  -8   7  160.60    5.88
   6   8   7  165.35    6.17
   6  -8   8  160.16    5.59
   6   8   8  173.31    6.10
   6   8   9   -0.28    1.15
   6   8   9    0.96    1.17
   6   8  10  409.97    9.59
   6   8  10  402.27    9.48
  -6   8 -11   29.51    1.69
   6   8  11   29.13    1.86
  -6  -9  13   -0.17    0.63
  -6  -9  12    1.16    0.80
   6   9 -12    0.62    0.87
  -6   9  12    0.69    0.75
  -6   9  11  180.47    5.65
   6   9 -11  186.82    6.20
  -6   9  10  198.80    6.22
   6   9 -10  210.60    7.01
  -6   9   9  240.96    7.14
  -6  -9   9  225.94    7.38
   6   9  -9  243.04    8.04
   6   9  -8  751.10   17.09
  -6  -9   8  722.43   16.49
   6   9  -7    1.21    1.42
  -6   9   7    0.54    1.15
  -6  -9   7    0.63    1.58
  -6   9   6   14.38    1.88
  -6   9   6    8.36    1.84
  -6  -9   6   11.04    2.34
  -6   9   5  155.35    6.32
   6   9  -4  127.55    6.29
  -6  -9   4  137.18    6.51
  -6   9   4  131.52    5.83
  -6   9   4  141.26    5.61
   6   9  -3    1.22    1.63
  -6  -9   3    0.82    1.68
  -6   9   3    1.60    1.30
  -6   9   3    1.29    1.43
  -6  -9   2  203.19    7.98
  -6   9   2  222.74    7.40
  -6   9   2  212.10    7.55
  -6  -9   1  477.62   13.11
  -6   9   1  496.42   12.44
  -6   9   1  510.33   12.82
  -6  -9   0  351.89   10.44
  -6   9   0  351.48    9.87
  -6   9   0  352.71   10.07
  -6   9  -1   23.57    2.48
  -6  -9  -1   30.79    2.96
  -6   9  -2   12.38    1.94
  -6  -9  -2   12.28    1.94
   6   9   2    9.80    1.89
   6   9   3   50.55    3.00
  -6   9  -3   53.50    3.38
   6   9   3   44.79    3.30
  -6   9  -4   13.35    1.85
  -6   9  -5  459.77   10.86
   6   9   5  408.00    9.86
  -6   9  -6  535.58   11.94
   6   9   6  509.79   11.29
  -6   9  -7    4.19    1.16
   6   9   7    3.79    1.06
   6   9   7    3.45    1.05
   6   9   8   36.72    2.06
   6   9   8   37.75    2.15
  -6   9  -9   32.75    1.80
  -6 -10  10   12.04    0.95
  -6 -10   9  262.63    6.08
  -6  10   9  287.44    7.15
  -6 -10   8    0.42    0.63
  -6  10   8    0.92    0.95
  -6 -10   8    1.26    1.05
   6  10  -8    0.86    1.05
  -6 -10   7    1.79    1.18
  -6  10   7    1.15    1.01
   6  10  -6    7.29    1.62
  -6  10   6    4.82    1.27
  -6 -10   5  346.09    9.63
  -6  10   5  348.88    9.30
  -6 -10   4   73.76    4.01
   6  10  -4   76.47    4.18
  -6  10   4   74.20    3.81
  -6 -10   3   71.55    3.94
   6  10  -3   73.45    4.13
  -6  10   3   73.96    3.78
  -6 -10   2   33.30    2.73
   6  10  -2   39.43    3.03
  -6  10   2   35.31    2.66
  -6  10   1  127.43    5.06
  -6 -10   1  128.75    5.17
  -6  10   0   93.21    4.21
  -6 -10   0   94.15    4.17
  -6 -10  -1  784.40   15.95
  -6  10  -1  783.57   16.31
  -6  10  -2  216.20    6.48
  -6  10  -3   18.38    1.81
  -6  10  -4    5.65    1.13
  -6  10  -5    1.99    0.86
  -6  10  -6    1.00    0.67
  -6 -11   7    0.16    0.58
  -6  11   7    0.19    0.50
  -6  11   6  146.83    4.15
  -6 -11   5  304.22    7.16
  -6  11   5  314.86    7.16
  -6 -11   4   13.14    1.37
  -6  11   4   13.33    1.35
  -6 -11   3  164.80    4.77
  -6  11   3  164.71    4.79
  -6 -11   2    3.60    0.90
  -6  11   2    3.61    0.93
  -6  11   1  117.84    3.86
  -6 -11   1  109.23    3.49
  -6  11   0   22.52    1.63
  -6  11  -1    2.16    0.74
  -6  11  -2   63.13    2.46
  -7   0  20    6.27    1.16
  -7   0  19    0.43    0.99
  -7   0  19    0.43    1.12
  -7   0  18  130.43    5.50
  -7   0  18  136.00    5.55
  -7   0  17    0.10    1.47
  -7   0  16  885.57   19.89
  -7   0  15    0.22    1.58
  -7   0  14  212.13    7.85
  -7   0  14  205.01    7.31
  -7   0  13    0.91    1.21
  -7   0  13    0.20    1.40
  -7   0  12 1744.60   32.54
  -7   0  12 1789.40   33.15
  -7   0  11   -0.34    1.36
  -7   0  11    0.84    0.99
  -7   0  11    1.51    1.36
  -7   0  10   55.70    3.44
  -7   0  10   53.83    3.29
   7   0  -9    1.89    0.96
   7   0  -8 2280.85   39.62
  -7   0   8 2205.22   39.45
  -7   0   7    0.07    0.78
   7   0  -7    2.19    0.90
   7   0  -6  310.69    8.31
  -7   0   6  312.06    8.09
  -7   0   5    0.51    0.72
   7   0  -5    0.26    0.86
   7   0  -4   40.13    2.57
  -7   0   4   38.70    2.31
   7   0  -3    0.07    1.10
  -7   0   3    1.03    0.67
   7   0  -2 2009.40   35.78
  -7   0   2 1992.04   34.75
   7   0  -2 2089.39   36.36
   7   0  -1    1.59    0.88
  -7   0   1    0.75    0.57
   7   0  -1   -0.46    1.15
   7   0   0   24.10    2.26
   7   0   0   28.86    2.51
   7   0   0   23.69    2.06
   7   0   0   25.46    2.62
   7   0   1    1.60    0.94
   7   0   1    2.65    1.21
   7   0   1    0.64    1.18
   7   0   1    1.01    1.14
   7   0   2 1211.84   24.19
   7   0   2 1142.16   25.05
   7   0   2 1177.33   24.30
   7   0   3    0.12    1.38
   7   0   3    1.72    1.41
   7   0   3    0.13    1.29
   7   0   3    1.19    1.29
   7   0   4   14.00    2.46
   7   0   4   10.91    2.14
   7   0   4   10.29    2.15
   7   0   4   12.29    2.24
   7   0   5    0.57    1.61
   7   0   5    0.41    1.62
   7   0   5    0.94    1.53
   7   0   6 1013.58   23.92
   7   0   6 1042.17   23.49
   7   0   7    0.80    2.13
   7   0   7    1.81    1.69
   7   0   7    0.28    1.74
   7   0   8 1920.54   37.84
   7   0   9   -1.01    1.85
   7   0  10    9.47    2.20
   7   0  11    0.11    1.68
   7   0  12  338.77    9.94
   7   0  13   -1.25    1.76
   7   0  14    9.45    1.56
   7   0  15  120.14    3.73
  -7   1  21   13.04    1.22
  -7  -1  21   14.17    1.30
  -7  -1  20   39.65    2.50
  -7   1  20   39.07    2.42
  -7  -1  19   55.56    3.28
  -7   1  19   55.32    3.20
  -7  -1  19   55.40    3.11
  -7   1  19   55.40    3.26
  -7  -1  18  428.05   10.99
  -7   1  18  428.86   11.19
  -7  -1  18  431.01   10.88
  -7   1  17  140.62    6.15
  -7  -1  17  136.86    5.85
  -7  -1  17  146.03    6.00
  -7   1  16   -0.64    1.70
  -7  -1  16    4.58    1.82
  -7   1  15  118.34    5.39
  -7   1  15  125.95    6.03
  -7  -1  15  125.30    5.83
  -7   1  14  131.24    5.74
  -7   1  14  133.54    6.14
  -7  -1  14  133.07    5.94
  -7   1  13  953.61   20.45
  -7  -1  13  952.47   20.69
  -7   1  13  969.29   21.21
  -7  -1  12 1296.42   26.32
  -7   1  12 1318.29   26.06
  -7  -1  12 1359.38   26.06
  -7   1  12 1338.49   26.44
  -7  -1  12 1296.12   26.33
  -7   1  11  639.66   14.79
  -7  -1  11  584.77   14.18
  -7   1  11  594.37   13.97
  -7   1  11  625.06   13.80
  -7  -1  11  583.52   14.20
  -7  -1  11  606.99   13.97
  -7   1  11  601.23   14.27
   7  -1 -10   35.28    2.56
  -7   1  10   35.66    2.71
  -7   1  10   34.87    2.61
  -7   1  10   33.76    2.74
  -7   1  10   38.28    3.01
  -7  -1  10   37.08    2.77
   7  -1  -9    1.22    0.90
  -7  -1   9    2.71    1.13
  -7   1   9    2.93    1.25
  -7  -1   8   22.73    2.16
   7  -1  -8   18.09    1.94
  -7   1   8   19.72    1.91
  -7  -1   7  329.61    8.58
   7  -1  -7  317.59    8.55
  -7   1   7  319.95    8.40
  -7  -1   6  712.36   14.98
   7  -1  -6  742.47   15.35
  -7   1   6  718.94   14.94
  -7  -1   5 1005.52   19.22
   7  -1  -5  980.82   19.60
  -7   1   5  995.48   19.23
   7  -1  -4  882.13   17.51
  -7  -1   4  850.95   16.81
  -7   1   4  859.97   16.86
   7   1  -4  872.48   17.97
   7  -1  -4  839.05   17.44
  -7  -1   3  363.90    8.74
  -7   1   3  386.12    8.89
   7  -1  -3  372.86    9.44
   7   1  -3  384.93    9.92
   7  -1  -2  635.95   13.65
  -7   1   2  606.66   12.71
  -7  -1   2  636.23   12.78
   7   1  -2  628.27   14.18
   7  -1  -2  616.99   13.73
   7   1  -1   45.94    3.19
   7  -1  -1   49.26    3.07
   7  -1  -1   54.54    3.00
  -7   1   1   44.95    2.38
   7   1  -1   47.44    2.93
   7  -1   0   74.67    3.58
   7   1   0   74.85    3.83
   7   1   0   80.00    4.23
   7  -1   0   83.99    4.13
   7   1   0   81.54    4.66
   7  -1   0   78.65    4.39
   7  -1   1 1264.03   23.85
   7   1   1 1284.69   24.89
   7  -1   1 1241.40   25.08
   7  -1   1 1258.81   25.02
   7   1   1 1269.05   25.57
   7   1   1 1256.27   26.32
   7  -1   1 1225.06   25.66
   7  -1   2 1252.75   23.62
   7   1   2 1260.62   26.62
   7  -1   2 1197.10   25.79
   7  -1   2 1223.03   25.45
   7   1   2 1261.35   24.97
   7  -1   2 1233.87   25.16
   7   1   2 1249.67   25.73
   7  -1   3   21.15    1.94
   7   1   3   20.61    2.64
   7  -1   3   25.28    2.66
   7  -1   3   24.79    2.87
   7   1   3   22.56    2.54
   7   1   3   22.72    2.92
   7  -1   3   22.30    2.73
   7   1   3   19.25    2.71
   7  -1   3   25.93    2.89
   7  -1   4  178.09    7.27
   7   1   4  170.39    7.42
   7   1   4  181.88    7.72
   7  -1   4  188.62    7.57
   7   1   4  180.34    8.02
   7  -1   4  187.86    7.83
   7   1   4  195.45    7.53
   7  -1   4  193.62    8.07
   7   1   4  180.60    7.91
   7  -1   4  191.87    7.86
   7   1   5  299.52   10.96
   7  -1   5  306.83   10.60
   7   1   5  322.56   10.55
   7  -1   5  314.98   11.10
   7   1   5  295.74   10.72
   7  -1   5  330.28   10.79
   7   1   5  286.57    8.31
   7   1   6   79.10    4.04
   7   1   6   86.31    5.45
   7   1   6   86.90    5.73
   7  -1   6   77.46    5.26
   7  -1   6   94.70    5.48
   7   1   6   83.67    5.50
   7   1   6   83.84    4.38
   7   1   7  552.38   15.17
   7  -1   7  540.31   14.65
   7   1   7  515.09   12.93
   7   1   7  549.83   15.84
   7   1   7  548.99   15.67
   7  -1   7  562.43   15.41
   7   1   7  502.24   12.54
   7   1   8  291.35    8.77
   7   1   8  318.29   10.73
   7  -1   8  291.56   10.05
   7   1   9    0.64    1.10
   7   1   9    2.46    1.82
   7  -1   9    1.08    1.70
   7   1  10   75.27    4.82
   7  -1  10   65.36    4.40
   7   1  10   62.30    3.71
   7   1  11  160.00    6.77
   7  -1  11  152.91    6.44
   7   1  12  711.91   16.27
   7  -1  12  674.71   15.69
   7  -1  13   56.55    3.31
   7   1  13   54.72    3.40
   7   1  14   13.49    1.84
   7  -1  14   12.80    1.69
   7  -1  15  183.60    4.61
   7   1  15  179.12    4.78
  -7   2  20   56.47    2.80
  -7  -2  20   61.59    2.92
  -7  -2  19  262.70    7.49
  -7   2  19  281.11    7.53
  -7   2  19  242.22    7.23
  -7  -2  19  260.66    7.05
  -7  -2  18   63.09    3.67
  -7   2  18   61.23    3.63
  -7  -2  18   68.79    3.55
  -7  -2  17  173.35    6.56
  -7   2  16    7.61    2.01
  -7  -2  16    6.30    1.72
  -7  -2  16    8.94    1.96
  -7   2  15   92.55    5.16
  -7  -2  15   81.54    4.58
  -7   2  15   88.62    4.61
  -7  -2  15   81.83    4.03
  -7   2  14    0.22    1.61
  -7  -2  14    1.95    1.30
  -7   2  14    0.10    1.24
  -7  -2  14    1.06    1.19
  -7   2  13  511.44   13.27
  -7  -2  13  511.75   13.21
  -7   2  13  547.39   14.03
  -7   2  13  530.46   12.85
  -7   2  12   10.62    1.96
  -7   2  12   10.96    1.82
  -7   2  12    8.60    2.00
  -7  -2  12    8.09    1.70
  -7  -2  11    5.44    1.49
  -7   2  11    4.63    1.24
  -7   2  11    6.66    1.75
  -7  -2  11    5.68    1.57
  -7   2  11    4.84    1.53
  -7   2  11    6.54    1.49
  -7  -2  10  333.70    9.20
  -7   2  10  313.61    9.43
  -7   2  10  318.22    9.40
  -7   2  10  332.32    9.08
   7  -2 -10  321.20    8.89
  -7   2   9 1530.73   29.41
  -7   2   9 1538.88   29.57
   7  -2  -9 1551.66   28.80
  -7  -2   9 1550.59   29.27
  -7   2   8 1134.29   22.15
  -7  -2   8 1141.14   22.44
   7  -2  -8 1178.72   22.43
   7  -2  -7  211.61    6.71
  -7   2   7  214.51    6.55
  -7  -2   7  199.13    6.53
   7  -2  -6 1021.77   20.73
  -7   2   6 1065.20   20.42
  -7  -2   6 1049.52   20.49
   7  -2  -5  299.74    8.22
  -7   2   5  294.29    7.80
  -7  -2   5  278.18    7.70
  -7   2   4  377.10    9.26
  -7  -2   4  374.24    9.21
   7  -2  -4  391.16    9.83
   7   2  -4  395.52   10.34
   7  -2  -4  365.71    9.46
   7   2  -4  391.91    9.56
  -7  -2   3 2585.72   45.38
   7  -2  -3 2664.86   46.07
   7   2  -3 2729.77   47.12
   7   2  -3 2684.77   46.28
  -7   2   3 2713.94   45.60
  -7   2   2  225.76    6.47
  -7  -2   2  237.24    6.46
   7   2  -2  244.62    7.74
   7  -2  -2  238.00    7.08
   7   2  -2  244.55    7.19
   7  -2  -2  234.44    7.10
   7  -2  -1  118.23    4.87
   7   2  -1  119.19    5.28
   7  -2  -1  126.16    4.86
  -7   2   1  120.61    4.25
   7  -2   0   11.62    1.58
  -7   2   0   10.10    1.24
   7   2   0    8.16    1.85
   7  -2   0   10.91    1.80
   7   2   0   10.66    1.90
   7  -2   0   10.61    1.70
   7  -2   1  102.21    4.34
   7   2   1   95.94    5.46
   7  -2   1  104.43    5.22
   7   2   1  102.65    4.75
   7   2   1  116.94    5.54
   7  -2   1  109.82    4.98
   7   2   2    8.87    1.69
   7   2   2    8.80    2.12
   7  -2   2    9.48    1.98
   7  -2   2    8.23    1.40
   7   2   2    8.91    1.90
   7  -2   2    8.41    1.72
   7   2   3  930.22   21.68
   7  -2   3  876.86   20.39
   7   2   3  908.38   19.71
   7  -2   3  929.31   19.90
   7   2   3  832.94   20.25
   7   2   3  796.08   20.57
   7  -2   3  911.35   20.37
   7   2   4  383.42   11.89
   7  -2   4  366.43   11.01
   7   2   4  329.48   11.65
   7  -2   4  370.41   11.41
   7   2   4  351.28    9.63
   7   2   4  390.02   12.54
   7  -2   4  352.19   11.38
   7   2   4  356.70   10.86
   7  -2   5 2113.01   38.83
   7   2   5 1871.30   39.31
   7   2   5 2024.49   40.09
   7  -2   5 1944.46   38.69
   7   2   5 2049.66   38.35
   7   2   5 1896.79   36.01
   7   2   6 1067.62   22.13
   7   2   6 1062.63   25.03
   7  -2   6 1116.54   24.43
   7   2   6 1120.53   23.12
   7  -2   7  239.47    7.98
   7   2   7  244.90    9.35
   7  -2   7  227.02    8.55
   7   2   7  233.17    8.13
   7   2   7  227.90    7.67
   7  -2   8  193.03    7.03
   7   2   8  187.08    8.03
   7  -2   8  178.01    7.39
   7   2   8  182.13    8.33
   7   2   8  172.35    6.77
   7   2   9  213.80    8.42
   7  -2   9  204.47    7.80
   7   2   9  192.53    8.79
   7   2   9  198.81    7.16
   7   2  10  111.74    5.80
   7  -2  10   99.68    5.14
   7   2  10   95.46    4.55
   7   2  11  557.44   13.53
   7  -2  11  578.45   14.14
   7   2  12    6.69    1.98
   7  -2  12    4.60    1.60
   7  -2  13   44.95    2.73
   7   2  13   44.65    2.94
   7  -2  14   75.10    3.00
   7   2  14   76.17    3.50
  -7  -3  20   80.03    3.03
  -7  -3  19  125.44    4.56
  -7   3  18   41.51    3.29
  -7  -3  18   47.79    2.73
  -7   3  18   41.75    2.81
  -7  -3  18   45.70    2.98
  -7   3  17   39.43    3.66
  -7  -3  17   46.35    3.18
  -7   3  17   41.18    3.12
  -7  -3  17   45.92    2.94
  -7  -3  16   63.51    3.89
  -7  -3  16   61.53    3.39
  -7  -3  16   62.64    3.73
  -7   3  16   67.53    4.14
  -7   3  16   64.99    3.81
  -7  -3  15   99.10    4.90
  -7   3  15   94.43    4.42
  -7  -3  15   94.76    4.42
  -7  -3  15   96.23    4.75
  -7   3  15  106.27    5.38
  -7   3  15   96.40    4.78
  -7   3  14  253.22    8.65
  -7  -3  14  232.21    7.83
  -7   3  14  230.41    7.82
  -7  -3  14  237.45    7.97
  -7   3  13  702.27   16.69
  -7  -3  13  659.60   15.59
  -7   3  13  680.91   16.02
  -7   3  12   -0.21    1.44
  -7  -3  12    0.80    1.15
  -7   3  12    1.62    1.29
  -7   3  11  298.33    9.15
  -7  -3  11  270.72    8.33
  -7   3  11  270.26    8.77
  -7   3  11  282.27    9.05
   7  -3 -10  277.15    8.27
  -7  -3  10  264.47    8.89
  -7  -3  10  281.04    8.27
  -7   3  10  278.11    8.32
  -7   3  10  284.86    9.06
  -7   3  10  285.86    8.91
  -7   3   9    7.46    1.66
  -7  -3   9    8.20    1.51
  -7   3   9    2.42    1.59
   7  -3  -9    5.11    1.32
  -7   3   9    4.45    1.53
  -7  -3   9    4.30    1.35
  -7   3   9    4.39    1.25
  -7   3   8  111.03    5.37
  -7  -3   8  124.21    5.22
  -7   3   8  121.43    5.36
   7  -3  -8  116.10    4.92
   7  -3  -7  162.90    5.92
  -7   3   7  166.71    5.81
  -7  -3   7  155.15    5.85
  -7   3   7  165.37    6.97
   7  -3  -6  213.29    6.94
  -7   3   6  226.56    6.88
  -7  -3   6  206.60    6.76
   7   3  -6  221.49    6.88
   7   3  -5  646.59   14.85
   7  -3  -5  639.67   13.72
   7  -3  -5  628.77   14.20
  -7  -3   5  588.56   13.71
   7   3  -5  614.91   13.95
  -7   3   5  633.26   13.84
   7   3  -4   19.61    2.05
   7   3  -4   18.88    2.26
   7  -3  -4   21.38    2.00
  -7  -3   4   23.68    2.08
   7  -3  -3    8.67    1.54
   7   3  -3   13.87    1.80
   7  -3  -3    7.88    1.47
   7   3  -3   10.28    1.79
  -7  -3   3   10.46    1.46
   7  -3  -2   58.79    3.33
   7   3  -2   51.91    3.62
   7  -3  -2   53.59    3.18
   7   3  -2   56.43    3.41
   7  -3  -1   24.03    2.19
   7   3  -1   25.70    2.38
   7  -3  -1   22.09    2.17
   7   3  -1   20.96    2.46
   7   3  -1   22.51    2.66
   7  -3  -1   20.75    2.36
   7  -3   0 1400.90   27.13
   7  -3   0 1540.12   28.10
   7   3   0 1349.89   28.61
   7   3   0 1469.50   30.04
   7  -3   0 1478.96   28.67
   7  -3   1 1626.88   30.49
   7   3   1 1720.36   33.82
   7  -3   1 1687.80   32.36
   7  -3   1 1735.39   31.68
   7  -3   2  170.93    5.90
   7   3   2  201.41    8.26
   7  -3   2  169.42    7.06
   7   3   2  159.05    7.47
   7  -3   2  177.24    7.04
   7   3   2  185.34    6.91
   7   3   2  159.26    7.14
   7  -3   2  186.16    6.89
   7   3   3   46.79    3.97
   7  -3   3   58.90    4.01
   7   3   3   60.49    4.57
   7  -3   3   58.54    4.13
   7   3   3   67.62    4.63
   7   3   3   70.28    4.21
   7   3   3   51.12    4.30
   7  -3   3   67.95    4.35
   7   3   4  781.11   19.78
   7  -3   4  706.14   18.21
   7   3   4  703.09   19.09
   7  -3   4  842.54   18.84
   7   3   4  797.18   17.44
   7   3   4  805.41   18.37
   7   3   5  254.05   10.16
   7  -3   5  261.47    9.55
   7   3   5  287.37    9.49
   7   3   5  267.68    8.53
   7   3   5  232.87    9.60
   7  -3   5  280.96    9.50
   7   3   6  265.72    8.65
   7   3   6  264.56    9.24
   7   3   6  270.52    9.64
   7   3   6  287.34   10.00
   7  -3   6  267.34    9.05
   7  -3   6  306.72    9.98
   7   3   6  245.43    9.87
   7   3   7   17.05    2.74
   7   3   7   18.77    2.64
   7   3   7   15.65    2.30
   7   3   7   15.18    2.59
   7  -3   7   20.40    2.67
   7   3   8  277.69   10.29
   7   3   8  298.32    9.60
   7   3   8  282.06    9.00
   7   3   8  300.54   10.14
   7  -3   8  281.10    9.23
   7   3   9   78.18    4.85
   7  -3   9   73.82    4.38
   7   3   9   70.03    5.06
   7   3   9   72.88    4.45
   7   3  10    1.87    1.61
   7  -3  10    2.30    1.44
   7   3  10    1.54    1.42
   7   3  11  111.88    5.30
   7  -3  11  112.72    4.92
   7   3  11  109.52    4.99
   7   3  11  106.18    4.70
   7  -3  12    5.52    1.55
   7   3  12    5.90    1.71
   7   3  12    8.91    1.70
   7   3  13   66.26    3.21
  -7  -4  19  102.43    3.49
  -7  -4  18    4.43    1.14
  -7   4  18    4.14    1.35
  -7   4  17   80.48    4.76
  -7  -4  17   83.35    3.95
  -7  -4  17   88.15    3.66
  -7   4  16   38.09    2.65
  -7   4  16   43.68    3.03
  -7  -4  16   39.02    2.86
  -7  -4  16   41.84    2.77
  -7   4  16   40.89    3.80
  -7   4  15   58.54    3.59
  -7  -4  15   59.52    3.47
  -7  -4  15   60.69    3.63
  -7   4  15   60.82    3.71
  -7  -4  15   60.10    3.46
  -7   4  14  772.09   17.28
  -7  -4  14  750.58   16.57
  -7  -4  14  731.57   16.69
  -7   4  13    2.77    1.47
  -7   4  13    4.00    1.55
  -7  -4  13    3.45    1.36
  -7   4  13    3.85    1.52
  -7   4  12   72.13    4.25
  -7  -4  12   71.09    3.88
  -7   4  12   67.50    4.22
  -7   4  12   68.59    4.39
  -7   4  11   53.49    3.61
  -7   4  11   47.78    3.78
  -7   4  10  799.81   16.84
  -7   4  10  657.34   17.23
   7  -4  -9  178.21    6.47
   7   4  -9  187.88    6.76
  -7   4   9  197.92    6.66
   7  -4  -8  126.90    5.28
  -7   4   8   98.39    5.47
  -7   4   8  108.58    5.38
   7   4  -8  116.31    5.19
  -7   4   7  531.29   12.81
  -7   4   7  530.30   13.66
   7   4  -7  541.41   13.23
   7  -4  -7  542.27   13.15
   7   4  -6  715.30   16.34
  -7   4   6  728.25   16.86
   7   4  -6  740.82   16.35
   7  -4  -6  692.14   16.04
   7   4  -5  847.62   18.40
  -7   4   5  856.64   18.95
   7   4  -5  871.02   18.42
   7  -4  -5  810.72   18.04
   7   4  -4 1725.33   31.85
   7   4  -4 1637.14   31.89
   7   4  -3  380.67   10.37
   7  -4  -3  362.13   10.00
   7   4  -3  377.06   10.56
   7  -4  -2  291.18    8.56
   7   4  -2  286.97    9.12
   7   4  -2  295.29    8.93
   7  -4  -2  294.43    8.90
   7   4  -1   61.95    3.77
   7   4  -1   58.98    3.93
   7  -4  -1   61.38    3.50
   7  -4  -1   57.66    3.70
   7   4   0  550.62   14.33
   7   4   0  562.72   13.87
   7  -4   0  530.52   13.82
   7  -4   0  564.75   13.08
   7   4   1    7.89    1.86
   7  -4   1    4.21    1.15
   7   4   1    5.30    1.90
   7  -4   1    7.59    1.63
   7   4   2  459.29   13.07
   7  -4   2  463.54   12.70
   7  -4   2  473.00   11.33
   7   4   2  450.31   13.51
   7   4   3   34.79    3.50
   7  -4   3   35.28    3.48
   7   4   4 1148.67   24.28
   7   4   4 1091.17   25.31
   7  -4   5  348.67   11.17
   7   4   5  345.84   10.48
   7   4   5  361.59   11.09
   7   4   5  340.61   11.36
   7  -4   5  334.10   10.12
   7   4   6   32.56    3.28
   7   4   6   30.42    3.36
   7  -4   6   28.86    2.85
   7   4   6   35.22    3.25
   7   4   7   35.34    3.52
   7   4   7   40.32    3.72
   7   4   7   35.48    3.32
   7  -4   7   35.93    3.07
   7   4   7   34.49    3.26
   7   4   8   51.60    4.29
   7   4   8   50.08    4.00
   7   4   8   52.49    3.82
   7  -4   8   46.50    3.39
   7   4   8   47.38    3.66
   7   4   9  116.21    5.68
   7   4   9  112.45    5.31
   7   4  10  914.64   19.66
   7   4  10  969.32   20.36
   7   4  11  123.28    4.92
   7   4  11  134.41    5.56
   7   4  11  136.24    5.43
   7   4  12    2.48    1.30
   7   4  13   10.27    1.48
  -7   5  17  212.76    7.29
  -7  -5  17  226.94    6.10
  -7   5  16  106.62    4.44
  -7  -5  16  110.67    4.30
  -7   5  15   25.11    2.44
  -7   5  15   26.99    3.17
  -7  -5  15   26.32    2.34
  -7   5  15   30.86    2.57
  -7   5  14  133.42    6.91
  -7   5  14  139.25    5.69
  -7   5  13   48.26    3.72
  -7   5  13   45.27    3.39
  -7   5  13   52.49    4.59
  -7   5  12    0.30    1.37
  -7   5  12    1.06    1.48
  -7   5  12    1.77    1.78
  -7   5  11  523.92   13.37
   7   5 -11  507.48   13.12
  -7   5  10 1171.40   23.89
   7   5 -10 1158.86   23.72
  -7   5   9   30.77    3.01
   7   5  -9   30.16    2.93
  -7   5   8  164.80    6.84
   7   5  -8  157.05    6.63
   7   5  -7  327.55   10.09
  -7   5   7  323.85   10.53
  -7   5   6  356.68   10.89
   7   5  -6  344.70   10.33
   7  -5  -6  334.73    9.86
   7   5  -5   31.91    2.97
   7  -5  -5   29.13    2.66
  -7   5   4  270.14    9.25
   7   5  -4  285.47    9.09
  -7   5   3  437.04   12.58
   7   5  -3  465.36   12.35
   7  -5  -3  432.04   11.47
  -7   5   2   16.57    2.42
   7  -5  -2   13.19    1.87
   7   5  -2   12.46    2.08
  -7   5   1 1259.82   26.91
   7   5  -1 1323.56   26.74
   7  -5  -1 1318.78   25.57
   7   5   0  527.03   13.83
   7  -5   0  525.50   12.68
   7  -5   1   81.89    4.07
   7  -5   1   86.08    4.96
   7  -5   2   11.37    2.27
   7  -5   3  150.45    6.85
   7   5   3  162.86    7.22
   7   5   3  163.71    6.93
   7   5   3  151.33    6.73
   7  -5   4  214.20    8.31
   7   5   4  214.74    8.58
   7   5   4  203.40    7.91
   7   5   4  208.70    8.07
   7  -5   5  196.38    7.93
   7   5   5  191.38    8.00
   7   5   5  191.49    7.65
   7   5   5  196.48    7.90
   7  -5   6  685.22   16.83
   7   5   6  634.65   16.62
   7   5   6  654.80   17.02
   7   5   7  431.32   12.79
   7   5   8  167.59    7.42
   7   5   9   26.71    3.08
   7   5   9   28.01    3.03
   7   5  10    9.72    1.98
   7   5  11   57.73    3.43
   7   5  11   53.06    3.43
   7   5  12   77.61    3.48
   7   5  12   78.06    3.73
   7   5  13  309.39    7.54
  -7  -6  18    1.25    0.54
  -7  -6  17    8.52    1.13
  -7  -6  16    1.77    0.96
  -7   6  16    1.71    1.18
  -7   6  16    1.49    0.89
  -7  -6  15  357.15    8.74
  -7   6  15  353.58   10.20
  -7  -6  14  105.17    4.46
  -7   6  14  106.04    4.54
  -7   6  14  110.37    5.51
  -7   6  13  245.89    7.73
  -7   6  13  223.02    8.57
   7   6 -12   65.77    4.08
  -7   6  12   74.59    4.21
  -7   6  12   73.74    4.87
   7   6 -11  104.86    5.35
  -7   6  11  120.10    6.22
  -7   6  11  122.01    5.56
  -7   6  10   11.35    2.25
  -7   6  10   13.32    2.12
  -7   6  10   16.42    2.63
   7   6 -10   12.60    2.16
  -7   6   9  326.82   10.09
   7   6  -9  301.86   10.13
  -7   6   9  314.27   10.61
  -7   6   9  320.85   10.59
  -7   6   8    6.96    1.97
  -7   6   8    6.28    1.82
  -7   6   8    8.60    2.04
   7   6  -8    6.69    1.92
  -7   6   7 1156.25   24.73
  -7   6   7 1149.11   24.70
  -7   6   7 1214.52   25.10
  -7   6   6  379.21   11.32
  -7   6   6  358.12   11.10
  -7   6   5  404.36   12.23
   7   6  -5  415.03   12.33
  -7   6   4  654.71   16.00
  -7   6   4  683.60   17.23
   7   6  -4  681.96   17.09
   7   6  -3   54.66    4.11
  -7   6   3   75.21    4.74
   7   6  -2   13.94    2.43
   7   6  -1  395.75   11.86
  -7   6   1  370.42   11.71
  -7   6   0  175.92    7.51
   7  -6   2  179.76    7.38
   7   6   2  178.98    7.41
   7   6   2  181.31    7.52
   7  -6   3  714.44   17.07
   7   6   3  669.97   17.01
   7   6   3  653.67   16.84
   7   6   3  677.05   16.94
   7  -6   4   22.56    2.85
   7   6   4   20.57    2.87
   7   6   4   24.28    2.85
   7   6   4   24.16    2.94
   7  -6   5   13.38    2.36
   7   6   5   10.94    2.40
   7   6   5   11.55    2.23
   7   6   5   10.81    2.39
   7   6   6   26.39    3.24
   7   6   6   26.95    2.96
   7   6   6   28.39    3.17
   7   6   7  293.29    9.82
   7   6   7  272.19    9.47
   7   6   7  282.08    9.42
   7   6   8    1.48    1.47
   7   6   8    2.76    1.84
   7   6  10  236.04    7.69
   7   6  11   42.38    2.88
   7   6  11   42.34    2.81
  -7   6 -12  167.43    4.43
   7   6  12  208.77    5.47
  -7   7  15   67.13    3.25
  -7   7  15   82.74    3.78
  -7  -7  14    9.56    1.51
  -7   7  14   12.04    1.78
   7   7 -13   25.38    2.31
  -7   7  13   24.24    2.48
  -7   7  12  235.42    7.28
   7   7 -12  229.82    7.67
  -7   7  12  225.22    7.80
  -7   7  11  257.85    8.75
  -7   7  11  235.55    8.16
  -7   7  11  248.30    7.88
   7   7 -11  236.13    8.20
  -7   7  10    4.66    1.47
   7   7 -10    3.69    1.61
  -7   7  10    4.47    1.79
  -7   7  10    3.25    1.42
  -7  -7  10    4.11    1.68
  -7   7   9    0.10    1.14
  -7   7   9    0.46    1.44
  -7   7   9    0.43    1.08
  -7   7   9    1.20    1.34
   7   7  -9   -0.12    1.48
  -7   7   8   60.38    3.76
  -7   7   8   58.42    4.02
  -7   7   8   70.11    4.51
   7   7  -8   52.52    4.06
  -7   7   8   58.57    3.86
  -7   7   7  181.68    6.81
   7   7  -7  164.94    7.44
  -7   7   7  180.79    7.28
  -7   7   6  658.19   16.29
  -7   7   6  631.35   15.38
  -7   7   5    9.95    1.99
   7   7  -5   11.78    2.41
  -7   7   5   13.16    2.12
  -7   7   5   13.60    2.32
  -7   7   4   39.57    3.32
  -7   7   4   44.74    3.74
   7   7  -4   42.91    3.90
  -7   7   4   52.49    3.83
  -7   7   3  591.00   15.48
  -7   7   3  566.69   14.60
   7   7  -3  566.26   15.66
   7   7  -2  108.58    5.99
  -7   7   2  118.52    5.98
  -7   7   2  114.77    5.34
  -7   7   1  385.27   11.85
  -7   7   1  407.62   10.80
   7   7  -1  371.94   10.57
  -7   7   0    9.87    1.86
   7   7   0    8.65    1.91
   7   7   0    8.21    2.19
   7   7   1   27.59    2.98
   7   7   1   28.01    2.83
   7   7   2  308.87   10.03
   7   7   2  312.12    9.75
   7   7   3  433.92   12.35
   7   7   3  435.16   12.16
   7   7   3  424.57   12.54
   7   7   4  282.25    9.48
   7   7   4  290.52    9.42
   7   7   4  277.09    9.48
   7   7   5  145.69    6.42
   7   7   5  139.52    6.32
   7   7   5  139.18    6.35
   7   7   6   12.17    2.25
   7   7   6   12.28    2.37
   7   7   6   11.82    2.08
   7   7   7  423.05   11.38
   7   7   7  383.88   11.16
   7   7   8  302.09    9.04
   7   7   9   55.38    3.40
   7   7   9   56.61    3.51
  -7   7 -10   40.08    2.26
   7   7  10   39.69    2.65
   7   7  10   40.94    2.73
  -7   7 -11   19.47    1.33
   7   7  11   22.20    1.80
   7   7  11   21.48    1.69
  -7  -8  15   12.69    1.06
  -7  -8  14  103.01    3.42
  -7  -8  13   15.83    1.56
  -7   8  13   16.76    1.80
  -7   8  12  145.76    5.33
   7   8 -12  143.21    5.26
   7   8 -11  146.26    5.74
  -7   8  11  138.58    5.15
  -7   8  10  363.08    9.41
  -7  -8  10  387.41   10.45
   7   8 -10  401.28   10.93
  -7   8  10  375.40    9.78
  -7   8   9   71.18    3.81
  -7  -8   9   75.94    4.55
  -7   8   9   84.02    4.43
  -7   8   9   68.49    3.67
   7   8  -9   70.56    4.36
  -7   8   8   48.55    3.32
  -7  -8   8   51.17    4.00
   7   8  -8   44.39    3.62
  -7   8   8   46.35    3.19
  -7   8   8   56.27    3.65
  -7   8   7    2.56    1.33
  -7   8   7    3.25    1.41
   7   8  -7    2.96    1.55
  -7   8   7    3.29    1.36
  -7   8   6  123.67    5.48
  -7   8   6  134.50    5.82
   7   8  -6  122.00    6.21
  -7   8   5  166.65    6.23
  -7   8   5  151.28    6.16
  -7   8   5  156.59    6.47
  -7   8   4   87.21    4.39
   7   8  -4   72.56    4.91
  -7   8   4   81.43    4.53
  -7   8   4   74.54    4.49
  -7   8   3    1.18    1.51
  -7   8   3    0.30    1.35
  -7   8   3    2.10    1.23
  -7   8   2 1983.53   37.86
  -7   8   2 1947.33   37.24
  -7   8   2 2046.64   36.29
   7   8  -1    1.63    1.54
   7   8  -1    1.36    1.49
  -7   8   1    3.02    1.66
   7   8   0    1.47    1.33
  -7   8   0    2.55    1.54
   7   8   1    5.54    1.73
   7   8   1    4.24    1.35
  -7   8  -1    6.03    1.70
  -7  -8  -2    6.46    1.80
   7   8   2   10.19    1.77
   7   8   2    6.51    1.80
   7   8   2   10.74    2.08
  -7   8  -2    7.70    1.79
   7   8   3  304.23    8.84
   7   8   3  321.30    9.36
   7   8   4  613.18   14.11
   7   8   4  659.60   14.71
   7   8   5   51.56    3.26
   7   8   5   42.47    3.23
   7   8   5   49.17    3.36
   7   8   6    7.14    1.59
  -7   8  -6    7.17    1.50
   7   8   7   99.57    4.27
  -7   8  -7   95.60    4.06
   7   8   8  101.00    4.05
   7   8   8   99.83    4.12
  -7   8  -8  100.43    3.83
   7   8   9   22.59    1.75
  -7   8  -9   22.21    1.60
   7   8   9   21.30    1.80
  -7  -9  13   66.35    2.23
  -7  -9  12  230.54    5.47
  -7  -9  11    0.37    0.72
  -7   9  10   23.63    1.77
  -7   9  10   25.95    1.97
   7   9  -9   29.41    2.55
  -7   9   9   26.02    2.02
  -7  -9   9   24.53    2.27
   7   9  -8   46.72    3.26
  -7   9   8   41.71    2.67
  -7  -9   8   45.63    3.20
  -7   9   7   23.19    2.16
   7   9  -7   21.32    2.51
  -7   9   7   25.94    2.19
  -7  -9   7   17.96    2.37
   7   9  -6  934.19   21.12
  -7   9   6  963.10   19.85
  -7  -9   5  205.69    7.61
  -7   9   5  209.39    6.86
  -7   9   5  215.61    6.76
  -7  -9   4   65.19    4.30
  -7   9   4   71.14    3.78
  -7   9   4   69.68    3.84
  -7  -9   3  244.99    8.42
  -7   9   3  258.42    7.79
  -7   9   3  262.09    7.90
  -7  -9   2  173.21    6.87
  -7   9   2  180.71    6.35
  -7   9   2  189.01    6.49
  -7  -9   1   57.41    3.82
  -7   9   1   59.54    3.52
  -7   9   1   57.26    3.48
   7   9  -1   55.84    3.03
  -7  -9   0   81.58    4.37
  -7   9   0   85.89    4.21
  -7   9   0   86.61    4.20
   7   9   0   82.24    3.70
  -7   9  -1  172.58    6.01
  -7   9  -1  170.23    5.89
  -7  -9  -1  164.45    5.97
   7   9   1  163.14    5.42
  -7   9  -2  497.70   11.46
   7   9   2  480.62   10.68
  -7   9  -3   49.65    3.00
   7   9   3   35.30    2.81
  -7   9  -4  135.13    4.81
   7   9   4  112.90    4.00
  -7   9  -5  125.62    4.41
   7   9   5  108.40    3.77
  -7   9  -6    4.89    1.04
   7   9   6    5.28    0.94
   7   9   6    5.30    1.05
  -7   9  -7    1.34    0.69
  -7 -10   8    7.34    0.83
  -7 -10   8    9.38    1.23
  -7  10   8    6.17    0.96
  -7 -10   7   41.66    2.49
  -7  10   7   39.56    2.13
  -7  10   6   25.03    1.84
  -7 -10   5    2.45    1.20
  -7  10   5    3.30    1.03
   7  10  -5    2.77    1.20
  -7 -10   4    2.63    1.20
   7  10  -4    2.01    1.09
  -7  10   4    3.00    1.09
  -7  10   3  105.22    4.04
  -7 -10   3   98.97    4.17
  -7  10   2   94.46    3.80
  -7 -10   2   90.11    3.92
  -7  10   1  222.73    6.23
  -7 -10   1  211.85    6.27
   7  10  -1  219.13    6.74
  -7  10   0   84.08    3.46
  -7 -10   0   76.46    3.24
  -7  10  -1   48.50    2.52
  -7  10  -2   28.08    1.90
  -7  10  -3    1.95    0.75
  -7  10  -4   87.64    2.97
  -8   0  20  318.52    7.61
  -8   0  19    0.06    0.87
  -8   0  19   -0.19    1.00
  -8   0  18  129.94    5.13
  -8   0  17   -0.35    1.38
  -8   0  16   26.90    2.84
  -8   0  15   -0.93    1.80
  -8   0  14   27.93    2.65
  -8   0  14   22.64    2.80
  -8   0  13    1.87    1.37
  -8   0  13    0.31    1.47
  -8   0  12 1585.93   30.42
  -8   0  12 1612.32   31.12
  -8   0  11    0.43    1.13
  -8   0  11    0.09    1.41
  -8   0  10   92.51    4.40
  -8   0  10   90.71    4.63
  -8   0  10   88.65    4.46
  -8   0   9   -0.09    1.33
  -8   0   9    0.56    0.96
  -8   0   9    0.26    0.90
  -8   0   8   12.90    1.95
   8   0  -8   11.48    1.72
  -8   0   8    9.52    1.56
   8   0  -7    8.18    1.55
  -8   0   7   -0.39    0.89
   8   0  -6 1368.07   25.74
  -8   0   6 1263.33   24.83
   8   0  -5    1.56    1.26
   8   0  -5    0.08    0.93
  -8   0   5    0.62    0.80
   8   0  -4  211.17    7.09
  -8   0   4  194.75    6.17
   8   0  -3   -0.09    1.32
   8   0  -3   -0.17    0.91
  -8   0   3    0.83    0.78
   8   0  -2 1564.77   29.72
   8   0  -2 1576.12   30.20
   8   0  -1    1.17    1.31
   8   0  -1    2.63    1.40
   8   0  -1    1.55    1.01
   8   0  -1    0.34    0.98
   8   0   0   31.78    3.04
   8   0   0   37.52    3.00
   8   0   0   29.51    3.08
   8   0   1    1.36    1.27
   8   0   1    1.15    1.57
   8   0   1    0.66    1.33
   8   0   1    0.67    1.34
   8   0   2 1635.68   32.16
   8   0   2 1591.13   33.23
   8   0   2 1584.14   32.28
   8   0   2 1586.54   32.64
   8   0   3    1.26    1.55
   8   0   3   -0.30    1.36
   8   0   3   -0.26    1.56
   8   0   3    2.37    1.78
   8   0   3    0.28    1.85
   8   0   4 4210.26   73.86
   8   0   4 4202.42   74.09
   8   0   4 4090.99   74.48
   8   0   5    0.31    1.87
   8   0   5   -1.03    1.67
   8   0   6   86.23    5.97
   8   0   6   89.53    5.75
   8   0   7   -0.65    1.81
   8   0   8  183.53    7.68
   8   0   9    0.57    1.69
   8   0  10  204.01    7.56
   8   0  11   -1.23    1.67
   8   0  12  311.96    8.46
   8   0  14  127.37    3.46
  -8  -1  20    0.09    0.72
  -8  -1  19   87.02    3.77
  -8   1  19   82.80    3.70
  -8  -1  19   89.40    3.66
  -8  -1  18   14.72    1.85
  -8   1  18   11.92    1.94
  -8   1  18   16.33    1.97
  -8  -1  18   16.07    1.90
  -8  -1  17  123.16    5.26
  -8   1  17  121.28    5.43
  -8  -1  17  116.52    5.05
  -8   1  16  458.75   12.30
  -8  -1  16  439.44   11.84
  -8   1  15  446.95   11.73
  -8  -1  15  452.48   12.27
  -8   1  15  473.98   12.69
  -8   1  14    3.11    1.46
  -8  -1  14    1.81    1.59
  -8   1  14    4.08    1.81
  -8   1  13    4.39    1.49
  -8   1  13    7.45    1.91
  -8  -1  13    5.97    1.76
  -8   1  12   60.63    4.04
  -8  -1  12   55.07    3.73
  -8   1  12   51.18    3.51
  -8  -1  12   54.16    3.38
  -8   1  11  211.96    7.58
  -8  -1  11  208.41    7.35
  -8  -1  11  205.64    6.79
  -8   1  11  200.21    7.17
  -8  -1  10 1383.14   27.68
  -8   1  10 1375.68   27.58
  -8  -1  10 1431.07   27.69
   8  -1 -10 1413.71   27.45
  -8   1  10 1430.59   27.22
  -8  -1   9  413.88   11.06
  -8   1   9  449.14   11.59
  -8  -1   9  421.16   11.14
  -8   1   9  424.31   11.09
  -8   1   9  432.88   11.09
   8  -1  -9  412.74   11.01
  -8   1   9  424.63   11.01
  -8  -1   8  148.42    5.74
  -8   1   8  163.11    6.14
  -8  -1   8  156.86    5.94
   8  -1  -8  152.85    5.90
  -8   1   8  141.53    5.60
  -8   1   8  151.62    5.82
   8  -1  -7   35.78    2.78
  -8  -1   7   41.12    2.79
  -8   1   7   33.25    2.59
   8  -1  -6  624.81   14.41
  -8   1   6  616.78   13.83
  -8  -1   6  623.39   13.88
   8  -1  -5  285.33    8.59
  -8  -1   5  302.33    8.20
   8   1  -5  308.87    9.23
   8  -1  -5  302.89    8.74
  -8   1   5  302.91    8.18
  -8  -1   4    8.77    1.35
  -8   1   4    7.55    1.28
   8  -1  -4    8.70    1.63
   8   1  -4    6.28    1.69
   8  -1  -3   65.91    3.72
  -8  -1   3   74.68    3.44
   8   1  -3   76.09    4.31
   8  -1  -3   71.50    3.94
  -8   1   3   69.95    3.36
   8   1  -2 1690.04   30.81
   8  -1  -2 1588.90   30.72
   8   1  -2 1674.52   31.92
   8  -1  -2 1658.00   31.22
  -8   1   2 1617.26   29.48
   8   1  -1   40.39    3.67
   8  -1  -1   38.29    3.33
   8  -1  -1   41.75    2.94
   8   1  -1   41.59    3.37
   8  -1  -1   46.88    3.31
   8   1  -1   42.95    3.10
   8   1   0  372.74   11.63
   8  -1   0  320.38   10.58
   8  -1   0  330.63    9.54
   8   1   0  359.65   10.92
   8  -1   0  379.57   10.74
   8   1   0  361.55   10.21
   8   1   1  179.71    7.83
   8  -1   1  173.53    7.34
   8   1   1  172.53    7.81
   8  -1   1  166.67    7.39
   8  -1   1  169.22    6.18
   8  -1   1  165.33    6.94
   8   1   1  168.07    6.74
   8   1   1  170.48    7.24
   8  -1   1  172.14    6.97
   8   1   2  160.67    7.33
   8  -1   2  169.38    7.13
   8   1   2  164.48    7.54
   8  -1   2  161.50    7.21
   8   1   2  169.43    6.92
   8  -1   2  172.38    7.38
   8   1   2  168.48    7.85
   8  -1   2  159.81    7.36
   8   1   3  307.66    8.70
   8   1   3  345.55   10.80
   8  -1   3  336.84   11.27
   8   1   3  343.50   11.44
   8  -1   3  326.97   10.78
   8  -1   3  339.85   11.17
   8   1   3  317.77   11.44
   8   1   3  333.33   11.72
   8  -1   3  301.30   10.90
   8  -1   3  330.33   10.69
   8   1   3  329.82   11.08
   8   1   4   55.71    3.32
   8   1   4   59.40    4.88
   8  -1   4   65.68    4.91
   8   1   4   63.91    4.61
   8  -1   4   60.53    4.79
   8   1   5  112.10    5.22
   8   1   5  113.85    4.86
   8   1   5  123.29    6.81
   8  -1   5  128.82    6.64
   8   1   5  128.55    6.73
   8   1   6   38.47    3.02
   8   1   6   31.87    2.61
   8   1   6   34.81    3.88
   8  -1   6   36.45    3.66
   8   1   6   37.39    3.93
   8   1   7    0.79    2.01
   8   1   7    0.67    1.84
   8  -1   7    1.11    1.73
   8   1   7    1.09    1.09
   8   1   8  375.46   11.69
   8  -1   8  368.31   11.27
   8   1   9  351.53   10.93
   8  -1   9  353.80   10.63
   8   1  10   41.12    3.48
   8  -1  10   38.38    3.21
   8   1  11   -1.88    2.01
   8  -1  11   -1.81    1.86
   8   1  12   25.52    2.38
   8  -1  12   26.21    2.29
   8  -1  13   15.91    1.55
   8   1  13   16.89    1.68
   8  -1  14  299.02    6.00
   8   1  14  284.02    6.15
  -8  -2  20   17.36    1.38
  -8   2  20   21.83    1.54
  -8  -2  19  188.37    5.67
  -8   2  19  204.59    5.88
  -8   2  18   14.59    2.08
  -8  -2  18   18.92    1.98
  -8   2  18   18.81    1.99
  -8  -2  18   16.83    1.81
  -8   2  17   85.57    4.39
  -8  -2  17   82.57    4.07
  -8  -2  17   79.48    4.04
  -8   2  16   22.61    2.61
  -8  -2  16   19.59    2.32
  -8  -2  16   19.94    2.29
  -8  -2  15  605.16   14.55
  -8   2  15  584.09   14.36
  -8   2  14  130.58    5.99
  -8  -2  14  119.01    5.50
  -8   2  14  131.27    5.66
  -8   2  13   64.03    4.26
  -8  -2  13   60.64    3.85
  -8   2  13   57.46    3.48
  -8   2  13   57.73    3.85
  -8   2  12  229.07    8.09
  -8  -2  12  220.80    7.58
  -8   2  12  220.22    7.42
  -8   2  12  216.45    7.78
  -8   2  11   36.15    3.17
  -8  -2  11   37.80    3.06
  -8   2  11   39.29    3.01
  -8   2  11   36.47    3.17
  -8   2  10  716.78   16.59
  -8  -2  10  718.11   16.04
  -8   2  10  709.56   16.37
  -8   2  10  708.44   16.47
  -8   2   9  273.03    8.53
   8  -2  -9  254.55    8.00
  -8   2   9  237.17    7.70
  -8   2   9  271.31    8.40
  -8  -2   9  248.49    7.87
  -8  -2   9  225.83    7.82
  -8   2   9  255.68    8.25
  -8   2   8  490.50   12.91
  -8   2   8  512.95   12.74
  -8  -2   8  507.14   12.25
   8  -2  -8  509.16   12.52
  -8  -2   8  483.54   12.27
  -8   2   8  483.71   12.10
  -8   2   8  502.99   12.69
   8  -2  -7  637.55   14.81
  -8  -2   7  633.32   14.51
  -8   2   7  627.93   14.41
  -8   2   7  648.40   15.04
  -8   2   6  210.00    7.22
  -8   2   6  208.02    6.80
  -8  -2   6  199.91    6.71
   8  -2  -6  210.22    7.15
   8  -2  -6  224.17    7.14
   8   2  -6  219.47    7.75
  -8   2   5  269.04    7.93
  -8  -2   5  274.89    7.92
   8   2  -5  293.64    9.14
   8  -2  -5  278.95    8.23
   8  -2  -5  279.05    8.46
   8   2  -4    0.91    1.47
   8  -2  -4    0.89    1.19
  -8  -2   4    0.57    0.78
  -8   2   4    0.51    0.89
  -8   2   3  243.21    7.09
   8   2  -3  245.09    8.37
   8  -2  -3  242.08    7.63
   8  -2  -3  222.11    7.47
  -8   2   2  149.46    5.21
   8  -2  -2  141.53    5.68
   8   2  -2  149.56    6.46
   8  -2  -2  144.49    5.83
   8   2  -1 1021.16   23.12
   8  -2  -1  977.09   21.74
   8   2  -1  989.67   21.97
   8  -2  -1 1023.72   21.15
   8  -2  -1  953.19   20.37
   8   2  -1  987.97   20.72
   8   2   0  279.85    8.88
   8  -2   0  285.40    8.52
   8  -2   0  305.83    9.28
   8   2   0  290.27    9.92
   8   2   0  285.64   10.45
   8  -2   0  279.94    9.55
   8   2   0  294.17   10.52
   8  -2   0  259.28    9.29
   8   2   1    8.75    1.80
   8   2   1    9.07    2.32
   8  -2   1    8.86    2.09
   8   2   1    9.14    2.15
   8  -2   1    9.19    1.97
   8  -2   1    8.69    1.53
   8   2   1   12.44    2.45
   8  -2   1    8.51    1.94
   8   2   2  372.67   12.69
   8  -2   2  399.93   12.11
   8   2   2  406.48   13.22
   8  -2   2  379.55   12.09
   8   2   2  400.65   11.53
   8   2   2  369.24   12.12
   8  -2   2  399.74   11.63
   8   2   2  424.11   13.02
   8  -2   2  382.49   11.70
   8   2   3    8.18    2.35
   8  -2   3   10.51    2.24
   8   2   3    9.17    1.77
   8   2   3    6.53    1.98
   8   2   3    9.51    2.37
   8  -2   3    9.79    2.18
   8   2   3    6.27    2.26
   8  -2   3    7.62    2.13
   8   2   3    5.74    2.23
   8  -2   3   10.49    2.21
   8   2   4  404.30   10.75
   8   2   4  400.01   13.47
   8   2   4  402.18   12.31
   8   2   5  598.13   14.86
   8   2   5  553.19   13.69
   8   2   5  563.05   16.56
   8  -2   5  625.41   16.12
   8   2   5  595.76   16.08
   8   2   6   73.77    5.14
   8  -2   6   78.76    4.81
   8   2   6   71.73    4.31
   8   2   6   71.34    3.97
   8   2   6   68.50    5.16
   8  -2   6   77.23    5.11
   8   2   6   68.85    5.05
   8   2   7   96.67    4.66
   8   2   7  112.06    6.08
   8  -2   7  105.10    5.56
   8   2   7   99.66    6.18
   8   2   7  101.30    5.04
   8   2   8  162.56    7.24
   8  -2   8  161.96    6.71
   8   2   8  155.84    6.09
   8   2   9   35.21    3.37
   8  -2   9   29.98    2.97
   8   2  10   35.11    3.13
   8  -2  10   34.75    2.91
   8   2  11  269.42    8.23
   8  -2  11  256.53    7.57
   8  -2  12   34.25    2.34
   8   2  12   40.98    2.73
   8  -2  13  158.27    4.32
   8   2  13  167.12    4.68
  -8   3  19   71.02    3.04
  -8  -3  19   70.86    2.82
  -8   3  18   35.70    2.40
  -8  -3  18   42.05    2.56
  -8   3  18   37.43    2.95
  -8   3  17   13.35    1.78
  -8  -3  17   16.14    1.71
  -8   3  17   13.73    2.26
  -8  -3  17   13.86    1.77
  -8  -3  16   32.36    2.63
  -8   3  16   38.10    3.00
  -8  -3  16   35.99    2.73
  -8  -3  15  410.09   10.38
  -8   3  15  440.36   11.41
  -8  -3  15  430.08   11.11
  -8  -3  15  431.28   11.02
  -8   3  14  295.56    8.71
  -8   3  14  286.74    8.87
  -8   3  14  300.15    9.39
  -8  -3  14  268.37    8.48
  -8  -3  14  271.20    8.31
  -8   3  13  250.70    8.45
  -8   3  13  269.59    8.81
  -8  -3  13  251.22    8.07
  -8   3  13  251.38    8.23
  -8   3  12   55.15    3.80
  -8   3  12   55.74    3.89
  -8  -3  12   55.15    3.58
  -8   3  12   57.69    3.78
  -8   3  11   87.85    4.80
  -8  -3  11   90.94    4.50
  -8   3  11   94.52    4.94
  -8   3  11   88.91    4.87
  -8   3  10  652.98   15.90
  -8  -3  10  666.31   15.10
  -8   3  10  637.09   16.00
  -8   3   9  157.28    6.44
  -8   3   9  138.99    6.36
  -8   3   9  161.10    6.23
  -8  -3   9  146.60    5.70
   8  -3  -8   71.94    4.10
  -8   3   8   74.81    4.13
  -8  -3   8   76.17    3.89
  -8  -3   8   69.75    4.07
  -8   3   8   76.55    4.07
  -8   3   8   67.55    4.49
  -8   3   8   75.57    4.37
  -8   3   7  210.29    7.07
  -8  -3   7  205.41    6.70
  -8   3   7  200.64    6.91
  -8  -3   7  192.33    6.94
  -8   3   7  209.81    7.54
   8  -3  -7  202.69    6.78
   8   3  -7  203.59    7.68
   8  -3  -7  190.56    7.05
  -8   3   6   49.80    3.21
  -8  -3   6   49.29    3.26
  -8   3   6   56.85    3.77
   8   3  -6   48.01    3.72
   8  -3  -6   50.76    3.22
   8   3  -6   50.44    3.28
   8  -3  -6   59.21    3.71
  -8   3   5  776.29   16.65
  -8  -3   5  724.27   16.52
   8  -3  -5  761.46   17.28
   8   3  -5  739.60   17.78
   8  -3  -5  795.15   16.74
   8   3  -5  777.16   16.83
  -8   3   5  784.58   17.68
  -8   3   4 1399.20   26.70
   8  -3  -4 1400.40   26.97
   8   3  -4 1343.62   28.13
   8   3  -4 1411.23   27.24
  -8   3   4 1444.71   28.09
   8   3  -3  179.81    7.21
   8  -3  -3  181.20    6.43
   8   3  -3  178.41    6.51
  -8   3   3  169.31    6.74
  -8   3   3  170.45    6.00
   8  -3  -3  172.85    6.53
  -8   3   2   61.13    3.96
  -8   3   2   55.87    3.21
   8   3  -2   58.68    4.47
   8  -3  -2   60.72    4.03
   8   3  -2   58.87    4.21
   8  -3  -2   62.99    3.78
   8  -3  -1  144.79    5.92
   8   3  -1  137.11    6.62
   8  -3  -1  146.16    6.44
   8   3  -1  144.96    7.17
  -8   3   1  136.45    6.03
   8   3  -1  145.76    7.12
   8  -3  -1  135.15    6.20
   8  -3  -1  129.89    5.52
   8  -3   0   18.04    2.35
   8   3   0   13.09    2.41
   8   3   0   15.32    2.72
   8  -3   0   16.54    2.49
  -8   3   0   18.01    2.38
   8   3   0   16.07    2.26
   8  -3   0   14.23    2.27
   8   3   0   15.67    2.68
   8  -3   0   17.26    2.05
   8  -3   1 1325.58   25.99
   8  -3   1 1287.71   27.78
   8   3   1 1368.35   29.26
   8  -3   1 1367.29   27.77
   8   3   1 1311.40   29.57
   8  -3   1 1342.17   28.07
  -8   3  -1 1327.36   27.00
   8   3   1 1358.98   27.21
   8   3   1 1218.81   28.08
   8  -3   1 1410.38   27.51
   8   3   2  509.98   14.52
   8  -3   2  483.65   13.19
   8   3   2  402.20   13.21
   8  -3   2  502.04   13.04
   8   3   2  465.37   14.52
   8  -3   2  432.35   13.12
   8   3   2  487.75   13.03
   8   3   2  392.12   13.59
   8  -3   2  474.55   13.37
   8   3   3   25.08    2.94
   8   3   3   21.82    3.24
   8  -3   3   29.58    3.21
   8   3   3   22.26    2.59
   8   3   4  357.25   11.27
   8  -3   4  377.26   11.50
   8   3   4  353.41   10.20
   8   3   5   29.93    3.33
   8   3   5   29.47    2.87
   8   3   5   24.69    2.97
   8   3   5   25.51    3.41
   8  -3   5   33.77    3.33
   8   3   6  254.79    8.91
   8   3   6  241.12    8.15
   8   3   6  260.27    9.53
   8  -3   6  249.66    8.67
   8   3   7   77.33    4.65
   8   3   7   73.42    4.19
   8   3   7   82.26    5.13
   8  -3   7   83.32    4.69
   8   3   8   35.17    3.10
   8   3   8   28.64    3.49
   8   3   8   37.93    3.42
   8  -3   8   38.22    3.14
   8   3   9  463.92   12.27
   8  -3   9  437.62   11.28
   8   3   9  429.54   11.31
   8   3  10  441.20   11.10
   8   3  10  481.16   11.98
   8  -3  10  461.75   11.16
   8   3  11   34.58    2.68
   8   3  12  137.63    4.48
  -8   4  17    2.48    1.41
  -8   4  16   46.80    2.97
  -8   4  15   57.93    4.44
  -8   4  15   62.33    3.43
  -8   4  15   67.24    3.74
  -8  -4  15   56.83    3.18
  -8  -4  15   53.20    3.10
  -8  -4  14  761.55   16.28
  -8   4  14  762.87   17.15
  -8   4  13   78.42    4.28
  -8  -4  13   76.67    4.01
  -8   4  13   76.22    4.37
  -8  -4  12  121.00    5.08
  -8   4  12  114.36    5.65
  -8  -4  11   94.05    4.43
  -8   4  11  104.35    4.86
  -8   4  11   91.69    4.96
  -8   4  11   84.54    4.96
  -8  -4  10   41.36    2.94
  -8   4  10   39.79    3.12
  -8   4  10   41.83    3.44
  -8   4  10   37.12    3.39
   8   4  -9  100.27    5.16
  -8   4   9   90.51    4.98
  -8   4   9  102.38    4.73
  -8   4   8 1441.01   26.62
   8   4  -8 1376.12   27.03
  -8   4   8 1410.12   28.06
   8   4  -8 1411.73   27.85
  -8   4   7   -0.11    1.45
  -8   4   7    2.42    2.10
  -8   4   7   -0.24    1.18
   8   4  -7    0.21    1.30
   8   4  -7    0.57    1.15
   8   4  -6  275.84    8.74
   8   4  -6  266.81    8.96
  -8   4   6  276.64    9.30
  -8   4   5   51.11    3.33
   8   4  -5   51.34    3.59
   8   4  -5   55.18    3.91
  -8   4   5   58.22    4.06
   8  -4  -5   48.14    3.44
  -8   4   4   40.45    2.95
  -8   4   4   35.91    3.30
   8   4  -4   36.11    3.06
   8  -4  -4   34.32    2.92
   8   4  -3   37.88    3.13
   8   4  -3   43.03    3.55
   8  -4  -3   35.53    2.95
  -8   4   3   35.86    2.75
   8  -4  -3   36.86    3.18
  -8   4   3   39.94    3.47
   8  -4  -2  137.77    6.15
   8  -4  -2  125.97    5.47
   8   4  -2  133.34    5.87
   8   4  -2  113.77    6.00
  -8   4   2  122.95    5.96
   8  -4  -1  433.02   12.08
   8  -4  -1  412.41   11.21
   8   4  -1  415.22   12.49
  -8   4   1  429.50   12.25
   8  -4   0 1689.42   32.43
  -8   4   0 1660.35   32.81
   8  -4   0 1678.82   31.43
   8   4   1   85.05    5.40
   8   4   1   90.93    5.83
  -8   4  -1  103.06    5.41
   8   4   1   92.89    5.15
   8  -4   1  106.61    5.33
   8   4   2  285.92    9.66
   8   4   2  293.20   10.90
   8   4   3   46.68    3.82
   8   4   3   47.33    4.25
   8   4   3   54.79    3.92
   8   4   4   80.49    5.33
   8   4   4   87.88    4.87
   8   4   5   80.94    5.10
   8   4   5   85.42    4.75
   8   4   5   79.18    4.86
   8  -4   5   79.98    4.52
   8   4   6  814.44   19.98
   8   4   6  838.08   19.69
   8   4   6  841.15   18.88
   8   4   6  840.16   19.26
   8  -4   6  836.90   18.34
   8   4   7   14.70    2.59
   8   4   7   20.27    2.74
   8   4   7   14.13    2.20
   8   4   7   16.39    2.38
   8   4   8   15.63    2.36
   8   4   8   12.69    2.08
   8   4   8   12.33    2.49
   8   4   9   28.71    2.69
   8   4   9   18.45    2.46
   8   4  10  215.14    6.79
   8   4  10  221.67    6.98
   8   4  11    2.84    1.16
  -8   5  16   26.32    2.62
  -8  -5  16   24.60    1.91
  -8   5  15   58.15    4.03
  -8  -5  15   60.47    3.13
  -8   5  15   64.41    3.46
  -8   5  15   56.33    3.25
  -8   5  14    1.82    1.61
  -8   5  14    1.87    1.34
  -8   5  13    0.91    1.26
  -8   5  13   -0.53    1.53
  -8   5  13    0.54    1.30
  -8   5  12   49.89    3.61
  -8   5  12   47.75    4.06
  -8   5  12   38.53    3.36
  -8   5  11  216.05    7.72
  -8   5  11  190.35    7.67
  -8   5  10  432.63   12.59
   8   5  -9    1.12    1.24
   8   5  -8   92.25    4.93
   8   5  -7    2.89    1.44
  -8   5   7    2.67    1.60
  -8   5   7    0.61    2.14
   8   5  -6    2.49    1.41
  -8   5   6    2.48    1.61
  -8   5   6    0.82    1.93
   8   5  -5    6.12    1.70
  -8   5   5    5.37    1.87
   8   5  -4  791.75   18.65
  -8   5   4  816.49   19.24
   8   5  -3 1298.29   26.68
  -8   5   3 1272.14   27.22
  -8   5   2   17.61    2.59
   8   5  -2   15.90    2.36
  -8   5   1  475.97   13.49
  -8   5   0    0.73    1.52
   8   5   1    1.17    1.46
  -8   5  -1    2.03    1.57
   8   5   2  192.45    7.80
  -8   5  -2  190.51    7.65
   8   5   3  115.55    6.24
   8   5   4  301.80   10.40
   8   5   5    0.97    1.50
   8   5   5    2.11    1.94
   8   5   6  352.41   11.25
   8   5   6  355.04   10.66
   8   5   7   95.43    5.47
   8   5   7  108.74    5.64
   8   5   7  109.77    5.30
   8   5   8    1.65    1.67
   8   5   8    0.94    1.47
   8   5   9   -0.17    1.29
  -8   5 -10   74.73    3.04
   8   5  10   83.32    3.91
   8   5  10   82.88    3.86
   8   5  11  103.62    3.93
   8   5  11   99.28    3.71
  -8  -6  17   12.57    1.05
  -8  -6  16    7.68    1.11
  -8   6  15   20.72    2.18
  -8   6  15   16.84    1.76
  -8   6  15   21.47    1.86
  -8  -6  15   22.17    1.81
  -8  -6  14   46.02    2.75
  -8   6  14   49.80    2.96
  -8   6  14   47.30    3.39
  -8   6  13  731.02   15.87
  -8   6  13  702.80   16.79
  -8   6  12    6.92    1.77
  -8   6  12    9.08    1.91
  -8   6  12   10.48    1.89
   8   6 -11    0.93    1.11
  -8   6  11    0.68    1.29
  -8   6  11    1.33    1.33
   8   6 -10    3.66    1.48
  -8   6  10    2.77    1.54
  -8   6  10    3.95    1.58
  -8   6   9    0.70    1.45
   8   6  -9    1.29    1.30
  -8   6   9    4.44    1.55
  -8   6   9   -0.32    1.53
   8   6  -8    6.50    1.81
  -8   6   8    8.05    2.06
  -8   6   8   11.11    2.25
   8   6  -7  787.77   18.97
  -8   6   7  845.36   19.38
   8   6  -6   -0.24    1.47
  -8   6   6   -0.57    2.11
   8   6  -5  143.73    6.69
  -8   6   5  165.68    6.99
  -8   6   4  437.61   12.90
   8   6  -4  420.36   12.56
  -8   6   3  158.55    7.18
   8   6  -3  154.38    7.00
   8   6  -2   99.54    5.55
  -8   6   2   95.14    5.55
  -8   6   1  710.61   17.75
  -8   6   0  220.34    8.48
   8   6   1  582.99   15.30
  -8   6  -1  581.25   15.36
   8   6   1  587.36   15.39
   8   6   2  230.29    8.59
  -8   6  -2  215.61    8.22
   8   6   2  219.30    8.38
  -8   6  -3  602.65   15.32
   8   6   3  600.08   15.76
   8   6   3  613.02   15.83
   8   6   3  611.17   15.68
  -8   6  -4   -0.10    1.42
   8   6   4   -0.47    1.51
   8   6   4    1.76    1.80
   8   6   4    0.22    1.78
   8   6   5   59.43    4.21
   8   6   5   71.62    4.65
   8   6   5   69.35    4.45
   8   6   6   19.16    2.54
   8   6   6   22.44    2.87
   8   6   6   19.69    2.60
   8   6   7  317.77   10.12
   8   6   7  347.58   10.13
   8   6   8   30.76    2.93
  -8   6  -8   34.03    2.43
  -8   6  -9   44.46    2.43
   8   6  10   34.55    2.28
  -8   6 -10   27.84    1.64
  -8  -7  16   56.34    2.07
  -8   7  14   67.71    3.29
  -8   7  14   69.38    3.27
  -8   7  13   81.74    3.54
  -8   7  13   73.34    3.65
  -8   7  12  129.83    4.89
  -8   7  12  118.32    4.91
   8   7 -11  374.43   10.50
  -8   7  11  394.95   10.51
   8   7 -10   36.15    3.02
  -8   7  10   41.09    3.04
  -8   7  10   36.00    2.88
  -8   7  10   42.84    3.37
  -8   7   9  108.06    5.27
  -8   7   9  104.54    4.98
   8   7  -8  256.09    9.00
  -8   7   8  267.15    8.83
  -8   7   7    0.10    1.41
   8   7  -7    1.74    1.52
  -8   7   7    0.94    1.37
   8   7  -6  518.32   14.78
  -8   7   6  582.96   14.91
   8   7  -5  285.48   10.03
  -8   7   5  304.67    9.97
  -8   7   4    7.89    2.07
  -8   7   4    9.39    1.76
  -8   7   4    7.14    1.86
   8   7  -4    6.60    1.88
  -8   7   3  270.38    8.59
   8   7  -3  283.95    9.89
  -8   7   2    2.62    1.47
   8   7  -2    2.09    1.74
  -8   7   2    1.36    1.35
   8   7  -2    2.13    1.32
  -8   7   1  324.61    9.26
   8   7  -1  302.57    9.28
  -8   7   0  101.77    5.32
   8   7   0   84.90    4.62
  -8   7   0   92.37    4.43
   8   7   0  101.16    5.35
   8   7   1    3.23    1.72
   8   7   1    3.15    1.63
  -8   7  -1    2.72    1.66
  -8   7  -2  555.03   14.01
   8   7   2  513.94   14.10
   8   7   2  543.32   14.05
   8   7   2  525.72   13.59
  -8   7  -3  543.37   13.75
   8   7   3  525.82   14.18
   8   7   3  570.50   14.19
   8   7   3  531.74   13.71
  -8   7  -4   35.01    2.95
   8   7   4   38.69    3.33
   8   7   4   36.23    3.21
   8   7   4   36.85    3.20
  -8   7  -5    1.87    1.25
   8   7   5    3.39    1.51
   8   7   5    2.22    1.53
   8   7   5    4.14    1.69
  -8   7  -6   60.41    3.33
   8   7   6   61.86    3.77
   8   7   6   55.73    3.76
   8   7   7  286.52    8.26
  -8   7  -7  284.27    7.64
   8   7   8  395.73    9.66
  -8   7  -8  382.71    8.81
   8   7   9   32.25    2.16
  -8   7  -9   31.21    1.75
   8   7   9   33.78    2.24
  -8  -8  14    5.03    0.77
  -8  -8  13   19.50    1.50
  -8   8  12  326.94    8.19
   8   8 -11    7.30    1.40
  -8   8  10   27.68    2.38
   8   8 -10   25.46    2.38
  -8   8  10   25.39    2.10
   8   8  -9    4.11    1.44
  -8   8   9    2.83    1.26
  -8  -8   9    1.94    1.46
  -8   8   9    1.88    1.09
  -8  -8   8  470.29   12.75
   8   8  -8  438.37   12.45
   8   8  -7  201.73    7.70
  -8   8   7  222.51    7.29
  -8   8   6    2.03    1.21
  -8   8   6    2.20    1.40
  -8   8   6    1.21    1.04
   8   8  -6    0.43    1.29
   8   8  -5   14.50    2.35
  -8   8   5   17.81    2.09
  -8   8   5   16.31    1.97
  -8   8   5   19.02    2.30
  -8   8   4  124.02    4.96
  -8   8   4  118.15    5.35
  -8   8   4  111.80    4.79
  -8   8   3    3.19    1.16
  -8   8   3    4.59    1.66
   8   8  -3    4.66    1.69
  -8   8   3    3.96    1.40
  -8   8   2  282.11    7.89
  -8   8   2  289.73    9.01
   8   8  -2  280.44    8.46
  -8   8   2  277.71    8.22
   8   8  -1   34.96    2.86
  -8   8   1   33.61    2.68
  -8   8   1   35.51    3.05
  -8   8   0   78.65    3.94
   8   8   0   69.68    4.46
   8   8   0   77.62    3.78
   8   8   0   84.65    4.33
   8   8   1   15.95    2.22
   8   8   1   13.16    2.17
   8   8   1   13.99    1.84
  -8  -8  -1   11.70    2.03
   8   8   2   28.13    2.62
   8   8   2   27.21    2.35
   8   8   2   23.40    2.64
   8   8   3   91.09    4.35
   8   8   3   90.08    4.07
  -8   8  -3   97.39    4.40
   8   8   4   97.69    4.37
   8   8   4   95.02    4.10
  -8   8  -4  101.53    4.29
   8   8   5    7.20    1.43
  -8   8  -5    9.85    1.50
   8   8   6  205.36    5.92
  -8   8  -6  198.08    5.73
  -8   8  -7   55.56    2.46
   8   8   7   56.47    2.65
   8   8   7   56.95    2.82
  -8  -9  11    0.15    0.54
  -8  -9   9  167.28    5.19
  -8  -9   8  386.88    9.66
   8   9  -8  407.93   10.08
  -8  -9   7   23.94    2.30
   8   9  -7   21.31    2.21
  -8   9   6  333.06    8.00
   8   9  -6  316.61    9.13
  -8   9   6  314.34    7.79
   8   9  -5  127.12    5.49
  -8  -9   5  140.59    5.61
  -8   9   5  139.39    4.68
  -8  -9   4  112.50    5.00
  -8   9   4  110.11    4.37
  -8   9   4  109.85    4.15
  -8   9   3    9.83    1.52
  -8  -9   3   11.10    1.90
   8   9  -3    9.51    1.30
  -8   9   3   13.07    1.58
  -8  -9   2   17.63    2.20
  -8   9   2   17.35    1.77
  -8   9   2   18.32    1.90
   8   9  -2   17.36    1.71
  -8   9   1  105.34    4.26
  -8   9   1   97.05    3.89
  -8  -9   1   98.58    4.39
   8   9  -1   96.38    3.75
  -8  -9   0    1.13    1.12
  -8   9   0    0.84    0.84
   8   9   0    0.25    1.10
   8   9   0    0.79    0.89
  -8   9   0   -0.13    1.02
  -8   9  -1  259.64    7.00
  -8   9  -1  260.22    6.65
   8   9   1  251.32    6.54
  -8  -9  -1  241.04    6.60
  -8   9  -2  482.57   10.69
  -8   9  -2  469.59   10.21
  -8   9  -3    0.82    0.72
  -8   9  -3    0.96    0.85
  -8   9  -4   30.87    1.75
  -8 -10   7   44.07    2.08
  -8 -10   5  234.90    6.05
  -8 -10   4  137.42    4.33
  -8  10   3  204.33    5.04
  -8 -10   3  223.79    5.73
  -8  10   2   86.84    2.88
  -8 -10   2   94.26    3.29
  -8  10   1   15.57    1.19
  -9   0  19    0.29    0.80
  -9   0  18   24.26    2.06
  -9   0  17   -0.46    1.24
  -9   0  16    8.70    1.98
  -9   0  15    0.76    1.47
  -9   0  14   93.53    4.94
  -9   0  13    0.71    1.47
  -9   0  13    0.66    1.08
  -9   0  12  311.08    9.02
  -9   0  12  322.75    9.77
  -9   0  11    0.39    1.30
  -9   0  11    0.08    1.07
  -9   0  10  295.64    8.70
  -9   0  10  303.32    9.35
  -9   0   9    0.10    1.39
  -9   0   8  239.04    8.08
   9   0  -7    0.41    1.46
  -9   0   7   -0.09    0.93
  -9   0   6 1617.99   30.97
   9   0  -6 1694.40   32.18
   9   0  -5    2.95    1.59
  -9   0   5    1.15    0.96
   9   0  -4  107.51    5.33
   9   0  -3    0.21    1.67
   9   0  -2  418.71   12.93
   9   0  -2  432.06   12.25
   9   0  -1    3.20    1.64
   9   0  -1    1.54    1.95
   9   0  -1    0.35    1.53
   9   0   0   27.99    3.48
   9   0   0   26.50    2.91
   9   0   0   28.42    3.11
   9   0   1    0.49    1.37
   9   0   1    2.68    2.04
   9   0   1    0.65    1.59
   9   0   2  165.26    7.75
   9   0   2  179.13    7.71
   9   0   2  170.18    8.10
   9   0   2  180.22    7.93
   9   0   3    0.14    1.65
   9   0   3    1.94    1.89
   9   0   3    1.38    1.91
   9   0   4  565.92   16.26
   9   0   4  574.09   16.34
   9   0   5    1.01    1.72
   9   0   6  154.69    6.99
   9   0   6  155.00    7.45
   9   0   7    0.12    1.81
   9   0   8  880.73   19.71
   9   0   9   -0.55    1.54
   9   0  10   47.62    3.12
   9   0  12  334.35    7.49
  -9  -1  19    0.77    0.81
  -9   1  19    1.05    0.85
  -9  -1  18  181.99    5.52
  -9   1  18  168.46    5.57
  -9  -1  18  179.20    5.51
  -9   1  17   28.10    2.49
  -9  -1  17   28.49    2.47
  -9  -1  17   28.34    2.35
  -9   1  16  950.11   19.98
  -9  -1  16  928.86   19.62
  -9   1  15    6.61    1.92
  -9  -1  15    6.41    1.73
  -9   1  14   89.62    4.84
  -9  -1  14   83.80    4.60
  -9   1  14   84.45    4.34
  -9   1  13  435.27   11.97
  -9  -1  13  429.76   11.69
  -9   1  13  417.86   11.20
  -9   1  12   38.04    3.33
  -9  -1  12   42.29    3.31
  -9   1  12   38.91    3.07
  -9  -1  12   39.46    2.82
  -9   1  11   56.45    3.88
  -9  -1  11   59.84    3.80
  -9   1  11   46.80    3.35
  -9   1  10  279.96    8.93
  -9  -1  10  271.34    8.62
  -9   1  10  267.76    8.43
  -9   1  10  265.72    8.18
  -9   1   9 1008.90   21.09
  -9  -1   9  969.56   20.70
  -9   1   9  944.08   20.29
  -9   1   9  965.81   20.35
  -9   1   8  778.51   17.41
  -9  -1   8  745.69   17.03
  -9   1   8  752.62   17.07
  -9   1   8  744.00   16.70
   9  -1  -8  747.11   17.26
  -9   1   7  150.68    5.89
   9  -1  -7  165.07    6.47
  -9   1   6  261.37    8.15
   9  -1  -6  274.22    8.84
   9  -1  -6  274.62    8.83
  -9  -1   6  280.24    8.37
  -9  -1   5    3.66    1.19
  -9   1   5    4.39    1.21
   9  -1  -5    2.60    1.42
  -9   1   4   69.19    3.67
   9  -1  -4   68.61    4.22
   9  -1  -4   69.88    4.19
   9  -1  -3  613.46   14.95
   9  -1  -3  580.91   14.60
   9   1  -2 2134.88   39.25
   9  -1  -2 2077.46   39.58
   9   1  -2 2062.85   41.93
   9  -1  -2 2129.70   41.24
   9   1  -1   68.08    4.13
   9  -1  -1   70.82    4.20
   9   1  -1   65.03    5.00
   9  -1  -1   66.31    4.85
   9   1  -1   61.52    4.87
   9  -1  -1   64.95    4.69
   9  -1  -1   69.58    4.53
   9  -1   0  160.61    7.12
   9   1   0  176.85    8.16
   9  -1   0  166.67    7.56
   9   1   0  167.87    6.84
   9  -1   1   25.10    3.00
   9   1   1   22.22    2.75
   9  -1   1   19.31    2.79
   9   1   1   26.52    3.40
   9  -1   1   20.13    2.97
   9   1   2  292.34   10.68
   9  -1   2  279.90   10.08
   9   1   2  283.35   10.88
   9  -1   2  290.55   10.53
   9  -1   2  287.88   10.00
   9   1   2  257.75    7.81
   9   1   2  282.27    9.84
   9   1   3  311.12   11.56
   9  -1   3  309.71   10.95
   9   1   3  322.05   11.27
   9  -1   3  300.88   10.47
   9   1   3  278.39    8.15
   9   1   3  294.67   10.43
   9   1   4  165.70    5.85
   9  -1   4  184.11    8.03
   9   1   4  171.71    7.86
   9  -1   5   35.11    3.65
   9   1   5   28.88    3.53
   9   1   5   27.47    2.61
   9   1   6   68.43    4.83
   9  -1   6   63.96    4.44
   9  -1   6   72.15    4.90
   9   1   6   61.75    3.57
   9   1   6   60.65    4.88
   9   1   7    0.24    1.90
   9  -1   7    0.33    1.76
   9   1   8  606.42   15.10
   9  -1   8  594.14   14.59
   9   1   9  285.85    8.84
   9  -1   9  273.94    8.41
   9   1  10   77.64    3.93
   9  -1  10   77.14    3.76
   9   1  11  206.04    6.10
   9  -1  11  196.89    5.79
   9  -1  12  143.93    4.08
   9   1  12  154.90    4.33
  -9  -2  18    2.11    0.91
  -9  -2  17  461.36   10.74
  -9   2  17  483.58   11.17
  -9   2  16   11.33    1.96
  -9  -2  16   12.64    1.88
  -9  -2  16   13.73    1.79
  -9   2  15   17.65    2.17
  -9   2  15   18.57    2.42
  -9  -2  15   18.13    2.20
  -9   2  14   15.83    2.14
  -9   2  14   17.56    2.44
  -9  -2  14   16.88    2.25
  -9   2  13  180.62    6.82
  -9   2  13  196.08    7.34
  -9  -2  13  190.18    6.85
  -9   2  12  107.91    5.18
  -9   2  12  111.49    5.44
  -9  -2  12  100.90    4.95
  -9   2  12  107.88    4.87
  -9   2  11  279.86    8.96
  -9  -2  11  286.01    8.83
  -9   2  11  278.09    8.70
  -9   2  10  262.48    8.55
  -9   2  10  267.94    8.67
  -9  -2  10  262.76    8.27
  -9   2  10  249.14    8.33
  -9   2   9   11.21    2.17
  -9   2   9   15.79    2.29
  -9  -2   9   18.40    2.20
  -9   2   9   18.32    2.34
   9  -2  -9   17.63    2.25
  -9   2   8  379.57   11.29
  -9   2   8  407.66   11.25
   9  -2  -8  416.93   11.24
   9   2  -8  421.32   12.24
  -9   2   8  425.57   11.53
  -9  -2   8  415.12   11.07
   9   2  -7  388.06   11.57
   9  -2  -7  373.34   10.47
  -9   2   7  371.27   10.61
   9   2  -6  265.59    9.18
   9  -2  -6  260.49    8.31
  -9   2   6  257.12    8.45
  -9   2   5  217.69    7.24
   9   2  -5  230.08    8.58
   9  -2  -5  230.38    7.80
  -9   2   5  241.89    7.93
   9   2  -4  130.81    6.31
   9  -2  -4  135.57    5.80
  -9   2   4  129.70    5.61
   9  -2  -4  126.26    5.70
  -9   2   4  122.17    5.07
   9   2  -3    2.73    1.74
   9  -2  -3    2.08    1.46
   9   2  -3    3.68    1.75
   9  -2  -3    2.36    1.41
  -9   2   3    4.25    1.40
   9   2  -3    3.68    1.45
   9  -2  -3    1.53    1.12
   9   2  -2   49.64    4.09
   9  -2  -2   48.46    3.67
   9  -2  -2   46.11    4.05
   9   2  -2   47.99    3.42
   9   2  -1  423.77   12.99
   9  -2  -1  431.78   12.07
   9   2  -1  433.66   13.82
   9  -2  -1  393.67   12.35
   9   2  -1  414.25   11.54
   9   2   0   30.51    3.50
   9  -2   0   31.83    3.21
   9   2   0   26.52    3.60
   9  -2   0   30.91    3.39
   9   2   0   27.36    2.88
   9   2   1 1265.09   27.70
   9  -2   1 1163.00   25.76
   9   2   1 1186.61   25.26
   9  -2   1 1222.57   25.67
   9   2   1 1200.44   26.92
   9   2   1 1168.57   27.63
   9  -2   1 1144.54   26.01
   9   2   2  442.15   11.50
   9   2   2  489.26   14.57
   9  -2   2  441.39   13.11
   9   2   2  464.65   13.04
   9   2   2  449.90   14.71
   9  -2   2  454.04   13.59
   9   2   2  457.69   14.08
   9  -2   2  451.10   13.05
   9   2   3    4.24    1.95
   9   2   3    5.25    1.53
   9   2   3    5.05    2.25
   9  -2   3    4.99    2.07
   9   2   4   16.77    2.71
   9   2   4   11.87    1.85
   9   2   4   12.92    2.71
   9  -2   4   10.85    2.33
   9   2   5  438.15   13.47
   9   2   5  443.83   11.90
   9   2   5  408.80   10.85
   9   2   5  443.77   13.93
   9  -2   5  463.95   13.22
   9   2   6  116.35    6.49
   9   2   6  125.19    5.45
   9   2   6  114.07    4.81
   9   2   6  122.78    6.33
   9  -2   6  121.27    5.80
   9   2   7  592.51   13.73
   9   2   7  636.55   15.71
   9  -2   7  594.76   14.60
   9   2   8  313.18    9.60
   9  -2   8  277.46    8.64
   9   2   9    3.14    1.59
   9  -2   9    2.20    1.25
   9   2  10    0.51    1.66
   9  -2  10    1.66    1.36
   9   2  11   35.87    2.35
   9  -2  11   32.59    2.06
  -9   3  17  232.39    6.86
  -9   3  17  252.39    8.25
  -9  -3  16   31.48    2.33
  -9   3  15    0.97    1.24
  -9  -3  15    1.23    1.22
  -9   3  15    2.47    1.29
  -9   3  14  180.83    6.65
  -9  -3  14  180.55    6.31
  -9   3  14  171.51    6.43
  -9   3  13  353.45   10.04
  -9  -3  13  333.73    9.42
  -9   3  13  331.12    9.46
  -9   3  13  336.69    9.86
  -9   3  12  114.54    5.27
  -9  -3  12  105.87    4.85
  -9   3  12   98.49    4.89
  -9   3  12  108.91    5.20
  -9   3  11  186.48    6.97
  -9  -3  11  187.86    6.65
  -9   3  11  174.92    6.93
  -9   3  11  182.12    7.01
  -9   3  10   95.31    5.13
  -9   3  10  111.87    5.16
  -9  -3  10  111.09    4.93
  -9   3  10  106.75    5.30
   9   3 -10  101.70    5.51
   9  -3 -10   99.90    4.80
  -9   3   9  269.29    9.32
  -9  -3   9  289.98    8.57
  -9   3   9  293.67    9.33
   9   3  -9  274.12    9.57
   9  -3  -9  282.65    8.65
  -9   3   8   30.48    3.17
  -9   3   8   33.60    2.98
  -9  -3   8   38.59    2.93
  -9   3   8   36.57    3.25
   9   3  -8   34.93    3.35
   9  -3  -8   35.58    2.86
  -9   3   7   97.10    5.10
  -9   3   7   94.59    4.76
  -9  -3   7  100.60    4.68
   9   3  -7   91.03    5.28
   9  -3  -7   98.74    4.73
   9   3  -6  226.07    8.47
   9  -3  -6  222.26    7.49
  -9   3   6  215.45    7.94
  -9   3   5    5.53    1.71
   9   3  -5    2.10    1.64
   9  -3  -5    4.66    1.48
  -9   3   4  600.26   15.05
   9   3  -4  577.89   15.69
   9  -3  -4  623.46   14.69
  -9   3   3  641.66   15.84
   9  -3  -3  625.55   16.29
   9   3  -3  645.77   15.48
   9   3  -3  617.48   16.72
   9  -3  -3  662.73   15.67
   9   3  -2   12.43    2.83
   9  -3  -2   12.24    2.43
  -9   3   2   10.05    1.95
   9   3  -2   12.86    2.06
   9  -3  -2   11.78    2.17
   9   3  -2   12.34    2.44
   9   3  -1   11.72    2.77
   9  -3  -1   11.98    2.27
  -9   3   1   10.15    1.96
   9   3  -1   13.20    2.55
   9  -3  -1   12.53    2.14
   9   3  -1    9.32    1.94
  -9   3   0  321.77    9.99
   9   3   0  343.78   11.87
   9  -3   0  308.56   10.38
   9   3   0  318.22   10.07
   9  -3   0  307.18   10.46
   9   3   0  294.02   10.98
   9  -3   0  333.63   10.30
  -9   3  -1  289.06    9.37
   9   3   1  328.80   11.49
   9  -3   1  313.01   10.15
   9   3   1  313.32   10.00
   9  -3   1  283.41   10.04
   9   3   1  246.42   10.59
   9  -3   1  323.76   10.12
   9   3   1  277.00   10.56
   9  -3   2  392.87   11.80
   9   3   2  401.22   11.00
  -9   3  -2  351.26   10.76
   9   3   2  414.20   12.03
   9   3   2  370.81   13.19
   9  -3   2  428.88   12.58
   9   3   3  357.64   11.29
   9  -3   3  373.07   11.45
   9   3   3  329.27   12.09
   9   3   3  357.92   10.20
   9   3   4   37.62    3.64
   9   3   4   43.60    3.73
   9   3   4   38.01    3.95
   9  -3   4   43.99    3.70
   9   3   4   41.87    3.16
   9   3   5  140.53    6.70
   9  -3   5  125.82    5.78
   9   3   5  130.30    6.57
   9   3   5  133.20    6.13
   9   3   5  121.57    6.67
   9   3   5  119.83    5.30
   9   3   6    0.26    1.72
   9   3   6    1.28    1.49
   9   3   6    1.78    1.77
   9  -3   6    0.38    1.29
   9   3   6    0.49    1.19
   9   3   7  101.77    5.21
   9  -3   7  101.68    4.74
   9   3   7   98.43    4.75
   9   3   8   78.98    4.31
   9  -3   8   78.19    3.91
   9   3   8   82.59    3.99
   9   3   9   -0.69    1.64
   9   3  10  310.51    7.94
   9   3  11   86.40    3.04
  -9   4  16   90.79    4.72
  -9  -4  15    7.04    1.27
  -9   4  15    7.34    1.85
  -9  -4  14  104.18    4.26
  -9   4  14  107.75    4.79
  -9  -4  13   57.16    3.25
  -9   4  13   54.20    3.51
   9   4 -13   66.47    3.79
  -9   4  13   63.42    3.87
  -9  -4  12  177.59    6.10
  -9   4  12  190.07    7.03
  -9   4  12  168.16    6.70
   9   4 -12  187.37    6.89
  -9  -4  11   10.57    1.74
  -9   4  11   10.81    1.86
   9   4 -11   13.62    2.13
  -9   4  11   10.28    2.00
  -9   4  11    9.74    2.01
  -9   4  10  745.85   16.01
  -9  -4  10  718.29   15.45
   9   4 -10  774.30   17.14
  -9   4  10  694.93   16.77
  -9   4   9   46.75    3.21
  -9  -4   9   42.64    2.92
  -9   4   9   37.09    3.46
   9   4  -9   52.10    3.78
  -9   4   9   42.51    3.51
  -9   4   8  475.32   11.56
  -9  -4   8  441.01   11.06
  -9   4   8  420.64   12.67
   9   4  -8  473.32   12.83
  -9   4   8  454.39   12.67
  -9   4   7  194.34    6.63
  -9  -4   7  191.24    6.39
  -9   4   7  183.19    7.62
  -9   4   7  194.83    7.61
   9   4  -7  189.34    7.54
   9   4  -7  188.78    6.94
  -9   4   6  404.52   11.79
   9   4  -6  395.96   11.90
   9   4  -6  392.01   11.05
  -9   4   6  408.90   10.50
  -9  -4   6  387.20   10.10
   9   4  -5   14.21    2.48
   9   4  -5   16.85    2.24
  -9   4   5   14.60    2.38
   9   4  -4  460.32   13.47
  -9   4   4  473.32   13.16
   9  -4  -4  468.78   13.03
  -9   4   3   11.93    2.33
   9  -4  -3    9.79    2.16
   9   4  -3   12.58    2.45
   9   4  -2  379.42   12.25
  -9   4   2  399.39   11.76
   9  -4  -2  391.68   11.57
   9  -4  -1   46.84    3.67
   9   4  -1   41.96    3.95
   9   4  -1   49.45    3.76
  -9   4   1   47.91    3.81
  -9   4   0  463.47   12.80
   9  -4   0  471.08   12.70
   9   4   0  460.36   12.76
   9   4   0  423.16   13.34
   9   4   0  426.55   13.93
   9   4   1   35.30    3.79
   9   4   1   36.58    3.41
  -9   4  -1   31.57    3.10
   9   4   2   43.65    3.56
   9   4   2   39.92    3.98
   9   4   2   46.48    3.86
  -9   4  -2   44.44    3.56
   9   4   3   61.96    4.08
   9   4   3   55.85    4.48
   9   4   3   60.05    4.29
  -9   4  -3   58.54    3.87
   9   4   4  126.20    6.25
   9   4   4  116.80    5.80
   9  -4   4  117.66    5.29
   9   4   4  127.57    5.68
   9   4   4  106.14    5.99
   9   4   4  113.76    5.92
  -9   4  -4  113.36    5.30
   9   4   5   34.82    3.16
   9   4   5   37.07    3.12
   9   4   5   35.56    3.49
  -9   4  -5   28.62    2.62
   9   4   5   35.39    3.44
   9   4   6  992.52   20.31
   9   4   6 1018.99   21.32
   9   4   6  994.30   20.68
   9   4   7  165.71    6.02
   9   4   7  153.52    6.94
   9   4   7  172.72    6.47
   9   4   8   29.01    2.52
  -9   5  15  396.51    9.62
  -9   5  15  426.94   11.08
  -9   5  14  431.73   11.80
  -9   5  14  440.82   10.74
  -9   5  13   16.57    2.47
  -9   5  13   16.02    2.03
  -9   5  12  113.75    5.70
  -9   5  12  103.37    5.06
  -9   5  11   85.99    5.01
  -9   5  11   74.20    4.45
  -9   5  10    4.56    1.71
  -9   5  10    4.18    1.67
  -9   5   9  163.10    6.74
  -9   5   9  153.55    6.71
   9   5  -8  261.83    8.53
  -9   5   8  277.22    9.31
   9   5  -7  207.95    7.57
  -9   5   7  209.22    8.01
   9   5  -6   98.48    5.11
  -9   5   6   90.79    5.22
  -9   5   6  102.43    5.61
   9   5  -5  303.41    9.70
  -9   5   5  296.52   10.01
  -9   5   5  329.15   10.34
  -9   5   4  137.27    6.47
  -9   5   3    1.55    1.66
  -9   5   2   46.69    3.79
   9   5  -1  466.38   12.95
  -9   5   1  454.25   12.96
   9   5   0  266.78    9.24
  -9   5   0  264.42    9.21
   9   5   1  344.91   10.82
  -9   5  -1  344.90   10.71
   9   5   2  344.83   10.92
   9   5   2  368.80   11.59
  -9   5  -2  337.30   10.43
   9   5   3   74.22    4.89
  -9   5  -3   71.15    4.29
   9   5   3   77.35    4.76
   9   5   3   73.88    4.56
   9   5   4  102.40    5.20
  -9   5  -4   95.74    4.78
   9   5   5  126.92    5.58
  -9   5  -5  121.67    5.13
   9   5   6   32.59    3.05
  -9   5  -6   24.98    2.22
   9   5   6   24.32    2.57
   9   5   6   28.38    2.98
   9   5   7   15.55    2.31
  -9   5  -7   17.19    1.76
   9   5   7   15.07    2.18
  -9   5  -8   39.84    2.15
   9   5   8   39.97    2.78
   9   5   9  394.41    9.35
   9   5   9  424.55    9.49
  -9   6  15    3.14    0.88
  -9  -6  15    3.20    0.89
  -9   6  14    7.71    1.27
  -9  -6  14    7.98    1.22
  -9   6  14    9.22    1.38
  -9   6  14    7.05    1.36
  -9   6  13  281.59    7.69
  -9   6  13  256.87    7.85
  -9   6  12   12.10    1.86
  -9   6  12   12.11    1.84
  -9   6  12   12.76    1.89
  -9   6  11  520.29   12.64
  -9   6  11  510.53   12.88
  -9   6  11  496.19   12.61
  -9   6  10   36.71    2.98
  -9   6   9   73.64    4.39
   9   6  -9   60.45    3.78
  -9   6   8   85.92    4.79
   9   6  -8   69.45    4.21
  -9   6   7  102.91    5.21
   9   6  -7   86.10    4.77
  -9   6   7   92.50    5.07
  -9   6   6   -0.21    1.82
  -9   6   6    0.11    1.48
   9   6  -6   -0.22    1.25
   9   6  -5  262.91    9.04
  -9   6   5  256.56    9.13
  -9   6   4  403.12   11.30
  -9   6   4  369.39   11.41
  -9   6   3  252.10    8.36
  -9   6   3  224.29    8.47
  -9   6   2   61.95    4.21
  -9   6   2   46.28    3.78
  -9   6   1   85.88    5.07
   9   6  -1   79.76    4.94
   9   6   0  244.44    8.71
   9   6   0  249.77    8.69
   9   6   0  223.50    8.41
  -9   6   0  232.08    8.41
   9   6   1  333.51   10.38
   9   6   1  339.13   10.45
   9   6   1  307.81   10.10
  -9   6  -1  315.05    9.92
   9   6   2   22.57    2.78
   9   6   2   23.22    2.97
   9   6   2   20.68    2.68
  -9   6  -2   26.22    2.66
   9   6   3  208.41    7.65
   9   6   3  206.19    7.74
  -9   6  -3  199.22    7.10
  -9   6  -4    1.72    1.21
   9   6   4    1.71    1.54
   9   6   4    3.43    1.78
  -9   6  -5  437.81   10.65
   9   6   5  450.16   11.78
  -9   6  -6   65.76    3.28
   9   6   6   61.70    3.99
   9   6   6   74.66    4.05
  -9   6  -7   30.76    1.99
   9   6   8   25.25    2.06
  -9   6  -8   22.00    1.41
   9   6   9   31.07    1.87
   9   6   9   30.17    1.81
  -9  -7  14   12.75    1.16
  -9   7  13    0.05    0.74
  -9  -7  13    0.93    0.81
  -9   7  12   13.35    1.57
  -9   7  11    8.11    1.49
  -9   7  11    9.67    1.60
  -9  -7  10  201.58    6.84
  -9   7  10  202.02    6.57
   9   7 -10  182.60    6.34
   9   7  -9  194.51    6.94
  -9   7   9  220.86    7.19
  -9   7   8    6.38    1.52
  -9   7   8    3.01    1.53
   9   7  -8    3.42    1.38
  -9   7   7  371.92   10.44
   9   7  -7  336.63   10.32
  -9   7   6   87.09    4.44
   9   7  -6   62.26    4.10
  -9   7   5  557.90   12.79
   9   7  -5  430.39   12.60
  -9   7   4   95.03    4.61
   9   7  -4   86.30    4.11
  -9   7   3   33.93    2.82
  -9   7   3   36.26    3.16
   9   7  -3   31.31    2.62
  -9   7   2  208.52    6.82
  -9   7   2  201.68    7.45
   9   7  -2  198.17    6.79
   9   7  -1  260.44    8.96
  -9   7   1  279.36    8.01
  -9   7   1  259.70    8.62
   9   7  -1  279.09    8.92
   9   7  -1  265.36    8.20
   9   7   0   41.07    3.40
  -9   7   0   50.91    3.52
   9   7   0   47.04    3.51
   9   7   0   48.92    3.35
  -9   7   0   47.50    2.99
   9   7   1  182.05    6.88
   9   7   1  171.20    6.43
  -9   7  -1  179.39    6.61
   9   7   2   19.12    2.36
   9   7   2   19.69    2.32
  -9   7  -2   14.75    2.00
   9   7   3    9.63    1.94
  -9   7  -3   11.39    1.80
   9   7   3   10.63    1.89
   9   7   3    8.15    1.85
  -9   7  -4  298.99    8.04
   9   7   4  309.05    8.61
   9   7   4  308.44    8.66
  -9   7  -5   46.65    2.64
   9   7   5   48.57    3.01
   9   7   5   44.98    3.17
   9   7   6   61.62    3.13
  -9   7  -6   53.31    2.55
   9   7   7   13.66    1.59
  -9   7  -7   12.71    1.11
  -9  -8  12  119.09    3.48
  -9   8  10  246.72    6.38
  -9  -8   9   38.62    2.65
  -9   8   9   39.09    2.41
   9   8  -9   37.35    2.56
  -9   8   8    0.80    0.98
   9   8  -8    0.15    1.03
  -9   8   8    0.38    0.92
  -9  -8   8    1.16    1.34
  -9   8   7    0.78    0.96
  -9  -8   7   -0.42    1.35
  -9   8   7    0.40    1.04
  -9   8   6  641.62   13.46
  -9   8   6  583.34   13.52
  -9   8   5   19.06    1.86
  -9   8   5   14.93    1.94
  -9   8   4   67.07    3.30
  -9   8   4   66.22    3.64
   9   8  -4   69.72    3.55
   9   8  -3   13.37    1.83
   9   8  -3   11.25    1.91
  -9   8   3   13.93    1.62
   9   8  -2   10.25    1.73
   9   8  -2    7.79    1.72
  -9  -8   1   72.49    3.98
   9   8  -1   71.72    3.25
   9   8   0  567.73   12.52
   9   8   0  505.10   11.45
  -9  -8   0  525.66   12.50
  -9   8   0  555.44   12.43
   9   8   1   16.46    2.06
   9   8   1   21.87    1.88
  -9   8  -1   23.29    2.07
  -9   8  -1   23.51    1.71
   9   8   1   22.72    2.21
   9   8   2   24.71    2.34
   9   8   2   28.62    2.06
   9   8   2   32.95    2.43
  -9   8  -2   30.66    2.21
  -9   8  -2   29.29    1.78
   9   8   3   46.21    2.46
  -9   8  -3   43.46    2.46
  -9   8  -3   41.07    2.01
   9   8   3   46.01    2.70
  -9   8  -4    0.58    0.76
   9   8   4    0.41    0.75
  -9   8  -5   30.98    1.68
   9   8   5   26.85    1.70
  -9  -9   8    8.08    1.17
  -9  -9   7   18.71    1.69
  -9   9   6  132.86    4.08
  -9  -9   5   11.34    1.56
  -9   9   5   11.08    1.28
  -9  -9   4  219.66    6.39
   9   9  -4  207.59    5.26
  -9  -9   3   92.69    3.82
   9   9  -3   85.45    3.04
  -9  -9   2  296.37    7.60
  -9   9   2  319.12    7.41
   9   9  -2  297.10    6.83
  -9   9   1    0.05    0.73
   9   9  -1   -0.04    0.70
  -9  -9   1    0.23    0.85
  -9   9   0    4.19    0.93
   9   9   0    3.87    0.85
 -10   0  18  216.51    5.65
  10   0 -17    0.87    0.94
 -10   0  17    0.67    1.04
  10   0 -16  348.24    9.57
 -10   0  16  375.88    9.63
 -10   0  15   -0.33    1.34
 -10   0  14    1.69    1.51
 -10   0  13    1.02    1.45
  10   0 -12   33.34    3.14
 -10   0  12   34.57    3.12
 -10   0  12   35.24    2.60
 -10   0  11    0.75    1.02
 -10   0  11    0.87    1.46
  10   0 -11    2.16    1.52
 -10   0  10  200.73    7.34
  10   0 -10  197.48    7.66
 -10   0   9   -0.59    1.58
  10   0  -9    0.11    1.49
 -10   0   8    6.09    1.80
  10   0  -8    5.07    1.81
  10   0  -7    0.44    1.42
  10   0  -6    2.92    1.67
  10   0  -5    0.11    1.54
  10   0  -4  697.52   17.23
  10   0  -3    1.85    1.56
  10   0  -3    0.44    1.82
  10   0  -2   85.87    5.22
  10   0  -2   90.45    5.79
  10   0  -1   -0.26    1.75
  10   0  -1    1.60    1.96
  10   0   0 1064.54   24.02
  10   0   0 1034.39   24.37
  10   0   1   -0.67    1.72
  10   0   1    0.77    1.48
  10   0   1    0.76    1.98
  10   0   1    0.14    1.88
  10   0   2  157.22    7.64
  10   0   2  145.71    7.20
  10   0   3    0.14    1.79
  10   0   4  514.57   14.73
  10   0   5    0.80    1.76
  10   0   5    1.78    1.60
  10   0   6  304.95    9.59
  10   0   7   -1.09    1.68
  10   0   8  144.52    5.47
  10   0   9    0.06    1.02
  10   0  10   25.71    1.90
 -10  -1  18    0.95    0.73
 -10   1  18    1.64    0.80
 -10  -1  17    3.36    1.00
  10   1 -17    4.52    1.19
  10  -1 -17    4.15    1.12
 -10   1  17    4.04    1.24
 -10  -1  17    3.23    1.12
 -10  -1  16    0.76    1.01
 -10   1  16    1.08    1.24
 -10  -1  16    2.27    1.28
  10   1 -16    1.34    1.15
  10  -1 -16    1.62    1.14
 -10   1  15  179.10    6.43
 -10  -1  15  187.73    6.41
  10   1 -15  165.20    6.41
  10  -1 -15  175.96    6.37
 -10   1  14  147.90    5.94
 -10  -1  14  135.50    5.62
 -10   1  14  137.25    5.20
  10  -1 -14  138.29    5.74
 -10  -1  13  397.76   10.82
 -10   1  13  390.62   10.14
  10  -1 -13  372.98   10.79
 -10   1  12  316.13    9.50
 -10  -1  12  300.78    9.16
  10  -1 -12  291.69    9.28
 -10   1  12  294.50    8.62
  10  -1 -11    7.28    1.93
 -10   1  11    8.51    1.59
 -10   1  11    8.18    1.98
 -10  -1  11    6.04    1.71
 -10   1  10   47.83    3.52
 -10  -1  10   45.32    3.41
 -10   1  10   40.81    3.02
  10  -1 -10   45.23    3.45
 -10   1   9  168.15    6.36
 -10   1   9  170.12    6.75
 -10  -1   9  166.46    6.57
 -10   1   9  166.20    6.18
  10  -1  -9  168.73    6.74
 -10   1   8  196.73    7.14
  10  -1  -8  191.02    7.28
 -10   1   8  189.29    6.65
 -10   1   8  204.11    7.46
 -10  -1   8  199.29    7.26
  10  -1  -7  153.93    6.51
  10  -1  -6 1043.82   22.56
  10  -1  -5   46.36    3.69
  10  -1  -4  137.64    6.36
  10   1  -3  176.86    8.44
  10  -1  -3  169.78    7.77
  10  -1  -3  175.24    7.30
  10   1  -2   15.07    3.07
  10  -1  -2   15.62    2.90
  10  -1  -2   16.45    2.56
  10   1  -1  336.32   10.47
  10  -1  -1  342.65   11.02
  10   1  -1  362.16   12.30
  10  -1  -1  323.85   11.26
  10  -1   0  499.13   13.93
  10   1   0  478.68   13.36
  10   1   0  456.24   11.26
  10   1   0  516.00   15.12
  10  -1   0  478.84   14.08
  10   1   1  103.27    6.24
  10  -1   1   97.01    5.74
  10  -1   1   93.76    5.84
  10   1   1   93.12    5.39
  10  -1   1   98.29    5.61
  10  -1   2   63.18    4.81
  10   1   2   59.63    4.43
  10   1   2   65.44    4.90
  10  -1   2   61.63    4.56
  10  -1   3   56.75    4.44
  10   1   3   49.51    4.22
  10   1   4  316.37    9.03
  10   1   4  307.88   10.88
  10  -1   5  348.65   10.89
  10   1   5  338.71   10.69
  10  -1   5  321.53   10.13
  10   1   6    5.33    1.93
  10  -1   6    5.59    1.82
  10   1   7   33.67    2.99
  10  -1   7   33.19    2.83
  10   1   8   59.95    3.48
  10  -1   8   57.39    3.26
  10   1   9    8.23    1.45
  10  -1   9    6.66    1.28
  10   1  10  299.95    7.14
  10  -1  10  297.83    6.92
 -10   2  18   13.42    1.35
 -10  -2  16    1.76    0.87
  10   2 -16    2.72    1.23
  10  -2 -16    2.15    1.09
 -10   2  16    2.15    1.17
 -10  -2  16    1.39    1.09
  10   2 -15  224.25    7.45
  10  -2 -15  239.90    7.21
 -10   2  15  242.46    7.43
 -10  -2  15  235.92    7.10
  10   2 -14   32.24    2.89
  10  -2 -14   36.41    2.81
 -10   2  14   40.00    3.06
 -10  -2  14   34.35    2.72
 -10   2  14   36.81    2.71
  10  -2 -13  246.08    7.81
 -10   2  13  249.13    8.00
 -10  -2  13  243.32    7.70
 -10   2  13  248.74    7.64
  10   2 -12   30.43    3.07
  10  -2 -12   38.32    3.04
 -10   2  12   39.52    3.17
 -10  -2  12   33.42    2.90
 -10   2  12   36.58    2.91
 -10   2  11   92.45    4.46
  10   2 -11   86.11    4.99
  10  -2 -11   88.00    4.57
 -10   2  11   97.05    4.86
 -10  -2  11   89.66    4.55
 -10   2  11   94.58    4.66
 -10   2  10  188.94    6.96
  10   2 -10  197.84    7.87
  10  -2 -10  206.24    7.28
 -10   2  10  212.29    7.48
 -10  -2  10  206.84    7.15
 -10   2  10  203.26    7.19
 -10   2   9  377.34   10.95
  10   2  -9  384.15   11.75
  10  -2  -9  396.37   10.99
 -10   2   9  400.99   11.08
 -10  -2   9  387.58   10.66
 -10   2   9  407.13   10.94
 -10   2   8  176.75    7.09
 -10   2   8  198.07    7.10
 -10   2   8  205.39    7.37
 -10  -2   8  191.41    6.95
  10   2  -8  197.79    7.94
  10  -2  -8  198.71    7.23
 -10   2   7   37.02    3.04
 -10   2   7   38.44    3.29
 -10  -2   7   41.44    3.24
  10   2  -7   41.48    3.69
  10  -2  -7   36.65    3.13
  10   2  -6    2.02    1.66
  10  -2  -6    4.21    1.51
 -10   2   6    4.09    1.48
  10   2  -5  779.75   18.87
  10  -2  -5  741.39   17.40
 -10   2   5  733.92   16.83
  10   2  -4   18.60    2.82
  10  -2  -4   18.58    2.46
  10   2  -3  153.09    7.98
  10  -2  -3  132.35    6.68
  10   2  -3  144.92    7.19
  10  -2  -3  147.50    6.44
  10   2  -2    1.43    1.28
  10  -2  -2    1.72    1.58
  10   2  -2    1.14    1.75
  10   2  -2    1.61    2.13
  10  -2  -2    0.13    1.73
  10   2  -1   12.72    2.64
  10  -2  -1    9.11    2.17
  10   2  -1   10.81    2.03
  10   2  -1    8.54    2.60
  10  -2  -1   10.50    2.37
  10   2   0  146.75    7.36
  10  -2   0  134.94    6.45
  10   2   0  144.70    6.44
  10   2   0  133.50    7.53
  10  -2   0  131.44    6.75
  10  -2   0  140.68    6.74
  10   2   0  145.21    7.51
  10   2   1  703.25   18.34
  10  -2   1  658.70   16.84
  10   2   1  659.48   16.65
  10   2   1  652.33   17.77
  10  -2   1  670.69   16.72
  10   2   1  684.65   18.83
  10  -2   1  689.27   17.58
  10   2   1  631.52   14.72
  10   2   2  239.32    8.88
  10   2   2  240.05   10.12
  10   2   2  218.90    7.10
  10   2   3    5.68    2.01
  10  -2   3    7.59    1.98
  10   2   3    9.88    2.44
  10   2   3    6.35    1.42
  10   2   4   25.74    3.29
  10  -2   4   28.97    3.04
  10   2   4   28.08    2.73
  10   2   4   27.70    3.21
  10   2   5   59.23    3.53
  10   2   5   62.37    4.34
  10  -2   5   56.63    3.82
  10   2   5   49.30    4.16
  10   2   6   19.76    2.61
  10  -2   6   16.45    2.16
  10   2   7  357.38    9.92
  10  -2   7  336.10    9.08
  10   2   8    1.75    1.26
  10  -2   8   -0.24    1.07
  10   2   9  151.79    4.94
  10  -2   9  141.84    4.48
  10   2  10   19.76    1.52
 -10  -3  16   26.94    1.88
 -10   3  16   24.59    2.49
 -10  -3  15   20.94    1.92
  10   3 -15   23.61    2.18
  10  -3 -15   21.02    1.90
 -10   3  15   23.23    2.07
 -10  -3  14   79.49    3.72
  10   3 -14   83.23    4.15
  10  -3 -14   75.92    3.61
 -10   3  14   74.71    3.77
 -10   3  13  189.49    6.49
 -10  -3  13  187.20    6.24
  10   3 -13  183.78    6.78
  10  -3 -13  183.92    6.19
 -10   3  13  187.29    6.49
  10   3 -12   70.86    4.26
  10  -3 -12   73.23    3.81
 -10   3  12   72.96    4.02
 -10  -3  12   69.64    3.77
 -10   3  12   72.36    4.03
 -10   3  12   75.63    3.94
  10   3 -11   77.55    4.58
  10  -3 -11   76.45    3.98
 -10   3  11   73.77    4.14
 -10   3  11   78.69    4.20
 -10  -3  11   81.22    4.10
 -10   3  11   78.40    4.31
 -10   3  10    1.14    1.35
 -10  -3  10   -0.08    1.17
 -10   3  10    0.29    1.20
  10   3 -10    0.56    1.36
  10  -3 -10    1.18    1.09
 -10   3  10    1.32    1.43
 -10   3   9  335.32    9.87
 -10   3   9  347.54    9.63
 -10  -3   9  327.18    9.17
  10   3  -9  315.40   10.35
  10  -3  -9  329.40    9.40
 -10   3   8  512.80   13.05
 -10   3   8  509.14   12.57
 -10  -3   8  502.72   12.25
  10   3  -8  482.70   13.69
  10  -3  -8  505.07   12.55
 -10   3   7   65.00    4.12
 -10   3   7   66.07    3.93
 -10  -3   7   63.75    3.71
  10   3  -7   63.03    4.48
  10  -3  -7   61.34    3.87
 -10   3   7   64.55    4.57
  10   3  -6   28.02    3.25
  10  -3  -6   29.30    2.81
 -10   3   6   29.29    2.90
 -10   3   6   30.37    2.83
  10   3  -5  160.54    7.45
  10  -3  -5  153.51    6.35
 -10   3   5  151.17    6.35
  10   3  -4   66.02    5.29
  10  -3  -4   53.38    4.19
  10   3  -4   54.88    4.50
  10  -3  -4   59.94    3.97
  10   3  -4   55.94    3.69
 -10   3   4   64.24    4.01
  10   3  -3  178.25    8.51
  10  -3  -3  170.25    7.31
  10   3  -3  165.08    7.78
  10  -3  -3  173.08    6.93
  10   3  -3  166.90    6.65
 -10   3   3  166.95    6.71
  10   3  -2  237.27    9.78
  10  -3  -2  226.23    8.54
  10   3  -2  219.98    9.19
  10  -3  -2  233.47    8.24
  10   3  -2  222.24    7.99
 -10   3   2  224.93    7.86
 -10   3   1   94.71    4.86
  10   3  -1   93.15    5.87
  10  -3  -1  105.38    5.40
  10   3  -1  110.41    5.46
  10   3  -1   93.64    6.30
  10  -3  -1  107.86    5.79
  10   3  -1  117.21    6.73
  10  -3  -1  100.67    5.48
  10   3   0  268.39   10.43
  10  -3   0  302.27    9.69
  10   3   0  286.01    9.53
  10   3   0  323.67   11.27
  10  -3   0  295.59    9.76
  10   3   0  268.00   10.88
  10  -3   0  310.61   10.26
  10   3   1   24.62    3.47
  10  -3   1   24.92    3.03
  10   3   1   24.80    2.87
  10   3   1   24.48    2.48
  10   3   2   95.14    6.04
  10  -3   2   98.97    5.34
  10   3   2   94.58    5.30
  10   3   2   93.61    4.52
  10   3   3   90.28    5.66
  10  -3   3  101.50    5.29
  10   3   3  105.59    5.39
  10   3   3  102.80    4.63
  10   3   3   88.74    5.21
  10   3   4    0.35    1.87
  10  -3   4   -1.10    1.64
  10   3   4   -0.13    1.53
  10   3   4    0.68    1.49
  10   3   4    1.19    1.51
  10   3   4   -0.52    1.26
  10   3   5  270.92    8.90
  10  -3   5  275.95    8.19
  10   3   5  286.40    8.48
  10   3   6  400.33   10.61
  10  -3   6  396.86    9.82
  10   3   6  382.98    9.88
  10   3   7   55.61    3.31
  10   3   8   11.89    1.74
  10   3   9   -0.95    1.48
 -10   4  15  118.55    5.14
 -10   4  15  136.89    4.65
 -10   4  14  177.05    6.80
 -10   4  14  193.72    6.14
 -10  -4  13  110.93    4.20
 -10   4  13  109.58    4.59
 -10  -4  12  243.66    6.92
 -10   4  12  229.91    7.50
  10   4 -11  214.75    7.22
 -10  -4  11  191.62    6.10
 -10   4  11  200.02    7.00
 -10  -4  10  393.53    9.82
 -10   4  10  398.80   10.99
  10   4  -9  127.28    5.80
 -10  -4   9  119.72    4.72
 -10   4   9  121.34    5.54
  10   4  -8   44.74    3.55
 -10  -4   8   36.11    2.64
 -10   4   8   41.47    3.35
 -10   4   8   37.18    3.39
  10   4  -7   91.15    5.19
 -10   4   7   88.20    5.07
 -10   4   7   92.79    4.24
 -10  -4   7   92.06    4.18
 -10   4   7   96.54    5.04
  10   4  -6  157.49    7.01
 -10   4   6  164.97    7.08
 -10   4   6  155.36    6.56
 -10  -4   6  144.79    5.41
 -10   4   6  154.24    5.66
  10   4  -6  154.89    7.43
  10  -4  -6  147.12    6.43
 -10   4   5   10.58    1.72
 -10  -4   5   10.87    1.72
 -10   4   5   12.51    2.20
  10   4  -5   13.73    2.06
  10   4  -5    7.25    2.46
  10  -4  -5    9.43    2.07
  10   4  -5   15.36    2.56
  10   4  -4  550.64   15.52
  10  -4  -4  551.46   14.21
  10   4  -4  548.13   15.08
  10   4  -4  550.98   13.88
 -10   4   4  552.57   14.22
  10   4  -3    3.86    2.12
  10  -4  -3    5.17    1.83
 -10   4   3    4.26    1.67
  10   4  -3    7.19    1.73
  10   4  -3    4.11    2.02
  10   4  -2   -1.34    2.09
  10  -4  -2   -0.51    1.75
  10   4  -2   -0.45    1.57
 -10   4   2    1.26    1.38
  10   4  -2   -0.94    1.91
  10   4  -2    0.63    1.31
 -10   4   1  119.24    5.56
  10   4  -1  107.42    6.32
  10   4  -1  106.05    6.01
  10   4  -1  125.00    6.42
  10  -4  -1  121.96    5.61
  10   4  -1  119.56    5.67
  10   4   0   -0.74    1.68
  10   4   0    0.77    1.43
 -10   4   0    1.86    1.41
  10   4   0    0.50    1.51
 -10   4  -1  352.21   10.13
  10   4   1  357.42   10.88
  10   4   2  802.07   18.62
 -10   4  -2  785.44   17.25
  10   4   3   50.53    3.67
  10   4   3   54.91    4.05
  10   4   3   53.47    3.98
 -10   4  -3   48.37    3.15
  10   4   3   54.12    3.54
  10   4   4   13.92    2.31
  10   4   4   15.11    2.38
  10   4   4   15.11    2.07
  10   4   4   15.56    2.06
  10   4   5   87.16    4.42
  10   4   5   80.80    3.87
  10   4   5   73.71    4.56
  10   4   6   76.38    3.84
  10   4   6   65.39    4.18
  10   4   7    1.16    1.04
 -10   5  13    9.50    1.47
 -10   5  13   10.90    1.62
 -10   5  13   12.56    1.81
 -10   5  12    2.58    1.31
 -10   5  12    1.62    1.15
 -10   5  12    1.53    1.08
 -10   5  11    0.24    1.33
 -10   5  11    0.27    1.18
 -10   5  11    0.77    1.23
 -10   5  10   20.54    2.41
 -10   5  10   22.06    2.38
 -10   5  10   18.03    2.24
 -10   5   9    2.58    1.50
 -10   5   9    3.41    1.42
 -10   5   8  463.79   12.34
 -10   5   8  453.16   12.16
 -10   5   7  391.84   11.17
 -10   5   6    0.10    1.94
 -10   5   6    1.34    1.58
  10   5  -5   17.24    2.25
 -10   5   5   23.76    2.89
 -10   5   5   20.44    2.58
  10   5  -4   18.82    2.41
 -10   5   4   19.05    2.54
  10   5  -3    1.65    1.53
 -10   5   3    2.61    1.50
  10   5  -2  103.60    5.23
 -10   5   2  109.47    5.33
  10   5  -1  356.32   10.70
 -10   5   1  370.38   10.61
  10   5   0   43.05    3.49
 -10   5   0   37.13    3.08
  10   5   0   36.70    3.27
  10   5   1    0.67    1.51
  10   5   1    0.22    1.76
 -10   5  -1    0.71    1.30
  10   5   1    0.53    1.33
 -10   5  -2   18.67    2.17
  10   5   2   17.11    2.40
  10   5   2   19.17    2.80
  10   5   2   17.21    2.31
  10   5   3   69.65    3.95
 -10   5  -3   60.86    3.40
  10   5   3   63.28    4.15
  10   5   4    6.16    1.62
 -10   5  -4    6.62    1.29
  10   5   4    6.31    1.75
  10   5   5    4.07    1.56
 -10   5  -5    4.20    0.95
  10   5   6  124.15    4.76
  10   5   7  198.98    5.69
 -10   6  14    0.63    0.69
 -10   6  12    1.49    1.00
 -10   6  11  682.45   14.81
 -10   6  10    0.52    1.13
 -10   6   9   44.90    3.14
 -10   6   8   23.70    2.48
 -10   6   8   29.21    2.68
 -10   6   7    0.53    1.24
 -10   6   7   -0.09    1.31
 -10   6   6  110.98    5.09
 -10   6   6   99.71    4.95
  10   6  -5  329.69    9.97
 -10   6   5  350.83   10.24
  10   6  -4  282.59    8.98
 -10   6   4  277.46    8.95
  10   6  -3  255.91    8.64
 -10   6   3  273.47    8.74
  10   6  -2  192.34    7.23
 -10   6   2  198.93    7.16
 -10   6   1  196.30    6.93
  10   6  -1  190.31    7.19
  10   6  -1  178.39    7.01
  10   6  -1  192.25    7.16
 -10   6   0    6.35    1.60
  10   6   0    6.73    1.69
 -10   6   0   11.59    1.93
  10   6   0    6.15    1.84
 -10   6  -1    5.17    1.50
  10   6   1    4.80    1.55
  10   6   1    7.58    1.96
 -10   6  -2   65.38    3.30
  10   6   2   57.59    3.78
 -10   6  -2   58.31    3.27
  10   6   2   61.81    3.83
 -10   6  -3  782.84   15.73
  10   6   3  796.37   17.00
  10   6   4    1.34    1.32
 -10   6  -4    1.47    0.86
 -10   6  -5  114.62    3.66
  10   6   5  129.94    4.75
 -10   7  12  202.19    5.21
 -10   7  11    4.00    0.98
 -10   7  10   49.73    2.70
 -10   7  10   50.07    2.76
 -10   7   9    0.45    0.97
  10   7  -8    3.41    1.09
 -10   7   8    4.00    1.20
  10   7  -7  132.98    5.27
 -10   7   7  178.99    5.74
  10   7  -6    9.38    1.64
 -10   7   6   11.03    1.70
 -10   7   6   11.66    1.64
  10   7  -5    9.96    1.37
  10   7  -5   10.22    1.72
 -10   7   5   10.94    1.74
 -10   7   5   11.31    1.63
  10   7  -4    2.81    1.10
  10   7  -4    3.11    1.38
 -10   7   4    2.99    1.35
 -10   7   4    2.40    1.12
 -10   7   3    3.25    1.13
 -10   7   3    1.98    1.26
  10   7  -3    2.15    1.43
  10   7  -3    1.85    1.27
  10   7  -3    2.54    1.17
 -10   7   2  231.80    7.16
  10   7  -2  240.78    7.49
 -10   7   2  242.56    6.74
  10   7  -2  237.62    6.93
 -10   7   1  356.51    9.33
  10   7  -1  379.44    9.81
 -10   7   1  382.05    8.81
  10   7  -1  372.50    9.32
 -10   7   0   13.34    1.72
 -10   7   0   10.21    1.42
  10   7   0   14.06    1.96
  10   7   0   15.94    1.91
  10   7   0   16.70    2.09
  10   7   1    2.84    1.28
  10   7   1    2.63    1.36
 -10   7  -1    1.68    1.00
  10   7   1    2.11    1.26
  10   7   2   26.77    2.28
  10   7   2   30.99    2.36
 -10   7  -2   27.38    2.03
  10   7   3   16.11    1.79
  10   7   3   14.80    1.70
 -10   7  -3   16.06    1.45
  10   7   4  268.26    6.68
 -10   7  -4  247.20    5.87
 -10   8   9   36.64    1.90
 -10   8   8   84.48    3.11
 -10  -8   8   77.37    3.32
  10   8  -8   82.07    2.86
  10   8  -7    0.69    0.74
 -10  -8   7   -0.24    1.04
 -10   8   7    0.28    0.74
 -10   8   6  244.06    6.43
  10   8  -6  243.46    6.22
  10   8  -5   16.62    1.58
 -10  -8   5   12.98    1.72
  10   8  -4    2.32    0.98
 -10  -8   4    2.91    1.26
  10   8  -3    4.81    1.15
 -10  -8   3    5.53    1.37
 -10   8   3    4.96    1.15
 -10   8   2  361.46    8.41
  10   8  -2  364.43    8.51
 -10  -8   2  344.33    8.75
  10   8  -1    7.49    1.29
 -10  -8   1    5.63    1.13
 -10   8   1    6.46    1.15
 -10   8   0  116.86    3.83
  10   8   0  113.12    3.94
 -10   8  -1   25.61    1.64
  10   8   1   26.90    1.82
 -10   8  -2  113.27    3.31
 -11   0  16  227.49    5.90
 -11   0  16  248.64    6.59
  11   0 -15    0.35    0.98
 -11   0  15   -0.32    1.08
  11   0 -14   -0.24    1.14
 -11   0  14    0.15    1.27
  11   0 -13    0.96    1.15
 -11   0  13    1.03    1.31
  11   0 -12   24.66    2.58
 -11   0  12   25.68    2.59
 -11   0  11    0.35    1.38
  11   0 -11    0.88    1.38
  11   0 -10  585.66   14.70
 -11   0  10  592.67   14.16
 -11   0   9    1.29    1.44
  11   0  -9    1.59    1.42
  11   0  -8   23.75    2.85
 -11   0   8   21.26    2.49
  11   0  -7    1.57    1.52
 -11   0   7    0.39    1.42
  11   0  -6    3.93    1.81
  11   0  -5    0.14    2.07
  11   0  -5    0.84    1.67
  11   0  -4    1.99    2.07
  11   0  -4    1.70    1.68
  11   0  -3   -0.28    2.03
  11   0  -3   -0.25    1.77
  11   0  -2  782.70   19.71
  11   0  -2  792.81   19.26
  11   0  -1    0.25    1.72
  11   0  -1   -0.13    2.06
  11   0  -1    0.14    1.84
  11   0   0  120.67    6.32
  11   0   0  133.58    6.85
  11   0   0  116.35    6.11
  11   0   1    2.20    1.78
  11   0   2   40.10    3.71
  11   0   3    0.94    1.34
  11   0   4  687.83   16.80
  11   0   4  725.61   16.43
  11   0   5    0.92    1.48
  11   0   6  140.47    5.20
  11   0   7   -0.12    1.04
  11   0   8  147.41    4.39
 -11   1  17   48.35    2.12
 -11   1  16  105.20    3.93
 -11  -1  16  105.25    3.87
  11   1 -15    3.89    1.22
  11  -1 -15    6.13    1.31
 -11   1  15    3.66    1.27
 -11  -1  15    3.53    1.19
  11  -1 -14   91.75    4.22
 -11   1  14  101.16    4.37
 -11  -1  14   93.17    4.14
  11  -1 -13   99.17    4.60
 -11   1  13  101.47    4.64
 -11  -1  13   99.86    4.54
  11  -1 -12  211.90    7.20
 -11   1  12  219.33    7.23
 -11  -1  12  210.43    7.04
 -11   1  12  207.82    6.30
  11  -1 -11  203.94    7.19
 -11   1  11  210.72    7.17
 -11  -1  11  205.70    7.02
 -11   1  11  201.96    6.32
 -11   1  10   64.00    3.87
 -11  -1  10   64.88    3.84
  11  -1 -10   62.22    3.93
  11  -1  -9    5.33    1.74
 -11   1   9    6.24    1.76
 -11  -1   9    7.46    1.79
  11  -1  -8    6.84    1.81
 -11   1   8    9.06    1.99
 -11  -1   8    9.43    1.87
 -11   1   8    5.21    1.63
 -11   1   7  345.42   10.04
 -11   1   7  362.79   10.41
 -11  -1   7  371.78   10.37
  11  -1  -7  343.27   10.49
  11  -1  -6 1290.97   26.61
  11  -1  -5   27.40    3.08
  11   1  -5   28.90    3.75
  11  -1  -5   26.95    3.37
  11  -1  -4  223.27    8.40
  11   1  -4  238.66    9.67
  11  -1  -4  220.09    8.92
  11  -1  -3  138.89    6.52
  11   1  -3  144.56    7.45
  11  -1  -3  130.23    6.68
  11  -1  -2   34.12    3.40
  11   1  -2   33.77    3.86
  11  -1  -2   28.80    3.39
  11  -1  -1   32.02    3.57
  11  -1  -1   36.58    3.44
  11   1  -1   38.80    3.96
  11  -1  -1   36.18    3.62
  11  -1   0  331.87   11.10
  11  -1   0  325.44   10.50
  11   1   0  349.16   11.44
  11  -1   0  320.09   10.61
  11  -1   1  124.62    6.35
  11   1   1  105.00    5.54
  11  -1   2   73.32    4.70
  11  -1   3   45.72    3.61
  11   1   4  133.88    6.18
  11   1   4  138.44    5.95
  11  -1   4  134.46    5.59
  11   1   5  136.85    5.54
  11  -1   5  131.78    5.19
  11   1   6    1.37    1.24
  11  -1   6    0.78    1.04
  11   1   7   55.58    2.91
  11  -1   7   60.28    2.88
  11   1   8  246.38    6.06
  11  -1   8  230.26    5.74
 -11  -2  16   44.51    2.25
 -11   2  15  195.17    5.82
 -11  -2  15  195.57    5.70
  11   2 -14   53.31    3.26
  11  -2 -14   58.82    3.13
 -11   2  14   57.52    3.15
 -11  -2  14   57.49    3.07
 -11   2  13  105.49    4.19
  11   2 -13   99.67    4.75
  11  -2 -13  105.47    4.48
 -11   2  13  105.55    4.53
 -11  -2  13  103.02    4.35
 -11   2  12  123.38    4.69
  11   2 -12  114.82    5.30
  11  -2 -12  114.57    4.90
 -11   2  12  126.63    5.13
 -11  -2  12  120.13    4.87
 -11   2  11   75.43    3.74
  11   2 -11   69.23    4.28
  11  -2 -11   70.96    3.92
 -11   2  11   75.64    4.02
 -11  -2  11   79.42    3.98
 -11   2  10  160.10    5.76
 -11   2  10  165.46    6.18
 -11  -2  10  173.06    6.14
  11   2 -10  157.15    6.70
  11  -2 -10  159.16    6.14
 -11   2   9   10.20    1.90
 -11   2   9   17.81    2.03
 -11   2   9   15.92    2.14
 -11  -2   9   17.36    2.16
  11   2  -9   17.92    2.55
  11  -2  -9   17.53    2.31
 -11   2   8  108.18    5.21
 -11   2   8  117.90    4.93
 -11   2   8  120.51    5.28
 -11  -2   8  121.06    5.20
  11   2  -8  126.19    6.16
  11  -2  -8  117.08    5.36
 -11   2   7  216.91    7.82
 -11   2   7  233.62    7.77
 -11  -2   7  243.91    7.79
  11   2  -7  240.32    8.90
  11  -2  -7  241.59    8.11
 -11   2   7  237.73    7.37
 -11   2   6   13.56    2.19
 -11  -2   6   16.06    2.26
  11   2  -6   11.27    2.39
  11  -2  -6   10.87    2.08
  11   2  -6   12.92    2.86
  11  -2  -6   11.61    2.45
  11   2  -5  127.23    6.56
  11  -2  -5  123.51    5.76
  11   2  -5  135.65    7.31
  11  -2  -5  126.16    6.29
  11  -2  -4    0.53    1.67
  11   2  -4    0.81    1.89
  11   2  -4   -0.15    2.43
  11  -2  -4    0.49    1.82
  11   2  -3  390.31   12.43
  11  -2  -3  383.22   11.24
  11  -2  -3  361.14   11.45
  11   2  -2  247.76    9.50
  11  -2  -2  231.61    8.35
  11   2  -2  255.02    9.86
  11   2  -1    0.41    1.73
  11  -2  -1    0.87    1.42
  11   2  -1    0.31    1.24
  11   2  -1    0.98    1.94
  11  -2  -1    1.35    1.72
  11   2  -1    3.08    1.99
  11  -2  -1    0.74    1.53
  11   2   0  123.73    6.43
  11   2   0  130.72    6.99
  11  -2   0  124.13    6.19
  11   2   0  121.20    5.74
  11   2   0  127.96    6.63
  11  -2   0  126.16    5.98
  11   2   1   78.04    5.29
  11  -2   1   76.38    4.63
  11   2   1   63.64    4.25
  11   2   2   50.70    3.37
  11   2   2   48.25    4.02
  11  -2   2   49.48    3.66
  11   2   2   45.44    3.65
  11   2   3  243.89    7.33
  11   2   3  244.23    8.87
  11  -2   3  243.79    8.12
  11   2   4  141.93    5.94
  11  -2   4  137.97    5.36
  11   2   5   35.66    2.82
  11  -2   5   34.81    2.51
  11   2   6    2.40    1.23
  11  -2   6    2.20    1.00
  11   2   7   10.73    1.40
  11  -2   7   11.70    1.26
 -11  -3  15   99.71    3.34
 -11  -3  14   -0.34    0.87
 -11   3  14    1.10    0.88
 -11  -3  13   41.32    2.52
 -11   3  13   42.56    2.62
  11   3 -13   43.14    2.92
  11  -3 -13   42.80    2.58
 -11  -3  12   45.97    2.80
 -11   3  12   43.08    2.78
  11   3 -12   45.65    3.18
  11  -3 -12   42.67    2.73
 -11   3  11  132.40    4.99
 -11  -3  11  123.23    4.74
 -11   3  11  130.99    5.04
  11   3 -11  115.59    5.36
  11  -3 -11  126.25    4.90
 -11   3  10  155.50    5.73
  11   3 -10  155.57    6.38
  11  -3 -10  150.36    5.61
 -11  -3  10  152.39    5.42
 -11   3  10  158.65    5.64
 -11   3  10  145.05    5.65
 -11   3   9    2.52    1.52
 -11   3   9    3.93    1.30
 -11   3   9    4.75    1.45
 -11  -3   9    3.13    1.33
  11   3  -9    3.56    1.63
  11  -3  -9    2.64    1.25
 -11   3   8  230.19    7.11
 -11  -3   8  214.50    6.80
 -11   3   8  203.57    7.42
  11   3  -8  201.42    7.87
  11  -3  -8  218.99    7.24
 -11   3   8  221.92    7.18
 -11   3   7   65.57    3.75
 -11   3   7   60.78    4.06
 -11   3   7   66.83    3.69
 -11  -3   7   64.66    3.58
  11   3  -7   67.11    4.99
  11  -3  -7   63.04    4.22
  11   3  -7   63.36    4.50
  11  -3  -7   63.75    3.80
 -11   3   6    1.34    1.25
 -11   3   6   -0.08    1.25
 -11  -3   6    0.23    1.24
  11  -3  -6   -1.19    1.63
  11   3  -6   -0.88    1.97
  11   3  -6   -0.85    2.33
  11  -3  -6   -1.19    1.92
 -11   3   5  199.71    6.66
  11   3  -5  204.38    8.68
  11  -3  -5  189.55    7.43
 -11   3   5  186.20    6.58
  11   3  -5  190.06    8.03
  11  -3  -5  188.07    6.94
  11   3  -4  282.36   10.31
  11  -3  -4  264.16    8.94
  11   3  -4  259.93    9.67
  11  -3  -4  258.43    8.49
 -11   3   4  258.95    8.00
  11  -3  -3  123.94    5.95
  11   3  -3  132.39    6.86
  11  -3  -3  117.48    5.74
  11   3  -3  123.35    6.52
  11  -3  -3  129.03    5.69
  11   3  -2  270.97   10.44
  11  -3  -2  281.41    9.33
  11   3  -2  271.36    8.75
  11   3  -2  298.25   10.40
  11  -3  -2  276.12    9.02
  11   3  -2  262.52    9.83
  11  -3  -2  288.20    8.95
  11   3  -1  411.22   13.29
  11  -3  -1  441.88   12.13
  11   3  -1  394.71   12.48
  11   3  -1  431.20   10.81
  11  -3  -1  419.50   11.60
  11   3  -1  460.62   13.20
  11   3  -1  412.94   11.56
  11   3   0   32.04    3.50
  11  -3   0   36.18    3.15
  11   3   0   30.36    2.50
  11   3   0   30.82    2.95
  11   3   1   66.39    4.67
  11  -3   1   68.16    4.08
  11   3   1   70.92    3.56
  11   3   1   61.72    4.11
  11   3   2   17.91    2.39
  11   3   2   23.97    2.60
  11   3   2   19.88    2.70
  11  -3   2   23.19    2.42
  11   3   3   12.42    2.14
  11   3   3   12.54    2.12
  11  -3   3   13.39    1.87
  11   3   3   15.30    2.03
  11   3   4   26.21    2.72
  11   3   4   30.11    2.43
  11   3   4   30.76    2.63
  11   3   5   22.80    2.06
  11   3   6  210.53    5.84
 -11   4  14  392.88    8.79
 -11   4  13    6.08    1.22
 -11   4  12   34.77    2.67
 -11   4  12   39.24    2.57
 -11   4  11  130.05    5.26
 -11   4  11  127.60    4.96
 -11  -4  11  134.82    4.44
 -11   4  10   94.29    4.39
 -11  -4  10   90.46    3.69
 -11   4   9   37.22    2.87
 -11   4   9   38.94    2.86
 -11  -4   9   37.58    2.39
 -11   4   8  394.62   10.69
 -11  -4   8  399.94    9.45
 -11   4   8  387.41   10.34
 -11  -4   7   50.60    2.83
 -11   4   7   44.03    3.15
 -11   4   7   52.13    3.68
  11   4  -7   53.62    3.79
  11   4  -7   46.03    3.77
 -11   4   6   15.48    2.37
  11   4  -6   14.88    2.41
 -11   4   6   16.81    2.14
  11   4  -6   14.15    2.56
 -11  -4   6   15.36    1.77
 -11  -4   5   42.90    2.68
 -11   4   5   38.97    2.99
 -11   4   5   47.15    3.58
  11   4  -5   36.58    3.43
  11   4  -5   39.35    3.62
 -11   4   4  228.04    7.43
 -11  -4   4  238.56    6.76
  11   4  -4  224.00    7.42
  11   4  -4  226.37    8.39
  11   4  -4  225.43    8.40
  11   4  -4  217.83    8.73
  11   4  -3   37.00    3.65
  11   4  -3   35.70    3.37
  11   4  -3   31.54    3.27
 -11   4   3   36.95    2.89
  11   4  -3   34.87    2.94
  11   4  -2  178.91    7.72
  11   4  -2  189.88    6.90
 -11   4   2  191.13    6.47
  11   4  -1   27.69    2.57
  11   4  -1   25.11    2.58
 -11   4   1   24.44    2.26
  11   4   0   85.38    4.13
  11   4   0   77.92    4.41
  11   4   1    3.34    1.31
  11   4   1    5.04    1.79
  11   4   1    3.59    1.48
  11   4   2  525.87   11.90
  11   4   2  553.01   13.11
  11   4   3  146.09    6.05
  11   4   3  167.69    5.93
  11   4   4  100.85    4.81
  11   4   4  112.53    4.47
  11   4   5   84.81    3.48
 -11   5  14    1.38    0.66
 -11   5  13  254.72    6.37
 -11   5  12  156.37    4.93
 -11   5  11    4.36    1.17
 -11   5  11    2.86    1.09
 -11   5  10   70.80    3.54
 -11   5  10   68.24    3.46
 -11   5   9   -0.07    1.14
 -11   5   9    1.74    1.14
 -11   5   8   71.85    3.80
 -11   5   8   61.68    3.47
 -11   5   7   11.65    1.80
 -11   5   6   80.22    4.04
  11   5  -5  109.01    4.77
 -11   5   5  111.00    4.86
  11   5  -4  173.47    6.31
 -11   5   4  173.12    6.20
  11   5  -3    3.91    1.37
 -11   5   3    2.60    1.25
 -11   5   3    2.87    1.64
  11   5  -2  139.52    5.61
  11   5  -2  133.73    5.58
 -11   5   2  133.10    5.17
  11   5  -1   54.49    3.54
  11   5  -1   58.38    3.52
  11   5  -1   56.00    3.81
 -11   5   1   50.95    3.04
 -11   5   0    1.49    0.90
  11   5   0    1.25    1.46
  11   5   0    1.79    1.31
  11   5   0    1.76    1.21
  11   5   1  212.60    7.11
  11   5   1  214.48    6.58
  11   5   1  195.70    6.94
 -11   5  -1  192.95    5.75
  11   5   2   75.97    3.55
  11   5   2   67.45    3.84
 -11   5  -2   69.01    2.86
  11   5   3   61.37    2.98
  11   5   3   54.55    3.40
  11   5   4    6.07    1.27
  11   5   5   36.96    2.08
 -11   6  12    1.49    0.69
 -11   6  11    1.77    0.85
 -11   6  10   21.51    1.82
 -11   6   9  560.30   12.11
 -11   6   8   19.99    1.90
 -11   6   7   53.34    3.03
 -11   6   7   59.18    3.15
 -11   6   6   76.74    3.68
 -11   6   6   91.29    3.94
  11   6  -5   37.39    2.65
 -11   6   5   44.16    2.80
  11   6  -4    1.62    1.07
  11   6  -4    1.44    1.41
  11   6  -4    0.75    1.14
 -11   6   4    0.79    1.06
 -11   6   4   -0.13    1.40
  11   6  -3  256.03    7.46
 -11   6   3  271.25    7.26
  11   6  -3  231.30    7.36
 -11   6   3  245.78    7.09
  11   6  -2   23.83    2.32
 -11   6   2   22.64    2.06
  11   6  -2   20.65    2.15
 -11   6   2   23.26    1.99
  11   6  -1  202.61    6.48
 -11   6   1  216.83    6.06
 -11   6   1  196.73    5.82
  11   6   0   25.50    2.34
  11   6   0   25.93    2.28
 -11   6   0   24.65    1.84
  11   6   1  120.89    4.44
  11   6   1  117.42    4.54
 -11   6  -1  108.55    3.69
  11   6   2   79.65    3.29
  11   6   2   70.16    3.29
  11   6   3   32.61    2.09
 -11   7   9   56.43    2.41
 -11  -7   8   11.87    1.45
 -11   7   8   10.66    1.23
  11   7  -7   31.00    2.03
 -11   7   7   31.21    1.94
  11   7  -6  149.68    4.75
 -11   7   6  145.66    4.57
  11   7  -5  259.14    6.74
 -11   7   5  239.04    6.35
  11   7  -4   33.28    2.23
  11   7  -4   29.10    1.77
 -11   7   4   36.89    2.15
  11   7  -3   52.18    2.43
 -11   7   3   56.49    2.65
  11   7  -2   14.42    1.58
  11   7  -2   13.24    1.37
 -11   7   2   13.96    1.38
 -11   7   1    3.62    0.85
  11   7  -1    4.15    0.97
  11   7  -1    4.98    1.13
  11   7   0   78.36    2.92
 -11   7   0   71.87    2.63
  11   7   0   73.96    3.08
  11   7   1  133.81    4.04
  12   0 -13    0.07    0.97
 -12   0  13   -0.30    1.00
  12   0 -12    2.90    1.21
 -12   0  12    2.94    1.27
 -12   0  11   -0.21    1.16
  12   0 -11   -0.41    1.15
 -12   0  10    0.29    1.27
  12   0 -10    0.62    1.19
 -12   0   9   -0.15    1.27
  12   0  -9    0.56    1.30
  12   0  -8   66.43    4.63
 -12   0   8   71.42    3.84
  12   0  -8   71.13    4.25
 -12   0   7   -0.08    1.30
  12   0  -7    1.32    1.54
  12   0  -7   -0.24    1.84
  12   0  -6   15.70    2.59
 -12   0   6   14.65    2.06
  12   0  -6   14.16    2.24
  12   0  -5   -0.36    1.93
  12   0  -5    0.11    1.51
  12   0  -4   28.09    3.25
  12   0  -4   25.08    2.85
  12   0  -3   -0.23    1.79
  12   0  -3   -1.51    1.67
  12   0  -3   -0.49    1.65
  12   0  -2  374.80   11.52
  12   0  -2  364.48   11.06
  12   0  -2  365.64   10.88
  12   0  -1    0.10    1.58
  12   0  -1   -0.35    1.71
  12   0   0   55.63    3.98
  12   0   1   -0.50    1.25
  12   0   2  241.06    7.92
  12   0   3   -0.42    1.14
  12   0   4   12.85    1.60
  12   0   5   -0.42    0.87
 -12   1  15    3.72    0.93
 -12  -1  15    3.96    0.91
 -12  -1  14    2.24    0.97
 -12   1  14    1.44    0.95
 -12   1  13    2.07    1.02
 -12  -1  13    0.62    1.00
  12   1 -13    0.90    0.97
  12  -1 -13    0.50    0.91
 -12   1  12  134.21    4.88
 -12  -1  12  139.14    4.91
  12   1 -12  129.23    5.18
  12  -1 -12  132.89    5.01
 -12   1  11  142.19    5.22
 -12  -1  11  145.11    5.21
  12  -1 -11  144.42    5.49
 -12   1  10  235.99    7.16
 -12  -1  10  228.98    7.02
  12  -1 -10  233.60    7.46
 -12   1   9  272.19    7.98
 -12  -1   9  269.64    7.87
  12  -1  -9  276.99    8.45
 -12   1   8    0.93    1.26
 -12  -1   8    0.38    1.32
  12  -1  -8   -0.18    1.42
  12   1  -8   -0.61    2.02
  12  -1  -8   -0.33    1.75
  12   1  -7  218.87    8.58
  12  -1  -7  201.38    7.92
 -12   1   7  224.19    7.18
 -12  -1   7  216.24    7.03
  12  -1  -7  212.61    7.51
  12  -1  -6   10.46    2.04
 -12   1   6   12.57    1.96
 -12  -1   6   12.71    1.98
 -12   1   6   16.29    2.25
  12   1  -6   14.22    2.76
  12  -1  -6   13.41    2.50
  12   1  -5  107.49    5.96
  12  -1  -5   93.90    5.30
  12  -1  -5  103.65    5.22
 -12   1   5  107.79    4.81
  12  -1  -4  601.33   14.79
  12   1  -4  612.84   15.94
  12  -1  -4  585.30   15.10
  12   1  -3   38.13    3.65
  12  -1  -3   39.19    3.45
  12  -1  -3   39.25    3.28
  12  -1  -3   38.92    3.49
  12   1  -2   25.44    3.00
  12  -1  -2   16.63    2.48
  12  -1  -2   19.18    2.44
  12  -1  -2   24.02    2.80
  12  -1  -1   74.67    4.53
  12  -1  -1   61.41    4.01
  12   1   0   48.36    3.77
  12  -1   0   44.57    3.41
  12  -1   1  110.24    5.05
  12   1   1  109.28    5.35
  12   1   2  175.48    6.09
  12  -1   2  160.89    5.60
  12   1   2  132.93    5.80
  12  -1   2  131.64    5.48
  12   1   3   80.78    3.83
  12  -1   3   74.42    3.53
  12   1   4   29.06    2.20
  12  -1   4   28.71    2.06
  12   1   5    8.93    1.24
  12  -1   5    8.77    1.14
 -12  -2  14   15.24    1.35
 -12   2  13  262.39    6.75
 -12  -2  13  265.28    6.73
  12   2 -12   48.81    3.08
  12  -2 -12   53.19    2.89
 -12   2  12   51.43    2.79
 -12  -2  12   54.74    2.82
  12   2 -11    5.08    1.42
  12  -2 -11    6.26    1.36
 -12   2  11    6.01    1.37
 -12  -2  11    5.42    1.32
 -12   2  10    1.88    1.17
 -12  -2  10    1.96    1.16
  12  -2 -10    0.73    1.02
  12   2 -10    0.90    1.26
  12   2 -10    0.42    1.56
  12  -2 -10    0.09    1.34
  12   2  -9  171.99    7.17
  12  -2  -9  155.48    6.32
 -12   2   9  163.48    5.63
 -12  -2   9  169.26    5.64
  12   2  -9  168.23    6.57
  12  -2  -9  164.05    5.94
 -12   2   8    3.61    1.34
 -12  -2   8    3.61    1.32
  12   2  -8    1.87    1.79
  12  -2  -8    1.15    1.53
  12   2  -8    2.03    1.42
  12  -2  -8    2.68    1.32
  12   2  -7  152.04    6.92
  12  -2  -7  136.68    6.03
 -12   2   7  146.72    5.41
 -12  -2   7  144.61    5.33
 -12   2   7  141.00    5.42
  12   2  -7  141.03    6.29
  12  -2  -7  147.34    5.77
  12   2  -6   13.69    2.55
  12  -2  -6   13.20    2.34
 -12   2   6   17.58    2.09
 -12  -2   6   17.47    2.04
 -12   2   6   13.82    2.08
  12  -2  -6   14.74    2.10
  12   2  -6   17.14    2.56
  12   2  -5   55.68    4.30
  12  -2  -5   58.27    3.95
  12   2  -5   59.98    4.22
  12  -2  -5   53.19    3.57
 -12   2   5   61.31    3.43
 -12  -2   5   54.30    3.29
  12  -2  -4    9.27    1.94
  12   2  -4    7.99    2.12
  12  -2  -4    7.22    1.77
  12   2  -4    8.88    2.32
  12  -2  -4    6.27    1.83
  12   2  -3  264.67    9.62
  12  -2  -3  269.01    8.76
  12   2  -3  280.36    9.47
  12  -2  -3  251.02    8.28
  12   2  -3  264.22    9.17
  12  -2  -3  255.38    8.18
  12   2  -2  103.55    5.47
  12  -2  -2   87.87    4.57
  12   2  -2   96.18    5.23
  12   2  -2   95.38    5.48
  12  -2  -2   93.88    4.87
  12   2  -1   73.14    4.75
  12  -2  -1   68.03    4.02
  12   2   0   21.67    2.62
  12  -2   0   21.33    2.29
  12   2   1  145.66    6.14
  12  -2   1  140.35    5.42
  12   2   2   29.10    2.53
  12  -2   2   28.50    2.21
  12   2   3  193.06    5.99
  12  -2   3  182.71    5.44
  12   2   4    7.09    1.24
  12  -2   4    7.11    1.10
 -12  -3  13   11.85    1.17
 -12   3  12  129.98    3.98
 -12  -3  12  129.94    4.06
  12   3 -12  133.43    4.88
 -12   3  11   10.26    1.24
 -12  -3  11   10.50    1.31
  12   3 -11    8.62    1.73
 -12   3  10   20.74    1.73
 -12  -3  10   23.44    1.88
  12   3 -10   23.91    2.32
  12  -3 -10   18.84    1.78
  12   3 -10   18.84    2.28
 -12   3   9  382.71    9.13
  12   3  -9  409.72   11.10
 -12  -3   9  419.92    9.42
  12   3  -9  400.62   10.69
  12  -3  -9  390.87    9.65
 -12  -3   8    3.42    1.10
 -12   3   8    2.80    0.98
 -12   3   8    2.18    1.16
  12  -3  -8    2.78    1.16
  12   3  -8    4.15    1.45
  12   3  -8    5.27    1.72
 -12   3   7  118.75    4.88
  12   3  -7  123.67    5.77
  12   3  -7  117.57    5.52
  12  -3  -7  125.88    4.91
 -12  -3   7  121.15    4.46
 -12   3   6   65.45    3.65
  12   3  -6   57.18    4.08
  12  -3  -6   51.92    3.44
  12   3  -6   59.24    3.97
  12  -3  -6   56.90    3.37
 -12  -3   6   57.72    3.06
 -12  -3   5   27.65    2.20
  12   3  -5   27.93    2.98
  12  -3  -5   20.81    2.34
 -12   3   5   28.43    2.61
  12   3  -5   23.04    2.75
  12  -3  -5   21.54    2.22
  12   3  -5   22.80    2.85
  12  -3  -5   29.34    2.68
 -12  -3   4   38.45    2.56
  12  -3  -4   36.03    2.75
  12   3  -4   34.26    3.21
  12   3  -4   42.85    3.57
  12  -3  -4   36.75    2.88
  12  -3  -4   37.68    2.95
  12   3  -4   35.38    3.48
  12   3  -3   59.63    4.02
  12   3  -3   52.43    3.82
  12   3  -3   50.79    3.97
  12  -3  -3   55.03    3.47
  12   3  -2   14.24    2.27
  12  -3  -2   16.76    2.04
  12  -3  -1    1.69    1.11
  12   3  -1    1.24    1.26
  12   3   0   18.30    2.06
  12   3   0   14.63    2.14
  12  -3   0   20.34    1.96
  12   3   1   26.55    2.23
  12   3   1   25.67    2.29
  12   3   2  178.55    5.29
  12   3   2  158.46    5.26
  12   3   3    5.68    1.07
 -12   4  12   59.64    2.41
 -12   4  11   51.80    2.41
 -12   4  10    6.02    1.10
 -12   4   9   11.20    1.40
 -12   4   9   10.08    1.41
 -12   4   8  247.37    6.71
 -12   4   8  271.64    7.33
 -12   4   7    1.77    0.90
 -12   4   7    0.80    1.27
 -12   4   6  115.14    4.58
 -12   4   6   89.64    3.67
 -12  -4   5    3.37    0.98
 -12   4   5    1.91    1.37
 -12   4   5    4.43    1.02
  12   4  -4    4.20    1.27
 -12  -4   4    2.34    0.91
  12   4  -3   60.65    3.13
 -12   4   2  363.94    9.18
 -12   4   1   22.25    2.35
 -12   4   0   79.87    3.54
  12   4   0   41.22    2.83
  12   4   1  104.55    4.14
  12   4   2    1.29    0.97
  12   4   3   78.76    2.90
 -12   5  11   71.28    2.53
 -12   5  10   10.21    1.09
 -12   5   9    1.08    0.71
 -12   5   8   18.15    1.57
 -12   5   7   50.75    2.49
 -12   5   6   19.23    1.60
  12   5  -5  319.50    7.90
 -12   5   5  280.95    7.01
  12   5  -4  104.66    4.03
 -12   5   4  100.86    3.90
  12   5  -4  103.19    4.25
  12   5  -3    5.55    1.20
  12   5  -3    6.64    1.48
 -12   5   3    4.55    1.22
 -12   5   3    6.35    0.96
  12   5  -2    0.25    1.10
  12   5  -2    0.67    0.89
  12   5  -1    0.60    0.98
  12   5  -1    0.05    0.83
  12   5   0    0.22    0.93
 -12   6   7  104.51    3.22
 -12   6   6   13.15    1.13
 -12   6   5   12.65    1.13
  12   6  -5   12.74    1.21
 -12   6   4   13.64    1.09
  12   6  -4   15.11    1.34
  12   6  -4   15.12    1.46
  12   6  -3    0.25    0.70
  12   6  -3    0.77    0.78
  12   6  -2   55.02    2.43
  12   6  -2   53.67    2.43
  13   0 -12    1.98    1.06
  13   0 -11   -0.27    1.05
  13   0 -10   38.07    2.78
  13   0  -9   -0.56    0.98
  13   0  -9    1.09    1.25
  13   0  -8   12.23    1.75
  13   0  -8   14.32    2.04
  13   0  -7    0.08    1.16
  13   0  -7    0.33    1.36
  13   0  -6  436.69   10.93
  13   0  -6  419.06   11.05
  13   0  -6  431.28   11.40
  13   0  -5   -0.08    1.34
  13   0  -5    0.45    1.29
  13   0  -5   -0.47    1.17
  13   0  -4    0.24    1.31
  13   0  -4   -0.27    1.27
  13   0  -4    0.08    1.15
  13   0  -3    0.61    1.33
  13   0  -2    7.40    1.54
  13   0   0  377.27    9.02
  13   0   1   -0.10    0.89
  13   0   2   25.91    1.67
 -13   1  12   58.26    2.46
 -13  -1  12   62.58    2.53
  13   1 -12   56.37    2.92
  13  -1 -12   57.26    2.82
 -13   1  11   51.30    2.46
 -13  -1  11   57.34    2.57
  13   1 -11   51.35    3.04
  13  -1 -11   53.98    2.91
 -13   1  10  318.35    7.62
 -13  -1  10  328.90    7.70
  13   1 -10  321.57    8.71
  13  -1 -10  309.30    8.39
 -13   1   9   94.08    3.67
 -13  -1   9   94.11    3.68
  13   1  -9   98.98    4.53
  13  -1  -9   96.44    4.28
  13   1  -8    1.38    1.16
  13  -1  -8    0.88    1.07
 -13   1   8    1.27    1.00
 -13  -1   8    1.71    1.06
  13   1  -8    0.57    1.32
  13  -1  -8    0.37    1.25
 -13   1   7  102.70    3.96
 -13  -1   7  104.20    3.99
  13  -1  -7  105.07    4.40
  13   1  -7  101.58    4.82
  13  -1  -7   98.54    4.46
  13   1  -6  141.08    5.92
  13  -1  -6  137.37    5.54
 -13   1   6  142.99    4.79
 -13  -1   6  148.47    4.91
  13  -1  -6  144.58    5.31
  13   1  -6  144.48    5.78
  13  -1  -6  136.65    5.35
  13   1  -5   99.35    4.88
  13  -1  -5   91.53    4.44
  13  -1  -5   94.51    4.24
  13   1  -5   99.83    4.71
  13  -1  -5   91.73    4.32
 -13   1   5  101.06    3.92
 -13  -1   5   98.00    3.91
  13  -1  -4  268.24    7.84
  13   1  -4  278.73    8.30
  13   1  -4  260.52    8.44
  13  -1  -4  260.51    8.04
  13  -1  -4  273.96    7.76
 -13   1   4  280.60    7.20
 -13  -1   4  278.79    7.26
 -13   1   3   96.32    3.72
 -13  -1   3   93.54    3.73
  13   1  -3   90.19    4.58
  13  -1  -3   83.03    4.16
 -13   1   2    3.58    1.13
  13   1  -2    1.91    1.22
  13  -1  -2    2.23    1.12
  13   1   0    2.13    1.07
  13  -1   0    2.01    0.98
  13   1   1   19.34    1.66
  13  -1   1   19.68    1.59
 -13  -2  11  123.82    3.70
  13   2 -11  124.74    4.29
 -13  -2  10   12.06    1.27
  13   2 -10   13.17    1.65
  13  -2 -10   12.94    1.49
 -13  -2   9   52.02    2.47
  13   2  -9   52.18    3.07
  13  -2  -9   44.66    2.66
 -13   2   8   93.03    3.39
 -13  -2   8   93.66    3.45
  13   2  -8   88.54    4.12
  13  -2  -8   80.93    3.72
  13   2  -7    0.30    1.24
  13  -2  -7    0.43    1.07
 -13   2   7    0.92    0.93
 -13  -2   7   -0.14    0.97
  13   2  -6    6.09    1.56
  13  -2  -6    3.81    1.29
 -13   2   6    5.60    1.12
 -13  -2   6    4.86    1.14
 -13   2   5  103.86    3.63
 -13  -2   5   99.10    3.68
  13   2  -5   99.68    4.50
 -13   2   4  172.82    4.96
 -13  -2   4  171.59    5.09
 -13   2   3   -0.26    0.90
 -13  -2   3   -0.52    0.96
 -13  -2   2   27.45    1.87
  13   2  -1  140.00    4.77
 -13  -2   1  145.52    4.27
  13   2   0  126.34    4.24
 -13  -2   0  132.00    3.85
 -13  -3   8  124.90    3.51
  13   3  -8   96.27    3.77
  13   3  -7   42.74    2.49
 -13  -3   7   48.24    2.16
 -13  -3   6  102.19    3.32
 -13  -3   5  144.78    4.09
 -13  -3   4   -0.95    0.92
  13   3  -3   40.85    2.41
 -13  -3   3   34.46    1.81
  13   3  -2   73.74    3.07
 -13  -3   2   65.05    2.40
  13   3  -1   83.90    3.10
  13   4  -5   10.66    1.32
  13   4  -4   30.59    1.98
   0   0   0    0.00    0.00


TITL 2 in P2(1)/c
REM P2(1)/c (#14 in standard setting)
CELL 1.54184  11.104426  10.126577  17.531879  90.0000 104.8487  90.0000
ZERR    8.00   0.000340   0.000308   0.000543   0.0000   0.0032   0.0000
LATT  1
SYMM -x, y+1/2,-z+1/2
SFAC C H N O
UNIT 88.00 80.00 8.00 8.00
REM  CrysAlisPro recorded range (K): Min=200.0; max=200.0; aver:200.0
TEMP -73
TREF
HKLF 4
END
_computing_structure_solution     'SHELXT 2018/2 (Sheldrick, 2018)'
;
_shelx_hkl_checksum                18103
_olex2_submission_special_instructions  'No special instructions were received'
_oxdiff_exptl_absorpt_empirical_details
;
Empirical correction (ABSPACK) includes:
- Absorption correction using spherical harmonics
- Frame scaling
;
_oxdiff_exptl_absorpt_empirical_full_max  1.654
_oxdiff_exptl_absorpt_empirical_full_min  0.649
