# Supplementary material for: Thermally activated delayed phosphorescence triggered by charge separation state carrier storage in an organic scintillator
Source: Natl Sci Rev. 2025 Feb 12;12(5):nwaf045. doi: 10.1093/nsr/nwaf045 (PMC11970249; doi:10.1093/nsr/nwaf045)
Supplement: nwaf045_Supplemental_Files [file nwaf045_supplemental_files.zip › TPP-3C2B-DMA(20).cif]

data_tpp-3c2b-dma(20)
_audit_creation_date               2024-07-24
_audit_creation_method
;
Olex2 1.5
(compiled 2024.02.16 svn.r378c4104 for OlexSys, GUI svn.r6928)
;
_shelx_SHELXL_version_number       '2019/2'
_audit_contact_author_address      ?
_audit_contact_author_email        ?
_audit_contact_author_name         ''
_audit_contact_author_phone        ?
_publ_contact_author_id_orcid      ?
_publ_section_references
;
Dolomanov, O.V., Bourhis, L.J., Gildea, R.J, Howard, J.A.K. & Puschmann, H.
 (2009), J. Appl. Cryst. 42, 339-341.

Sheldrick, G.M. (2015). Acta Cryst. C71, 3-8.
;
_chemical_name_common              ?
_chemical_name_systematic          ?
_chemical_formula_moiety           'C21 H21 Br P, Br'
_chemical_formula_sum              'C21 H21 Br2 P'
_chemical_formula_weight           464.17
_chemical_melting_point            ?
loop_
  _atom_type_symbol
  _atom_type_description
  _atom_type_scat_dispersion_real
  _atom_type_scat_dispersion_imag
  _atom_type_scat_source
 'C' 'C' 0.0181 0.0091 'International Tables Vol C Tables 4.2.6.8 and 6.1.1.4'
 'H' 'H' 0.0000 0.0000 'International Tables Vol C Tables 4.2.6.8 and 6.1.1.4'
 'Br' 'Br' -0.6763 1.2805
 'International Tables Vol C Tables 4.2.6.8 and 6.1.1.4'
 'P' 'P' 0.2955 0.4335 'International Tables Vol C Tables 4.2.6.8 and 6.1.1.4'

_shelx_space_group_comment
;
The symmetry employed for this shelxl refinement is uniquely defined
by the following loop, which should always be used as a source of
symmetry information in preference to the above space-group names.
They are only intended as comments.
;
_space_group_crystal_system        'monoclinic'
_space_group_IT_number             14
_space_group_name_H-M_alt          'P 1 21/c 1'
_space_group_name_Hall             '-P 2ybc'
loop_
  _space_group_symop_operation_xyz
 'x, y, z'
 '-x, y+1/2, -z+1/2'
 '-x, -y, -z'
 'x, -y-1/2, z-1/2'

_cell_length_a                     11.0970(3)
_cell_length_b                     10.1207(3)
_cell_length_c                     17.5511(5)
_cell_angle_alpha                  90
_cell_angle_beta                   104.823(3)
_cell_angle_gamma                  90
_cell_volume                       1905.55(10)
_cell_formula_units_Z              4
_cell_measurement_reflns_used      9434
_cell_measurement_temperature      200.00(10)
_cell_measurement_theta_max        74.8790
_cell_measurement_theta_min        4.1090
_shelx_estimated_absorpt_T_max     0.403
_shelx_estimated_absorpt_T_min     0.192
_exptl_absorpt_coefficient_mu      6.168
_exptl_absorpt_correction_T_max    1.00000
_exptl_absorpt_correction_T_min    0.45521
_exptl_absorpt_correction_type     multi-scan
_exptl_absorpt_process_details
;
CrysAlisPro 1.171.43.124a (Rigaku Oxford Diffraction, 2024)
Empirical absorption correction using spherical harmonics,
implemented in SCALE3 ABSPACK scaling algorithm.
;
_exptl_absorpt_special_details     ?
_exptl_crystal_colour              colourless
_exptl_crystal_colour_primary      colourless
_exptl_crystal_density_diffrn      1.618
_exptl_crystal_density_meas        ?
_exptl_crystal_density_method      ?
_exptl_crystal_description         block
_exptl_crystal_F_000               928
_exptl_crystal_size_max            0.4
_exptl_crystal_size_mid            0.2
_exptl_crystal_size_min            0.18
_exptl_transmission_factor_max     ?
_exptl_transmission_factor_min     ?
_diffrn_reflns_av_R_equivalents    0.0304
_diffrn_reflns_av_unetI/netI       0.0250
_diffrn_reflns_Laue_measured_fraction_full  0.995
_diffrn_reflns_Laue_measured_fraction_max  0.950
_diffrn_reflns_limit_h_max         13
_diffrn_reflns_limit_h_min         -8
_diffrn_reflns_limit_k_max         12
_diffrn_reflns_limit_k_min         -10
_diffrn_reflns_limit_l_max         21
_diffrn_reflns_limit_l_min         -21
_diffrn_reflns_number              10364
_diffrn_reflns_point_group_measured_fraction_full  0.995
_diffrn_reflns_point_group_measured_fraction_max  0.950
_diffrn_reflns_theta_full          67.684
_diffrn_reflns_theta_max           74.957
_diffrn_reflns_theta_min           4.121
_diffrn_ambient_environment        N~2~
_diffrn_ambient_temperature        200.00(10)
_diffrn_detector                   'Hybrid Pixel Array Detector'
_diffrn_detector_area_resol_mean   10.0000
_diffrn_detector_type              HyPix
_diffrn_measured_fraction_theta_full  0.995
_diffrn_measured_fraction_theta_max  0.950
_diffrn_measurement_details
;
List of Runs (angles in degrees, time in seconds):

  # Type    Start    End  Width  t~exp~   \w     \q     \k     \f   Frames
--------------------------------------------------------------------------
  1  \w    -51.00 -22.00   0.50    0.05    --  -97.00  61.00-120.00   58
  2  \w    -49.00 -24.00   0.50    0.05    --  -97.00  45.00-150.00   50
  3  \w    -73.00 -38.00   0.50    0.05    --  -97.00  61.00 -60.00   70
  4  \w    -54.00 -29.00   0.50    0.05    --  -97.00  45.00-120.00   50
  5  \w     -6.00  31.00   0.50    0.05    --  -37.28  19.00-150.00   74
  6  \w    -53.00 -27.00   0.50    0.05    --  -97.00  45.00 -30.00   52
  7  \w    -53.00 -18.00   0.50    0.05    --  -97.00  45.00  60.00   70
  8  \w    -74.00 -48.00   0.50    0.05    --  -97.00  61.00 150.00   52
  9  \w    -77.00  35.00   0.50    0.05    --  -37.28  90.00 113.00  224
 10  \w    -85.00 -60.00   0.50    0.05    --  -97.00  90.00 113.00   50
 11  \w   -165.00-103.00   0.50    0.05    --  -97.00 -90.00  -1.00  124
 12  \w    -37.00  60.00   0.50    0.05    --   37.28 -90.00  -1.00  194
 13  \w     45.00  70.00   0.50    0.05    --  108.41 -95.00  60.00   50
 14  \w     71.00 105.00   0.50    0.05    --  108.41 -95.00  60.00   68
 15  \w     33.00 103.00   0.50    0.05    --  108.41 -90.00  -1.00  140
 16  \w     41.00  67.00   0.50    0.05    --  108.41 -61.00  60.00   52
 17  \w     41.00  93.00   0.50    0.05    --  108.41 -77.00 -90.00  104
 18  \w     36.00  61.00   0.50    0.05    --  108.41 -77.00-150.00   50
 19  \w     66.00  96.00   0.50    0.05    --  108.41 -77.00-150.00   60
 20  \w     74.00  99.00   0.50    0.05    --  108.41 -77.00-180.00   50
 21  \w     36.00  63.00   0.50    0.05    --  108.41 -77.00-180.00   54
 22  \w     35.00  60.00   0.50    0.05    --  108.41 -61.00 -90.00   50
 23  \w     38.00  66.00   0.50    0.05    --  108.41 -61.00  30.00   56
 24  \w     36.00  89.00   0.50    0.05    --  108.41 -77.00 150.00  106
 25  \w    -39.00  23.00   0.50    0.05    --   37.28 -19.00   0.00  124
 26  \w     79.00 125.00   0.50    0.05    --  108.41  90.00 113.00   92
 27  \w     99.00 174.00   0.50    0.05    --  108.41  77.00  90.00  150
;
_diffrn_measurement_device         'four-circle diffractometer'
_diffrn_measurement_device_type    'ROD, Synergy Custom system, HyPix'
_diffrn_measurement_method         '\w scans'
_diffrn_orient_matrix_type        
 'CrysAlisPro convention (1999,Acta A55,543-557)'
_diffrn_orient_matrix_UB_11        0.0867276000
_diffrn_orient_matrix_UB_12        -0.0770120000
_diffrn_orient_matrix_UB_13        0.0680980000
_diffrn_orient_matrix_UB_21        0.0035377000
_diffrn_orient_matrix_UB_22        -0.1155809000
_diffrn_orient_matrix_UB_23        -0.0564296000
_diffrn_orient_matrix_UB_31        0.1144440000
_diffrn_orient_matrix_UB_32        0.0620932000
_diffrn_orient_matrix_UB_33        -0.0206863000
_diffrn_radiation_monochromator    mirror
_diffrn_radiation_probe            x-ray
_diffrn_radiation_type             'Cu K\a'
_diffrn_radiation_wavelength       1.54184
_diffrn_source                     'Rotating-anode X-ray tube'
_diffrn_source_type                'Rigaku (Cu) X-ray Source'
_reflns_Friedel_coverage           0.000
_reflns_Friedel_fraction_full      .
_reflns_Friedel_fraction_max       .
_reflns_number_gt                  3577
_reflns_number_total               3724
_reflns_special_details
;
 Reflections were merged by SHELXL according to the crystal
 class for the calculation of statistics and refinement.
 
 _reflns_Friedel_fraction is defined as the number of unique
 Friedel pairs measured divided by the number that would be
 possible theoretically, ignoring centric projections and
 systematic absences.
;
_reflns_threshold_expression       'I > 2\s(I)'
_computing_cell_refinement         'CrysAlisPro 1.171.43.124a (Rigaku OD, 2024)'
_computing_data_collection        
 'CrysAlisPro system (CCD 43.124a 64-bit (release 23-05-2024))'
_computing_data_reduction          'CrysAlisPro 1.171.43.124a (Rigaku OD, 2024)'
_computing_molecular_graphics      'Olex2 1.5 (Dolomanov et al., 2009)'
_computing_publication_material    'Olex2 1.5 (Dolomanov et al., 2009)'
_computing_structure_refinement    'SHELXL 2019/2 (Sheldrick, 2015)'
_computing_structure_solution      'SHELXT 2018/2 (Sheldrick, 2018)'
_refine_diff_density_max           0.851
_refine_diff_density_min           -0.859
_refine_diff_density_rms           0.133
_refine_ls_extinction_coef         0.0096(4)
_refine_ls_extinction_expression  
 'Fc^*^=kFc[1+0.001xFc^2^\l^3^/sin(2\q)]^-1/4^'
_refine_ls_extinction_method       'SHELXL-2019/2 (Sheldrick 2019)'
_refine_ls_goodness_of_fit_ref     1.071
_refine_ls_hydrogen_treatment      constr
_refine_ls_matrix_type             full
_refine_ls_number_parameters       218
_refine_ls_number_reflns           3724
_refine_ls_number_restraints       0
_refine_ls_R_factor_all            0.0404
_refine_ls_R_factor_gt             0.0388
_refine_ls_restrained_S_all        1.071
_refine_ls_shift/su_max            0.001
_refine_ls_shift/su_mean           0.000
_refine_ls_structure_factor_coef   Fsqd
_refine_ls_weighting_details      
 'w=1/[\s^2^(Fo^2^)+(0.0770P)^2^+1.9249P] where P=(Fo^2^+2Fc^2^)/3'
_refine_ls_weighting_scheme        calc
_refine_ls_wR_factor_gt            0.1104
_refine_ls_wR_factor_ref           0.1139
_refine_special_details            ?
_olex2_refinement_description
;
1. Fixed Uiso
 At 1.2 times of:
  All C(H) groups, All C(H,H) groups
2.a Secondary CH2 refined with riding coordinates:
 C19(H19A,H19B), C20(H20A,H20B), C21(H21A,H21B)
2.b Aromatic/amide H refined with riding coordinates:
 C2(H2), C3(H3), C4(H4), C5(H5), C6(H6), C8(H8), C9(H9), C10(H10), C11(H11),
 C12(H12), C14(H14), C15(H15), C16(H16), C17(H17), C18(H18)
;
_atom_sites_solution_hydrogens     geom
_atom_sites_solution_primary       ?
_atom_sites_solution_secondary     ?
loop_
  _atom_site_label
  _atom_site_type_symbol
  _atom_site_fract_x
  _atom_site_fract_y
  _atom_site_fract_z
  _atom_site_U_iso_or_equiv
  _atom_site_adp_type
  _atom_site_occupancy
  _atom_site_site_symmetry_order
  _atom_site_calc_flag
  _atom_site_refinement_flags_posn
  _atom_site_refinement_flags_adp
  _atom_site_refinement_flags_occupancy
  _atom_site_disorder_assembly
  _atom_site_disorder_group
 Br1 Br 0.69282(4) 0.76614(3) 0.46424(2) 0.04676(17) Uani 1 1 d . . . . .
 P1 P 0.77485(5) 0.30408(6) 0.53749(3) 0.01822(18) Uani 1 1 d . . . . .
 C1 C 0.6950(2) 0.1984(3) 0.59082(14) 0.0213(5) Uani 1 1 d . . . . .
 C2 C 0.6597(2) 0.2530(3) 0.65525(16) 0.0262(5) Uani 1 1 d . . . . .
 H2 H 0.677833 0.342711 0.669572 0.031 Uiso 1 1 calc R U . . .
 C3 C 0.5979(2) 0.1744(3) 0.69783(16) 0.0283(6) Uani 1 1 d . . . . .
 H3 H 0.573013 0.210745 0.741342 0.034 Uiso 1 1 calc R U . . .
 C4 C 0.5723(2) 0.0435(3) 0.67735(17) 0.0304(6) Uani 1 1 d . . . . .
 H4 H 0.529853 -0.009601 0.706803 0.036 Uiso 1 1 calc R U . . .
 C5 C 0.6083(3) -0.0105(3) 0.61407(18) 0.0329(6) Uani 1 1 d . . . . .
 H5 H 0.591129 -0.100694 0.600586 0.039 Uiso 1 1 calc R U . . .
 C6 C 0.6692(3) 0.0665(3) 0.57042(16) 0.0273(6) Uani 1 1 d . . . . .
 H6 H 0.693380 0.029578 0.526794 0.033 Uiso 1 1 calc R U . . .
 C7 C 0.8220(2) 0.2080(3) 0.46401(15) 0.0215(5) Uani 1 1 d . . . . .
 C8 C 0.7275(3) 0.1571(3) 0.40207(16) 0.0287(6) Uani 1 1 d . . . . .
 H8 H 0.642556 0.173326 0.400344 0.034 Uiso 1 1 calc R U . . .
 C9 C 0.7582(3) 0.0832(3) 0.34343(16) 0.0330(6) Uani 1 1 d . . . . .
 H9 H 0.694327 0.046747 0.302077 0.040 Uiso 1 1 calc R U . . .
 C10 C 0.8822(3) 0.0626(3) 0.34511(18) 0.0344(7) Uani 1 1 d . . . . .
 H10 H 0.903129 0.013008 0.304362 0.041 Uiso 1 1 calc R U . . .
 C11 C 0.9759(3) 0.1138(3) 0.4058(2) 0.0362(7) Uani 1 1 d . . . . .
 H11 H 1.060685 0.099254 0.406376 0.043 Uiso 1 1 calc R U . . .
 C12 C 0.9469(2) 0.1860(3) 0.46584(16) 0.0277(6) Uani 1 1 d . . . . .
 H12 H 1.011310 0.220257 0.507738 0.033 Uiso 1 1 calc R U . . .
 C13 C 0.9073(2) 0.3714(3) 0.60803(15) 0.0214(5) Uani 1 1 d . . . . .
 C14 C 0.9233(3) 0.5069(3) 0.61860(16) 0.0266(5) Uani 1 1 d . . . . .
 H14 H 0.866111 0.566870 0.586702 0.032 Uiso 1 1 calc R U . . .
 C15 C 1.0251(3) 0.5537(3) 0.67701(18) 0.0335(6) Uani 1 1 d . . . . .
 H15 H 1.037097 0.646138 0.684810 0.040 Uiso 1 1 calc R U . . .
 C16 C 1.1079(3) 0.4671(4) 0.72320(17) 0.0362(7) Uani 1 1 d . . . . .
 H16 H 1.176299 0.500331 0.762821 0.043 Uiso 1 1 calc R U . . .
 C17 C 1.0928(3) 0.3313(4) 0.71262(18) 0.0358(7) Uani 1 1 d . . . . .
 H17 H 1.150990 0.271790 0.744166 0.043 Uiso 1 1 calc R U . . .
 C18 C 0.9915(3) 0.2839(3) 0.65526(17) 0.0303(6) Uani 1 1 d . . . . .
 H18 H 0.979331 0.191344 0.648130 0.036 Uiso 1 1 calc R U . . .
 C19 C 0.6750(2) 0.4348(3) 0.48846(15) 0.0207(5) Uani 1 1 d . . . . .
 H19A H 0.590266 0.399209 0.465915 0.025 Uiso 1 1 calc R U . . .
 H19B H 0.669044 0.503677 0.527388 0.025 Uiso 1 1 calc R U . . .
 C20 C 0.7239(3) 0.4976(3) 0.42204(15) 0.0254(5) Uani 1 1 d . . . . .
 H20A H 0.813248 0.519725 0.442786 0.031 Uiso 1 1 calc R U . . .
 H20B H 0.716949 0.432525 0.379021 0.031 Uiso 1 1 calc R U . . .
 C21 C 0.6531(3) 0.6212(3) 0.38913(17) 0.0288(6) Uani 1 1 d . . . . .
 H21A H 0.562424 0.603150 0.376454 0.035 Uiso 1 1 calc R U . . .
 H21B H 0.674507 0.646763 0.339749 0.035 Uiso 1 1 calc R U . . .
 Br2 Br 0.61508(3) 0.62974(3) 0.66847(2) 0.02826(16) Uani 1 1 d . . . . .

loop_
  _atom_site_aniso_label
  _atom_site_aniso_U_11
  _atom_site_aniso_U_22
  _atom_site_aniso_U_33
  _atom_site_aniso_U_23
  _atom_site_aniso_U_13
  _atom_site_aniso_U_12
 Br1 0.0624(3) 0.0265(2) 0.0454(2) -0.00462(13) 0.00289(18) 0.00502(15)
 P1 0.0174(3) 0.0183(3) 0.0188(3) -0.0010(2) 0.0044(2) 0.0002(2)
 C1 0.0176(10) 0.0246(13) 0.0216(11) 0.0000(10) 0.0048(9) 0.0013(9)
 C2 0.0254(12) 0.0282(14) 0.0262(13) -0.0013(11) 0.0089(10) 0.0012(10)
 C3 0.0263(12) 0.0337(15) 0.0270(13) 0.0028(11) 0.0104(10) 0.0024(11)
 C4 0.0210(12) 0.0378(16) 0.0313(14) 0.0108(12) 0.0048(10) -0.0017(11)
 C5 0.0328(14) 0.0260(15) 0.0378(15) 0.0013(12) 0.0052(12) -0.0062(11)
 C6 0.0312(13) 0.0219(13) 0.0294(13) -0.0013(10) 0.0091(11) -0.0033(10)
 C7 0.0247(12) 0.0178(12) 0.0234(12) 0.0006(9) 0.0087(9) 0.0018(9)
 C8 0.0285(13) 0.0326(15) 0.0252(13) -0.0055(11) 0.0073(11) 0.0003(11)
 C9 0.0429(16) 0.0325(16) 0.0233(13) -0.0066(11) 0.0082(12) -0.0011(13)
 C10 0.0501(17) 0.0295(16) 0.0276(13) -0.0024(12) 0.0170(13) 0.0084(13)
 C11 0.0353(15) 0.0376(17) 0.0412(16) 0.0026(13) 0.0195(13) 0.0124(13)
 C12 0.0248(12) 0.0298(15) 0.0286(13) 0.0000(11) 0.0072(10) 0.0033(11)
 C13 0.0182(11) 0.0239(13) 0.0218(12) -0.0014(9) 0.0047(9) -0.0020(9)
 C14 0.0270(12) 0.0259(14) 0.0264(12) -0.0014(10) 0.0061(10) -0.0035(10)
 C15 0.0350(14) 0.0351(16) 0.0308(14) -0.0082(12) 0.0095(12) -0.0147(12)
 C16 0.0226(12) 0.060(2) 0.0239(13) -0.0037(13) 0.0029(10) -0.0117(13)
 C17 0.0240(13) 0.0515(19) 0.0285(14) 0.0048(13) 0.0007(11) 0.0042(13)
 C18 0.0272(13) 0.0300(15) 0.0308(14) 0.0042(12) 0.0024(11) 0.0030(11)
 C19 0.0200(11) 0.0191(12) 0.0231(11) 0.0022(9) 0.0058(9) 0.0024(9)
 C20 0.0285(12) 0.0266(14) 0.0226(12) 0.0015(10) 0.0090(10) 0.0039(10)
 C21 0.0316(14) 0.0263(14) 0.0268(13) 0.0018(10) 0.0042(11) 0.0036(11)
 Br2 0.0307(2) 0.0268(2) 0.0273(2) 0.00171(10) 0.00733(13) -0.00157(10)

_geom_special_details
;
 All esds (except the esd in the dihedral angle between two l.s. planes)
 are estimated using the full covariance matrix.  The cell esds are taken
 into account individually in the estimation of esds in distances, angles
 and torsion angles; correlations between esds in cell parameters are only
 used when they are defined by crystal symmetry.  An approximate (isotropic)
 treatment of cell esds is used for estimating esds involving l.s. planes.
;
loop_
  _geom_bond_atom_site_label_1
  _geom_bond_atom_site_label_2
  _geom_bond_distance
  _geom_bond_site_symmetry_2
  _geom_bond_publ_flag
 Br1 C21 1.946(3) . ?
 P1 C1 1.797(3) . ?
 P1 C7 1.796(3) . ?
 P1 C13 1.796(3) . ?
 P1 C19 1.797(3) . ?
 C1 C2 1.401(4) . ?
 C1 C6 1.392(4) . ?
 C2 H2 0.9500 . ?
 C2 C3 1.387(4) . ?
 C3 H3 0.9500 . ?
 C3 C4 1.383(4) . ?
 C4 H4 0.9500 . ?
 C4 C5 1.385(5) . ?
 C5 H5 0.9500 . ?
 C5 C6 1.385(4) . ?
 C6 H6 0.9500 . ?
 C7 C8 1.401(4) . ?
 C7 C12 1.396(4) . ?
 C8 H8 0.9500 . ?
 C8 C9 1.383(4) . ?
 C9 H9 0.9500 . ?
 C9 C10 1.384(4) . ?
 C10 H10 0.9500 . ?
 C10 C11 1.385(5) . ?
 C11 H11 0.9500 . ?
 C11 C12 1.386(4) . ?
 C12 H12 0.9500 . ?
 C13 C14 1.390(4) . ?
 C13 C18 1.395(4) . ?
 C14 H14 0.9500 . ?
 C14 C15 1.399(4) . ?
 C15 H15 0.9500 . ?
 C15 C16 1.374(5) . ?
 C16 H16 0.9500 . ?
 C16 C17 1.391(5) . ?
 C17 H17 0.9500 . ?
 C17 C18 1.389(4) . ?
 C18 H18 0.9500 . ?
 C19 H19A 0.9900 . ?
 C19 H19B 0.9900 . ?
 C19 C20 1.544(3) . ?
 C20 H20A 0.9900 . ?
 C20 H20B 0.9900 . ?
 C20 C21 1.511(4) . ?
 C21 H21A 0.9900 . ?
 C21 H21B 0.9900 . ?

loop_
  _geom_angle_atom_site_label_1
  _geom_angle_atom_site_label_2
  _geom_angle_atom_site_label_3
  _geom_angle
  _geom_angle_site_symmetry_1
  _geom_angle_site_symmetry_3
  _geom_angle_publ_flag
 C7 P1 C1 108.95(12) . . ?
 C7 P1 C19 108.16(12) . . ?
 C13 P1 C1 107.01(12) . . ?
 C13 P1 C7 111.27(12) . . ?
 C13 P1 C19 110.27(12) . . ?
 C19 P1 C1 111.19(11) . . ?
 C2 C1 P1 117.5(2) . . ?
 C6 C1 P1 122.2(2) . . ?
 C6 C1 C2 120.3(2) . . ?
 C1 C2 H2 120.4 . . ?
 C3 C2 C1 119.2(3) . . ?
 C3 C2 H2 120.4 . . ?
 C2 C3 H3 119.8 . . ?
 C4 C3 C2 120.4(3) . . ?
 C4 C3 H3 119.8 . . ?
 C3 C4 H4 119.9 . . ?
 C3 C4 C5 120.3(3) . . ?
 C5 C4 H4 119.9 . . ?
 C4 C5 H5 119.9 . . ?
 C6 C5 C4 120.2(3) . . ?
 C6 C5 H5 119.9 . . ?
 C1 C6 H6 120.2 . . ?
 C5 C6 C1 119.6(3) . . ?
 C5 C6 H6 120.2 . . ?
 C8 C7 P1 117.30(19) . . ?
 C12 C7 P1 122.6(2) . . ?
 C12 C7 C8 120.0(2) . . ?
 C7 C8 H8 120.1 . . ?
 C9 C8 C7 119.9(3) . . ?
 C9 C8 H8 120.1 . . ?
 C8 C9 H9 120.1 . . ?
 C8 C9 C10 119.9(3) . . ?
 C10 C9 H9 120.1 . . ?
 C9 C10 H10 119.8 . . ?
 C9 C10 C11 120.4(3) . . ?
 C11 C10 H10 119.8 . . ?
 C10 C11 H11 119.7 . . ?
 C10 C11 C12 120.5(3) . . ?
 C12 C11 H11 119.7 . . ?
 C7 C12 H12 120.4 . . ?
 C11 C12 C7 119.3(3) . . ?
 C11 C12 H12 120.4 . . ?
 C14 C13 P1 121.4(2) . . ?
 C14 C13 C18 120.3(3) . . ?
 C18 C13 P1 118.3(2) . . ?
 C13 C14 H14 120.6 . . ?
 C13 C14 C15 118.9(3) . . ?
 C15 C14 H14 120.6 . . ?
 C14 C15 H15 119.7 . . ?
 C16 C15 C14 120.6(3) . . ?
 C16 C15 H15 119.7 . . ?
 C15 C16 H16 119.6 . . ?
 C15 C16 C17 120.8(3) . . ?
 C17 C16 H16 119.6 . . ?
 C16 C17 H17 120.5 . . ?
 C18 C17 C16 119.0(3) . . ?
 C18 C17 H17 120.5 . . ?
 C13 C18 H18 119.8 . . ?
 C17 C18 C13 120.4(3) . . ?
 C17 C18 H18 119.8 . . ?
 P1 C19 H19A 109.3 . . ?
 P1 C19 H19B 109.3 . . ?
 H19A C19 H19B 107.9 . . ?
 C20 C19 P1 111.83(17) . . ?
 C20 C19 H19A 109.3 . . ?
 C20 C19 H19B 109.3 . . ?
 C19 C20 H20A 109.1 . . ?
 C19 C20 H20B 109.1 . . ?
 H20A C20 H20B 107.9 . . ?
 C21 C20 C19 112.3(2) . . ?
 C21 C20 H20A 109.1 . . ?
 C21 C20 H20B 109.1 . . ?
 Br1 C21 H21A 109.4 . . ?
 Br1 C21 H21B 109.4 . . ?
 C20 C21 Br1 111.06(19) . . ?
 C20 C21 H21A 109.4 . . ?
 C20 C21 H21B 109.4 . . ?
 H21A C21 H21B 108.0 . . ?

loop_
  _geom_torsion_atom_site_label_1
  _geom_torsion_atom_site_label_2
  _geom_torsion_atom_site_label_3
  _geom_torsion_atom_site_label_4
  _geom_torsion
  _geom_torsion_site_symmetry_1
  _geom_torsion_site_symmetry_2
  _geom_torsion_site_symmetry_3
  _geom_torsion_site_symmetry_4
  _geom_torsion_publ_flag
 P1 C1 C2 C3 -180.0(2) . . . . ?
 P1 C1 C6 C5 179.5(2) . . . . ?
 P1 C7 C8 C9 179.5(2) . . . . ?
 P1 C7 C12 C11 -178.3(2) . . . . ?
 P1 C13 C14 C15 177.0(2) . . . . ?
 P1 C13 C18 C17 -177.6(2) . . . . ?
 P1 C19 C20 C21 -170.80(19) . . . . ?
 C1 P1 C7 C8 66.5(2) . . . . ?
 C1 P1 C7 C12 -115.1(2) . . . . ?
 C1 P1 C13 C14 -121.7(2) . . . . ?
 C1 P1 C13 C18 55.1(2) . . . . ?
 C1 P1 C19 C20 -161.29(18) . . . . ?
 C1 C2 C3 C4 0.5(4) . . . . ?
 C2 C1 C6 C5 0.1(4) . . . . ?
 C2 C3 C4 C5 0.1(4) . . . . ?
 C3 C4 C5 C6 -0.6(4) . . . . ?
 C4 C5 C6 C1 0.5(4) . . . . ?
 C6 C1 C2 C3 -0.6(4) . . . . ?
 C7 P1 C1 C2 174.89(19) . . . . ?
 C7 P1 C1 C6 -4.5(2) . . . . ?
 C7 P1 C13 C14 119.4(2) . . . . ?
 C7 P1 C13 C18 -63.8(2) . . . . ?
 C7 P1 C19 C20 -41.7(2) . . . . ?
 C7 C8 C9 C10 -1.6(5) . . . . ?
 C8 C7 C12 C11 0.1(4) . . . . ?
 C8 C9 C10 C11 1.0(5) . . . . ?
 C9 C10 C11 C12 0.2(5) . . . . ?
 C10 C11 C12 C7 -0.7(5) . . . . ?
 C12 C7 C8 C9 1.1(4) . . . . ?
 C13 P1 C1 C2 54.5(2) . . . . ?
 C13 P1 C1 C6 -124.9(2) . . . . ?
 C13 P1 C7 C8 -175.7(2) . . . . ?
 C13 P1 C7 C12 2.7(3) . . . . ?
 C13 P1 C19 C20 80.2(2) . . . . ?
 C13 C14 C15 C16 0.0(4) . . . . ?
 C14 C13 C18 C17 -0.8(4) . . . . ?
 C14 C15 C16 C17 0.4(4) . . . . ?
 C15 C16 C17 C18 -0.9(5) . . . . ?
 C16 C17 C18 C13 1.1(5) . . . . ?
 C18 C13 C14 C15 0.2(4) . . . . ?
 C19 P1 C1 C2 -66.0(2) . . . . ?
 C19 P1 C1 C6 114.7(2) . . . . ?
 C19 P1 C7 C8 -54.4(2) . . . . ?
 C19 P1 C7 C12 124.0(2) . . . . ?
 C19 P1 C13 C14 -0.6(3) . . . . ?
 C19 P1 C13 C18 176.2(2) . . . . ?
 C19 C20 C21 Br1 71.4(3) . . . . ?

_shelx_res_file
;
TITL 20_auto_a.res in P2(1)/c
    tpp-3c2b-dma(20).res
    created by SHELXL-2019/2 at 15:29:44 on 24-Jul-2024
REM Old TITL 20_auto in P2(1)/c
REM SHELXT solution in P2(1)/c: R1 0.125, Rweak 0.027, Alpha 0.029
REM <I/s> 1.911 for 229 systematic absences, Orientation as input
REM Formula found by SHELXT: C21 P Br2
CELL 1.54184 11.097 10.1207 17.5511 90 104.823 90
ZERR 4 0.0003 0.0003 0.0005 0 0.003 0
LATT 1
SYMM -X,0.5+Y,0.5-Z
SFAC C H Br P
UNIT 84 84 8 4

L.S. 4 0 0
PLAN  5
SIZE 0.4 0.2 0.18
TEMP -73
CONF
list 4
MORE -1
BOND $H
fmap 2 53
acta
OMIT -7 9 12
OMIT -7 10 9
OMIT -6 10 9
OMIT -6 11 5
OMIT -6 11 6
OMIT -5 11 6
OMIT -5 11 7
OMIT -4 11 7
OMIT -4 11 8
REM <olex2.extras>
REM <HklSrc "%.\\TPP-3C2B-DMA(20).hkl">
REM </olex2.extras>

WGHT    0.077000    1.924900
EXTI    0.009565
FVAR       0.52807
BR1   3    0.692815    0.766139    0.464242    11.00000    0.06240    0.02646 =
         0.04544   -0.00462    0.00289    0.00502
P1    4    0.774852    0.304078    0.537493    11.00000    0.01739    0.01833 =
         0.01882   -0.00098    0.00440    0.00022
C1    1    0.694952    0.198391    0.590822    11.00000    0.01760    0.02461 =
         0.02157    0.00003    0.00480    0.00129
C2    1    0.659664    0.252987    0.655250    11.00000    0.02544    0.02821 =
         0.02620   -0.00131    0.00885    0.00119
AFIX  43
H2    2    0.677833    0.342711    0.669572    11.00000   -1.20000
AFIX   0
C3    1    0.597903    0.174428    0.697831    11.00000    0.02627    0.03368 =
         0.02697    0.00283    0.01039    0.00239
AFIX  43
H3    2    0.573013    0.210745    0.741342    11.00000   -1.20000
AFIX   0
C4    1    0.572302    0.043499    0.677351    11.00000    0.02103    0.03781 =
         0.03131    0.01077    0.00479   -0.00168
AFIX  43
H4    2    0.529853   -0.009601    0.706803    11.00000   -1.20000
AFIX   0
C5    1    0.608308   -0.010502    0.614075    11.00000    0.03281    0.02605 =
         0.03777    0.00131    0.00521   -0.00620
AFIX  43
H5    2    0.591129   -0.100694    0.600586    11.00000   -1.20000
AFIX   0
C6    1    0.669245    0.066503    0.570417    11.00000    0.03123    0.02193 =
         0.02945   -0.00127    0.00907   -0.00328
AFIX  43
H6    2    0.693380    0.029578    0.526794    11.00000   -1.20000
AFIX   0
C7    1    0.821986    0.208018    0.464009    11.00000    0.02467    0.01779 =
         0.02336    0.00063    0.00868    0.00182
C8    1    0.727538    0.157126    0.402070    11.00000    0.02851    0.03262 =
         0.02518   -0.00552    0.00732    0.00027
AFIX  43
H8    2    0.642556    0.173326    0.400344    11.00000   -1.20000
AFIX   0
C9    1    0.758214    0.083245    0.343427    11.00000    0.04293    0.03254 =
         0.02335   -0.00656    0.00822   -0.00112
AFIX  43
H9    2    0.694327    0.046747    0.302077    11.00000   -1.20000
AFIX   0
C10   1    0.882186    0.062599    0.345113    11.00000    0.05012    0.02952 =
         0.02757   -0.00245    0.01702    0.00842
AFIX  43
H10   2    0.903129    0.013008    0.304362    11.00000   -1.20000
AFIX   0
C11   1    0.975899    0.113794    0.405849    11.00000    0.03527    0.03757 =
         0.04121    0.00265    0.01955    0.01239
AFIX  43
H11   2    1.060685    0.099254    0.406376    11.00000   -1.20000
AFIX   0
C12   1    0.946909    0.186050    0.465837    11.00000    0.02479    0.02985 =
         0.02859   -0.00003    0.00718    0.00327
AFIX  43
H12   2    1.011310    0.220257    0.507738    11.00000   -1.20000
AFIX   0
C13   1    0.907321    0.371383    0.608035    11.00000    0.01816    0.02389 =
         0.02181   -0.00141    0.00474   -0.00195
C14   1    0.923322    0.506940    0.618599    11.00000    0.02702    0.02592 =
         0.02641   -0.00139    0.00614   -0.00346
AFIX  43
H14   2    0.866111    0.566870    0.586702    11.00000   -1.20000
AFIX   0
C15   1    1.025123    0.553690    0.677013    11.00000    0.03502    0.03511 =
         0.03081   -0.00820    0.00946   -0.01474
AFIX  43
H15   2    1.037097    0.646138    0.684810    11.00000   -1.20000
AFIX   0
C16   1    1.107931    0.467076    0.723199    11.00000    0.02263    0.06035 =
         0.02389   -0.00374    0.00285   -0.01168
AFIX  43
H16   2    1.176299    0.500331    0.762821    11.00000   -1.20000
AFIX   0
C17   1    1.092826    0.331253    0.712619    11.00000    0.02396    0.05147 =
         0.02851    0.00482    0.00068    0.00422
AFIX  43
H17   2    1.150990    0.271790    0.744166    11.00000   -1.20000
AFIX   0
C18   1    0.991455    0.283894    0.655256    11.00000    0.02724    0.02997 =
         0.03081    0.00422    0.00239    0.00301
AFIX  43
H18   2    0.979331    0.191344    0.648130    11.00000   -1.20000
AFIX   0
C19   1    0.674998    0.434802    0.488463    11.00000    0.02000    0.01909 =
         0.02312    0.00220    0.00579    0.00243
AFIX  23
H19A  2    0.590266    0.399209    0.465915    11.00000   -1.20000
H19B  2    0.669044    0.503677    0.527388    11.00000   -1.20000
AFIX   0
C20   1    0.723943    0.497627    0.422035    11.00000    0.02845    0.02660 =
         0.02260    0.00145    0.00901    0.00390
AFIX  23
H20A  2    0.813248    0.519725    0.442786    11.00000   -1.20000
H20B  2    0.716949    0.432525    0.379021    11.00000   -1.20000
AFIX   0
C21   1    0.653063    0.621210    0.389127    11.00000    0.03163    0.02630 =
         0.02676    0.00176    0.00418    0.00359
AFIX  23
H21A  2    0.562424    0.603150    0.376454    11.00000   -1.20000
H21B  2    0.674507    0.646763    0.339749    11.00000   -1.20000
AFIX   0

BR2   3    0.615083    0.629741    0.668468    11.00000    0.03070    0.02679 =
         0.02726    0.00171    0.00733   -0.00157
HKLF 4


REM  20_auto_a.res in P2(1)/c
REM wR2 = 0.1139, GooF = S = 1.071, Restrained GooF = 1.071 for all data
REM R1 = 0.0388 for 3577 Fo > 4sig(Fo) and 0.0404 for all 3724 data
REM 218 parameters refined using 0 restraints

END

WGHT      0.0770      1.9248

REM Highest difference peak  0.851,  deepest hole -0.859,  1-sigma level  0.133
Q1    1   0.6611  0.6374  0.7220  11.00000  0.05    0.85
Q2    1   0.5714  0.6473  0.6192  11.00000  0.05    0.72
Q3    1   0.7456  0.7722  0.5170  11.00000  0.05    0.67
Q4    1   0.6853  0.6311  0.6576  11.00000  0.05    0.64
Q5    1   0.6198  0.7436  0.3995  11.00000  0.05    0.62
;
_shelx_res_checksum                83428
_shelx_hkl_file
;
   0   0   1    1.71    0.48
   0   0  -1    2.05    0.49
   0   0  -2 1062.47   15.59
   0   0  -3    1.57    1.14
   0   0  -3   -0.10    0.44
   0   0  -4  948.25   16.19
   0   0  -4  845.35   12.20
   0   0  -5    1.74    0.69
   0   0  -6 2165.93   27.93
   0   0  -7    0.19    0.60
   0   0  -8 1178.76   17.04
   0   0  -9    0.88    0.56
   0   0 -10  978.29   15.68
   0   0 -11    2.27    1.18
   0   0 -11    0.38    0.75
   0   0 -12    4.85    1.33
   0   0 -12    4.35    1.06
   0   0 -12    5.02    0.94
   0   0  13    0.54    0.66
   0   0 -13    0.58    0.82
   0   0 -13    1.51    0.87
   0   0  14 3344.12   48.68
   0   0  14 3305.25   43.31
   0   0 -14 3326.70   42.98
   0   0  15    0.91    1.46
   0   0 -15    0.99    0.86
   0   0  16 2135.06   34.88
   0   0 -16 2329.10   31.44
   0   0  17    0.08    1.31
   0   0 -17   -0.09    0.78
   0   0  18  146.29    5.81
   0   0 -18  164.64    4.83
   0   0  19    0.75    1.05
   0   0 -19    0.22    0.66
   0   0  20  126.39    4.07
   0   0 -20  137.08    3.59
   0   0  21   -0.17    0.50
   0  -1   0    0.49    0.09
   0  -1  -1  420.93    5.34
   0  -1  -1  441.87    5.55
   0   1  -2  349.76    5.32
   0  -1  -2  406.95    5.58
   0   1  -3  728.86   10.18
   0  -1  -3  771.66   10.34
   0  -1  -4 3167.44   33.71
   0   1  -4 2383.76   32.83
   0  -1  -5  574.66    9.12
   0   1  -5  562.13    8.99
   0  -1  -6 1776.95   22.24
   0   1  -6 1515.43   21.63
   0   1  -7  166.47    4.29
   0  -1  -7  147.50    4.15
   0  -1  -8  139.61    4.08
   0   1  -8  152.97    4.17
   0   1  -9  101.93    3.53
   0  -1  -9   97.15    3.54
   0  -1 -10 3166.75   39.98
   0   1 -10 2876.34   39.28
   0   1 -11  111.37    4.48
   0  -1 -11  117.39    4.65
   0  -1 -12   32.91    2.31
   0   1 -12   33.66    2.34
   0   1 -12   37.33    3.13
   0   1 -12   29.94    1.96
   0  -1 -12   29.39    1.96
   0   1 -13   21.49    1.79
   0  -1 -13   23.83    1.88
   0  -1  13   22.53    1.84
   0   1  13   22.71    1.83
   0  -1 -13   28.05    2.26
   0   1 -13   25.11    2.12
   0   1  13   21.83    2.30
   0   1 -13   24.75    2.65
   0   1  14  387.23    8.87
   0  -1  14  400.79    9.03
   0   1 -14  430.51   10.98
   0   1 -14  408.35    8.65
   0  -1 -14  414.95    8.81
   0   1  14  389.10   11.49
   0   1  14  389.61    9.77
   0  -1  14  397.89   11.76
   0   1 -15  284.38    7.02
   0  -1 -15  277.91    7.04
   0   1  15  249.52    8.95
   0  -1  15  255.27    9.12
   0   1  15  248.37    7.40
   0  -1 -16   39.61    2.56
   0   1 -16   37.21    2.48
   0  -1  16   33.82    3.38
   0   1  16   34.81    3.38
   0   1  16   33.08    2.56
   0  -1 -17  302.18    7.14
   0   1 -17  295.69    7.00
   0   1  17  263.26    8.51
   0  -1  17  264.82    8.61
   0   1  17  251.10    6.63
   0  -1 -18  527.47    9.69
   0   1 -18  526.36    9.61
   0   1  18  467.31   10.99
   0  -1  18  470.84   11.11
   0   1  18  440.64    8.83
   0  -1 -19    5.70    0.98
   0   1 -19    5.40    0.96
   0  -1  19    5.50    1.29
   0   1  19    4.67    1.28
   0   1  20  359.37    7.42
   0  -1  20  355.80    7.41
   0  -1 -20  380.21    6.72
   0   1 -20  372.55    6.67
   0   1  21  164.19    3.58
   0  -1  21  152.83    3.50
   0  -2   0 2069.22   24.00
   0  -2   1  427.55    5.92
   0   2  -1  502.46    5.55
   0  -2  -1  483.03    5.55
   0  -2  -1  392.23    5.85
   0  -2  -2 4598.74   50.69
   0   2  -2 4251.07   50.65
   0  -2  -3 1279.34   16.04
   0   2  -3 1289.77   15.94
   0  -2  -4 2789.02   33.29
   0   2  -4 2631.77   33.00
   0   2  -5 1317.13   16.87
   0  -2  -5 1183.76   16.78
   0   2  -6  402.86    6.44
   0   2  -6  518.94   13.42
   0   2  -7 2160.75   26.78
   0  -2  -7 1864.26   26.57
   0  -2  -8  170.49    4.66
   0   2  -8  229.27    5.06
   0   2  -9  251.87    5.92
   0  -2  -9  252.98    6.38
   0   2 -10 1405.29   21.23
   0  -2 -10 1405.61   21.58
   0   2 -10 1435.65   25.19
   0   2 -11 1209.74   18.91
   0  -2 -11 1379.09   19.79
   0   2 -11 1398.18   23.90
   0  -2 -11 1247.74   18.21
   0   2 -11 1183.66   17.79
   0  -2  12 1340.68   19.45
   0   2  12 1379.43   19.26
   0  -2 -12 1350.06   20.44
   0   2 -12 1203.13   19.58
   0   2 -12 1387.71   24.05
   0  -2 -12 1296.70   19.09
   0   2 -12 1178.65   18.56
   0   2  13  627.59   13.62
   0  -2 -13  674.34   11.86
   0   2 -13  621.97   11.41
   0   2  13  598.65   14.82
   0  -2  13  656.47   15.55
   0   2 -13  619.90   12.12
   0  -2 -13  684.72   12.74
   0  -2  13  686.38   12.29
   0   2  13  688.14   12.05
   0   2 -13  704.46   15.47
   0  -2 -14 1196.35   18.09
   0   2 -14 1081.30   17.45
   0  -2  14 1105.22   22.03
   0   2  14 1093.54   19.78
   0   2  14 1132.25   21.76
   0   2 -14 1233.39   21.89
   0  -2 -15   42.56    2.67
   0   2 -15   38.85    2.45
   0  -2  15   33.76    3.43
   0   2  15   35.12    3.34
   0   2  15   36.93    2.88
   0   2 -15   40.99    3.35
   0   2 -16 1155.12   17.97
   0   2  16 1089.62   19.06
   0  -2  16 1102.32   21.22
   0   2  16 1126.06   21.08
   0  -2 -17   15.91    1.63
   0   2 -17   17.84    1.70
   0   2  17   15.19    1.73
   0   2  17   13.62    2.05
   0  -2  17   15.70    2.22
   0   2 -18  314.86    6.79
   0  -2 -18  331.24    6.99
   0   2  18  275.50    6.61
   0  -2  18  288.27    8.03
   0   2  18  291.55    7.94
   0   2 -19  550.05    9.04
   0  -2 -19  553.84    9.12
   0   2  19  516.61   10.17
   0  -2  19  506.75   10.19
   0   2  19  480.04    8.58
   0  -2  20   40.30    2.00
   0   2  20   39.83    2.02
   0   2  20   35.12    1.38
   0  -3   0    2.30    0.29
   0  -3  -1    4.29    0.37
   0  -3   1    5.42    0.44
   0  -3  -2 5023.32   51.78
   0   3  -2 4666.17   51.71
   0   3   2 4320.38   51.83
   0  -3   2 4029.00   51.94
   0  -3  -3 4775.17   52.40
   0   3  -3 4329.42   52.17
   0   3  -4   50.90    1.51
   0  -3  -4   63.91    1.82
   0   3  -5  861.82   15.18
   0   3  -5  891.16   11.30
   0   3  -6 1354.75   22.72
   0   3  -6 1345.99   16.36
   0   3  -7  920.54   20.85
   0   3  -7  917.39   11.98
   0   3  -8 4989.07   71.82
   0   3  -8 5016.32   55.53
   0   3  -9 1174.44   20.42
   0   3  -9 1274.48   28.56
   0   3 -10    1.58    0.56
   0  -3 -10    1.42    0.53
   0   3 -10    2.83    1.53
   0  -3 -10    2.79    0.76
   0   3 -10    2.31    0.69
   0   3 -10    3.49    2.59
   0   3 -11   75.63    5.11
   0   3 -11   66.77    2.71
   0  -3 -11   64.19    2.78
   0   3  11   79.57    3.09
   0  -3  11   84.93    3.36
   0  -3 -11   65.22    3.12
   0   3 -11   71.00    3.10
   0   3 -12  154.94    7.13
   0   3 -12  140.18    4.51
   0  -3 -12  139.96    4.69
   0   3 -12  141.71    4.30
   0  -3 -12  147.68    4.53
   0   3  12  162.84    4.79
   0  -3  12  173.43    5.12
   0   3  13   32.14    2.29
   0  -3  13   32.87    2.40
   0   3 -13   34.08    3.41
   0   3  13   26.46    2.72
   0   3  13   32.33    3.11
   0  -3  13   26.41    3.03
   0  -3 -13   29.15    2.05
   0   3 -13   28.05    1.94
   0   3 -14  745.25   16.51
   0   3 -14  705.65   12.55
   0  -3 -14  769.78   13.14
   0   3  14  720.71   15.70
   0  -3  14  752.49   16.37
   0   3 -15  413.23   11.25
   0  -3 -15  415.78    8.75
   0   3 -15  394.65    8.42
   0   3  15  395.84   10.72
   0  -3  15  406.49   11.18
   0   3  16  294.85    8.18
   0   3 -16  332.60    9.31
   0   3 -16  310.46    7.15
   0  -3 -16  329.13    7.47
   0   3  16  319.00    9.09
   0  -3  16  316.09    9.23
   0   3  17  199.24    5.99
   0   3 -17  229.69    5.68
   0  -3 -17  228.03    5.78
   0  -3  17  222.72    7.06
   0   3  17  209.44    6.77
   0  -3 -18  332.01    6.68
   0   3 -18  324.65    6.54
   0  -3  18  322.26    7.88
   0   3  18  312.91    7.67
   0  -3 -19  110.27    3.08
   0   3 -19  106.12    3.01
   0  -3  19  100.40    3.51
   0   3 -19  105.92    3.36
   0  -3  20    6.57    0.74
   0   3  20    4.93    0.63
   0   3 -20    6.69    0.77
   0  -4   0  178.14    3.15
   0  -4  -1    4.23    0.43
   0  -4   1    4.85    0.47
   0  -4   2 3297.11   39.54
   0  -4  -2 3422.81   39.42
   0  -4   3  205.48    3.86
   0   4   3  206.54    3.12
   0   4   4 2728.50   33.07
   0   4  -4 2879.82   32.78
   0   4   5  358.14    5.50
   0   4  -5  357.54    5.34
   0  -4  -5  356.77    5.49
   0  -4   6  524.12    8.44
   0  -4  -6  508.25    8.24
   0   4  -6  532.55   13.02
   0  -4   7  238.28    4.92
   0   4   7  246.95    4.67
   0   4  -7  235.86    4.59
   0  -4  -7  174.88    4.32
   0   4  -7  198.59    8.43
   0  -4   8  166.36    4.16
   0   4   8  165.79    3.88
   0   4  -8  153.05    3.81
   0   4  -8  154.21    5.43
   0   4  -8  167.68    6.69
   0   4  -8  158.07    9.29
   0  -4   9   62.75    2.65
   0   4   9   54.62    2.32
   0   4  -9   52.08    2.26
   0   4  -9   48.14    3.27
   0   4  -9   55.04    4.16
   0   4  -9   63.44    6.93
   0   4 -10  302.76    6.29
   0   4 -10  350.13   11.11
   0   4 -10  401.59   16.13
   0   4 -10  304.72    6.50
   0   4  10  384.69    7.29
   0   4 -11   58.10    2.50
   0   4 -11   59.72    4.80
   0   4 -11   58.70    2.64
   0   4 -12 2111.33   29.85
   0   4 -12 2364.12   38.43
   0   4 -13    6.37    2.00
   0   4 -13    6.30    1.04
   0   4  13    6.77    1.56
   0   4  13    5.19    1.58
   0  -4 -14    3.66    0.94
   0   4 -14    1.32    0.72
   0   4  14    0.50    1.09
   0   4 -14    0.93    1.28
   0  -4 -15   20.36    1.76
   0   4 -15   19.22    1.61
   0   4 -15   21.62    2.64
   0   4  15   18.24    2.17
   0   4  15   21.71    2.34
   0  -4  15   21.05    2.39
   0   4 -16   38.93    2.15
   0   4  16   39.38    2.87
   0   4  16   37.82    2.80
   0  -4  16   40.70    2.98
   0   4 -16   44.62    3.28
   0   4  17    0.35    0.91
   0  -4  17    0.77    0.96
   0   4 -17    0.51    0.81
   0   4 -18  675.26   11.16
   0   4  18  646.43   11.16
   0   4  19    1.34    0.60
   0   4 -19    1.41    0.58
   0   4  20    2.50    0.44
   0  -5   0    0.52    0.32
   0  -5   1  611.02    8.74
   0  -5  -1  628.56    8.65
   0  -5  -2 1493.64   18.70
   0  -5   2 1510.24   18.98
   0  -5   3  105.69    2.73
   0  -5   4   31.86    1.48
   0  -5   5  256.09    5.14
   0   5  -6 1149.42   21.28
   0   5  -6 1175.75   17.78
   0   5  -7  127.73    7.04
   0   5  -7  131.47    4.90
   0   5  -8 1949.31   38.57
   0   5  -8 2035.67   29.80
   0   5  -9   97.06    5.61
   0   5  -9  105.27    8.86
   0   5  -9   90.96    4.63
   0   5 -10  148.00    7.37
   0   5 -10  205.51   12.67
   0   5  11  172.87    6.62
   0   5 -11  167.82    8.09
   0   5  12   16.87    2.34
   0   5 -12   20.25    3.16
   0   5  13   90.63    4.72
   0   5 -13   90.39    5.77
   0   5 -14  389.11   11.63
   0   5 -14  384.35    9.21
   0   5 -15  286.61    9.13
   0   5 -15  287.33    7.50
   0   5 -16  402.92   10.13
   0   5 -16  389.37    8.57
   0   5 -17   81.04    3.74
   0   5  17   76.32    3.26
   0   5 -17   75.86    3.08
   0   5  18   14.81    1.29
   0   5 -18   11.76    1.13
   0   5  19    7.15    0.78
   0  -6   0   86.34    2.39
   0  -6  -1  520.33    7.85
   0  -6   1  510.67    7.93
   0  -6   2  718.88   10.52
   0  -6  -2  707.70   10.27
   0   6  -3  466.44    8.67
   0  -6   3  456.86    7.61
   0   6  -4  280.53    6.33
   0   6   4  293.65    6.44
   0  -6   5  955.08   14.04
   0   6   5  994.10   15.31
   0   6   6  274.80    6.53
   0  -6   6  260.40    5.66
   0   6  -6  271.04    7.36
   0   6  -7 1263.35   27.05
   0   6   7 1311.17   19.95
   0   6  -8    3.43    1.26
   0   6  -8    3.77    2.34
   0   6   8    1.89    0.86
   0   6   9  120.23    5.32
   0   6  -9  107.24    5.31
   0   6  -9  107.64    6.26
   0   6  -9  115.64    9.64
   0   6  -9  107.94    4.46
   0   6   9   94.48    3.99
   0   6 -10  436.57   11.42
   0   6 -10  462.66   13.69
   0   6 -10  450.57   10.06
   0   6 -11  698.96   18.14
   0   6 -11  729.40   13.93
   0   6  12    3.56    1.04
   0   6 -12    5.77    2.16
   0   6 -12    5.14    1.28
   0   6  12    4.13    1.41
   0   6 -13  104.05    6.30
   0   6 -13  102.46    6.03
   0   6  13   95.15    4.61
   0   6 -13   97.13    4.31
   0   6 -14    2.24    1.52
   0   6 -14    2.52    1.01
   0   6  14    2.98    1.25
   0   6 -15    2.32    1.35
   0   6 -15    2.91    1.03
   0   6  15    2.91    1.19
   0   6 -16   70.07    3.70
   0   6  16   63.37    2.98
   0   6 -16   60.44    2.80
   0   6 -17  277.28    6.69
   0   6  17  266.63    5.89
   0   7   0    1.04    0.74
   0   7   1 1522.71   21.75
   0   7  -1 1505.41   21.58
   0   7  -2   46.19    2.49
   0   7   2   35.01    2.23
   0   7  -3  475.07    9.43
   0   7  -4 1104.16   17.49
   0   7   4 1128.18   17.47
   0   7   5  139.80    4.72
   0   7   6    3.00    0.95
   0   7  -6    3.04    1.22
   0   7  -7   10.49    2.62
   0   7   7   14.94    1.68
   0   7  -7   13.08    1.92
   0   7   8   46.39    2.84
   0   7  -8   51.14    3.64
   0   7  -9  828.62   19.19
   0   7   9  849.99   15.40
   0   7 -10  644.41   14.63
   0   7 -10  652.14   17.01
   0   7 -11   12.49    2.80
   0   7  11   15.47    2.03
   0   7  11   12.36    1.58
   0   7 -12   54.99    4.74
   0   7  12   53.04    2.92
   0   7  12   60.62    3.56
   0   7  13    3.59    1.25
   0   7 -13    1.03    1.53
   0   7 -14   62.27    4.09
   0   7  14   56.89    3.04
   0   7 -15  352.62    8.95
   0   7  15  330.95    7.32
   0   7 -16   11.92    1.54
   0   7  16   14.45    1.28
   0   7 -17   22.43    1.46
   0   7  17   21.53    1.24
   0   8   0 1124.28   17.88
   0   8   1   37.97    2.48
   0   8  -1   33.35    2.35
   0   8  -2   48.89    2.87
   0   8   2   51.13    2.86
   0   8   3   98.37    4.05
   0   8  -3  106.61    4.26
   0   8   4  448.09    9.74
   0   8  -4  451.06   10.01
   0   8   5  667.16   12.85
   0   8  -5  692.61   14.51
   0   8  -5  669.40   13.04
   0   8  -6  301.46    9.12
   0   8  -6  313.08    8.22
   0   8  -7   16.34    2.26
   0   8  -7   19.48    2.08
   0   8   8    7.23    1.35
   0   8  -8    7.78    1.75
   0   8  -8    8.40    1.55
   0   8  -9   47.33    4.47
   0   8  -9   42.48    3.57
   0   8 -10   30.76    3.64
   0   8  10   22.50    2.01
   0   8 -11  168.78    8.09
   0   8 -12  177.22    7.87
   0   8 -13   24.85    2.10
   0   8 -14  242.65    6.22
   0   8 -15    3.97    0.93
   0   8 -16   16.03    1.21
   0   9   0    0.74    0.83
   0   9   0    2.59    1.02
   0   9   1   52.98    3.11
   0   9  -1   56.11    3.25
   0   9   2  224.85    6.53
   0   9  -2  211.36    6.51
   0   9   3 1217.30   19.51
   0   9  -4  340.65    9.75
   0   9   4  325.32    8.13
   0   9   5   63.75    3.38
   0   9  -5   66.56    4.17
   0   9  -5   74.37    3.99
   0   9   6   13.41    1.67
   0   9  -6   11.07    2.01
   0   9  -6   11.61    1.79
   0   9   7   30.16    2.34
   0   9  -7   39.91    3.35
   0   9  -7   39.86    2.92
   0   9  -8    2.39    1.78
   0   9  -8    4.53    1.54
   0   9  -8    1.05    1.01
   0   9  -9   42.69    4.13
   0   9  -9   45.82    3.61
   0   9  -9   49.91    3.13
   0   9 -10  532.47   11.02
   0   9 -10  502.80   14.15
   0   9 -11  231.88    6.46
   0   9 -11  224.74    8.61
   0   9 -12    0.93    0.84
   0   9 -12    1.52    1.24
   0   9 -12    3.34    1.45
   0   9 -13  199.75    5.31
   0   9 -13  218.57    6.38
   0   9 -14   12.24    1.20
   0  10   0   37.43    2.56
   0  10   0   33.37    2.51
   0  10  -1  393.72    9.07
   0  10   1  389.65    9.16
   0  10  -2   79.58    3.83
   0  10   2   70.53    3.52
   0  10   3   53.24    3.02
   0  10  -3   56.33    3.83
   0  10  -4    4.17    1.45
   0  10  -5    2.54    1.38
   0  10  -6  230.68    7.88
   0  10  -7 1367.24   23.51
   0  10  -8   22.54    2.27
   0  10  -8   20.26    2.37
   0  10  -9  212.29    8.34
   0  10  -9  253.76    6.99
   0  10 -10    0.73    0.99
   0  10 -10    0.90    1.22
   0  10 -11   78.42    3.27
   0  10 -11   80.90    4.29
   0  10 -11   78.27    3.79
   0  10 -12  107.55    3.45
   0  10 -12  107.94    3.29
   0  11  -1  111.57    4.10
   0  11  -1   95.31    4.69
   0  11  -2   32.38    2.32
   0  11  -2   27.16    2.66
   0  11  -3 1397.66   20.52
   0  11  -3 1246.16   22.20
   0  11  -4   18.43    1.81
   0  11  -4   14.85    2.04
   0  11  -5    2.36    0.97
   0  11  -5    1.67    1.12
   0  11  -6   25.18    1.96
   0  11  -6   23.39    2.37
   0  11  -6   24.95    2.86
   0  11  -7   89.60    4.20
   0  11  -7   99.83    3.72
   0  11  -8   54.65    2.62
   0  11  -9   11.25    1.21
   0  11 -10   15.79    1.22
   0  12   0  177.17    5.68
   0  12  -1   72.13    3.55
   0  12  -2   45.01    2.82
   0  12  -3  171.58    4.27
   0  12  -4   52.93    2.23
   0  12  -5  338.19    6.43
   0  12  -6  120.73    3.26
  -1   0  21    0.51    0.58
  -1   0  20    1.23    0.94
   1   0 -20    1.08    0.65
  -1   0  19    0.46    1.04
   1   0 -19    0.50    0.68
   1   0 -18  336.99    7.59
  -1   0  18  291.57    8.95
  -1   0  17    0.42    1.42
   1   0 -17    0.05    0.84
  -1   0  16  221.24    8.60
   1   0 -16  256.72    6.82
   1   0 -15    3.32    1.11
   1   0 -14  181.61    5.54
   1   0 -13    0.22    0.60
   1   0 -13    3.56    0.91
   1   0 -12  398.56    8.72
   1   0 -12  388.68    8.10
   1   0 -11    1.24    1.06
   1   0 -11    0.32    0.60
   1   0 -11    0.77    0.54
   1   0 -10 2136.70   28.41
   1   0  -9    0.97    0.53
   1   0  -8  852.03   13.14
   1   0  -7    2.47    0.65
   1   0  -6   31.31    1.56
   1   0  -5    6.13    0.67
   1   0  -3    2.33    0.30
   1   0  -2  152.66    2.31
   1   0  -1    0.83    0.12
   1   0  -1    1.11    0.10
   1   0   0  887.94   10.72
   1   0   0  956.73   10.87
  -1   0  -1    6.30    0.62
   1   0   1   12.88    0.55
  -1   0  -2  214.09    5.32
   1   0   2  203.14    3.28
  -1   0  -3    4.09    1.77
  -1   0  -4 1881.68   29.46
  -1   0  -5    2.99    1.80
  -1   0  -6 3817.15   53.85
  -1   0  -7   45.93    3.34
  -1   0  -8  602.44   11.98
  -1   0  -9    0.15    0.85
   1   0  10 1366.70   19.71
  -1   0 -10 1447.58   21.78
  -1   0 -11    0.51    0.65
   1   0  11    0.39    0.69
  -1   0 -11    1.43    0.95
   1   0  12  713.52   12.86
  -1   0 -12  706.89   13.27
  -1   0 -13    0.73    0.86
   1   0  13    0.22    0.91
   1   0  13    0.60    0.81
   1   0  13    0.95    1.38
  -1   0 -14  494.03    9.71
   1   0  14  465.23   12.53
   1   0  14  471.46   10.32
   1   0  15   -0.08    1.36
  -1   0 -15    0.40    0.83
   1   0  16  220.25    7.93
  -1   0 -16  243.57    6.38
  -1   0 -17    0.88    0.81
   1   0  17    0.27    1.25
  -1   0 -18    1.34    0.74
   1   0  18    0.94    1.12
  -1   0 -19    1.25    0.65
   1   0  19    0.78    0.87
   1   0  20  201.49    4.72
  -1  -1  21   31.27    1.70
  -1   1  21   30.51    1.70
  -1  -1  20  642.29   11.71
  -1   1  20  629.23   11.61
   1  -1 -20  667.55   10.58
  -1  -1  19    1.46    1.15
  -1   1  19    2.55    1.25
   1   1 -19    3.61    0.95
   1  -1 -19    3.02    0.89
  -1   1  18   10.74    1.39
   1   1 -18   16.12    1.63
   1  -1 -18   13.81    1.58
  -1  -1  18   11.11    2.04
  -1   1  18    9.43    1.88
  -1   1  17  363.58   10.56
  -1  -1  17  368.44   10.70
  -1   1  17  362.24    8.75
  -1  -1  16   69.99    4.77
  -1   1  16   56.91    4.37
  -1   1  16   61.20    3.50
   1   1 -16   71.64    3.41
   1  -1 -16   73.78    3.53
   1   1 -15  360.28    8.33
   1  -1 -15  372.59    8.52
  -1   1  15  350.51    9.36
   1   1 -14  705.79   12.81
   1  -1 -14  713.34   12.94
   1   1 -13  770.20   13.66
   1  -1 -13  791.14   13.91
   1   1 -13  760.35   13.19
   1  -1 -13  781.00   13.38
   1   1 -12   33.44    2.16
   1  -1 -12   36.23    2.26
   1   1 -12   35.90    2.13
   1  -1 -12   39.80    2.24
   1  -1 -11    1.60    0.71
   1   1 -11    2.02    0.74
   1   1 -11    1.95    0.67
   1  -1 -11    1.82    0.68
   1  -1 -10   31.40    1.99
   1   1 -10   37.67    2.13
   1   1  -9   68.44    2.61
   1  -1  -9   58.17    2.48
   1   1  -8  158.30    3.98
   1  -1  -8  142.61    3.86
   1  -1  -7 3344.00   37.82
   1   1  -7 2770.17   37.11
   1   1  -6 2207.55   28.71
   1   1  -6 1957.71   35.17
   1   1  -5  800.68   10.82
   1  -1  -5  838.39   10.96
   1   1  -4 3142.87   36.07
   1   1  -4 2713.24   42.07
   1  -1  -3   51.06    1.19
   1   1  -3   52.46    1.18
   1   1  -2  120.18    3.17
   1  -1  -2  116.64    2.02
   1  -1  -2  147.92    2.15
   1   1  -2  148.38    2.14
   1   1  -1  301.51    3.75
   1  -1  -1  313.81    3.70
   1   1  -1  312.12    3.69
   1  -1   0   58.49    1.16
   1   1   0   73.75    1.09
   1  -1   0   70.85    1.07
   1  -1   0   53.96    1.10
   1   1   0   61.61    1.14
   1  -1   1  197.41    2.97
   1   1   1  192.78    2.92
   1   1   2    4.29    0.42
   1  -1   2    4.45    0.44
   1  -1   3   15.88    0.80
   1   1   3   10.52    0.65
  -1   1  -4  816.15   14.59
  -1   1  -5 1622.77   28.05
  -1   1  -6   25.42    3.73
  -1   1  -7  170.32    8.41
  -1   1  -7  168.19    5.45
  -1  -1  -7  164.85    5.56
  -1   1  -8   69.85    3.47
  -1  -1  -8   63.79    3.41
   1  -1   9 1788.74   24.33
  -1   1  -9 1807.45   26.38
  -1   1 -10 1313.09   22.54
   1   1  10 1396.38   19.48
   1  -1  10 1410.21   19.64
  -1   1 -10 1250.12   20.04
  -1  -1 -10 1328.41   20.46
  -1   1 -11  492.40   11.80
   1  -1  11  526.49    9.91
   1   1  11  534.34    9.84
  -1  -1 -11  509.99   10.35
  -1   1 -11  473.57   10.00
  -1   1 -12   90.00    4.66
  -1  -1 -12  109.45    4.71
  -1   1 -12  105.51    4.57
   1  -1  12  100.68    4.11
   1   1  12   95.08    3.95
   1  -1  13    2.72    1.49
   1   1  13    1.62    1.39
  -1  -1 -13    4.04    0.99
  -1   1 -13    4.49    0.97
   1  -1  13    7.06    1.26
   1   1  13    7.41    1.22
  -1   1 -13    5.39    1.57
   1   1  13    2.28    1.08
   1  -1  14    4.44    1.68
   1   1  14    4.66    1.73
  -1   1 -14    5.78    1.43
  -1   1 -14    5.97    1.19
  -1  -1 -14    6.50    1.26
   1   1  14    3.25    1.19
   1   1  15   37.75    2.72
  -1  -1 -15   44.64    2.66
  -1   1 -15   42.45    2.55
   1   1  15   40.23    3.52
   1  -1  15   40.28    3.54
   1   1  16  125.83    4.64
  -1   1 -16  145.14    4.71
  -1  -1 -16  149.24    4.79
   1   1  16  127.95    5.87
   1  -1  16  132.75    6.00
   1   1  17  278.31    6.75
  -1  -1 -17  323.76    7.26
  -1   1 -17  331.50    7.28
   1  -1  17  298.85    8.70
   1   1  17  296.88    8.61
   1   1  18  164.20    4.39
   1   1  18  172.18    5.81
   1  -1  18  180.07    5.96
  -1   1 -18  198.49    5.00
  -1  -1 -18  196.78    5.00
   1   1  19   37.10    2.33
   1  -1  19   37.98    2.35
  -1  -1 -19   40.12    1.95
  -1   1 -19   41.02    1.96
   1  -1  20    4.38    0.80
   1   1  20    3.77    0.78
  -1  -2  21   56.35    2.01
   1   2 -21   58.48    1.96
  -1   2  20    7.20    0.81
  -1   2  20    7.36    1.17
  -1  -2  20    7.39    1.17
   1   2 -20    8.57    0.93
   1  -2 -20    8.53    0.95
  -1   2  19    0.91    0.69
  -1  -2  19    0.70    0.98
  -1   2  19    0.40    0.99
   1  -2 -19    0.82    0.74
   1   2 -19   -0.03    0.71
  -1   2  18    1.39    0.95
  -1   2  18    0.83    1.15
  -1  -2  18    1.12    1.17
   1   2 -18    0.75    0.75
   1  -2 -18    2.11    0.90
  -1   2  17  643.33   13.04
   1  -2 -17  766.52   13.08
   1   2 -17  726.90   12.65
  -1   2  17  674.12   14.91
  -1  -2  17  687.23   15.23
   1  -2 -16   20.30    1.97
   1   2 -16   17.19    1.76
  -1   2  16   15.96    2.05
  -1  -2  16   19.74    2.72
  -1   2  16   14.20    2.46
  -1  -2  15  190.41    7.93
  -1   2  15  183.75    7.72
  -1   2  15  184.11    6.76
   1   2 -15  202.89    5.81
   1  -2 -15  215.49    6.13
   1   2 -15  221.25    7.93
   1  -2 -14   13.90    1.64
   1   2 -14   13.03    1.53
   1   2 -14   17.44    2.48
   1   2 -13    1.82    0.84
   1   2 -13    1.31    1.37
   1  -2 -13    0.51    0.75
   1   2 -13    0.19    0.70
   1   2 -12  276.23    6.60
   1  -2 -12  275.49    6.75
   1  -2 -12  303.21    6.84
   1   2 -12  314.79    6.78
   1   2 -11 1183.94   18.05
   1  -2 -11 1159.13   18.24
   1   2 -11 1241.86   17.80
   1  -2 -11 1236.91   17.96
   1   2 -10  714.71   11.78
   1   2 -10  933.47   17.44
   1   2 -10 1035.05   18.83
   1  -2  -9  257.95    6.02
   1   2  -9  318.17    6.32
   1  -2  -8  449.40    8.25
   1   2  -8  515.37    8.43
   1  -2  -7 1451.89   18.87
   1   2  -7 1365.04   18.54
   1   2  -6  877.79   11.92
   1  -2  -6  867.49   12.03
   1   2  -5  417.26   11.32
   1   2  -5  431.78    6.34
   1  -2  -5  421.86    6.42
   1   2  -4 1778.00   25.65
   1   2  -4 1701.39   21.10
   1  -2  -2   99.06    1.63
   1   2  -2  106.59    1.64
   1  -2  -1 1670.76   19.21
   1   2  -1 1657.29   19.20
   1  -2  -1 1705.40   19.75
  -1  -2   1 1660.95   19.25
  -1  -2   0  192.32    2.56
   1  -2   0  193.26    3.00
   1  -2   0  186.03    2.59
   1   2   0  192.34    2.59
   1  -2   1 4178.18   47.98
   1   2   1 4193.81   47.93
   1   2   2   50.50    1.30
   1  -2   2   46.23    1.30
   1   2   3 3364.56   37.12
   1  -2   3 2932.11   37.07
   1   2   4 1551.46   18.41
   1  -2   4 1388.61   18.40
   1  -2   5  161.64    3.55
   1   2   5  171.10    3.49
  -1   2  -5  163.11    5.93
  -1   2  -6  479.07    9.71
  -1  -2  -6  535.51   10.16
   1  -2   7 1919.46   23.89
   1   2   7 1932.47   23.65
   1  -2   8  378.36    7.06
   1   2   8  356.12    6.62
  -1   2  -8  325.09    7.63
  -1  -2  -8  316.61    7.77
  -1   2  -8  391.17   14.88
   1   2   9  527.08    9.16
   1  -2   9  548.31    9.47
  -1   2  -9  566.00   17.91
  -1  -2  -9  476.91   10.13
  -1   2  -9  489.39    9.96
   1  -2  10  578.75   10.27
   1   2  10  555.05    9.93
  -1   2 -10  474.70    9.74
  -1  -2 -10  484.26   10.01
  -1   2 -10  524.00   13.06
  -1  -2 -11  167.12    5.45
   1   2  11  171.11    5.16
   1  -2  11  175.92    5.36
  -1   2 -12  142.38    5.40
  -1  -2 -12  157.68    5.81
  -1   2 -12  113.19    5.65
   1   2  12  111.78    4.14
   1  -2  12  115.58    4.35
   1   2  12  104.55    4.79
   1  -2  12  108.86    5.58
   1   2  12  101.09    5.30
  -1   2 -13 1637.47   24.16
  -1  -2 -13 1836.91   24.90
  -1   2 -13 1762.09   28.56
   1   2  13 1731.43   25.13
   1  -2  13 1702.00   25.38
   1  -2  13 1852.62   29.68
   1   2  13 1795.88   29.12
   1   2  13 1736.44   26.87
  -1  -2 -14  220.35    5.97
  -1   2 -14  226.43    5.93
   1  -2  14  215.55    8.08
   1   2  14  210.18    7.86
  -1   2 -14  215.33    7.62
  -1  -2 -15   94.30    3.79
  -1   2 -15   91.46    3.67
   1   2  15   87.19    4.88
   1  -2  15   92.90    5.09
   1   2  15   89.21    4.23
  -1   2 -15   87.44    4.53
  -1  -2 -16  141.25    4.57
  -1   2 -16  136.11    4.46
   1   2  16  116.99    4.53
   1   2  16  116.63    5.39
   1  -2  16  127.16    5.70
  -1   2 -17   46.66    2.44
  -1  -2 -17   44.92    2.44
   1   2  17   40.27    3.02
   1  -2  17   42.40    3.11
   1   2  17   40.81    2.46
  -1   2 -18    3.21    0.81
  -1  -2 -18    2.49    0.79
   1   2  18    2.10    0.80
   1   2  18    1.87    1.04
   1  -2  18    2.46    1.11
  -1  -2 -19  223.31    4.68
  -1   2 -19  214.84    4.61
   1  -2  19  207.03    5.29
   1   2  19  208.05    5.25
   1  -2  20   19.01    1.23
   1   2  20   17.78    1.18
   1   3 -20   25.47    1.51
  -1  -3  20   23.26    1.49
  -1   3  20   23.73    1.32
   1   3 -19    0.39    0.58
   1  -3 -19    0.94    0.65
  -1   3  19    0.72    0.72
  -1  -3  19    1.71    0.93
  -1   3  18  196.97    5.72
   1   3 -18  224.61    5.45
   1  -3 -18  235.68    5.66
  -1   3  18  201.02    6.33
  -1  -3  18  216.79    6.63
   1  -3 -17    5.25    1.11
   1   3 -17    4.48    1.02
  -1  -3  17    2.50    1.35
  -1   3  17    4.86    1.48
  -1   3  17    4.66    1.26
   1   3 -16  192.88    7.24
  -1  -3  16  183.17    7.20
  -1   3  16  176.51    6.89
  -1   3  16  162.75    6.09
   1  -3 -16  197.46    5.65
   1   3 -16  182.36    5.32
  -1   3  15  579.70   14.00
  -1  -3  15  595.25   14.52
  -1   3  15  545.70   12.82
   1   3 -15  561.66   10.83
   1  -3 -15  594.42   11.30
   1   3 -14   84.36    5.20
   1   3 -14   73.50    3.25
   1  -3 -14   80.57    3.52
  -1   3  14   73.70    4.73
  -1  -3  14   72.29    4.81
   1  -3 -13  514.57   10.18
   1   3 -13  517.50    9.92
   1  -3 -12  144.82    4.94
   1   3 -12  166.73    5.03
   1  -3 -12  141.44    4.55
   1   3 -12  169.87    4.74
   1   3 -11   52.20    2.60
   1  -3 -11   40.99    2.41
   1   3 -11   66.19    4.90
   1   3 -11   57.56    4.37
   1   3 -11   47.96    2.29
   1  -3 -11   46.89    2.38
   1  -3 -10    1.54    0.61
   1   3 -10    3.72    0.73
   1   3 -10    0.98    1.24
   1  -3 -10    0.87    0.51
   1   3 -10    1.88    0.65
   1   3  -9    0.61    1.15
   1   3  -9    0.66    0.42
   1  -3  -9    0.22    0.38
   1   3  -9    1.12    1.88
   1  -3  -8  562.86    9.58
   1   3  -8  707.95    9.96
   1  -3  -7 3228.83   37.06
   1   3  -7 3562.47   51.84
   1   3  -6  411.93    6.21
   1  -3  -6  410.40    6.34
   1   3  -6  401.12   11.40
   1   3  -5  760.79   10.26
   1  -3  -5  812.86   10.48
   1  -3  -4 1407.04   16.88
   1   3  -4 1351.00   16.74
   1  -3  -3   61.24    1.32
   1   3  -3   58.51    1.27
   1  -3  -2 2518.43   28.12
   1   3  -2 2405.14   28.06
  -1  -3   2 2323.36   28.43
   1  -3  -2 2579.00   28.99
   1  -3  -1 2949.04   33.79
  -1  -3   1 2842.59   33.24
   1   3   0  473.87    5.60
  -1  -3   0  476.85    5.99
   1   3   1  177.49    2.57
   1  -3   1  181.17    2.62
  -1  -3  -1  186.57    2.80
   1  -3   1  187.12    3.28
   1  -3   2 1250.93   15.34
   1  -3   2 1223.72   15.77
   1   3   3 4285.98   47.50
   1  -3   3 3837.84   47.54
   1  -3   4  838.41    9.37
   1   3   4  884.43    9.19
   1  -3   5  186.34    4.05
  -1   3  -5  185.73    4.67
   1  -3   6  599.24    9.14
   1   3   6  645.07    9.00
   1   3   7  947.42   12.80
   1  -3   7  959.21   13.21
  -1   3  -7  782.11   13.17
  -1  -3  -7  694.06   13.12
   1   3   8  514.05    8.52
   1  -3   8  558.96    9.14
  -1   3  -8  372.94    7.96
  -1  -3  -8  351.34    7.99
   1   3   9 1577.89   20.19
   1  -3   9 1674.23   20.93
  -1   3  -9 1268.00   23.58
  -1   3  -9 1220.50   19.22
  -1  -3  -9 1192.26   19.50
   1   3  10  166.53    4.81
  -1   3 -10  156.55    4.89
  -1  -3 -10  163.88    5.15
  -1  -3 -11  309.77    6.92
   1   3  11  312.08    7.24
   1  -3  11  326.50    7.65
  -1   3 -11  312.69   10.33
  -1   3 -11  376.28    8.57
  -1  -3 -11  383.63    8.96
   1  -3  12  692.90   12.67
   1   3  12  682.56   12.26
  -1   3 -12  612.40   10.99
  -1  -3 -12  649.49   11.40
  -1   3 -12  609.28   15.30
  -1   3 -12  645.82   12.00
  -1  -3 -12  692.80   12.61
   1  -3  12  655.85   14.97
   1   3  12  646.27   14.33
   1   3  12  609.13   13.41
  -1   3 -13  301.20    9.79
   1  -3  13  308.75    9.60
   1   3  13  293.34    9.02
  -1   3 -13  302.02    6.87
  -1  -3 -13  301.90    7.05
   1   3  13  282.13    8.31
  -1   3 -14   94.91    5.19
   1   3  14   94.28    4.94
   1  -3  14   99.46    5.25
  -1  -3 -14   97.73    3.78
  -1   3 -14   98.14    3.66
   1   3  14   84.68    4.42
  -1   3 -15   84.62    4.60
   1  -3  15   77.79    4.51
   1   3  15   77.04    4.32
  -1  -3 -15   89.80    3.60
  -1   3 -15   87.20    3.48
   1   3  15   72.61    3.88
  -1   3 -16   68.42    3.76
   1   3  16   63.82    3.33
  -1  -3 -16   70.91    3.11
  -1   3 -16   73.02    3.07
   1   3  16   69.77    3.87
   1  -3  16   74.40    4.16
   1   3  17  995.58   16.52
  -1   3 -17 1082.39   15.91
  -1  -3 -17 1129.60   16.18
   1   3  17 1044.83   17.62
   1  -3  17 1081.46   18.04
   1   3  18   77.42    2.95
   1  -3  18   79.33    3.35
  -1   3 -18   82.90    2.79
  -1  -3 -18   87.63    2.90
  -1   3 -19    1.97    0.54
   1  -3  19    2.29    0.67
   1   3  19    2.01    0.58
  -1   4  20  100.36    2.61
   1   4 -20   97.41    2.70
  -1   4  19   47.25    2.21
   1   4 -19   46.43    2.23
  -1   4  18  204.15    5.64
   1   4 -18  223.56    5.83
   1   4 -17  140.08    4.08
  -1  -4  17  142.53    5.24
   1   4 -17  148.48    5.70
   1   4 -16  127.53    4.07
  -1  -4  16  136.20    5.61
  -1   4  16  134.27    5.49
  -1   4  16  119.35    5.08
   1  -4 -15  296.59    6.94
   1   4 -15  282.22    6.63
  -1   4  15  286.44    8.70
   1   4 -14   55.51    2.71
  -1   4  14   59.24    3.98
   1   4 -14   65.76    4.73
   1   4 -13   73.10    3.05
   1   4 -13   78.56    5.39
  -1   4  13   78.37    4.62
  -1   4  12 1098.68   16.05
   1   4 -12 1062.12   22.13
   1   4 -12 1107.24   23.30
   1   4 -11  334.09    7.16
   1   4 -11  332.32   11.51
   1   4 -10  274.11   10.00
   1   4 -10  272.22    6.07
   1   4  -9  408.62   11.60
   1   4  -9  391.63    9.94
   1   4  -9  398.94    7.15
   1   4  -8 1080.47   26.67
   1   4  -8 1064.52   14.15
   1  -4  -7  337.67    6.17
   1   4  -7  310.17   11.73
   1   4  -6 5622.21   67.80
   1   4  -6 5171.61   75.58
   1  -4  -5  338.90    5.26
   1   4  -5  339.96    5.15
  -1  -4   4  134.11    2.83
   1   4  -4  162.82    2.60
   1  -4  -3  396.33    6.00
   1   4  -3  402.75    5.00
   1  -4  -2   62.50    1.73
  -1  -4   2   55.68    1.43
  -1  -4   1 1243.39   15.12
   1  -4  -1 1248.70   15.71
  -1  -4   0  363.36    5.09
   1  -4   0  367.19    5.70
  -1  -4  -1   73.15    1.63
   1  -4   1   75.19    2.06
   1  -4   2 3232.00   38.05
  -1   4  -2 3411.18   36.57
   1  -4   3  135.59    3.11
  -1   4  -3  141.14    2.55
   1  -4   4  516.75    7.38
   1   4   4  519.56    7.20
  -1  -4  -5    3.56    0.58
  -1   4  -5    6.22    0.69
   1   4   5    4.64    0.62
   1  -4   5    6.31    0.75
  -1   4  -6  137.98    6.00
  -1   4  -6  144.25    3.41
   1  -4   7  278.99    5.75
   1   4   7  288.38    5.47
  -1   4  -8 2619.72   48.89
  -1   4  -8 2804.37   41.29
   1  -4   8 2887.13   36.81
   1   4   8 3178.73   36.51
  -1  -4  -8 2647.36   36.81
  -1   4  -8 2964.80   36.80
  -1   4  -8 2654.61   38.38
  -1   4  -9  712.65   16.63
  -1   4  -9  750.45   23.89
   1   4   9  853.74   13.15
  -1   4  -9  838.39   13.62
  -1   4 -10    6.44    2.90
  -1   4 -10   11.23    2.21
  -1   4 -10    6.75    0.89
   1   4  10    8.50    1.17
  -1   4 -10    7.62    1.06
  -1   4 -11 1370.54   32.81
   1   4  11 1289.05   18.66
  -1   4 -11 1089.80   16.64
  -1   4 -11 1148.15   17.68
  -1   4 -11 1060.88   22.66
  -1   4 -12  250.83    5.90
  -1   4 -12  261.16    9.70
   1   4  12  260.05    7.98
  -1   4 -13  178.58    4.87
  -1   4 -13  180.07    7.76
   1   4  13  172.63    6.43
   1   4  13  181.92    6.57
   1   4  14  225.27    7.20
  -1   4 -14  218.12    8.13
   1   4  14  235.20    7.42
  -1  -4 -14  245.78    6.09
  -1   4 -14  228.46    5.75
   1   4  15   37.11    2.78
  -1   4 -15   35.95    3.08
   1   4  15   42.95    2.99
   1  -4  15   40.82    3.03
  -1   4 -15   40.82    2.24
  -1   4 -16  225.90    6.99
  -1   4 -16  218.09    5.20
   1  -4  16  231.45    6.64
   1   4  17    0.62    0.79
  -1   4 -17    1.32    0.75
   1   4  18  202.52    4.82
   1   4  19    8.28    0.80
   1   5 -19  392.31    6.95
  -1   5  19  414.79    7.09
   1   5 -18  243.67    5.76
  -1   5  18  234.26    5.65
   1   5 -17   70.25    3.72
   1   5 -17   65.76    3.15
  -1   5  17   68.21    3.34
   1   5 -16  649.04   12.44
   1   5 -16  666.02   14.32
   1   5 -15    3.58    1.21
   1   5 -15    1.79    1.43
   1   5 -14    4.68    1.30
   1   5 -14    7.76    2.09
  -1   5  14    4.28    1.58
   1   5 -13   98.03    6.49
   1   5 -12 1008.64   22.99
   1   5 -11  818.42   23.62
   1   5 -11  589.44   16.68
   1   5 -10  321.80   11.31
   1   5 -10  334.29    9.95
   1   5  -9 1738.32   30.89
   1   5  -9 1751.74   28.31
   1   5  -8 1507.53   33.82
   1   5  -8 1483.67   23.84
   1   5  -7  230.29    9.84
   1   5  -7  240.34    6.98
  -1  -5   6  333.95    5.96
   1   5  -6  343.16   10.62
   1   5  -6  352.47    8.24
  -1  -5   5 1655.22   21.30
   1   5  -5 1835.10   27.34
  -1  -5   4  172.27    3.50
   1  -5  -3 3073.59   35.92
  -1  -5   3 2927.41   35.44
   1  -5  -2 5438.59   61.08
  -1  -5   2 5070.88   60.43
  -1  -5   1 2047.17   24.52
   1  -5  -1 2030.50   25.23
  -1  -5   0    2.15    0.36
   1  -5   0    1.93    0.44
   1  -5   1  117.24    2.95
  -1  -5  -1  116.72    2.42
   1  -5   2   24.42    1.30
   1  -5   3   71.66    2.38
   1  -5   4 2493.00   31.26
   1  -5   5 2916.83   36.42
  -1   5  -6 1346.33   24.50
   1  -5   6 1318.86   18.82
  -1   5  -7  879.52   15.26
  -1   5  -7  819.38   19.89
  -1   5  -8  531.75   11.33
  -1   5  -8  467.44   15.93
  -1   5  -9  598.99   12.85
  -1   5  -9  568.92   20.81
  -1   5  -9  597.12   14.85
  -1   5 -10  303.48   10.53
   1   5  10  341.64    9.33
   1   5  11 1107.81   19.40
  -1   5 -11  989.51   21.91
  -1   5 -12 1573.68   29.91
   1   5  12 1734.21   26.88
  -1   5 -13   55.95    4.41
   1   5  13   57.08    3.65
  -1   5 -14  593.54   14.25
   1   5  15  622.25   11.31
  -1   5 -15  553.85   12.97
  -1   5 -16   60.59    3.43
   1   5  17    0.75    0.72
   1   5  18  211.32    4.58
   1   5  19   71.55    1.90
   1   6 -19  122.43    2.96
   1   6 -18   17.80    1.29
  -1   6  17   55.70    2.67
   1   6 -17   57.76    2.67
  -1   6  16   41.63    2.70
   1   6 -16   50.22    3.32
   1   6 -16   42.60    2.62
   1   6 -15  410.69    9.37
  -1   6  15  391.89    9.52
   1   6 -14    6.44    1.44
  -1   6  14    7.12    1.63
  -1   6  13  952.75   18.01
   1   6 -13  960.95   21.75
   1   6 -13  906.22   16.77
   1   6 -12  853.43   16.00
  -1   6  12  853.66   17.08
   1   6 -12  848.50   20.70
   1   6 -11  106.83    4.73
   1   6 -11  107.53    6.80
   1   6 -10  791.77   14.98
   1   6 -10  800.31   17.18
   1   6 -10  800.39   19.43
   1   6  -9  216.72    6.60
   1   6  -9  214.57    7.73
   1   6  -9  236.53   13.58
  -1   6   8 1016.18   16.41
   1   6  -8 1067.03   28.04
   1   6  -7   92.56    4.49
  -1   6   7   87.14    3.41
   1   6  -7   87.37    6.48
  -1   6   6  815.23   13.33
   1   6  -6  817.08   18.81
   1   6  -6  844.80   15.32
   1   6  -5 2794.46   42.20
   1   6  -5 2882.08   37.58
  -1   6   4    3.99    0.79
   1   6  -4    4.33    0.89
   1   6  -3   63.86    2.70
   1  -6  -3   53.47    1.99
   1   6  -2    2.92    0.71
   1  -6  -2    2.99    0.54
   1   6  -1  546.99    9.41
   1  -6  -1  512.25    8.26
   1  -6   0  103.19    2.90
   1   6   1 2536.74   32.28
   1  -6   1 2477.60   31.00
   1   6   2 1324.38   18.82
   1  -6   2 1303.77   17.78
  -1   6  -3    7.72    1.01
   1   6   3    6.41    1.05
   1  -6   3    7.61    0.87
   1   6   4  868.49   14.06
   1  -6   4  879.61   13.26
   1   6   5   93.40    3.62
   1  -6   5   86.90    3.15
  -1   6  -6  486.24   13.68
   1   6   6  517.35   10.22
  -1   6  -6  507.81   10.72
   1  -6   6  521.20    9.42
  -1   6  -7  282.94   11.44
   1   6   7  293.43    7.46
  -1   6  -7  315.68    8.30
   1  -6   7  310.41    6.93
   1  -6   8 1416.26   20.84
  -1   6  -8 1411.25   23.20
   1  -6   9 1357.40   21.33
  -1   6  -9 1514.18   27.47
  -1   6  -9 1539.94   24.72
   1   6   9 1321.99   22.15
  -1   6 -10  267.32   10.13
   1   6  10  259.99    7.42
  -1   6 -11  444.21   13.57
   1   6  11  439.90   10.15
   1   6  12    0.33    0.87
   1   6  12    1.60    1.28
  -1   6 -13    4.92    1.79
   1   6  13    7.06    1.31
   1   6  13    6.33    1.47
   1   6  14    3.50    1.19
  -1   6 -14    1.78    1.42
   1   6  14    3.68    1.00
   1   6  15  860.51   14.46
  -1   6 -15  857.33   16.19
   1   6  16  164.23    4.63
  -1   6 -16  183.06    5.60
   1   6  17   14.94    1.21
  -1   7  17  102.15    3.01
   1   7 -17  103.52    3.33
  -1   7  16   75.22    2.98
   1   7 -16   77.81    3.11
   1   7 -16   78.05    3.29
   1   7 -15  139.05    4.76
  -1   7  15  138.55    4.62
   1   7 -14  878.77   15.84
  -1   7  14  931.29   16.07
   1   7 -14  924.18   18.33
   1   7 -13  344.39   11.74
   1   7 -13  350.09   11.07
  -1   7  13  360.95    9.10
   1   7 -13  343.76    8.92
   1   7 -12  157.54    5.89
   1   7 -12  166.74    8.34
  -1   7  12  155.00    5.96
   1   7 -11   65.33    3.82
   1   7 -11   66.14    5.44
  -1   7  11   70.15    4.10
   1   7 -10   30.20    3.26
   1   7 -10   28.67    2.68
  -1   7  10   34.52    3.04
   1   7  -9 2671.28   38.93
   1   7  -9 2750.85   36.83
   1   7  -8  504.03   12.51
   1   7  -8  530.00   11.75
  -1   7   7  191.27    5.60
   1   7  -7  187.70    7.03
   1   7  -7  187.59    6.48
  -1   7   6  366.19    8.12
   1   7  -6  376.05    9.50
   1   7  -6  373.90    9.91
   1   7  -5  488.53   11.23
   1   7  -5  472.97    9.82
   1   7  -4 1303.99   19.85
   1   7  -3 1172.00   18.07
   1   7  -2  435.27    8.92
   1  -7  -2  414.59    7.39
  -1   7   1  442.26    8.40
   1   7  -1  436.12    8.81
  -1   7   0 2599.09   33.67
   1   7   0 2590.03   34.26
   1  -7   0 2578.98   32.44
  -1   7  -1   64.28    2.87
   1  -7   1   57.51    2.37
  -1   7  -2 1446.25   21.01
   1  -7   2 1445.75   19.73
   1  -7   3    2.07    0.61
   1   7   3    3.03    0.94
   1  -7   4   57.86    2.55
   1   7   4   60.12    3.03
  -1   7  -5 2433.06   34.59
   1   7   5 2462.83   33.53
   1   7   6  144.35    5.05
  -1   7  -6  135.82    5.33
   1   7   7  353.65    8.64
  -1   7  -7  364.73    9.61
   1   7   8   19.54    2.03
  -1   7  -8   20.79    2.38
   1   7   9    3.39    1.22
   1   7   9    3.92    1.12
  -1   7  -9    4.28    1.80
  -1   7  -9    3.29    1.36
  -1   7 -10  899.68   20.74
   1   7  10  840.13   15.96
  -1   7 -11  597.37   16.09
   1   7  11  598.55   12.14
   1   7  12   52.39    3.07
  -1   7 -12   51.40    4.31
   1   7  12   48.83    2.88
   1   7  13   51.19    2.91
  -1   7 -13   50.43    3.96
   1   7  13   53.72    2.81
  -1   7 -14  463.85   11.22
   1   7  14  450.71    9.00
  -1   7 -15  267.02    7.21
   1   7  15  267.06    5.94
   1   7  16  339.59    6.22
  -1   7 -17    6.65    0.76
   1   7  17    6.18    0.62
   1   8 -16  292.02    6.03
   1   8 -15  139.96    4.39
   1   8 -15  159.97    5.15
   1   8 -14    7.74    1.36
   1   8 -14    5.36    1.43
   1   8 -13  166.97    5.60
   1   8 -13  175.49    5.80
   1   8 -13  181.77    7.02
   1   8 -12    6.13    1.42
   1   8 -12    7.33    1.53
   1   8 -12   10.03    2.39
   1   8 -12    6.31    1.92
   1   8 -11   49.79    3.22
   1   8 -11   49.42    3.41
   1   8 -10 1545.66   24.63
   1   8 -10 1491.76   27.06
   1   8  -9    1.61    1.14
   1   8  -9    1.09    1.32
   1   8  -9    1.94    1.37
   1   8  -8  147.11    5.59
   1   8  -8  144.45    6.51
   1   8  -8  150.41    6.22
   1   8  -7    2.88    1.09
   1   8  -7    2.09    1.36
   1   8  -7    3.95    1.43
   1   8  -6    0.70    0.92
   1   8  -6    0.87    1.17
   1   8  -6    2.10    1.26
   1   8  -5  509.85   11.28
   1   8  -5  521.97   12.55
   1   8  -4 2312.13   33.66
   1   8  -4 2356.11   33.46
   1   8  -3  655.16   13.31
   1   8  -3  660.65   12.76
   1   8  -2    1.62    1.15
   1   8  -2    0.95    1.31
  -1   8   1  532.46   10.36
   1   8  -1  518.02   10.71
   1   8   0 1112.54   17.86
  -1   8   0 1158.05   17.82
   1   8   0 1108.49   18.07
   1   8   1  719.12   12.98
  -1   8  -1  748.30   13.23
   1   8   1  758.00   13.62
   1   8   2   92.81    3.76
  -1   8  -2   98.56    3.98
   1   8   2   99.38    4.15
   1   8   3    0.88    0.89
   1   8   4 1705.14   25.56
   1   8   5   29.10    2.43
  -1   8  -5   32.63    2.79
   1   8   6 2658.62   36.91
  -1   8  -6 2661.16   36.81
  -1   8  -6 2730.85   38.85
   1   8   7   16.20    1.87
  -1   8  -7   16.57    1.93
  -1   8  -7   20.98    2.42
   1   8   8  131.83    5.08
  -1   8  -8  154.73    6.26
  -1   8  -9  288.69   10.52
  -1   8  -9  297.49    8.96
   1   8  10   10.44    1.51
  -1   8 -10    9.14    2.29
  -1   8 -11  188.05    8.11
   1   8  11  187.32    5.63
   1   8  12  214.27    5.69
  -1   8 -12  198.68    7.92
  -1   8 -13  156.80    6.13
  -1   8 -13  154.58    4.88
  -1   8 -14  557.17    9.94
  -1   8 -14  556.38   11.31
  -1   8 -15  115.50    3.37
   1   9 -15   35.60    1.79
   1   9 -14  757.36   12.39
   1   9 -13   97.05    3.77
   1   9 -13  111.95    4.50
   1   9 -12   46.54    2.79
   1   9 -12   51.94    3.56
   1   9 -11  256.87    7.11
   1   9 -11  250.13    8.61
   1   9 -10    9.72    1.65
   1   9  -9   53.15    4.00
   1   9  -9   57.93    3.49
   1   9  -9   57.81    4.87
   1   9  -8  192.62    6.60
   1   9  -8  218.10    7.83
   1   9  -8  199.45    7.78
   1   9  -8  200.19    9.01
   1   9  -7  665.28   13.88
   1   9  -7  634.96   15.15
   1   9  -6  429.44   10.60
   1   9  -6  400.38   11.47
   1   9  -5  387.25   10.13
   1   9  -5  385.75   10.99
   1   9  -4  732.83   15.15
   1   9  -4  699.44   16.26
   1   9  -3   62.60    3.53
   1   9  -3   70.69    4.34
   1   9  -2   47.94    3.11
   1   9  -1   97.20    4.26
   1   9  -1   99.19    4.38
   1   9   0 2338.11   33.05
   1   9   0 2431.83   33.67
   1   9   1  206.97    6.20
   1   9   1  208.17    6.46
   1   9   2 1009.82   17.35
   1   9   3  546.46   11.50
   1   9   4   21.60    2.12
  -1   9  -4   21.37    2.39
   1   9   5   41.42    2.83
  -1   9  -5   47.33    3.47
   1   9   6  204.42    6.42
  -1   9  -6  208.36    7.37
   1   9   7  969.46   17.09
  -1   9  -7 1068.30   19.29
  -1   9  -8   81.06    5.48
  -1   9  -8   94.46    4.09
  -1   9  -8   84.80    4.63
  -1   9  -9  401.90   12.24
  -1   9  -9  418.82    9.20
  -1   9 -10  762.86   17.34
  -1   9 -10  817.23   13.78
  -1   9 -11   61.98    2.98
   1   9  11   59.51    2.78
  -1   9 -11   62.66    4.26
  -1   9 -12   38.47    2.21
  -1   9 -13    1.13    0.63
   1  10 -12   87.93    3.04
   1  10 -12   92.96    3.56
   1  10 -11  603.87   10.88
   1  10 -11  649.40   11.88
   1  10 -10  575.37   14.24
   1  10 -10  599.89   12.88
   1  10  -9   39.56    2.91
   1  10  -9   33.00    3.47
   1  10  -8  158.78    6.58
   1  10  -8  158.68    7.49
   1  10  -7   65.48    4.31
   1  10  -7   64.72    4.91
   1  10  -6   30.29    3.04
   1  10  -6   39.35    3.19
   1  10  -5  176.09    7.09
   1  10  -5  192.77    6.28
   1  10  -4  276.10    8.99
   1  10  -4  291.93    7.91
   1  10  -3  559.12   11.68
   1  10  -2    0.98    0.98
   1  10  -1  600.35   12.05
   1  10  -1  594.93   12.23
   1  10   0  204.81    6.26
   1  10   0  207.04    6.48
   1  10   1   19.36    1.91
  -1  10  -1   22.07    2.01
   1  10   1   19.96    2.01
   1  10   2  111.39    4.58
   1  10   3  272.22    7.43
  -1  10  -3  284.18    8.53
   1  10   4  386.78    9.10
  -1  10  -4  422.76   10.78
   1  10   5   20.82    1.97
  -1  10  -5   27.38    2.69
   1  10   6  380.10    8.72
  -1  10  -6  437.11   10.71
  -1  10  -7  527.82   11.86
  -1  10  -7  552.98   14.03
   1  10   8   22.03    1.78
  -1  10  -8   27.19    2.53
  -1  10  -8   23.89    2.92
  -1  10  -9    1.00    1.25
  -1  10 -10  157.20    6.30
   1  11  -9    3.26    0.83
   1  11  -8   78.00    3.20
   1  11  -8   67.80    4.15
   1  11  -7  396.18   10.05
   1  11  -7  407.52   11.19
   1  11  -6    2.30    1.14
   1  11  -6    1.88    1.44
   1  11  -6    3.37    1.08
   1  11  -5   24.60    2.06
   1  11  -5   21.81    2.41
   1  11  -5   20.43    2.72
   1  11  -4   84.76    4.49
   1  11  -4   92.20    3.90
   1  11  -3   61.23    3.21
   1  11  -2  731.02   13.21
   1  11  -1  189.79    5.64
   1  11   0    8.33    1.66
   1  11   0    9.16    1.36
  -1  11  -1  162.88    6.04
  -1  11  -2   59.31    3.62
   1  11   2   61.06    3.08
  -1  11  -3  580.09   12.56
   1  11   3  523.34   10.60
  -1  11  -4  482.25   10.98
  -1  11  -4  552.40   10.01
  -1  11  -5    0.77    1.00
  -1  11  -5    0.45    0.75
  -1  11  -6   46.35    3.02
  -1  11  -6   55.58    2.76
  -1  11  -6   54.33    3.90
  -1  11  -7  123.03    4.03
  -1  11  -7  117.58    5.44
  -1  11  -8  188.73    4.85
  -1  11  -9   41.47    2.00
  -1  11 -10    0.41    0.44
   1  12  -6  290.26    5.81
   1  12  -5    2.58    0.76
   1  12  -4   42.93    2.10
  -1  12   2   15.08    1.64
   1  12  -1  112.23    4.46
  -1  12   1  117.52    4.41
   1  12   0   14.58    1.67
  -1  12   0   14.59    1.68
  -1  12  -1    2.51    1.00
  -2   0  21    0.68    0.70
  -2   0  20  225.03    6.48
   2   0 -20  244.52    5.53
   2   0 -19    0.47    0.75
  -2   0  19    0.19    1.20
  -2   0  18  475.45   12.42
   2   0 -18  545.96   10.45
   2   0 -17    0.87    0.97
  -2   0  17   -0.46    1.82
   2   0 -16   82.27    3.80
   2   0 -15    1.01    0.86
   2   0 -14 1777.99   25.26
   2   0 -14 1727.44   23.54
   2   0 -13    2.66    0.88
   2   0 -13    6.17    1.08
   2   0 -12   93.17    3.50
   2   0 -12   96.99    3.85
   2   0 -11    4.90    0.85
   2   0 -11    6.91    1.05
   2   0 -10 1100.39   16.40
   2   0  -9    0.87    0.49
   2   0  -8  603.16    9.33
   2   0  -7    0.12    0.38
   2   0  -6  608.52    8.80
   2   0  -5    0.48    0.33
   2   0  -3    0.34    0.22
   2   0  -2  919.92   10.85
   2   0  -2  948.58   11.21
   2   0  -1    1.64    0.27
   2   0  -1    1.53    0.22
   2   0  -1    2.04    0.18
   2   0   0 2502.91   28.23
   2   0   0 2334.62   27.83
   2   0   1    0.42    0.29
  -2   0  -2 9999.00  116.95
   2   0   3    0.22    0.38
  -2   0  -3    0.18    1.23
  -2   0  -4 3466.14   48.03
   2   0   4 3242.06   39.49
   2   0   5    2.67    0.60
  -2   0  -5    0.45    1.53
  -2   0  -6  102.39    5.96
   2   0   6   88.03    2.90
   2   0   7    0.88    0.62
   2   0   8   36.73    2.09
   2   0   9   -0.15    0.65
  -2   0  -9   46.89    4.15
  -2   0 -10 6628.73   78.11
   2   0  10 5884.62   74.55
   2   0  11    1.00    0.82
  -2   0 -11    2.05    1.15
   2   0  12 1504.61   23.02
   2   0  12 1517.42   25.99
  -2   0 -12 1544.39   23.32
   2   0  12 1484.29   22.87
   2   0  13    0.18    1.18
   2   0  13   -0.08    1.69
   2   0  13   -0.16    0.94
   2   0  14   64.17    4.30
  -2   0 -14   66.93    3.14
   2   0  14   62.28    3.25
   2   0  15   -0.13    0.76
   2   0  15    2.73    1.52
   2   0  16 1049.91   19.38
  -2   0 -16 1081.80   16.65
   2   0  17    0.35    1.19
  -2   0 -17    1.72    0.78
   2   0  18   68.17    3.31
  -2   0 -18   77.50    2.84
   2   0  19   -0.09    0.68
  -2   0 -19    0.41    0.53
   2   0  20  243.10    4.64
  -2   1  21   92.52    3.21
  -2  -1  21   92.11    3.21
   2   1 -20   25.62    1.67
   2  -1 -20   26.46    1.71
  -2  -1  20   23.42    2.07
  -2   1  20   23.21    2.07
   2  -1 -19  213.89    5.55
   2   1 -19  207.19    5.42
  -2  -1  19  182.14    6.49
  -2   1  19  188.07    6.51
  -2   1  18  443.03    9.54
  -2   1  18  450.99   11.70
  -2  -1  18  440.64   11.65
   2   1 -18  507.64    9.82
   2  -1 -18  510.76    9.93
  -2   1  17   92.44    4.26
  -2  -1  17   88.69    5.31
  -2   1  17   86.32    5.22
   2   1 -17  102.05    4.10
   2  -1 -17  102.48    4.15
  -2   1  16   31.84    2.77
   2   1 -16   36.29    2.55
   2  -1 -16   40.83    2.74
   2   1 -15    2.76    1.00
   2  -1 -15    2.99    1.09
   2  -1 -15    5.94    0.91
   2   1 -14 1488.33   22.12
   2  -1 -14 1518.95   22.43
   2  -1 -14 1480.62   20.40
   2  -1 -13  202.30    6.14
   2   1 -13  216.12    6.24
   2   1 -13  201.47    5.61
   2   1 -12  238.26    6.26
   2  -1 -12  222.73    6.16
   2   1 -12  231.25    5.80
   2  -1 -11  555.78   10.54
   2   1 -11  558.62   10.02
   2  -1 -11  556.57   10.05
   2   1 -10 2342.41   30.78
   2  -1 -10 2394.25   31.04
   2   1  -9   90.41    3.02
   2  -1  -9   91.17    3.07
   2   1  -8 2995.39   38.62
   2  -1  -8 3369.83   39.09
   2   1  -7 1868.02   24.30
   2  -1  -7 2019.21   24.56
   2  -1  -6   78.57    2.23
   2   1  -6   79.84    2.22
   2  -1  -5  177.24    3.37
   2   1  -5  169.07    3.29
   2  -1  -4 3043.83   33.23
   2   1  -4 2635.90   33.03
   2  -1  -2  164.57    2.65
   2   1  -2  175.47    2.82
   2  -1  -2  165.79    2.78
   2  -1  -2  177.54    2.75
   2  -1  -1    6.84    0.42
   2  -1  -1    7.20    0.46
   2   1  -1    5.82    0.42
   2   1  -1    6.48    0.39
   2  -1  -1    7.88    0.42
   2  -1   0 3019.18   35.33
   2  -1   0 3041.92   34.94
   2   1   1  112.35    2.21
   2  -1   1   94.89    2.11
   2   1   2 2489.81   30.14
   2  -1   2 2604.02   30.22
  -2   1  -3  640.52   10.87
   2  -1   3  631.61    9.11
  -2   1  -4 2480.34   32.92
   2   1   4 2338.89   28.12
  -2   1  -5  322.37   10.36
   2  -1   5  315.85    5.85
   2   1   5  310.17    5.72
  -2   1  -6 5561.06   80.18
   2  -1   6 5572.69   67.95
  -2   1  -7  809.43   20.75
   2  -1   7  828.66   12.81
   2   1   7  836.74   12.73
   2   1   8  657.38   11.00
   2  -1   8  635.86   11.10
  -2   1  -9   43.31    3.72
  -2  -1  -9   40.75    3.72
  -2   1  -9    4.03    2.09
   2  -1   9    4.01    0.92
   2   1   9    3.15    0.83
  -2  -1 -10  186.96    6.40
  -2   1 -10  185.09    6.29
   2  -1  10  157.47    4.88
   2   1  10  149.69    4.70
  -2   1 -10  138.31    5.62
  -2  -1 -11  704.98   13.61
  -2   1 -11  691.72   13.40
   2  -1  11  649.91   12.23
   2   1  11  627.66   11.98
   2   1  12  146.54    5.45
  -2   1 -12  152.76    5.87
   2   1  12  146.30    6.44
   2  -1  12  147.44    6.54
  -2   1 -12  146.30    5.22
  -2  -1 -12  151.94    5.35
   2   1  12  159.76    5.42
   2   1  13   71.16    3.71
   2  -1  13   70.09    4.54
   2   1  13   71.81    4.54
  -2  -1 -14 1578.88   22.41
  -2   1 -14 1480.75   22.09
   2   1  14 1509.73   23.43
   2  -1  14 1551.14   26.51
   2   1  14 1566.09   26.30
  -2  -1 -15   33.46    2.28
  -2   1 -15   34.97    2.30
   2   1  15   31.16    2.35
   2  -1  15   30.85    3.04
   2   1  15   31.99    2.98
  -2  -1 -16  932.78   14.63
  -2   1 -16  905.05   14.47
   2   1  16  862.59   14.61
   2  -1  16  882.78   17.18
   2   1  16  889.80   17.11
  -2   1 -17  263.74    6.10
  -2  -1 -17  280.21    6.27
   2   1  17  226.61    5.57
   2  -1  17  245.03    7.27
   2   1  17  247.96    7.22
  -2   1 -18   10.79    1.15
  -2  -1 -18   13.51    1.25
   2   1  18   10.13    0.96
   2  -1  18   10.23    1.41
   2   1  18   11.18    1.49
   2   1  19   16.31    1.40
   2  -1  19   16.42    1.40
  -2   1 -19   18.04    1.22
  -2  -1 -19   18.99    1.24
  -2   2  21   82.33    2.76
  -2  -2  21   78.13    2.68
   2   2 -21   84.30    2.63
  -2  -2  20   76.26    3.31
  -2   2  20   74.97    3.26
  -2   2  20   68.87    2.45
   2  -2 -20   82.70    2.82
   2   2 -20   82.08    2.77
  -2  -2  19   43.77    2.98
  -2   2  19   42.38    2.95
  -2   2  19   40.98    2.31
   2   2 -19   47.25    2.37
   2  -2 -19   46.17    2.39
  -2  -2  18  138.69    5.91
  -2   2  18  132.17    5.71
  -2   2  18  130.66    4.75
   2   2 -18  151.19    4.70
   2  -2 -18  152.95    4.81
  -2   2  17  610.25   12.95
  -2   2  17  631.31   14.91
  -2  -2  17  646.32   15.15
   2   2 -17  675.88   12.16
   2  -2 -17  709.64   12.51
   2   2 -16  687.46   12.65
   2  -2 -16  704.58   12.96
   2  -2 -15  279.60    7.35
   2   2 -15  266.54    7.00
   2   2 -14 1001.10   17.02
   2  -2 -14 1085.45   17.55
   2   2 -13    1.13    0.76
   2  -2 -13    1.68    0.84
   2   2 -13    1.34    1.43
   2   2 -13    1.69    0.77
   2  -2 -13    0.94    0.71
   2  -2 -12  502.02   10.04
   2  -2 -12  523.06   10.73
   2   2 -11 1168.12   17.10
   2  -2 -11 1176.06   17.99
   2   2 -10    1.27    0.60
   2  -2 -10    0.98    0.61
   2   2  -9 1505.45   20.61
   2  -2  -9 1544.56   20.92
   2   2  -8  200.79    4.42
   2  -2  -8  194.64    4.48
   2   2  -7  128.11    6.55
   2  -2  -7  125.29    3.19
   2   2  -7  120.99    3.08
   2   2  -6 1225.41   16.27
   2  -2  -6 1351.61   16.60
   2   2  -5  497.62    7.18
   2  -2  -5  533.55    7.36
   2  -2  -4 2179.09   24.62
   2   2  -4 2020.55   24.44
   2   2  -3 2945.13   38.59
   2   2  -3 2958.79   34.85
   2   2  -2 2534.41   26.49
   2  -2  -2 2508.40   26.47
   2  -2  -2 2451.29   26.30
   2   2  -2 2499.93   26.28
   2  -2  -1  308.14    4.01
   2   2  -1  294.43    3.95
   2   2  -1  259.55    4.02
   2  -2  -1  278.13    4.07
   2  -2   0 2272.04   27.46
   2   2   0 2276.21   27.19
   2  -2   1 1678.94   19.88
   2   2   1 1609.36   19.75
   2  -2   2  753.33    9.75
   2   2   2  673.55    9.51
   2  -2   3 3862.04   48.51
   2   2   3 4370.26   48.59
   2   2   4    1.68    0.54
   2  -2   4    2.66    0.60
   2   2   5  126.38    3.29
   2  -2   5  125.03    3.40
  -2   2  -5  118.54    5.19
   2   2   6  440.63    7.66
   2  -2   6  430.32    7.87
   2  -2   7 1031.51   15.35
   2   2   7 1024.45   15.04
   2   2   8  971.63   14.85
   2  -2   8  990.67   15.23
  -2   2  -8  962.65   25.56
  -2  -2  -8 1010.68   17.62
   2   2   9 1078.38   16.65
   2  -2   9 1100.57   17.07
  -2   2  -9 1063.40   26.58
  -2   2  -9 1047.42   18.31
   2  -2  10 1002.28   16.41
   2   2  10  981.10   16.03
  -2  -2 -10 1050.04   17.89
  -2   2 -10  951.01   17.12
  -2   2 -10 1100.33   26.78
  -2   2 -11  691.22   15.72
   2  -2  11  850.50   14.69
   2   2  11  808.98   14.12
  -2  -2 -11  868.63   15.03
  -2   2 -11  722.95   13.97
   2   2  12 1028.48   20.12
   2  -2  12 1130.58   21.00
   2   2  12 1023.86   18.66
   2  -2  12 1184.45   19.02
   2   2  12 1181.36   18.63
  -2   2 -12  981.64   19.59
   2   2  13   82.95    4.76
   2  -2  13   80.49    4.83
  -2   2 -13   77.93    4.35
   2   2  13   82.89    4.15
  -2   2 -14  968.47   15.73
   2  -2  14 1029.48   19.65
   2   2  14 1010.65   19.08
  -2   2 -14  979.72   18.13
   2   2  14  958.10   17.17
  -2   2 -15  811.58   13.49
  -2  -2 -15  854.43   13.80
   2  -2  15  834.63   16.60
   2   2  15  797.92   16.10
  -2   2 -15  776.45   14.82
   2   2  15  775.06   14.39
   2   2  16   37.65    2.43
  -2   2 -16   42.13    2.35
  -2  -2 -16   42.13    2.35
   2  -2  16   37.90    2.98
   2   2  16   35.23    2.89
   2   2  17  114.69    3.84
   2   2  17  120.75    4.67
   2  -2  17  127.33    4.87
  -2   2 -17  132.89    3.97
  -2  -2 -17  135.25    4.03
  -2  -2 -18    1.73    0.68
  -2   2 -18    3.50    0.78
   2   2  18    1.07    0.59
   2  -2  18    0.66    0.81
   2   2  18    1.24    0.82
   2  -2  19   12.22    1.13
   2   2  19   10.09    1.05
   2   2  19    9.67    0.76
   2   3 -21    5.25    0.70
   2   3 -20   69.81    2.69
  -2  -3  20   68.22    2.73
  -2   3  20   62.00    2.33
  -2   3  19  447.80    9.57
  -2  -3  19  461.20    9.69
   2  -3 -19  494.22    8.54
   2   3 -19  480.59    8.35
  -2   3  18   74.33    3.96
  -2  -3  18   79.77    4.14
  -2   3  18   71.05    3.48
   2  -3 -18   84.75    3.30
   2   3 -18   82.88    3.19
  -2  -3  17   63.46    4.11
  -2   3  17   63.07    4.06
  -2   3  17   62.57    3.64
   2   3 -17   74.44    3.24
   2  -3 -17   72.40    3.32
   2   3 -16   15.76    1.63
   2  -3 -16   15.40    1.72
  -2   3  16   14.04    2.33
  -2  -3  16   12.77    2.33
   2   3 -16   20.10    2.51
   2   3 -15    8.54    1.27
   2  -3 -15    7.29    1.26
   2   3 -15    9.42    2.14
   2  -3 -14    2.31    0.92
   2   3 -14    1.66    0.82
   2   3 -14    4.00    1.69
   2   3 -13  787.44   13.28
   2  -3 -13  692.81   13.14
   2   3 -13  778.31   12.91
   2  -3 -13  705.55   12.86
   2  -3 -12 1551.53   23.72
   2  -3 -12 1486.92   22.82
   2  -3 -11   97.87    3.82
   2  -3 -11   89.56    3.36
   2  -3 -10  900.63   14.27
   2   3 -10  909.85   13.38
   2   3  -9   10.94    2.15
   2   3  -9    9.99    2.61
   2   3  -9    8.09    0.95
   2  -3  -9    7.01    0.94
   2   3  -8 1158.92   16.42
   2  -3  -8 1208.30   16.73
   2   3  -7  622.28   16.86
   2   3  -7  582.24    8.82
   2  -3  -7  608.62    9.09
   2   3  -6 2933.43   50.34
   2   3  -6 3181.26   40.13
   2   3  -5 2411.66   38.72
   2   3  -5 2562.90   31.23
   2  -3  -4 1040.34   13.80
   2   3  -4 1058.23   17.53
   2  -3  -4 1089.94   13.50
   2   3  -4 1113.42   13.44
   2  -3  -3   67.23    1.85
  -2  -3   3   70.66    1.34
   2  -3  -3   79.98    1.65
   2   3  -3   87.18    1.67
   2   3  -2 2289.21   24.82
   2  -3  -2 2254.31   25.58
   2  -3  -1 1889.08   21.89
   2   3  -1 1954.46   21.91
   2  -3  -1 1786.03   22.08
   2   3  -1 1874.77   22.11
   2  -3  -1 1846.47   22.78
   2   3   0   11.41    0.55
   2  -3   0   10.59    0.75
   2   3   1  791.56   10.08
   2  -3   1  811.67   10.72
   2   3   2 3743.96   43.60
   2  -3   2 3612.00   43.67
   2  -3   3  207.46    4.04
   2   3   3  216.39    3.98
   2   3   4 5028.20   53.65
   2  -3   4 4114.42   53.50
   2   3   5  932.83   13.30
   2  -3   5  955.60   13.70
   2   3   6  167.26    4.26
   2  -3   6  168.78    4.50
   2   3   7 1095.38   15.42
   2  -3   7 1078.14   15.84
   2   3   8 1229.89   17.89
   2  -3   8 1208.73   18.30
  -2   3  -9    4.85    1.28
  -2   3  -9    3.47    1.38
  -2  -3  -9   15.32    1.85
   2   3   9   14.39    1.57
   2  -3   9   17.74    1.75
  -2   3  -9    6.54    3.13
  -2  -3 -10  569.31   11.26
  -2   3 -10  568.33   19.52
   2   3  10  558.32   10.77
   2  -3  10  588.05   11.40
   2   3  11 1265.72   19.45
   2  -3  11 1296.34   20.11
  -2  -3 -11 1283.20   19.91
  -2   3 -11 1146.56   18.96
   2   3  11 1119.91   20.30
  -2   3 -11 1319.22   31.44
   2  -3  11 1249.18   22.03
   2   3  11 1175.45   21.07
   2   3  12  745.68   14.95
   2   3  12  769.66   13.92
   2  -3  12  785.66   14.49
   2  -3  12  784.94   16.34
   2   3  12  747.16   15.50
   2  -3  13   39.00    3.32
   2   3  13   33.58    3.00
   2   3  13   30.13    2.65
  -2   3 -13   33.55    3.17
  -2  -3 -13   35.41    2.23
  -2   3 -13   34.24    2.14
   2  -3  14    2.23    1.30
   2   3  14    3.53    1.39
  -2   3 -14    1.75    0.86
  -2  -3 -14    2.07    0.92
  -2   3 -14    1.85    1.24
   2   3  14    2.39    1.19
   2   3  15    9.29    1.55
  -2   3 -15   10.69    1.30
  -2  -3 -15    8.82    1.25
  -2   3 -15    7.65    1.49
   2  -3  15    9.15    1.79
   2   3  15    8.07    1.62
   2  -3  16   43.61    2.96
   2   3  16   39.54    2.75
  -2   3 -16   43.91    2.26
  -2  -3 -16   42.92    2.29
   2   3  16   39.70    2.48
   2  -3  17   63.79    3.12
   2   3  17   63.55    3.05
  -2   3 -17   68.46    2.61
  -2  -3 -17   68.86    2.63
   2   3  17   60.26    2.72
   2  -3  18  789.30   12.34
  -2  -3 -18  840.39   11.58
   2   3  19  139.86    2.96
  -2   4  20    0.58    0.53
   2   4 -20    2.00    0.64
   2   4 -19   70.26    2.93
  -2   4  19   66.26    2.79
   2   4 -18   61.87    3.09
  -2   4  18   54.38    2.98
   2   4 -17    1.76    0.75
  -2   4  17    1.70    1.14
  -2  -4  17    0.54    1.14
  -2   4  16  925.38   17.53
  -2   4  16  847.16   16.96
  -2  -4  16  957.70   17.99
   2   4 -16 1023.66   19.09
   2  -4 -16  950.95   15.09
   2   4 -16  884.12   14.49
   2  -4 -15    0.35    0.77
   2   4 -15    0.16    0.73
  -2   4  15    0.95    1.31
   2   4 -14    1.94    0.80
   2   4 -13   95.69    3.51
   2   4 -12   30.52    1.94
   2   4 -12   35.90    3.78
   2   4 -11    1.36    0.65
   2   4 -11    1.64    0.67
   2   4 -10 1257.55   18.53
   2   4 -10 1294.98   25.78
   2   4  -9   33.51    2.96
   2   4  -9   39.22    1.92
   2  -4  -9   32.94    1.87
   2   4  -9   35.55    3.53
   2   4  -8 1414.14   23.52
   2   4  -8 1441.54   31.26
   2   4  -8 1468.08   25.79
   2  -4  -8 1509.47   19.83
   2   4  -8 1466.05   19.48
   2   4  -7  205.85   10.37
   2  -4  -7  207.28    4.22
   2   4  -7  202.52    4.04
   2  -4  -6 1236.07   15.83
   2   4  -6 1207.40   15.61
   2  -4  -5  466.47    6.60
   2   4  -5  439.87    6.41
   2  -4  -4    3.83    0.54
   2   4  -4    4.07    0.38
   2  -4  -4    2.90    0.35
   2   4  -3  709.34    8.76
   2  -4  -3  678.73    9.71
   2  -4  -2 4119.60   48.50
   2  -4  -1  100.77    2.49
  -2  -4   1   93.95    1.66
   2   4   0 1567.45   18.74
   2  -4   0 1665.15   20.20
   2   4   1   51.60    1.24
   2  -4   1   60.00    1.97
   2  -4   2   43.99    1.76
   2   4   2   42.75    1.30
   2  -4   3  131.76    2.86
   2   4   3  122.29    2.68
   2   4   4 1700.36   20.88
   2  -4   4 1600.43   21.03
  -2   4  -5  171.16    5.02
  -2  -4  -5  163.08    5.07
   2   4   5  156.81    3.69
   2  -4   5  167.83    4.02
  -2   4  -6 1039.00   15.18
  -2  -4  -6  972.26   15.31
   2   4   6  908.07   13.19
   2  -4   6  860.25   13.43
  -2   4  -7    8.88    1.36
  -2  -4  -7    7.61    1.33
   2   4   7    9.31    0.97
   2  -4   7    8.51    1.00
  -2   4  -8 3092.44   44.94
   2  -4   8 3023.92   40.23
  -2   4  -8 3158.82   40.43
  -2   4  -9  108.65    5.61
   2   4   9  113.33    3.74
  -2   4  -9  116.45    3.90
   2   4  10   40.36    3.03
   2   4  10   39.48    2.21
  -2   4 -10   45.47    3.83
   2   4  11  255.96    7.67
  -2   4 -11  237.37    8.94
  -2   4 -11  245.34    5.73
   2   4  12  298.27    8.46
  -2   4 -12  294.94    6.49
   2   4  13   33.24    2.71
  -2   4 -13   28.56    3.03
   2   4  13   31.87    2.70
  -2   4 -13   32.15    2.00
  -2  -4 -13   33.57    2.11
  -2   4 -14  838.29   13.44
  -2  -4 -14  893.90   13.81
   2  -4  14  865.93   16.03
   2   4  14  849.91   15.55
  -2   4 -14  800.27   16.58
   2   4  14  806.74   15.28
  -2   4 -15   10.09    1.18
  -2   4 -15    8.75    1.64
   2   4  15    8.96    1.52
   2  -4  15    8.87    1.51
  -2   4 -16    6.72    1.28
   2   4  16    7.02    1.20
   2  -4  16    7.74    1.26
   2   4  17    1.47    0.65
   2   4  17    0.56    0.66
   2   4  18   45.21    1.87
   2   4  19    0.29    0.30
  -2   5  20  181.05    3.59
  -2   5  19    8.74    1.02
   2   5 -19    7.87    1.06
  -2   5  18  256.60    6.34
   2   5 -18  262.66    6.36
  -2   5  17   36.60    2.60
   2   5 -17   42.44    2.68
   2   5 -16    5.27    1.34
   2   5 -15   43.32    3.05
   2   5 -14   58.12    3.57
   2   5 -14   61.07    4.68
   2   5 -13  195.63    6.64
   2   5 -13  219.14    8.98
   2   5 -12 1764.78   27.24
   2   5 -12 1872.22   32.83
   2   5 -11  262.92    7.45
   2   5 -10  159.95    7.97
   2   5 -10  143.40    5.21
   2   5 -10  161.28    6.89
   2   5  -9  300.89   10.60
   2   5  -9  326.87   13.84
   2   5  -9  300.45    9.30
   2   5  -8    2.09    2.25
   2   5  -8    4.41    1.41
   2   5  -7  338.22   13.39
   2   5  -7  327.29    8.73
   2   5  -6 1501.66   27.82
   2   5  -5  269.60    8.62
   2  -5  -4   55.27    1.94
   2  -5  -3    1.48    0.46
   2  -5  -2  410.57    6.88
   2  -5  -1  391.92    6.59
   2  -5   0  655.90    9.88
   2  -5   1  449.34    7.52
   2  -5   2 1587.17   21.01
   2  -5   3    0.81    0.53
   2  -5   4 2407.36   30.92
   2  -5   5  982.22   14.90
   2  -5   6   10.77    1.21
  -2   5  -6    9.60    1.31
   2  -5   7  277.63    6.50
  -2   5  -8  227.79    8.22
   2   5   9   58.19    3.58
  -2   5  -9   57.13    4.23
   2   5  10  142.26    5.67
  -2   5 -10  123.82    6.44
  -2   5 -11   70.14    4.95
   2   5  11   82.12    4.27
  -2   5 -12  706.73   16.88
   2   5  12  743.75   14.45
  -2   5 -13  171.38    7.26
   2   5  13  187.05    6.19
  -2   5 -14    1.31    1.18
   2   5  15    8.16    1.26
  -2   5 -15    5.74    1.37
   2   5  16   48.03    2.32
  -2   5 -16   42.72    2.55
   2   5  17   23.05    1.49
   2   5  18  448.82    6.95
   2   6 -19   22.52    1.27
   2   6 -18    2.49    0.81
   2   6 -18    2.70    0.82
  -2   6  17   87.98    3.62
   2   6 -17   96.53    3.73
  -2   6  16   46.59    2.94
   2   6 -16   46.41    2.87
   2   6 -16   53.83    3.53
  -2   6  15 1156.07   19.92
   2   6 -15 1121.09   19.23
  -2   6  14   21.98    2.55
   2   6 -14   22.22    2.25
   2   6 -14   23.43    2.92
   2   6 -13    3.27    1.26
   2   6 -13    2.21    1.68
   2   6 -12    3.27    1.32
   2   6 -12    3.92    1.91
   2   6 -11   67.72    3.87
   2   6 -11   71.92    5.77
   2   6 -10   16.51    1.98
   2   6 -10   16.41    2.54
   2   6 -10   15.53    2.92
   2   6  -9  649.62   13.16
   2   6  -9  657.05   15.22
   2   6  -9  698.00   17.61
   2   6  -8  210.22    7.52
   2   6  -7  317.49    9.11
   2   6  -6 1696.29   24.20
   2   6  -5  372.92    7.92
   2   6  -5  382.56   11.17
   2   6  -4  309.69    6.81
   2  -6  -4  292.65    5.75
   2   6  -4  313.42    8.83
   2   6  -3 1153.03   16.96
   2  -6  -3 1125.45   15.70
   2   6  -2  373.03    7.53
   2  -6  -2  363.62    6.64
   2   6  -1 1149.91   17.13
   2  -6  -1 1163.21   16.11
   2  -6   0  468.07    8.03
   2  -6   1 1547.30   20.89
   2  -6   2    1.85    0.63
   2   6   2    2.23    0.78
   2  -6   3  549.22    9.53
   2   6   3  541.57   10.13
   2  -6   4   69.40    2.87
   2   6   4   68.37    3.11
  -2   6  -5  345.69    8.08
   2   6   5  358.95    8.18
   2  -6   5  363.96    7.68
  -2   6  -6  130.48    6.85
  -2   6  -6  135.76    4.94
   2   6   6  123.93    4.65
   2  -6   6  143.22    4.52
  -2   6  -7  346.42   13.07
   2   6   7  363.90    8.78
  -2   6  -7  376.43    9.15
   2  -6   8  105.08    4.15
  -2   6  -8  108.92    4.77
   2   6   8   94.90    4.26
  -2   6  -9  333.18   10.98
   2   6   9  320.49    8.52
  -2   6 -10  429.36   12.80
   2   6  10  442.21   10.25
   2   6  11    2.71    1.10
  -2   6 -11    1.15    1.41
   2   6  11    1.34    0.98
   2   6  12  587.68   11.84
   2   6  12  565.61   11.77
   2   6  13    5.08    1.23
   2   6  13    5.07    1.24
  -2   6 -13    3.00    1.43
   2   6  14   22.10    1.86
  -2   6 -14   17.25    2.22
   2   6  14   19.28    1.82
  -2   6 -15  320.79    8.12
   2   6  15  316.40    7.05
  -2   6 -16    0.28    0.65
   2   6  16    0.77    0.65
   2   6  17   74.03    2.24
  -2   7  18   57.54    1.89
   2   7 -18   58.25    2.12
  -2   7  17    3.03    0.79
   2   7 -17    4.28    0.92
   2   7 -16   54.34    2.84
   2   7 -16   58.65    3.18
  -2   7  16   54.83    2.72
   2   7 -15   48.58    3.00
   2   7 -15   56.31    3.61
  -2   7  15   49.86    2.96
   2   7 -14  248.99    7.37
  -2   7  14  265.08    7.60
   2   7 -13  177.63    6.39
  -2   7  13  194.39    6.73
   2   7 -12    1.41    1.75
  -2   7  12    0.29    1.21
   2   7 -12    0.20    1.04
   2   7 -12   -0.21    1.60
   2   7 -11  502.90   11.79
   2   7 -11  510.55   15.71
   2   7 -10    3.90    1.63
   2   7 -10    3.64    2.03
   2   7 -10    4.57    1.44
   2   7  -9    6.12    1.79
   2   7  -9    6.51    2.17
   2   7  -9    6.96    1.63
   2   7  -8  158.79    6.18
   2   7  -8  160.20    6.83
   2   7  -7  908.54   17.00
   2   7  -7  904.35   18.07
   2   7  -7  870.07   15.88
   2   7  -6   50.44    3.43
   2   7  -6   48.90    2.96
   2   7  -5  482.86   10.01
   2   7  -5  461.13   10.01
   2   7  -4   14.96    1.63
   2  -7  -3  131.43    3.67
   2   7  -3  138.74    4.68
   2  -7  -2   88.46    3.02
   2   7  -2   90.66    3.68
   2  -7  -1  122.16    3.61
   2   7  -1  131.90    4.47
   2  -7   0 1753.13   23.71
   2   7   0 1772.00   25.16
   2  -7   1 1137.18   16.74
   2   7   1 1171.35   18.25
   2   7   2   31.55    2.22
   2  -7   2   30.47    1.89
   2   7   3   27.96    2.13
   2  -7   3   33.01    2.00
   2   7   4    5.38    1.17
   2  -7   4    4.43    0.90
   2   7   5  559.85   13.88
  -2   7  -5  541.44   11.22
   2   7   5  495.88   10.75
   2  -7   5  507.39    9.94
  -2   7  -6  299.98    8.17
   2   7   6  297.24    7.81
   2  -7   6  294.02    7.09
   2   7   7  364.17    9.00
  -2   7  -7  375.34    9.57
  -2   7  -8   52.11    3.43
   2   7   8   45.66    2.97
   2   7   8   52.54    3.08
  -2   7  -8   56.06    4.48
   2   7   9  241.48    6.79
  -2   7  -9  227.84    9.02
   2   7  10   17.64    1.91
  -2   7 -10   16.97    2.71
   2   7  11  629.98   12.46
  -2   7 -11  587.56   15.39
   2   7  12   55.82    3.06
   2   7  12   57.36    3.01
  -2   7 -12   49.66    3.93
   2   7  13  374.08    8.00
   2   7  13  354.47    7.72
  -2   7 -14   79.23    3.92
   2   7  14   83.17    3.09
  -2   7 -15   32.96    2.18
   2   7  15   29.73    1.64
  -2   7 -16   31.18    1.55
   2   7  16   30.01    1.32
   2   8 -16  161.38    4.40
   2   8 -16  157.56    4.14
   2   8 -15   61.97    2.95
   2   8 -15   69.90    3.16
   2   8 -15   71.73    3.39
   2   8 -14  168.14    5.41
   2   8 -14  183.14    5.79
   2   8 -14  187.72    6.33
   2   8 -13  172.34    5.80
   2   8 -13  173.71    6.06
   2   8 -13  190.58    7.00
   2   8 -12    5.05    1.40
   2   8 -12    8.23    2.21
   2   8 -12    6.46    1.56
   2   8 -12    5.59    1.76
   2   8 -11    2.58    1.23
   2   8 -11    2.99    2.06
   2   8 -11    4.06    1.75
   2   8 -11    3.03    1.36
   2   8 -10  529.87   11.84
   2   8 -10  521.79   15.62
   2   8 -10  531.97   14.06
   2   8 -10  556.19   12.93
   2   8  -9  264.74    7.94
   2   8  -9  282.94   11.15
   2   8  -9  284.93    9.86
   2   8  -9  289.65    9.05
   2   8  -8  411.99   10.19
   2   8  -8  436.91   13.90
   2   8  -8  446.42   11.61
   2   8  -8  405.54   11.78
   2   8  -7    9.14    1.86
   2   8  -7    9.54    1.99
   2   8  -7    9.89    1.68
   2   8  -6  165.12    6.78
   2   8  -6  142.27    5.57
   2   8  -5   50.16    3.11
   2   8  -5   54.11    3.95
   2   8  -5   47.64    3.23
   2   8  -4 1632.33   25.04
   2   8  -4 1613.54   27.18
   2   8  -4 1647.58   26.00
   2   8  -3   81.19    5.06
   2   8  -3   71.65    3.62
   2   8  -3   69.97    4.05
   2  -8  -2   65.36    2.68
   2   8  -2   67.01    3.44
   2   8  -2   70.99    4.73
   2   8  -2   75.77    4.33
   2   8  -1   61.61    3.31
   2   8  -1   61.26    3.29
   2  -8  -1   64.60    2.70
   2   8   0    2.12    1.03
   2   8   0    2.61    0.92
   2  -8   0    3.03    0.75
   2   8   1  614.94   12.05
   2   8   1  638.89   14.44
   2   8   2   82.19    3.90
   2   8   2   86.16    4.99
   2   8   2   73.67    3.53
   2   8   3  205.70    6.40
   2   8   3  197.31    7.76
   2   8   3  183.62    5.76
   2   8   4  629.95   12.54
   2   8   5  221.63    6.73
  -2   8  -5  218.18    7.04
   2   8   6   18.57    2.04
  -2   8  -6   22.39    2.34
   2   8   7   92.44    4.27
  -2   8  -7   99.48    4.78
  -2   8  -8  149.93    7.28
   2   8   8  129.69    5.07
  -2   8  -8  144.69    5.92
  -2   8  -9  170.63    7.69
   2   8   9  159.26    5.55
  -2   8 -10  539.64   14.31
   2   8  10  558.39   11.27
  -2   8 -11    7.48    1.93
   2   8  11    8.90    1.37
   2   8  12   20.77    1.74
  -2   8 -13    4.85    1.00
   2   8  13    5.44    0.92
  -2   8 -13    3.58    1.27
  -2   8 -14  189.91    4.41
   2   8  14  166.20    3.28
   2   9 -15   20.12    1.51
   2   9 -14  227.21    5.78
   2   9 -13    1.81    0.99
   2   9 -13    1.88    1.05
   2   9 -13    1.89    1.01
   2   9 -13    2.00    0.84
   2   9 -12  175.14    5.75
   2   9 -12  182.51    6.11
   2   9 -12  193.14    7.66
   2   9 -12  194.09    6.49
   2   9 -11  474.48   10.75
   2   9 -11  470.18   13.53
   2   9 -11  513.17   12.26
   2   9 -11  495.90   11.50
   2   9 -10    0.80    1.08
   2   9 -10    1.40    1.43
   2   9 -10    1.14    1.70
   2   9 -10    0.69    1.37
   2   9  -9    0.58    1.07
   2   9  -9    1.75    1.41
   2   9  -9    1.77    1.72
   2   9  -9    1.72    1.44
   2   9  -8  307.35   11.34
   2   9  -8  295.26    9.94
   2   9  -8  313.44    8.89
   2   9  -7 1348.07   27.67
   2   9  -7 1296.74   24.84
   2   9  -6  325.69    9.36
   2   9  -6  348.46   11.07
   2   9  -5  183.10    7.06
   2   9  -5  178.65    7.78
   2   9  -4   -0.06    0.95
   2   9  -4    4.19    1.54
   2   9  -4    0.65    1.28
   2   9  -4    0.83    0.99
   2   9  -4    0.98    1.62
   2   9  -3  167.56    5.88
   2   9  -3  167.14    6.84
   2   9  -3  162.79    5.86
   2   9  -2   33.42    2.68
   2   9  -2   30.07    2.50
   2   9  -1  585.43   12.14
   2   9  -1  573.81   11.89
   2   9   0  820.78   15.13
   2   9   0  813.59   14.87
   2   9   1    8.55    1.56
   2   9   1    6.63    1.83
   2   9   1    6.44    1.34
   2   9   2    0.99    0.98
   2   9   2    0.69    0.88
   2   9   3   71.11    3.78
  -2   9  -4  257.35    7.82
   2   9   4  252.51    7.41
  -2   9  -5  119.16    5.25
   2   9   5  114.21    4.80
  -2   9  -6  177.54    6.43
   2   9   6  163.33    5.78
  -2   9  -7  436.49   10.61
   2   9   7  380.40    9.34
  -2   9  -8    5.17    1.37
   2   9   8    3.05    1.10
  -2   9  -8    4.80    1.79
   2   9   9  156.53    5.21
  -2   9  -9  160.88    7.08
  -2   9 -10    1.25    1.39
   2   9  10    1.11    0.84
   2   9  11    1.47    0.72
  -2   9 -11    1.02    1.10
  -2   9 -12   99.21    4.25
   2   9  13  195.71    3.56
   2  10 -12   36.71    1.98
   2  10 -12   45.42    2.62
   2  10 -11  553.87   12.84
   2  10 -11  532.23   10.08
   2  10 -10  222.34    6.06
   2  10 -10  217.33    8.08
   2  10 -10  207.08    6.55
   2  10  -9    3.21    1.40
   2  10  -9    2.87    1.35
   2  10  -9    3.27    1.60
   2  10  -8   30.09    2.52
   2  10  -8   28.26    2.93
   2  10  -8   35.64    3.07
   2  10  -8   29.08    3.36
   2  10  -8   31.96    3.00
   2  10  -7  541.77   13.65
   2  10  -7  542.10   14.94
   2  10  -6   20.90    2.18
   2  10  -6   19.45    2.95
   2  10  -5  319.85    8.39
   2  10  -4  235.38    7.04
   2  10  -4  232.77    8.23
   2  10  -3  402.05    9.59
   2  10  -3  376.89   10.70
   2  10  -2   26.06    2.39
   2  10  -2   23.35    2.28
   2  10  -2   26.62    2.79
   2  10  -1   22.55    2.19
   2  10  -1   16.15    1.92
   2  10   0    5.42    1.31
   2  10   0    6.75    1.41
   2  10   1   23.13    2.12
   2  10   1   24.22    2.27
   2  10   2   48.22    3.09
  -2  10  -2   46.92    3.34
   2  10   3 1417.11   22.39
  -2  10  -3 1464.35   23.78
   2  10   4  218.60    6.57
  -2  10  -4  256.39    7.77
   2  10   5   14.92    1.72
  -2  10  -5   16.98    2.08
   2  10   6   13.62    1.63
  -2  10  -6   17.63    2.09
  -2  10  -7   14.11    2.40
   2  10   7   11.24    1.41
  -2  10  -7   13.58    1.80
   2  10   8   78.06    3.25
  -2  10  -8   81.52    4.73
   2  10   9  342.43    7.04
  -2  10  -9  335.05    9.48
   2  10  11   99.41    2.13
   2  11  -8    1.07    0.82
   2  11  -7  422.70    9.20
   2  11  -7  416.45   10.00
   2  11  -6   37.32    3.32
   2  11  -6   45.41    2.67
   2  11  -5   29.03    3.03
   2  11  -5   34.10    2.39
   2  11  -4  100.47    4.79
   2  11  -4   96.68    5.22
   2  11  -3  420.26    9.08
   2  11  -3  354.87    9.88
   2  11  -2   48.31    2.89
   2  11  -2   40.04    3.18
   2  11  -1 1477.83   21.25
   2  11  -1 1254.03   22.43
   2  11   0  148.35    5.03
  -2  11   0  150.89    5.66
   2  11   1    4.98    1.17
   2  11   1    4.32    1.07
   2  11   1    4.64    1.28
  -2  11  -1    4.91    1.35
   2  11   2    3.44    1.03
   2  11   2    1.57    1.05
  -2  11  -2    1.60    1.11
   2  11   3   21.92    1.89
  -2  11  -3   27.08    1.91
  -2  11  -3   23.77    2.26
   2  11   4    3.33    0.97
  -2  11  -4    6.05    1.07
  -2  11  -4    4.94    1.21
  -2  11  -5   80.45    3.18
  -2  11  -5   78.22    4.59
  -2  11  -5   72.83    3.59
  -2  11  -6   23.69    2.56
  -2  11  -6   25.71    1.79
  -2  11  -7  620.12   10.41
  -2  11  -8   38.20    1.91
  -2  11  -9  223.53    4.59
   2  11   9  217.66    3.74
   2  12  -2   65.84    2.69
   2  12  -1   23.73    1.60
  -3   0  21    0.04    0.70
  -3   0  20  529.23   11.36
   3   0 -20  601.28   10.12
   3   0 -19    2.15    0.89
  -3   0  19    1.40    1.32
   3   0 -18   13.37    1.63
   3   0 -17    1.87    1.12
   3   0 -16   18.63    1.97
   3   0 -15    0.10    0.88
   3   0 -15   -0.10    0.64
   3   0 -14 1130.17   19.14
   3   0 -14 1360.60   18.47
   3   0 -13    0.32    0.61
   3   0 -13    0.13    0.70
   3   0 -12   11.65    1.35
   3   0 -12   10.12    1.32
   3   0 -11    0.12    0.54
   3   0 -11    0.50    0.55
   3   0 -10  867.67   13.63
   3   0  -9    0.44    0.55
   3   0  -8 2208.34   27.89
   3   0  -7    6.76    0.78
   3   0  -6 3360.03   40.21
   3   0  -5    1.38    0.38
   3   0  -4   23.47    0.99
   3   0  -3    1.21    0.35
   3   0  -3    2.16    0.35
   3   0  -2 1373.01   16.63
   3   0  -2 1375.52   16.13
   3   0  -2 1345.62   16.84
   3   0  -1    1.35    0.22
   3   0  -1    1.32    0.36
   3   0  -1    1.96    0.32
   3   0   1    0.44    0.35
  -3   0  -1    1.31    0.55
   3   0   2 5518.42   69.58
  -3   0  -2 7148.09   73.26
   3   0   3    0.30    0.44
  -3   0  -3   -0.14    1.24
   3   0   4 1925.09   25.34
  -3   0  -4 2607.86   36.01
   3   0   5    0.50    0.53
  -3   0  -5   -0.10    1.35
   3   0   6  245.98    5.85
  -3   0  -6  288.40   10.34
   3   0   7    0.62    0.72
   3   0   8   77.93    3.40
   3   0   9   -0.05    0.94
  -3   0 -10 1822.46   28.48
   3   0  10 1694.86   25.67
  -3   0 -11   -0.35    1.57
   3   0  11    0.63    1.28
   3   0  11   -0.22    0.93
   3   0  12  900.98   17.76
   3   0  12  857.43   14.96
   3   0  13    0.15    0.86
   3   0  13    0.65    1.19
   3   0  14   57.50    3.01
   3   0  14   62.87    4.20
  -3   0 -15    0.50    0.80
   3   0  15    0.83    0.75
   3   0  15    0.55    1.32
   3   0  16  815.38   15.58
  -3   0 -16  861.67   13.57
  -3   0 -17    0.45    0.61
   3   0  17    0.46    1.00
  -3   0 -18  183.08    4.18
   3   0  18  164.53    4.65
  -3  -1  21   70.46    2.92
  -3   1  21   72.12    2.95
  -3  -1  20    6.73    1.41
  -3   1  20    7.42    1.45
   3   1 -20    7.60    1.06
   3  -1 -20    7.19    1.05
   3   1 -19   78.66    3.27
   3  -1 -19   79.07    3.32
  -3  -1  19   63.10    3.94
  -3   1  19   66.26    4.00
  -3   1  18  627.70   14.86
  -3  -1  18  639.48   15.02
  -3   1  18  622.32   12.45
   3   1 -18  716.90   12.58
   3  -1 -18  754.36   12.88
   3   1 -17  174.82    5.59
   3  -1 -17  174.26    5.66
   3   1 -16  257.30    6.89
   3  -1 -16  248.15    6.90
   3   1 -15   67.61    3.37
   3  -1 -15   70.04    3.47
   3  -1 -15   68.33    2.78
   3   1 -14    4.43    1.13
   3  -1 -14    4.62    1.13
   3  -1 -14    4.87    0.94
   3   1 -13   36.95    2.41
   3  -1 -13   35.80    2.41
   3   1 -13   41.42    2.47
   3  -1 -13   38.76    2.42
   3   1 -12  450.57    9.04
   3  -1 -12  416.31    8.89
   3  -1 -12  409.69    8.56
   3   1 -12  442.93    8.68
   3   1 -11 1146.43   16.71
   3  -1 -11 1132.78   16.80
   3   1 -11 1029.27   16.04
   3  -1 -11 1056.14   16.26
   3   1 -10 1041.91   15.55
   3  -1 -10 1051.56   15.72
   3   1  -9  310.65    6.25
   3  -1  -9  298.84    6.21
   3   1  -8 1296.23   17.61
   3  -1  -8 1351.67   17.81
   3   1  -7  752.17   11.01
   3  -1  -7  755.25   11.10
   3  -1  -6   47.18    1.68
   3   1  -6   43.98    1.61
   3  -1  -5 2897.70   33.71
   3   1  -5 2731.96   33.53
   3  -1  -4 3025.14   36.00
   3   1  -4 2959.65   35.94
   3  -1  -3 2354.74   28.82
   3   1  -3 2466.89   28.90
   3  -1  -3 2414.57   28.41
   3  -1  -3 2404.05   28.63
   3   1  -3 2459.66   28.64
   3  -1  -2 1451.72   18.20
   3   1  -2 1603.05   18.29
   3  -1  -2 1539.43   18.14
   3   1  -2 1448.78   18.49
   3  -1  -2 1509.43   18.55
   3  -1  -1    2.61    0.33
   3   1  -1    1.67    0.30
   3   1  -1    3.47    0.18
   3   1  -1    2.04    0.38
   3  -1  -1    2.85    0.42
   3  -1   0  726.97    9.13
   3  -1   0  691.88    9.23
   3  -1   0  701.83    9.66
   3   1   0  717.99    9.66
   3   1   1  152.44    3.17
   3  -1   1  159.15    3.24
   3   1   2   22.12    1.20
   3  -1   2   30.03    1.38
   3  -1   3  249.42    4.99
   3   1   3  246.79    4.86
   3  -1   4  374.59    6.52
   3   1   4  367.14    6.39
   3   1   5    3.25    0.71
  -3   1  -5    2.33    1.67
   3  -1   5    5.00    0.83
  -3   1  -6 1315.38   28.29
   3   1   6 1363.43   19.19
   3  -1   6 1327.21   19.26
   3   1   7 1028.59   15.76
   3  -1   7 1015.29   15.89
  -3   1  -8  128.77    7.94
   3   1   8  121.11    4.26
   3  -1   8  114.81    4.26
   3   1   9  466.20    9.79
   3  -1   9  478.58   10.02
  -3   1 -10  511.43   12.44
  -3  -1 -10  508.67   12.52
   3   1  10  444.16    9.94
   3  -1  10  463.55   10.22
   3   1  11   36.99    2.66
   3  -1  11   36.05    2.71
   3  -1  11   37.66    3.25
   3   1  11   37.19    3.20
   3   1  11   37.64    2.67
  -3   1 -11   38.67    3.24
  -3  -1 -11   36.86    3.20
   3  -1  12  357.80   10.39
   3   1  12  365.94   10.28
   3   1  12  350.12    8.69
   3  -1  12  326.21    8.30
   3   1  12  335.58    8.29
   3   1  13  444.32    9.99
   3  -1  13  462.50   12.04
   3   1  13  464.48   11.88
   3   1  14   91.95    4.01
   3  -1  14  105.42    5.25
   3   1  14  103.25    5.16
   3  -1  15   46.70    3.43
   3   1  15   42.66    3.26
   3   1  15   47.51    2.69
  -3   1 -15   44.54    2.46
  -3  -1 -15   50.62    2.58
   3  -1  16   14.17    1.92
   3   1  16   10.02    1.72
   3   1  16   10.09    1.23
  -3   1 -16   10.86    1.28
  -3  -1 -16   11.64    1.30
   3  -1  17   45.90    2.74
   3   1  17   47.11    2.78
  -3   1 -17   55.78    2.41
  -3  -1 -17   54.51    2.39
   3   1  17   41.53    1.95
  -3   1 -18    0.59    0.55
  -3  -1 -18    0.11    0.54
   3   1  18   -0.19    0.73
   3  -1  18   -0.16    0.77
   3   2 -21  326.50    6.18
  -3  -2  21  318.54    6.41
  -3   2  21  323.36    6.44
   3  -2 -20    5.13    0.93
  -3   2  20    4.73    0.87
  -3  -2  20    5.08    1.17
  -3   2  20    4.94    1.18
   3   2 -20    6.57    0.95
  -3   2  19   66.01    3.05
   3   2 -19   78.04    3.13
   3  -2 -19   81.57    3.25
  -3  -2  19   63.86    3.73
  -3   2  19   70.36    3.86
  -3   2  18    4.18    1.20
   3   2 -18    6.20    1.18
   3  -2 -18    6.56    1.19
  -3  -2  18    4.27    1.63
  -3   2  18    4.97    1.70
   3   2 -17    9.36    1.43
   3  -2 -17    8.95    1.46
   3   2 -16  387.78    8.66
   3  -2 -16  380.73    8.84
   3   2 -15  520.98   10.53
   3  -2 -15  515.55   10.68
   3  -2 -15  538.66    9.36
   3  -2 -14  190.70    4.86
   3   2 -14  179.34    5.39
   3   2 -13  151.83    5.03
   3  -2 -13  123.98    4.75
   3   2 -13  134.08    4.42
   3  -2 -13  109.53    4.16
   3  -2 -13  139.40    4.00
   3   2 -12   40.65    2.47
   3  -2 -12   37.85    2.45
   3   2 -12   33.21    2.08
   3   2 -12   42.91    3.60
   3   2 -11  162.71    4.56
   3  -2 -11  154.46    4.59
   3   2 -11  164.59    4.49
   3   2 -10  467.99    8.34
   3  -2 -10  454.53    8.44
   3   2 -10  456.46    8.14
   3   2 -10  458.91   11.61
   3   2  -9 1072.29   15.70
   3  -2  -9 1108.95   16.01
   3   2  -8  220.89    4.79
   3  -2  -8  218.10    4.88
   3  -2  -7 3570.05   40.79
   3   2  -7 3161.10   40.31
   3  -2  -6    7.31    0.74
   3   2  -6    4.69    0.61
   3  -2  -5 2302.65   27.42
   3  -2  -5 2371.34   27.63
   3  -2  -4  325.82    5.01
   3   2  -4  322.75    4.94
   3  -2  -3 1068.32   13.57
   3  -2  -3 1027.99   13.67
   3   2  -3 1041.63   13.72
   3   2  -3 1062.74   13.41
   3   2  -2  620.29    7.76
   3  -2  -2  610.51    7.77
   3  -2  -2  532.26    7.89
   3   2  -2  566.15    7.95
   3  -2  -2  555.74    7.89
   3  -2  -1 3290.57   37.34
   3   2  -1 3115.14   37.31
   3  -2  -1 3103.64   37.67
   3   2  -1 3169.45   37.63
   3  -2  -1 3367.55   37.81
   3  -2   0 1556.69   19.21
   3  -2   0 1596.07   19.27
   3   2   1    9.28    0.73
   3  -2   1    9.20    0.70
   3   2   2    9.08    0.76
   3  -2   2    9.18    0.82
   3   2   3 1117.38   15.22
   3  -2   3 1110.52   15.39
  -3   2  -4   22.47    2.05
   3   2   4   20.42    1.32
   3  -2   4   22.05    1.44
  -3   2  -5 2041.61   31.27
   3   2   5 2040.14   25.93
   3  -2   5 1960.96   26.04
  -3   2  -6  726.06   18.10
   3   2   6  745.43   11.74
   3  -2   6  754.14   12.01
  -3   2  -7 1276.03   28.76
   3   2   7 1334.98   18.92
   3  -2   7 1322.31   19.20
  -3   2  -8   13.48    3.45
   3   2   8   12.78    1.47
   3  -2   8   11.43    1.47
   3   2   9 1857.09   25.95
   3  -2   9 1836.85   26.32
   3   2  10  279.40    7.21
   3  -2  10  303.25    7.64
  -3   2 -10  340.96    9.30
  -3  -2 -10  392.63   10.06
  -3   2 -10  381.60   14.97
   3  -2  11  237.99    8.12
   3   2  11  235.58    7.80
   3   2  11  226.02    6.88
   3   2  11  198.57    5.79
   3  -2  11  202.60    6.03
   3  -2  12  135.37    6.15
   3   2  12  140.26    6.07
   3   2  12  134.58    5.26
   3  -2  13  214.70    7.77
   3   2  13  217.51    7.59
   3   2  13  210.02    6.57
  -3   2 -14   37.38    2.25
  -3  -2 -14   35.27    2.25
   3  -2  14   37.19    3.21
   3   2  14   34.66    2.99
   3   2  14   33.68    2.51
  -3   2 -15  374.42    7.73
  -3  -2 -15  390.15    7.88
   3  -2  15  376.58    9.63
   3   2  15  348.21    9.21
   3   2  15  343.14    8.10
  -3   2 -16  264.14    5.90
  -3  -2 -16  269.64    5.99
   3  -2  16  253.48    7.15
   3   2  16  243.56    6.89
   3   2  16  242.88    5.99
  -3   2 -17  134.41    3.66
  -3  -2 -17  133.63    3.70
   3  -2  17  118.26    4.18
   3   2  17  120.51    4.12
   3   2  17  107.96    3.34
  -3  -2 -18   21.56    1.27
  -3   2 -18   20.89    1.25
   3  -2  18   17.53    1.41
   3   2  18   19.79    1.44
   3   2  18   17.82    1.09
   3   3 -21  116.27    3.09
  -3  -3  20   83.49    3.15
   3   3 -20   86.34    3.13
  -3   3  20   79.83    2.77
   3  -3 -19  248.23    5.62
   3   3 -19  241.64    5.44
   3   3 -19  238.84    6.21
  -3  -3  19  226.56    6.60
  -3   3  19  229.06    6.58
   3  -3 -19  244.86    5.51
  -3   3  18    2.17    1.16
   3  -3 -18    5.81    1.12
   3   3 -18    4.93    0.99
  -3   3  18    2.23    1.23
  -3  -3  18    2.27    1.33
  -3   3  17  437.52   11.67
  -3  -3  17  462.50   12.08
   3   3 -17  466.57    9.31
   3  -3 -17  477.21    9.64
   3  -3 -16  398.83    8.85
   3   3 -16  387.71    8.51
   3   3 -15    1.13    0.87
   3  -3 -15    1.56    0.92
   3  -3 -15    0.63    0.63
   3   3 -14   91.46    3.65
   3  -3 -14   88.84    3.12
   3   3 -13   83.69    3.40
   3  -3 -13   61.08    3.08
   3   3 -13   85.34    3.56
   3  -3 -13   61.53    3.22
   3  -3 -13   77.77    2.94
   3   3 -12  674.29   15.34
   3   3 -12  612.60   10.80
   3  -3 -12  519.77   10.56
   3   3 -12  541.15    9.81
   3  -3 -12  442.13    9.48
   3   3 -11 1165.58   21.71
   3   3 -11 1224.38   16.99
   3  -3 -11 1112.49   17.01
   3   3 -11 1044.80   15.82
   3  -3 -11  947.74   15.78
   3   3 -10   69.33    4.56
   3   3 -10   67.17    2.62
   3   3 -10   76.07    2.96
   3  -3 -10   70.91    2.98
   3   3  -9    7.81    1.80
   3   3  -9   13.56    2.39
   3  -3  -9   12.31    1.16
   3   3  -9   11.76    1.11
   3  -3  -8 1551.26   20.15
   3   3  -8 1459.35   19.73
   3  -3  -7   80.13    2.51
   3   3  -7   73.57    2.32
   3  -3  -6 2968.79   33.60
   3   3  -6 2710.15   33.26
   3  -3  -5 2639.31   30.02
   3   3  -5 2452.26   29.77
   3   3  -4    1.30    0.98
   3  -3  -4    1.74    0.36
   3  -3  -3  450.66    6.28
   3   3  -3  440.02    6.22
   3   3  -2 1681.53   20.39
   3  -3  -2 1648.12   20.34
   3  -3  -2 1702.54   20.06
   3   3  -2 1707.50   20.01
   3  -3  -1  926.29   12.14
   3   3  -1  963.20   12.20
   3   3   0 1385.45   17.39
   3  -3   0 1410.00   17.47
   3   3   1    3.86    0.54
   3  -3   1    2.10    0.47
   3  -3   2 2145.47   26.35
   3  -3   2 2199.26   26.59
   3   3   3 1985.44   25.08
   3  -3   3 2028.80   25.39
   3   3   4   10.33    0.98
   3  -3   4   17.94    1.29
   3   3   5 1218.28   16.82
   3  -3   5 1190.57   17.13
  -3   3  -5 1159.37   20.76
   3  -3   6   56.43    2.55
   3   3   6   54.03    2.42
  -3   3  -6   57.88    4.38
   3  -3   7  394.79    8.01
   3   3   7  406.65    7.96
   3  -3   8 1971.27   27.59
   3   3   8 2064.24   27.29
  -3   3  -8 1996.23   41.21
   3   3   9  373.27    8.22
   3  -3   9  389.11    8.68
  -3   3 -10  413.96    9.77
  -3  -3 -10  450.88   10.41
   3  -3  10  398.67   10.39
   3   3  10  368.62    9.67
  -3   3 -10  395.29   16.22
   3   3  10  356.31    9.11
   3   3  10  334.73    7.91
   3  -3  10  363.91    8.50
   3   3  11  199.84    6.60
   3   3  11  204.52    7.09
   3   3  11  192.97    5.84
   3  -3  11  209.94    6.32
   3   3  12   17.70    2.08
   3  -3  12   22.12    2.53
   3   3  12   21.32    2.46
  -3   3 -12   19.29    2.47
   3   3  13  929.30   16.78
   3   3  13  927.03   17.45
   3  -3  13  980.70   18.13
  -3   3 -13  864.44   17.22
  -3   3 -13  943.22   14.85
  -3  -3 -13 1004.79   15.24
   3  -3  14  430.12   10.63
   3   3  14  425.91   10.25
  -3   3 -14  437.34    8.55
   3   3  14  412.50    9.55
   3  -3  15   12.88    1.81
   3   3  15   11.45    1.65
  -3   3 -15   13.31    1.31
  -3  -3 -15   12.96    1.35
   3   3  15   10.56    1.48
   3  -3  16    6.56    1.29
   3   3  16    6.72    1.23
   3   3  16    8.19    1.20
  -3   3 -16    9.65    1.12
  -3  -3 -16    8.89    1.11
   3   3  17   34.04    1.82
  -3   3 -17   40.96    1.81
  -3  -3 -17   41.15    1.82
   3  -3  17   35.04    2.05
   3   3  18  172.94    3.63
   3   4 -20  189.92    4.54
  -3   4  20  171.88    4.08
   3   4 -19  186.80    5.16
  -3   4  19  183.42    5.05
   3   4 -18  245.14    6.54
  -3   4  18  217.67    6.39
   3   4 -17  282.15    6.36
  -3  -4  17  281.73    8.17
  -3   4  17  264.44    7.86
  -3   4  16  545.23   12.89
  -3  -4  16  534.62   12.89
   3  -4 -16  520.04   10.16
   3   4 -16  506.83    9.80
   3   4 -15  318.00    7.22
   3  -4 -15  296.81    7.31
   3   4 -14  332.09    7.26
   3  -4 -14  263.08    6.94
   3   4 -13  278.15    6.61
   3   4 -13  336.60   10.84
   3   4 -12  685.33   11.82
   3   4 -12  833.46   18.21
   3   4 -11    4.70    0.90
   3   4 -11    3.92    0.80
   3   4 -11    3.56    1.74
   3   4 -10 2061.15   35.03
   3   4 -10 1955.96   25.77
   3   4  -9   67.93    4.94
   3   4  -9   63.98    2.39
   3   4  -8  426.72   12.07
   3  -4  -8  392.92    7.03
   3   4  -8  409.78    6.92
   3   4  -8  423.82   10.83
   3  -4  -7   82.88    2.50
   3   4  -7   76.47    2.33
   3   4  -7   73.87    5.24
   3   4  -6  141.71    3.07
   3  -4  -6  135.84    3.11
   3  -4  -5 2017.59   25.54
   3  -4  -5 2061.83   25.07
   3  -4  -4  520.36    7.25
   3   4  -4  538.19    7.22
   3   4  -4  474.78   11.46
   3  -4  -4  487.43    7.88
   3  -4  -3  782.01   10.10
   3  -4  -3  772.91   11.08
   3  -4  -2 2675.38   32.61
   3  -4  -1  475.86    6.84
   3   4  -1  481.62    6.86
   3  -4   0   45.39    1.80
   3  -4   0   42.79    1.36
   3   4   1  603.93    8.53
   3  -4   1  601.34    8.61
   3   4   2  446.25    6.91
   3  -4   2  444.19    7.03
   3  -4   3   10.38    1.06
   3   4   3    7.98    0.76
   3  -4   3    8.12    0.82
   3   4   4 3442.77   42.65
   3  -4   4 3467.41   43.03
   3   4   5    1.26    0.52
   3  -4   5    1.52    0.63
   3   4   6    0.94    0.52
   3  -4   6    0.24    0.52
  -3   4  -7  233.03    6.89
   3   4   7  194.41    5.14
   3  -4   7  184.01    5.35
  -3   4  -7  145.40    7.82
  -3   4  -7  188.10    6.70
  -3   4  -8   46.21    3.02
   3   4   8   45.57    2.45
  -3   4  -8   43.34    3.36
  -3   4  -8   37.82    5.05
   3   4   9  515.58   10.14
  -3   4  -9  580.73   11.22
   3   4   9  525.45   11.51
  -3   4  -9  455.61   12.40
  -3   4  -9  506.46   20.20
   3   4  10  340.64    8.78
   3   4  10  356.62    9.01
   3   4  11  762.51   14.69
   3   4  12  608.72   12.54
  -3   4 -12  632.53   10.59
  -3   4 -13  339.53    7.01
  -3  -4 -13  346.10    7.15
   3  -4  13  329.77    8.70
   3   4  13  320.39    8.27
   3   4  13  304.82    8.17
  -3   4 -13  297.23    9.02
  -3   4 -14  282.92    6.10
  -3   4 -14  276.75    7.81
   3  -4  14  288.86    7.57
   3   4  14  269.77    7.14
   3   4  14  274.28    7.25
   3  -4  15    0.91    0.83
   3   4  15    0.29    0.86
   3   4  16   49.00    2.40
   3   4  17    0.35    0.56
   3   4  18  150.99    3.16
  -3   5  20   98.11    2.58
   3   5 -20   94.63    2.73
  -3   5  19    8.74    1.11
   3   5 -19    8.96    1.18
  -3   5  18   17.56    1.75
   3   5 -18   17.41    1.72
  -3   5  17  315.22    8.33
   3   5 -17  329.46    8.08
   3   5 -16  486.14   10.99
   3   5 -16  553.80   12.66
   3   5 -15   97.99    4.56
   3   5 -15  118.43    5.92
   3   5 -14   37.54    2.93
   3   5 -14   44.24    3.92
   3   5 -13  555.66   12.38
   3   5 -13  641.71   15.77
   3   5 -12  324.33   11.16
   3   5 -12  337.83   12.49
   3   5 -11   58.96    4.73
   3   5 -11   56.89    3.39
   3   5 -11   65.54    5.44
   3   5 -10  322.25    8.25
   3   5 -10  347.65   12.24
   3   5  -9  548.38   15.24
   3   5  -8  320.72    9.63
   3   5  -8  338.95   11.09
   3   5  -7  742.65   15.09
   3   5  -6 3042.55   39.32
   3   5  -6 3148.86   42.41
   3   5  -5  145.92    4.17
   3   5  -5  148.78    5.20
   3  -5  -4   60.69    2.20
   3  -5  -3    1.15    0.51
   3  -5  -2 1044.76   14.66
   3  -5  -1    7.77    0.91
   3  -5   0 1844.53   24.05
   3  -5   1 2645.17   33.36
   3  -5   2 1448.73   20.03
   3  -5   3   54.86    2.48
   3   5   3   49.51    2.48
   3  -5   4  313.21    6.88
   3  -5   5  350.04    7.62
   3  -5   6   69.99    3.16
  -3   5  -6   59.12    4.49
   3  -5   7 1241.24   18.88
  -3   5  -7 1103.66   25.23
  -3   5  -8 2290.34   46.18
   3  -5   8 2360.35   34.56
   3  -5   9    0.50    0.66
  -3   5  -9    0.72    1.25
   3   5   9    0.95    1.04
   3   5  10  217.26    6.84
  -3   5 -10  194.68    7.91
   3   5  11    0.54    1.00
  -3   5 -11    4.41    1.50
   3   5  12  125.42    4.93
   3   5  13    4.87    1.26
   3   5  13    4.52    0.80
  -3   5 -13    4.59    1.56
  -3   5 -14  628.35   12.83
  -3   5 -15  483.92   10.09
   3   5  15  603.44   10.36
   3   5  16    0.73    0.65
   3   5  16    1.43    0.67
   3   5  17  190.60    3.97
   3   6 -19  358.91    6.52
   3   6 -18   18.54    1.49
   3   6 -18   18.04    1.59
   3   6 -17  203.22    5.55
  -3   6  17  196.69    5.72
   3   6 -17  206.21    5.84
  -3   6  16   78.59    4.01
   3   6 -16   81.07    3.88
   3   6 -16   88.26    4.36
   3   6 -15    5.18    1.43
   3   6 -15    5.54    1.65
   3   6 -14   91.71    4.56
   3   6 -14  112.27    5.76
   3   6 -13  731.19   15.12
   3   6 -13  847.65   18.31
   3   6 -12  169.44    7.78
   3   6 -12  172.07    8.83
   3   6 -12  149.16    5.93
   3   6 -11   14.36    3.02
   3   6 -11   14.23    2.65
   3   6 -11   13.23    1.90
   3   6 -10  826.07   15.90
   3   6 -10  902.70   21.41
   3   6  -9  848.24   15.91
   3   6  -9  884.76   20.73
   3   6  -8  515.58   12.91
   3   6  -8  495.85   11.01
   3   6  -8  531.01   14.93
   3   6  -7  157.76    6.54
   3   6  -6  345.68    9.62
   3   6  -6  339.44    7.80
   3   6  -5 1595.76   24.87
   3  -6  -5 1558.25   21.02
   3   6  -5 1547.28   22.43
   3  -6  -4   85.52    2.84
   3  -6  -3 4123.99   50.10
   3  -6  -2 1233.65   17.36
   3  -6  -1   96.98    3.22
   3   6  -1   98.76    3.42
   3  -6   0  737.88   11.92
   3   6   0  799.82   12.66
   3   6   1  234.05    5.85
   3  -6   1  242.45    5.64
   3   6   2  416.48    8.52
   3  -6   2  418.22    8.22
   3  -6   3  185.55    5.07
   3  -6   4 1043.06   16.46
   3   6   5 1637.73   24.95
   3  -6   5 1761.69   24.65
   3   6   6  832.08   15.06
   3  -6   6  860.69   14.71
   3  -6   7  174.10    5.57
   3   6   7  160.61    5.68
  -3   6  -8  184.54    7.57
   3   6   8  183.61    6.19
   3   6   9   10.30    1.66
   3   6   9    7.31    1.47
  -3   6  -9    7.52    1.84
   3   6  10    4.05    1.25
  -3   6 -10    1.64    1.38
   3   6  10    3.65    1.20
   3   6  11 2065.79   29.29
   3   6  11 2072.86   28.91
   3   6  12  207.44    6.30
   3   6  12  194.36    5.94
  -3   6 -13  194.27    6.95
   3   6  13  213.20    5.91
   3   6  14   32.06    1.50
   3   6  14   38.09    2.20
  -3   6 -14   38.08    2.66
   3   6  15    7.35    0.99
   3   6  15   10.29    1.13
  -3   6 -15    7.67    1.14
   3   6  16   56.80    2.00
   3   7 -18  171.24    4.08
  -3   7  18  164.01    3.69
   3   7 -17  150.17    4.28
   3   7 -17  157.15    4.54
  -3   7  17  143.80    4.13
   3   7 -16  106.29    3.97
  -3   7  16  113.28    4.07
   3   7 -16  108.46    4.21
   3   7 -15   15.90    1.82
   3   7 -15   20.82    2.28
   3   7 -15   17.06    1.97
  -3   7  15   17.21    2.00
   3   7 -14   80.14    4.51
   3   7 -14   71.67    3.92
  -3   7  14   67.71    3.91
   3   7 -13  503.04   11.92
   3   7 -13  571.70   13.78
   3   7 -12  307.65   11.72
   3   7 -12  273.87    8.47
   3   7 -12  307.14   10.16
   3   7 -11   24.60    3.18
   3   7 -11   21.99    2.52
   3   7 -11   20.28    3.36
   3   7 -10  648.55   14.20
   3   7 -10  663.20   18.19
   3   7 -10  638.55   13.34
   3   7  -9  805.39   16.09
   3   7  -9  793.92   20.04
   3   7  -9  772.43   15.02
   3   7  -8  739.45   15.13
   3   7  -8  734.48   18.60
   3   7  -8  694.47   13.92
   3   7  -7 1639.27   27.70
   3   7  -7 1640.07   26.01
   3   7  -6    0.95    0.96
   3   7  -6    1.25    1.09
   3   7  -5   94.20    4.25
   3   7  -5  102.57    4.88
   3   7  -5   99.99    5.02
   3   7  -4 1377.21   22.27
   3   7  -4 1456.58   23.96
   3   7  -4 1411.31   23.70
   3  -7  -4 1448.09   19.95
   3  -7  -3   94.12    3.27
   3   7  -3   85.66    3.73
   3  -7  -2  980.47   14.98
   3   7  -2  988.79   16.23
   3  -7  -1    0.93    0.59
   3   7  -1    2.55    0.94
   3  -7   0   29.89    1.95
   3   7   0   33.85    2.40
   3  -7   1 2290.20   30.11
   3   7   1 2221.14   30.84
   3  -7   2  377.99    8.07
   3   7   2  364.74    8.48
   3  -7   3  249.12    6.38
   3   7   3  234.34    6.57
   3   7   4   37.29    2.60
   3  -7   4   36.60    2.36
   3   7   4   37.43    3.60
   3  -7   5   21.69    1.88
   3   7   5   16.32    2.69
   3   7   5   17.12    1.91
   3   7   5   17.53    1.87
   3   7   6 1256.44   20.54
   3   7   7  559.89   11.82
   3   7   8   45.24    3.02
  -3   7  -8   50.45    4.11
   3   7   8   51.55    2.93
   3   7   9   42.92    2.94
  -3   7  -9   41.73    3.75
   3   7   9   49.08    2.88
   3   7  10  434.90    9.88
   3   7  10  456.27    9.47
   3   7  11  115.06    4.16
  -3   7 -11  103.40    5.48
   3   7  11  118.08    4.54
   3   7  12  768.90   13.09
   3   7  12  681.78   12.04
   3   7  13   25.55    1.87
  -3   7 -13   20.17    2.16
   3   7  13   20.92    1.57
   3   7  13   20.26    1.27
  -3   7 -14    0.54    0.74
   3   7  14    0.37    0.55
   3   7  14    0.75    0.55
   3   7  14    0.38    0.37
   3   8 -17   84.56    2.73
   3   8 -16    4.63    1.01
   3   8 -15   62.00    3.15
   3   8 -15   64.16    3.03
   3   8 -14 1007.85   17.56
   3   8 -14 1055.43   17.62
   3   8 -13  123.15    5.23
   3   8 -13  132.42    5.46
   3   8 -13  118.85    4.83
   3   8 -12  137.36    5.75
   3   8 -12  149.04    7.49
   3   8 -12  143.15    6.15
   3   8 -12  130.59    5.29
   3   8 -11    5.83    1.68
   3   8 -11    7.40    2.24
   3   8 -11    7.59    1.92
   3   8 -11    5.64    1.49
   3   8 -10  245.26    8.27
   3   8 -10  230.28    8.79
   3   8 -10  230.33   10.09
   3   8 -10  219.44    7.21
   3   8  -9  244.59    8.41
   3   8  -9  231.33   10.16
   3   8  -9  221.70    7.25
   3   8  -8 1232.41   21.55
   3   8  -8 1274.40   26.57
   3   8  -7  139.50    6.33
   3   8  -7  131.20    6.47
   3   8  -7  132.05    5.51
   3   8  -7  150.95    7.89
   3   8  -6   49.42    3.86
   3   8  -6   47.86    3.89
   3   8  -6   41.48    3.18
   3   8  -5  318.95    9.94
   3   8  -5  306.62    8.24
   3   8  -5  320.94    9.89
   3   8  -5  312.43    8.93
   3   8  -4    8.31    1.81
   3   8  -4    7.40    2.08
   3   8  -4    6.67    1.47
   3   8  -4    8.00    1.53
   3   8  -4    9.25    1.86
   3   8  -3 1535.89   26.85
   3   8  -3 1569.69   25.43
   3   8  -3 1392.49   22.48
   3   8  -3 1399.99   22.64
   3   8  -2  832.71   14.92
   3   8  -2  808.56   14.83
   3  -8  -1   84.49    3.36
   3   8  -1   83.57    3.97
   3   8  -1   89.09    4.09
   3  -8   0 1409.82   20.23
   3   8   0 1343.54   21.68
   3   8   0 1409.56   22.08
   3   8   1  113.96    4.61
   3   8   1  114.28    4.78
   3   8   1  128.93    6.26
   3   8   2 1701.43   26.45
   3   8   2 1832.29   27.41
   3   8   3   23.73    2.31
   3   8   3   26.72    3.20
   3   8   4    0.56    0.95
  -3   8  -4    1.32    0.88
  -3   8  -5  722.77   14.05
   3   8   5  700.37   13.79
   3   8   6  710.68   13.88
   3   8   7  161.58    5.70
  -3   8  -8  324.91   10.48
   3   8   8  306.80    8.12
  -3   8  -9  121.90    6.17
   3   8   9  126.14    4.82
   3   8  10  331.23    7.90
  -3   8 -10  298.69    9.55
   3   8  11  342.56    7.47
  -3   8 -11  313.44    8.90
   3   8  12    7.88    1.14
  -3   8 -12    6.03    1.46
  -3   8 -13  116.93    4.16
   3   8  13  109.19    2.64
   3   9 -15    4.38    0.97
   3   9 -14   83.02    3.58
   3   9 -14   78.14    3.40
   3   9 -13   15.23    1.88
   3   9 -13   16.93    1.86
   3   9 -12  218.70    6.96
   3   9 -12  208.58    5.76
   3   9 -12  211.48    6.50
   3   9 -11  238.83    7.73
   3   9 -11  229.17    6.47
   3   9 -11  243.23    9.14
   3   9 -11  240.23    7.30
   3   9 -10  390.28   10.53
   3   9 -10  362.80    8.87
   3   9 -10  361.67    9.51
   3   9 -10  357.96   11.89
   3   9  -9  189.56    6.28
   3   9  -9  190.62    6.89
   3   9  -9  177.15    8.43
   3   9  -8  252.68    8.86
   3   9  -8  238.00    7.28
   3   9  -8  239.49    7.90
   3   9  -8  235.10    9.74
   3   9  -7    7.61    1.91
   3   9  -7   11.04    2.38
   3   9  -7    9.53    2.44
   3   9  -7    9.73    2.18
   3   9  -6   10.33    2.40
   3   9  -6    9.88    1.73
   3   9  -6    8.17    2.03
   3   9  -6    6.97    1.87
   3   9  -5  150.65    7.31
   3   9  -5  150.55    6.64
   3   9  -5  131.72    6.43
   3   9  -5  139.48    5.51
   3   9  -4 1201.85   20.17
   3   9  -4 1177.54   20.05
   3   9  -3  189.40    6.39
   3   9  -3  176.88    7.11
   3   9  -3  182.44    6.25
   3   9  -2  276.26    7.85
   3   9  -2  265.55    7.68
   3   9  -2  263.41    8.71
   3   9  -1  539.48   11.75
   3   9  -1  550.04   11.87
   3   9  -1  572.08   14.40
   3   9   0    4.41    1.28
   3   9   0    3.78    1.24
   3   9   0    3.90    1.77
   3   9   1   10.40    1.63
   3   9   1   10.11    1.68
   3   9   1    9.86    2.22
   3   9   2  781.08   14.88
   3   9   2  756.36   17.58
   3   9   3  547.97   11.78
   3   9   3  512.01   14.08
  -3   9  -3  529.73   11.66
   3   9   3  541.08   11.50
  -3   9  -4   38.57    2.90
   3   9   4   36.05    2.67
   3   9   4   36.22    2.78
   3   9   5  379.60    9.50
  -3   9  -5  411.78    9.86
   3   9   6  416.88    9.87
   3   9   7    6.20    1.34
  -3   9  -7    6.48    1.90
   3   9   8   45.35    2.82
  -3   9  -8   48.35    3.86
   3   9   9  204.65    5.84
  -3   9  -9  198.41    7.34
  -3   9 -10  518.31   11.96
   3   9  10  558.94   10.27
   3   9  11    2.18    0.47
  -3   9 -11   -0.17    1.03
   3   9  11    0.48    0.64
   3   9  12  349.18    5.58
   3  10 -11   18.28    1.64
   3  10 -11   20.45    2.05
   3  10 -10  144.33    4.75
   3  10 -10  153.72    5.75
   3  10 -10  152.69    6.45
   3  10  -9   80.73    3.66
   3  10  -9   80.59    4.43
   3  10  -9   75.73    4.86
   3  10  -8  348.60   10.24
   3  10  -8  341.69   10.96
   3  10  -7  815.08   17.46
   3  10  -7  783.27   18.16
   3  10  -6    6.30    1.70
   3  10  -6    6.35    1.95
   3  10  -6    7.03    1.55
   3  10  -5  215.88    7.93
   3  10  -5  203.43    8.48
   3  10  -4   24.61    2.35
   3  10  -4   21.48    2.63
   3  10  -3   65.93    3.59
   3  10  -3   62.63    3.56
   3  10  -3   55.35    3.89
   3  10  -2   16.00    1.93
   3  10  -2   12.53    2.35
   3  10  -2   18.21    2.06
   3  10  -2   16.75    2.35
   3  10  -1  422.12    9.62
   3  10  -1  403.75    9.38
   3  10   0  301.88    7.93
   3  10   0  305.18    7.82
   3  10   1   16.19    1.92
   3  10   1   12.97    2.40
   3  10   2  360.49    8.74
   3  10   2  373.86    8.78
  -3  10  -2  367.21    9.08
   3  10   3  228.95    6.52
  -3  10  -3  241.06    7.19
   3  10   3  215.99    6.55
  -3  10  -4  298.95    7.93
   3  10   4  263.44    7.24
   3  10   5    4.72    1.16
   3  10   6  464.24    9.80
  -3  10  -6  555.63   13.13
   3  10   7  149.33    4.73
  -3  10  -7  157.70    6.39
   3  10   8   55.42    2.64
  -3  10  -8   60.31    3.73
   3  10   9  520.78    7.94
   3  10  10   32.49    1.22
   3  10  11   14.75    0.77
   3  11 -10   58.13    2.35
   3  11  -9    0.76    0.83
   3  11  -8    0.35    0.93
   3  11  -7    0.11    1.11
   3  11  -7    0.91    0.85
   3  11  -6  282.66    6.29
   3  11  -6  242.73    7.09
   3  11  -5  355.94    7.21
   3  11  -5  308.13    8.17
   3  11  -4   12.54    1.62
   3  11  -4   12.45    1.92
   3  11  -3  253.97    6.20
   3  11  -3  201.95    6.53
   3  11  -2   12.20    2.11
   3  11  -2  132.91    5.24
   3  11  -1   19.72    2.55
   3  11  -1  162.25    5.69
   3  11   0  258.77    7.57
  -3  11   0  280.13    7.47
   3  11   0  265.86    7.00
   3  11   1   69.98    3.24
  -3  11  -1   61.44    3.32
   3  11   1   66.14    3.52
   3  11   1   62.03    3.14
  -3  11  -2   15.14    1.76
   3  11   2   16.49    1.67
  -3  11  -3  486.55    9.86
   3  11   3  434.05    9.06
   3  11   4    0.11    0.71
  -3  11  -5  165.03    6.17
  -3  11  -5  176.18    4.40
  -3  11  -6    0.59    0.58
   3  11   7  138.68    3.14
  -3  11  -7  151.43    3.71
   3  11   8  193.73    3.43
   3  11   8  182.96    3.41
   3  12  -4   21.92    1.56
   3  12  -3   20.26    1.54
   3  12  -2  209.17    4.93
   3  12  -1   48.70    2.13
  -4   0  21    0.04    0.75
  -4   0  20   -0.22    1.27
   4   0 -20    0.60    0.73
  -4   0  19    0.22    1.38
   4   0 -19    1.02    0.91
   4   0 -18 1555.22   23.11
   4   0 -17    0.81    0.99
   4   0 -16  311.48    8.00
   4   0 -16  314.73    6.86
   4   0 -15    0.15    0.85
   4   0 -15    0.40    0.76
   4   0 -14   96.28    4.07
   4   0 -14  117.35    3.93
   4   0 -13    0.92    0.77
   4   0 -13    0.44    0.73
   4   0 -13    0.18    0.75
   4   0 -12   17.14    1.59
   4   0 -12   18.30    1.70
   4   0 -11    0.65    0.66
   4   0 -11    2.10    0.72
   4   0 -10  328.84    6.91
   4   0 -10  374.15    7.40
   4   0  -9   -0.03    0.50
   4   0  -8 2498.28   31.51
   4   0  -7    0.23    0.41
   4   0  -6 1023.55   13.90
   4   0  -5    2.03    0.45
   4   0  -4 1428.68   17.59
   4   0  -4 1346.56   17.81
   4   0  -3    0.55    0.33
   4   0  -3    0.45    0.39
   4   0  -2 4949.63   59.40
   4   0  -2 5230.19   58.76
   4   0  -1    0.29    0.29
   4   0  -1    0.23    0.37
   4   0  -1    1.07    0.25
   4   0   0 1979.77   24.00
   4   0   0 2106.18   25.52
   4   0   1    0.56    0.46
  -4   0  -1    1.41    0.70
  -4   0  -2  315.03    8.23
   4   0   2  320.37    6.02
   4   0   3    0.16    0.50
  -4   0  -3    0.26    1.29
  -4   0  -4  232.04    8.75
   4   0   4  235.68    5.56
   4   0   5    0.54    0.64
  -4   0  -5    1.56    1.48
  -4   0  -6 6879.19   82.28
   4   0   6 5674.35   72.25
   4   0   7    0.70    0.75
   4   0   8  990.52   16.29
   4   0   9    0.40    0.75
  -4   0 -10  608.52   14.70
   4   0  10  561.86   11.31
   4   0  10  581.19   11.94
   4   0  10  573.80   13.33
   4   0  11    1.73    0.99
   4   0  11    0.06    0.95
   4   0  11    0.08    1.61
   4   0  12 1836.80   26.61
   4   0  12 1871.54   29.74
   4   0  13    0.75    0.78
   4   0  13    0.44    1.47
   4   0  14    0.85    0.76
   4   0  14    1.28    1.26
   4   0  15    0.52    0.64
   4   0  15   -0.74    1.34
  -4   0 -15    0.44    0.73
   4   0  16   67.25    3.31
  -4   0 -16   67.77    2.66
  -4   0 -17    0.07    0.52
   4   0  17   -0.45    0.77
   4   1 -21   44.26    2.02
  -4  -1  21   38.67    2.27
  -4   1  21   43.90    2.38
  -4   1  20    1.93    1.16
  -4  -1  20    3.32    1.27
   4   1 -20    3.40    0.86
   4  -1 -20    3.55    0.91
  -4   1  19   17.41    2.37
  -4  -1  19   17.69    2.38
   4   1 -19   21.47    1.80
   4  -1 -19   22.28    1.83
  -4   1  19   17.61    1.66
   4  -1 -18  132.90    4.71
   4   1 -18  136.19    4.71
   4   1 -17   80.76    3.71
   4  -1 -17   83.45    3.82
   4   1 -16   53.63    3.08
   4  -1 -16   51.19    3.03
   4  -1 -16   50.49    2.44
   4  -1 -15  654.33   13.04
   4   1 -15  694.74   13.12
   4   1 -14 1009.72   17.32
   4  -1 -14  945.23   17.18
   4   1 -14 1187.73   16.96
   4  -1 -14 1175.22   16.84
   4   1 -13   45.65    2.67
   4  -1 -13   41.95    2.57
   4   1 -13   54.36    2.64
   4   1 -13   49.63    2.83
   4  -1 -13   42.91    2.68
   4  -1 -13   50.56    2.49
   4   1 -12 1836.81   25.39
   4  -1 -12 1867.91   25.61
   4   1 -12 1691.34   24.69
   4  -1 -12 1738.25   24.91
   4   1 -11  644.62   11.17
   4  -1 -11  633.38   11.23
   4   1 -11  609.91   10.73
   4  -1 -11  604.42   10.81
   4  -1 -10   85.94    3.21
   4   1 -10   88.48    3.20
   4   1 -10   84.83    3.02
   4  -1 -10   81.74    3.01
   4  -1  -9   19.50    1.45
   4   1  -9   15.12    1.29
   4  -1  -8 4043.68   47.25
   4   1  -8 3718.09   46.83
   4  -1  -7    4.79    0.66
   4   1  -7    4.27    0.64
   4  -1  -6  171.56    3.75
   4   1  -6  169.28    3.70
   4  -1  -5   35.50    1.45
   4   1  -5   32.91    1.38
   4  -1  -4 3493.74   39.87
   4  -1  -4 3338.11   40.36
   4   1  -4 3329.46   40.33
   4   1  -4 3499.57   40.78
   4  -1  -4 3355.07   40.67
   4  -1  -3  914.13   11.43
   4   1  -3  919.06   11.73
   4  -1  -3  858.11   11.68
   4  -1  -3  894.28   12.10
   4   1  -3  862.07   12.07
   4   1  -2  385.19    4.90
   4  -1  -2  394.88    5.78
   4   1  -2  431.05    6.06
   4  -1  -2  429.83    6.05
   4   1  -2  391.30    6.32
   4  -1  -2  405.17    6.37
   4  -1  -1  192.32    3.42
   4   1  -1  179.21    2.63
   4  -1  -1  209.61    3.52
   4   1  -1  197.36    3.41
   4  -1  -1  180.77    3.86
   4   1  -1  191.49    3.85
   4   1   0  855.09   12.18
   4  -1   0  887.35   12.35
   4   1   0  892.75   10.80
   4  -1   0  885.23   11.63
   4   1   1  237.25    4.81
   4  -1   1  247.54    4.93
   4   1   2 3010.09   36.81
   4  -1   2 2991.48   36.90
   4   1   3 1006.26   14.26
   4  -1   3  987.48   14.34
   4   1   4 1433.12   19.80
   4  -1   4 1470.33   20.02
  -4   1  -5  297.24   11.18
   4   1   5  298.98    6.60
   4  -1   5  297.61    6.70
  -4   1  -6  577.35   17.47
   4   1   6  549.84   10.19
   4  -1   6  556.23   10.39
   4  -1   7  404.27    8.72
   4   1   7  404.66    8.59
   4  -1   7  394.64    6.99
   4  -1   8 1447.79   22.10
   4   1   8 1425.29   21.83
   4  -1   9   99.24    4.25
   4   1   9  103.78    4.26
   4  -1  10 1101.62   19.81
   4   1  10 1012.15   19.10
  -4   1 -10 1065.17   20.37
  -4  -1 -10 1164.29   21.06
   4   1  10  983.39   17.37
   4  -1  10  987.57   17.58
   4   1  10 1012.74   17.41
   4   1  11    1.37    0.93
   4  -1  11    1.01    0.91
   4   1  11    0.82    0.94
   4   1  11    1.65    1.37
   4  -1  11    0.39    1.34
   4  -1  12 1449.89   24.48
   4   1  12 1408.88   24.08
   4   1  12 1393.20   21.86
   4  -1  13  122.17    5.60
   4   1  13  120.40    5.50
   4   1  13  119.07    4.52
   4  -1  14   58.15    3.71
   4   1  14   59.48    3.67
   4   1  14   58.15    2.93
  -4   1 -15   64.60    2.74
  -4  -1 -15   69.29    2.85
   4  -1  15   60.66    3.47
   4   1  15   59.57    3.43
   4   1  15   57.48    2.67
  -4   1 -16  692.41   10.76
  -4  -1 -16  688.11   10.75
   4  -1  16  645.47   12.13
   4   1  16  650.63   12.07
   4   1  16  608.52   10.34
  -4   1 -17   65.79    2.33
  -4  -1 -17   66.57    2.35
   4   1  17   55.60    1.97
   4  -1  17   58.15    2.68
   4   1  17   59.53    2.68
   4   2 -21   85.81    2.79
  -4  -2  21   82.07    2.95
  -4   2  21   81.45    2.98
  -4   2  20   77.69    3.61
  -4  -2  20   74.49    3.52
   4   2 -20   81.97    3.19
   4  -2 -20   87.09    3.03
  -4   2  20   71.74    2.75
   4   2 -20   85.49    2.94
   4  -2 -20   87.27    3.03
  -4   2  19   67.60    3.97
  -4   2  19   65.03    3.16
  -4  -2  19   65.69    3.90
   4  -2 -19   77.24    3.20
   4   2 -19   76.21    3.09
   4   2 -18  126.86    4.36
   4  -2 -18  118.84    4.34
   4   2 -17   55.61    2.97
   4  -2 -17   54.16    3.06
   4  -2 -17   45.71    2.16
   4   2 -16  230.27    6.47
   4  -2 -16  230.76    6.63
   4  -2 -16  231.80    5.52
   4   2 -15   23.14    2.02
   4  -2 -15   18.44    1.93
   4  -2 -15   23.26    1.73
   4  -2 -14  332.38    7.00
   4   2 -14  317.25    7.60
   4  -2 -14  279.38    7.37
   4   2 -14  290.22    6.26
   4   2 -13  666.35   11.52
   4   2 -13  727.04   12.87
   4  -2 -13  691.06   12.84
   4  -2 -13  709.51   13.48
   4   2 -13  780.20   13.56
   4  -2 -13  783.44   12.35
   4   2 -12   20.75    2.51
   4  -2 -12   19.03    1.75
   4   2 -12   20.71    1.77
   4   2 -12   18.14    1.62
   4  -2 -12   18.52    1.69
   4  -2 -11  431.57    8.66
   4   2 -11  434.72    8.48
   4   2 -11  395.11    8.00
   4  -2 -11  405.23    8.22
   4  -2 -10  635.12   10.59
   4   2 -10  654.03   10.85
   4  -2  -9  322.99    6.63
   4   2  -9  314.46    6.43
   4  -2  -8 1945.73   24.72
   4   2  -8 1859.60   24.40
   4  -2  -7 4062.59   46.99
   4   2  -7 3754.32   46.70
   4  -2  -6 1672.56   20.95
   4   2  -6 1599.21   20.74
   4  -2  -5   11.70    0.86
   4   2  -5   10.20    0.80
   4  -2  -5   10.77    0.75
   4  -2  -4 2302.83   28.10
   4  -2  -4 2391.93   28.32
   4   2  -4 2321.45   28.21
   4  -2  -3   18.30    1.05
   4   2  -3   18.45    1.05
   4  -2  -3   18.07    0.96
   4  -2  -3   20.53    0.99
   4   2  -3   19.61    0.96
   4  -2  -2  896.12   12.28
   4   2  -2  886.26   12.26
   4  -2  -2  896.27   11.97
   4  -2  -2  875.92   11.71
   4  -2  -1 1506.26   19.37
   4   2  -1 1426.46   19.26
   4   2  -1 1602.71   18.78
   4  -2  -1 1525.31   18.71
   4  -2  -1 1519.58   19.08
   4  -2   0  647.59    8.55
   4   2   0  663.80    8.49
   4  -2   1 1320.06   17.45
   4   2   1 1293.90   17.64
   4   2   2  111.09    3.16
   4  -2   2  121.25    3.35
   4   2   3  443.72    7.92
   4  -2   3  473.43    8.21
   4   2   4 1192.67   16.99
   4  -2   4 1247.06   17.38
   4   2   5 1691.35   22.98
   4  -2   5 1727.11   23.35
   4   2   6 1574.80   22.17
   4  -2   6 1550.06   22.43
   4  -2   7  797.51   12.06
  -4   2  -7  791.85   23.15
   4   2   7  882.56   14.30
   4  -2   7  852.00   14.50
   4  -2   8  554.85    9.08
   4  -2   8  579.04   11.42
   4   2   8  579.25   11.11
  -4   2  -8  591.24   19.15
   4  -2   9  136.52    5.07
   4   2   9  131.80    4.81
   4  -2  10 1318.96   22.26
   4   2  10 1268.02   21.48
   4   2  10 1278.64   20.33
   4  -2  10 1242.40   20.45
   4   2  10 1253.48   20.06
   4   2  11  894.07   16.24
   4  -2  11  940.78   18.06
   4   2  11  919.54   17.57
   4   2  12  428.81    9.97
   4   2  12  443.81   11.07
   4   2  13  546.54   11.23
   4  -2  13  570.48   12.70
   4   2  13  552.04   12.37
   4   2  14    0.76    0.86
   4  -2  14    1.67    1.15
   4   2  14    0.35    1.09
  -4  -2 -14    0.78    0.76
   4   2  15    1.69    0.86
   4  -2  15    4.61    1.29
   4   2  15    1.65    1.01
  -4   2 -15    1.33    0.71
  -4  -2 -15    1.54    0.75
   4   2  16    0.74    0.66
  -4  -2 -16    1.28    0.66
  -4   2 -16    1.43    0.65
   4  -2  16    0.90    0.89
   4   2  16    0.67    0.75
  -4   2 -17  344.88    6.06
  -4  -2 -17  358.82    6.14
  -4   3  20   46.65    2.18
  -4  -3  20   44.08    2.37
  -4  -3  19    7.42    1.49
  -4   3  19    7.40    1.50
   4  -3 -19    8.95    1.17
   4   3 -19    8.48    1.12
  -4   3  19    8.27    1.35
   4  -3 -19    9.38    1.19
   4  -3 -18    0.64    0.74
   4   3 -18    0.33    0.70
  -4   3  18   -0.35    1.40
  -4  -3  18   -0.63    1.35
   4   3 -17  409.37    8.47
   4  -3 -17  404.62    8.68
   4   3 -16  292.56    7.18
   4  -3 -16  283.61    7.35
   4  -3 -16  289.73    6.21
   4   3 -15  110.75    4.16
   4  -3 -15  108.91    3.63
   4   3 -14  101.21    3.91
   4  -3 -14   98.19    3.48
   4   3 -13  134.17    4.37
   4  -3 -13  108.20    4.14
   4   3 -13  148.77    6.75
   4   3 -13  113.88    3.82
   4  -3 -12  411.15    7.68
   4   3 -12  381.14    7.86
   4  -3 -12  367.63    8.36
   4   3 -12  430.36    8.52
   4   3 -12  462.93   12.26
   4   3 -12  426.10    8.39
   4  -3 -12  375.97    8.27
   4  -3 -11  982.05   15.48
   4   3 -11  961.38   19.38
   4   3 -11  987.11   15.04
   4  -3 -11  955.53   15.22
   4   3 -10 1358.66   18.97
   4   3 -10 1357.96   18.95
   4  -3 -10 1391.07   19.35
   4   3  -9  335.73    6.50
   4  -3  -9  338.91    6.69
   4   3  -9  338.14   11.14
   4  -3  -9  356.38    6.87
   4   3  -9  344.05    6.60
   4  -3  -8   36.07    1.83
   4   3  -8   34.48    1.74
   4  -3  -7   78.45    2.55
   4   3  -7   76.36    2.45
   4  -3  -6    7.41    0.77
   4   3  -6    6.49    0.71
   4   3  -5   99.14    2.51
   4  -3  -5   94.45    2.59
   4   3  -4   11.40    0.78
   4  -3  -4    9.76    0.76
   4  -3  -4   11.39    0.86
   4  -3  -3 1858.94   22.75
   4   3  -3 1862.69   22.72
   4  -3  -3 1850.45   23.27
   4   3  -3 1908.99   23.32
   4  -3  -3 1832.78   23.23
   4  -3  -2 2305.10   27.75
   4   3  -2 2357.24   27.77
   4   3  -2 2250.58   28.29
   4  -3  -2 2390.27   28.38
   4  -3  -2 2262.73   28.42
   4  -3  -1  196.84    3.96
   4  -3  -1  203.28    4.15
   4   3   0 2922.55   35.92
   4  -3   0 2960.62   36.07
   4  -3   1 1180.91   15.93
   4  -3   1 1179.03   15.73
   4   3   2 1906.08   25.09
   4  -3   2 1955.39   25.40
   4  -3   3 2041.53   26.08
   4   3   3 1973.26   25.90
   4  -3   3 2007.89   26.28
   4   3   4 2812.59   35.89
   4  -3   4 2903.05   36.36
   4   3   5  338.47    6.94
   4  -3   5  341.95    7.25
   4  -3   6  305.74    5.65
   4   3   6  298.33    6.71
   4  -3   6  295.96    6.98
   4  -3   7   93.58    2.88
  -4   3  -7   88.38    6.92
   4   3   7   99.64    3.76
   4  -3   7  104.29    4.04
   4  -3   8  485.53    8.27
   4   3   8  509.04   10.12
   4  -3   8  513.01   10.57
  -4   3  -8  487.65   18.89
   4  -3   9  238.90    7.57
   4   3   9  211.16    6.92
  -4   3  -9  221.55   12.32
   4   3   9  211.71    6.28
   4  -3   9  230.13    6.77
   4   3  10   28.62    2.28
   4  -3  10   27.81    2.38
   4   3  10   28.04    2.45
   4  -3  10   32.03    2.85
   4   3  10   27.91    2.58
   4  -3  11  570.31   12.65
   4   3  11  538.53   11.90
   4   3  11  567.07   11.69
   4  -3  12  248.25    7.79
   4   3  12  243.34    7.38
   4   3  12  244.71    7.11
   4  -3  13  188.38    6.40
   4   3  13  168.27    5.88
   4   3  13  173.08    5.69
   4  -3  14  753.04   14.12
   4   3  14  724.24   13.66
  -4   3 -14  743.65   12.02
   4   3  14  730.57   13.10
   4  -3  15  250.90    6.55
   4   3  15  238.11    6.27
   4   3  15  229.22    5.80
  -4   3 -15  254.32    5.46
  -4  -3 -15  263.21    5.56
  -4   3 -16   56.66    2.16
  -4  -3 -16   58.87    2.20
   4   3  17   41.31    1.69
   4   4 -20  424.89    7.75
  -4   4  20  403.81    7.34
   4   4 -19   18.67    1.70
  -4   4  19   19.60    1.73
  -4   4  18   93.74    4.18
   4   4 -18   99.60    4.09
   4  -4 -17   62.99    3.01
   4   4 -17   62.38    2.76
  -4  -4  17   60.20    3.82
   4  -4 -16   37.60    2.39
   4   4 -16   39.45    2.36
   4  -4 -16   37.80    1.94
   4  -4 -16   39.84    2.57
   4  -4 -15    2.27    0.86
   4   4 -15    3.31    0.93
   4  -4 -15    2.98    0.83
   4   4 -15    3.85    1.58
   4   4 -14  428.33    8.59
   4  -4 -14  403.46    7.85
   4   4 -13   13.93    1.42
   4   4 -13   14.08    2.40
   4   4 -12  738.26   12.76
   4  -4 -12  768.99   12.23
   4   4 -11   32.95    2.31
   4   4 -11   40.63    2.21
   4   4 -11   41.58    3.70
   4   4 -11   37.28    4.15
   4   4 -11   37.99    2.10
   4   4 -10   60.47    2.53
   4   4 -10   51.36    4.00
   4  -4 -10   55.58    2.84
   4   4 -10   64.22    2.60
   4   4  -9    3.74    1.48
   4   4  -9    2.24    1.57
   4  -4  -9    3.98    0.97
   4   4  -9    5.92    0.83
   4  -4  -8   73.22    2.58
   4   4  -8   74.09    2.48
   4   4  -8   72.06    4.48
   4  -4  -8   72.95    2.96
   4   4  -8   70.23    5.01
   4   4  -7  142.57    6.01
   4   4  -7  144.56    3.49
   4  -4  -7  143.33    3.59
   4   4  -6 4117.30   50.35
   4  -4  -6 4435.06   50.72
   4   4  -5   19.15    1.04
   4  -4  -5   26.21    1.22
   4   4  -4  478.46    7.06
   4  -4  -4  485.30    7.14
   4  -4  -3   38.10    1.35
   4   4  -3   38.03    1.31
   4   4  -2  167.49    3.51
   4  -4  -2  158.63    3.45
   4   4  -1  171.71    3.56
   4  -4  -1  174.42    3.61
   4   4   0 1799.08   22.27
   4  -4   0 1752.22   22.31
   4   4   1  291.66    5.37
   4  -4   1  310.90    5.61
   4  -4   2  120.27    3.28
   4   4   2  116.92    3.11
   4  -4   3    0.26    0.49
   4   4   3    0.11    0.46
   4   4   4 1615.68   21.86
   4  -4   4 1629.85   22.32
   4   4   5    0.82    0.53
   4  -4   5    0.71    0.59
   4  -4   5    3.27    0.66
  -4   4  -5    0.17    0.94
   4  -4   5    4.36    0.88
   4   4   6    2.58    0.72
   4  -4   6    4.85    0.73
  -4   4  -6    4.52    1.65
   4   4   7  271.75    6.53
   4  -4   7  280.98    5.50
  -4   4  -8 1272.40   32.95
   4   4   8 1362.66   21.22
   4   4   8 1603.70   23.31
  -4   4  -8 1502.09   24.18
   4   4   9  126.77    5.04
   4   4   9  114.51    4.63
   4   4  10 1009.93   17.42
   4   4  10  928.28   16.66
   4   4  11   91.27    3.26
   4   4  11   94.10    4.24
   4  -4  12  151.31    5.51
   4   4  12  158.55    5.37
   4   4  13   24.37    1.49
   4   4  13   27.28    2.25
   4  -4  13   26.50    2.26
   4   4  13   26.22    2.12
  -4   4 -13   30.41    1.80
   4   4  14   82.65    3.45
   4   4  15   52.58    2.46
   4   4  16   10.32    1.05
   4   4  17   62.30    1.98
   4   5 -20    0.65    0.53
  -4   5  20    0.33    0.44
   4   5 -19   15.34    1.45
  -4   5  19   14.65    1.40
   4   5 -18   30.42    2.21
  -4   5  18   30.44    2.29
   4   5 -17    0.99    0.84
   4   5 -17    2.77    1.19
   4   5 -16  759.00   14.52
   4   5 -15  230.92    7.16
   4  -5 -15  195.99    4.81
   4   5 -14  117.24    5.92
   4   5 -14   97.36    4.67
   4   5 -13   19.01    2.67
   4   5 -13   18.87    2.16
   4   5 -12  240.46    8.94
   4   5 -12  213.63    6.96
   4   5 -11   39.05    4.33
   4   5 -11   34.89    2.73
   4  -5 -11   29.30    2.14
   4   5 -11   34.25    3.48
   4  -5 -10 1368.66   20.35
   4   5 -10 1302.51   25.00
   4   5  -9 1067.05   22.84
   4  -5  -9 1012.88   15.60
   4   5  -9 1051.24   20.86
   4   5  -8  408.95   12.59
   4  -5  -8  406.50    7.90
   4   5  -8  417.74   11.60
   4   5  -7    4.22    1.04
   4   5  -7    3.55    1.69
   4  -5  -7    4.87    0.92
   4   5  -7    4.39    1.52
   4   5  -6  258.83    8.93
   4   5  -6  247.72    6.12
   4  -5  -6  254.06    5.62
   4   5  -6  256.15    8.03
   4  -5  -5  135.09    3.73
   4  -5  -5  126.39    3.53
   4   5  -5  133.89    5.35
   4   5  -4  513.27    9.34
   4  -5  -4  524.09    8.78
   4   5  -3  649.88   10.74
   4  -5  -3  601.65   10.00
   4   5  -2 1483.52   20.77
   4  -5  -2 1476.74   20.12
   4  -5  -1  548.71    9.35
   4   5   0  922.46   14.01
   4  -5   0  935.26   14.08
   4   5   1 1479.32   20.50
   4  -5   1 1422.79   20.26
   4   5   2   46.69    2.42
   4  -5   2   40.68    2.22
   4  -5   3  381.59    8.02
   4  -5   4 1652.55   23.62
   4  -5   5    9.96    0.98
  -4   5  -5    9.89    1.99
   4  -5   5   10.53    1.38
   4  -5   6    5.18    0.77
   4  -5   6    5.83    1.16
  -4   5  -6    4.43    1.78
   4  -5   7  383.20    8.95
   4   5   7  361.66    8.81
   4  -5   8  701.69   13.76
   4   5   8  733.65   13.68
   4   5   9  117.27    4.78
   4   5  10  111.45    4.64
   4   5  11   41.00    2.78
   4   5  12   41.69    2.07
   4   5  12   49.53    2.91
  -4   5 -12   44.87    3.33
   4   5  13    1.30    0.60
   4   5  13    0.93    0.89
   4   5  14 1145.91   17.53
   4   5  15  542.36    9.47
   4   5  16    1.06    0.52
   4   6 -19  316.25    6.17
   4   6 -18   35.71    2.18
   4   6 -17   57.44    2.79
  -4   6  17   52.92    3.04
   4   6 -17   58.25    3.08
   4   6 -16    0.05    1.14
   4   6 -16    0.42    0.85
   4   6 -15    3.34    1.35
   4   6 -15    1.45    1.24
   4   6 -15    1.86    1.05
   4   6 -14    9.11    1.88
   4   6 -14    7.82    1.67
   4   6 -14    8.46    1.53
   4   6 -13  851.34   17.76
   4   6 -13  796.08   15.95
   4   6 -13  809.91   15.39
   4   6 -12  127.25    5.53
   4   6 -12  134.27    6.45
   4   6 -12  121.28    5.10
   4   6 -11  339.19    9.42
   4   6 -11  348.75    9.08
   4   6 -11  357.74   11.08
   4   6 -10  415.61    9.94
   4   6 -10  416.55   12.14
   4   6 -10  408.37   10.36
   4   6  -9   74.59    4.08
   4   6  -9   73.42    3.80
   4   6  -9   83.05    6.00
   4   6  -9   76.83    5.15
   4   6  -9   67.60    4.75
   4   6  -8  230.72    6.81
   4   6  -8  259.20    9.32
   4   6  -8  247.91    9.97
   4   6  -8  234.90    7.26
   4   6  -7  388.82   12.36
   4   6  -7  391.86    8.79
   4   6  -7  383.42   11.00
   4   6  -7  363.29    9.26
   4   6  -6  393.87   10.96
   4   6  -6  420.13    8.99
   4   6  -5 1357.20   23.58
   4   6  -5 1400.69   20.79
   4  -6  -5 1405.04   19.47
   4   6  -4  254.32    7.62
   4   6  -4  246.96    6.26
   4   6  -3  531.13   11.54
   4   6  -3  518.30    9.95
   4  -6  -3  501.67    9.03
   4   6  -2  171.39    5.13
   4  -6  -2  187.41    4.84
   4   6  -1  466.38    9.37
   4  -6  -1  449.32    8.66
   4   6  -1  459.17    8.83
   4  -6   0   32.43    2.05
   4   6   0   34.45    2.12
   4  -6   1 1293.16   18.98
   4   6   1 1273.19   19.13
   4  -6   2  226.08    5.92
   4   6   2  218.10    5.93
   4  -6   3   39.40    2.40
   4   6   3   39.22    2.49
   4   6   4  454.71   12.45
   4   6   4  455.98    9.78
   4  -6   4  463.98    9.61
   4   6   5  399.44   12.05
   4   6   5  372.93    9.18
   4  -6   5  389.35    7.16
   4   6   6    3.50    0.99
   4  -6   6    4.38    1.06
   4   6   6    2.75    1.07
   4   6   7  356.30    8.42
  -4   6  -7  349.50   10.23
   4   6   8  241.34    7.27
   4   6   8  258.73    7.08
   4   6   9   94.53    4.39
   4   6   9   98.91    4.20
   4   6  10  145.93    5.36
   4   6  10  142.21    4.98
   4   6  11  641.33   12.14
   4   6  11  697.65   13.13
  -4   6 -12   72.57    4.16
   4   6  12   74.21    2.69
  -4   6 -13   89.62    3.96
   4   6  13   88.20    2.68
   4   6  14    0.51    0.63
   4   6  14    0.59    0.68
   4   6  14    1.03    0.41
   4   6  15    5.76    0.75
   4   6  16   19.92    0.97
  -4   7  18  164.57    3.62
   4   7 -18  155.40    4.03
  -4   7  17  127.76    3.88
   4   7 -17  124.09    3.89
   4   7 -17  125.02    4.15
  -4   7  16    0.04    0.98
   4   7 -16    0.20    0.81
   4   7 -16    0.77    0.98
  -4   7  15  448.23   10.05
   4   7 -15  416.65    9.36
   4   7 -15  435.84   10.03
   4   7 -14  185.49    6.09
   4   7 -14  180.85    6.46
   4   7 -13    1.72    1.13
   4   7 -13    0.96    1.25
   4   7 -13    0.88    1.11
   4   7 -12   51.85    3.40
   4   7 -12   52.49    3.86
   4   7 -12   55.15    3.18
   4   7 -12   50.45    3.64
   4   7 -11  178.31    6.83
   4   7 -11  172.38    6.29
   4   7 -11  196.51    9.33
   4   7 -11  191.09    7.49
   4   7 -10  158.93    8.50
   4   7 -10  147.88    6.76
   4   7 -10  151.41    6.28
   4   7  -9  861.68   21.12
   4   7  -9  877.32   17.32
   4   7  -9  857.03   19.47
   4   7  -8    4.45    1.86
   4   7  -8    4.87    1.94
   4   7  -8    3.83    1.51
   4   7  -7   66.94    3.82
   4   7  -7   68.46    5.22
   4   7  -7   75.13    4.93
   4   7  -7   67.11    4.16
   4   7  -6   87.03    5.15
   4   7  -6   92.77    4.82
   4   7  -6   89.40    4.22
   4   7  -6   86.02    4.27
   4   7  -6   89.02    4.09
   4   7  -5  133.19    6.10
   4   7  -5  127.90    5.69
   4   7  -5  122.34    4.85
   4   7  -5  123.41    4.75
   4   7  -5  112.32    4.97
   4   7  -4 1265.93   22.88
   4   7  -4 1247.73   22.82
   4   7  -4 1318.48   20.65
   4  -7  -4 1347.76   19.16
   4  -7  -3  589.72   10.65
   4   7  -3  634.77   14.45
   4   7  -3  589.79   11.91
   4   7  -3  635.57   13.74
   4   7  -3  584.70   11.64
   4   7  -3  596.90   13.31
   4   7  -2  355.79   10.42
   4  -7  -2  344.83    7.38
   4   7  -2  325.16    8.22
   4   7  -2  347.79    8.27
   4   7  -1  262.11    8.76
   4   7  -1  247.03    7.09
   4  -7   0  105.89    3.90
   4   7   0   96.76    4.19
   4   7   1  521.03   10.50
   4   7   1  549.31   13.52
   4  -7   1  526.62   10.15
   4   7   2  966.54   19.36
   4  -7   2  928.70   15.35
   4   7   3  884.54   15.63
   4  -7   3  889.06   15.21
   4   7   3  920.83   19.41
   4   7   4   98.62    4.30
   4   7   4   96.15    4.45
   4   7   4  100.12    5.95
   4   7   5  197.80    6.44
   4   7   6   10.81    1.63
  -4   7  -7  548.58   13.83
   4   7   7  532.89   11.60
   4   7   7  576.47   10.68
  -4   7  -8   17.33    2.51
   4   7   8   19.73    1.77
   4   7   8   18.95    2.06
   4   7   9  215.58    5.82
   4   7   9  207.73    6.45
   4   7  10  254.11    6.21
   4   7  10  235.67    5.23
   4   7  11    6.84    1.23
   4   7  11    4.92    0.73
   4   7  11    5.52    0.99
  -4   7 -12   64.62    3.61
   4   7  12   59.50    2.21
   4   7  12   63.22    2.57
  -4   7 -13    0.55    0.76
   4   7  13    0.68    0.66
   4   7  13    0.19    0.39
   4   7  14    0.34    0.29
   4   8 -16   62.30    2.76
   4   8 -16   56.29    2.73
   4   8 -15    4.95    1.19
   4   8 -15    5.24    1.26
   4   8 -14  876.48   15.28
   4   8 -14  874.11   15.91
   4   8 -13  203.02    6.88
   4   8 -12   87.36    3.83
   4   8 -12   89.41    4.73
   4   8 -11  224.60    9.35
   4   8 -11  214.23    7.66
   4   8 -11  212.51    6.49
   4   8 -10   81.99    4.40
   4   8 -10   80.91    4.05
   4   8 -10   78.83    4.72
   4   8 -10   81.70    5.86
   4   8  -9   11.45    1.93
   4   8  -9   10.95    1.79
   4   8  -9   13.04    2.48
   4   8  -9   10.86    2.61
   4   8  -9   12.82    2.24
   4   8  -8  175.46    6.72
   4   8  -8  184.48    6.35
   4   8  -8  180.69    8.08
   4   8  -8  184.92    7.39
   4   8  -8  175.20    8.54
   4   8  -7    8.67    1.85
   4   8  -7   11.20    1.79
   4   8  -7    7.03    2.00
   4   8  -7    8.45    2.31
   4   8  -7    7.84    1.96
   4   8  -6  434.14   11.34
   4   8  -6  431.56   10.30
   4   8  -6  415.22   12.08
   4   8  -6  432.11   12.03
   4   8  -6  413.07   13.11
   4   8  -5   67.98    4.57
   4   8  -5   77.18    4.68
   4   8  -5   75.37    5.01
   4   8  -4  633.64   13.14
   4   8  -4  682.19   15.11
   4   8  -4  606.40   14.70
   4   8  -4  711.19   16.47
   4   8  -3  241.70    8.35
   4   8  -3  246.01    7.34
   4   8  -3  253.78    9.23
   4   8  -2  233.08    7.93
   4   8  -2  233.47    7.16
   4   8  -2  241.23    8.90
   4   8  -1  207.05    6.63
   4   8   0 1090.19   19.25
   4   8   0 1291.69   23.50
   4   8   1  200.27    6.51
   4   8   1  211.99    8.35
   4   8   2    0.60    1.04
   4   8   2    1.01    1.55
   4   8   3  243.56    7.06
   4   8   3  237.65    7.29
   4   8   3  240.96    7.31
   4   8   3  254.00    9.55
   4   8   4   12.49    1.78
   4   8   4   11.85    2.55
   4   8   5    7.16    1.44
   4   8   6  828.81   14.88
   4   8   6  788.16   14.88
   4   8   7    6.26    1.34
  -4   8  -7    5.06    1.60
   4   8   8    8.61    1.44
  -4   8  -8    6.51    1.68
   4   8   9   21.52    1.96
   4   8  10  179.91    4.15
   4   8  10  219.40    5.80
   4   8  11  144.67    3.24
   4   8  11  148.41    3.66
   4   8  12   57.24    2.37
   4   8  12   43.88    1.68
   4   8  13    5.17    0.51
   4   9 -14   45.79    2.72
   4   9 -13    2.83    1.27
   4   9 -13    2.61    1.29
   4   9 -12    8.63    1.80
   4   9 -12    8.57    1.63
   4   9 -11  233.06    7.49
   4   9 -11  219.70    7.55
   4   9 -10  523.06   14.01
   4   9 -10  507.93   10.87
   4   9 -10  560.71   12.81
   4   9 -10  544.47   13.10
   4   9  -9    0.96    1.52
   4   9  -9    0.06    1.23
   4   9  -9    1.96    1.58
   4   9  -9    2.69    1.66
   4   9  -8   39.79    3.54
   4   9  -8   27.37    3.20
   4   9  -8   32.25    3.64
   4   9  -8   34.95    3.61
   4   9  -8   30.68    2.60
   4   9  -7  209.72    6.81
   4   9  -7  195.75    8.14
   4   9  -7  232.72    8.32
   4   9  -7  176.88    8.21
   4   9  -7  238.21    8.97
   4   9  -6   -0.11    1.39
   4   9  -6    0.85    1.44
   4   9  -6    1.30    1.53
   4   9  -5  412.83   11.84
   4   9  -5  399.02   12.45
   4   9  -5  473.34   13.16
   4   9  -5  451.65   10.62
   4   9  -4 1004.87   20.60
   4   9  -4  987.51   17.59
   4   9  -3    5.33    1.44
   4   9  -3    3.96    1.28
   4   9  -2    7.90    1.67
   4   9  -2    5.88    1.96
   4   9  -2    5.22    1.35
   4   9  -2    3.51    1.31
   4   9  -1  138.91    6.80
   4   9  -1  135.92    5.35
   4   9  -1  135.04    5.32
   4   9   0   14.82    2.07
   4   9   0   16.50    1.96
   4   9   0   15.27    1.95
   4   9   0   18.55    2.83
   4   9   1   23.62    2.32
   4   9   1   27.89    3.28
   4   9   2  429.22   10.16
   4   9   2  428.39   12.64
   4   9   3  477.09   10.94
   4   9   3  503.70   11.06
   4   9   3  479.49   13.68
   4   9   4  201.19    6.53
   4   9   4  212.21    6.51
   4   9   5   35.11    2.67
   4   9   5   37.31    2.57
  -4   9  -6   72.49    4.50
   4   9   6   65.95    3.53
  -4   9  -7    7.29    1.68
   4   9   7    6.76    1.34
  -4   9  -8   94.92    4.77
   4   9   8  101.12    4.00
   4   9   9  382.75    6.74
   4   9   9  445.24    8.69
   4   9  10  210.91    4.34
   4   9  10  200.29    3.97
   4   9  11    1.50    0.35
   4   9  11    2.28    0.50
   4  10 -11  730.92   12.00
   4  10 -10  149.25    4.73
   4  10 -10  157.75    5.88
   4  10  -9  374.43    8.47
   4  10  -8  159.77    5.39
   4  10  -7  167.04    6.85
   4  10  -6   10.43    2.04
   4  10  -6   11.73    1.80
   4  10  -5  166.14    6.89
   4  10  -5  190.37    6.30
   4  10  -4    2.69    1.31
   4  10  -4    1.73    1.09
   4  10  -4    1.84    1.52
   4  10  -3    4.21    1.42
   4  10  -3    3.37    1.70
   4  10  -3    5.96    1.35
   4  10  -3    5.34    1.28
   4  10  -2    5.14    1.47
   4  10  -2    5.35    1.82
   4  10  -2    7.19    1.42
   4  10  -2    6.96    1.46
   4  10  -1  965.09   18.12
   4  10  -1 1056.57   17.43
   4  10   0  267.58    7.91
   4  10   0  282.65    7.56
  -4  10  -1   69.40    3.53
   4  10   1   73.83    3.74
   4  10   1   66.49    3.54
   4  10   2   63.29    3.38
   4  10   2   59.51    3.30
   4  10   3  193.13    6.02
   4  10   3  215.62    6.17
   4  10   4    1.33    0.94
   4  10   4    3.16    0.98
  -4  10  -5  652.00   13.97
   4  10   5  561.19   11.06
  -4  10  -6  112.80    5.09
   4  10   6  108.95    3.94
   4  10   7  188.72    5.05
   4  10   7  188.10    4.17
   4  10   8    6.51    0.77
   4  10   8    6.08    0.73
   4  10   9   77.88    2.00
   4  11  -9    0.16    0.73
   4  11  -9    2.07    0.73
   4  11  -8    3.03    1.17
   4  11  -7    3.89    1.43
   4  11  -6    0.47    1.21
   4  11  -6   28.03    2.05
   4  11  -5  424.31    8.90
   4  11  -5   26.66    2.79
   4  11  -4    5.38    1.36
   4  11  -4    0.91    1.26
   4  11  -3    3.69    1.18
   4  11  -3    0.34    1.42
   4  11  -2   21.57    2.47
  -4  11   1  197.21    5.39
   4  11  -1  232.07    5.93
   4  11   0    1.64    0.97
   4  11   0    0.43    0.78
   4  11   1  185.64    5.22
   4  11   1  162.97    5.04
   4  11   2  148.04    4.31
   4  11   2  129.62    4.33
   4  11   3  274.01    5.24
   4  11   3  239.67    5.99
   4  11   4    9.10    0.94
   4  11   6   32.30    1.33
   4  11   7   73.88    1.83
   4  12  -4    0.51    0.54
   4  12  -3   51.82    2.16
  -5   0  21    0.38    0.73
   5   0 -20   16.26    1.46
  -5   0  20   12.11    1.81
   5   0 -19    0.28    0.75
   5   0 -18  474.95    9.97
   5   0 -17   -0.05    0.96
   5   0 -16   19.12    1.98
   5   0 -16   21.50    1.75
   5   0 -15   -0.26    0.91
   5   0 -15    0.27    0.73
   5   0 -14    1.15    0.96
   5   0 -14    2.10    0.99
   5   0 -13   -0.09    0.90
   5   0 -13    0.68    0.82
   5   0 -13    1.11    1.18
   5   0 -12  711.35   12.42
   5   0 -12  673.26   12.26
   5   0 -11   -0.08    0.65
   5   0 -11   -0.11    0.67
   5   0 -10 2821.42   35.87
   5   0 -10 2747.31   35.61
   5   0  -9    0.58    0.58
   5   0  -9    1.45    0.63
   5   0  -8  974.05   14.25
   5   0  -7    0.59    0.48
   5   0  -6 1549.11   20.24
   5   0  -5    2.52    0.53
   5   0  -4 2709.48   34.16
   5   0  -4 2993.69   34.95
   5   0  -3    0.44    0.46
   5   0  -3    1.02    0.42
   5   0  -3    1.48    0.28
   5   0  -2  785.50   11.52
   5   0  -2  777.35   10.06
   5   0  -2  808.77   10.87
   5   0  -1    4.14    0.70
   5   0  -1    3.93    0.52
   5   0   0    1.06    0.55
   5   0   0    0.90    0.32
   5   0   1    0.27    0.52
   5   0   1    2.83    0.47
  -5   0  -2 3713.20   50.18
   5   0   2 3526.86   44.39
   5   0   3    1.21    0.64
  -5   0  -3    0.19    1.31
  -5   0  -4   17.35    2.65
   5   0   4   13.28    1.43
   5   0   5    2.76    0.87
   5   0   5    0.42    0.53
   5   0   6 2766.07   38.85
   5   0   6 3099.02   36.90
   5   0   7    0.20    0.72
   5   0   8  263.39    7.30
   5   0   9    0.56    1.11
   5   0   9    0.17    0.80
   5   0   9    0.43    0.82
   5   0  10  477.55   10.09
   5   0  10  494.08   11.86
   5   0  11   -0.79    1.38
   5   0  11    0.85    0.87
   5   0  12 1284.58   19.86
   5   0  12 1348.89   22.50
   5   0  13    0.76    1.18
   5   0  13   -0.04    0.72
   5   0  14  611.32   12.21
   5   0  14  562.27   10.07
  -5   0 -15    0.14    0.57
  -5   0 -16    9.57    0.98
  -5  -1  21   88.68    3.40
  -5   1  21   90.73    3.44
   5   1 -20   68.56    2.86
  -5  -1  20   59.79    3.42
  -5   1  20   63.04    3.53
   5  -1 -20   74.66    2.96
   5  -1 -20   70.64    2.89
   5   1 -20   73.80    2.90
   5   1 -19   59.16    2.86
   5  -1 -19   57.80    2.87
  -5   1  19   49.89    2.66
   5   1 -18   18.40    1.85
   5  -1 -18   19.76    1.92
   5   1 -17    3.16    1.03
   5  -1 -17    2.70    1.03
   5  -1 -17    5.85    1.02
   5   1 -16   39.17    2.66
   5  -1 -16   35.87    2.60
   5  -1 -16   40.86    2.29
   5   1 -15  337.53    8.31
   5  -1 -15  311.97    8.16
   5  -1 -15  382.06    7.85
   5   1 -15  372.67    7.88
   5   1 -15  313.48    6.65
   5  -1 -14 1661.91   22.29
   5   1 -14 1454.65   22.69
   5  -1 -14 1456.73   22.84
   5   1 -14 1699.69   22.38
   5   1 -14 1374.06   20.76
   5  -1 -13  206.77    5.48
   5   1 -13  198.15    5.29
   5   1 -13  195.11    5.75
   5  -1 -13  184.74    5.69
   5   1 -12  215.08    5.83
   5  -1 -12  222.03    5.99
   5  -1 -12  221.74    6.12
   5   1 -12  212.50    5.95
   5   1 -11  100.87    3.64
   5  -1 -11   97.59    3.66
   5  -1 -11   97.28    3.73
   5   1 -11   98.20    3.69
   5   1 -10   20.19    1.59
   5  -1 -10   20.60    1.66
   5  -1 -10   24.02    1.78
   5   1 -10   20.18    1.63
   5   1  -9 2737.72   36.09
   5  -1  -9 2949.26   36.46
   5  -1  -9 3065.07   36.88
   5   1  -9 2801.86   36.41
   5  -1  -8 1546.26   20.74
   5   1  -8 1500.83   20.57
   5  -1  -7 1419.05   19.00
   5   1  -7 1411.42   18.90
   5  -1  -6  181.31    4.16
   5   1  -6  177.06    4.13
   5   1  -5    6.27    0.71
   5  -1  -5    6.68    0.59
   5  -1  -4   44.20    1.87
   5   1  -4   41.64    1.82
   5   1  -4   43.78    1.66
   5  -1  -4   44.69    1.69
   5  -1  -4   45.96    1.47
   5  -1  -3 1086.90   15.24
   5   1  -3 1128.10   15.29
   5  -1  -3 1138.79   14.67
   5   1  -3 1102.40   14.54
   5  -1  -3 1092.68   14.16
   5  -1  -2 1125.55   15.12
   5   1  -2 1119.15   15.06
   5   1  -2 1160.22   14.38
   5  -1  -2 1054.29   14.26
   5  -1  -2 1113.85   14.03
   5   1  -2 1057.52   12.85
   5  -1  -1  210.56    3.82
   5   1  -1  212.86    4.56
   5  -1  -1  215.17    4.64
   5   1   0 1781.03   21.43
   5  -1   0 1824.15   22.52
   5   1   0 1851.77   23.56
   5  -1   0 1788.11   23.54
   5   1   1    3.96    0.42
   5   1   1    4.22    0.83
   5  -1   1    4.09    0.82
   5   1   2 2323.46   29.40
   5  -1   2 2286.33   29.47
  -5   1  -3    6.13    1.46
   5   1   3    7.85    1.08
   5  -1   3   10.07    1.26
  -5   1  -4   23.08    3.11
   5   1   4   26.36    1.86
   5  -1   4   25.44    1.87
  -5   1  -5 1054.83   24.50
   5   1   5 1009.40   16.18
   5  -1   5  991.79   16.27
   5  -1   5 1047.67   14.59
  -5   1  -6 1128.14   24.63
   5   1   6  947.10   16.28
   5  -1   6 1004.50   16.72
   5  -1   6 1069.44   14.84
  -5   1  -7   46.69    4.87
   5  -1   7   48.44    2.10
   5   1   7   37.65    2.54
   5  -1   7   37.83    2.59
   5   1   8  263.68    7.22
   5  -1   8  262.95    7.34
   5   1   9  748.45   14.09
   5  -1   9  749.28   14.31
   5   1   9  720.48   11.97
   5  -1   9  707.92   12.95
   5   1   9  756.31   13.93
   5  -1   9  760.30   15.32
   5   1   9  769.16   15.23
   5  -1  10  154.88    5.04
   5   1  10  154.20    5.39
   5  -1  10  171.37    6.53
   5   1  10  154.88    6.18
   5   1  11  390.39    9.07
   5  -1  11  397.99   10.52
   5   1  11  405.14   10.46
   5   1  12   19.52    1.90
   5  -1  12   20.81    2.42
   5   1  12   20.77    2.39
   5  -1  13    2.52    1.31
   5   1  13    1.41    1.11
   5   1  13    2.41    0.95
   5   1  14   57.65    2.71
   5  -1  14   60.64    3.43
   5   1  14   61.51    3.42
  -5   1 -15  159.27    4.10
  -5  -1 -15  160.96    4.12
  -5   1 -16  564.47    8.77
  -5  -1 -16  569.56    8.78
  -5  -2  21  125.59    3.72
  -5   2  21  131.56    3.82
   5   2 -21  135.10    3.47
  -5   2  20   66.33    2.60
   5   2 -20   86.56    3.02
   5  -2 -20   90.12    3.14
   5  -2 -20   89.98    3.08
   5   2 -20   80.28    3.07
  -5   2  20   74.53    3.56
  -5  -2  20   73.05    3.49
   5  -2 -19  421.95    8.48
   5   2 -19  443.30    8.41
   5  -2 -19  426.70    8.64
   5   2 -19  416.50    8.73
   5  -2 -18   66.70    3.22
   5   2 -18   71.24    3.23
   5  -2 -17  349.15    7.07
   5  -2 -17  364.37    8.58
   5   2 -17  379.17    8.49
   5  -2 -16   73.00    3.01
   5   2 -16   67.81    3.39
   5   2 -15   60.12    2.80
   5   2 -15   60.26    3.19
   5  -2 -15   56.86    3.20
   5  -2 -15   65.89    2.97
   5   2 -14  305.27    6.76
   5   2 -14  315.05    7.73
   5  -2 -14  295.52    7.69
   5   2 -13  436.02    9.14
   5  -2 -13  423.51    9.27
   5   2 -13  419.80    8.48
   5  -2 -12   69.01    2.83
   5  -2 -12   68.85    3.33
   5   2 -12   76.46    3.38
   5   2 -12   64.62    3.08
   5   2 -12   75.08    3.16
   5   2 -12   69.48    3.14
   5  -2 -12   64.20    3.15
   5  -2 -11  622.66   11.29
   5   2 -11  631.69   11.11
   5   2 -11  577.27   10.66
   5  -2 -11  591.95   10.88
   5  -2 -10    3.17    0.88
   5   2 -10    2.30    0.75
   5   2 -10    1.34    0.72
   5  -2 -10    2.44    0.81
   5  -2  -9    4.31    0.88
   5   2  -9    2.79    0.77
   5  -2  -9    2.61    0.76
   5   2  -9    3.14    0.76
   5  -2  -8   51.22    2.27
   5   2  -8   45.99    2.11
   5   2  -7  374.65    6.75
   5  -2  -7  370.61    6.83
   5   2  -6  349.77    6.28
   5  -2  -6  373.62    6.51
   5   2  -5 2905.17   36.37
   5  -2  -5 2991.26   36.54
   5   2  -4  925.62   12.55
   5  -2  -4  907.90   12.58
   5   2  -4  908.74   13.10
   5  -2  -4  936.52   13.15
   5  -2  -4  902.73   12.35
   5   2  -3   74.07    2.13
   5  -2  -3   80.54    2.22
   5   2  -3   73.30    2.43
   5  -2  -3   73.76    2.46
   5  -2  -3   72.97    2.19
   5  -2  -2  641.70    9.28
   5   2  -2  665.97    9.26
   5  -2  -2  647.83    9.43
   5   2  -2  662.20   10.00
   5  -2  -2  653.15   10.03
   5  -2  -1  951.70   13.07
   5   2  -1  909.63   13.40
   5  -2   0  133.83    3.41
   5   2   0  131.79    3.56
   5  -2   0  129.73    3.61
   5   2   1 2778.82   35.54
   5  -2   1 2761.72   35.73
   5  -2   2  280.38    5.73
   5  -2   2  294.52    6.28
   5   2   3 1320.16   18.77
   5  -2   3 1292.09   18.92
   5  -2   3 1313.01   17.93
   5   2   4  182.55    5.05
   5  -2   4  187.32    4.25
   5   2   5 1277.40   19.20
   5  -2   5 1241.87   19.42
   5  -2   5 1343.81   17.64
  -5   2  -5 1181.92   25.48
   5   2   6  292.73    7.20
   5  -2   6  300.67    7.49
   5  -2   6  298.18    5.93
  -5   2  -6  309.17   13.10
   5   2   7  376.26    8.55
   5  -2   7  357.94    8.65
   5  -2   7  378.57    7.03
   5  -2   8  170.90    6.23
   5   2   8  167.34    5.97
   5   2   8  170.85    5.65
  -5   2  -8  181.01   10.07
   5   2   8  155.31    5.33
   5  -2   8  162.29    5.61
   5  -2   8  156.24    4.00
   5   2   8  155.25    4.56
   5   2   9  887.29   16.13
   5  -2   9  941.07   16.73
   5  -2   9  994.23   17.98
   5   2   9  957.34   17.37
   5   2   9  909.83   14.47
   5   2   9  969.75   16.67
   5  -2  10   63.08    3.91
   5   2  10   60.15    3.73
   5   2  10   54.08    2.53
   5   2  10   56.12    3.34
   5  -2  11  245.84    7.79
   5   2  11  241.17    7.53
   5   2  11  214.22    5.26
   5   2  11  222.58    6.64
   5   2  12   98.17    4.15
   5  -2  12  109.39    5.01
   5   2  12  101.45    4.73
   5   2  13  153.71    4.94
   5  -2  13  166.54    5.91
   5   2  13  165.12    5.73
  -5   2 -14  126.99    3.75
  -5  -2 -14  130.25    3.83
  -5   2 -15  173.87    4.20
  -5  -2 -15  173.77    4.20
  -5   2 -16    7.78    0.85
  -5  -2 -16    6.82    0.80
   5   2  16    6.22    0.81
   5   2  17    9.63    0.67
   5   3 -21   23.07    1.32
  -5   3  20  151.53    4.05
  -5  -3  20  146.25    4.41
   5  -3 -19  139.13    4.15
   5  -3 -19  148.17    4.27
   5   3 -19  145.18    4.10
  -5  -3  19  124.63    4.86
  -5   3  19  116.00    4.32
   5   3 -19  132.67    4.40
   5   3 -18   22.89    2.07
   5  -3 -18   28.07    2.07
   5   3 -18   24.09    1.81
   5  -3 -18   23.95    1.88
   5  -3 -17   49.49    2.25
   5   3 -17   54.86    3.24
   5  -3 -17   53.31    3.02
   5   3 -17   55.83    2.83
   5  -3 -17   51.85    2.84
   5  -3 -16  103.27    3.54
   5   3 -16  110.52    4.72
   5   3 -16  102.10    3.99
   5  -3 -15  761.84   12.30
   5   3 -15  757.46   13.23
   5   3 -14  160.51    4.78
   5  -3 -14  164.10    4.78
   5   3 -14  170.93    5.23
   5  -3 -13    0.79    0.65
   5  -3 -13    0.80    0.80
   5   3 -13    1.03    0.70
   5  -3 -12  623.27   10.47
   5   3 -12  545.40   13.47
   5   3 -12  565.63   10.67
   5   3 -12  621.34   11.13
   5  -3 -12  611.55   11.39
   5  -3 -12  609.92   11.49
   5   3 -12  622.41   11.23
   5  -3 -11   67.13    3.06
   5   3 -11   74.17    3.45
   5  -3 -11   72.15    3.18
   5   3 -11   68.35    2.98
   5   3 -11   71.51    3.01
   5  -3 -10 1200.88   17.97
   5   3 -10 1229.97   17.68
   5   3 -10 1264.58   17.88
   5  -3  -9  937.71   13.99
   5   3  -9  926.96   13.67
   5   3  -9  909.20   13.65
   5  -3  -9  940.99   14.72
   5  -3  -8   39.11    1.98
   5   3  -8   39.07    1.93
   5  -3  -8   39.55    2.05
   5   3  -8   39.16    1.98
   5  -3  -8   38.53    2.21
   5  -3  -7  272.74    6.05
   5  -3  -7  265.43    5.49
   5   3  -7  271.42    5.41
   5  -3  -6 1375.71   18.10
   5   3  -6 1388.33   18.11
   5  -3  -6 1345.71   18.19
   5  -3  -5  192.35    4.15
   5  -3  -5  192.82    4.13
   5   3  -5  196.21    4.08
   5  -3  -4  194.16    4.17
   5   3  -4  197.67    3.97
   5  -3  -4  200.34    4.06
   5   3  -3  827.68   12.10
   5  -3  -3  835.75   12.17
   5  -3  -3  810.82   11.90
   5  -3  -3  824.76   11.52
   5   3  -3  857.15   11.52
   5  -3  -2 1673.67   21.48
   5   3  -2 1607.43   21.23
   5  -3  -2 1622.20   21.16
   5  -3  -1 1850.89   23.72
   5  -3  -1 1914.41   23.77
   5   3   0  138.69    3.64
   5  -3   0  129.32    3.61
   5  -3   0  139.25    3.64
   5   3   1 1212.15   17.19
   5  -3   1 1249.84   17.51
   5  -3   1 1246.62   17.40
   5  -3   2  188.33    4.82
   5  -3   2  200.99    4.84
   5   3   3    7.57    1.11
   5  -3   3    9.39    1.19
   5  -3   3    8.42    1.10
   5   3   4 3161.63   40.92
   5  -3   4 3098.11   41.37
  -5   3  -4 3025.40   45.09
   5  -3   4 3173.64   39.39
   5   3   5  519.19   10.32
   5  -3   5  591.46   11.01
  -5   3  -5  494.09   14.07
   5  -3   5  550.82   10.15
   5  -3   5  569.93    9.07
   5   3   6   87.18    3.65
   5  -3   6   91.91    3.90
  -5   3  -6   81.33    6.34
   5  -3   6   94.01    2.98
   5   3   7   84.33    3.67
   5  -3   7   84.68    3.85
   5   3   7   91.80    4.06
   5  -3   7   86.30    2.89
  -5   3  -7   85.89    7.53
   5  -3   8  132.56    3.68
   5   3   8  133.80    4.79
   5  -3   8  133.12    5.04
   5   3   8  123.32    3.76
   5  -3   8  141.17    5.52
   5   3   8  130.66    5.11
  -5   3  -8  146.92   10.21
   5   3   8  130.98    4.18
   5  -3   9  437.25   10.55
   5   3   9  428.49   10.07
   5  -3   9  401.03    7.27
   5   3   9  407.09    9.36
   5   3   9  433.50    9.87
   5   3   9  405.06    8.23
   5   3  10  460.06    8.86
   5   3  10  483.73   10.68
   5  -3  10  495.96   11.47
   5   3  10  482.27   10.91
   5   3  11   91.39    3.26
   5   3  11  105.66    4.43
   5  -3  11  109.31    4.89
   5   3  11  100.17    4.54
   5   3  12   80.92    3.69
   5  -3  12   81.22    4.07
   5   3  12   75.88    3.82
   5   3  13    2.61    0.98
   5   3  14   23.64    1.78
  -5   3 -14   28.32    1.66
  -5  -3 -14   26.70    1.62
   5   3  15  482.36    8.62
  -5   3 -15  497.10    8.08
   5   3  16   71.66    2.30
   5   4 -20  162.53    4.17
  -5   4  20  157.11    3.95
   5   4 -19  145.07    4.47
  -5   4  19  136.86    4.49
   5   4 -18   11.69    1.57
   5  -4 -18   12.41    1.30
   5  -4 -18    8.24    0.82
   5   4 -17  203.41    6.25
   5  -4 -17  218.02    5.82
   5   4 -16  689.28   13.52
   5   4 -16  692.61   11.92
   5  -4 -16  674.07   12.58
   5  -4 -15   91.23    3.35
   5  -4 -15   86.13    3.99
   5  -4 -15   77.52    3.55
   5   4 -15  105.40    3.87
   5   4 -15   99.76    4.53
   5  -4 -14  100.67    4.41
   5  -4 -14   96.51    3.96
   5   4 -14  131.61    4.33
   5   4 -14  132.42    5.27
   5  -4 -13    6.21    1.30
   5   4 -13   10.39    1.65
   5  -4 -13    9.20    1.14
   5   4 -13   11.05    2.07
   5   4 -13    9.53    1.23
   5  -4 -13    6.49    1.15
   5   4 -12  284.17    7.82
   5  -4 -12  276.45    6.16
   5   4 -12  272.55    6.61
   5   4 -12  269.61    8.87
   5   4 -12  298.20    6.74
   5   4 -11    1.43    0.82
   5   4 -11    1.44    1.16
   5   4 -11    1.68    1.06
   5  -4 -11    1.35    0.65
   5  -4 -11    2.62    1.03
   5  -4 -10  789.24   13.62
   5   4 -10  811.72   12.50
   5   4 -10  816.08   12.70
   5  -4  -9  286.65    7.05
   5   4  -9  297.76    6.19
   5   4  -9  290.72   10.55
   5   4  -8   45.17    4.00
   5   4  -8   43.61    1.96
   5  -4  -8   38.82    2.29
   5   4  -7 1022.71   15.70
   5   4  -7 1024.36   14.29
   5  -4  -7 1033.52   15.49
   5  -4  -6 1961.27   25.77
   5   4  -6 2038.23   26.86
   5   4  -6 1988.43   25.36
   5  -4  -6 2021.53   26.61
   5  -4  -5  687.64   10.65
   5  -4  -5  698.41   10.11
   5  -4  -5  707.93   11.14
   5  -4  -4   17.24    1.27
   5  -4  -4   18.15    1.09
   5   4  -4   20.48    1.11
   5  -4  -3  474.49    8.23
   5  -4  -2  614.07   10.08
   5  -4  -2  625.33    9.84
   5  -4  -1  166.65    4.25
   5  -4  -1  165.75    3.97
   5  -4   0 2964.33   36.98
   5  -4   0 2919.60   36.26
   5   4   0 2911.94   36.15
   5  -4   1   12.82    1.14
   5   4   1   11.37    1.05
   5  -4   2  166.37    4.70
   5  -4   2  162.73    4.38
   5  -4   3  102.52    3.72
   5  -4   3   94.53    3.40
   5   4   3   93.36    3.23
  -5   4  -4  123.69    5.96
   5   4   4  133.62    4.10
   5  -4   4  123.76    3.48
   5  -4   5  107.15    3.22
   5   4   5  107.84    3.90
   5  -4   5  110.21    4.17
   5   4   6  281.31    7.79
   5  -4   6  309.03    7.65
   5  -4   6  297.00    6.00
   5   4   6  294.17    7.12
   5   4   7  146.22    5.30
   5   4   7  152.18    4.38
   5   4   7  154.89    5.38
   5   4   7  147.64    4.93
   5  -4   7  134.53    4.91
   5  -4   7  143.94    3.90
   5   4   8 1372.16   19.62
   5  -4   8 1358.59   19.00
   5   4   9  400.69    7.78
   5   4   9  426.08    8.49
   5   4  10  192.25    6.08
   5   4  10  172.64    4.82
   5   4  11   27.04    1.76
   5   4  12   24.24    1.55
   5   4  13   59.19    2.86
   5   4  13   52.62    2.06
   5   4  14  424.07    8.09
   5   4  15    2.45    0.71
   5   4  16    3.22    0.59
  -5   5  19    2.13    0.78
  -5   5  18    1.23    1.00
   5  -5 -17   47.64    1.87
   5   5 -16   23.42    2.03
   5  -5 -16   24.79    1.56
   5  -5 -15    0.69    0.76
   5   5 -15    0.94    0.95
   5  -5 -15    0.62    0.70
   5  -5 -14  192.55    5.81
   5   5 -14  223.08    6.71
   5   5 -13  416.99    9.73
   5   5 -13  409.99   10.16
   5  -5 -13  394.10    7.55
   5   5 -12  222.87    6.83
   5   5 -12  231.87    7.23
   5   5 -12  227.35    8.02
   5  -5 -12  228.56    5.36
   5   5 -11  259.36    7.36
   5   5 -11  268.04    7.85
   5   5 -11  247.55    8.44
   5  -5 -11  248.48    6.73
   5  -5 -11  270.44    5.92
   5  -5 -10  903.77   15.13
   5   5 -10  902.85   16.46
   5  -5 -10  927.50   13.72
   5   5 -10  883.42   14.68
   5   5 -10  917.50   15.93
   5  -5  -9   20.44    1.81
   5   5  -9   19.15    2.03
   5  -5  -9   18.52    1.41
   5   5  -9   24.57    3.41
   5   5  -9   20.17    1.96
   5   5  -9   20.60    2.14
   5   5  -9   20.56    1.99
   5   5  -8    0.97    0.90
   5  -5  -8    1.29    0.79
   5   5  -7  455.73    9.40
   5   5  -7  433.81   12.15
   5  -5  -6 1235.64   17.66
   5   5  -6 1204.84   18.23
   5  -5  -6 1209.30   17.17
   5   5  -5   26.27    1.93
   5  -5  -5   28.44    1.76
   5   5  -5   26.98    2.63
   5   5  -4  991.55   15.25
   5   5  -4  938.40   17.51
   5   5  -3 1490.41   21.25
   5   5  -2  190.40    4.73
   5   5  -2  193.51    5.23
   5   5  -1   55.68    2.47
   5   5   0  316.59    6.78
   5   5   1  373.25    7.77
   5   5   2  143.31    4.60
   5   5   3 1282.93   19.57
   5   5   4 2060.18   31.17
   5  -5   4 2179.66   27.94
   5   5   5   42.18    2.96
   5  -5   5   44.61    2.12
   5   5   5   50.02    2.79
   5  -5   6  274.40    5.77
   5   5   6  294.78    7.42
   5   5   7   71.49    3.71
   5   5   7   75.21    3.65
   5  -5   7   74.71    2.68
   5   5   8    3.23    0.83
   5   5   8    6.11    1.31
   5   5   9  123.69    4.71
   5   5   9  109.32    3.51
   5   5  10  630.75   10.91
   5   5  10  607.38   10.12
   5   5  11  154.44    4.27
   5   5  11  170.42    5.27
   5   5  12   42.14    1.97
   5   5  12   46.38    2.55
   5   5  13   63.90    2.20
   5   5  13   75.58    3.01
   5   5  14   99.65    3.39
   5   6 -19    4.39    0.78
  -5   6  18    4.07    1.00
   5   6 -18    4.19    0.99
  -5   6  17  946.80   15.87
   5   6 -17  937.01   15.65
   5   6 -16   33.72    2.31
   5   6 -16   31.07    2.52
   5  -6 -15    9.98    1.06
   5   6 -15   11.92    1.87
   5   6 -15   10.85    1.59
   5   6 -14  168.97    5.80
   5   6 -13  301.64    8.27
   5   6 -13  308.59    8.90
   5   6 -12   22.24    2.30
   5   6 -12   26.18    2.68
   5   6 -11  257.70    7.17
   5   6 -11  232.70    7.26
   5   6 -10  170.36    6.12
   5   6 -10  186.15    8.94
   5   6 -10  187.73    6.08
   5   6  -9  506.90   10.96
   5   6  -9  497.28   14.93
   5   6  -9  482.07   10.94
   5  -6  -9  483.29    8.70
   5   6  -8   77.86    5.62
   5   6  -8   72.58    3.75
   5   6  -8   67.17    3.69
   5   6  -8   76.62    5.26
   5   6  -7  787.89   15.65
   5   6  -7  800.58   15.17
   5   6  -7  840.35   14.68
   5   6  -7  827.39   14.95
   5   6  -7  799.27   17.98
   5   6  -6  543.17   12.13
   5   6  -6  541.65   11.84
   5   6  -6  579.00   11.20
   5   6  -6  559.58   11.47
   5   6  -6  519.24   13.57
   5   6  -5   22.07    2.37
   5   6  -5   24.88    2.42
   5   6  -5   28.61    2.20
   5   6  -5   22.51    2.16
   5   6  -5   21.60    2.58
   5   6  -4  418.69   11.02
   5   6  -4  443.23   10.88
   5  -6  -4  454.89    8.65
   5   6  -4  445.45    9.32
   5   6  -4  423.16   10.57
   5   6  -3 2100.49   28.58
   5  -6  -3 2081.41   27.59
   5   6  -2  416.78    9.06
   5  -6  -2  441.99    8.70
   5   6  -1  831.92   13.58
   5  -6  -1  817.21   13.71
   5   6  -1  831.71   14.35
   5  -6   0  729.66   12.60
   5   6   0  777.06   16.36
   5   6   0  760.49   12.75
   5  -6   1  891.02   14.83
   5   6   1  857.17   14.59
   5   6   1  911.38   18.35
   5  -6   2  479.62    9.88
   5   6   2  474.94    9.77
   5   6   2  485.10   12.77
   5  -6   3   95.12    4.02
   5   6   3   96.47    4.00
   5   6   3  100.48    4.58
   5   6   3   92.05    5.52
   5  -6   4   98.12    4.15
   5   6   4   97.33    5.85
   5   6   4   94.19    4.45
   5   6   4   94.47    4.13
   5   6   5   44.51    2.90
   5  -6   5   53.02    2.31
   5   6   5   46.39    3.14
   5   6   5   48.41    2.68
   5  -6   6   61.45    2.46
   5   6   6   59.94    3.43
   5   6   6   61.55    3.05
   5   6   6   54.33    3.37
   5   6   7 1612.72   24.85
   5   6   7 1588.84   25.10
   5   6   8   25.01    1.78
   5   6   8   25.57    2.10
   5   6   9  121.16    3.68
   5   6   9  130.64    4.55
   5   6  10  204.80    4.76
   5   6  10  212.94    5.27
   5   6  11   43.25    2.69
   5   6  11   39.61    2.30
   5   6  12  216.08    5.26
   5   6  12  196.51    4.44
   5   6  13  336.34    5.90
   5   6  13  374.90    6.95
   5   6  14  201.23    4.18
   5   7 -18  146.62    3.81
  -5   7  17  117.07    3.59
   5   7 -17  117.47    3.98
  -5   7  16  150.42    4.87
   5   7 -16  154.12    5.17
   5   7 -16  156.70    4.82
   5   7 -15    9.70    1.64
   5   7 -15   10.35    1.52
   5   7 -14   32.43    2.82
   5   7 -14   31.80    2.57
   5  -7 -14   29.61    1.64
   5   7 -13  445.83   10.35
   5   7 -13  438.21   10.96
   5   7 -12   25.42    2.46
   5   7 -12   29.44    2.86
   5   7 -11  109.54    4.58
   5   7 -11   98.73    4.75
   5   7 -11  101.12    5.19
   5   7 -10    2.22    1.14
   5   7 -10    0.39    1.31
   5   7 -10    1.35    1.69
   5   7 -10    2.25    1.26
   5   7  -9   97.78    5.14
   5   7  -9  102.23    4.61
   5   7  -9   92.78    6.24
   5   7  -9   97.55    4.84
   5   7  -8  974.94   18.13
   5   7  -8  971.75   17.31
   5   7  -8  910.20   20.48
   5   7  -8  878.18   21.00
   5   7  -8  975.55   18.73
   5   7  -7  775.14   18.16
   5   7  -7  839.36   15.56
   5   7  -6  283.43    9.78
   5   7  -6  312.31    8.14
   5   7  -6  301.68    8.32
   5   7  -5  166.19    7.09
   5   7  -5  176.55    5.82
   5   7  -5  168.92    5.99
   5   7  -4  166.40    5.56
   5  -7  -4  169.46    4.87
   5   7  -4  162.20    5.86
   5   7  -3  611.69   11.90
   5  -7  -3  580.66   10.87
   5   7  -2  875.57   15.19
   5  -7  -2  864.24   14.12
   5   7  -2  834.64   15.53
   5   7  -1  138.20    5.07
   5  -7  -1  130.25    4.54
   5   7  -1  138.35    6.56
   5   7  -1  119.97    5.04
   5   7   0   17.27    1.95
   5  -7   0   21.57    1.90
   5   7   0   15.15    1.98
   5   7   0   17.03    2.58
   5   7   1  777.77   17.32
   5   7   1  733.36   13.45
   5   7   1  737.80   14.15
   5   7   2  476.50   10.18
   5   7   2  499.31   13.73
   5   7   2  461.65   10.96
   5   7   3  586.13   11.81
   5   7   3  554.81   12.39
   5   7   4    1.58    0.96
   5  -7   4    0.93    0.62
   5   7   4    0.11    1.63
   5   7   4    0.51    1.06
   5   7   5  117.37    4.79
   5  -7   5  131.99    3.72
   5   7   5  116.67    5.05
   5   7   6  313.25    8.25
   5   7   6  324.55    8.44
   5   7   7   19.31    1.67
   5   7   7   15.77    1.81
   5   7   8  805.60   13.20
   5   7   8  789.86   12.61
   5   7   9   73.05    2.66
   5   7  10   13.39    1.09
   5   7  10   14.07    1.27
   5   7  11  576.73    8.79
  -5   7 -11  608.77   12.04
   5   7  11  600.71    9.51
   5   7  12  207.59    4.29
   5   7  12  274.98    5.75
   5   7  13   70.28    1.84
   5   8 -16    5.19    1.04
   5   8 -15    3.20    1.15
   5   8 -15    2.29    1.06
   5   8 -14  306.95    8.22
   5   8 -14  339.85    8.41
   5   8 -13    5.87    1.67
   5   8 -13    4.51    1.42
   5   8 -12 1011.17   19.02
   5   8 -12 1062.21   18.88
   5   8 -11    7.86    1.91
   5   8 -11    6.97    1.40
   5   8 -11    7.91    1.83
   5   8 -10   36.90    2.77
   5   8 -10   36.82    3.34
   5   8 -10   35.98    3.72
   5   8  -9  140.22    5.45
   5   8  -9  137.24    7.12
   5   8  -9  146.49    6.51
   5   8  -8   98.99    5.92
   5   8  -8  102.68    5.56
   5   8  -8  103.46    4.69
   5   8  -7  459.62   13.36
   5   8  -7  555.94   13.53
   5   8  -7  531.30   13.66
   5   8  -7  480.82   11.33
   5   8  -6  385.95   10.94
   5   8  -6  378.08   11.49
   5   8  -6  347.05    9.30
   5   8  -5   98.76    4.70
   5   8  -5  100.93    4.55
   5   8  -5  101.32    5.89
   5   8  -4 1027.74   17.71
   5   8  -4 1077.94   21.27
   5   8  -3  270.65    8.01
   5   8  -3  275.56    9.63
   5   8  -3  278.97    7.73
   5   8  -2  292.75    8.37
   5   8  -2  307.89    8.20
   5   8  -1  433.33   10.50
   5   8  -1  456.85   10.37
   5   8  -1  424.73   10.99
   5   8   0    0.60    1.71
   5   8   0    2.65    1.21
   5   8   1  271.27    9.88
   5   8   1  250.45    7.48
   5   8   2 1107.02   19.56
   5   8   2 1091.63   19.08
   5   8   3   52.27    3.10
   5   8   3   54.00    3.47
   5   8   3   59.82    4.83
   5   8   4   99.41    4.31
   5   8   4  103.87    4.69
   5   8   5  180.85    5.90
   5   8   5  183.93    6.11
   5   8   6   38.36    2.66
   5   8   6   36.10    2.54
   5   8   7  523.20    9.29
   5   8   8  203.71    4.75
   5   8   9   36.18    1.72
   5   8   9   37.93    1.91
   5   8  10  109.66    2.77
   5   8  10  114.06    3.11
   5   8  11   34.24    1.83
   5   8  11   25.04    1.27
   5   8  12  545.81    7.63
   5   9 -14  114.43    4.17
   5   9 -13    2.37    1.18
   5   9 -12    6.94    1.72
   5   9 -11  110.87    5.38
   5   9 -10   14.98    1.80
   5   9 -10   13.94    2.39
   5   9  -9  160.09    5.63
   5   9  -9  180.22    7.40
   5   9  -8  968.36   17.40
   5   9  -8 1046.40   20.59
   5   9  -7  148.78    5.68
   5   9  -7  151.54    6.99
   5   9  -7  133.31    6.47
   5   9  -6  173.74    6.22
   5   9  -6  182.70    7.70
   5   9  -5  589.71   14.34
   5   9  -4    0.33    1.10
   5   9  -4    1.00    1.09
   5   9  -4    0.19    1.19
   5   9  -3   26.09    2.81
   5   9  -3   29.83    2.55
   5   9  -3   35.77    3.64
   5   9  -3   29.85    2.67
   5   9  -2  786.14   14.73
   5   9  -2  757.04   14.92
   5   9  -1  229.08    7.54
   5   9  -1  237.49    9.05
   5   9   0   48.43    4.23
   5   9   1  159.68    7.46
   5   9   1  153.98    5.85
   5   9   2  265.84    9.69
   5   9   2  256.95    7.59
   5   9   3    1.03    0.99
   5   9   4   74.53    3.67
   5   9   5  168.18    5.56
   5   9   5  182.25    5.50
   5   9   6  298.63    6.20
   5   9   6  285.25    7.30
   5   9   6  304.19    6.80
   5   9   7   19.95    1.81
   5   9   7   17.56    1.32
   5   9   8  440.15    8.48
   5   9   8  390.83    6.81
   5   9   9  210.03    4.97
   5   9   9  173.86    3.62
   5   9  10   55.35    1.52
   5   9  10   59.50    1.80
   5  10 -10   87.57    3.34
   5  10  -9   32.61    2.26
   5  10  -8    1.08    0.98
   5  10  -7   15.21    2.24
   5  10  -7   27.70    2.32
   5  10  -6    1.35    1.51
   5  10  -5  404.87   11.84
   5  10  -5  529.82   12.41
   5  10  -4   96.51    5.28
   5  10  -3    2.13    1.59
   5  10  -2  121.63    6.11
   5  10  -1   14.10    1.88
   5  10  -1   10.46    2.27
   5  10   0  163.47    4.32
   5  10   0  170.38    5.75
   5  10   1  106.02    4.38
   5  10   1   75.68    4.90
   5  10   2  411.15    7.57
   5  10   2  397.70    8.90
   5  10   3  315.84    6.22
   5  10   3  292.12    7.10
   5  10   4  129.01    4.13
   5  10   4  138.43    3.71
   5  10   5  187.45    5.16
   5  10   6    2.61    0.64
   5  10   6    3.21    0.61
   5  10   6    2.85    0.82
   5  10   7   29.22    1.31
   5  10   7   28.77    1.32
   5  10   8   45.39    1.49
   5  10   8   45.30    1.44
   5  11  -9   74.42    2.59
   5  11  -8   24.82    1.69
   5  11  -8    0.25    0.82
   5  11  -7    9.73    1.67
   5  11  -6    5.54    1.56
   5  11  -5   63.70    2.97
   5  11  -5    3.14    1.47
   5  11  -4   44.72    2.56
   5  11  -4    3.39    1.39
   5  11  -3   34.86    2.32
   5  11  -3    3.07    1.34
   5  11  -2    9.40    1.37
   5  11  -2    0.82    1.20
   5  11  -1  662.87   11.78
   5  11   0   89.40    3.44
   5  11   0  107.32    3.77
   5  11   1   42.80    2.31
   5  11   1   49.14    2.40
   5  11   2   22.47    1.53
   5  11   3  124.18    2.90
   5  11   4   90.76    2.31
   5  11   5  135.46    2.77
  -6   0  21   -0.04    0.71
   6   0 -20    0.73    0.71
   6   0 -19    1.18    0.88
   6   0 -18    4.60    1.20
   6   0 -17    0.66    0.95
   6   0 -16  406.15    9.65
   6   0 -16  471.48    9.00
   6   0 -15    0.29    0.82
   6   0 -15   -0.43    0.97
   6   0 -14   91.01    4.04
   6   0 -14   88.47    3.51
   6   0 -13   -0.20    1.00
   6   0 -12   21.79    1.96
   6   0 -12   22.86    1.99
   6   0 -12   26.39    1.82
   6   0 -12   29.04    2.08
   6   0 -12   25.50    2.08
   6   0 -11    1.17    0.78
   6   0 -11    0.25    0.77
   6   0 -10   55.92    2.71
   6   0 -10   50.47    2.60
   6   0  -9    0.21    0.63
   6   0  -9    0.21    0.70
   6   0  -8 2249.77   29.95
   6   0  -8 2397.42   30.38
   6   0  -7    1.30    0.65
   6   0  -7    1.35    0.61
   6   0  -6 1567.15   20.82
   6   0  -5    1.35    0.54
   6   0  -5    2.41    0.68
   6   0  -4  966.21   13.56
   6   0  -4  980.55   14.42
   6   0  -3    0.30    0.24
   6   0  -3    0.86    0.57
   6   0  -3    0.83    0.44
   6   0  -2  383.03    7.23
   6   0  -2  388.48    6.40
   6   0  -2  366.31    5.60
   6   0  -1    0.17    0.27
   6   0  -1    1.64    0.65
   6   0   0  126.97    2.85
   6   0   0  129.70    3.99
   6   0   1   -0.11    0.61
   6   0   1    0.40    0.33
   6   0   2 5071.39   60.94
   6   0   2 5139.92   63.82
   6   0   3    1.56    0.67
   6   0   3    1.36    0.80
   6   0   4   37.41    2.51
   6   0   5    0.85    0.61
   6   0   5   -0.05    0.73
   6   0   6  679.18   13.17
   6   0   7    0.33    0.70
   6   0   7    0.54    0.89
   6   0   7    0.13    1.04
   6   0   7    0.23    0.88
   6   0   8 2375.86   34.37
   6   0   8 2366.60   32.42
   6   0   9    0.07    1.09
   6   0   9    0.50    0.86
   6   0  10   29.79    2.29
   6   0  10   28.28    2.74
   6   0  11   -0.07    1.19
   6   0  11    0.05    0.80
   6   0  12    5.52    1.10
   6   0  13    0.37    0.66
   6   0  14  228.87    5.01
  -6   0 -15    0.83    0.54
  -6  -1  21  183.78    4.81
  -6   1  21  179.63    4.84
   6   1 -20  105.37    3.38
   6  -1 -20  110.41    3.53
  -6  -1  20   89.91    4.13
  -6   1  20   85.55    4.05
   6  -1 -19   56.43    2.86
   6  -1 -19   59.80    2.96
   6   1 -19   59.05    2.89
   6   1 -18  574.52   10.94
   6  -1 -18  554.07   10.99
   6   1 -18  549.55   10.87
   6   1 -17   56.61    2.33
   6   1 -17   68.83    3.44
   6  -1 -17   61.53    3.32
   6  -1 -17   66.98    2.83
   6   1 -16  237.65    5.52
   6  -1 -16  242.01    7.01
   6   1 -16  256.83    7.09
   6  -1 -15    4.04    1.06
   6   1 -15    3.02    1.14
   6  -1 -15    2.96    1.15
   6  -1 -14   21.08    1.85
   6   1 -14   20.68    1.93
   6  -1 -14   18.86    2.02
   6   1 -14   18.81    1.92
   6  -1 -13  237.21    6.68
   6   1 -13  239.44    6.60
   6   1 -13  235.21    6.19
   6  -1 -13  237.20    5.92
   6  -1 -13  235.82    6.23
   6   1 -13  238.96    6.29
   6  -1 -12 2521.47   33.63
   6   1 -12 2625.24   34.31
   6   1 -12 2590.38   34.31
   6  -1 -12 2524.05   33.65
   6  -1 -12 2571.11   35.03
   6   1 -12 2404.70   34.50
   6  -1 -12 2686.86   33.34
   6   1 -12 2629.07   33.25
   6   1 -12 2530.84   34.53
   6  -1 -12 2647.91   34.92
   6   1 -11  499.52    9.79
   6  -1 -11  506.08    9.91
   6  -1 -11  505.20    9.92
   6   1 -11  489.51    9.75
   6  -1 -10  841.00   13.65
   6   1 -10  805.57   13.41
   6  -1 -10  836.78   13.65
   6   1 -10  812.26   13.45
   6  -1  -9   17.92    1.56
   6   1  -9   16.32    1.46
   6  -1  -9   19.47    1.58
   6   1  -9   15.99    1.44
   6  -1  -8  616.84   10.76
   6  -1  -8  618.69   10.40
   6   1  -8  589.94   10.20
   6  -1  -8  610.86   10.65
   6   1  -7  116.56    3.45
   6  -1  -7  113.61    3.61
   6  -1  -7  112.30    3.44
   6   1  -7  124.98    3.66
   6  -1  -6  361.09    6.76
   6   1  -6  367.97    6.76
   6  -1  -5  197.66    4.40
   6   1  -5  191.01    4.33
   6  -1  -4 1808.96   22.31
   6  -1  -4 1755.67   22.96
   6   1  -4 1805.58   22.98
   6   1  -4 1814.86   23.98
   6  -1  -4 1836.74   24.09
   6  -1  -3    2.20    0.47
   6   1  -3    2.80    0.75
   6  -1  -3    2.30    0.72
   6  -1  -3    2.04    0.55
   6  -1  -2 3512.41   44.05
   6   1  -2 3621.61   44.08
   6   1  -2 3847.92   45.58
   6  -1  -2 3925.92   45.68
   6  -1  -2 3717.79   43.78
   6   1  -1  873.34   13.37
   6  -1  -1  890.19   13.46
   6  -1  -1  858.50   12.04
   6  -1   0  330.02    5.90
   6   1   0  331.15    7.04
   6  -1   0  344.49    7.16
   6  -1   1  224.44    4.72
   6  -1   1  223.37    5.64
   6   1   1  221.79    5.55
   6  -1   2  609.61   11.17
   6  -1   2  605.97    9.79
   6  -1   3    2.67    0.63
   6  -1   3    1.51    0.63
   6   1   3    0.67    0.59
   6   1   3    2.72    0.89
   6  -1   3    1.97    0.88
   6   1   4 1483.34   22.45
   6  -1   4 1510.64   22.70
   6  -1   4 1528.61   20.49
   6   1   5    7.60    1.31
   6  -1   5    6.37    1.27
   6  -1   6   16.40    1.34
   6   1   6   13.20    1.71
   6  -1   6   19.30    2.03
   6  -1   7  800.51   15.32
   6   1   7  810.04   15.20
   6  -1   7  753.67   13.50
   6   1   7  767.09   13.90
   6   1   7  774.25   12.80
   6  -1   7  753.98   11.85
   6   1   7  717.82   14.21
   6  -1   7  752.87   14.58
   6  -1   8  310.19    7.61
   6   1   8  317.94    7.97
   6   1   8  308.06    6.97
   6  -1   8  324.90    9.02
   6   1   8  325.82    8.89
   6   1   8  301.34    8.32
   6  -1   8  310.48    8.56
   6   1   9    2.25    0.80
   6  -1   9    1.18    1.16
   6   1   9    2.21    1.26
   6  -1   9    2.68    0.99
   6   1   9    2.02    1.03
   6  -1  10   47.11    2.75
   6   1  10   47.76    2.90
   6  -1  10   45.37    3.35
   6   1  10   48.75    3.40
   6  -1  11   54.06    2.78
   6   1  11   56.22    3.07
   6   1  12 1114.60   17.52
   6   1  13   97.99    3.56
   6   1  14  312.66    6.38
   6   1  15   44.89    1.82
  -6   1 -15   48.75    1.92
  -6  -1 -15   47.56    1.89
  -6  -2  21  136.87    3.66
  -6  -2  20   45.56    2.73
  -6   2  20   48.30    2.82
  -6   2  20   42.30    2.02
   6  -2 -19    0.98    0.71
   6   2 -19    0.83    0.77
   6   2 -19    1.34    0.76
   6  -2 -19    1.09    0.77
   6  -2 -18   92.29    3.05
   6  -2 -18  103.34    4.10
   6   2 -18  110.02    4.06
   6   2 -18  103.43    4.04
   6  -2 -18  103.80    4.14
   6  -2 -17  179.19    4.73
   6  -2 -17  171.68    5.56
   6   2 -17  181.86    5.57
   6   2 -17  191.53    5.89
   6  -2 -17  178.26    5.86
   6   2 -16    1.85    1.15
   6  -2 -16    1.65    0.89
   6  -2 -16    1.15    0.90
   6   2 -16    0.93    0.92
   6   2 -15  143.13    4.38
   6  -2 -15  136.65    4.48
   6   2 -15  142.86    5.02
   6  -2 -14    4.51    1.13
   6   2 -14    4.12    1.13
   6  -2 -14    4.08    1.17
   6  -2 -13    2.76    0.91
   6   2 -13    5.33    1.65
   6   2 -13    2.32    1.01
   6   2 -13    3.43    1.06
   6   2 -12  169.65    5.00
   6  -2 -12  156.22    4.61
   6   2 -12  161.80    5.18
   6   2 -12  171.57    5.22
   6  -2 -12  164.21    5.28
   6  -2 -11  845.29   13.59
   6  -2 -11  901.67   14.71
   6   2 -11  887.34   14.41
   6   2 -11  849.86   14.07
   6   2 -11  885.01   14.81
   6  -2 -11  866.72   14.62
   6   2 -11  867.97   14.36
   6  -2 -11  849.31   13.42
   6   2 -11  893.94   13.58
   6  -2 -10  517.26   10.48
   6   2 -10  562.60   10.15
   6  -2 -10  542.33   10.26
   6  -2 -10  535.69   10.15
   6   2 -10  535.81    9.95
   6  -2  -9  403.44    8.65
   6   2  -9  428.80    8.46
   6  -2  -9  424.75    8.30
   6   2  -9  403.90    8.02
   6  -2  -8  990.78   14.92
   6  -2  -8  957.11   15.22
   6  -2  -8  937.81   14.54
   6   2  -8  956.14   14.43
   6   2  -7   94.30    3.01
   6  -2  -7   91.94    3.05
   6  -2  -7   91.64    3.30
   6   2  -6  687.34   10.56
   6  -2  -6  674.90   10.63
   6  -2  -5 1516.76   19.45
   6   2  -5 1485.36   19.86
   6  -2  -5 1521.78   20.03
   6  -2  -4  615.39   10.40
   6  -2  -4  617.33    9.31
   6   2  -4  634.83    9.59
   6  -2  -4  624.15    9.58
   6   2  -3  338.20    6.68
   6  -2  -3  326.73    6.68
   6  -2  -3  338.09    6.01
   6  -2  -3  339.56    6.01
   6   2  -3  335.13    5.90
   6  -2  -2   36.34    1.65
   6   2  -2   37.18    1.97
   6  -2  -2   36.74    1.98
   6  -2  -1  176.19    4.08
   6   2  -1  171.09    4.49
   6  -2  -1  176.56    4.60
   6   2   0  640.00   10.85
   6  -2   0  646.80   11.04
   6  -2   0  641.09   10.05
   6   2   1  492.71    9.23
   6  -2   1  477.38    9.34
   6  -2   2  237.10    5.13
   6  -2   2  244.12    5.53
   6   2   2  228.05    5.87
   6  -2   2  251.08    6.21
   6  -2   3 1363.86   19.05
   6   2   3 1396.77   21.29
   6  -2   4   19.72    1.42
   6  -2   4   20.40    1.61
   6   2   4   24.82    1.99
   6  -2   4   20.81    1.91
   6  -2   5   27.66    1.91
   6   2   5   26.77    2.18
   6  -2   5   32.01    2.43
   6  -2   5   26.77    1.66
   6   2   6 1089.13   17.98
   6  -2   6  983.03   17.87
   6   2   6 1110.39   17.75
   6  -2   6 1034.74   15.51
   6   2   6 1142.87   16.75
   6   2   7  335.55    7.02
   6  -2   7  342.41    6.80
   6   2   7  345.55    8.39
   6   2   7  350.04    8.74
   6  -2   7  346.56    8.99
   6   2   7  355.10    7.63
   6   2   8 1009.64   15.85
   6   2   8 1042.74   17.38
   6   2   9  728.12   12.37
   6   2   9  759.84   13.89
   6   2  10    1.22    0.96
   6   2  10    0.83    0.66
   6   2  11   16.72    1.81
   6   2  11   13.50    1.31
   6   2  12   27.12    2.10
   6   2  13   96.29    3.56
  -6   2 -14   59.19    2.24
  -6  -2 -14   58.37    2.26
   6   2  14   56.15    2.43
  -6   2 -15  226.62    4.44
  -6  -2 -15  229.17    4.43
   6   2  15  220.00    4.57
   6   2  16  148.27    2.90
  -6  -3  20   72.20    2.82
  -6   3  20   73.58    2.65
   6   3 -20   77.27    2.75
   6  -3 -19   35.66    2.01
   6   3 -19   30.63    2.04
  -6  -3  19   28.91    2.39
   6   3 -18   13.87    1.62
   6  -3 -18   14.86    1.20
   6  -3 -18   15.60    1.59
   6   3 -17  247.66    6.87
   6  -3 -17  247.66    6.74
   6   3 -17  244.44    6.23
   6  -3 -17  234.91    6.37
   6  -3 -17  222.56    5.34
   6  -3 -16  137.47    5.17
   6   3 -16  164.68    5.24
   6  -3 -16  130.77    4.96
   6   3 -16  155.44    5.51
   6  -3 -16  147.52    4.42
   6   3 -15  444.99   10.01
   6   3 -15  450.73    9.37
   6  -3 -15  355.46    8.88
   6  -3 -15  348.74    9.18
   6   3 -15  398.08    7.96
   6  -3 -15  426.66    8.48
   6  -3 -14  445.35    9.93
   6   3 -14  475.29   10.56
   6   3 -14  450.72    8.94
   6  -3 -13  135.74    4.31
   6  -3 -13  135.66    4.93
   6   3 -13  151.30    4.96
   6   3 -13  135.71    5.17
   6   3 -13  156.22    5.04
   6  -3 -13  116.82    4.93
   6  -3 -12   14.12    1.44
   6   3 -12   17.87    1.72
   6  -3 -12   17.11    1.75
   6   3 -12   12.96    1.68
   6  -3 -12   12.78    1.74
   6  -3 -11  231.69    5.67
   6  -3 -11  269.06    6.82
   6   3 -11  261.09    6.51
   6   3 -11  228.42    6.56
   6  -3 -11  232.43    6.83
   6   3 -11  225.88    6.32
   6   3 -11  226.61    5.93
   6  -3 -11  243.08    6.32
   6   3 -11  246.38    5.69
   6  -3 -11  249.29    5.63
   6  -3 -10  249.62    6.29
   6   3 -10  249.20    6.07
   6  -3 -10  233.74    6.53
   6  -3 -10  232.70    5.96
   6   3 -10  232.78    5.74
   6  -3 -10  220.69    5.42
   6  -3  -9   71.42    3.28
   6  -3  -9   76.84    3.07
   6   3  -9   81.00    3.03
   6  -3  -8   95.27    3.64
   6  -3  -8   96.41    3.28
   6   3  -8   99.42    3.22
   6  -3  -7 1275.47   18.48
   6  -3  -7 1290.36   17.74
   6  -3  -6 1724.07   22.47
   6   3  -6 1693.99   22.25
   6  -3  -6 1660.28   22.18
   6  -3  -6 1694.15   22.51
   6  -3  -6 1730.03   23.33
   6   3  -6 1724.94   22.35
   6  -3  -5   26.08    1.48
   6  -3  -5   26.47    1.47
   6   3  -5   22.54    1.35
   6  -3  -5   26.12    1.69
   6  -3  -4  132.36    3.52
   6  -3  -4  139.47    3.51
   6   3  -4  132.12    3.35
   6  -3  -3   54.28    2.41
   6   3  -3   54.92    2.41
   6  -3  -3   55.56    2.23
   6  -3  -2  464.41    8.36
   6   3  -2  450.35    8.19
   6   3  -1 1531.58   21.42
   6  -3  -1 1583.15   21.70
   6  -3  -1 1595.15   21.24
   6   3   0 2816.59   36.21
   6  -3   0 2924.48   36.58
   6  -3   0 2846.38   36.11
   6  -3   1   41.41    2.14
   6   3   1   36.49    2.12
   6  -3   1   42.40    2.34
   6   3   2  288.22    6.74
   6  -3   2  300.23    7.05
   6  -3   2  280.13    5.88
   6  -3   3    2.79    0.87
   6   3   3    1.46    0.70
   6  -3   3    1.67    0.71
  -6   3  -3    1.11    0.98
   6  -3   3    1.98    0.66
   6  -3   4    4.50    0.82
   6   3   4    1.10    0.71
   6  -3   4    1.02    0.66
  -6   3  -4    3.05    1.37
   6  -3   4    3.93    1.04
   6  -3   5  767.86   12.18
   6  -3   5  803.12   13.88
   6   3   5  810.42   14.08
   6   3   5  803.80   14.26
   6  -3   5  780.58   14.62
   6   3   5  799.62   14.91
   6  -3   6  396.22    7.63
  -6   3  -6  383.03   15.89
   6  -3   6  408.56    9.16
   6   3   6  438.20    8.35
   6   3   6  436.01    8.73
   6   3   6  428.68    9.42
   6   3   6  396.36    9.27
   6  -3   6  407.04    9.68
   6  -3   7  390.35    9.02
   6   3   7  390.31    9.29
   6  -3   7  408.08    9.82
   6   3   7  419.53    8.55
   6   3   7  399.51    7.94
   6  -3   7  413.63    7.67
   6   3   8  267.92    6.43
   6  -3   8  257.96    5.57
   6   3   8  257.54    5.90
   6   3   9  247.56    6.92
   6   3   9  234.40    5.90
   6   3  10  848.12   14.74
   6   3  10  797.19   12.98
   6   3  11   76.92    3.54
   6   3  11   72.55    2.81
   6   3  12   78.22    3.39
   6   3  12   74.33    2.61
   6   3  13  366.71    7.74
  -6  -3 -13  411.10    7.17
   6   3  14  461.26    8.28
  -6   3 -14  472.73    7.69
   6   3  15   62.02    2.12
  -6   4  20  177.78    4.08
   6   4 -20  188.14    4.29
   6   4 -19   89.33    3.29
  -6   4  19   79.40    3.28
   6   4 -18  105.79    4.00
   6  -4 -18  115.96    3.67
   6  -4 -17    3.44    0.82
   6   4 -17    3.23    1.17
   6  -4 -17    3.01    0.93
   6  -4 -16  620.30   10.57
   6  -4 -16  609.41   11.77
   6  -4 -15   51.40    2.59
   6  -4 -15   46.38    2.91
   6   4 -15   51.56    3.29
   6   4 -14   22.86    2.33
   6  -4 -14   19.75    2.02
   6   4 -14   21.00    2.01
   6   4 -13    0.21    0.81
   6   4 -13   -0.06    1.01
   6  -4 -13   -0.04    0.74
   6  -4 -13    1.76    0.99
   6   4 -12    3.07    1.05
   6   4 -12    5.03    1.35
   6  -4 -12    4.54    0.98
   6  -4 -12    5.11    1.26
   6   4 -11  138.89    5.26
   6  -4 -11  141.49    4.24
   6  -4 -11  134.85    4.95
   6   4 -11  135.34    4.99
   6   4 -10 2585.02   35.68
   6   4 -10 2607.00   36.13
   6  -4 -10 2631.34   33.88
   6  -4  -9   19.45    1.84
   6   4  -9   14.88    1.36
   6   4  -9   15.96    1.78
   6  -4  -9   19.97    1.55
   6   4  -8    0.63    0.52
   6  -4  -8    2.02    0.90
   6   4  -7   19.80    1.36
   6  -4  -7   24.43    1.85
   6  -4  -6  146.05    3.99
   6   4  -6  142.92    4.39
   6   4  -6  144.65    3.69
   6  -4  -6  153.32    4.51
   6  -4  -5  754.02   11.98
   6   4  -5  778.01   12.61
   6   4  -5  774.26   11.28
   6   4  -4 2048.43   26.71
   6  -4  -4 1951.76   26.05
   6   4  -3    6.50    1.01
   6  -4  -3    6.48    0.94
   6  -4  -2  118.49    3.68
   6   4  -2  125.92    3.71
   6   4  -2  123.47    3.89
   6  -4  -2  117.39    3.70
   6   4  -1    3.04    0.68
   6  -4  -1    2.17    0.68
   6  -4  -1    1.87    0.66
   6   4   0  836.63   12.96
   6  -4   0  852.47   13.48
   6   4   1   56.27    2.62
   6  -4   1   59.89    2.80
   6   4   1   54.51    2.50
   6  -4   2   18.42    1.65
   6   4   2   13.72    1.33
   6  -4   3  213.19    5.03
   6   4   3  209.55    5.64
   6  -4   4 2219.88   29.18
  -6   4  -4 1733.97   32.95
   6  -4   4 2013.31   26.66
   6   4   4 2202.24   28.11
   6   4   4 1957.26   30.00
   6   4   4 1901.21   27.78
   6   4   4 2101.36   28.72
   6   4   5    7.13    1.32
   6   4   5    7.77    1.18
   6   4   5    9.05    1.62
   6  -4   5    4.90    0.90
  -6   4  -5    4.73    1.86
   6   4   5    5.39    1.03
   6  -4   5    4.47    1.08
   6  -4   6  912.73   16.23
   6   4   6  955.18   14.87
   6   4   6  945.55   16.04
   6  -4   6  897.91   13.94
   6   4   6  993.90   15.46
   6   4   6  910.48   16.72
   6  -4   7    1.59    0.70
   6   4   7    1.33    0.91
   6   4   7    1.06    0.82
   6   4   7    1.92    0.78
   6  -4   8  185.18    4.51
   6   4   8  191.71    5.33
   6   4   8  186.97    4.91
   6   4   8  201.13    6.12
   6   4   9  100.54    3.62
   6   4   9   96.27    3.22
   6   4   9  101.90    4.24
   6   4  10  315.27    6.73
   6   4  11   90.70    3.10
   6   4  12   17.65    1.26
   6   4  13    1.68    0.79
   6   4  14  311.67    6.14
   6   4  14  363.53    6.74
   6   4  15   24.01    1.20
   6   5 -19  236.98    5.37
  -6   5  19  223.25    5.28
   6  -5 -18    0.33    0.39
   6   5 -18    0.47    0.81
   6  -5 -17   11.52    1.01
   6   5 -17   10.44    1.54
   6   5 -16   25.85    2.33
   6  -5 -16   21.01    1.52
   6  -5 -16   25.36    1.84
   6   5 -15    2.55    1.25
   6  -5 -15    2.64    0.92
   6  -5 -15    1.55    0.79
   6   5 -14  634.29   12.22
   6   5 -14  631.42   12.95
   6   5 -13  420.17   10.27
   6   5 -13  417.70    9.72
   6  -5 -13  412.69    7.96
   6   5 -12   37.30    2.93
   6  -5 -12   38.29    2.15
   6   5 -12   35.80    2.73
   6  -5 -12   36.58    2.55
   6   5 -11    8.74    1.69
   6  -5 -11   10.30    1.23
   6   5 -11    9.02    1.50
   6  -5 -11    9.72    1.45
   6   5 -10    1.70    1.12
   6  -5 -10    1.89    0.80
   6   5 -10    2.65    1.14
   6  -5 -10    3.67    1.12
   6   5  -9   45.54    3.13
   6   5  -9   56.41    3.46
   6  -5  -9   52.31    2.48
   6  -5  -9   47.37    2.79
   6   5  -9   46.66    3.06
   6   5  -8  137.72    5.28
   6   5  -8  128.52    5.21
   6   5  -8  147.90    5.31
   6  -5  -8  156.17    4.93
   6   5  -8  161.51    5.19
   6   5  -7  228.32    6.76
   6   5  -7  205.16    6.65
   6   5  -7  224.95    6.09
   6   5  -7  224.02    6.89
   6  -5  -6  976.54   14.49
   6   5  -6  968.55   15.46
   6   5  -5  584.81   10.68
   6  -5  -5  529.64    9.70
   6   5  -4  238.46    6.11
   6  -5  -4  235.66    5.73
   6   5  -3  624.91   11.37
   6  -5  -3  646.92   11.12
   6   5  -2   22.35    1.85
   6  -5  -2   20.47    1.68
   6   5  -1    6.58    1.16
   6  -5  -1    8.15    1.19
   6   5  -1    6.40    1.03
   6   5   0 1557.35   22.02
   6  -5   0 1557.43   22.52
   6   5   1  632.91   11.36
   6  -5   1  660.55   11.92
   6   5   1  616.05   13.06
   6   5   1  648.01   15.23
   6  -5   2    6.16    1.18
   6   5   2    5.39    1.09
   6   5   2    3.71    1.67
   6   5   2    4.12    1.32
   6   5   3  119.80    4.21
   6   5   3  120.97    5.19
   6   5   3  128.40    4.59
   6  -5   3  124.50    3.78
   6   5   4  288.59    7.14
   6   5   4  299.02    6.98
   6  -5   4  304.34    7.75
   6   5   4  266.54    8.02
   6   5   4  268.00    7.24
   6  -5   4  300.13    6.32
   6   5   5  223.92    5.83
   6  -5   5  216.09    5.13
   6   5   5  217.90    6.17
   6   5   5  205.96    6.89
   6   5   6  140.34    4.42
   6   5   6  140.19    4.91
   6   5   6  136.21    5.36
   6  -5   6  146.28    4.01
   6   5   7   56.76    2.64
   6   5   7   54.14    3.05
   6  -5   7   53.95    2.33
   6   5   7   58.10    2.89
   6   5   8  191.41    4.94
   6   5   8  198.91    5.93
   6  -5   8  190.52    4.48
   6   5   8  192.75    5.32
   6   5   9    1.38    0.76
   6   5   9    0.81    0.63
   6   5   9    0.83    0.89
   6   5  10  451.43    8.39
   6   5  10  436.66    7.70
   6   5  11  364.44    6.94
   6   5  11  401.90    8.13
   6   5  12   84.71    2.59
   6   5  12   91.48    3.26
   6   5  13    3.19    0.77
  -6   6  18    3.29    0.88
   6   6 -18    4.38    0.93
   6  -6 -17  251.24    4.50
   6   6 -17  276.55    6.76
   6   6 -16   55.46    3.20
   6  -6 -16   48.39    1.97
   6   6 -15  396.74    9.52
   6  -6 -15  353.54    6.91
   6   6 -14   79.87    3.93
   6   6 -14   75.82    4.10
   6  -6 -13    5.79    0.93
   6   6 -13    4.90    1.43
   6   6 -13    4.73    1.53
   6  -6 -12   78.31    2.96
   6   6 -12   73.42    4.05
   6   6 -12   76.91    4.33
   6  -6 -11  334.67    6.98
   6   6 -11  342.41    9.19
   6   6 -11  328.00    9.39
   6   6 -10  141.48    5.35
   6  -6 -10  141.58    4.18
   6   6 -10  133.96    5.57
   6   6 -10  137.33    5.85
   6   6  -9  658.29   13.26
   6  -6  -9  642.31   11.02
   6   6  -9  638.85   14.03
   6   6  -9  657.17   13.79
   6   6  -8  328.86    8.68
   6   6  -8  337.73    9.25
   6   6  -8  317.07    9.19
   6   6  -7   52.16    3.36
   6   6  -7   51.10    3.04
   6   6  -7   45.14    3.38
   6   6  -7   55.75    3.83
   6   6  -6   64.17    4.17
   6   6  -6   64.79    3.38
   6   6  -6   63.41    3.65
   6   6  -6   56.00    3.74
   6   6  -6   54.95    4.18
   6   6  -6   60.04    3.14
   6   6  -5    2.56    1.30
   6  -6  -5    1.29    0.72
   6   6  -5    1.94    1.31
   6   6  -5    3.31    1.06
   6   6  -5    3.16    1.15
   6   6  -4   31.83    2.37
   6   6  -4   34.21    2.72
   6  -6  -4   29.68    2.07
   6   6  -4   31.18    3.03
   6   6  -3 2257.61   30.70
   6   6  -3 2152.99   31.86
   6  -6  -3 2276.97   29.95
   6   6  -3 2094.88   29.33
   6   6  -3 2254.85   34.22
   6   6  -2  310.22    8.58
   6   6  -2  305.05    9.38
   6   6  -1   24.94    1.91
   6   6  -1   25.41    2.17
   6  -6  -1   21.00    1.90
   6   6  -1   25.05    2.98
   6   6   0 1210.00   20.86
   6   6   0 1215.26   18.74
   6   6   0 1247.65   19.67
   6   6   1  561.48   12.64
   6   6   1  598.13   11.25
   6   6   2   56.17    3.62
   6   6   2   59.29    3.09
   6  -6   3  676.01   11.14
   6   6   3  655.97   12.50
   6   6   4  225.95    5.97
   6   6   4  213.44    7.16
   6   6   4  219.04    6.53
   6   6   5  232.36    5.99
   6  -6   5  224.85    5.20
   6   6   5  199.86    6.32
   6   6   5  216.46    5.93
   6   6   5  208.47    6.92
   6   6   6  141.09    5.22
   6  -6   6  145.88    3.98
   6   6   6  148.81    4.82
   6   6   6  149.45    5.55
   6   6   6  148.20    4.54
   6   6   7  431.17    9.79
   6  -6   7  408.76    7.51
   6   6   7  433.20    8.36
   6   6   7  442.65    8.81
   6   6   7  437.60    9.08
   6   6   8   77.31    3.71
   6   6   8   73.28    2.87
   6   6   8   81.85    3.24
   6   6   8   74.08    3.30
   6   6   9  101.37    3.17
   6   6   9  107.34    3.55
   6   6   9  108.74    3.91
   6   6  10   46.08    1.90
   6   6  10   49.24    2.20
   6   6  10   49.86    2.51
   6   6  11  149.55    3.72
   6   6  11  163.68    4.32
   6   6  12   52.85    1.84
   6   6  12   62.88    2.33
   6   6  13  109.95    2.80
  -6   7  17    5.43    0.86
  -6   7  16   21.23    1.84
   6  -7 -15   -0.20    0.53
   6   7 -14   66.70    3.71
   6   7 -13  680.10   13.86
   6   7 -12   11.92    1.97
   6   7 -11   16.18    2.25
   6   7 -10   92.08    4.88
   6   7 -10   92.95    4.34
   6   7 -10   85.60    4.82
   6  -7  -9    2.74    0.82
   6   7  -9    1.21    1.52
   6   7  -9    3.56    1.32
   6   7  -9    2.55    1.51
   6  -7  -8  821.54   13.24
   6   7  -8  833.94   17.44
   6   7  -8  815.92   15.97
   6   7  -7 1281.05   23.41
   6   7  -7 1285.95   21.88
   6   7  -6   38.93    3.58
   6   7  -6   34.11    2.87
   6   7  -6   31.32    3.31
   6   7  -6   37.63    2.76
   6   7  -5   93.59    5.47
   6   7  -5   82.88    4.33
   6   7  -5   87.58    4.04
   6   7  -4    5.80    1.36
   6   7  -4    6.25    1.55
   6   7  -4    5.25    1.84
   6   7  -3  663.59   13.80
   6   7  -3  663.65   15.48
   6   7  -3  649.07   11.61
   6   7  -2  812.29   14.86
   6   7  -1  166.41    5.70
   6   7   0   48.40    3.06
   6   7   0   47.40    3.37
   6   7   0   44.99    4.06
   6   7   1  424.99   10.78
   6   7   1  432.67   10.02
   6   7   1  427.07    9.35
   6   7   1  448.67   13.13
   6   7   2    0.69    1.10
   6   7   2    1.75    1.67
   6   7   2    1.21    1.02
   6   7   2    3.27    1.10
   6   7   3  417.69   12.97
   6   7   3  392.02    9.16
   6  -7   3  418.08    7.95
   6   7   3  385.92   10.11
   6   7   4   43.61    3.18
   6   7   4   47.10    2.92
   6  -7   4   49.87    2.31
   6   7   4   51.49    2.77
   6   7   5  233.27    5.91
   6   7   5  216.25    6.87
   6  -7   5  222.90    5.04
   6   7   5  210.09    6.40
   6   7   6  715.51   11.94
   6   7   6  696.67   13.19
   6   7   6  704.16   13.40
   6   7   7  103.25    3.43
   6   7   7  102.86    4.19
   6   7   8  104.56    3.50
   6   7   8  106.67    3.30
   6   7   8  113.37    4.22
   6   7   9    1.49    0.80
   6   7   9    0.61    0.55
   6   7   9    1.12    0.69
   6   7  10    1.49    0.81
   6   7  10    1.31    0.50
   6   7  10    1.99    0.65
   6   7  11  421.26    6.75
   6   7  12   26.80    1.09
   6   8 -16    0.61    0.74
   6   8 -15   50.88    2.82
   6  -8 -14  285.34    5.13
   6   8 -14  329.25    8.11
   6   8 -13    8.55    1.74
   6   8 -12  460.38   11.05
   6   8 -11   72.06    4.29
   6   8 -10  101.45    4.38
   6   8  -9   44.00    3.04
   6   8  -8  353.27    9.21
   6   8  -7   97.29    4.64
   6   8  -6   13.37    1.94
   6   8  -6   14.78    2.42
   6   8  -5   14.63    1.88
   6   8  -5    9.50    1.83
   6   8  -5   10.75    2.08
   6   8  -4  640.65   13.71
   6   8  -4  681.12   13.32
   6   8  -3  191.96    6.25
   6   8  -3  176.81    4.92
   6   8  -2  183.14    6.11
   6   8  -2  190.75    8.23
   6   8  -2  177.25    5.09
   6   8  -1  152.93    5.52
   6   8  -1  150.02    4.71
   6   8  -1  157.76    7.43
   6   8   0    3.17    0.82
   6   8   0    3.47    1.44
   6   8   0    2.63    1.84
   6   8   0    1.64    1.03
   6   8   1   33.96    2.88
   6   8   1   35.64    3.85
   6   8   1   34.51    2.65
   6   8   2  743.19   14.95
   6   8   2  707.53   13.98
   6   8   3   13.21    1.75
   6   8   3   10.39    1.73
   6  -8   3   12.85    1.27
   6   8   4    0.43    0.84
   6  -8   4    0.83    0.60
   6   8   4    1.10    1.00
   6   8   4    1.04    0.92
   6   8   5    3.62    1.05
   6   8   5    3.41    1.11
   6   8   5    3.94    0.95
   6   8   5    4.29    1.01
   6   8   5    4.38    1.18
   6   8   6   16.16    1.75
   6   8   6   19.07    1.51
   6   8   6   17.76    1.45
   6   8   6   16.59    1.68
   6   8   7  167.19    5.21
   6   8   7  162.06    4.26
   6   8   7  168.13    5.01
   6   8   7  163.25    4.16
   6   8   8  184.06    5.17
   6   8   8  183.33    4.97
   6   8   9    0.93    0.70
   6   8   9    0.41    0.44
   6   8   9    0.55    0.63
   6   8   9    0.60    0.47
   6   8  10  357.99    5.74
   6   8  10  330.93    5.17
   6   8  11   26.88    1.05
   6   9 -14  174.25    4.83
   6   9 -13    1.23    1.02
   6   9 -12    0.63    1.12
   6   9 -11  178.33    6.47
   6   9 -10  195.49    7.14
   6   9  -9  224.01    6.46
   6   9  -9  236.23    8.12
   6   9  -8  694.01   13.42
   6   9  -8  729.27   15.85
   6   9  -7    0.46    1.15
   6   9  -7    1.78    1.66
   6   9  -6   11.04    2.38
   6   9  -6   10.72    1.72
   6   9  -5  189.47    7.82
   6   9  -4  147.02    5.34
   6   9  -4  158.05    7.15
   6   9  -3    1.65    1.09
   6   9  -3    2.94    1.85
   6   9  -2  213.54    6.54
   6   9  -2  221.57    7.26
   6   9  -1  480.78    8.98
   6   9  -1  470.76   10.48
   6   9   0  343.04    7.15
   6   9   0  347.94   11.15
   6   9   0  319.08    8.23
   6   9   0  337.79    9.00
   6   9   1   27.26    1.86
   6   9   1   23.99    2.35
   6   9   1   26.77    3.30
   6   9   1   21.45    2.05
   6   9   2   11.68    1.78
   6  -9   2   13.77    1.23
   6   9   2   14.93    1.44
   6   9   2   10.64    1.49
   6   9   3   51.16    3.07
   6   9   3   55.41    2.49
   6   9   3   54.44    2.33
   6   9   4   14.11    1.62
   6   9   4   12.97    1.57
   6   9   4   15.31    1.29
   6   9   5  463.82    8.94
   6   9   5  462.04    7.93
   6   9   5  455.86    7.98
   6   9   6  503.38    9.60
   6   9   6  513.64    8.38
   6   9   6  514.28    8.39
   6   9   7    4.98    0.92
   6   9   7    3.48    0.63
   6   9   7    3.29    0.67
   6   9   8   40.33    1.49
   6   9   8   41.73    1.58
   6  10  -9   45.62    3.11
   6  10  -8    0.38    1.19
   6  10  -7    0.14    1.27
   6  10  -6    2.16    1.49
   6  10  -5  189.93    7.13
   6  10  -4   78.48    3.81
   6  10  -4   47.80    3.67
   6  10  -3   70.86    3.64
   6  10  -3   42.09    3.58
   6  10  -2   41.76    2.82
   6  10  -2   38.38    2.48
   6  10  -1  134.34    4.91
   6  10  -1  115.15    4.29
   6 -10   0  103.40    3.03
   6  10   0   93.82    4.03
   6  10   1  720.02   12.89
   6  10   1  741.88   10.90
   6  10   2  199.78    5.54
   6  10   2  198.47    4.44
   6  10   3   15.01    1.48
   6  10   3   16.79    1.48
   6  10   3   16.32    1.20
   6  10   4    4.70    0.93
   6  10   4    4.53    0.71
   6  10   6    0.80    0.39
   6  11  -7    0.32    0.80
   6  11  -7    0.61    0.63
   6  11  -6    3.68    1.16
   6  11  -5   11.70    1.78
   6  11  -4    0.87    1.12
   6  11  -4   12.29    1.36
   6  11  -3  163.83    4.67
   6  11  -2    4.72    0.99
   6  11  -1  121.53    3.77
   6  11   0   21.92    1.54
   6  11   1    2.00    0.62
  -7   0  21    0.21    0.60
   7   0 -19    0.40    0.70
   7   0 -18  133.57    4.63
   7   0 -17    0.30    0.87
   7   0 -17   -0.86    1.26
   7   0 -16  687.61   13.49
   7   0 -16  691.51   11.32
   7   0 -15    0.04    1.05
   7   0 -15    1.73    1.14
   7   0 -14  197.03    5.75
   7   0 -14  200.95    5.59
   7   0 -14  204.73    6.54
   7   0 -13    1.25    0.98
   7   0 -13    1.78    1.08
   7   0 -12 1630.61   23.63
   7   0 -12 1610.28   23.89
   7   0 -12 1661.99   23.27
   7   0 -11    0.95    1.01
   7   0 -11    1.51    1.00
   7   0 -11    0.39    0.78
   7   0 -11    0.62    0.83
   7   0 -11    0.22    0.83
   7   0 -11    0.84    0.86
   7   0 -10   62.61    2.83
   7   0 -10   64.53    2.86
   7   0 -10   59.98    2.92
   7   0 -10   65.67    3.14
   7   0 -10   70.43    3.24
   7   0 -10   65.98    3.16
   7   0  -9   -0.20    0.77
   7   0  -9    4.34    0.93
   7   0  -8 2254.28   29.57
   7   0  -8 2198.86   29.37
   7   0  -7    0.25    0.63
   7   0  -7   -0.13    0.56
   7   0  -6  357.11    6.93
   7   0  -6  349.13    6.95
   7   0  -6  363.18    6.97
   7   0  -5    0.46    0.58
   7   0  -5    1.22    0.66
   7   0  -5    1.44    0.63
   7   0  -5    0.71    0.54
   7   0  -4   61.17    2.30
   7   0  -4   59.53    2.35
   7   0  -4   61.86    2.36
   7   0  -4   62.12    2.80
   7   0  -3    1.60    0.62
   7   0  -3    0.82    0.68
   7   0  -3    2.06    0.60
   7   0  -2 2012.37   25.73
   7   0  -2 2028.51   27.53
   7   0  -1    0.65    0.55
   7   0  -1    0.08    0.67
   7   0   0   25.82    1.59
   7   0   0   25.79    1.95
   7   0   1    0.50    0.69
   7   0   1    0.71    0.60
   7   0   2 1123.59   18.24
   7   0   2 1161.96   16.58
   7   0   3    0.37    0.68
   7   0   3    0.67    0.59
   7   0   4    8.50    1.40
   7   0   5    1.17    0.74
   7   0   5   -0.15    0.86
   7   0   5   -0.44    1.12
   7   0   6 1023.02   15.77
   7   0   6 1033.76   18.58
   7   0   6 1044.67   17.45
   7   0   7    1.15    0.93
   7   0   8 2019.23   29.00
   7   0   9   -0.15    0.79
   7   0  10   10.10    1.44
   7   0  11    0.67    0.80
   7   0  12  332.94    6.93
   7   0  13    0.59    0.58
  -7   0 -14    5.86    0.73
  -7  -1  21   16.50    1.33
  -7   1  21   15.65    1.33
   7   1 -19   61.38    2.72
   7  -1 -19   64.32    2.88
   7  -1 -18  414.72    8.95
   7   1 -18  407.02    8.64
   7  -1 -17  126.84    3.97
   7   1 -17  129.01    3.63
   7   1 -17  119.12    4.50
   7   1 -17  134.97    4.80
   7  -1 -17  117.53    4.57
   7   1 -16    1.68    1.03
   7  -1 -16    0.54    0.93
   7  -1 -16    1.08    0.90
   7  -1 -15  119.74    4.93
   7   1 -15  120.15    4.88
   7   1 -15  113.78    4.38
   7   1 -15  130.55    4.26
   7  -1 -15  105.21    3.72
   7   1 -15  118.99    4.16
   7   1 -14  127.56    4.37
   7   1 -14  117.99    4.47
   7  -1 -14  124.64    4.23
   7   1 -14  134.06    5.10
   7  -1 -14  134.89    5.22
   7   1 -14  120.57    4.34
   7   1 -13  918.39   15.53
   7  -1 -13  914.10   15.15
   7   1 -13  912.77   15.33
   7   1 -13 1006.89   16.84
   7  -1 -13 1021.13   17.15
   7  -1 -13  914.02   15.47
   7  -1 -12 1264.29   19.86
   7   1 -12 1315.99   19.27
   7  -1 -12 1349.11   19.39
   7  -1 -12 1285.44   19.78
   7   1 -12 1330.21   20.39
   7  -1 -12 1311.57   21.04
   7   1 -12 1279.52   19.82
   7  -1 -12 1433.35   21.25
   7   1 -12 1400.48   21.00
   7  -1 -11  620.72   11.23
   7  -1 -11  646.45   12.43
   7   1 -11  634.54   11.15
   7   1 -11  636.71   11.63
   7  -1 -11  650.68   11.25
   7   1 -11  648.44   12.10
   7  -1 -11  628.04   11.71
   7   1 -11  693.95   12.43
   7  -1 -11  688.22   12.47
   7   1 -10   36.24    2.29
   7  -1 -10   34.76    2.26
   7   1 -10   36.48    2.27
   7  -1 -10   38.24    2.53
   7  -1 -10   35.17    2.32
   7   1 -10   36.27    2.44
   7  -1 -10   35.85    2.14
   7  -1 -10   37.33    2.20
   7   1 -10   35.05    2.14
   7   1  -9    2.99    0.88
   7  -1  -9    2.46    0.79
   7   1  -9    3.56    0.88
   7  -1  -9    4.63    1.05
   7   1  -8   26.39    1.76
   7  -1  -8   27.38    1.91
   7  -1  -8   27.37    1.84
   7   1  -8   26.96    1.81
   7  -1  -7  366.41    7.28
   7   1  -7  339.57    7.06
   7   1  -7  344.02    6.86
   7  -1  -7  357.04    7.30
   7  -1  -6  756.92   11.80
   7   1  -6  757.52   11.74
   7  -1  -6  747.49   11.76
   7   1  -6  744.51   11.70
   7   1  -6  723.34   11.43
   7  -1  -6  751.06   12.05
   7  -1  -5 1020.75   14.93
   7   1  -5 1063.99   14.99
   7  -1  -5  994.12   14.86
   7   1  -5 1035.94   14.93
   7   1  -5 1033.08   14.60
   7  -1  -5 1038.85   15.16
   7  -1  -5 1094.85   16.29
   7  -1  -4  914.63   13.19
   7   1  -4  909.45   13.08
   7  -1  -4  877.72   13.06
   7   1  -4  908.09   14.30
   7  -1  -4  901.06   14.33
   7  -1  -3  366.30    6.26
   7   1  -3  408.79    8.15
   7  -1  -3  394.60    8.08
   7  -1  -3  407.50    7.05
   7   1  -3  401.15    7.01
   7  -1  -3  372.28    6.96
   7  -1  -2  627.00    9.56
   7  -1  -2  653.85   11.50
   7   1  -2  631.12   11.36
   7  -1  -2  663.96   10.03
   7   1  -2  672.04   10.03
   7  -1  -2  642.01   10.32
   7   1  -1   48.24    2.58
   7  -1  -1   48.92    2.61
   7  -1  -1   47.50    1.89
   7  -1  -1   47.50    2.13
   7   1  -1   50.87    2.13
   7   1   0   68.74    3.11
   7  -1   0   71.19    3.23
   7  -1   0   73.57    2.49
   7  -1   0   74.70    2.72
   7   1   0   74.18    2.68
   7  -1   1 1231.10   17.31
   7   1   1 1209.82   19.06
   7  -1   1 1240.61   19.33
   7  -1   1 1172.21   16.95
   7  -1   2 1237.95   17.68
   7  -1   2 1251.63   17.66
   7   1   2 1187.89   19.42
   7  -1   2 1209.42   19.69
   7  -1   3   21.91    1.58
   7   1   3   26.10    2.16
   7  -1   3   21.49    2.02
   7   1   4  190.56    6.10
   7  -1   4  196.38    6.28
   7   1   4  193.37    5.45
   7  -1   4  189.43    5.08
   7  -1   4  198.50    4.97
   7   1   4  203.28    5.99
   7   1   5  332.58    8.87
   7  -1   5  334.92    9.00
   7   1   5  301.71    7.20
   7  -1   5  281.19    6.82
   7  -1   5  315.86    6.91
   7   1   5  335.04    7.12
   7  -1   5  285.07    7.43
   7   1   5  322.63    8.01
   7  -1   5  319.27    6.61
   7   1   6   82.82    4.25
   7  -1   6   92.38    4.57
   7   1   6   84.84    3.52
   7  -1   6   87.72    3.84
   7   1   6   82.43    3.92
   7   1   6   85.06    3.31
   7  -1   6   84.96    3.08
   7   1   7  549.75   10.41
   7   1   7  549.96    9.79
   7  -1   7  533.63   10.98
   7   1   7  555.70   11.52
   7  -1   8  319.04    7.83
   7   1   8  327.21    8.23
   7  -1   9    1.50    0.94
   7   1   9    1.53    0.97
   7  -1  10   67.59    3.11
   7   1  10   69.65    3.42
   7   1  11  165.90    5.04
   7  -1  11  158.16    4.56
   7   1  12  693.35   11.65
   7   1  13   56.42    2.36
   7   1  14    4.32    0.68
  -7   1 -14    3.87    0.64
  -7  -1 -14    4.14    0.64
  -7   2  20   57.01    2.15
  -7  -2  20   60.47    2.92
  -7   2  20   64.28    3.03
   7   2 -19  275.79    5.95
   7  -2 -19  289.15    6.35
   7  -2 -18   66.77    3.13
   7   2 -18   65.19    2.91
   7  -2 -18   62.33    2.45
   7  -2 -17  141.87    5.02
   7   2 -17  146.92    4.74
   7  -2 -17  156.29    4.38
   7  -2 -16    8.19    1.24
   7  -2 -16    6.78    1.39
   7   2 -16    7.94    1.40
   7   2 -15   78.02    3.75
   7  -2 -15   66.97    3.75
   7   2 -15   82.64    3.82
   7  -2 -15   75.62    3.77
   7  -2 -15   78.40    3.43
   7  -2 -14    0.18    0.99
   7   2 -14    2.06    1.02
   7  -2 -14    0.05    0.93
   7   2 -14    0.93    0.94
   7  -2 -14    1.09    0.87
   7   2 -13  500.27   10.20
   7   2 -13  470.79   10.26
   7   2 -13  493.66    9.81
   7   2 -13  548.34   10.86
   7  -2 -13  539.23   11.06
   7  -2 -13  491.07   11.05
   7  -2 -13  500.63    9.80
   7  -2 -13  501.96    9.66
   7   2 -12   12.83    1.59
   7  -2 -12   10.34    1.35
   7   2 -12   11.74    1.57
   7  -2 -12   10.81    1.40
   7   2 -12   10.59    1.66
   7  -2 -12   11.16    1.69
   7   2 -12   10.85    1.43
   7   2 -12   16.10    1.62
   7  -2 -12   12.78    1.54
   7  -2 -11    6.86    1.39
   7   2 -11    6.37    1.18
   7  -2 -11    7.41    1.17
   7  -2 -11    5.76    1.10
   7   2 -11    7.08    1.18
   7  -2 -11    6.60    1.20
   7   2 -11    4.08    1.35
   7   2 -10  377.44    8.64
   7  -2 -10  365.45    7.91
   7  -2 -10  372.18    8.50
   7   2 -10  364.42    7.65
   7  -2 -10  372.29    8.04
   7   2 -10  344.50    7.63
   7   2 -10  330.51    7.44
   7   2 -10  353.43    7.50
   7  -2 -10  366.31    7.56
   7   2  -9 1576.36   21.88
   7  -2  -9 1576.79   22.43
   7   2  -9 1561.97   22.12
   7   2  -8 1176.76   17.49
   7   2  -8 1167.69   17.06
   7  -2  -7  234.07    5.55
   7   2  -7  243.75    5.51
   7  -2  -7  241.89    5.64
   7   2  -7  242.95    5.55
   7  -2  -6 1110.61   15.93
   7   2  -6 1123.63   15.83
   7   2  -6 1095.20   15.73
   7  -2  -5  310.95    6.20
   7   2  -5  310.83    6.13
   7  -2  -5  295.75    5.62
   7  -2  -5  305.77    6.20
   7   2  -5  294.84    6.05
   7  -2  -5  308.32    6.48
   7  -2  -4  431.13    7.65
   7   2  -4  441.08    7.61
   7  -2  -4  442.75    8.72
   7   2  -4  430.39    8.57
   7  -2  -4  416.46    7.31
   7  -2  -4  432.14    7.62
   7   2  -4  419.40    7.44
   7  -2  -3 2577.14   32.42
   7   2  -3 2676.40   34.29
   7  -2  -3 2676.55   34.45
   7  -2  -3 2639.63   32.66
   7   2  -3 2537.88   32.42
   7  -2  -2  265.63    5.44
   7  -2  -2  266.11    6.49
   7  -2  -2  276.95    5.40
   7   2  -2  273.18    5.33
   7  -2  -1  129.23    3.67
   7  -2  -1  130.35    3.60
   7   2  -1  124.61    4.19
   7  -2  -1  132.17    4.34
   7  -2   0   10.92    1.14
   7  -2   0   11.88    1.14
   7  -2   0   11.90    1.40
   7   2   0   12.33    1.38
   7  -2   1  106.54    3.37
   7  -2   1  105.52    3.47
   7   2   1  105.57    4.04
   7  -2   1  116.96    4.34
   7  -2   2    9.64    1.15
   7   2   2   10.92    1.44
   7  -2   2    9.69    1.43
   7  -2   3  883.07   13.52
   7  -2   3  885.66   15.57
   7  -2   3  920.97   14.32
   7   2   4  330.95    8.47
   7  -2   4  371.93    9.11
   7   2   4  391.60    8.23
   7  -2   4  368.87    7.33
   7  -2   4  368.21    8.05
   7   2   4  388.20    7.98
   7  -2   4  352.52    8.06
   7   2   5 1704.25   26.94
   7  -2   5 1715.72   27.35
   7  -2   5 1856.24   26.12
   7  -2   5 1763.94   26.10
   7   2   5 1963.57   25.72
   7   2   5 2003.27   26.36
   7  -2   5 1862.17   24.91
   7  -2   6 1062.55   17.26
   7  -2   6 1078.79   15.96
   7   2   6 1097.13   17.08
   7   2   6 1089.14   16.50
   7   2   6 1141.02   18.33
   7  -2   6 1017.51   17.04
   7  -2   7  233.68    5.36
   7   2   7  234.51    5.70
   7   2   7  235.45    6.13
   7   2   7  235.31    6.91
   7  -2   7  218.19    6.15
   7   2   8  202.29    5.04
   7   2   8  191.81    5.37
   7   2   8  209.74    6.36
   7   2   9  207.32    5.45
   7   2   9  219.91    6.43
   7   2  10  119.84    4.49
   7   2  11  624.65   11.46
   7   2  12    8.82    1.19
   7   2  13   49.88    2.21
   7   2  14    1.55    0.54
  -7   3  20   81.78    2.58
   7  -3 -19  157.70    4.17
   7  -3 -18   52.35    2.63
   7  -3 -18   47.21    2.03
   7   3 -17   45.47    2.74
   7  -3 -17   46.51    2.24
   7  -3 -17   43.24    2.60
   7   3 -16   58.05    3.23
   7  -3 -16   63.06    2.86
   7  -3 -16   53.12    3.07
   7   3 -16   57.94    2.84
   7   3 -15   99.57    4.32
   7  -3 -15   94.59    3.68
   7   3 -15  101.02    3.95
   7   3 -14  252.21    6.28
   7   3 -14  217.66    6.69
   7  -3 -14  226.68    5.85
   7  -3 -14  191.16    6.39
   7  -3 -14  223.12    6.06
   7  -3 -13  635.14   11.21
   7   3 -13  601.43   12.37
   7  -3 -13  587.92   12.35
   7   3 -13  624.55   11.48
   7   3 -12    0.54    0.80
   7  -3 -12    0.31    0.71
   7  -3 -12    0.08    0.75
   7  -3 -12    0.72    0.98
   7   3 -11  290.79    6.44
   7  -3 -11  297.96    6.49
   7  -3 -11  284.35    6.79
   7  -3 -11  285.51    6.67
   7  -3 -11  300.75    7.74
   7  -3 -10  309.23    6.85
   7   3 -10  327.03    6.92
   7   3 -10  286.17    7.47
   7  -3 -10  307.80    7.12
   7  -3 -10  302.26    6.84
   7  -3 -10  325.69    7.91
   7  -3  -9   11.06    1.32
   7   3  -9    6.94    1.13
   7   3  -9    3.76    1.45
   7  -3  -9    7.82    1.15
   7   3  -9    8.05    1.14
   7  -3  -9    7.90    1.31
   7   3  -9    4.89    1.11
   7  -3  -9    6.61    1.11
   7  -3  -8  142.98    4.29
   7   3  -8  140.78    4.10
   7  -3  -8  146.12    4.34
   7   3  -8  135.41    4.06
   7  -3  -8  146.18    4.74
   7   3  -8  142.84    5.08
   7  -3  -7  168.23    4.55
   7   3  -7  168.21    4.43
   7  -3  -7  172.67    5.06
   7  -3  -7  182.19    4.74
   7   3  -7  179.00    4.54
   7  -3  -6  236.82    5.45
   7   3  -6  242.85    5.37
   7  -3  -6  246.29    6.00
   7  -3  -6  239.08    5.44
   7   3  -6  244.62    5.36
   7  -3  -5  676.36   10.71
   7   3  -5  670.34   10.51
   7   3  -5  671.81   10.56
   7  -3  -4   23.28    1.55
   7  -3  -4   27.16    1.59
   7   3  -4   28.50    1.60
   7  -3  -3   15.40    1.27
   7   3  -3   12.28    1.34
   7  -3  -3   11.86    1.39
   7  -3  -3   12.32    1.08
   7   3  -3   12.33    1.08
   7  -3  -2   71.49    2.75
   7  -3  -2   68.23    3.04
   7   3  -2   64.94    2.91
   7  -3  -1   25.68    1.72
   7   3  -1   22.46    1.77
   7  -3  -1   27.63    2.00
   7  -3   0 1582.89   21.40
   7  -3   0 1506.65   22.02
   7   3   1 1507.16   22.43
   7  -3   1 1557.65   22.91
   7   3   2  189.13    6.60
   7  -3   2  208.68    5.57
   7  -3   2  207.45    5.05
   7   3   2  180.69    5.53
   7  -3   2  196.37    5.96
   7   3   2  208.72    5.59
   7   3   3   62.96    3.00
   7   3   3   61.40    3.02
   7  -3   3   68.40    3.18
   7   3   3   64.19    3.25
   7  -3   3   63.73    3.43
   7   3   3   56.74    3.13
   7  -3   3   61.59    2.63
   7   3   4  832.48   13.57
   7  -3   4  834.27   14.22
   7  -3   4  787.87   12.65
   7   3   4  844.82   15.77
   7   3   4  817.16   14.42
   7   3   4  772.01   14.29
   7  -3   4  753.37   14.65
   7  -3   5  268.11    6.05
   7   3   5  296.77    7.03
   7   3   5  286.50    6.70
   7  -3   5  266.15    7.07
   7   3   5  284.96    7.54
   7   3   5  270.81    7.34
   7  -3   5  251.64    7.47
   7   3   6  288.84    6.65
   7   3   6  298.11    7.76
   7   3   6  291.72    6.99
   7   3   7   21.35    1.69
   7   3   7   18.74    1.76
   7  -3   7   17.85    1.45
   7   3   8  297.12    6.87
   7   3   8  295.00    6.36
   7   3   9   79.87    3.73
   7   3   9   76.14    3.12
   7   3  10    2.08    1.03
   7   3  10    2.79    0.83
   7   3  11  123.88    4.24
   7   3  12   10.04    1.23
  -7  -3 -13   52.51    1.84
   7   3  13   54.07    2.23
   7  -3  14  145.13    3.30
   7   3  14  155.66    3.41
   7  -4 -18    4.46    0.73
   7  -4 -18    6.19    0.96
   7  -4 -17   90.94    3.47
   7   4 -17   87.60    3.73
   7  -4 -17   84.98    2.91
   7  -4 -16   38.78    2.15
   7  -4 -16   35.48    2.39
   7   4 -16   37.08    2.63
   7  -4 -15   61.85    2.87
   7   4 -15   57.46    3.35
   7  -4 -14  727.13   11.76
   7   4 -14  702.02   13.57
   7  -4 -13    4.06    0.97
   7  -4 -13    3.03    1.13
   7   4 -13    2.15    1.04
   7  -4 -12   70.63    3.10
   7   4 -12   68.76    3.78
   7  -4 -12   70.32    3.64
   7  -4 -11   55.08    2.72
   7  -4 -11   53.93    2.71
   7  -4 -11   53.78    3.19
   7   4 -11   48.45    3.16
   7   4 -10  696.06   14.06
   7  -4 -10  747.71   12.81
   7   4 -10  778.52   12.31
   7  -4 -10  750.50   12.68
   7   4 -10  714.08   13.46
   7  -4 -10  789.07   14.04
   7  -4 -10  796.54   12.93
   7   4 -10  768.88   12.43
   7   4  -9  202.72    6.79
   7   4  -9  212.45    5.22
   7   4  -9  206.03    6.18
   7  -4  -9  212.04    6.10
   7   4  -9  206.05    5.11
   7  -4  -9  198.64    5.31
   7   4  -8  123.88    4.67
   7   4  -8  132.04    5.51
   7  -4  -8  123.79    4.56
   7   4  -8  113.17    4.64
   7   4  -8  129.27    3.78
   7  -4  -7  587.90   10.90
   7   4  -7  596.28   12.68
   7   4  -7  595.09    9.67
   7   4  -7  581.24   11.30
   7  -4  -6  786.79   12.52
   7   4  -6  811.16   12.06
   7  -4  -5  893.69   13.85
   7   4  -5  914.38   13.24
   7  -4  -4 1705.17   24.05
   7   4  -4 1824.46   23.08
   7  -4  -3  404.26    8.02
   7  -4  -2  294.14    6.73
   7   4  -2  302.93    6.88
   7  -4  -1   65.15    2.91
   7   4  -1   62.60    2.90
   7   4   0  627.42   11.31
   7   4   0  611.75   11.08
   7  -4   0  615.71   11.10
   7   4   1    6.61    1.14
   7   4   1   10.73    2.19
   7   4   1    5.36    1.44
   7   4   1    7.35    1.18
   7   4   1    5.04    1.00
   7   4   1    5.86    1.07
   7  -4   1    9.43    1.15
   7  -4   1    7.59    1.23
   7   4   2  491.60    9.92
   7  -4   2  516.49   10.23
   7   4   2  492.88    9.67
   7  -4   2  486.33    9.05
   7   4   2  515.10   10.00
   7   4   2  521.27    9.99
   7   4   2  468.63    9.66
   7  -4   3   35.99    2.47
   7  -4   3   39.56    2.15
   7   4   3   35.94    2.48
   7   4   3   42.11    2.50
   7   4   3   36.40    3.03
   7   4   3   41.43    2.54
   7   4   4 1103.05   19.80
   7   4   4 1159.21   17.85
   7   4   4 1139.54   18.47
   7  -4   4 1134.58   16.75
   7   4   5  353.08    8.46
   7   4   5  353.81    7.70
   7  -4   5  340.44    7.06
   7   4   6   32.69    2.11
   7   4   6   30.94    2.18
   7   4   6   31.45    2.44
   7  -4   6   30.86    1.86
   7   4   7   34.98    2.07
   7   4   7   36.87    2.30
   7   4   7   38.28    2.63
   7  -4   7   34.77    1.91
   7   4   8   52.19    2.42
   7   4   8   58.43    2.78
   7   4   8   58.06    3.18
   7  -4   8   55.36    2.23
   7   4   9  104.67    3.59
   7   4   9  111.24    4.25
   7   4   9  103.90    3.23
   7   4  10  890.69   13.49
   7   4  11  121.14    3.34
   7   4  12    1.85    0.74
   7   4  13    8.87    0.93
   7   4  14   46.42    1.55
  -7   5  19   54.52    2.21
   7  -5 -18   71.86    2.04
   7   5 -18   77.64    3.08
   7  -5 -17  222.11    4.68
   7   5 -17  236.02    6.21
   7   5 -16  115.79    4.53
   7  -5 -16  113.84    3.45
   7  -5 -15   22.24    1.85
   7   5 -15   26.79    2.40
   7  -5 -15   25.06    1.78
   7  -5 -14  104.10    4.11
   7   5 -14  127.90    5.21
   7  -5 -13   48.71    2.45
   7   5 -13   44.05    3.18
   7   5 -12    1.31    1.24
   7  -5 -12    2.22    1.01
   7   5 -12    0.13    1.03
   7  -5 -12    0.52    0.78
   7   5 -11  485.08   11.50
   7  -5 -11  514.61   10.69
   7  -5 -11  515.81    9.65
   7   5 -11  493.06    9.98
   7   5 -10 1154.50   20.32
   7  -5 -10 1247.15   19.32
   7   5 -10 1321.31   21.72
   7   5 -10 1069.99   17.98
   7  -5 -10 1195.68   17.79
   7   5  -9   34.83    3.13
   7  -5  -9   35.65    2.20
   7   5  -9   31.30    2.73
   7   5  -8  193.34    7.07
   7   5  -8  158.73    6.08
   7   5  -8  197.98    5.85
   7   5  -8  169.28    6.04
   7   5  -7  313.60    8.86
   7   5  -7  343.50    7.89
   7   5  -7  329.66    8.79
   7   5  -6  332.33    7.60
   7   5  -6  322.75    8.90
   7   5  -5   35.59    2.35
   7   5  -5   32.93    2.84
   7  -5  -5   31.41    2.03
   7   5  -4  279.06    8.62
   7  -5  -4  299.98    6.86
   7   5  -4  275.56    6.43
   7   5  -4  288.70    7.01
   7   5  -3  433.59   11.11
   7  -5  -3  478.43    9.39
   7   5  -3  515.84   12.94
   7   5  -3  493.89   11.48
   7   5  -3  451.66    9.12
   7   5  -3  480.80    9.57
   7  -5  -2   14.97    1.58
   7   5  -2   16.56    2.56
   7   5  -2   15.95    2.14
   7   5  -2   14.14    1.53
   7   5  -2   16.27    1.68
   7   5  -1 1289.28   19.24
   7  -5  -1 1386.65   20.32
   7   5  -1 1367.99   24.67
   7   5  -1 1254.59   22.21
   7   5  -1 1359.11   20.31
   7   5  -1 1319.49   19.90
   7   5   0  528.66   10.06
   7  -5   0  530.65   10.54
   7   5   0  529.22    9.93
   7   5   0  519.96   12.22
   7   5   0  549.68   10.47
   7   5   0  549.58   14.21
   7   5   1   89.25    5.62
   7  -5   1   87.91    3.78
   7   5   1   85.72    3.40
   7   5   1   94.34    3.78
   7   5   1   86.49    3.51
   7   5   1   91.93    3.66
   7   5   2   12.46    2.60
   7   5   2   11.99    1.44
   7  -5   2   13.65    1.40
   7   5   2   12.07    1.44
   7   5   2   12.24    1.97
   7   5   2   13.54    1.57
   7  -5   3  157.90    4.49
   7   5   3  155.68    5.12
   7   5   3  150.17    4.93
   7   5   3  161.82    5.10
   7   5   3  152.97    6.10
   7   5   4  217.75    5.86
   7   5   4  224.79    6.00
   7   5   4  202.11    5.92
   7   5   4  200.00    6.08
   7  -5   4  206.70    5.16
   7   5   4  195.71    6.90
   7   5   5  188.02    5.70
   7  -5   5  191.47    4.84
   7   5   5  179.71    5.76
   7   5   5  188.15    5.35
   7   5   5  184.38    6.43
   7   5   6  669.25   12.29
   7  -5   6  624.41   10.54
   7   5   6  645.49   12.45
   7   5   6  664.79   11.39
   7   5   7  451.47    9.48
   7   5   7  464.05    9.86
   7   5   7  448.19    8.88
   7   5   7  439.83    8.42
   7   5   8  169.95    5.21
   7  -5   8  164.84    3.89
   7   5   8  179.64    5.53
   7   5   8  167.75    4.74
   7   5   8  164.69    4.38
   7   5   9   28.45    2.07
   7   5   9   27.17    1.77
   7   5   9   27.92    1.59
   7   5  10   10.36    1.34
   7   5  10   10.50    1.28
   7   5  10    8.46    1.00
   7   5  11   55.21    2.39
   7   5  11   49.32    1.95
   7   5  12   82.40    2.73
   7   5  12   70.76    2.45
   7   5  13  284.74    4.95
   7   6 -18    2.50    0.70
  -7   6  18    2.08    0.68
   7  -6 -17    8.30    0.74
   7   6 -17    9.90    1.32
   7   6 -16    1.68    1.00
   7  -6 -16    2.06    0.65
   7   6 -15  372.59    8.94
   7  -6 -15  348.43    6.81
   7   6 -14  112.33    4.87
   7   6 -13  239.73    7.58
   7  -6 -13  234.76    5.48
   7   6 -12   73.04    4.20
   7  -6 -12   74.10    2.96
   7  -6 -11  119.30    3.89
   7   6 -11  111.60    5.30
   7  -6 -10   15.38    1.49
   7   6 -10   18.26    2.49
   7   6 -10   14.12    2.17
   7  -6  -9  329.32    7.26
   7   6  -9  323.61    8.71
   7   6  -9  320.16    9.39
   7   6  -8    6.51    1.51
   7   6  -8    6.79    1.69
   7   6  -7 1108.13   19.25
   7   6  -7 1105.33   20.18
   7   6  -7 1053.14   16.47
   7   6  -6  361.61   10.28
   7   6  -6  385.03    8.77
   7   6  -5  422.69   11.56
   7   6  -5  421.36    9.41
   7   6  -4  668.15   15.10
   7   6  -4  662.55   11.58
   7   6  -3   67.18    4.69
   7   6  -3   67.55    3.38
   7   6  -3   57.56    2.86
   7   6  -2   21.85    2.01
   7   6  -2   21.06    2.99
   7   6  -2   22.57    2.52
   7   6  -2   19.85    1.78
   7   6  -1  393.43   10.44
   7   6  -1  387.47    8.45
   7   6  -1  399.02    9.05
   7   6  -1  414.03   12.21
   7   6  -1  372.54    7.81
   7   6   0  180.98    5.31
   7   6   0  189.36    5.53
   7   6   0  181.78    5.83
   7   6   0  186.84    8.15
   7   6   0  178.18    5.11
   7   6   1   19.31    2.36
   7   6   1   20.71    2.06
   7   6   1   24.79    3.33
   7   6   1   25.84    2.08
   7   6   1   25.81    2.00
   7   6   1   28.55    2.06
   7   6   2  163.46    6.41
   7  -6   2  168.11    4.74
   7   6   2  174.85    8.21
   7   6   2  180.11    5.25
   7   6   2  168.55    5.32
   7   6   3  683.46   12.00
   7   6   3  615.81   13.67
   7   6   3  628.03   11.35
   7   6   3  716.91   12.10
   7   6   3  590.46   11.88
   7  -6   3  657.78   11.11
   7   6   4   19.94    1.80
   7   6   4   22.26    1.89
   7   6   4   18.23    1.67
   7   6   4   21.81    2.35
   7   6   4   17.85    1.83
   7   6   5   12.07    1.43
   7   6   5   13.12    1.50
   7   6   5   10.38    1.34
   7   6   5   12.38    1.82
   7   6   5   10.98    1.48
   7  -6   5   12.27    1.22
   7   6   6   28.90    1.94
   7   6   6   27.24    1.99
   7  -6   6   28.17    1.67
   7   6   6   25.92    2.10
   7   6   7  271.27    5.97
   7   6   7  277.93    6.34
   7   6   7  283.45    7.05
   7  -6   7  268.45    5.40
   7   6   7  274.47    6.52
   7   6   8    0.37    0.77
   7   6   8    1.26    0.78
   7   6   8    1.08    0.76
   7   6   8    0.51    0.58
   7   6   9  543.62    9.22
   7   6   9  533.30    8.69
   7   6  10  216.40    4.58
   7   6  10  204.37    4.04
   7   6  11   44.32    1.80
   7   6  11   39.74    1.57
   7  -7 -16   11.54    0.78
   7   7 -16   13.11    1.48
   7  -7 -15   75.22    2.37
   7   7 -15   75.83    3.57
   7   7 -14   10.48    1.68
   7   7 -13   23.88    2.44
   7   7 -12  246.57    7.83
   7  -7 -12  241.29    5.28
   7   7 -11  257.40    8.23
   7  -7 -11  262.43    5.77
   7   7 -10    3.20    1.44
   7  -7 -10    4.21    0.92
   7   7  -9    1.60    1.37
   7  -7  -9    1.71    0.78
   7   7  -8   63.93    3.78
   7  -7  -8   66.56    2.92
   7   7  -8   70.52    4.53
   7   7  -7  204.22    8.09
   7   7  -6  680.65   15.79
   7   7  -5   13.11    2.32
   7   7  -5   13.22    1.78
   7   7  -4   52.65    4.40
   7   7  -4   53.70    3.17
   7   7  -4   47.01    2.40
   7   7  -3  614.92   13.68
   7   7  -3  605.24   12.02
   7   7  -2  117.48    5.50
   7   7  -2  123.08    6.62
   7   7  -2  114.72    4.05
   7   7  -2  118.87    4.69
   7   7  -1  371.71    8.13
   7   7  -1  361.21    8.84
   7   7   0    9.29    1.22
   7   7   0    8.26    1.76
   7   7   0   10.66    1.44
   7   7   0    9.98    1.54
   7   7   1   29.78    2.03
   7   7   1   25.25    2.66
   7   7   1   32.60    2.21
   7   7   1   27.68    2.33
   7  -7   2  315.10    6.71
   7   7   2  282.77    7.70
   7   7   2  312.91    7.00
   7   7   2  301.80    7.10
   7   7   2  279.04    8.51
   7   7   2  286.03    7.23
   7   7   3  371.88    8.54
   7   7   3  356.59    8.93
   7   7   3  420.51    8.33
   7   7   3  375.96    9.83
   7  -7   3  421.53    7.83
   7   7   4  288.24    6.61
   7   7   4  292.38    6.62
   7   7   4  256.45    7.20
   7   7   4  270.39    7.80
   7   7   4  260.65    6.87
   7  -7   4  285.84    5.95
   7   7   5  140.80    4.25
   7   7   5  138.42    5.07
   7   7   5  123.01    4.44
   7  -7   5  133.10    3.63
   7   7   5  135.73    4.19
   7   7   6   12.64    1.47
   7   7   6   13.18    1.35
   7   7   6   13.03    1.30
   7  -7   6   10.49    1.01
   7   7   7  403.07    7.41
   7   7   7  432.96    8.60
   7   7   8  291.24    5.60
   7   7   8  292.16    5.88
   7   7   9   52.33    1.81
   7   7   9   55.14    2.04
   7   7  10   34.16    1.42
   7   7  10   30.64    1.12
   7   8 -15   13.20    1.43
   7   8 -14  118.00    4.47
   7  -8 -14  102.23    2.60
   7   8 -13   17.35    2.12
   7   8 -12  155.91    6.07
   7   8 -11  168.88    6.62
   7   8 -10  436.86   11.54
   7   8  -9   83.82    4.98
   7   8  -8   56.40    4.13
   7  -8  -8   56.78    2.46
   7   8  -7    2.39    1.62
   7  -8  -7    2.92    0.84
   7   8  -6  160.26    7.22
   7   8  -5  150.50    5.35
   7   8  -5  168.21    7.43
   7   8  -4   83.54    3.96
   7   8  -4   96.57    5.71
   7   8  -4   92.79    4.72
   7   8  -3    0.85    1.05
   7   8  -3    0.92    0.72
   7   8  -3   -0.07    1.21
   7   8  -2 1772.54   26.29
   7   8  -2 1786.62   24.42
   7   8  -1    1.58    1.03
   7   8  -1    1.29    0.85
   7   8  -1    1.24    1.23
   7   8   0    1.21    1.26
   7   8   0   -0.21    1.73
   7   8   0    1.64    0.79
   7   8   0    0.36    0.87
   7   8   1    4.55    1.17
   7   8   1    5.81    1.55
   7   8   1    6.16    1.13
   7   8   1    6.82    2.24
   7  -8   1    6.54    1.03
   7   8   2    8.03    1.10
   7   8   2    7.37    1.62
   7   8   2    9.82    1.28
   7  -8   2    9.30    1.13
   7   8   2    7.16    1.31
   7   8   3  303.52    8.11
   7  -8   3  325.42    6.27
   7   8   3  316.63    6.56
   7   8   4  625.92   10.25
   7   8   4  608.88   11.82
   7  -8   4  615.05    9.56
   7   8   5   56.08    2.36
   7   8   5   52.35    2.78
   7   8   5   53.87    2.35
   7   8   6    9.84    1.04
   7   8   6    7.87    1.17
   7   8   6    8.86    1.00
   7   8   7   93.85    2.78
   7   8   7   91.74    2.67
   7   8   8   94.61    2.42
   7   8   9   19.22    0.87
   7   8   9   20.52    1.02
   7   9 -12   23.27    1.99
   7   9 -11    0.05    1.04
   7   9 -10   10.56    1.84
   7   9  -9   14.38    2.19
   7   9  -8   52.61    3.06
   7   9  -8   36.52    3.22
   7   9  -7   23.46    2.26
   7   9  -7   19.86    2.59
   7   9  -6  984.99   17.36
   7   9  -5  230.94    7.14
   7   9  -4   72.65    3.98
   7   9  -3  246.01    8.84
   7   9  -3  243.27    6.63
   7   9  -2  183.17    6.28
   7   9  -2  175.73    7.45
   7   9  -2  172.13    5.45
   7   9  -1   58.19    3.49
   7   9  -1   61.78    4.51
   7   9  -1   56.92    3.01
   7   9   0   71.65    3.37
   7   9   0   78.88    3.96
   7   9   0   86.96    3.00
   7   9   0   74.18    4.90
   7  -9   0   90.20    3.04
   7   9   1  154.71    5.43
   7   9   1  165.62    4.30
   7  -9   1  182.91    4.29
   7   9   1  139.62    4.74
   7   9   2  484.57   10.04
   7   9   2  490.53    8.44
   7  -9   2  507.10    8.05
   7   9   3   46.75    2.49
   7   9   3   45.92    2.60
   7   9   3   47.79    2.11
   7   9   4  126.06    3.97
   7   9   5  123.01    3.70
   7   9   5  121.13    3.11
   7   9   6    5.32    0.67
   7   9   6    5.71    0.66
   7   9   7    1.36    0.38
   7   9   7    1.04    0.37
   7  10  -9   22.55    2.21
   7  10  -7   39.20    2.35
   7  10  -6   27.42    2.08
   7  10  -5    2.37    1.03
   7  10  -5    1.89    1.36
   7  10  -4    1.85    1.33
   7  10  -3  101.31    3.96
   7  10  -3   52.76    3.68
   7  10  -2   92.64    3.77
   7 -10  -2   98.43    2.89
   7  10  -1  181.73    4.96
   7  10  -1  207.66    5.71
   7  10   0   82.59    3.38
   7  10   1   44.85    2.35
   7  10   2   28.38    1.34
   7  10   2   29.25    1.79
   7  10   3    2.14    0.49
   7  10   4   82.74    2.10
   8   0 -19    0.44    0.59
   8   0 -19    0.18    0.62
   8   0 -18  124.10    4.05
   8   0 -17    0.31    0.80
   8   0 -17   27.57    2.08
   8   0 -16   19.98    1.98
   8   0 -16   25.38    1.88
   8   0 -15    1.36    0.96
   8   0 -15    0.60    0.86
   8   0 -15   -0.50    1.12
   8   0 -14   23.13    2.19
   8   0 -14   22.81    1.98
   8   0 -14   22.55    2.02
   8   0 -13    0.04    0.87
   8   0 -13    0.05    1.34
   8   0 -13    1.90    1.00
   8   0 -12 1571.16   22.32
   8   0 -12 1525.44   22.69
   8   0 -12 1531.20   22.54
   8   0 -12 1593.87   23.58
   8   0 -11    1.64    1.01
   8   0 -11    0.29    0.99
   8   0 -11    2.25    1.01
   8   0 -11    1.65    1.01
   8   0 -11    2.61    1.00
   8   0 -10   96.90    3.69
   8   0 -10   91.88    3.67
   8   0 -10   97.05    3.80
   8   0 -10   97.05    3.87
   8   0 -10  100.75    4.19
   8   0  -9    0.29    0.76
   8   0  -9    1.28    0.81
   8   0  -9    1.10    0.80
   8   0  -9    1.09    1.00
   8   0  -8   12.71    1.39
   8   0  -8   14.68    1.46
   8   0  -8   12.56    1.39
   8   0  -8   12.33    1.44
   8   0  -8   10.65    1.28
   8   0  -7    0.10    0.70
   8   0  -7    0.20    0.72
   8   0  -7    0.28    0.85
   8   0  -7    0.28    0.60
   8   0  -7    0.45    0.63
   8   0  -6 1371.67   19.16
   8   0  -6 1360.99   18.98
   8   0  -5    0.34    0.68
   8   0  -5    0.49    0.59
   8   0  -4  214.70    6.12
   8   0  -4  218.33    5.10
   8   0  -3    0.06    0.59
   8   0  -3    0.57    0.75
   8   0  -3    0.34    0.66
   8   0  -2 1580.18   21.38
   8   0  -2 1559.78   23.45
   8   0  -1    0.40    0.81
   8   0  -1    2.14    0.75
   8   0   0   32.39    1.93
   8   0   0   32.00    2.38
   8   0   1    2.69    1.02
   8   0   1    2.03    0.92
   8   0   1    0.71    0.78
   8   0   1    0.82    0.80
   8   0   1    0.10    0.66
   8   0   2 1666.61   24.18
   8   0   2 1622.05   23.41
   8   0   2 1623.04   22.26
   8   0   3    0.98    1.00
   8   0   3    0.73    0.90
   8   0   3    0.61    0.92
   8   0   3    0.29    0.70
   8   0   4 3734.45   47.67
   8   0   4 3782.27   48.98
   8   0   5    0.69    0.96
   8   0   5    0.32    0.82
   8   0   6   90.81    4.11
   8   0   6   97.19    3.57
   8   0   7    1.16    0.69
   8   0   7    0.41    0.92
   8   0   8  195.53    5.85
   8   0   9    0.52    0.86
   8   0  10  207.95    5.48
   8   0  11   -0.18    0.68
   8   0  12  327.30    6.03
   8   0  14   46.47    1.66
   8  -1 -19   89.65    2.96
   8   1 -19   89.19    2.90
   8   1 -18   14.08    1.37
   8   1 -17   99.71    3.86
   8   1 -17  124.26    3.49
   8   1 -16  386.49    8.55
   8   1 -16  397.05    7.44
   8  -1 -15  423.78    8.43
   8   1 -15  427.46    8.57
   8   1 -15  408.61    9.22
   8  -1 -15  402.81    9.55
   8   1 -15  439.42    8.70
   8  -1 -15  440.88    8.95
   8  -1 -14    4.76    1.23
   8   1 -14    6.34    1.19
   8   1 -14    2.64    1.22
   8  -1 -14    2.34    1.17
   8   1 -14    6.09    1.27
   8  -1 -14    3.27    1.21
   8   1 -13    3.36    1.27
   8  -1 -13    5.46    1.33
   8   1 -13    6.78    1.35
   8   1 -13    4.01    1.12
   8  -1 -13    5.22    1.25
   8  -1 -13    4.42    1.17
   8   1 -12   55.76    2.91
   8  -1 -12   59.41    3.13
   8   1 -12   58.63    3.28
   8   1 -12   62.91    3.19
   8  -1 -12   56.56    3.25
   8  -1 -12   52.74    2.95
   8   1 -12   59.84    2.90
   8  -1 -12   60.35    2.91
   8  -1 -12   54.45    2.87
   8   1 -11  204.96    5.73
   8  -1 -11  220.10    6.30
   8   1 -11  217.41    6.02
   8  -1 -11  217.40    6.33
   8  -1 -11  217.15    5.85
   8   1 -11  215.04    5.76
   8  -1 -11  224.18    5.87
   8   1 -10 1522.44   22.59
   8  -1 -10 1463.55   22.12
   8   1 -10 1486.29   21.36
   8  -1 -10 1503.57   22.04
   8  -1 -10 1459.81   21.20
   8   1 -10 1471.94   21.18
   8   1 -10 1434.87   21.31
   8  -1 -10 1458.00   21.40
   8   1  -9  468.59    9.09
   8  -1  -9  483.96    9.70
   8  -1  -9  474.18    9.88
   8   1  -9  475.90    9.15
   8  -1  -9  462.52    9.05
   8   1  -9  466.76    9.32
   8  -1  -9  472.63    9.41
   8  -1  -9  488.77    9.45
   8   1  -9  478.42    9.26
   8  -1  -8  185.41    5.28
   8  -1  -8  170.99    4.94
   8   1  -8  172.07    4.90
   8   1  -8  183.07    4.90
   8   1  -8  192.57    5.87
   8  -1  -8  188.30    5.63
   8  -1  -8  179.26    4.94
   8  -1  -8  178.70    5.06
   8   1  -8  178.15    5.01
   8  -1  -8  183.31    5.31
   8   1  -8  174.25    5.13
   8  -1  -7   43.10    2.47
   8   1  -7   38.87    2.35
   8  -1  -7   44.29    2.34
   8   1  -7   39.03    2.18
   8   1  -7   40.67    2.13
   8  -1  -7   44.02    2.41
   8  -1  -7   46.07    2.41
   8   1  -7   42.15    2.27
   8   1  -6  704.12   11.22
   8  -1  -6  698.07   11.74
   8  -1  -6  708.31   11.76
   8   1  -6  695.36   11.61
   8  -1  -6  710.16   11.65
   8   1  -6  712.76   11.59
   8  -1  -5  304.41    6.28
   8  -1  -5  312.67    6.54
   8   1  -5  313.59    6.50
   8  -1  -5  323.81    6.67
   8   1  -5  330.55    6.66
   8  -1  -4    8.33    1.35
   8   1  -4    4.86    1.12
   8  -1  -4    7.53    1.05
   8   1  -4    8.94    1.08
   8  -1  -4    8.19    1.04
   8  -1  -3   86.31    2.96
   8   1  -3   80.96    2.85
   8  -1  -3   86.04    3.03
   8   1  -3   79.77    3.61
   8  -1  -3   85.88    3.78
   8   1  -2 1630.37   22.00
   8  -1  -2 1600.46   22.37
   8   1  -2 1703.84   24.53
   8  -1  -2 1733.22   24.72
   8   1  -1   46.41    2.15
   8  -1  -1   40.15    2.12
   8   1  -1   45.63    2.79
   8  -1  -1   40.55    2.72
   8   1   0  364.63    7.05
   8  -1   0  362.00    7.23
   8   1   0  349.50    8.48
   8  -1   0  358.34    8.63
   8  -1   0  349.69    7.89
   8  -1   1  165.16    5.14
   8  -1   1  177.17    4.71
   8   1   1  181.00    5.75
   8  -1   1  176.64    5.80
   8   1   1  176.60    5.25
   8   1   1  158.65    5.47
   8  -1   1  172.49    5.73
   8  -1   2  171.40    5.51
   8   1   2  170.96    5.52
   8   1   2  170.75    5.22
   8  -1   2  174.93    5.22
   8   1   2  167.65    5.78
   8  -1   2  162.40    5.81
   8  -1   2  179.46    4.79
   8   1   3  333.79    8.19
   8  -1   3  326.26    8.02
   8   1   3  336.71    7.63
   8  -1   3  334.34    7.64
   8   1   3  320.09    8.58
   8  -1   3  312.00    8.61
   8  -1   3  323.99    6.96
   8  -1   4   61.64    2.98
   8   1   4   61.72    3.02
   8   1   4   62.47    3.38
   8  -1   4   55.66    3.14
   8  -1   5  132.05    3.96
   8   1   5  136.64    4.43
   8  -1   5  131.89    4.32
   8   1   5  137.24    5.10
   8  -1   5  123.76    4.73
   8   1   6   37.62    2.68
   8  -1   6   35.68    2.57
   8   1   6   36.88    2.26
   8  -1   7    0.72    0.88
   8   1   7    2.04    1.02
   8   1   7    0.99    0.71
   8   1   8  396.27    8.97
   8  -1   8  383.73    8.54
   8   1   9  361.02    8.14
   8  -1   9  342.82    7.62
   8   1  10   46.70    2.53
   8  -1  10   43.99    2.27
   8   1  11   -0.38    0.70
   8   1  12   31.95    1.69
   8   1  13   16.29    1.02
   8  -1  14  270.82    4.61
   8   1  14  258.42    4.51
   8  -2 -19  221.73    5.08
   8  -2 -18   17.84    1.33
   8  -2 -18   20.46    1.70
   8  -2 -18   18.00    1.48
   8   2 -18   18.39    1.46
   8   2 -17   71.82    2.99
   8  -2 -17   70.57    3.34
   8  -2 -17   77.34    2.92
   8   2 -16   21.99    1.79
   8  -2 -16   17.59    1.85
   8  -2 -16   20.16    1.74
   8   2 -15  550.96    9.99
   8   2 -15  539.08   10.47
   8  -2 -15  564.36    9.76
   8  -2 -14  119.85    4.15
   8   2 -14  124.06    4.42
   8  -2 -14  121.71    4.87
   8  -2 -14  126.03    4.45
   8  -2 -13   63.86    3.12
   8   2 -13   64.40    3.35
   8  -2 -13   64.83    3.11
   8   2 -13   62.39    3.10
   8  -2 -13   63.62    3.19
   8  -2 -12  233.39    6.35
   8   2 -12  242.94    6.77
   8   2 -12  233.62    6.14
   8  -2 -12  240.60    5.98
   8   2 -12  242.71    5.96
   8  -2 -11   39.07    2.62
   8   2 -11   44.87    2.94
   8  -2 -11   37.46    2.34
   8   2 -11   47.92    2.58
   8   2 -11   40.83    2.40
   8   2 -11   36.87    2.26
   8  -2 -10  746.90   12.78
   8  -2 -10  755.93   13.45
   8  -2 -10  761.41   12.98
   8   2 -10  778.57   12.92
   8  -2 -10  790.34   13.31
   8   2 -10  776.40   12.96
   8   2 -10  740.71   12.41
   8  -2  -9  260.17    6.95
   8   2  -9  266.70    6.11
   8  -2  -9  266.26    6.46
   8  -2  -9  281.37    6.71
   8   2  -9  274.34    6.53
   8  -2  -9  271.30    6.68
   8   2  -9  277.98    6.73
   8   2  -8  588.81   11.58
   8  -2  -8  572.10   10.83
   8  -2  -8  544.72   10.19
   8  -2  -8  569.73   10.37
   8   2  -8  572.25   10.21
   8  -2  -8  559.16   10.64
   8   2  -8  566.13   10.57
   8  -2  -7  731.62   12.05
   8   2  -7  725.74   11.88
   8  -2  -7  717.34   12.46
   8   2  -7  676.41   12.19
   8  -2  -7  724.63   12.11
   8   2  -7  681.41   11.76
   8  -2  -7  730.97   12.48
   8   2  -7  747.21   13.38
   8  -2  -6  242.55    5.66
   8   2  -6  236.85    5.53
   8  -2  -6  227.30    5.97
   8   2  -6  217.41    5.83
   8   2  -6  235.72    6.52
   8  -2  -6  232.60    5.55
   8   2  -6  217.34    5.31
   8  -2  -5  314.25    6.60
   8  -2  -5  330.83    6.72
   8   2  -5  314.45    6.54
   8  -2  -4    1.60    0.69
   8   2  -4    0.60    0.64
   8  -2  -4    1.82    0.70
   8   2  -4    0.42    0.73
   8  -2  -4    0.87    0.83
   8  -2  -3  255.02    5.81
   8   2  -3  252.03    6.70
   8  -2  -2  163.91    4.48
   8   2  -2  163.28    5.26
   8  -2  -2  173.71    5.48
   8   2  -1  973.11   16.42
   8  -2  -1 1018.81   16.82
   8   2  -1  971.19   15.78
   8  -2  -1  968.62   14.87
   8  -2   0  316.24    7.96
   8   2   0  307.58    7.71
   8   2   0  317.61    7.57
   8   2   0  298.51    7.19
   8   2   0  316.23    7.68
   8  -2   0  316.43    7.90
   8  -2   0  310.20    6.68
   8   2   1    9.57    1.36
   8  -2   1    9.77    1.20
   8  -2   1    8.54    1.47
   8   2   1    9.58    1.48
   8   2   1    8.74    1.36
   8   2   1    9.32    1.43
   8   2   1    8.73    1.38
   8  -2   1    9.54    1.51
   8  -2   2  396.49    9.57
   8   2   2  400.27    9.36
   8  -2   2  415.48    9.72
   8   2   2  405.20    9.38
   8   2   2  432.58    8.93
   8   2   2  416.31    8.90
   8   2   2  404.82    9.21
   8   2   3   10.43    1.49
   8   2   3   10.36    1.59
   8   2   3    9.48    1.56
   8  -2   3    8.30    1.59
   8  -2   4  420.75    8.33
   8   2   4  434.51    9.26
   8   2   5  611.41   11.09
   8   2   5  611.84   11.45
   8  -2   5  580.73   10.25
   8   2   6   93.25    3.47
   8   2   6   78.77    3.87
   8  -2   6   67.88    3.34
   8   2   6   84.85    3.61
   8  -2   6   73.80    2.86
   8   2   7  116.02    4.62
   8   2   7  112.74    3.71
   8   2   8  170.16    5.49
   8   2   8  159.67    4.29
   8   2   9   28.28    2.19
   8   2  10   35.79    2.25
   8   2  11  279.45    6.14
   8   2  12   44.80    1.99
   8   2  13  166.81    3.70
   8  -2  13  172.09    3.82
   8   2  13  165.67    3.50
  -8  -3  19   64.12    2.74
   8  -3 -18   49.68    2.36
   8  -3 -18   46.11    1.93
   8  -3 -17   19.11    1.48
   8  -3 -17   14.74    1.37
   8   3 -17   17.99    1.40
   8  -3 -17   16.12    1.57
   8  -3 -16   33.77    2.06
   8  -3 -16   26.11    1.90
   8   3 -16   30.98    1.96
   8  -3 -16   32.06    2.31
   8   3 -15  396.87    7.93
   8  -3 -15  361.45    8.12
   8   3 -15  405.41    8.12
   8  -3 -15  424.97    8.47
   8  -3 -15  358.37    8.78
   8  -3 -14  269.65    6.54
   8   3 -14  271.15    6.56
   8   3 -13  227.09    6.80
   8  -3 -13  253.63    6.24
   8  -3 -13  238.72    6.44
   8   3 -13  251.78    6.31
   8  -3 -13  249.36    6.33
   8  -3 -13  243.35    7.18
   8  -3 -12   57.13    2.95
   8  -3 -12   58.54    3.35
   8   3 -12   49.55    3.06
   8  -3 -12   55.61    2.86
   8  -3 -12   54.01    2.91
   8   3 -12   58.47    2.88
   8  -3 -11   97.65    3.87
   8   3 -11   95.89    3.65
   8  -3 -11   86.56    3.74
   8  -3 -11   98.86    4.30
   8   3 -11   95.51    3.56
   8  -3 -11   98.76    3.64
   8  -3 -11   90.89    3.68
   8  -3 -10  773.21   13.04
   8   3 -10  721.51   12.51
   8  -3 -10  705.74   13.09
   8   3 -10  748.62   13.94
   8  -3 -10  784.37   13.99
   8  -3 -10  767.17   12.81
   8   3 -10  755.39   12.65
   8  -3 -10  698.90   12.58
   8   3  -9  182.85    5.16
   8  -3  -9  187.07    5.27
   8  -3  -9  185.56    5.73
   8   3  -9  184.54    6.02
   8  -3  -9  177.39    5.52
   8  -3  -9  190.39    5.31
   8   3  -9  183.88    5.04
   8  -3  -8   86.43    3.52
   8   3  -8   78.20    3.35
   8  -3  -8   85.57    3.72
   8   3  -8   85.48    4.02
   8  -3  -8   90.97    3.45
   8   3  -8   84.11    3.24
   8   3  -7  229.69    5.96
   8  -3  -7  220.52    5.98
   8   3  -7  234.86    6.70
   8  -3  -7  237.67    5.73
   8   3  -7  233.57    5.56
   8   3  -6   63.70    2.94
   8  -3  -6   62.39    2.98
   8  -3  -6   70.15    2.84
   8   3  -6   66.71    2.68
   8  -3  -6   62.14    2.66
   8   3  -6   63.03    2.59
   8   3  -6   66.04    3.44
   8  -3  -5  776.35   12.66
   8   3  -5  882.46   14.62
   8  -3  -5  819.18   13.84
   8   3  -5  820.60   13.68
   8  -3  -5  863.94   13.12
   8   3  -5  893.93   13.02
   8   3  -5  790.78   13.22
   8  -3  -4 1396.13   19.90
   8   3  -4 1402.49   20.71
   8  -3  -4 1441.12   21.16
   8   3  -4 1404.90   20.85
   8   3  -3  178.87    6.59
   8  -3  -3  180.69    4.73
   8   3  -3  189.10    5.67
   8  -3  -3  195.61    5.89
   8   3  -3  180.91    5.29
   8  -3  -3  189.10    5.52
   8   3  -3  184.76    5.29
   8   3  -2   62.11    2.82
   8  -3  -2   64.12    2.79
   8   3  -2   67.22    4.03
   8   3  -2   62.41    3.19
   8  -3  -2   69.55    3.45
   8  -3  -2   62.10    2.73
   8  -3  -2   66.25    3.23
   8   3  -2   61.60    3.03
   8  -3  -1  156.50    5.13
   8   3  -1  145.21    4.81
   8   3  -1  156.68    5.11
   8  -3  -1  155.16    5.27
   8  -3  -1  149.20    4.41
   8   3  -1  147.60    4.81
   8   3  -1  148.12    6.04
   8   3  -1  152.19    4.78
   8   3  -1  156.46    7.12
   8   3  -1  142.97    4.55
   8  -3  -1  155.93    4.51
   8   3   0   17.72    1.82
   8  -3   0   15.71    1.82
   8  -3   0   18.16    1.56
   8   3   0   19.42    1.80
   8   3   0   18.37    1.79
   8  -3   0   16.60    1.84
   8   3   0   17.87    1.81
   8   3   0   19.11    1.73
   8   3   0   18.80    2.29
   8  -3   0   18.31    1.58
   8  -3   1 1374.74   20.01
   8   3   1 1394.71   20.72
   8   3   1 1382.89   23.06
   8   3   1 1277.24   20.46
   8  -3   1 1361.47   21.16
   8   3   1 1269.17   20.69
   8  -3   1 1328.10   21.18
   8   3   1 1393.68   20.37
   8  -3   2  478.71   10.63
   8   3   2  457.24   10.18
   8   3   2  510.56   10.02
   8  -3   2  502.56   10.69
   8   3   2  480.66   10.19
   8   3   2  523.12   11.94
   8   3   2  503.35   10.31
   8   3   2  521.14   10.13
   8  -3   2  465.64    9.63
   8  -3   2  466.26    8.99
   8   3   3   24.50    2.04
   8  -3   3   29.22    1.94
   8   3   3   23.63    2.02
   8   3   3   23.05    2.11
   8  -3   3   26.58    2.38
   8   3   3   22.21    2.07
   8  -3   4  359.27    7.48
   8   3   4  358.45    8.76
   8  -3   4  361.14    9.08
   8   3   4  384.55    8.24
   8   3   4  376.25    8.88
   8   3   5   29.85    2.21
   8   3   5   33.55    2.21
   8   3   5   31.04    2.44
   8  -3   5   27.73    1.85
   8   3   6  261.87    6.59
   8   3   6  265.14    6.27
   8   3   6  260.58    7.17
   8  -3   6  246.24    5.67
   8   3   7   76.42    3.26
   8   3   7   78.49    3.05
   8   3   8   32.50    2.07
   8   3   8   32.34    1.84
   8   3   9  460.66    9.36
   8   3  10  509.95    9.51
   8  -3  11   45.46    2.25
   8   3  11   43.67    2.16
   8  -3  12  164.38    3.91
   8   3  12  162.19    3.86
   8   3  13    3.41    0.54
  -8   4  19   31.78    1.74
   8  -4 -18   56.48    1.94
   8  -4 -17    3.74    0.77
   8  -4 -16   45.80    2.27
   8  -4 -16   39.19    2.36
   8  -4 -15   56.00    2.71
   8  -4 -15   46.76    2.74
   8  -4 -14  625.45   11.46
   8   4 -14  725.55   11.50
   8  -4 -14  749.83   12.01
   8   4 -14  682.40   11.79
   8  -4 -14  629.50   12.55
   8   4 -14  714.19   13.50
   8  -4 -13   69.34    3.08
   8   4 -13   78.52    3.07
   8  -4 -13   76.22    3.25
   8   4 -13   69.68    3.75
   8  -4 -13   68.64    3.53
   8   4 -12  124.60    5.07
   8  -4 -12  127.23    4.90
   8  -4 -12  135.37    4.43
   8  -4 -12  125.73    4.27
   8   4 -12  128.99    4.08
   8  -4 -12  127.22    4.31
   8   4 -11   94.58    4.45
   8  -4 -11  100.57    4.30
   8  -4 -11  106.69    3.93
   8  -4 -11  102.29    3.81
   8   4 -11  100.37    3.56
   8  -4 -11   97.49    3.84
   8   4 -10   50.90    2.53
   8  -4 -10   53.79    3.09
   8  -4 -10   46.98    2.74
   8  -4 -10   49.52    2.60
   8   4 -10   51.21    2.47
   8  -4 -10   46.04    2.60
   8  -4  -9   94.12    3.76
   8  -4  -9  107.13    3.75
   8   4  -9  118.10    3.72
   8   4  -9   94.39    4.46
   8   4  -9  107.55    3.70
   8   4  -9  103.10    4.43
   8  -4  -8 1506.45   20.75
   8   4  -8 1477.74   20.36
   8   4  -8 1481.63   20.85
   8   4  -7    0.97    0.81
   8  -4  -7    1.83    0.80
   8   4  -7    1.04    0.70
   8   4  -7    1.80    1.12
   8   4  -6  307.11    6.25
   8   4  -6  292.24    6.80
   8   4  -6  287.60    8.60
   8   4  -6  310.92    9.62
   8   4  -6  297.84    7.56
   8  -4  -5   62.23    2.73
   8   4  -5   53.82    3.11
   8   4  -5   57.39    4.14
   8   4  -5   57.78    2.77
   8   4  -5   58.16    2.73
   8   4  -5   58.75    3.81
   8   4  -4   38.03    2.30
   8   4  -4   36.24    3.36
   8  -4  -4   38.85    2.22
   8   4  -4   38.46    2.28
   8   4  -4   44.01    3.35
   8   4  -3   40.10    2.45
   8   4  -3   44.33    3.37
   8   4  -3   48.13    3.91
   8  -4  -3   42.77    2.35
   8   4  -3   40.24    2.35
   8   4  -2  127.99    4.45
   8   4  -2  123.75    4.05
   8   4  -2  141.42    6.75
   8   4  -2  128.73    5.72
   8   4  -2  124.32    4.22
   8  -4  -2  139.41    4.45
   8   4  -1  421.36    8.68
   8  -4  -1  434.54    8.60
   8   4  -1  457.27   12.93
   8   4  -1  443.19    8.86
   8  -4  -1  455.64    9.22
   8   4  -1  434.83    8.88
   8   4  -1  422.59   11.06
   8   4  -1  443.63    9.23
   8   4   0 1772.43   24.83
   8   4   0 1689.22   30.34
   8  -4   0 1705.75   24.42
   8   4   0 1647.22   24.19
   8   4   0 1708.76   24.30
   8   4   0 1766.43   24.45
   8   4   0 1632.36   27.30
   8   4   1  101.87    5.09
   8   4   1  104.95    4.08
   8   4   1  111.47    4.14
   8  -4   1  106.08    3.74
   8   4   1  105.08    4.02
   8  -4   2  303.47    6.73
   8   4   2  317.63    9.08
   8   4   2  295.23    7.30
   8   4   2  298.11    7.42
   8   4   2  318.44    7.54
   8   4   2  307.97    7.44
   8   4   3   53.43    2.89
   8   4   3   45.11    2.68
   8   4   3   54.13    2.88
   8   4   3   51.83    2.93
   8  -4   3   49.58    2.47
   8   4   3   52.16    2.78
   8   4   4   90.82    3.75
   8   4   4   85.55    3.68
   8  -4   4   82.43    3.86
   8   4   4   90.57    3.67
   8   4   4   84.91    3.81
   8  -4   4   85.78    3.23
   8   4   4   83.84    3.59
   8   4   5   75.04    3.42
   8  -4   5   71.72    3.61
   8   4   5   78.78    3.30
   8   4   5   77.07    3.63
   8   4   5   78.18    3.49
   8  -4   5   78.29    3.02
   8   4   6  857.69   13.85
   8   4   6  803.02   13.96
   8   4   6  833.49   13.33
   8   4   6  849.23   14.57
   8  -4   6  806.72   12.59
   8   4   7   14.10    1.50
   8  -4   7   13.06    1.62
   8   4   7   15.13    1.39
   8   4   7   15.21    1.74
   8  -4   7   14.13    1.20
   8  -4   8   11.97    1.49
   8   4   8   10.99    1.45
   8   4   8   13.20    1.22
   8   4   8   14.84    1.41
   8   4   9   29.10    2.01
   8   4   9   25.92    1.44
   8  -4   9   26.22    1.88
   8   4   9   32.11    2.05
   8   4  10  260.79    5.86
   8   4  11    2.52    0.68
   8  -5 -18  142.29    2.87
   8  -5 -17  320.55    5.75
   8  -5 -16   26.11    1.61
   8  -5 -15   58.83    2.62
   8   5 -14    2.86    1.13
   8  -5 -13    0.85    0.82
   8   5 -13    1.63    1.13
   8  -5 -12   47.95    2.55
   8   5 -12   46.35    3.26
   8   5 -11  210.96    5.92
   8  -5 -11  226.88    5.85
   8   5 -11  209.63    7.06
   8  -5 -11  225.29    5.79
   8   5 -10  488.24    9.93
   8  -5 -10  534.43   10.02
   8   5 -10  488.86   11.65
   8  -5 -10  535.03   10.16
   8   5  -9    1.64    1.19
   8  -5  -9    5.33    1.12
   8   5  -8  101.86    4.93
   8   5  -8  140.83    4.89
   8   5  -7    3.31    1.37
   8   5  -7    2.34    1.23
   8   5  -6    3.08    1.41
   8   5  -6    4.55    1.70
   8   5  -6    3.51    1.46
   8   5  -5    6.87    1.09
   8   5  -5    4.44    1.48
   8   5  -5    8.57    2.08
   8   5  -5    9.55    1.85
   8   5  -4  825.69   16.74
   8   5  -4  795.80   13.49
   8   5  -3 1321.96   23.04
   8   5  -3 1268.49   19.55
   8   5  -2   19.69    2.97
   8   5  -2   20.14    1.86
   8   5  -2   21.17    2.53
   8   5  -1  481.03    9.72
   8   5  -1  459.87   11.71
   8   5  -1  451.04    9.02
   8   5   0    0.15    1.17
   8   5   0    0.53    0.64
   8   5   0    4.21    1.04
   8  -5   0    0.90    0.78
   8   5   0    2.40    1.86
   8   5   0    1.48    0.97
   8   5   1    3.06    0.92
   8   5   1    1.70    1.34
   8   5   1    1.73    0.85
   8  -5   1    2.27    0.86
   8   5   1    2.71    0.96
   8   5   1    1.07    0.90
   8  -5   2  192.03    5.10
   8   5   2  172.85    5.15
   8   5   2  203.67    5.63
   8   5   2  185.01    5.40
   8   5   3  118.19    4.20
   8   5   3  115.89    4.19
   8  -5   3  112.08    3.72
   8   5   3  116.06    5.22
   8   5   3  114.87    4.18
   8  -5   4  285.58    6.28
   8   5   4  265.09    6.77
   8   5   4  277.46    6.91
   8   5   4  283.37    6.89
   8   5   4  295.53    6.87
   8   5   5    1.53    0.86
   8   5   5    1.04    0.81
   8  -5   5    1.24    0.69
   8   5   5    1.69    0.85
   8   5   5    1.35    0.91
   8   5   6  356.17    7.89
   8  -5   6  339.14    6.64
   8   5   6  351.06    7.84
   8   5   6  355.31    7.24
   8  -5   7   98.26    2.91
   8   5   7  104.87    3.82
   8   5   7  100.96    3.76
   8   5   7  102.98    3.31
   8   5   7  104.94    3.60
   8   5   8    0.66    0.74
   8   5   8    0.83    0.70
   8   5   8    0.66    0.58
   8   5   8    0.35    0.66
   8   5   9    0.45    0.60
   8   5   9    0.25    0.57
   8   5   9   -0.03    0.65
   8   5   9    0.95    0.50
   8   5  10   94.81    2.95
   8   5  10   85.83    2.81
   8   5  11  104.57    2.74
   8  -6 -17   12.94    0.81
   8  -6 -16    7.86    0.86
   8  -6 -15   21.81    1.47
   8   6 -14   47.97    3.04
   8   6 -13  718.23   14.18
   8  -6 -13  742.32   11.73
   8   6 -12    9.49    1.82
   8  -6 -12   12.45    1.36
   8   6 -11    2.19    1.31
   8  -6 -11    0.71    0.80
   8   6 -10    3.91    1.47
   8  -6 -10    4.57    1.10
   8   6  -9    2.53    1.41
   8  -6  -9    0.71    0.85
   8   6  -8    9.53    2.04
   8   6  -8    9.83    1.78
   8   6  -7  835.97   16.83
   8   6  -7  847.31   17.76
   8   6  -6    1.77    1.27
   8   6  -6    1.21    1.34
   8   6  -6    0.29    1.51
   8   6  -5  164.51    6.56
   8   6  -5  175.42    7.63
   8   6  -4  468.95   13.00
   8   6  -4  461.11   11.57
   8   6  -3  173.23    7.76
   8   6  -3  166.59    5.30
   8   6  -3  153.77    4.77
   8   6  -3  169.90    6.69
   8   6  -2  112.01    6.35
   8   6  -2  113.21    4.33
   8   6  -2  113.11    4.06
   8   6  -2  111.15    5.43
   8   6  -1  695.34   12.76
   8   6  -1  658.15   11.51
   8   6  -1  745.31   17.73
   8   6  -1  683.69   14.94
   8   6  -1  720.32   12.49
   8   6   0  220.91    6.01
   8   6   0  210.12    6.14
   8   6   0  216.32    5.60
   8   6   0  220.87    9.17
   8   6   0  205.13    7.39
   8  -6   0  225.08    5.74
   8  -6   1  562.92   10.18
   8   6   1  576.16   10.80
   8   6   1  565.64   10.33
   8   6   2  211.11    7.22
   8  -6   2  218.56    5.42
   8   6   2  199.11    6.02
   8   6   2  201.68    5.60
   8   6   2  226.23    5.79
   8   6   3  604.95   10.70
   8   6   3  585.55   12.58
   8  -6   3  600.13   10.09
   8   6   3  532.08   10.45
   8   6   3  535.12   11.02
   8   6   3  602.62   10.82
   8   6   4    1.00    0.77
   8  -6   4    0.45    0.61
   8   6   4    2.03    0.85
   8   6   4    0.97    0.82
   8   6   4    0.41    0.78
   8   6   5   63.80    2.82
   8   6   5   63.80    2.77
   8   6   5   59.88    2.88
   8  -6   5   58.62    2.38
   8   6   6   22.85    1.69
   8   6   6   21.83    1.57
   8   6   6   21.17    1.72
   8  -6   6   22.06    1.38
   8   6   7  334.89    6.43
   8   6   7  357.08    7.29
   8   6   8   33.39    1.73
   8   6   8   36.92    1.97
   8   6   8   31.24    1.54
   8   6   9   42.75    1.52
   8  -7 -15    0.30    0.45
   8   7 -14   84.60    3.85
   8  -7 -14   80.57    2.66
   8   7 -13   95.65    4.47
   8  -7 -12  135.49    3.68
   8   7 -12  134.97    5.59
   8  -7 -11  478.61    8.51
   8   7 -11  469.18   11.60
   8  -7 -10   45.45    2.29
   8   7 -10   40.49    3.36
   8  -7  -9  111.14    3.74
   8   7  -9  108.19    5.43
   8   7  -9  121.71    5.92
   8  -7  -8  311.97    6.92
   8   7  -8  294.91    8.41
   8   7  -8  290.89    9.26
   8   7  -7   -0.07    1.13
   8   7  -7    2.80    1.65
   8   7  -7    0.55    1.51
   8   7  -6  605.60   13.54
   8   7  -6  665.23   15.63
   8   7  -5  321.99    9.36
   8   7  -5  348.95   11.01
   8   7  -4    8.41    1.39
   8   7  -4    8.10    2.13
   8   7  -4   10.00    1.95
   8   7  -3  284.10    7.33
   8   7  -3  294.66    8.87
   8   7  -3  279.08    6.43
   8   7  -2    0.53    0.82
   8   7  -2   -0.73    1.75
   8   7  -2    0.87    1.38
   8   7  -2    0.08    0.81
   8   7  -1  284.04    7.31
   8   7  -1  303.20    6.86
   8   7  -1  312.44   10.80
   8   7  -1  280.85    8.67
   8   7   0   78.68    3.61
   8   7   0   86.40    3.45
   8  -7   0   93.85    3.45
   8   7   0   94.33    5.92
   8  -7   1    4.29    0.97
   8   7   1    2.11    0.90
   8   7   1    3.93    0.86
   8   7   1    3.67    1.02
   8   7   1    4.21    1.46
   8   7   2  508.51   11.52
   8   7   2  524.66    9.39
   8   7   2  540.36    9.82
   8  -7   2  544.65    9.35
   8   7   3  512.37   11.15
   8   7   3  522.54    9.28
   8  -7   3  542.44    8.99
   8   7   4   33.94    1.95
   8   7   4   33.12    1.99
   8  -7   4   37.57    1.84
   8   7   4   30.93    2.15
   8   7   5    3.15    0.81
   8   7   5    2.15    0.81
   8  -7   5    2.11    0.63
   8   7   5    2.49    0.85
   8   7   6   61.03    2.35
   8  -7   6   59.96    1.94
   8   7   6   60.78    2.30
   8   7   7  279.66    5.22
   8   7   8  373.18    5.91
   8  -8 -13   19.40    1.22
   8   8 -12  312.48    7.84
   8   8 -11    8.56    1.60
   8   8 -10   21.80    2.37
   8  -8 -10   26.28    1.50
   8  -8  -9    4.75    0.87
   8   8  -9    3.90    1.62
   8  -8  -8  571.77    9.44
   8   8  -8  479.92   12.45
   8  -8  -7  256.61    5.79
   8   8  -7  239.84    7.23
   8   8  -7  248.65    8.51
   8   8  -6    2.59    1.32
   8   8  -6    2.05    1.71
   8   8  -5   18.51    2.18
   8   8  -5   19.69    2.76
   8   8  -4  120.98    5.24
   8   8  -4  136.16    6.57
   8   8  -3    5.77    1.19
   8   8  -3    5.05    1.47
   8   8  -3    3.76    1.91
   8   8  -2  266.98    5.85
   8   8  -2  279.32    9.82
   8   8  -2  258.32    6.71
   8   8  -2  268.92    8.01
   8   8  -1   28.10    2.11
   8   8  -1   35.90    3.63
   8   8  -1   32.74    1.93
   8  -8  -1   36.46    2.09
   8  -8   0   85.54    3.08
   8   8   0   82.03    3.03
   8   8   0   76.42    3.98
   8   8   1   11.88    1.43
   8   8   1   13.77    1.87
   8   8   1   13.80    1.32
   8   8   2   25.77    1.89
   8   8   2   27.49    2.29
   8  -8   2   29.81    1.65
   8   8   2   26.54    1.72
   8  -8   3   98.65    2.84
   8   8   3   93.77    3.82
   8   8   4   90.66    2.76
   8  -8   4   95.52    2.61
   8   8   5    8.51    0.88
   8   8   5   10.82    0.99
   8   8   6  183.40    3.80
   8   8   6  189.62    3.83
   8   8   7   49.22    1.56
   8   9  -9   76.21    3.79
   8   9  -8  190.39    6.45
   8   9  -7   11.93    2.02
   8   9  -7   20.51    1.90
   8  -9  -6  353.99    6.14
   8   9  -6  330.10    7.86
   8  -9  -5  163.18    3.95
   8   9  -5  149.12    5.17
   8   9  -4  107.91    4.39
   8   9  -4   89.31    4.93
   8   9  -3    8.17    1.46
   8   9  -3    6.98    1.95
   8  -9  -2   22.32    1.53
   8   9  -1  100.62    4.16
   8  -9  -1  118.77    3.36
   8   9   0    0.93    0.86
   8  -9   0    1.11    0.61
   8   9   1  252.98    5.05
   8   9   1  253.03    6.33
   8   9   2  461.27    7.47
   8   9   3    1.04    0.52
   8   9   5   17.22    0.90
   8  10  -7    1.89    0.95
   8  10  -6  119.91    3.31
   8  10  -6   14.35    1.78
   8  10  -5  231.47    5.39
   8  10  -4  137.19    4.03
   8  10  -2   96.45    3.29
   8  10  -1   20.51    1.47
   9   0 -18   24.72    1.62
   9   0 -18   22.06    1.52
   9   0 -17   -0.14    0.66
   9   0 -17   -0.03    0.68
   9   0 -16    7.63    1.25
   9   0 -16    6.34    1.15
   9   0 -16    7.52    1.12
   9   0 -15   -0.07    1.00
   9   0 -15    0.21    0.74
   9   0 -15    0.54    0.81
   9   0 -15    0.13    0.95
   9   0 -14   91.32    3.76
   9   0 -14   88.43    3.79
   9   0 -14   87.79    3.47
   9   0 -14   82.80    3.71
   9   0 -13   -0.68    1.35
   9   0 -13    0.99    0.86
   9   0 -13    1.05    0.95
   9   0 -13    0.84    0.93
   9   0 -12  349.93    8.16
   9   0 -12  354.82    7.86
   9   0 -12  360.04    8.29
   9   0 -11    0.46    0.88
   9   0 -11    0.93    0.92
   9   0 -11   -0.04    0.78
   9   0 -11    1.78    1.00
   9   0 -11    0.92    0.92
   9   0 -11    0.21    1.09
   9   0 -10  324.37    7.47
   9   0 -10  335.24    7.82
   9   0 -10  332.07    7.62
   9   0 -10  330.46    7.68
   9   0 -10  338.45    8.41
   9   0  -9    0.36    0.80
   9   0  -9    0.23    0.71
   9   0  -9    0.08    0.87
   9   0  -9    0.92    0.95
   9   0  -9    0.62    0.80
   9   0  -8  269.64    6.51
   9   0  -8  275.02    7.08
   9   0  -8  283.11    6.72
   9   0  -8  278.68    6.58
   9   0  -8  271.78    7.49
   9   0  -7    0.61    0.79
   9   0  -7    0.05    0.97
   9   0  -7    0.47    0.90
   9   0  -7    2.17    0.82
   9   0  -6 1666.39   23.52
   9   0  -6 1770.66   25.51
   9   0  -6 1680.51   24.91
   9   0  -6 1737.42   23.78
   9   0  -5    0.64    0.76
   9   0  -5    0.96    1.03
   9   0  -5    0.77    0.81
   9   0  -5    0.15    0.88
   9   0  -4  117.69    4.22
   9   0  -4  119.30    4.83
   9   0  -4  113.29    4.37
   9   0  -4  111.23    4.39
   9   0  -3    1.02    0.90
   9   0  -3    0.86    0.83
   9   0  -3    0.16    0.69
   9   0  -3    0.66    0.94
   9   0  -2  430.61    9.32
   9   0  -2  438.56    8.26
   9   0  -2  440.74    9.81
   9   0  -2  438.05   10.11
   9   0  -1    2.23    1.07
   9   0  -1    1.98    1.06
   9   0  -1   -0.60    0.83
   9   0   0   26.44    2.21
   9   0   0   25.67    2.38
   9   0   0   29.73    1.88
   9   0   1    0.19    0.86
   9   0   1    0.95    0.71
   9   0   1    1.52    1.15
   9   0   2  189.70    6.05
   9   0   2  192.39    5.75
   9   0   2  191.04    6.39
   9   0   3    1.42    1.10
   9   0   3   -0.11    0.94
   9   0   3    0.32    0.86
   9   0   4  565.36   11.59
   9   0   4  588.83   10.90
   9   0   5    1.66    1.06
   9   0   5    0.62    0.76
   9   0   6  156.85    4.46
   9   0   6  154.65    5.24
   9   0   7    0.36    0.87
   9   0   8  926.89   14.93
   9   0   9    0.10    0.67
   9   0  10   49.22    2.52
   9   0  11    0.68    0.68
   9   0  12  367.28    6.27
   9  -1 -18  179.20    4.44
   9   1 -18  182.77    4.40
   9  -1 -18  186.49    4.68
   9   1 -17   23.44    1.67
   9  -1 -17   23.02    1.79
   9  -1 -17   21.22    1.65
   9   1 -17   23.22    1.68
   9   1 -17   50.92    2.36
   9  -1 -17   57.08    2.06
   9  -1 -17   27.99    1.69
   9  -1 -16  813.93   13.97
   9   1 -16  834.75   13.47
   9   1 -16  807.97   12.45
   9  -1 -16  804.27   12.38
   9  -1 -16  803.01   13.58
   9   1 -16  833.45   13.59
   9  -1 -15    5.42    1.15
   9   1 -15    5.46    1.18
   9  -1 -15    6.29    1.21
   9   1 -15    5.93    1.14
   9  -1 -15    6.51    1.29
   9  -1 -15    7.29    1.24
   9  -1 -14   81.84    3.63
   9   1 -14   81.70    3.55
   9   1 -14   79.97    3.46
   9  -1 -14   81.19    3.78
   9  -1 -14   87.30    3.58
   9   1 -14   79.23    3.18
   9  -1 -14   84.07    3.48
   9   1 -14   83.89    3.62
   9  -1 -13  451.14    9.46
   9   1 -13  453.49    9.68
   9  -1 -13  444.42    9.52
   9   1 -13  443.39    9.42
   9  -1 -13  443.05    9.22
   9   1 -13  469.84    9.02
   9  -1 -13  473.02    9.11
   9   1 -13  442.17    9.22
   9  -1 -13  456.00    9.87
   9  -1 -12   45.01    2.86
   9   1 -12   45.33    2.62
   9  -1 -12   46.07    2.86
   9   1 -12   41.35    2.82
   9  -1 -12   43.46    2.70
   9   1 -12   40.74    2.61
   9  -1 -12   44.88    2.62
   9   1 -12   47.05    2.63
   9  -1 -12   45.64    2.60
   9  -1 -12   43.30    2.62
   9   1 -12   37.92    2.27
   9   1 -11   59.90    2.96
   9  -1 -11   60.71    3.23
   9   1 -11   61.01    3.39
   9  -1 -11   57.99    3.27
   9  -1 -11   60.94    3.16
   9   1 -11   59.39    3.07
   9  -1 -11   60.91    3.04
   9  -1 -11   55.54    2.97
   9   1 -11   60.95    3.04
   9  -1 -11   59.76    3.03
   9   1 -11   51.68    2.67
   9   1 -10  306.11    6.96
   9  -1 -10  298.02    7.45
   9  -1 -10  307.24    7.93
   9  -1 -10  308.54    7.38
   9   1 -10  305.86    7.23
   9  -1 -10  303.86    7.17
   9   1 -10  290.11    6.92
   9   1 -10  311.64    7.44
   9  -1 -10  296.78    7.36
   9   1  -9 1039.48   16.02
   9  -1  -9 1049.90   16.76
   9   1  -9 1066.84   17.86
   9  -1  -9 1037.05   17.59
   9  -1  -9 1049.48   16.43
   9   1  -9 1029.00   16.17
   9   1  -9 1012.61   16.85
   9  -1  -9 1055.79   17.06
   9  -1  -9 1039.05   16.56
   9   1  -9 1025.05   16.38
   9   1  -8  843.97   15.03
   9  -1  -8  794.90   14.63
   9   1  -8  783.27   13.19
   9  -1  -8  813.67   13.56
   9   1  -8  824.12   14.20
   9  -1  -8  819.67   14.25
   9  -1  -8  819.85   13.63
   9   1  -8  815.67   13.54
   9   1  -7  187.07    5.99
   9  -1  -7  181.06    5.10
   9   1  -7  181.58    5.06
   9  -1  -7  173.15    5.04
   9   1  -7  180.49    5.51
   9  -1  -7  178.86    5.52
   9   1  -6  316.92    7.69
   9  -1  -6  318.39    7.77
   9  -1  -6  329.20    7.07
   9   1  -6  324.06    6.97
   9   1  -6  315.07    8.06
   9  -1  -6  314.40    7.97
   9   1  -6  309.05    6.99
   9  -1  -5    3.68    0.92
   9   1  -5    4.37    0.96
   9  -1  -5    3.88    1.11
   9   1  -5    3.23    1.08
   9   1  -5    4.48    1.06
   9  -1  -4   84.42    3.14
   9   1  -4   90.83    4.17
   9  -1  -4   93.22    4.28
   9   1  -4   86.49    3.80
   9   1  -4   88.98    3.66
   9   1  -4   85.81    3.81
   9  -1  -4   87.27    3.89
   9  -1  -3  624.41   12.16
   9   1  -3  619.90   12.00
   9  -1  -3  603.36   10.56
   9   1  -3  612.09   11.61
   9   1  -3  635.75   12.61
   9  -1  -3  624.37   12.65
   9   1  -3  643.34   11.77
   9   1  -2 2167.82   31.06
   9  -1  -2 2226.25   31.37
   9   1  -2 2261.31   31.90
   9  -1  -2 2296.45   32.19
   9   1  -2 2284.43   30.31
   9   1  -2 2139.19   30.43
   9  -1  -2 2131.77   29.03
   9   1  -1   76.75    3.78
   9  -1  -1   68.88    3.64
   9  -1  -1   76.93    4.00
   9   1  -1   77.18    3.94
   9  -1  -1   67.30    2.87
   9  -1  -1   68.14    3.35
   9  -1   0  168.47    5.40
   9   1   0  172.28    5.51
   9  -1   0  175.16    4.86
   9   1   0  178.65    5.93
   9  -1   0  183.48    6.11
   9  -1   1   26.57    2.16
   9   1   1   22.41    2.04
   9  -1   1   23.27    1.77
   9  -1   1   24.84    2.34
   9   1   1   24.78    2.29
   9  -1   2  277.94    7.92
   9   1   2  274.93    7.79
   9   1   2  294.79    7.27
   9  -1   2  271.25    7.00
   9   1   2  272.70    7.48
   9  -1   2  279.97    6.44
   9   1   3  302.64    8.31
   9  -1   3  300.63    8.41
   9   1   3  316.83    7.56
   9  -1   3  314.54    7.44
   9   1   3  296.14    7.94
   9  -1   3  307.74    6.70
   9   1   4  189.09    5.46
   9   1   4  173.62    6.11
   9  -1   4  179.80    6.34
   9   1   4  178.48    5.89
   9   1   5   31.38    2.13
   9   1   5   29.60    2.52
   9  -1   5   27.78    2.58
   9   1   5   31.89    2.48
   9   1   6   69.87    3.52
   9   1   6   70.70    2.98
   9   1   7    0.32    0.93
   9   1   7    1.22    0.70
   9   1   8  618.07   11.31
   9   1   9  296.53    6.57
   9   1   9  295.71    7.06
   9  -1   9  293.36    7.13
   9   1  10   80.38    2.85
   9   1  10   82.13    3.17
   9  -1  10   83.07    3.24
   9   1  11  212.02    4.83
   9  -1  11  217.20    4.94
   9   1  12  169.35    3.64
   9  -1  12  177.32    3.75
   9  -2 -18    1.95    0.72
   9   2 -17  428.60    7.72
   9   2 -17  425.21    7.14
   9  -2 -16    9.92    1.25
   9   2 -16   11.11    1.28
   9  -2 -16   15.00    1.37
   9  -2 -16   12.57    1.34
   9  -2 -15   17.65    1.60
   9  -2 -15   20.75    1.79
   9  -2 -15   15.79    1.63
   9   2 -15   19.23    1.71
   9  -2 -14   18.01    1.74
   9  -2 -14   17.45    1.74
   9   2 -14   15.67    1.50
   9  -2 -14   18.03    1.76
   9   2 -14   16.57    1.66
   9  -2 -13  195.66    5.63
   9   2 -13  197.98    5.56
   9  -2 -13  191.65    5.67
   9  -2 -13  185.52    5.51
   9   2 -13  187.96    5.75
   9   2 -13  189.57    5.17
   9  -2 -12  112.51    4.26
   9   2 -12  121.37    4.13
   9  -2 -12  126.48    4.24
   9  -2 -12  119.31    4.36
   9   2 -12  116.30    4.20
   9   2 -12  121.57    4.70
   9  -2 -12  117.50    4.45
   9   2 -12  114.45    3.89
   9  -2 -12  116.36    4.60
   9  -2 -12  117.34    4.26
   9   2 -11  328.93    7.43
   9  -2 -11  333.62    7.54
   9  -2 -11  322.61    7.64
   9   2 -11  326.11    7.45
   9  -2 -11  313.08    7.91
   9   2 -11  306.73    6.86
   9  -2 -11  324.49    8.04
   9  -2 -11  308.84    7.42
   9   2 -10  294.22    7.12
   9  -2 -10  297.20    7.25
   9  -2 -10  309.13    7.31
   9   2 -10  306.13    7.10
   9  -2 -10  287.11    7.64
   9   2 -10  295.13    7.88
   9  -2 -10  307.17    7.67
   9  -2 -10  293.15    7.12
   9   2  -9   18.76    1.87
   9  -2  -9   19.00    1.94
   9  -2  -9   21.43    1.88
   9   2  -9   21.06    1.79
   9   2  -9   17.19    2.15
   9  -2  -9   23.18    2.21
   9  -2  -9   21.40    1.90
   9   2  -8  473.65    9.77
   9  -2  -8  474.29    9.89
   9  -2  -8  487.67    9.44
   9   2  -8  479.31    9.21
   9  -2  -8  459.73   10.19
   9  -2  -8  466.87    9.43
   9   2  -7  420.67    8.35
   9  -2  -7  429.05    8.57
   9   2  -7  424.22    9.64
   9   2  -7  414.08    9.00
   9  -2  -7  418.80    9.13
   9  -2  -6  287.67    7.28
   9   2  -6  283.16    7.14
   9   2  -6  299.95    7.67
   9  -2  -6  311.45    6.75
   9   2  -6  296.35    6.56
   9  -2  -6  271.30    6.22
   9   2  -6  283.07    6.59
   9  -2  -5  265.43    6.01
   9   2  -5  256.54    5.85
   9  -2  -5  242.38    5.87
   9   2  -5  259.06    6.40
   9   2  -5  264.37    7.02
   9   2  -5  260.89    6.78
   9  -2  -5  250.42    6.80
   9  -2  -4  138.56    4.24
   9   2  -4  150.52    5.00
   9  -2  -4  138.67    4.92
   9   2  -4  141.89    4.89
   9   2  -4  141.77    4.71
   9  -2  -3    3.67    1.13
   9   2  -3    2.67    1.07
   9  -2  -3    3.89    1.13
   9   2  -3    4.37    1.13
   9   2  -3    2.02    0.97
   9   2  -2   49.87    2.97
   9  -2  -2   58.03    3.23
   9  -2  -2   54.00    2.57
   9   2  -2   52.05    2.91
   9  -2  -1  437.17    9.80
   9   2  -1  410.32    9.39
   9  -2  -1  418.50    8.28
   9   2  -1  405.50    9.02
   9  -2   0   34.95    2.12
   9  -2   0   32.84    2.63
   9   2   0   33.94    2.55
   9  -2   1 1168.30   17.61
   9   2   1 1153.94   19.35
   9  -2   1 1213.55   19.93
   9   2   1 1200.81   19.22
   9   2   1 1216.78   18.89
   9  -2   2  483.47    9.11
   9  -2   2  488.94   10.89
   9   2   2  452.73   10.32
   9   2   2  453.65   10.14
   9   2   2  487.63    9.92
   9   2   3    6.97    1.48
   9  -2   3    5.84    1.42
   9   2   3    5.93    1.28
   9   2   4   15.42    1.94
   9  -2   4   16.79    2.07
   9  -2   4   16.67    1.48
   9   2   4   18.94    1.80
   9   2   5  458.24    8.98
   9   2   5  437.04    9.99
   9  -2   5  434.22   10.31
   9   2   6  136.74    4.17
   9   2   6  132.72    4.81
   9   2   6  132.94    4.97
   9  -2   6  130.33    5.08
   9   2   7  607.05   10.24
   9   2   7  631.39   11.71
   9   2   7  619.40   11.92
   9  -2   7  626.62   12.25
   9   2   8  282.23    5.63
   9   2   8  306.18    7.01
   9   2   8  293.03    7.11
   9  -2   8  307.34    7.47
   9  -2   9    2.53    0.97
   9   2   9    1.92    0.85
   9   2   9    1.99    0.88
   9  -2  10    2.55    0.85
   9   2  10    2.97    0.80
   9   2  10    2.60    0.78
   9  -2  11   42.77    1.88
   9   2  11   39.44    1.77
   9   2  11   40.51    1.72
   9  -3 -18   94.51    2.57
   9  -3 -17  278.87    5.58
   9  -3 -16   25.98    1.91
   9  -3 -16   25.41    1.70
   9  -3 -15    1.52    0.87
   9  -3 -15    1.32    0.89
   9  -3 -15    1.52    0.74
   9   3 -15    0.98    0.68
   9  -3 -14  170.30    5.01
   9   3 -14  180.06    4.89
   9  -3 -14  182.64    4.95
   9  -3 -14  183.16    5.22
   9  -3 -14  170.35    5.50
   9  -3 -13  344.73    7.71
   9   3 -13  350.59    7.46
   9  -3 -13  362.18    7.81
   9  -3 -13  340.33    8.31
   9  -3 -13  346.90    7.73
   9  -3 -13  345.30    7.87
   9  -3 -12  122.68    4.72
   9  -3 -12  118.77    4.25
   9   3 -12  121.57    4.07
   9  -3 -12  120.73    4.39
   9  -3 -12  136.62    4.30
   9   3 -11  208.36    5.46
   9  -3 -11  210.56    5.60
   9  -3 -11  200.75    6.02
   9  -3 -11  209.64    5.74
   9   3 -11  202.39    5.44
   9   3 -11  191.87    6.02
   9   3 -10  123.72    4.19
   9  -3 -10  126.67    4.33
   9  -3 -10  114.00    4.49
   9  -3 -10  122.17    4.23
   9   3 -10  115.96    3.96
   9   3 -10  116.93    4.71
   9   3  -9  330.19    7.54
   9  -3  -9  349.28    7.82
   9   3  -9  327.46    8.36
   9  -3  -9  321.47    8.12
   9  -3  -9  322.90    7.61
   9  -3  -9  346.29    7.54
   9   3  -9  332.94    7.19
   9   3  -8   41.77    2.56
   9  -3  -8   42.05    2.60
   9   3  -8   37.43    2.82
   9  -3  -8   41.26    2.54
   9  -3  -8   47.37    2.54
   9   3  -8   42.29    2.29
   9   3  -7  110.44    4.52
   9   3  -7  111.40    4.14
   9  -3  -7  116.49    4.34
   9  -3  -7  117.90    3.93
   9   3  -7  111.39    3.66
   9   3  -6  239.26    5.92
   9  -3  -6  259.41    5.94
   9   3  -6  261.22    5.80
   9   3  -6  254.66    6.98
   9   3  -6  250.75    6.50
   9  -3  -6  260.99    6.73
   9  -3  -5    4.36    1.02
   9   3  -5    2.57    1.75
   9   3  -5    5.27    1.05
   9   3  -5    3.89    1.11
   9  -3  -5    3.65    1.09
   9   3  -4  644.03   13.88
   9   3  -4  619.60   11.56
   9   3  -4  638.54   11.83
   9  -3  -4  661.05   12.22
   9  -3  -4  626.39   11.15
   9   3  -3  671.55   14.39
   9   3  -3  648.67   12.08
   9   3  -3  649.29   12.20
   9  -3  -3  704.70   12.84
   9  -3  -3  683.79   11.70
   9   3  -2   14.34    1.66
   9  -3  -2   16.35    1.84
   9   3  -2   14.70    1.67
   9  -3  -2   18.03    1.63
   9   3  -2   15.41    2.17
   9  -3  -1   15.49    1.82
   9   3  -1   11.52    1.53
   9   3  -1   12.84    1.59
   9  -3  -1   13.97    1.47
   9   3  -1   13.28    2.11
   9   3   0  356.46    8.28
   9   3   0  337.68    8.28
   9  -3   0  370.99    8.91
   9  -3   0  357.38    7.54
   9  -3   1  328.08    8.39
   9   3   1  311.38    7.90
   9   3   1  319.33    7.86
   9  -3   1  324.33    7.09
   9   3   2  418.56    9.01
   9  -3   2  417.95    9.72
   9   3   2  399.74    9.22
   9   3   2  401.38    9.18
   9   3   3  347.40    8.41
   9  -3   3  350.13    8.80
   9   3   3  348.63    8.42
   9   3   3  365.76    8.14
   9  -3   3  346.99    7.35
   9   3   4   42.60    2.77
   9  -3   4   45.99    2.98
   9   3   4   42.72    2.75
   9   3   4   45.51    2.58
   9  -3   4   42.37    2.25
   9   3   5  133.91    4.77
   9  -3   5  127.68    4.92
   9   3   5  136.30    4.84
   9  -3   5  125.86    3.78
   9   3   5  137.79    4.31
   9   3   6    2.16    0.81
   9  -3   6    0.80    0.96
   9   3   6    0.63    0.83
   9   3   6    1.64    0.97
   9   3   7   99.29    3.21
   9   3   7   95.06    3.70
   9  -3   7   99.73    3.99
   9   3   8   79.50    2.58
   9   3   8   84.14    3.25
   9   3   9    1.44    0.76
   9  -3   9    0.49    0.71
   9   3  10  361.14    6.62
   9  -3  10  352.28    6.56
   9   3  11  129.58    3.02
   9  -3  11  113.73    2.75
   9  -4 -18  377.97    5.90
   9  -4 -17   35.02    1.63
   9  -4 -16   98.33    3.15
   9  -4 -13   60.64    2.76
   9  -4 -13   63.87    2.97
   9  -4 -12  194.68    5.47
   9  -4 -12  183.04    5.06
   9   4 -12  193.59    4.89
   9  -4 -12  189.81    5.42
   9  -4 -11   13.69    1.62
   9   4 -11   12.63    1.31
   9  -4 -11   14.77    1.47
   9  -4 -11   12.75    1.60
   9  -4 -10  791.17   14.04
   9  -4 -10  784.27   13.58
   9   4 -10  805.14   12.81
   9  -4 -10  833.19   13.11
   9  -4 -10  807.00   13.04
   9   4 -10  789.87   12.59
   9  -4  -9   50.56    3.01
   9   4  -9   51.82    2.62
   9  -4  -9   56.02    2.79
   9  -4  -9   57.76    2.69
   9   4  -9   55.32    2.46
   9  -4  -9   53.34    2.87
   9   4  -8  509.91    9.72
   9   4  -8  521.67    9.15
   9  -4  -8  538.35    9.55
   9   4  -7  209.50    5.62
   9   4  -7  196.09    5.96
   9   4  -6  450.40    9.00
   9   4  -6  422.01    9.15
   9   4  -5   17.56    1.71
   9   4  -5   17.86    1.61
   9   4  -5   16.82    2.30
   9   4  -4  490.17   12.11
   9   4  -4  494.19    9.79
   9   4  -4  517.99    9.91
   9  -4  -4  504.94    9.67
   9   4  -3   12.80    2.12
   9   4  -3   10.67    1.42
   9   4  -3   13.35    2.51
   9   4  -3   10.36    1.43
   9  -4  -3   15.26    1.58
   9   4  -2  422.38   11.06
   9   4  -2  411.39    8.93
   9   4  -2  405.32    8.69
   9  -4  -2  421.19    8.58
   9   4  -1   50.34    2.84
   9   4  -1   51.57    3.70
   9   4  -1   52.49    2.81
   9  -4  -1   53.48    2.69
   9   4   0  504.98   10.12
   9   4   0  519.25   12.16
   9   4   0  473.90    9.61
   9   4   0  473.25    9.74
   9   4   1   37.89    2.44
   9   4   1   35.68    2.37
   9  -4   1   39.31    2.62
   9   4   1   40.53    3.20
   9   4   1   40.48    2.51
   9   4   2   49.97    2.78
   9   4   2   45.54    2.66
   9  -4   2   45.89    2.81
   9   4   2   47.38    2.69
   9  -4   2   46.38    2.42
   9   4   2   46.39    2.74
   9   4   3   66.91    3.15
   9   4   3   63.34    3.09
   9  -4   3   62.71    3.27
   9   4   3   61.68    3.07
   9  -4   3   64.02    2.78
   9   4   3   61.87    3.15
   9   4   4  129.98    4.27
   9   4   4  125.25    4.28
   9   4   4  121.45    4.24
   9  -4   4  121.41    4.52
   9  -4   4  126.79    3.87
   9   4   4  121.76    4.43
   9  -4   5   35.34    2.40
   9   4   5   37.41    2.40
   9  -4   5   35.53    1.90
   9   4   5   38.69    2.22
   9   4   6  998.52   15.57
   9   4   6  986.55   14.55
   9   4   7  167.12    4.76
   9   4   7  166.32    4.11
   9  -4   7  160.73    4.64
   9   4   8   29.40    1.84
   9   4   8   28.71    1.47
   9   4   9    3.00    0.74
   9  -5 -17   30.04    1.33
   9  -5 -16   29.34    1.56
   9  -5 -15  467.66    8.26
   9  -5 -14  459.94    8.62
   9  -5 -13   18.55    1.60
   9  -5 -12  128.30    4.15
   9  -5 -12  123.62    3.95
   9  -5 -11  102.23    3.77
   9  -5 -11   96.25    3.70
   9   5 -11  109.30    3.95
   9  -5 -10    4.51    1.19
   9  -5 -10    5.74    1.23
   9  -5  -9  179.59    5.34
   9  -5  -9  184.85    5.60
   9   5  -9  177.08    5.18
   9   5  -8  285.02    6.72
   9   5  -7  219.90    5.69
   9   5  -7  234.71    8.49
   9   5  -6  103.27    5.71
   9   5  -6   99.07    4.93
   9   5  -5  296.52    6.67
   9   5  -5  307.51    9.16
   9   5  -4  165.15    7.49
   9   5  -4  152.02    6.28
   9   5  -4  153.35    4.66
   9   5  -3    2.40    1.63
   9  -5  -3    2.32    0.97
   9   5  -3    4.71    1.61
   9   5  -3    1.99    0.97
   9   5  -2   55.76    4.59
   9  -5  -2   53.99    2.75
   9   5  -2   55.69    3.81
   9   5  -2   52.54    2.83
   9   5  -1  475.56   11.81
   9   5  -1  481.68    9.74
   9   5   0  297.11    8.77
   9   5   0  281.35    6.67
   9   5   0  292.27    7.11
   9   5   1  350.98    9.49
   9   5   1  334.10    7.53
   9   5   1  363.34    8.01
   9  -5   1  352.19    7.38
   9   5   2  358.58    7.76
   9  -5   2  349.45    7.28
   9   5   3   74.63    3.23
   9   5   3   74.09    3.17
   9  -5   3   73.44    2.90
   9   5   4  100.85    3.59
   9   5   4   94.10    3.54
   9   5   4   94.88    3.50
   9  -5   4   97.98    3.21
   9   5   5  123.01    3.77
   9   5   5  115.15    3.85
   9   5   5  122.82    3.87
   9  -5   5  111.17    3.26
   9   5   6   28.44    1.68
   9   5   6   26.98    1.80
   9   5   7   18.66    1.27
   9   5   7   19.17    1.46
   9   5   8   37.82    1.53
   9   5   8   39.48    1.83
   9   5   9  411.08    6.71
   9  -6 -16    0.52    0.41
   9  -6 -15    3.11    0.70
   9  -6 -14    8.63    1.07
   9  -6 -13  289.82    5.95
   9  -6 -12   12.80    1.34
   9  -6 -11  588.89   10.31
   9  -6 -10   47.53    2.51
   9  -6 -10   44.64    2.42
   9  -6  -9   83.18    3.38
   9  -6  -9   78.56    3.37
   9  -6  -8   90.95    3.63
   9   6  -7  108.03    5.70
   9   6  -6    2.96    1.71
   9   6  -6    1.85    1.25
   9   6  -5  290.83    9.89
   9   6  -5  273.54    8.43
   9   6  -4  366.20   10.03
   9   6  -4  359.95    7.47
   9   6  -3  230.99    7.77
   9   6  -3  231.92    5.87
   9  -6  -3  242.85    6.11
   9   6  -2   48.10    4.30
   9   6  -2   46.81    3.50
   9   6  -2   46.51    2.54
   9   6  -1   96.40    4.80
   9  -6  -1   98.14    3.60
   9   6  -1   92.09    3.58
   9   6   0  258.97    6.27
   9  -6   0  249.43    5.93
   9   6   0  229.97    5.59
   9   6   0  238.94    7.57
   9   6   1  323.56    7.22
   9  -6   1  330.42    6.86
   9   6   1  311.33    6.78
   9   6   1  332.86    8.85
   9   6   2   24.38    1.76
   9  -6   2   25.39    1.69
   9   6   3  206.21    5.24
   9   6   3  202.38    5.08
   9  -6   3  197.80    4.75
   9   6   4    2.92    0.87
   9   6   4    1.42    0.75
   9  -6   4    3.00    0.73
   9   6   5  435.80    7.68
   9   6   5  422.16    7.68
   9  -6   5  421.86    7.05
   9   6   6   67.41    2.34
   9   6   7   31.69    1.43
   9   6   8   23.56    1.01
   9  -7 -14   13.70    1.02
   9  -7 -12   15.67    1.21
   9  -7 -11    8.68    1.06
   9  -7 -10  247.41    5.58
   9  -7  -9  268.60    6.00
   9  -7  -9  255.77    5.86
   9  -7  -8    4.12    0.99
   9  -7  -8    4.36    1.02
   9  -7  -7  440.59    8.64
   9   7  -7  426.01   11.52
   9   7  -6   80.60    4.92
   9   7  -6   75.08    4.01
   9   7  -5  522.33   13.32
   9   7  -5  482.17   11.25
   9   7  -4  101.53    5.72
   9  -7  -4   96.64    3.55
   9   7  -4   88.55    4.50
   9   7  -3   36.06    3.59
   9   7  -3   31.70    2.77
   9   7  -2  204.75    5.12
   9  -7  -2  217.92    5.45
   9   7  -2  202.40    6.80
   9   7  -1  268.28    6.11
   9  -7  -1  290.18    6.32
   9   7  -1  270.51    7.91
   9   7   0   48.07    3.15
   9  -7   0   49.76    2.34
   9   7   0   46.61    2.32
   9  -7   1  182.07    4.51
   9   7   1  176.39    4.65
   9  -7   2   17.23    1.32
   9   7   2   17.24    1.44
   9  -7   3   10.52    1.01
   9  -7   4  295.61    5.38
   9   7   4  304.40    5.84
   9   7   5   48.69    1.89
   9   7   6   56.78    1.83
   9   7   7   14.44    0.79
   9  -8 -10  251.96    4.86
   9  -8  -9   46.90    1.98
   9  -8  -8    0.95    0.64
   9  -8  -7    0.40    0.70
   9  -8  -7    0.64    0.71
   9   8  -6  546.41   13.20
   9  -8  -6  665.53   10.56
   9   8  -5   19.06    2.00
   9  -8  -5   17.98    1.48
   9   8  -5   17.49    2.46
   9   8  -4   67.87    3.50
   9   8  -4   58.18    4.13
   9  -8  -3   14.34    1.33
   9   8  -3   12.01    1.70
   9  -8  -2    9.86    1.12
   9   8  -2   10.54    1.60
   9  -8  -1   92.85    3.01
   9   8  -1   90.57    3.91
   9   8   0  521.90    8.70
   9  -8   0  553.71    8.85
   9   8   1   24.34    1.45
   9  -8   1   25.01    1.43
   9   8   2   31.56    1.58
   9  -8   2   33.94    1.53
   9   8   3   44.70    1.78
   9   8   5   30.19    1.19
   9  -9  -6  144.70    3.26
   9   9  -5   12.11    1.34
   9  -9  -5   12.90    1.01
   9   9  -4  229.70    5.69
   9  -9  -4  242.96    4.78
   9   9  -3  104.43    3.60
   9   9  -2  330.13    6.94
  10   0 -17   32.61    1.80
  10   0 -17    0.42    0.55
  10   0 -16  371.93    6.72
  10   0 -16  344.62    7.10
  10   0 -15    0.18    0.73
  10   0 -15    0.31    0.68
  10   0 -14    1.45    1.06
  10   0 -14    2.80    0.96
  10   0 -14    2.39    0.87
  10   0 -14    2.39    0.83
  10   0 -13   -0.69    1.30
  10   0 -13    0.33    0.68
  10   0 -13    0.25    0.83
  10   0 -13    0.20    0.75
  10   0 -12   34.86    2.10
  10   0 -12   38.16    2.42
  10   0 -12   36.72    2.66
  10   0 -12   40.32    2.47
  10   0 -11    0.39    1.01
  10   0 -11    2.89    0.95
  10   0 -11    0.71    0.73
  10   0 -11    1.50    0.93
  10   0 -10  210.15    5.73
  10   0 -10  219.59    5.93
  10   0 -10  224.19    6.23
  10   0  -9    1.01    0.95
  10   0  -9    0.08    0.82
  10   0  -9    0.45    1.05
  10   0  -9    0.49    0.85
  10   0  -8    4.24    1.25
  10   0  -8    4.22    1.01
  10   0  -8    6.24    1.18
  10   0  -8    3.38    1.35
  10   0  -7    0.41    0.76
  10   0  -7    0.57    0.80
  10   0  -7    0.61    1.00
  10   0  -7    0.67    1.10
  10   0  -6    2.98    1.15
  10   0  -6    3.67    1.29
  10   0  -5    3.64    1.23
  10   0  -5    1.15    1.10
  10   0  -4  705.50   13.51
  10   0  -4  710.82   13.20
  10   0  -3    0.89    1.04
  10   0  -3    0.24    0.90
  10   0  -3    0.30    0.59
  10   0  -3    0.19    0.89
  10   0  -2   99.71    4.14
  10   0  -2  107.28    4.09
  10   0  -2  101.41    4.45
  10   0  -2   99.86    3.34
  10   0  -1    0.42    0.76
  10   0  -1    0.17    1.06
  10   0   0 1028.38   18.12
  10   0   0 1047.40   17.22
  10   0   1   -0.06    1.00
  10   0   1    0.05    0.91
  10   0   2  147.12    5.54
  10   0   2  155.69    5.02
  10   0   3    0.79    0.86
  10   0   3    0.40    1.05
  10   0   4  478.76   10.64
  10   0   5    1.71    1.07
  10   0   6  305.74    7.61
  10   0   7   -0.17    0.98
  10   0   8  156.46    4.56
  10   0   9    0.23    0.60
  10   0  10   29.70    1.49
  10   1 -17   25.63    1.79
  10  -1 -17   28.52    1.58
  10   1 -17    3.56    0.74
  10  -1 -16    0.84    0.66
  10   1 -16    0.92    0.67
  10  -1 -16    1.15    0.68
  10  -1 -15  186.72    4.84
  10  -1 -15  182.40    4.60
  10  -1 -15  178.49    4.94
  10   1 -15  174.21    4.81
  10   1 -14  139.96    4.49
  10  -1 -14  134.69    4.41
  10   1 -14  138.96    4.37
  10  -1 -14  147.43    4.55
  10  -1 -14  133.41    4.08
  10   1 -13  446.35    8.56
  10  -1 -13  456.79    8.71
  10  -1 -13  409.50    8.65
  10   1 -13  407.19    8.54
  10   1 -13  426.03    9.08
  10  -1 -13  433.14    9.06
  10  -1 -13  393.20    8.22
  10  -1 -12  331.57    7.61
  10   1 -12  336.35    7.52
  10  -1 -12  338.67    7.53
  10  -1 -12  304.31    7.10
  10   1 -12  342.59    7.48
  10  -1 -12  322.24    7.38
  10  -1 -12  328.36    8.05
  10   1 -12  330.65    8.05
  10   1 -11    8.38    1.42
  10  -1 -11   10.20    1.43
  10   1 -11   10.05    1.43
  10  -1 -11    8.65    1.57
  10  -1 -11    9.75    1.40
  10  -1 -11    9.78    1.46
  10  -1 -11    7.89    1.26
  10  -1 -10   50.12    2.75
  10   1 -10   51.52    2.74
  10   1 -10   47.74    3.07
  10  -1 -10   49.96    3.15
  10  -1 -10   50.84    2.75
  10  -1 -10   44.98    2.50
  10   1 -10   51.74    2.90
  10  -1 -10   51.24    2.94
  10  -1  -9  197.09    5.53
  10   1  -9  201.71    5.52
  10   1  -9  197.34    6.30
  10  -1  -9  201.02    5.56
  10   1  -9  195.43    5.86
  10  -1  -9  202.30    6.00
  10  -1  -8  227.11    5.89
  10   1  -8  223.48    5.80
  10   1  -8  215.67    6.63
  10  -1  -8  208.84    5.77
  10   1  -8  224.98    6.44
  10  -1  -8  215.49    6.40
  10  -1  -7  182.25    5.06
  10   1  -7  175.87    4.95
  10   1  -7  176.63    5.65
  10  -1  -7  172.17    5.72
  10  -1  -7  166.33    5.00
  10   1  -7  168.49    5.74
  10  -1  -7  169.83    5.82
  10   1  -6 1130.26   18.46
  10  -1  -6 1167.21   18.74
  10   1  -6 1154.52   18.82
  10  -1  -6 1121.72   18.82
  10  -1  -6 1111.87   17.25
  10   1  -5   49.73    3.04
  10  -1  -5   50.56    3.12
  10   1  -5   50.28    2.79
  10   1  -5   58.10    3.23
  10  -1  -5   49.66    3.07
  10  -1  -5   46.90    2.51
  10   1  -4  144.42    4.88
  10   1  -4  153.23    5.14
  10  -1  -4  141.62    5.10
  10  -1  -4  129.55    4.02
  10   1  -4  143.21    5.18
  10  -1  -4  145.39    5.29
  10   1  -3  185.07    5.69
  10   1  -3  192.54    6.12
  10  -1  -3  186.24    6.16
  10  -1  -3  179.82    4.90
  10   1  -2   16.42    1.82
  10  -1  -2   17.45    1.55
  10   1  -2   16.58    1.98
  10  -1  -2   17.26    2.08
  10  -1  -1  354.72    7.38
  10   1  -1  359.89    8.93
  10  -1  -1  359.06    9.07
  10   1   0  505.35   10.47
  10  -1   0  511.89    9.30
  10  -1   0  501.56   11.22
  10   1   0  493.75   10.97
  10   1   1  100.22    4.09
  10  -1   1   99.40    3.41
  10   1   1   99.57    4.46
  10  -1   1  103.98    4.61
  10   1   2   67.98    3.31
  10   1   2   67.27    3.67
  10  -1   2   70.90    3.80
  10   1   3   55.11    2.87
  10   1   3   53.72    3.25
  10  -1   3   54.17    3.33
  10   1   4  371.21    7.77
  10   1   4  345.15    8.60
  10  -1   4  356.73    8.87
  10   1   5  340.95    6.99
  10   1   5  315.42    7.97
  10  -1   5  331.02    8.23
  10   1   6    4.65    1.20
  10  -1   6    6.09    1.32
  10   1   7   38.04    2.36
  10  -1   7   35.52    2.31
  10   1   8   60.22    2.67
  10  -1   8   59.78    2.72
  10   1   9    7.15    0.96
  10  -1   9    6.81    0.97
  10   1  10  307.91    5.55
  10  -1  10  322.31    5.68
  10  -2 -16    1.44    0.68
  10   2 -16    2.49    0.71
  10  -2 -16    2.04    0.70
  10  -2 -15  243.52    5.44
  10  -2 -15  240.84    5.50
  10   2 -15  230.20    5.39
  10  -2 -14   36.21    2.17
  10   2 -14   39.89    2.20
  10  -2 -14   40.60    2.33
  10  -2 -14   36.99    2.19
  10  -2 -13  251.20    6.23
  10   2 -13  255.10    6.06
  10  -2 -13  253.43    6.24
  10  -2 -13  248.03    6.10
  10  -2 -12   42.36    2.48
  10   2 -12   40.75    2.34
  10  -2 -12   40.63    2.62
  10  -2 -12   42.17    2.52
  10   2 -12   44.67    2.45
  10  -2 -12   45.00    2.47
  10  -2 -12   37.43    2.34
  10  -2 -11  111.08    4.01
  10   2 -11  102.42    3.75
  10  -2 -11  111.87    4.45
  10   2 -11   98.73    4.19
  10  -2 -11  106.87    4.00
  10  -2 -11   94.28    3.72
  10   2 -11  104.54    3.86
  10  -2 -11  114.73    4.11
  10  -2 -10  239.74    6.16
  10   2 -10  237.24    5.96
  10   2 -10  229.67    6.71
  10  -2 -10  225.65    6.76
  10  -2 -10  232.89    6.17
  10   2 -10  241.49    6.30
  10  -2 -10  240.72    6.45
  10  -2  -9  455.99    9.09
  10   2  -9  458.92    8.89
  10  -2  -9  435.52   10.06
  10   2  -9  441.66   10.00
  10  -2  -9  442.47    9.23
  10   2  -9  477.30    9.66
  10  -2  -9  463.10    9.73
  10  -2  -8  224.93    5.83
  10   2  -8  229.75    5.72
  10  -2  -8  212.16    6.60
  10   2  -8  220.13    6.61
  10  -2  -8  215.81    5.93
  10   2  -8  235.91    6.41
  10  -2  -8  220.92    6.38
  10   2  -7   41.18    2.65
  10  -2  -7   41.69    2.77
  10  -2  -7   46.05    2.45
  10  -2  -7   41.38    2.51
  10   2  -6    4.67    1.25
  10  -2  -6    3.67    1.21
  10   2  -6    3.96    1.00
  10  -2  -6    3.74    1.36
  10   2  -5  803.01   14.12
  10  -2  -5  817.07   14.44
  10   2  -5  832.30   14.17
  10   2  -4   26.92    2.27
  10  -2  -4   21.06    2.12
  10   2  -4   24.53    2.05
  10  -2  -4   21.67    1.71
  10   2  -4   24.25    2.02
  10   2  -3  153.52    5.09
  10  -2  -3  151.79    4.49
  10   2  -3  156.45    5.36
  10  -2  -3  159.85    5.53
  10   2  -2    2.66    1.08
  10  -2  -2    3.48    1.19
  10  -2  -1   13.90    1.83
  10   2  -1   13.22    1.74
  10  -2  -1   11.44    1.38
  10   2  -1   11.98    1.64
  10  -2   0  155.89    5.61
  10   2   0  151.40    5.37
  10  -2   0  150.46    4.50
  10   2   1  656.39   12.92
  10  -2   1  666.62   13.26
  10  -2   1  661.23   11.35
  10   2   1  699.42   12.59
  10   2   2  249.80    7.05
  10  -2   2  242.19    7.17
  10  -2   2  244.77    5.74
  10   2   3    7.97    1.45
  10  -2   3    6.85    1.43
  10  -2   3    7.03    1.02
  10   2   3    7.63    1.34
  10   2   4   28.59    2.28
  10  -2   4   27.74    2.39
  10   2   4   28.80    2.02
  10   2   5   61.63    3.13
  10  -2   5   58.07    3.19
  10   2   5   62.51    2.70
  10   2   6   17.43    1.69
  10  -2   6   17.74    1.77
  10   2   6   17.36    1.37
  10   2   7  347.89    7.33
  10  -2   7  350.76    7.57
  10   2   8    0.66    0.64
  10  -2   8    1.34    0.73
  10   2   9  157.91    3.76
  10  -2   9  157.19    3.88
  10  -2  10   24.36    1.19
  10  -3 -17   13.01    0.97
  10  -3 -16   29.41    1.60
  10  -3 -15   19.33    1.40
  10  -3 -15   19.14    1.40
  10  -3 -14   83.65    3.16
  10  -3 -14   75.63    2.90
  10   3 -14   76.41    2.74
  10  -3 -14   84.81    3.10
  10  -3 -13  197.57    5.27
  10  -3 -13  190.99    5.02
  10   3 -13  197.29    4.84
  10  -3 -12   75.36    3.28
  10  -3 -12   84.21    3.27
  10   3 -12   78.39    3.03
  10  -3 -12   80.89    3.52
  10   3 -11   93.32    3.91
  10  -3 -11   89.28    3.42
  10   3 -11   88.09    3.23
  10   3 -11   89.48    3.36
  10  -3 -11   98.69    3.59
  10  -3 -11   88.69    3.88
  10  -3 -11   93.12    3.71
  10   3 -10    0.60    0.90
  10  -3 -10    0.96    0.91
  10  -3 -10    0.70    0.77
  10   3 -10    1.57    0.78
  10   3 -10    0.62    1.19
  10  -3 -10    1.07    0.98
  10  -3 -10    1.90    1.07
  10   3  -9  359.11    8.63
  10   3  -9  393.09    8.24
  10  -3  -9  399.33    8.48
  10   3  -9  386.78    7.66
  10  -3  -9  385.05    7.89
  10  -3  -9  371.94    8.95
  10  -3  -9  373.86    8.30
  10   3  -8  568.71   11.39
  10  -3  -8  570.69   11.81
  10  -3  -8  565.49   10.92
  10   3  -8  594.06   11.01
  10  -3  -8  607.57   11.32
  10   3  -7   68.43    3.50
  10  -3  -7   73.25    3.74
  10   3  -7   73.45    3.39
  10  -3  -7   75.76    3.54
  10  -3  -7   65.41    2.77
  10  -3  -7   70.90    3.30
  10   3  -6   30.23    2.03
  10   3  -6   32.55    2.47
  10  -3  -6   32.05    2.02
  10   3  -6   31.89    2.28
  10  -3  -6   36.12    2.52
  10   3  -5  162.76    4.92
  10   3  -5  173.47    5.29
  10  -3  -5  162.77    4.72
  10   3  -5  176.28    5.40
  10  -3  -5  178.85    5.60
  10   3  -4   69.44    3.34
  10  -3  -4   72.32    3.55
  10  -3  -4   64.41    2.86
  10   3  -4   67.53    3.20
  10   3  -3  182.16    5.60
  10  -3  -3  196.14    5.98
  10  -3  -3  183.17    5.04
  10   3  -3  176.55    5.43
  10   3  -2  240.98    6.63
  10  -3  -2  256.66    7.06
  10  -3  -2  242.00    5.95
  10   3  -2  244.61    6.55
  10  -3  -1  114.88    4.59
  10   3  -1  104.91    4.23
  10  -3  -1  113.21    3.85
  10   3  -1  113.81    4.31
  10  -3   0  334.09    8.24
  10   3   0  310.60    7.73
  10  -3   0  314.29    6.92
  10   3   1   26.29    2.15
  10  -3   1   27.64    2.30
  10  -3   1   28.52    1.95
  10  -3   2  105.30    4.35
  10   3   2   97.55    3.99
  10   3   2  102.27    3.91
  10   3   3   98.24    3.93
  10  -3   3  101.90    4.19
  10   3   3  105.25    3.82
  10   3   4    0.71    0.79
  10  -3   4    0.75    0.84
  10   3   4    1.93    0.87
  10   3   5  276.26    6.55
  10  -3   5  271.99    6.80
  10   3   5  291.47    6.16
  10  -3   6  399.92    8.23
  10   3   6  417.05    7.38
  10  -3   7   60.76    2.57
  10   3   7   56.26    2.00
  10  -3   8   20.18    1.37
  10  -3   9    4.23    0.60
  10  -4 -16   75.54    2.39
  10  -4 -15  138.44    3.71
  10  -4 -14  201.74    4.60
  10  -4 -14  208.03    5.05
  10   4 -14  214.22    4.93
  10  -4 -13  129.41    4.11
  10  -4 -13  133.52    4.11
  10   4 -12  277.35    6.43
  10  -4 -12  285.98    6.61
  10  -4 -12  288.84    6.66
  10   4 -11  250.77    5.99
  10  -4 -11  227.01    6.18
  10   4 -10  444.21    8.92
  10  -4 -10  464.24    9.78
  10  -4  -9  147.03    4.50
  10  -4  -9  143.40    5.08
  10  -4  -8   45.43    2.92
  10  -4  -8   45.10    2.66
  10   4  -8   49.24    2.51
  10  -4  -8   49.67    2.65
  10   4  -7  102.97    3.76
  10  -4  -7  110.53    4.06
  10   4  -6  171.48    4.98
  10  -4  -6  184.00    5.36
  10   4  -5   14.34    1.57
  10  -4  -5   14.80    1.65
  10   4  -5   13.28    1.45
  10  -4  -5   13.45    1.42
  10   4  -4  628.53   11.29
  10  -4  -4  663.03   11.85
  10   4  -4  589.79   11.02
  10  -4  -4  598.28   10.90
  10   4  -4  650.60   13.40
  10   4  -3    5.80    1.19
  10  -4  -3    7.02    1.30
  10   4  -3    6.74    1.21
  10  -4  -3    7.31    1.20
  10   4  -2    0.56    0.80
  10  -4  -2    0.76    0.77
  10   4  -2    0.28    0.90
  10  -4  -2   -0.05    1.00
  10  -4  -1  130.46    4.57
  10   4  -1  122.36    4.23
  10   4  -1  127.78    4.45
  10  -4  -1  132.26    4.15
  10   4   0    1.22    0.97
  10   4   0    0.56    0.77
  10  -4   0    1.35    0.89
  10  -4   0    0.42    0.68
  10  -4   1  386.59    8.49
  10  -4   2  776.09   13.76
  10   4   2  880.02   13.89
  10   4   3   56.26    2.70
  10  -4   3   50.36    2.67
  10  -4   3   53.86    2.34
  10   4   4   18.11    1.54
  10  -4   4   14.46    1.46
  10  -4   4   17.60    1.28
  10  -4   5   79.32    3.01
  10   4   5   87.94    2.95
  10   4   6   71.87    2.43
  10   4   7    1.94    0.52
  10  -5 -14  216.93    4.87
  10  -5 -13   11.57    1.23
  10  -5 -13   11.82    1.29
  10  -5 -12    2.30    0.89
  10  -5 -12    2.42    0.80
  10  -5 -11    0.81    0.86
  10  -5 -11    0.95    0.82
  10  -5 -10   27.34    2.02
  10  -5 -10   25.76    2.01
  10  -5  -9    4.26    1.13
  10  -5  -9    4.22    1.19
  10  -5  -8  535.09   10.50
  10  -5  -8  532.43   10.01
  10  -5  -7  409.00    8.14
  10  -5  -6    2.85    0.95
  10  -5  -5   25.20    1.88
  10   5  -4   18.76    1.60
  10  -5  -4   21.10    1.73
  10   5  -4   21.89    2.31
  10   5  -3    3.34    1.27
  10   5  -3    2.66    0.95
  10  -5  -3    4.09    1.03
  10   5  -2  116.22    4.01
  10  -5  -2  121.91    3.96
  10   5  -2  125.63    5.23
  10   5  -1  399.38    8.22
  10  -5  -1  384.50    7.75
  10   5   0   41.66    2.38
  10   5   1    0.83    0.85
  10  -5   1    0.18    0.66
  10  -5   2   19.37    1.47
  10   5   3   68.12    2.72
  10  -5   3   64.38    2.44
  10   5   4    7.51    1.05
  10  -5   4    7.12    0.85
  10   5   5    4.26    0.78
  10   5   6  126.53    3.07
  10   5   7  172.07    3.29
  10  -6 -13  125.98    3.46
  10  -6 -12    1.60    0.75
  10  -6 -11  757.42   11.81
  10  -6 -11  731.20   11.46
  10  -6 -10    1.09    0.81
  10  -6 -10    1.41    0.78
  10  -6  -9   57.58    2.69
  10  -6  -9   55.34    2.70
  10  -6  -8   28.70    2.07
  10  -6  -8   27.40    1.77
  10  -6  -8   30.26    2.05
  10  -6  -7    0.96    0.79
  10  -6  -7    0.68    0.89
  10  -6  -6  120.90    3.87
  10  -6  -5  397.44    7.92
  10  -6  -4  327.53    6.89
  10   6  -4  301.51    8.11
  10  -6  -3  308.00    6.57
  10   6  -3  301.32    8.07
  10  -6  -2  219.43    5.31
  10   6  -2  231.37    6.84
  10   6  -1  194.99    4.99
  10   6   0    6.51    1.03
  10  -6   0    7.00    1.01
  10   6   1    5.62    0.98
  10  -6   1    6.35    0.91
  10  -6   2   62.24    2.34
  10   6   3  770.87   11.54
  10  -6   3  754.55   11.02
  10   6   4    1.75    0.63
  10  -6   4    2.11    0.53
  10   6   5  119.37    2.91
  10   6   6   63.70    1.80
  10  -7 -11    7.36    0.88
  10  -7 -10   53.68    2.20
  10  -7  -9    0.37    0.64
  10  -7  -9    0.41    0.67
  10  -7  -8    5.14    0.88
  10  -7  -8    6.71    1.06
  10  -7  -8    5.52    1.00
  10  -7  -7  190.03    4.96
  10  -7  -7  193.53    4.85
  10  -7  -6   12.07    1.23
  10  -7  -6   12.28    1.36
  10  -7  -5   12.21    1.27
  10  -7  -4    2.77    0.82
  10   7  -3    2.83    1.01
  10  -7  -3    3.31    0.87
  10  -7  -1  395.86    7.05
  10   7  -1  359.04    6.70
  10  -7   0   17.85    1.27
  10   7   0   14.90    1.19
  10  -7   1    3.43    0.70
  10   7   1    2.70    0.67
  10   7   2   28.76    1.47
  10   7   4  272.12    4.67
  10  -8  -9   43.79    1.61
  10  -8  -8  102.29    2.77
  10  -8  -7    0.73    0.53
  10  -8  -7    0.53    0.55
  10  -8  -6  284.05    5.68
  10  -8  -6  294.29    5.63
  10  -8  -5   17.56    1.30
  10  -8  -4    2.86    0.70
  10   8   1   26.14    1.13
  11   0 -16  260.14    4.85
  11   0 -15   25.91    1.79
  11   0 -15   -0.11    0.57
  11   0 -14    0.51    0.65
  11   0 -14    0.26    0.91
  11   0 -13    0.59    0.67
  11   0 -13   -0.04    1.08
  11   0 -12   31.78    2.11
  11   0 -12   31.39    1.99
  11   0 -12   31.17    2.31
  11   0 -11    0.68    0.75
  11   0 -11   -0.04    0.95
  11   0 -10  688.08   12.26
  11   0 -10  664.18   11.52
  11   0  -9    0.64    1.16
  11   0  -9    0.57    1.12
  11   0  -8   26.06    2.21
  11   0  -8   24.32    2.25
  11   0  -7    1.80    1.07
  11   0  -7    0.47    1.09
  11   0  -6    2.70    1.22
  11   0  -6    3.54    1.16
  11   0  -5   -0.16    1.06
  11   0  -5    0.10    1.08
  11   0  -4    1.17    1.16
  11   0  -4    2.25    1.07
  11   0  -3    0.11    1.27
  11   0  -3    1.05    0.92
  11   0  -2  841.17   15.25
  11   0  -1    1.13    1.08
  11   0   0  131.74    5.00
  11   0   1    0.47    1.00
  11   0   2   41.69    2.78
  11   0   3   -0.05    0.97
  11   0   4  702.31   12.54
  11   0   5    0.75    0.85
  11   0   6  142.76    4.15
  11   0   7    0.70    0.63
  11   0   8  155.54    3.50
  11  -1 -16  145.01    3.21
  11   1 -16  131.77    3.27
  11  -1 -15    3.99    0.78
  11   1 -15    3.14    0.70
  11  -1 -14   91.49    3.18
  11   1 -14   98.53    3.21
  11  -1 -14  101.80    3.47
  11  -1 -13  113.84    3.67
  11   1 -13  109.60    3.56
  11  -1 -13  115.68    3.97
  11   1 -13  109.21    3.84
  11  -1 -12  233.34    6.22
  11  -1 -12  232.79    5.69
  11   1 -12  231.99    5.61
  11   1 -12  244.19    5.78
  11  -1 -12  244.52    5.82
  11  -1 -11  239.54    5.81
  11   1 -11  236.08    5.70
  11  -1 -11  230.01    6.48
  11   1 -11  237.70    6.43
  11  -1 -11  227.66    5.70
  11   1 -11  238.19    5.97
  11  -1 -11  246.72    6.11
  11  -1 -10   74.45    3.05
  11   1 -10   71.72    2.96
  11   1 -10   72.32    3.30
  11  -1 -10   73.74    3.34
  11  -1 -10   69.49    3.04
  11   1 -10   66.91    3.41
  11   1  -9    7.34    1.38
  11  -1  -9    6.53    1.43
  11   1  -9    7.41    1.53
  11  -1  -9    9.89    1.29
  11  -1  -8   11.79    1.72
  11  -1  -8   12.03    1.41
  11   1  -8   11.85    1.68
  11  -1  -8   12.55    1.71
  11   1  -7  394.13    9.09
  11  -1  -7  396.59    9.37
  11  -1  -7  400.66    8.13
  11   1  -7  419.06    9.26
  11   1  -6 1414.87   21.55
  11  -1  -6 1392.59   21.96
  11   1  -6 1413.85   21.76
  11  -1  -6 1456.33   22.06
  11   1  -5   32.66    2.34
  11  -1  -5   29.95    2.37
  11   1  -5   34.50    2.58
  11  -1  -5   29.17    2.44
  11   1  -4  252.53    6.49
  11  -1  -4  254.29    6.88
  11   1  -4  261.08    7.13
  11  -1  -4  258.43    7.22
  11  -1  -3  158.10    5.12
  11  -1  -3  146.29    4.00
  11   1  -3  157.27    5.40
  11  -1  -3  154.34    5.45
  11   1  -2   37.48    2.48
  11   1  -2   37.40    2.72
  11  -1  -2   39.93    2.84
  11  -1  -2   37.21    1.95
  11  -1  -2   41.20    2.49
  11   1  -1   38.96    2.77
  11  -1  -1   40.41    2.84
  11   1   0  328.55    8.19
  11  -1   0  339.29    8.43
  11   1   0  340.24    7.82
  11   1   1  127.04    4.74
  11  -1   1  129.26    4.88
  11   1   1  133.53    4.45
  11   1   2   63.70    3.30
  11  -1   2   71.60    3.53
  11   1   2   71.35    3.05
  11   1   3   46.53    2.73
  11  -1   3   45.77    2.76
  11   1   4  141.88    4.60
  11  -1   4  139.51    4.62
  11   1   5  132.82    4.16
  11  -1   5  130.53    4.24
  11   1   6    0.24    0.63
  11  -1   6    0.41    0.64
  11   1   7   61.15    2.31
  11  -1   7   59.52    2.31
  11   1   8  255.13    4.76
  11  -1   8  280.03    4.94
  11  -2 -16   71.49    2.03
  11   2 -16   73.81    2.34
  11  -2 -15  197.78    4.37
  11   2 -15  210.90    4.52
  11  -2 -14   66.30    2.66
  11   2 -14   62.18    2.34
  11  -2 -14   60.36    2.40
  11  -2 -13  117.43    3.89
  11   2 -13  115.64    3.43
  11  -2 -13  113.43    3.54
  11   2 -12  148.54    4.20
  11  -2 -12  137.41    4.08
  11   2 -12  136.59    3.92
  11  -2 -12  135.22    4.18
  11   2 -12  134.90    4.36
  11   2 -11   80.99    3.48
  11  -2 -11   84.85    3.17
  11  -2 -11   81.17    3.63
  11  -2 -11   83.97    3.33
  11   2 -11   82.82    3.21
  11  -2 -11   84.98    3.32
  11  -2 -10  194.27    5.93
  11   2 -10  184.62    5.56
  11  -2 -10  188.18    5.22
  11   2 -10  202.92    5.40
  11  -2 -10  202.76    5.54
  11  -2  -9   23.07    2.22
  11   2  -9   19.74    1.97
  11  -2  -9   18.49    1.70
  11   2  -9   22.67    1.93
  11  -2  -9   20.26    1.94
  11   2  -8  140.22    4.83
  11  -2  -8  137.24    4.40
  11   2  -8  148.51    4.84
  11  -2  -8  145.18    4.94
  11  -2  -7  270.28    7.40
  11   2  -7  275.19    6.98
  11  -2  -7  269.61    6.50
  11   2  -7  277.88    7.04
  11  -2  -7  298.23    7.41
  11   2  -6   11.60    1.67
  11  -2  -6   17.10    1.95
  11  -2  -6   14.35    1.53
  11   2  -6   14.01    1.68
  11  -2  -6   16.21    1.89
  11  -2  -5  135.52    4.98
  11   2  -5  142.72    4.90
  11  -2  -5  145.59    5.10
  11  -2  -5  132.40    4.23
  11   2  -4    2.79    0.99
  11  -2  -4    2.80    0.81
  11  -2  -4    2.59    1.22
  11   2  -4    2.24    1.12
  11  -2  -4    2.40    0.92
  11  -2  -4    5.50    1.30
  11   2  -3  401.48    8.67
  11  -2  -3  420.90    9.10
  11   2  -3  416.46    9.19
  11  -2  -3  439.25    9.58
  11  -2  -3  392.33    7.73
  11   2  -2  248.95    6.54
  11  -2  -2  263.20    5.89
  11  -2  -2  273.27    6.84
  11   2  -2  256.11    6.90
  11  -2  -2  267.63    7.25
  11   2  -1    0.85    1.02
  11  -2  -1    2.21    1.09
  11  -2  -1    0.32    0.82
  11  -2  -1    1.59    0.73
  11   2  -1    1.20    0.96
  11  -2   0  134.72    3.80
  11   2   0  131.50    4.68
  11  -2   0  130.21    4.85
  11   2   1   75.86    3.28
  11   2   1   75.23    3.45
  11  -2   1   77.58    3.62
  11   2   2   56.22    2.69
  11   2   2   53.90    2.85
  11  -2   2   54.45    2.97
  11   2   3  261.80    5.88
  11  -2   3  252.67    6.50
  11   2   3  242.74    6.19
  11   2   4  150.21    3.98
  11   2   4  144.95    4.39
  11  -2   4  151.58    4.63
  11   2   5   38.00    2.05
  11  -2   5   35.50    2.06
  11   2   6    2.34    0.69
  11  -2   6    2.17    0.70
  11  -2   7   12.74    1.04
  11  -3 -15   99.06    2.57
  11   3 -14   28.67    2.00
  11  -3 -14   -0.96    0.99
  11   3 -13   94.36    3.27
  11  -3 -13   47.51    2.39
  11  -3 -12   52.79    2.71
  11  -3 -12   53.62    2.59
  11  -3 -11  141.67    4.72
  11   3 -11  153.37    4.15
  11  -3 -11  157.19    4.33
  11  -3 -11  148.92    4.48
  11   3 -10  185.02    5.13
  11  -3 -10  177.19    5.51
  11   3 -10  182.35    4.75
  11  -3 -10  189.69    5.00
  11  -3 -10  179.13    5.05
  11   3  -9    3.88    1.03
  11  -3  -9    3.98    1.11
  11  -3  -9    5.07    1.34
  11  -3  -9    3.86    1.01
  11  -3  -8  254.73    7.00
  11   3  -8  261.59    6.28
  11  -3  -8  274.48    6.61
  11  -3  -8  256.85    6.28
  11   3  -7   76.40    3.31
  11  -3  -7   71.34    3.16
  11   3  -6    0.16    0.97
  11  -3  -6   -0.18    1.10
  11  -3  -6    1.36    0.86
  11  -3  -6   -0.15    1.17
  11  -3  -5  199.47    5.01
  11   3  -5  200.25    5.29
  11  -3  -5  212.01    6.31
  11   3  -4  291.25    6.81
  11  -3  -4  289.87    6.36
  11   3  -3  134.07    4.44
  11  -3  -3  140.73    4.11
  11   3  -3  142.28    4.66
  11  -3  -3  152.08    5.01
  11   3  -2  297.20    7.01
  11  -3  -2  297.12    6.44
  11   3  -2  295.66    7.11
  11   3  -1  441.95    8.99
  11  -3  -1  449.00    8.27
  11   3  -1  434.29    8.99
  11  -3  -1  461.60    9.53
  11  -3   0   34.83    1.91
  11   3   0   37.05    2.29
  11  -3   0   37.56    2.45
  11  -3   1   72.98    2.65
  11   3   1   70.95    3.08
  11  -3   1   75.44    3.35
  11  -3   2   20.59    1.80
  11   3   2   23.20    1.77
  11   3   2   24.13    1.77
  11  -3   3   14.00    1.47
  11   3   3   14.72    1.36
  11  -3   4   33.31    1.97
  11   3   4   33.37    1.75
  11  -3   5   22.87    1.52
  11   3   5   25.00    1.36
  11  -3   6  238.50    4.70
  11  -4 -14  391.25    6.39
  11  -4 -13    5.59    1.01
  11   4 -13   32.93    1.95
  11  -4 -12   43.71    2.25
  11   4 -12   56.78    2.45
  11   4 -11  158.35    4.17
  11  -4 -11  168.39    4.58
  11  -4 -11  164.32    4.76
  11  -4 -10  117.47    3.89
  11  -4 -10  118.05    4.18
  11  -4  -9   50.68    2.57
  11  -4  -9   49.39    2.85
  11  -4  -9   46.96    2.26
  11  -4  -8  474.74    9.18
  11  -4  -8  470.34    9.84
  11  -4  -8  483.00    8.81
  11  -4  -7   56.66    2.79
  11  -4  -7   53.10    3.02
  11  -4  -7   59.93    2.73
  11  -4  -6   18.72    1.69
  11  -4  -6   22.87    1.85
  11  -4  -5   50.90    2.61
  11  -4  -5   43.47    2.20
  11  -4  -4  255.83    5.79
  11   4  -4  239.87    5.81
  11  -4  -3   45.09    2.24
  11   4  -3   39.72    2.26
  11  -4  -3   47.71    2.56
  11  -4  -2  216.34    5.19
  11  -4  -2  223.96    5.69
  11   4  -2  217.68    5.55
  11  -4  -1   27.13    1.74
  11  -4  -1   26.84    1.90
  11   4  -1   29.36    1.96
  11  -4   0   90.47    3.03
  11   4   0   90.79    3.35
  11  -4   0   85.90    3.25
  11  -4   1    4.28    0.92
  11  -4   1    3.91    0.79
  11   4   2  556.49    9.49
  11   4   3  170.72    4.19
  11   4   4  118.13    3.13
  11   4   5   89.93    2.43
  11  -5 -14    1.55    0.48
  11  -5 -13  280.37    5.23
  11  -5 -12  188.99    4.45
  11  -5 -11    5.27    0.96
  11  -5 -11    5.37    0.96
  11  -5 -10   92.14    3.38
  11  -5  -9    0.68    0.90
  11  -5  -8   81.78    3.43
  11  -5  -7   13.58    1.62
  11  -5  -7   15.52    1.53
  11  -5  -6   81.33    2.87
  11  -5  -6   90.25    3.73
  11  -5  -6   93.78    3.46
  11  -5  -5  128.82    3.72
  11  -5  -4  203.87    4.89
  11   5  -3    2.03    0.75
  11  -5  -3    2.05    0.76
  11   5  -2  140.69    3.99
  11  -5  -2  146.89    3.95
  11   5  -1   59.84    2.52
  11  -5  -1   58.55    2.37
  11   5   0    3.21    0.82
  11  -5   0    2.95    0.74
  11   5   1  221.44    4.98
  11  -5   2   78.87    2.37
  11   5   3   62.54    2.17
  11   5   4    4.75    0.66
  11   5   5   37.93    1.32
  11  -6 -11    2.41    0.68
  11  -6 -10   25.45    1.54
  11  -6 -10   26.70    1.60
  11  -6  -9  655.15   10.85
  11  -6  -9  688.65   10.74
  11  -6  -8   25.69    1.79
  11  -6  -8   28.83    1.79
  11  -6  -7   68.69    2.92
  11  -6  -6   83.52    2.71
  11  -6  -6   85.66    3.34
  11  -6  -5   49.80    2.12
  11  -6  -4    1.36    0.65
  11  -6  -3  268.67    5.49
  11  -6  -2   25.00    1.49
  11   6  -1  199.60    4.40
  11  -6  -1  209.92    4.49
  11   6   0   26.51    1.45
  11   6   1  114.73    3.01
  11   6   3   36.03    1.38
  11  -7  -9   70.18    2.21
  11  -7  -8   12.35    1.02
  11  -7  -8   14.44    1.10
  11  -7  -7   31.98    1.68
  11  -7  -7   33.61    1.67
  11  -7  -6  170.38    4.22
  11  -7  -6  169.08    4.01
  11  -7  -5  258.72    5.57
  11  -7  -5  266.30    5.35
  11  -7  -4   35.51    1.89
  11  -7  -4   37.44    1.80
  12   0 -15   53.08    1.83
  12   0 -14  286.17    5.44
  12   0 -13    0.40    0.81
  12   0 -12   11.99    1.41
  12   0 -11    0.03    0.79
  12   0 -11   -0.63    1.11
  12   0 -10    0.34    0.88
  12   0 -10   -0.32    1.18
  12   0  -9    0.15    0.97
  12   0  -9   -0.61    1.23
  12   0  -8   82.67    3.50
  12   0  -7    0.55    0.90
  12   0  -7    1.03    0.94
  12   0  -6   19.12    1.80
  12   0  -6   22.75    2.04
  12   0  -5   -0.18    1.01
  12   0  -4   29.89    2.29
  12   0  -3   -0.49    1.08
  12   0  -2  380.98    8.46
  12   0  -1    0.34    0.94
  12   0   0   55.91    2.85
  12   0   1   -0.19    0.84
  12   0   2  300.29    6.66
  12   0   3    0.40    0.70
  12   0   4   11.99    1.14
  12   0   5   -0.10    0.48
  12  -1 -15   46.52    1.70
  12   1 -15   34.31    1.59
  12   1 -14   62.15    2.17
  12  -1 -14    5.55    1.02
  12  -1 -13    1.00    0.83
  12   1 -12  138.27    3.96
  12  -1 -12  149.53    4.26
  12   1 -11  175.51    4.49
  12  -1 -11  175.24    4.54
  12   1 -10  281.04    6.23
  12  -1 -10  280.25    6.30
  12  -1  -9  297.30    7.20
  12   1  -9  302.29    6.93
  12   1  -9  331.28    7.10
  12  -1  -9  326.87    7.19
  12   1  -8   -0.54    1.04
  12  -1  -8   -0.60    1.17
  12  -1  -8    0.64    0.94
  12   1  -8   -0.85    1.20
  12  -1  -7  238.61    6.35
  12   1  -7  244.40    6.05
  12   1  -7  260.97    6.50
  12  -1  -7  263.06    6.61
  12  -1  -6   15.06    1.66
  12   1  -6   15.00    1.71
  12  -1  -6   16.41    1.78
  12  -1  -5  125.61    4.30
  12   1  -5  118.53    4.30
  12  -1  -5  129.99    4.57
  12   1  -4  654.72   11.98
  12  -1  -4  671.31   12.22
  12   1  -3   43.84    2.63
  12  -1  -3   43.75    2.66
  12   1  -2   27.95    2.15
  12  -1  -2   29.34    2.23
  12   1  -1   69.62    3.17
  12  -1  -1   67.42    3.17
  12   1   0   45.42    2.54
  12  -1   0   47.22    2.61
  12   1   1  114.24    3.87
  12  -1   1  119.88    4.02
  12   1   2  166.63    4.56
  12  -1   2  166.02    4.65
  12  -1   3   81.33    2.98
  12   1   3   83.03    2.93
  12   1   4   34.69    1.73
  12  -1   4   33.94    1.76
  12   1   5   11.55    0.92
  12  -1   5   11.18    0.94
  12  -2 -14   18.58    1.26
  12   2 -14   43.32    1.87
  12   2 -13  293.74    5.52
  12  -2 -13  304.15    6.00
  12   2 -12  113.72    3.19
  12  -2 -12   61.08    2.69
  12   2 -11   11.81    1.26
  12  -2 -11    9.43    1.21
  12   2 -10    1.35    0.77
  12  -2 -10    1.93    0.84
  12  -2 -10    1.28    0.96
  12   2  -9  196.46    4.95
  12  -2  -9  203.66    5.17
  12   2  -8    2.77    0.98
  12  -2  -8    3.07    1.07
  12  -2  -8    4.34    1.20
  12  -2  -7  155.50    5.03
  12   2  -7  171.60    4.88
  12  -2  -6   17.53    1.75
  12   2  -6   21.17    1.78
  12  -2  -6   20.35    1.87
  12  -2  -5   67.78    3.15
  12   2  -5   66.25    3.05
  12  -2  -5   70.62    3.23
  12  -2  -4   10.97    1.43
  12   2  -4   11.85    1.49
  12  -2  -4   11.44    1.48
  12   2  -3  290.19    6.77
  12  -2  -3  292.67    6.99
  12   2  -2  105.98    3.78
  12  -2  -2  109.76    3.98
  12   2  -1   71.44    3.03
  12  -2  -1   74.61    3.20
  12   2   0   21.97    1.72
  12  -2   0   22.08    1.78
  12   2   1  169.27    4.51
  12  -2   1  169.53    4.67
  12   2   2   28.82    1.71
  12  -2   2   28.96    1.80
  12  -2   3  195.40    4.54
  12   2   3  194.90    4.41
  12  -2   4    7.95    0.86
  12  -3 -13   14.07    1.18
  12   3 -13   33.90    1.62
  12  -3 -12  163.35    4.12
  12   3 -12  146.86    3.47
  12  -3 -11   10.62    1.11
  12  -3 -10   24.45    1.85
  12  -3 -10   28.62    1.72
  12  -3 -10   25.63    1.63
  12  -3  -9  465.13    9.24
  12  -3  -9  472.23    8.43
  12  -3  -8    4.62    0.93
  12  -3  -8    5.04    1.03
  12  -3  -7  137.22    4.58
  12  -3  -7  148.83    4.31
  12  -3  -6   69.46    3.20
  12  -3  -6   72.94    3.05
  12  -3  -5   31.36    2.16
  12  -3  -5   35.43    2.15
  12  -3  -4   47.84    2.56
  12  -3  -4   52.72    2.58
  12  -3  -3   67.65    2.91
  12  -3  -3   68.34    2.95
  12  -3  -2   19.42    1.61
  12  -3  -1    1.43    0.76
  12  -3   0   23.77    1.64
  12  -3   1   27.12    1.65
  12  -3   2  173.04    4.07
  12  -3   3    7.02    0.77
  12  -4 -12   72.16    2.39
  12  -4 -11   66.83    2.35
  12  -4 -10    6.81    1.06
  12  -4 -10    7.47    0.99
  12  -4  -9   15.62    1.48
  12  -4  -9   15.88    1.31
  12  -4  -8  316.97    6.99
  12  -4  -8  316.26    6.35
  12  -4  -7    1.90    0.74
  12  -4  -6  118.83    3.51
  12  -4  -5    5.30    1.08
  12  -4  -4    4.31    1.00
  12  -4  -3   64.97    2.75
  12  -4  -2  343.21    6.06
  12  -4  -2  373.22    7.07
  12   4  -1    2.18    0.68
  12   4   0   42.63    1.86
  12  -5 -10   11.34    1.00
  12  -5 -10   10.89    1.05
  12  -5  -9    2.12    0.68
  12  -5  -9    2.58    0.74
  12  -5  -8   23.94    1.46
  12  -5  -8   23.58    1.62
  12  -5  -7   63.69    2.37
  12  -5  -7   62.39    2.64
  12  -5  -6   22.55    1.45
  12  -5  -6   24.05    1.70
  12  -5  -5  325.23    6.16
  12  -5  -4  112.55    3.16
  12  -5  -4  115.49    3.56
  12  -5  -3    6.54    1.00
  12  -5  -2    0.47    0.60
  12  -6  -8   30.62    1.47
  12  -6  -7  126.98    3.05
  12  -6  -7  116.82    3.18
  12  -6  -6   14.07    1.02
  12  -6  -6   13.03    1.11
  12  -6  -5   17.11    1.10
  12  -6  -5   15.19    1.20
  12  -6  -4   20.72    1.16
  12  -6  -3    1.48    0.50
  12  -6  -3    1.16    0.56
  12  -6  -2   66.43    2.14
  13   0 -12   22.74    1.40
  13   0 -11   -0.07    0.74
  13   0 -10   40.45    1.91
  13   0 -10   53.03    2.08
  13   0  -9   -0.76    0.94
  13   0  -9   -0.23    0.70
  13   0  -8   15.22    1.37
  13   0  -7   -0.18    0.87
  13   0  -6  515.97    9.14
  13   0  -5    0.19    0.70
  13   0  -4    0.44    0.69
  13   0  -3    0.65    0.72
  13   0  -2    8.29    1.07
  13   0  -1    0.19    0.65
  13   0   0  411.74    7.27
  13   0   1    0.08    0.48
  13   0   2   34.29    1.44
  13   1 -12   98.21    2.43
  13  -1 -11   55.93    2.20
  13   1 -11   88.53    2.46
  13  -1 -10  337.64    6.54
  13   1 -10  360.91    6.36
  13   1  -9  116.19    3.23
  13  -1  -9  118.63    3.37
  13  -1  -8    0.22    0.95
  13   1  -8    1.19    0.76
  13  -1  -8    0.60    0.83
  13   1  -7  132.53    3.74
  13  -1  -7  130.48    3.83
  13   1  -6  174.93    4.51
  13  -1  -6  181.49    4.67
  13   1  -5  116.57    3.60
  13  -1  -5  121.56    3.75
  13   1  -4  314.52    6.51
  13  -1  -4  327.45    6.69
  13   1  -3  108.80    3.41
  13  -1  -3  105.09    3.44
  13   1  -2    3.74    0.84
  13  -1  -2    3.60    0.87
  13   1  -1   73.71    2.58
  13  -1  -1   71.09    2.61
  13   1   0    3.26    0.69
  13  -1   0    2.99    0.71
  13   1   1   24.16    1.28
  13  -1   1   21.65    1.28
  13  -1   2    0.85    0.43
  13  -2 -12    5.46    0.77
  13  -2  -9   56.55    2.34
  13   2  -9   58.37    2.03
  13  -2  -9   60.96    2.20
  13   2  -8  104.74    2.95
  13  -2  -8  103.84    3.05
  13  -2  -7    1.63    0.72
  13   2  -7    0.53    0.66
  13  -2  -7    0.46    0.76
  13   2  -6    6.30    0.94
  13  -2  -6    6.33    1.00
  13   2  -5  112.18    3.29
  13  -2  -5  116.48    3.46
  13   2  -4  191.15    4.41
  13  -2  -4  188.03    4.59
  13   2  -3    0.53    0.58
  13  -2  -3    0.45    0.64
  13   2  -2   31.77    1.62
  13  -2  -2   32.93    1.74
  13   2  -1  163.86    3.75
  13  -2  -1  164.21    3.90
  13  -2   0  174.13    3.80
  13  -3 -10    9.69    1.01
  13  -3  -8  143.91    3.69
  13  -3  -8  128.17    2.98
  13  -3  -7   60.93    2.34
  13  -3  -7   54.71    1.93
  13  -3  -6  129.32    3.48
  13  -3  -6  121.86    3.07
  13  -3  -5  156.47    3.58
  13  -3  -4   -0.44    0.71
  13  -3  -3   38.36    1.63
  13  -4  -7    2.90    0.66
  13  -4  -6  158.98    3.68
  13  -4  -5   12.63    1.03
   0   0   0    0.00    0.00


TITL 20_auto in P2(1)/c
REM P2(1)/c (#14 in standard setting)
CELL 1.54184  11.097005  10.120731  17.551135  90.0000 104.8231  90.0000
ZERR    8.00   0.000301   0.000274   0.000454   0.0000   0.0028   0.0000
LATT  1
SYMM -x, y+1/2,-z+1/2
SFAC C H N O
UNIT 88.00 80.00 8.00 8.00
REM  CrysAlisPro recorded range (K): Min=200.0; max=200.0; aver:200.0
TEMP -73
TREF
HKLF 4
END
_computing_structure_solution     'SHELXT 2018/2 (Sheldrick, 2018)'
;
_shelx_hkl_checksum                68736
_olex2_submission_special_instructions  'No special instructions were received'
_oxdiff_exptl_absorpt_empirical_details
;
Empirical correction (ABSPACK) includes:
- Absorption correction using spherical harmonics
- Frame scaling
;
_oxdiff_exptl_absorpt_empirical_full_max  6.071
_oxdiff_exptl_absorpt_empirical_full_min  0.448
