# Supplementary material for: Thermally activated delayed phosphorescence triggered by charge separation state carrier storage in an organic scintillator
Source: Natl Sci Rev. 2025 Feb 12;12(5):nwaf045. doi: 10.1093/nsr/nwaf045 (PMC11970249; doi:10.1093/nsr/nwaf045)
Supplement: nwaf045_Supplemental_Files [file nwaf045_supplemental_files.zip › TPP-3C2B-DMA(25).cif]

data_tpp-3c2b-dma(25)
_audit_creation_date               2024-07-24
_audit_creation_method
;
Olex2 1.5
(compiled 2024.02.16 svn.r378c4104 for OlexSys, GUI svn.r6928)
;
_shelx_SHELXL_version_number       '2019/2'
_audit_contact_author_address      ?
_audit_contact_author_email        ?
_audit_contact_author_name         ''
_audit_contact_author_phone        ?
_publ_contact_author_id_orcid      ?
_publ_section_references
;
Dolomanov, O.V., Bourhis, L.J., Gildea, R.J, Howard, J.A.K. & Puschmann, H.
 (2009), J. Appl. Cryst. 42, 339-341.

Sheldrick, G.M. (2015). Acta Cryst. C71, 3-8.
;
_chemical_name_common              ?
_chemical_name_systematic          ?
_chemical_formula_moiety           'C21 H21 Br P, Br'
_chemical_formula_sum              'C21 H21 Br2 P'
_chemical_formula_weight           464.17
_chemical_melting_point            ?
loop_
  _atom_type_symbol
  _atom_type_description
  _atom_type_scat_dispersion_real
  _atom_type_scat_dispersion_imag
  _atom_type_scat_source
 'C' 'C' 0.0181 0.0091 'International Tables Vol C Tables 4.2.6.8 and 6.1.1.4'
 'H' 'H' 0.0000 0.0000 'International Tables Vol C Tables 4.2.6.8 and 6.1.1.4'
 'Br' 'Br' -0.6763 1.2805
 'International Tables Vol C Tables 4.2.6.8 and 6.1.1.4'
 'P' 'P' 0.2955 0.4335 'International Tables Vol C Tables 4.2.6.8 and 6.1.1.4'

_shelx_space_group_comment
;
The symmetry employed for this shelxl refinement is uniquely defined
by the following loop, which should always be used as a source of
symmetry information in preference to the above space-group names.
They are only intended as comments.
;
_space_group_crystal_system        'monoclinic'
_space_group_IT_number             14
_space_group_name_H-M_alt          'P 1 21/c 1'
_space_group_name_Hall             '-P 2ybc'
loop_
  _space_group_symop_operation_xyz
 'x, y, z'
 '-x, y+1/2, -z+1/2'
 '-x, -y, -z'
 'x, -y-1/2, z-1/2'

_cell_length_a                     11.0979(2)
_cell_length_b                     10.1269(2)
_cell_length_c                     17.5362(3)
_cell_angle_alpha                  90
_cell_angle_beta                   104.843(2)
_cell_angle_gamma                  90
_cell_volume                       1905.08(6)
_cell_formula_units_Z              4
_cell_measurement_reflns_used      9523
_cell_measurement_temperature      200.01(10)
_cell_measurement_theta_max        75.0440
_cell_measurement_theta_min        2.5940
_shelx_estimated_absorpt_T_max     0.259
_shelx_estimated_absorpt_T_min     0.148
_exptl_absorpt_coefficient_mu      6.169
_exptl_absorpt_correction_T_max    1.00000
_exptl_absorpt_correction_T_min    0.40846
_exptl_absorpt_correction_type     multi-scan
_exptl_absorpt_process_details
;
CrysAlisPro 1.171.43.124a (Rigaku Oxford Diffraction, 2024)
Empirical absorption correction using spherical harmonics,
implemented in SCALE3 ABSPACK scaling algorithm.
;
_exptl_absorpt_special_details     ?
_exptl_crystal_colour              colourless
_exptl_crystal_colour_primary      colourless
_exptl_crystal_density_diffrn      1.618
_exptl_crystal_density_meas        ?
_exptl_crystal_density_method      ?
_exptl_crystal_description         block
_exptl_crystal_F_000               928
_exptl_crystal_size_max            0.5
_exptl_crystal_size_mid            0.45
_exptl_crystal_size_min            0.3
_exptl_transmission_factor_max     ?
_exptl_transmission_factor_min     ?
_diffrn_reflns_av_R_equivalents    0.0369
_diffrn_reflns_av_unetI/netI       0.0261
_diffrn_reflns_Laue_measured_fraction_full  0.991
_diffrn_reflns_Laue_measured_fraction_max  0.958
_diffrn_reflns_limit_h_max         13
_diffrn_reflns_limit_h_min         -13
_diffrn_reflns_limit_k_max         12
_diffrn_reflns_limit_k_min         -9
_diffrn_reflns_limit_l_max         21
_diffrn_reflns_limit_l_min         -20
_diffrn_reflns_number              9734
_diffrn_reflns_point_group_measured_fraction_full  0.991
_diffrn_reflns_point_group_measured_fraction_max  0.958
_diffrn_reflns_theta_full          67.684
_diffrn_reflns_theta_max           75.270
_diffrn_reflns_theta_min           4.121
_diffrn_ambient_environment        N~2~
_diffrn_ambient_temperature        200.01(10)
_diffrn_detector                   'Hybrid Pixel Array Detector'
_diffrn_detector_area_resol_mean   10.0000
_diffrn_detector_type              HyPix
_diffrn_measured_fraction_theta_full  0.991
_diffrn_measured_fraction_theta_max  0.958
_diffrn_measurement_details
;
List of Runs (angles in degrees, time in seconds):

  # Type    Start    End  Width  t~exp~   \w     \q     \k     \f   Frames
--------------------------------------------------------------------------
  1  \w     79.00 111.00   0.50    0.05    --  108.41  61.00-180.00   64
  2  \w    136.00 174.00   0.50    0.05    --  108.41  61.00-180.00   76
  3  \w     83.00 175.00   0.50    0.05    --  108.41  45.00  60.00  184
  4  \w     89.00 175.00   0.50    0.05    --  108.41  75.00 132.00  172
  5  \w    -23.00   3.00   0.50    0.05    --   37.28 -19.00   0.00   52
  6  \w     33.00 101.00   0.50    0.05    --  108.41 -77.00 120.00  136
  7  \w     33.00  67.00   0.50    0.05    --  108.41 -61.00  60.00   68
  8  \w     39.00  64.00   0.50    0.05    --  108.41 -61.00 150.00   50
  9  \w     36.00 102.00   0.50    0.05    --  108.41 -77.00  30.00  132
 10  \w     48.00  88.00   0.50    0.05    --  108.41 -75.00   4.00   80
 11  \w     38.00  68.00   0.50    0.05    --  108.41 -61.00 -60.00   60
 12  \w     33.00  59.00   0.50    0.05    --  108.41 -61.00 -90.00   52
 13  \w    -46.00  21.00   0.50    0.05    --   37.28 -19.00-150.00  134
 14  \w   -107.00  -8.00   0.50    0.05    --  -37.28 -75.00   4.00  198
 15  \w   -164.00-138.00   0.50    0.05    --  -97.00-125.00 150.00   52
 16  \w   -156.00-130.00   0.50    0.05    --  -97.00 -75.00   4.00   52
 17  \w    -54.00 -21.00   0.50    0.05    --  -97.00  45.00  90.00   66
 18  \w    -70.00 -44.00   0.50    0.05    --  -97.00  75.00 132.00   52
 19  \w    -43.00 -18.00   0.50    0.05    --  -97.00  45.00 120.00   50
 20  \w    -54.00 -22.00   0.50    0.05    --  -97.00  45.00   0.00   64
 21  \w    -54.00 -22.00   0.50    0.05    --  -97.00  45.00-150.00   64
 22  \w    -51.00 -18.00   0.50    0.05    --  -97.00  45.00 -30.00   66
 23  \w    -59.00  22.00   0.50    0.05    --  -37.28  75.00 132.00  162
 24  \w     29.00 104.00   0.50    0.05    --  108.41 -95.00-120.00  150
;
_diffrn_measurement_device         'four-circle diffractometer'
_diffrn_measurement_device_type    'ROD, Synergy Custom system, HyPix'
_diffrn_measurement_method         '\w scans'
_diffrn_orient_matrix_type        
 'CrysAlisPro convention (1999,Acta A55,543-557)'
_diffrn_orient_matrix_UB_11        -0.0035314000
_diffrn_orient_matrix_UB_12        -0.0452709000
_diffrn_orient_matrix_UB_13        0.0832542000
_diffrn_orient_matrix_UB_21        0.0850159000
_diffrn_orient_matrix_UB_22        -0.1176700000
_diffrn_orient_matrix_UB_23        -0.0060840000
_diffrn_orient_matrix_UB_31        0.1157031000
_diffrn_orient_matrix_UB_32        0.0851215000
_diffrn_orient_matrix_UB_33        0.0359287000
_diffrn_radiation_monochromator    mirror
_diffrn_radiation_probe            x-ray
_diffrn_radiation_type             'Cu K\a'
_diffrn_radiation_wavelength       1.54184
_diffrn_source                     'Rotating-anode X-ray tube'
_diffrn_source_type                'Rigaku (Cu) X-ray Source'
_reflns_Friedel_coverage           0.000
_reflns_Friedel_fraction_full      .
_reflns_Friedel_fraction_max       .
_reflns_number_gt                  3722
_reflns_number_total               3765
_reflns_special_details
;
 Reflections were merged by SHELXL according to the crystal
 class for the calculation of statistics and refinement.
 
 _reflns_Friedel_fraction is defined as the number of unique
 Friedel pairs measured divided by the number that would be
 possible theoretically, ignoring centric projections and
 systematic absences.
;
_reflns_threshold_expression       'I > 2\s(I)'
_computing_cell_refinement         'CrysAlisPro 1.171.43.124a (Rigaku OD, 2024)'
_computing_data_collection        
 'CrysAlisPro system (CCD 43.124a 64-bit (release 23-05-2024))'
_computing_data_reduction          'CrysAlisPro 1.171.43.124a (Rigaku OD, 2024)'
_computing_molecular_graphics      'Olex2 1.5 (Dolomanov et al., 2009)'
_computing_publication_material    'Olex2 1.5 (Dolomanov et al., 2009)'
_computing_structure_refinement    'SHELXL 2019/2 (Sheldrick, 2015)'
_computing_structure_solution      'SHELXT 2014/5 (Sheldrick, 2014)'
_refine_diff_density_max           1.406
_refine_diff_density_min           -1.418
_refine_diff_density_rms           0.160
_refine_ls_extinction_coef         0.0074(5)
_refine_ls_extinction_expression  
 'Fc^*^=kFc[1+0.001xFc^2^\l^3^/sin(2\q)]^-1/4^'
_refine_ls_extinction_method       'SHELXL-2019/2 (Sheldrick 2019)'
_refine_ls_goodness_of_fit_ref     1.138
_refine_ls_hydrogen_treatment      constr
_refine_ls_matrix_type             full
_refine_ls_number_parameters       218
_refine_ls_number_reflns           3765
_refine_ls_number_restraints       0
_refine_ls_R_factor_all            0.0484
_refine_ls_R_factor_gt             0.0480
_refine_ls_restrained_S_all        1.138
_refine_ls_shift/su_max            0.001
_refine_ls_shift/su_mean           0.000
_refine_ls_structure_factor_coef   Fsqd
_refine_ls_weighting_details      
 'w=1/[\s^2^(Fo^2^)+(0.0864P)^2^+2.2830P] where P=(Fo^2^+2Fc^2^)/3'
_refine_ls_weighting_scheme        calc
_refine_ls_wR_factor_gt            0.1323
_refine_ls_wR_factor_ref           0.1329
_refine_special_details            ?
_olex2_refinement_description
;
1. Fixed Uiso
 At 1.2 times of:
  All C(H) groups, All C(H,H) groups
2.a Secondary CH2 refined with riding coordinates:
 C19(H19A,H19B), C20(H20A,H20B), C21(H21A,H21B)
2.b Aromatic/amide H refined with riding coordinates:
 C2(H2), C3(H3), C4(H4), C5(H5), C6(H6), C8(H8), C9(H9), C10(H10), C11(H11),
 C12(H12), C14(H14), C15(H15), C16(H16), C17(H17), C18(H18)
;
_atom_sites_solution_hydrogens     geom
_atom_sites_solution_primary       ?
_atom_sites_solution_secondary     ?
loop_
  _atom_site_label
  _atom_site_type_symbol
  _atom_site_fract_x
  _atom_site_fract_y
  _atom_site_fract_z
  _atom_site_U_iso_or_equiv
  _atom_site_adp_type
  _atom_site_occupancy
  _atom_site_site_symmetry_order
  _atom_site_calc_flag
  _atom_site_refinement_flags_posn
  _atom_site_refinement_flags_adp
  _atom_site_refinement_flags_occupancy
  _atom_site_disorder_assembly
  _atom_site_disorder_group
 Br1 Br 0.69294(4) 0.76618(4) 0.46418(2) 0.04446(19) Uani 1 1 d . . . . .
 P1 P 0.77483(6) 0.30420(7) 0.53751(4) 0.0157(2) Uani 1 1 d . . . . .
 C1 C 0.8217(3) 0.2078(3) 0.46379(16) 0.0197(6) Uani 1 1 d . . . . .
 C2 C 0.7277(3) 0.1571(3) 0.40227(18) 0.0261(6) Uani 1 1 d . . . . .
 H2 H 0.642769 0.173235 0.400735 0.031 Uiso 1 1 calc R U . . .
 C3 C 0.7578(3) 0.0831(3) 0.34333(19) 0.0304(7) Uani 1 1 d . . . . .
 H3 H 0.693923 0.046389 0.301979 0.037 Uiso 1 1 calc R U . . .
 C4 C 0.8826(3) 0.0631(3) 0.3454(2) 0.0320(7) Uani 1 1 d . . . . .
 H4 H 0.903639 0.013902 0.304505 0.038 Uiso 1 1 calc R U . . .
 C5 C 0.9760(3) 0.1136(4) 0.4058(2) 0.0345(8) Uani 1 1 d . . . . .
 H5 H 1.060748 0.098444 0.406445 0.041 Uiso 1 1 calc R U . . .
 C6 C 0.9468(3) 0.1869(3) 0.46603(18) 0.0252(6) Uani 1 1 d . . . . .
 H6 H 1.010963 0.221982 0.507800 0.030 Uiso 1 1 calc R U . . .
 C7 C 0.9075(3) 0.3709(3) 0.60805(17) 0.0188(6) Uani 1 1 d . . . . .
 C8 C 0.9238(3) 0.5069(3) 0.61891(18) 0.0244(6) Uani 1 1 d . . . . .
 H8 H 0.866343 0.566811 0.587200 0.029 Uiso 1 1 calc R U . . .
 C9 C 1.0254(3) 0.5536(4) 0.6769(2) 0.0313(7) Uani 1 1 d . . . . .
 H9 H 1.037760 0.646017 0.684282 0.038 Uiso 1 1 calc R U . . .
 C10 C 1.1077(3) 0.4676(4) 0.72332(19) 0.0333(8) Uani 1 1 d . . . . .
 H10 H 1.175768 0.500997 0.763154 0.040 Uiso 1 1 calc R U . . .
 C11 C 1.0927(3) 0.3305(4) 0.7127(2) 0.0340(8) Uani 1 1 d . . . . .
 H11 H 1.150709 0.271021 0.744404 0.041 Uiso 1 1 calc R U . . .
 C12 C 0.9916(3) 0.2836(3) 0.65527(19) 0.0281(7) Uani 1 1 d . . . . .
 H12 H 0.979463 0.191140 0.648013 0.034 Uiso 1 1 calc R U . . .
 C13 C 0.6948(2) 0.1990(3) 0.59077(16) 0.0182(5) Uani 1 1 d . . . . .
 C14 C 0.6693(3) 0.0670(3) 0.57036(18) 0.0250(6) Uani 1 1 d . . . . .
 H14 H 0.693511 0.030373 0.526641 0.030 Uiso 1 1 calc R U . . .
 C15 C 0.6085(3) -0.0110(3) 0.6141(2) 0.0291(7) Uani 1 1 d . . . . .
 H15 H 0.591939 -0.101267 0.600767 0.035 Uiso 1 1 calc R U . . .
 C16 C 0.5722(3) 0.0431(4) 0.67721(19) 0.0291(7) Uani 1 1 d . . . . .
 H16 H 0.529728 -0.009898 0.706677 0.035 Uiso 1 1 calc R U . . .
 C17 C 0.5977(3) 0.1748(4) 0.69765(18) 0.0267(6) Uani 1 1 d . . . . .
 H17 H 0.572322 0.211397 0.740935 0.032 Uiso 1 1 calc R U . . .
 C18 C 0.6597(3) 0.2526(3) 0.65546(18) 0.0236(6) Uani 1 1 d . . . . .
 H18 H 0.678506 0.342055 0.670189 0.028 Uiso 1 1 calc R U . . .
 C19 C 0.6751(3) 0.4350(3) 0.48824(16) 0.0198(6) Uani 1 1 d . . . . .
 H19A H 0.590357 0.399429 0.465692 0.024 Uiso 1 1 calc R U . . .
 H19B H 0.669147 0.503829 0.527194 0.024 Uiso 1 1 calc R U . . .
 C20 C 0.7236(3) 0.4979(3) 0.42184(18) 0.0238(6) Uani 1 1 d . . . . .
 H20A H 0.812930 0.519913 0.442532 0.029 Uiso 1 1 calc R U . . .
 H20B H 0.716482 0.432853 0.378747 0.029 Uiso 1 1 calc R U . . .
 C21 C 0.6532(3) 0.6208(3) 0.38910(19) 0.0270(7) Uani 1 1 d . . . . .
 H21A H 0.562520 0.602750 0.376456 0.032 Uiso 1 1 calc R U . . .
 H21B H 0.674509 0.646176 0.339635 0.032 Uiso 1 1 calc R U . . .
 Br2 Br 0.61507(3) 0.62987(3) 0.66842(2) 0.02585(18) Uani 1 1 d . . . . .

loop_
  _atom_site_aniso_label
  _atom_site_aniso_U_11
  _atom_site_aniso_U_22
  _atom_site_aniso_U_33
  _atom_site_aniso_U_23
  _atom_site_aniso_U_13
  _atom_site_aniso_U_12
 Br1 0.0625(3) 0.0232(3) 0.0408(3) -0.00455(15) 0.0008(2) 0.00534(16)
 P1 0.0177(3) 0.0146(4) 0.0136(3) -0.0010(2) 0.0018(2) 0.0003(2)
 C1 0.0261(14) 0.0179(13) 0.0163(12) -0.0005(10) 0.0074(10) 0.0008(11)
 C2 0.0274(15) 0.0302(16) 0.0202(14) -0.0040(13) 0.0049(11) -0.0001(13)
 C3 0.0436(18) 0.0276(16) 0.0208(14) -0.0055(13) 0.0093(13) -0.0026(14)
 C4 0.050(2) 0.0242(16) 0.0251(15) -0.0011(13) 0.0166(14) 0.0077(14)
 C5 0.0359(18) 0.0391(19) 0.0327(17) 0.0034(15) 0.0166(14) 0.0142(15)
 C6 0.0248(14) 0.0258(16) 0.0235(14) -0.0004(12) 0.0036(11) 0.0042(12)
 C7 0.0178(12) 0.0210(14) 0.0165(12) -0.0022(10) 0.0023(10) -0.0019(10)
 C8 0.0263(14) 0.0227(15) 0.0227(13) 0.0000(12) 0.0040(11) -0.0024(12)
 C9 0.0366(17) 0.0314(17) 0.0256(15) -0.0067(13) 0.0076(13) -0.0118(14)
 C10 0.0229(14) 0.053(2) 0.0212(14) -0.0026(15) 0.0011(11) -0.0119(14)
 C11 0.0246(15) 0.048(2) 0.0253(15) 0.0080(15) -0.0015(12) 0.0050(15)
 C12 0.0264(14) 0.0276(16) 0.0269(15) 0.0030(13) 0.0009(12) 0.0039(12)
 C13 0.0176(12) 0.0194(13) 0.0158(12) 0.0007(10) 0.0012(10) 0.0003(10)
 C14 0.0324(15) 0.0201(14) 0.0219(14) -0.0014(11) 0.0063(12) -0.0026(12)
 C15 0.0311(15) 0.0195(14) 0.0346(17) 0.0019(13) 0.0044(13) -0.0062(12)
 C16 0.0205(13) 0.0373(18) 0.0266(15) 0.0101(14) 0.0009(11) -0.0051(13)
 C17 0.0278(14) 0.0317(17) 0.0214(14) 0.0020(12) 0.0079(11) 0.0019(13)
 C18 0.0260(14) 0.0222(14) 0.0228(14) -0.0016(11) 0.0068(11) 0.0030(11)
 C19 0.0211(12) 0.0192(14) 0.0175(12) 0.0022(11) 0.0022(10) 0.0037(11)
 C20 0.0292(14) 0.0214(14) 0.0215(14) 0.0009(11) 0.0078(11) 0.0044(11)
 C21 0.0315(16) 0.0232(15) 0.0234(15) 0.0022(12) 0.0014(12) 0.0039(12)
 Br2 0.0310(2) 0.0233(2) 0.0223(2) 0.00172(11) 0.00529(15) -0.00143(11)

_geom_special_details
;
 All esds (except the esd in the dihedral angle between two l.s. planes)
 are estimated using the full covariance matrix.  The cell esds are taken
 into account individually in the estimation of esds in distances, angles
 and torsion angles; correlations between esds in cell parameters are only
 used when they are defined by crystal symmetry.  An approximate (isotropic)
 treatment of cell esds is used for estimating esds involving l.s. planes.
;
loop_
  _geom_bond_atom_site_label_1
  _geom_bond_atom_site_label_2
  _geom_bond_distance
  _geom_bond_site_symmetry_2
  _geom_bond_publ_flag
 Br1 C21 1.949(3) . ?
 P1 C1 1.800(3) . ?
 P1 C7 1.794(3) . ?
 P1 C13 1.795(3) . ?
 P1 C19 1.799(3) . ?
 C1 C2 1.393(4) . ?
 C1 C6 1.395(4) . ?
 C2 H2 0.9500 . ?
 C2 C3 1.385(4) . ?
 C3 H3 0.9500 . ?
 C3 C4 1.391(5) . ?
 C4 H4 0.9500 . ?
 C4 C5 1.377(5) . ?
 C5 H5 0.9500 . ?
 C5 C6 1.396(5) . ?
 C6 H6 0.9500 . ?
 C7 C8 1.396(4) . ?
 C7 C12 1.393(4) . ?
 C8 H8 0.9500 . ?
 C8 C9 1.394(4) . ?
 C9 H9 0.9500 . ?
 C9 C10 1.369(5) . ?
 C10 H10 0.9500 . ?
 C10 C11 1.405(6) . ?
 C11 H11 0.9500 . ?
 C11 C12 1.386(5) . ?
 C12 H12 0.9500 . ?
 C13 C14 1.394(4) . ?
 C13 C18 1.400(4) . ?
 C14 H14 0.9500 . ?
 C14 C15 1.391(4) . ?
 C15 H15 0.9500 . ?
 C15 C16 1.383(5) . ?
 C16 H16 0.9500 . ?
 C16 C17 1.392(5) . ?
 C17 H17 0.9500 . ?
 C17 C18 1.379(5) . ?
 C18 H18 0.9500 . ?
 C19 H19A 0.9900 . ?
 C19 H19B 0.9900 . ?
 C19 C20 1.540(4) . ?
 C20 H20A 0.9900 . ?
 C20 H20B 0.9900 . ?
 C20 C21 1.503(4) . ?
 C21 H21A 0.9900 . ?
 C21 H21B 0.9900 . ?

loop_
  _geom_angle_atom_site_label_1
  _geom_angle_atom_site_label_2
  _geom_angle_atom_site_label_3
  _geom_angle
  _geom_angle_site_symmetry_1
  _geom_angle_site_symmetry_3
  _geom_angle_publ_flag
 C7 P1 C1 111.23(13) . . ?
 C7 P1 C13 107.03(13) . . ?
 C7 P1 C19 110.44(14) . . ?
 C13 P1 C1 108.92(14) . . ?
 C13 P1 C19 111.18(13) . . ?
 C19 P1 C1 108.05(13) . . ?
 C2 C1 P1 117.3(2) . . ?
 C2 C1 C6 120.6(3) . . ?
 C6 C1 P1 122.1(2) . . ?
 C1 C2 H2 119.9 . . ?
 C3 C2 C1 120.1(3) . . ?
 C3 C2 H2 119.9 . . ?
 C2 C3 H3 120.4 . . ?
 C2 C3 C4 119.2(3) . . ?
 C4 C3 H3 120.4 . . ?
 C3 C4 H4 119.5 . . ?
 C5 C4 C3 121.0(3) . . ?
 C5 C4 H4 119.5 . . ?
 C4 C5 H5 119.8 . . ?
 C4 C5 C6 120.3(3) . . ?
 C6 C5 H5 119.8 . . ?
 C1 C6 C5 118.8(3) . . ?
 C1 C6 H6 120.6 . . ?
 C5 C6 H6 120.6 . . ?
 C8 C7 P1 121.3(2) . . ?
 C12 C7 P1 118.5(2) . . ?
 C12 C7 C8 120.1(3) . . ?
 C7 C8 H8 120.4 . . ?
 C9 C8 C7 119.1(3) . . ?
 C9 C8 H8 120.4 . . ?
 C8 C9 H9 119.7 . . ?
 C10 C9 C8 120.6(3) . . ?
 C10 C9 H9 119.7 . . ?
 C9 C10 H10 119.6 . . ?
 C9 C10 C11 120.8(3) . . ?
 C11 C10 H10 119.6 . . ?
 C10 C11 H11 120.6 . . ?
 C12 C11 C10 118.8(3) . . ?
 C12 C11 H11 120.6 . . ?
 C7 C12 H12 119.7 . . ?
 C11 C12 C7 120.6(3) . . ?
 C11 C12 H12 119.7 . . ?
 C14 C13 P1 122.0(2) . . ?
 C14 C13 C18 120.0(3) . . ?
 C18 C13 P1 117.9(2) . . ?
 C13 C14 H14 120.1 . . ?
 C15 C14 C13 119.8(3) . . ?
 C15 C14 H14 120.1 . . ?
 C14 C15 H15 120.1 . . ?
 C16 C15 C14 119.9(3) . . ?
 C16 C15 H15 120.1 . . ?
 C15 C16 H16 119.9 . . ?
 C15 C16 C17 120.3(3) . . ?
 C17 C16 H16 119.9 . . ?
 C16 C17 H17 119.8 . . ?
 C18 C17 C16 120.4(3) . . ?
 C18 C17 H17 119.8 . . ?
 C13 C18 H18 120.2 . . ?
 C17 C18 C13 119.5(3) . . ?
 C17 C18 H18 120.2 . . ?
 P1 C19 H19A 109.2 . . ?
 P1 C19 H19B 109.2 . . ?
 H19A C19 H19B 107.9 . . ?
 C20 C19 P1 112.11(19) . . ?
 C20 C19 H19A 109.2 . . ?
 C20 C19 H19B 109.2 . . ?
 C19 C20 H20A 109.1 . . ?
 C19 C20 H20B 109.1 . . ?
 H20A C20 H20B 107.8 . . ?
 C21 C20 C19 112.5(2) . . ?
 C21 C20 H20A 109.1 . . ?
 C21 C20 H20B 109.1 . . ?
 Br1 C21 H21A 109.4 . . ?
 Br1 C21 H21B 109.4 . . ?
 C20 C21 Br1 111.2(2) . . ?
 C20 C21 H21A 109.4 . . ?
 C20 C21 H21B 109.4 . . ?
 H21A C21 H21B 108.0 . . ?

loop_
  _geom_torsion_atom_site_label_1
  _geom_torsion_atom_site_label_2
  _geom_torsion_atom_site_label_3
  _geom_torsion_atom_site_label_4
  _geom_torsion
  _geom_torsion_site_symmetry_1
  _geom_torsion_site_symmetry_2
  _geom_torsion_site_symmetry_3
  _geom_torsion_site_symmetry_4
  _geom_torsion_publ_flag
 P1 C1 C2 C3 179.4(3) . . . . ?
 P1 C1 C6 C5 -178.5(2) . . . . ?
 P1 C7 C8 C9 177.1(2) . . . . ?
 P1 C7 C12 C11 -177.4(3) . . . . ?
 P1 C13 C14 C15 179.1(2) . . . . ?
 P1 C13 C18 C17 179.8(2) . . . . ?
 P1 C19 C20 C21 -170.7(2) . . . . ?
 C1 P1 C7 C8 119.6(3) . . . . ?
 C1 P1 C7 C12 -63.7(3) . . . . ?
 C1 P1 C13 C14 -4.1(3) . . . . ?
 C1 P1 C13 C18 174.7(2) . . . . ?
 C1 P1 C19 C20 -41.8(2) . . . . ?
 C1 C2 C3 C4 -1.6(5) . . . . ?
 C2 C1 C6 C5 -0.4(5) . . . . ?
 C2 C3 C4 C5 1.2(5) . . . . ?
 C3 C4 C5 C6 -0.5(5) . . . . ?
 C4 C5 C6 C1 0.0(5) . . . . ?
 C6 C1 C2 C3 1.2(5) . . . . ?
 C7 P1 C1 C2 -176.0(2) . . . . ?
 C7 P1 C1 C6 2.2(3) . . . . ?
 C7 P1 C13 C14 -124.5(2) . . . . ?
 C7 P1 C13 C18 54.3(3) . . . . ?
 C7 P1 C19 C20 80.1(2) . . . . ?
 C7 C8 C9 C10 -0.7(5) . . . . ?
 C8 C7 C12 C11 -0.7(5) . . . . ?
 C8 C9 C10 C11 1.0(5) . . . . ?
 C9 C10 C11 C12 -1.1(5) . . . . ?
 C10 C11 C12 C7 1.0(5) . . . . ?
 C12 C7 C8 C9 0.6(5) . . . . ?
 C13 P1 C1 C2 66.3(3) . . . . ?
 C13 P1 C1 C6 -115.5(3) . . . . ?
 C13 P1 C7 C8 -121.5(3) . . . . ?
 C13 P1 C7 C12 55.1(3) . . . . ?
 C13 P1 C19 C20 -161.3(2) . . . . ?
 C13 C14 C15 C16 0.7(5) . . . . ?
 C14 C13 C18 C17 -1.3(4) . . . . ?
 C14 C15 C16 C17 -0.8(5) . . . . ?
 C15 C16 C17 C18 -0.2(5) . . . . ?
 C16 C17 C18 C13 1.3(5) . . . . ?
 C18 C13 C14 C15 0.3(4) . . . . ?
 C19 P1 C1 C2 -54.6(3) . . . . ?
 C19 P1 C1 C6 123.6(3) . . . . ?
 C19 P1 C7 C8 -0.3(3) . . . . ?
 C19 P1 C7 C12 176.3(2) . . . . ?
 C19 P1 C13 C14 114.8(2) . . . . ?
 C19 P1 C13 C18 -66.4(3) . . . . ?
 C19 C20 C21 Br1 71.4(3) . . . . ?

_shelx_res_file
;
TITL 25_auto_a.res in P2(1)/c
    tpp-3c2b-dma(25).res
    created by SHELXL-2019/2 at 15:33:05 on 24-Jul-2024
REM Old TITL 25_auto in P2(1)/c
REM SHELXT solution in P2(1)/c
REM R1 0.132, Rweak 0.055, Alpha 0.052, Orientation as input
REM Formula found by SHELXT: C21 P Br2
CELL 1.54184 11.0979 10.1269 17.5362 90 104.843 90
ZERR 4 0.0002 0.0002 0.0003 0 0.002 0
LATT 1
SYMM -X,0.5+Y,0.5-Z
SFAC C H Br P
UNIT 84 84 8 4

L.S. 10
PLAN  5
SIZE 0.5 0.45 0.3
TEMP -73
CONF
BOND $H
list 4
MORE -1
fmap 2
acta
REM <olex2.extras>
REM <HklSrc "%.\\TPP-3C2B-DMA(25).hkl">
REM </olex2.extras>

WGHT    0.086400    2.283000
EXTI    0.007436
FVAR       0.62123
BR1   3    0.692939    0.766185    0.464177    11.00000    0.06255    0.02323 =
         0.04077   -0.00455    0.00080    0.00534
P1    4    0.774834    0.304200    0.537513    11.00000    0.01771    0.01463 =
         0.01361   -0.00097    0.00176    0.00033
C1    1    0.821707    0.207795    0.463789    11.00000    0.02615    0.01786 =
         0.01627   -0.00052    0.00744    0.00077
C2    1    0.727677    0.157061    0.402268    11.00000    0.02738    0.03019 =
         0.02023   -0.00397    0.00494   -0.00013
AFIX  43
H2    2    0.642769    0.173235    0.400735    11.00000   -1.20000
AFIX   0
C3    1    0.757767    0.083071    0.343325    11.00000    0.04355    0.02758 =
         0.02077   -0.00549    0.00930   -0.00260
AFIX  43
H3    2    0.693923    0.046389    0.301979    11.00000   -1.20000
AFIX   0
C4    1    0.882566    0.063099    0.345376    11.00000    0.05044    0.02421 =
         0.02507   -0.00112    0.01661    0.00769
AFIX  43
H4    2    0.903639    0.013902    0.304505    11.00000   -1.20000
AFIX   0
C5    1    0.976004    0.113590    0.405776    11.00000    0.03594    0.03909 =
         0.03273    0.00343    0.01658    0.01420
AFIX  43
H5    2    1.060748    0.098444    0.406445    11.00000   -1.20000
AFIX   0
C6    1    0.946801    0.186921    0.466025    11.00000    0.02482    0.02581 =
         0.02352   -0.00039    0.00357    0.00420
AFIX  43
H6    2    1.010963    0.221982    0.507800    11.00000   -1.20000
AFIX   0
C7    1    0.907490    0.370857    0.608045    11.00000    0.01779    0.02097 =
         0.01654   -0.00224    0.00229   -0.00193
C8    1    0.923786    0.506869    0.618912    11.00000    0.02632    0.02275 =
         0.02273   -0.00002    0.00397   -0.00242
AFIX  43
H8    2    0.866343    0.566811    0.587200    11.00000   -1.20000
AFIX   0
C9    1    1.025446    0.553588    0.676903    11.00000    0.03656    0.03141 =
         0.02559   -0.00671    0.00760   -0.01184
AFIX  43
H9    2    1.037760    0.646017    0.684282    11.00000   -1.20000
AFIX   0
C10   1    1.107710    0.467589    0.723324    11.00000    0.02291    0.05327 =
         0.02117   -0.00262    0.00113   -0.01191
AFIX  43
H10   2    1.175768    0.500997    0.763154    11.00000   -1.20000
AFIX   0
C11   1    1.092664    0.330482    0.712749    11.00000    0.02464    0.04779 =
         0.02529    0.00798   -0.00154    0.00501
AFIX  43
H11   2    1.150709    0.271021    0.744404    11.00000   -1.20000
AFIX   0
C12   1    0.991557    0.283616    0.655274    11.00000    0.02645    0.02760 =
         0.02694    0.00300    0.00094    0.00389
AFIX  43
H12   2    0.979463    0.191140    0.648013    11.00000   -1.20000
AFIX   0
C13   1    0.694760    0.198954    0.590769    11.00000    0.01758    0.01943 =
         0.01579    0.00070    0.00121    0.00030
C14   1    0.669348    0.066986    0.570360    11.00000    0.03243    0.02014 =
         0.02193   -0.00136    0.00626   -0.00256
AFIX  43
H14   2    0.693511    0.030373    0.526641    11.00000   -1.20000
AFIX   0
C15   1    0.608530   -0.010997    0.614147    11.00000    0.03110    0.01951 =
         0.03455    0.00189    0.00441   -0.00617
AFIX  43
H15   2    0.591939   -0.101267    0.600767    11.00000   -1.20000
AFIX   0
C16   1    0.572236    0.043095    0.677208    11.00000    0.02051    0.03735 =
         0.02659    0.01009    0.00089   -0.00515
AFIX  43
H16   2    0.529728   -0.009898    0.706677    11.00000   -1.20000
AFIX   0
C17   1    0.597748    0.174836    0.697654    11.00000    0.02782    0.03171 =
         0.02140    0.00198    0.00794    0.00188
AFIX  43
H17   2    0.572322    0.211397    0.740935    11.00000   -1.20000
AFIX   0
C18   1    0.659723    0.252642    0.655456    11.00000    0.02602    0.02220 =
         0.02283   -0.00163    0.00679    0.00303
AFIX  43
H18   2    0.678506    0.342055    0.670189    11.00000   -1.20000
AFIX   0
C19   1    0.675104    0.434993    0.488239    11.00000    0.02107    0.01923 =
         0.01751    0.00223    0.00218    0.00367
AFIX  23
H19A  2    0.590357    0.399429    0.465692    11.00000   -1.20000
H19B  2    0.669147    0.503829    0.527194    11.00000   -1.20000
AFIX   0
C20   1    0.723598    0.497865    0.421837    11.00000    0.02922    0.02140 =
         0.02155    0.00088    0.00779    0.00439
AFIX  23
H20A  2    0.812930    0.519913    0.442532    11.00000   -1.20000
H20B  2    0.716482    0.432853    0.378747    11.00000   -1.20000
AFIX   0
C21   1    0.653161    0.620777    0.389102    11.00000    0.03148    0.02315 =
         0.02336    0.00218    0.00136    0.00391
AFIX  23
H21A  2    0.562520    0.602750    0.376456    11.00000   -1.20000
H21B  2    0.674509    0.646176    0.339635    11.00000   -1.20000
AFIX   0

BR2   3    0.615073    0.629875    0.668421    11.00000    0.03104    0.02333 =
         0.02234    0.00172    0.00529   -0.00143
HKLF 4


REM  25_auto_a.res in P2(1)/c
REM wR2 = 0.1329, GooF = S = 1.138, Restrained GooF = 1.138 for all data
REM R1 = 0.0480 for 3722 Fo > 4sig(Fo) and 0.0484 for all 3765 data
REM 218 parameters refined using 0 restraints

END

WGHT      0.0864      2.2831

REM Highest difference peak  1.406,  deepest hole -1.418,  1-sigma level  0.160
Q1    1   0.7031  0.6297  0.6945  11.00000  0.05    1.41
Q2    1   0.5319  0.5965  0.6474  11.00000  0.05    1.22
Q3    1   0.6207  0.7283  0.4592  11.00000  0.05    1.04
Q4    1   0.7877  0.7695  0.4934  11.00000  0.05    1.01
Q5    1   0.5964  0.7734  0.4363  11.00000  0.05    0.85
;
_shelx_res_checksum                34385
_shelx_hkl_file
;
   0   0  -1    1.53    0.13
   0   0   1    1.19    0.12
   0   0  -3    1.42    0.28
   0   0  -4 1779.35   11.19
   0   0  -5    8.30    0.66
   0   0  -6 5743.69   31.22
   0   0  -7    7.01    0.83
   0   0  -8 2605.30   18.29
   0   0  -9    2.55    0.69
   0   0 -10 1910.14   17.43
   0   0 -11    3.60    0.97
   0   0 -12   10.31    1.34
   0   0  13    4.19    1.31
   0   0 -13    2.53    1.03
   0   0  14 5392.54   35.13
   0   0  14 5024.31   38.93
   0   0  15    1.38    0.96
   0   0  15    2.53    1.36
   0   0  16 3480.48   25.04
   0   0  16 3162.82   28.87
   0   0  17    5.64    1.07
   0   0  17    0.11    1.29
   0   0  18  218.73    6.24
   0   0  19    2.10    1.21
   0   0  20  204.22    4.69
   0   0  21    0.78    0.56
   0  -1   0    2.12    0.15
   0   1  -1  608.35    3.57
   0  -1  -1  618.02    3.68
   0   1   1  616.20    3.59
   0  -1  -2  684.55    4.69
   0   1  -2  665.04    4.48
   0  -1  -3 1178.53    7.82
   0   1  -3 1221.91    7.74
   0   1  -5 1159.15    8.59
   0  -1  -5 1114.42    8.80
   0   1  -6 4254.58   24.20
   0  -1  -6 4196.23   24.58
   0   1  -7  378.76    5.22
   0  -1  -7  349.47    5.30
   0  -1  -8  288.17    5.00
   0   1  -8  300.06    4.78
   0  -1  -9  187.16    4.38
   0   1  -9  185.89    4.14
   0  -1 -10 5118.95   34.99
   0   1 -10 5396.45   34.18
   0   1 -11  133.82    3.96
   0  -1 -11  128.90    4.20
   0   1 -12   43.78    2.44
   0  -1 -12   41.36    2.55
   0  -1 -13   39.89    2.75
   0   1 -13   38.82    2.51
   0  -1  13   31.61    2.59
   0   1  13   32.09    2.57
   0   1  13   38.33    2.36
   0  -1  14  601.55   11.20
   0   1  14  624.89    9.65
   0   1  15  349.49    8.37
   0  -1  15  370.24    8.68
   0  -1  16   53.89    3.43
   0   1  16   52.77    3.40
   0   1  16   59.80    2.95
   0  -1  17  399.78    8.79
   0   1  17  399.57    8.87
   0  -1  18  743.55   11.61
   0   1  18  718.72   11.43
   0   1  18  737.24    8.97
   0   1  19    9.63    1.51
   0  -1  19    8.75    1.42
   0   1  20  604.54    8.42
   0  -1  20  601.93    8.12
   0  -1  21  274.00    4.14
   0   1  21  275.99    4.30
   0  -2  -1  518.29    3.07
   0   2  -1  579.01    3.20
   0   2  -1  513.34    3.12
   0  -2   1  534.54    4.33
   0   2   1  556.00    4.34
   0  -2  -2 5594.50   27.19
   0   2  -3 1575.40    9.51
   0  -2  -3 1662.00   10.21
   0  -2  -4 3908.87   22.11
   0   2  -4 4077.82   21.34
   0   2  -5 2193.14   13.82
   0  -2  -5 2151.18   14.49
   0  -2  -6  672.21    7.14
   0   2  -6  705.52    6.65
   0   2  -7 4629.72   25.92
   0  -2  -7 4303.65   26.75
   0  -2  -8  416.14    6.64
   0   2  -8  416.83    5.76
   0   2  -9  506.92    7.26
   0  -2  -9  467.28    7.93
   0  -2  10 1810.58   16.28
   0  -2 -10 1876.21   17.44
   0   2 -11 2040.04   17.11
   0  -2 -11 1961.93   18.72
   0  -2 -12 1997.07   20.24
   0   2 -12 1988.46   18.09
   0  -2  13  984.78   13.98
   0   2  13  833.91   12.36
   0  -2  13  865.60   12.21
   0   2 -13 1030.54   12.73
   0  -2 -13 1059.83   14.78
   0   2  14 1727.17   17.14
   0  -2  14 1655.38   18.84
   0   2  15   47.58    3.07
   0  -2  15   55.17    3.39
   0   2  15   54.05    2.97
   0  -2  16 1682.68   19.08
   0   2  16 1827.39   17.74
   0   2  17   23.27    2.34
   0  -2  17   24.73    2.32
   0   2  17   28.34    2.07
   0  -2  18  487.48    8.91
   0   2  18  490.83    9.29
   0   2  18  462.07    7.13
   0   2  19  826.75   10.97
   0  -2  19  835.05   10.48
   0   2  19  801.24    8.56
   0  -2  20   71.67    2.50
   0   2  20   71.12    2.74
   0   3   0   30.58    1.13
   0   3   1   11.14    0.67
   0   3  -1    9.29    0.70
   0  -3  -2 9999.00   47.22
   0   3  -3 4542.74   23.17
   0   3   3 4374.66   24.96
   0   3  -4   76.22    1.70
   0  -3  -4   82.71    2.10
   0   3  -5 1344.11    9.90
   0  -3  -5 1358.22   11.18
   0   3  -6 2277.50   15.13
   0  -3  -6 2153.68   16.59
   0   3  -7 1439.99   11.60
   0  -3  -7 1326.48   12.81
   0   3  -8 8349.36   42.66
   0  -3  -8 7247.86   44.26
   0  -3  -9 1585.08   15.32
   0   3  -9 1667.67   13.63
   0   3 -10    7.54    0.96
   0  -3 -10    5.23    1.04
   0   3 -11  116.66    3.64
   0  -3 -11  109.15    4.35
   0  -3  12  220.71    6.08
   0   3  12  224.20    5.31
   0   3 -12  235.53    5.53
   0  -3 -12  241.69    6.90
   0  -3  13   46.89    2.96
   0  -3  13   43.98    2.92
   0   3  13   40.23    2.36
   0  -3  14 1077.79   14.12
   0   3  14  848.08   12.04
   0   3  15  609.65    9.93
   0  -3  15  605.67   10.64
   0   3  16  478.61    8.58
   0  -3  16  468.29    9.03
   0   3  16  394.62    8.25
   0   3  16  410.97   11.07
   0   3  17  340.20    6.68
   0  -3  17  349.51    7.56
   0   3  18  485.17    7.25
   0   3  18  482.64    8.40
   0   3  19  163.14    3.60
   0   3  19  156.32    5.37
   0  -3  20   13.34    0.97
   0   4   0  286.02    4.19
   0   4  -1   12.92    0.95
   0  -4   1   11.19    0.76
   0   4   2 4662.54   26.61
   0  -4   2 4558.36   26.71
   0   4  -3  299.75    5.06
   0   4  -3  293.19    2.74
   0   4   3  281.78    4.18
   0  -4   3  289.05    4.65
   0   4  -4 4548.85   23.50
   0  -4   4 4458.25   27.21
   0  -4  -5  594.15    6.60
   0  -4   5  583.23    7.63
   0  -4  -6  908.50    9.37
   0   4  -6  838.90    7.57
   0   4  -7  335.58    4.81
   0  -4  -7  331.05    5.91
   0  -4  -8  243.55    5.49
   0   4  -8  241.61    4.38
   0   4  -9  103.34    3.06
   0   4   9  103.41    4.39
   0   4 -10  608.02    8.36
   0   4 -11  128.93    4.01
   0  -4  11  121.93    4.59
   0   4  12 3706.55   34.62
   0   4  12 3658.18   28.11
   0   4  13   11.57    2.16
   0   4  13    8.49    1.29
   0   4  13   10.30    1.46
   0   4  14    0.58    1.42
   0   4  14    0.08    0.92
   0   4  15   26.98    2.95
   0   4  15   31.47    2.39
   0   4  15   24.57    2.02
   0   4  16   51.86    3.83
   0  -4  16   60.14    3.10
   0   4  16   59.49    3.07
   0  -4  17    1.36    0.93
   0   4  17    1.25    1.09
   0   4  18  983.06   14.33
   0   4  18 1066.44   11.02
   0   4  19    3.89    0.78
   0   5   0    0.49    0.47
   0   5   1  957.02    9.54
   0   5  -1 1038.64   10.40
   0   5  -2 2270.31   17.23
   0   5   2 2176.26   15.94
   0  -5   3  147.40    3.56
   0   5  -3  160.34    4.04
   0  -5   4   52.20    2.31
   0   5  -4   43.01    2.25
   0  -5   5  470.54    7.29
   0   5  -5  400.60    7.31
   0   5   6 2005.58   18.63
   0   5  -6 1850.46   18.16
   0   5   7  259.28    6.37
   0  -5   7  245.02    5.84
   0   5  -7  238.18    6.01
   0   5   8 3589.49   29.86
   0  -5   8 3950.34   29.45
   0   5   9  158.85    5.60
   0  -5   9  193.16    5.64
   0  -5  10  250.77    6.68
   0   5  10  254.86    6.07
   0   5  10  284.24    7.73
   0  -5  10  302.98    7.33
   0  -5  11  277.29    7.20
   0   5  11  250.77    6.12
   0  -5  11  295.26    7.48
   0   5  11  250.24    5.63
   0   5  11  270.98    7.83
   0   5  12   31.61    2.28
   0   5  12   35.57    2.15
   0   5  12   32.16    2.97
   0   5  13  134.71    4.48
   0   5  13  129.30    5.74
   0   5  14  569.32    9.11
   0   5  14  534.27   11.80
   0   5  15  430.20    9.38
   0   5  15  448.02    8.38
   0   5  16  516.80   10.77
   0   5  16  621.62    9.56
   0   5  17  105.39    4.50
   0   5  17  129.60    3.95
   0   5  18   19.89    1.92
   0   5  18   24.69    1.61
   0   5  19   14.95    1.07
   0   6   0  126.60    3.73
   0   6   0  129.13    4.21
   0   6  -1  802.90   10.13
   0   6   1  746.94    9.25
   0   6  -2 1127.82   12.67
   0   6   2 1085.76   11.40
   0   6   3  695.42    8.74
   0   6   3  706.84    9.86
   0  -6   4  470.62    7.57
   0   6   4  472.69    8.21
   0   6   4  494.41    8.54
   0   6   5 1661.59   17.28
   0   6   5 1672.25   17.21
   0   6   6  442.03    8.56
   0   6   6  455.97    8.69
   0   6  -7 2385.09   22.63
   0   6   7 2374.34   22.88
   0   6  -8    4.38    1.20
   0  -6   8    6.83    1.39
   0   6   8    6.46    1.42
   0   6   9  187.34    6.09
   0   6   9  194.02    6.26
   0   6   9  151.68    4.86
   0   6  -9  190.96    5.99
   0  -6   9  197.86    5.81
   0   6   9  149.27    4.47
   0  -6   9  210.56    6.28
   0   6  10  769.94   13.00
   0  -6  10  826.51   12.95
   0   6  11 1141.59   16.12
   0   6  11 1090.89   15.99
   0   6  11 1132.60   14.26
   0   6  12   10.43    1.61
   0   6  12    7.05    1.70
   0   6 -12    9.00    1.10
   0   6  13  138.68    5.64
   0   6  13  148.53    5.59
   0   6  14    3.70    1.16
   0   6  14    6.25    1.52
   0   6  15    4.09    1.39
   0   6  15    3.56    1.32
   0   6  16   89.24    4.08
   0   6  17  392.86    7.76
   0  -6  18   27.06    1.52
   0   7   0    3.77    1.05
   0   7   1 2239.62   19.56
   0   7  -1 2308.53   20.65
   0   7   2   46.48    2.55
   0   7  -2   52.05    2.88
   0   7  -3  647.99   10.44
   0   7   3  677.95    9.78
   0   7  -4 1650.28   18.06
   0   7   4 1686.29   17.99
   0   7  -5  207.66    5.99
   0   7   5  226.83    6.37
   0   7  -6    4.43    1.17
   0   7   6    4.64    1.03
   0   7   7   27.48    2.12
   0   7   7   28.49    2.46
   0   7  -7   21.80    2.12
   0   7   7   20.83    1.82
   0   7   7   25.36    2.41
   0   7   8   76.18    3.57
   0   7   8   81.04    4.14
   0   7  -8   83.48    4.04
   0   7   8   83.54    4.23
   0   7   8   75.41    3.34
   0   7   9 1321.99   17.64
   0   7   9 1355.09   17.79
   0   7  10 1066.50   15.60
   0   7  10 1050.90   15.71
   0   7  11   33.65    2.80
   0   7  11   24.00    2.52
   0   7  12   81.58    4.12
   0   7  12   79.39    4.25
   0   7  12   92.34    3.94
   0   7  13    5.21    1.35
   0   7  13    4.53    1.43
   0   7  14   71.66    3.41
   0   7  14   77.31    3.91
   0   7  15  566.99    8.68
   0   7  16   25.46    1.82
   0   7  17   38.14    1.74
   0  -7  17   35.14    1.73
   0   8   0 1442.47   16.38
   0   8   0 1395.33   17.25
   0   8  -1   53.64    3.05
   0   8   1   61.32    3.27
   0   8  -1   55.04    3.38
   0   8   1   51.45    3.18
   0   8   2   77.19    3.62
   0   8  -2   65.75    3.48
   0   8   2   71.33    3.58
   0   8   2   61.36    2.76
   0   8  -3  143.62    5.01
   0   8   3  129.35    4.06
   0   8   3  138.50    4.81
   0   8  -4  667.72   11.38
   0   8   4  675.80   11.76
   0   8   5  907.99   11.95
   0   8   5  959.38   12.85
   0   8   6  407.79    7.91
   0   8   6  414.53    8.04
   0   8   7   29.28    2.28
   0   8   7   27.54    2.14
   0   8   7   33.22    2.84
   0   8   8   12.84    1.95
   0   8   8   13.98    1.74
   0   8   9  104.70    4.49
   0   8   9   73.35    4.00
   0   8  10   53.84    3.28
   0   8  10   43.86    3.10
   0   8  11  340.31    9.68
   0   8  11  236.00    6.72
   0   8  12  397.57    9.44
   0   8  12  233.57    6.39
   0   8  13   32.36    2.30
   0   8  14  369.65    6.33
   0  -8  15    8.50    1.11
   0   8  15    7.88    1.07
   0  -8  16   30.06    1.47
   0   9   0    1.59    1.19
   0   9  -1   69.78    3.88
   0   9   1   86.51    4.20
   0   9   2  272.32    7.16
   0   9  -2  295.25    7.80
   0   9   3 1544.14   15.05
   0   9   3 1592.01   18.21
   0   9   4  482.13    9.31
   0   9   4  430.18    7.49
   0   9   5   96.79    3.95
   0   9   5   93.09    3.50
   0   9   6   20.03    1.91
   0   9   6   16.83    2.21
   0   9   7   54.52    2.80
   0   9   7   54.68    3.54
   0   9   8    9.68    1.80
   0   9   8   12.59    1.75
   0   9   9   62.72    3.58
   0   9   9   83.51    3.88
   0   9  10  811.38   14.42
   0   9  10  913.36   12.23
   0   9  11  403.63    9.22
   0   9  11  396.61    7.50
   0  -9  12    2.47    0.87
   0   9  12    1.68    0.89
   0  -9  13  328.28    5.38
   0  -9  14   22.03    1.28
   0  10   0   42.85    2.88
   0  10  -1  490.44    9.76
   0  10   1  490.96    9.58
   0  10  -2   98.17    4.38
   0  10   2   99.79    4.23
   0  10  -3   86.37    4.02
   0  10   3   79.00    3.66
   0  10  -4    4.54    1.26
   0  10   4    5.07    1.16
   0  10  -5    4.31    1.25
   0  10  -6  350.04    7.44
   0  10  -7 2202.03   20.12
   0  10   7 2309.23   19.96
   0  10  -8   28.75    2.11
   0  10   8   34.98    2.29
   0  10   9  370.17    6.66
   0  10   9  283.02    7.50
   0  10  10    3.87    1.19
   0  10  10    4.46    1.05
   0  10 -11  116.39    3.21
   0  10  11  116.67    3.28
   0  10 -12  161.36    3.38
   0  10 -13  245.79    3.55
   0  11   0    0.72    0.83
   0  11   1  135.61    4.35
   0  11  -1  126.55    4.23
   0  11   2   39.79    2.64
   0  11  -2   33.89    2.29
   0  11   2   36.07    2.23
   0  11   3 1838.73   18.79
   0  11  -3 1749.56   16.86
   0  11   4   25.89    2.23
   0  11  -4   27.80    2.03
   0  11   5    6.27    1.31
   0  11  -5    3.43    0.95
   0  11   6   28.76    2.23
   0  11  -6   35.48    2.05
   0  11   7   94.14    3.44
   0  11  -7  147.45    3.83
   0  11  -8   71.01    2.51
   0  11  -9   22.00    1.32
   0  11 -10   21.70    1.16
   0  12  -3  233.38    4.05
   0  12  -4   66.36    2.04
  -1   0  21    1.92    0.72
  -1   0  20    2.00    1.03
  -1   0  19    0.64    1.07
  -1   0  18  454.26    9.10
  -1   0  17    0.38    1.16
  -1   0  16  335.55    8.52
  -1   0  15   19.64    2.34
  -1   0  15    1.38    0.94
  -1   0  14  259.16    7.16
  -1   0  14  291.89    5.94
   1   0 -13    2.14    1.10
   1   0 -12  797.15   11.15
   1   0 -11    2.72    0.89
   1   0 -10 4587.21   29.32
   1   0  -9    6.35    0.88
   1   0  -8 1310.52   11.38
   1   0  -7    6.56    0.75
   1   0  -6   43.30    1.55
   1   0  -5   12.00    0.79
   1   0  -3    7.13    0.53
   1   0  -2  189.24    2.51
   1   0  -1    1.15    0.16
  -1   0   0 1155.52    5.66
   1   0   0 1158.54    6.49
   1   0   1   11.21    0.42
   1   0   1   14.09    0.40
  -1   0  -2  327.21    3.24
  -1   0  -3    1.56    0.35
  -1   0  -4 3253.93   18.57
  -1   0  -5    3.57    0.53
  -1   0  -6 6076.10   33.38
  -1   0  -7    5.71    0.79
  -1   0  -8  814.59    9.08
  -1   0  -9    1.04    0.66
  -1   0 -10 2020.99   18.01
  -1   0 -11    1.70    0.84
  -1   0 -12 1050.84   14.05
   1   0  13    0.85    1.26
   1   0  13    2.46    0.97
   1   0  14  733.06   10.35
   1   0  14  643.58   11.44
   1   0  15    0.81    1.28
   1   0  15    2.76    1.11
   1   0  16  354.07    6.75
   1   0  16  314.48    8.06
   1   0  17    1.93    1.43
   1   0  17    1.45    0.92
   1   0  18    4.43    1.38
   1   0  19    2.89    1.17
   1   0  20  345.05    5.62
  -1   1  21   57.10    2.20
  -1  -1  21   59.49    2.16
  -1   1  20 1025.93   14.50
  -1   1  20 1040.37   11.95
  -1  -1  20 1038.34   11.56
  -1  -1  19    4.35    1.26
  -1   1  19    5.83    1.34
  -1   1  19    5.11    0.83
  -1  -1  18   23.10    2.25
  -1   1  18   24.25    2.34
  -1   1  18   24.97    1.71
  -1  -1  17  575.97   10.58
  -1   1  17  576.22   10.77
  -1  -1  16  110.62    4.82
  -1   1  16  101.49    4.75
  -1   1  15  562.42    8.87
  -1  -1  15  541.48   10.65
  -1  -1  14 1075.58   14.94
  -1   1  14 1105.91   12.52
  -1   1  13 1201.07   15.57
  -1  -1  13 1321.69   16.35
   1   1 -13 1530.40   16.72
   1  -1 -13 1566.55   18.01
   1  -1 -12   70.77    3.47
   1   1 -12   73.22    3.29
   1  -1 -11    4.16    1.05
   1   1 -11    5.95    1.08
   1   1 -10   74.16    2.79
   1  -1 -10   69.92    2.90
   1  -1  -9  111.47    3.23
   1   1  -9  122.15    3.16
   1   1  -8  258.43    4.42
   1  -1  -8  260.63    4.68
   1  -1  -7 4211.34   25.73
   1   1  -7 4527.34   25.42
   1   1  -6 2831.89   17.07
   1  -1  -6 2696.83   17.55
   1  -1  -5  964.29    7.96
   1   1  -5  954.72    7.56
   1  -1  -3   73.64    1.72
   1   1  -3   91.52    1.75
   1  -1  -2  149.57    2.07
  -1   1   2  152.74    1.88
   1  -1  -1  464.49    3.61
   1   1  -1  463.59    3.59
  -1   1   0   80.26    1.20
   1   1   0   82.97    0.83
   1   1   1  242.25    2.26
   1  -1   1  233.63    2.43
  -1  -1  -2   11.91    0.61
  -1   1  -2   15.61    0.64
  -1   1  -3    7.22    0.52
  -1  -1  -3   34.79    1.12
  -1   1  -4 1208.47    8.69
  -1  -1  -4 1188.93    8.96
  -1  -1  -5 2220.32   14.75
  -1   1  -5 2305.39   14.43
  -1  -1  -6   50.22    1.85
  -1   1  -6   41.92    1.60
  -1   1  -7  229.98    4.23
  -1  -1  -7  229.30    4.47
  -1  -1  -8   93.29    2.97
  -1   1  -8   88.28    2.73
  -1  -1  -9 2606.26   20.71
  -1   1  -9 2701.50   19.98
  -1  -1 -10 1896.75   17.10
  -1   1 -10 1860.14   16.17
  -1  -1 -11  671.22   10.18
  -1   1 -11  695.48    9.68
  -1  -1 -12  129.71    4.89
  -1   1 -12  128.75    4.51
   1   1  13    5.86    1.37
   1   1  13    3.84    1.18
   1  -1  13    3.10    0.99
   1   1  14    5.92    1.49
   1  -1  14    4.91    1.47
   1  -1  14    6.67    1.20
   1   1  15   65.78    3.74
   1  -1  15   61.22    3.69
   1  -1  15   66.15    2.92
   1   1  15   64.03    3.16
   1  -1  16  195.84    6.29
   1   1  16  184.97    6.09
   1   1  17  468.30    9.67
   1  -1  17  481.47    9.75
   1   1  17  476.16    7.71
   1   1  18  290.89    6.91
   1  -1  18  288.13    6.77
   1   1  18  301.20    5.50
   1   1  19   61.32    3.47
   1   1  19   69.71    3.13
   1  -1  19   66.76    2.98
   1   1  20    8.40    1.10
   1  -1  20    9.16    1.09
  -1  -2  21  103.53    2.50
  -1   2  20   14.58    1.82
  -1  -2  20   14.66    1.38
  -1   2  20   14.82    1.49
  -1   2  19    1.62    0.76
  -1  -2  19    1.63    1.10
  -1   2  19    1.59    1.15
  -1   2  19    3.33    1.53
  -1  -2  18    0.97    1.15
  -1   2  18    2.04    1.28
  -1   2  18    4.04    1.06
  -1   2  17 1024.81   14.41
  -1  -2  17 1021.52   13.95
  -1   2  16   32.29    2.29
  -1   2  16   27.25    2.56
  -1  -2  16   31.74    2.66
  -1  -2  15  282.62    6.91
  -1   2  15  279.89    7.52
  -1  -2  14   21.78    2.10
  -1  -2  14   23.98    2.43
  -1   2  14   22.77    2.33
  -1   2  13    1.93    0.79
  -1   2  13    1.79    1.08
   1  -2 -13    2.75    1.40
   1   2 -13    1.49    1.01
   1   2 -12  648.19    9.74
   1  -2 -12  615.85   10.82
   1   2 -11 3103.70   23.37
   1  -2 -11 2898.66   24.95
   1   2 -10 1541.43   13.94
   1  -2 -10 1425.99   14.97
   1  -2  -9  543.55    8.08
   1   2  -9  580.49    7.41
   1   2  -8  830.21    8.52
   1  -2  -8  780.43    9.18
   1  -2  -7 1983.87   15.02
   1   2  -7 2109.11   14.20
   1   2  -6 1178.97    9.32
   1  -2  -6 1130.76   10.12
   1   2  -5  545.95    5.39
   1  -2  -5  543.30    6.12
   1   2  -4 2520.55   15.31
   1  -2  -4 2819.73   16.83
   1   2  -2  161.76    2.44
   1  -2  -2  181.75    2.53
   1   2  -1 2821.08   13.33
  -1   2   1 2498.24   14.20
   1   2  -1 2718.11   14.12
   1   2   0  273.32    2.12
   1  -2   0  241.43    1.96
  -1  -2   0  238.99    1.88
  -1   2   0  284.32    3.03
   1   2   0  256.71    2.49
  -1   2  -2   66.55    1.27
   1  -2   2   65.59    1.58
  -1  -2  -3 5280.89   27.40
  -1   2  -4 2162.69   13.03
  -1  -2  -4 2134.40   13.72
  -1  -2  -5  225.99    3.77
  -1   2  -5  226.13    3.38
  -1  -2  -6 1074.14   10.14
  -1   2  -6 1076.29    9.24
  -1  -2  -7 2416.56   18.15
  -1   2  -7 2549.96   17.08
  -1   2  -8  463.79    6.33
  -1  -2  -8  439.22    6.98
  -1   2  -9  723.58    8.80
  -1  -2  -9  694.19    9.74
  -1   2 -10  680.54    8.70
  -1  -2 -10  681.61    9.83
  -1   2 -11  222.00    5.53
   1  -2  11  199.41    5.28
   1  -2  12  153.46    5.11
  -1  -2 -12  164.31    5.35
  -1   2 -12  155.37    4.51
   1  -2  13 2724.86   24.50
   1   2  13 2723.36   23.16
   1  -2  14  311.70    7.90
   1   2  14  336.44    7.43
   1  -2  15  127.16    5.07
   1   2  15  128.32    4.58
   1   2  16  183.27    5.95
   1  -2  16  197.10    6.29
   1   2  16  194.66    5.30
   1   2  17   64.34    3.47
   1  -2  17   71.17    3.60
   1   2  17   64.08    2.90
   1   2  18    4.10    1.44
   1   2  18    6.12    1.06
   1   2  18    5.46    1.34
   1  -2  18    4.79    1.23
   1   2  19  359.93    6.66
   1  -2  19  366.38    6.37
   1  -2  20   35.10    1.59
  -1  -3  20   45.31    1.87
  -1   3  20   38.43    1.49
  -1   3  19    2.58    1.25
  -1   3  19    3.79    0.84
  -1   3  18  320.52    7.04
  -1  -3  18  333.38    6.73
  -1   3  18  338.05    6.12
  -1   3  17   10.08    1.48
  -1  -3  17    9.67    1.54
  -1   3  17    7.64    1.57
  -1   3  17   10.57    2.21
  -1  -3  16  269.00    6.74
  -1   3  16  276.06    6.32
  -1   3  15  792.95   12.27
  -1  -3  15  885.72   12.87
  -1  -3  14  122.41    4.77
  -1   3  14  113.55    3.79
  -1  -3  14  125.69    4.78
  -1  -3  13  866.97   12.60
  -1   3  13  831.69   10.52
   1  -3 -12  341.53    8.54
   1   3 -12  350.85    7.14
   1  -3 -11  120.13    4.90
   1   3 -11  117.98    3.87
   1   3 -10    9.25    1.18
   1  -3 -10    5.33    1.14
   1  -3  -9    1.13    0.73
   1   3  -9    2.54    0.78
   1  -3  -8 1121.42   12.44
   1   3  -8 1272.22   11.23
   1  -3  -7 5634.40   35.49
   1   3  -7 6315.84   33.72
   1   3  -6  698.37    6.91
   1  -3  -6  656.37    8.01
   1  -3  -5 1215.77   11.03
   1   3  -5 1192.62    9.47
   1   3  -4 1762.09   11.32
   1  -3  -4 1843.31   12.56
   1   3  -3   95.36    1.88
   1  -3  -3   92.46    1.94
   1  -3  -2 4184.73   21.14
   1   3  -2 4282.05   21.40
   1   3  -1 4152.72   17.64
  -1  -3   1 3889.12   19.59
  -1  -3   0  824.32    4.58
  -1  -3   0  788.92    4.51
  -1   3   0  723.20    4.26
   1   3   0  727.15    6.09
   1  -3   1  257.04    3.59
   1   3   1  253.56    3.12
  -1   3  -1  260.50    3.69
   1  -3   2 1647.11   12.25
   1   3   2 1719.26   11.22
  -1   3  -2 1818.44   10.12
  -1  -3  -2 1951.16   10.87
  -1   3  -2 1975.85   13.21
  -1   3  -3 6017.87   29.96
  -1  -3  -3 6023.82   30.94
   1  -3   4 1330.55   11.22
  -1  -3  -4 1329.90   10.24
  -1   3  -4 1332.04    9.25
   1  -3   5  284.82    4.82
  -1  -3  -5  273.72    4.31
  -1   3  -5  284.39    3.88
  -1  -3  -6  779.57    8.49
  -1   3  -6  761.81    7.32
  -1   3  -7 1281.31   10.83
  -1  -3  -7 1210.71   12.24
  -1  -3  -8  574.64    8.34
  -1   3  -8  591.92    7.15
  -1   3  -9 1958.36   15.44
  -1  -3  -9 1877.93   17.56
  -1  -3 -10  241.32    6.51
  -1   3 -10  245.07    5.38
   1  -3  11  428.35    7.60
  -1  -3 -11  416.87    8.57
  -1   3 -11  413.53    6.99
  -1   3 -12  821.28   10.30
  -1  -3 -12  789.02   12.36
   1  -3  12  922.25   12.82
   1   3  12  722.94   10.38
   1   3  12  856.56   11.11
   1  -3  13  437.72    9.03
   1   3  13  433.34    8.42
   1  -3  14  149.12    5.28
   1   3  14  146.74    4.96
   1  -3  15  124.70    4.96
   1   3  15  131.94    4.79
   1   3  16  107.96    5.37
   1  -3  16  113.90    4.50
   1   3  16   98.99    4.07
   1   3  16  115.95    4.16
   1   3  17 1482.12   19.27
   1   3  17 1605.22   15.39
   1   3  17 1505.83   16.10
   1  -3  17 1677.90   16.81
   1   3  18  129.28    3.59
   1   3  18  120.07    4.83
   1  -3  19    4.13    0.87
  -1   4  20  159.72    2.80
  -1   4  19   75.46    2.43
  -1   4  19   70.74    3.52
  -1   4  18  346.06    6.13
  -1   4  18  297.67    8.17
  -1   4  17  222.43    5.37
  -1  -4  17  226.01    5.53
  -1   4  16  181.38    5.20
  -1  -4  16  211.81    5.58
  -1   4  16  209.93    5.45
  -1   4  16  183.97    7.24
  -1   4  15  355.87    7.33
  -1  -4  15  451.32    8.39
  -1  -4  14   91.34    4.18
  -1   4  14   95.32    3.59
  -1  -4  13  122.84    4.89
  -1   4  13  118.06    4.02
  -1   4  12 1606.74   15.82
   1   4 -11  603.41    8.56
   1   4 -10  533.88    7.95
   1   4  -9  813.66    9.42
   1  -4  -9  694.47   10.70
   1   4  -8 1880.32   14.70
   1  -4  -8 1725.40   16.86
   1  -4  -7  575.46    8.25
   1   4  -7  590.33    6.82
   1  -4  -6 8949.04   49.40
   1   4  -6 9775.71   47.41
   1  -4  -5  599.41    7.01
   1   4  -5  546.02    5.58
   1   4  -4  201.83    4.34
  -1   4   4  210.44    3.79
  -1   4   3  605.94    6.71
   1   4  -3  609.98    7.45
  -1   4   2   92.54    2.38
   1   4  -2   97.63    2.57
  -1  -4   2   94.45    2.16
   1   4  -1 1842.26   12.80
  -1   4   1 1851.59   12.95
   1   4   0  601.85    6.32
   1   4   1   99.54    2.24
  -1   4  -2 4371.39   21.06
   1   4   2 4267.61   24.26
  -1   4  -3  216.80    2.58
  -1   4  -3  197.31    4.20
  -1   4  -4  876.72    6.95
  -1   4  -4  894.53   10.18
  -1   4  -5    9.56    0.71
  -1  -4  -5   12.73    0.98
  -1   4  -5    9.25    1.13
   1  -4   5   11.81    1.24
  -1   4  -6  219.92    3.57
  -1  -4  -6  233.73    4.55
  -1   4  -7  431.40    5.80
  -1  -4  -7  429.06    7.11
   1   4   8 4807.75   34.60
  -1   4  -8 4796.79   29.41
   1   4   9 1369.10   16.30
   1  -4   9 1058.73   11.51
  -1   4  -9 1087.81   10.92
   1  -4   9 1305.50   14.80
   1  -4  10   11.72    1.29
   1  -4  10   14.83    1.74
  -1   4 -10   12.62    1.19
  -1   4 -11 1688.00   15.55
   1  -4  11 1682.23   16.06
   1   4  11 1853.27   21.13
   1   4  11 1636.35   16.22
   1   4  11 1652.12   16.78
   1  -4  11 1938.35   20.11
   1  -4  12  389.68    7.31
   1   4  12  375.01    7.32
   1   4  12  367.13    7.02
   1   4  13  273.39    8.13
   1   4  13  273.05    6.25
   1   4  14  269.22    6.24
   1   4  14  298.32    8.41
   1   4  15   53.34    2.77
   1   4  15   57.52    3.78
   1   4  16  385.44    7.54
   1  -4  16  349.55    7.00
   1  -4  17    1.78    0.91
   1   4  17    4.86    1.43
   1   4  18  339.67    5.66
   1   4  19   13.65    1.06
  -1   5  19  686.20    7.28
  -1   5  18  369.99    8.19
  -1   5  18  416.38    6.46
  -1   5  17   96.33    4.29
  -1   5  17   90.07    4.49
  -1   5  16  836.74   14.60
  -1   5  15    5.94    1.83
  -1   5  15    4.55    1.08
  -1   5  14    8.93    1.37
  -1  -5  13  138.31    5.17
  -1   5  13  136.55    4.40
  -1  -5  12 1645.88   18.83
  -1   5  12 1542.39   16.14
  -1  -5  11  976.56   13.72
  -1  -5  11 1041.30   14.15
  -1   5  10  488.71    8.41
  -1  -5  10  509.66    9.40
  -1  -5   9 3451.94   27.25
  -1  -5   8 2889.31   23.60
  -1  -5   7  464.06    7.92
   1   5  -7  424.58    7.82
  -1   5   6  624.77    9.66
  -1  -5   6  652.81    9.05
   1   5  -5 2807.30   22.50
  -1  -5   5 3195.96   22.35
   1   5  -4  255.19    5.44
  -1   5   4  277.42    5.03
   1   5  -3 4656.82   29.69
  -1   5   3 4576.34   28.55
  -1  -5   2 7886.18   42.37
   1   5  -2 8205.66   44.31
   1   5  -1 3090.08   20.76
  -1   5   1 3032.23   20.57
  -1   5   0    1.59    0.60
   1   5   0    6.29    0.79
  -1   5  -1  195.44    4.36
   1   5   1  167.51    3.47
   1   5   2   42.23    1.76
   1   5   3   88.42    2.50
   1  -5   3   97.63    3.11
   1  -5   4 4073.06   27.33
   1  -5   5 4739.41   31.70
   1   5   6 2517.91   21.14
   1   5   6 2542.61   21.22
   1  -5   7 1669.63   17.08
   1   5   7 1695.54   17.21
   1   5   8  989.47   13.44
   1  -5   8  994.32   13.07
  -1   5  -8  990.42   13.58
   1   5   9 1059.93   14.67
  -1   5  -9 1093.16   14.76
   1  -5   9 1051.14   14.06
   1  -5  10  597.99   10.57
  -1   5 -10  599.78   10.91
   1   5  11 1710.98   20.49
   1   5  11 1549.93   16.54
   1   5  12 2539.86   26.00
   1   5  12 2499.94   22.04
   1   5  13   94.39    4.71
   1   5  13   82.80    3.58
   1   5  13   89.57    4.13
   1   5  14  924.23   12.81
   1   5  14  878.06   12.77
   1   5  15  756.47   12.68
   1   5  16   80.46    3.87
   1   5  17    2.79    1.07
   1  -5  17    1.57    0.90
   1   5  18  369.20    5.50
   1  -5  18  334.22    5.46
  -1   6  19  202.73    3.23
  -1  -6  19  198.11    3.29
  -1   6  18   35.07    1.77
  -1   6  17  106.50    3.48
  -1   6  17   86.07    3.93
  -1   6  16   66.84    3.55
  -1   6  16   64.44    3.73
  -1   6  16   72.83    3.14
  -1   6  15  542.04   11.23
  -1   6  15  559.81   10.89
  -1   6  14    9.70    1.95
  -1   6  14    9.39    1.82
  -1   6  14    9.20    1.40
  -1   6  13 1302.46   18.28
  -1   6  13 1448.72   15.55
  -1  -6  12 1409.13   17.14
  -1   6  12 1359.86   15.53
  -1   6  11  169.26    5.20
  -1  -6  11  171.95    5.74
   1   6 -10 1420.35   16.98
  -1  -6  10 1374.41   16.58
  -1  -6   9  398.21    8.24
  -1   6   9  381.91    9.05
   1   6  -9  379.66    8.30
  -1  -6   8 2055.46   19.67
   1   6  -8 2019.45   20.03
  -1  -6   7  172.92    5.03
  -1   6   7  165.39    5.55
   1   6  -7  154.72    4.98
  -1   6   6 1433.33   16.52
  -1  -6   6 1575.01   15.76
  -1  -6   5 5039.09   32.05
  -1   6   5 4824.23   34.47
  -1   6   4    9.83    1.13
   1   6  -4   11.18    1.31
  -1   6   3   71.78    2.81
  -1   6   3   72.82    3.15
  -1   6   2   12.54    1.23
  -1   6   2   13.61    1.49
  -1   6   1  819.60    9.89
  -1   6   1  829.40   11.09
  -1   6   0  156.28    4.76
   1   6   0  154.09    4.52
   1   6   0  143.04    3.85
  -1   6   0  143.26    4.05
  -1   6  -1 3915.57   27.38
   1   6   1 3842.01   27.45
   1   6   2 1933.51   17.35
  -1   6  -2 1917.34   17.50
   1   6   2 1874.80   15.69
   1   6   3   11.35    1.38
  -1   6  -3   19.52    1.74
   1   6   4 1302.59   13.97
  -1   6  -4 1221.10   14.25
   1  -6   5  167.73    4.89
   1   6   5  177.75    5.06
   1   6   6  879.02   12.26
   1   6   6  872.79   12.20
   1  -6   7  589.84   10.23
   1   6   7  559.41    9.85
   1   6   7  560.18    9.90
  -1   6  -8 2388.24   19.21
   1   6   8 2671.40   24.09
   1   6   8 2270.14   21.24
   1  -6   8 2863.95   24.91
   1   6   8 2622.53   24.14
   1  -6   9 3023.75   26.12
   1   6   9 2745.24   25.03
   1   6   9 2626.81   24.91
  -1   6  -9 2518.92   20.01
  -1   6  -9 2852.70   26.18
   1   6   9 2359.78   22.51
   1   6   9 2342.95   21.65
   1   6  10  457.84    9.43
   1   6  10  471.75    9.80
  -1   6 -10  435.49    7.11
   1   6  10  412.29    7.93
   1   6  10  423.93    8.38
   1   6  11  718.68   12.44
  -1   6 -11  699.75    9.18
   1   6  12    2.74    1.29
   1   6  12    0.72    0.83
  -1   6 -12    0.96    0.75
   1   6  13   10.76    1.60
  -1   6 -13    9.05    1.11
   1   6  13    9.99    1.74
   1   6  14    6.68    1.40
   1   6  14    4.11    1.39
   1   6  15 1452.39   15.36
   1   6  15 1167.30   15.09
   1   6  16  291.36    5.85
   1   6  16  251.11    6.08
   1   6  17   27.24    1.68
   1  -6  17   26.91    1.73
   1   6  18  143.41    2.92
   1  -6  18  133.52    2.90
  -1  -7  18  157.30    3.01
  -1   7  16  131.96    3.92
  -1   7  15  191.16    6.09
  -1   7  15  187.49    5.59
  -1   7  14 1197.49   16.65
  -1   7  14 1133.62   15.52
  -1   7  13  485.76   10.57
  -1   7  13  462.26   10.05
  -1   7  12  216.87    7.01
  -1   7  12  254.72    6.43
  -1   7  11  100.20    4.88
  -1   7  11  110.81    4.48
  -1   7  10   51.73    3.63
  -1   7  10   54.35    3.18
  -1   7   9 4322.08   37.17
  -1   7   9 4547.88   34.49
  -1   7   8  889.80   14.18
  -1  -7   8  862.20   12.23
  -1   7   7  317.73    8.11
   1   7  -7  292.66    7.07
   1   7  -7  308.06    7.46
  -1   7   7  284.56    6.69
   1   7  -6  545.81    9.49
  -1   7   6  527.17    9.10
   1   7  -5  696.46   10.77
   1   7  -4 1863.07   19.04
  -1   7   4 2016.67   20.35
  -1   7   3 1748.79   17.15
   1   7  -3 1783.17   18.34
  -1   7   2  689.68   10.12
  -1   7   2  697.76   11.11
  -1   7   1  659.23    9.85
  -1   7   1  687.00   11.14
   1   7   0 3555.77   26.93
  -1   7   0 3846.36   28.16
   1   7   1   87.61    3.39
  -1   7  -1   97.65    3.89
   1   7   2 2077.40   18.58
   1   7   2 2154.56   20.42
  -1   7  -3    3.44    1.11
   1   7   3    5.39    1.20
  -1   7  -4   75.76    3.75
   1   7   4   85.48    3.71
  -1   7  -5 4013.07   31.49
   1   7   5 3859.26   30.19
   1   7   6  181.68    5.31
  -1   7  -6  205.93    4.71
  -1   7  -6  227.44    6.52
   1   7   6  168.43    4.74
   1   7   6  217.74    6.29
   1   7   7  538.66    9.52
  -1   7  -7  551.21    7.90
  -1   7  -7  604.75   10.86
   1   7   7  638.31   11.14
   1   7   7  476.47    8.48
   1   7   8   32.20    2.48
   1   7   8   39.20    2.83
  -1   7  -8   35.84    2.02
   1   7   8   36.97    2.91
   1   7   9    8.24    1.48
   1   7   9    6.25    1.47
   1   7   9    6.36    1.48
  -1   7  -9    7.14    1.07
   1   7   9    9.40    1.75
   1   7  10 1434.17   15.80
   1   7  10 1486.55   17.56
   1   7  10 1518.13   17.13
  -1   7 -10 1477.51   13.79
   1   7  10 1551.09   18.73
   1   7  11  984.95   14.51
   1   7  11  968.16   13.84
  -1   7 -11  963.06   10.48
   1   7  11  959.14   12.26
   1   7  12   77.65    3.71
   1   7  12   74.44    3.07
   1   7  12   82.51    4.06
   1   7  13   70.60    3.18
   1   7  13   67.64    3.59
   1   7  14  690.92    9.64
   1  -7  15  433.59    7.41
   1   7  15  406.51    6.78
   1  -7  16  576.87    7.72
   1   7  16  538.35    6.98
   1  -7  17   11.57    0.97
   1   7  17   12.75    0.94
  -1  -8  16  481.34    6.19
  -1   8  16  521.80    6.71
  -1   8  15  237.73    4.97
  -1   8  14    8.01    1.37
  -1   8  14   17.50    1.60
  -1   8  13  206.12    6.04
  -1   8  13  310.05    6.59
  -1   8  12    9.30    1.67
  -1   8  12   23.96    2.18
  -1   8  11   66.42    3.86
  -1   8  11   78.29    3.81
  -1   8  10 2225.36   23.99
  -1   8   9    5.73    1.44
  -1   8   9   23.01    2.53
  -1   8   8  221.90    7.07
  -1   8   8  223.17    6.33
  -1   8   7    3.11    1.31
  -1   8   7    8.58    1.47
  -1   8   6    1.97    1.03
   1   8  -5  770.04   11.97
  -1   8   5  737.47   11.30
   1   8  -4 3295.56   27.24
  -1   8   4 3244.34   26.61
  -1   8   3  951.04   14.26
   1   8  -3  840.55   12.34
  -1   8   3  833.72   11.78
  -1   8   3  979.87   13.20
   1   8  -2    5.28    1.14
  -1   8   2    2.54    1.22
  -1   8   2    2.24    0.91
   1   8  -2    2.65    1.15
   1   8  -1  742.82   12.58
   1   8  -1  635.60   10.29
  -1   8   1  756.06   11.72
  -1   8   1  655.76    9.78
   1   8   0 1450.23   18.18
  -1   8   0 1423.29   16.85
   1   8   0 1478.62   16.35
  -1   8   0 1459.21   15.04
   1   8   1 1000.65   14.79
  -1   8  -1  996.99   11.89
   1   8   2  129.13    4.98
  -1   8  -2  138.20    4.07
   1   8   3    1.45    1.15
   1   8   3    3.79    1.23
  -1   8  -3    2.89    1.10
  -1   8  -3    5.07    1.03
  -1   8  -4 2513.76   24.64
  -1   8  -4 2382.26   19.50
   1   8   4 2508.85   24.19
   1   8   4 2362.45   23.18
  -1   8  -5   41.78    2.20
   1   8   5   44.95    2.97
   1   8   6 3957.16   31.28
  -1   8  -6 4092.71   26.81
   1   8   7   25.04    2.20
  -1   8  -7   26.36    1.73
   1   8   8  249.69    6.63
   1   8   8  242.49    6.94
  -1   8  -8  226.18    4.76
   1   8   8  236.67    6.21
   1   8   9  444.53    9.36
  -1   8  -9  437.11    6.57
   1   8   9  435.76    8.28
   1   8  10   14.05    1.81
   1   8  10   16.10    1.87
   1   8  10   15.63    1.66
   1   8  11  284.78    5.99
   1   8  11  298.78    8.01
   1   8  12  261.11    5.33
   1   8  12  342.01    6.95
   1  -8  13  261.01    5.81
   1  -8  14  902.82   10.43
   1  -8  15  197.94    4.11
  -1  -9  14 1125.84    9.94
  -1   9  13  112.08    3.97
  -1   9  13  176.15    4.37
  -1   9  12  106.41    4.88
  -1   9  12   49.54    2.90
  -1   9  11  298.58    7.34
  -1   9  10   24.03    2.36
  -1   9   9  106.24    4.75
  -1   9   9  104.59    4.38
  -1   9   8  275.29    7.78
  -1   9   8  325.37    7.37
  -1   9   7  909.60   14.67
  -1   9   7  962.93   12.97
  -1   9   6  579.48    9.71
  -1   9   5  513.12    9.03
   1   9  -4  921.19   13.76
  -1   9   4  869.36   11.89
   1   9  -3  105.08    4.70
  -1   9   3   87.43    3.59
   1   9  -2   55.44    3.53
  -1   9   2   55.02    2.84
   1   9  -1  125.71    5.31
  -1   9   1  115.28    3.94
   1   9   0 3117.18   29.35
  -1   9   0 3098.15   27.44
  -1   9   0 3178.13   24.00
   1   9   1  252.40    7.29
  -1   9  -1  255.71    6.94
  -1   9  -1  257.76    5.54
   1   9   2 1305.94   17.09
  -1   9  -2 1291.66   16.57
  -1   9  -2 1283.62   13.06
   1   9   3  714.91   12.31
  -1   9  -3  712.52    9.13
   1   9   4   39.10    2.86
  -1   9  -4   30.96    1.84
   1   9   5   63.22    3.46
   1   9   6  310.63    7.40
   1   9   7 1677.23   17.37
   1   9   7 1688.00   18.14
   1   9   8  132.93    4.51
   1   9   8  128.98    4.44
   1   9   9  618.38    9.19
   1   9   9  656.23    9.84
   1  -9  10 1383.63   13.91
   1   9  10 1296.68   14.04
   1   9  11   95.10    3.41
   1  -9  11  102.04    3.44
   1   9  11  107.86    4.74
   1  -9  12   68.69    2.62
   1   9  12   64.32    2.65
   1  -9  13    2.57    0.78
   1  10 -13   20.24    1.13
   1  10 -12  130.55    3.17
  -1  10  11 1013.34   11.10
  -1  10  11 1119.52   13.85
  -1  10  10 1033.08   11.91
  -1  10  10 1018.57   14.47
   1  10  -9   53.68    2.62
  -1  10   9   62.12    3.08
   1  10  -8  241.16    5.76
  -1  10   8  274.88    6.40
   1  10  -7   95.79    3.80
   1  10  -6   46.18    2.79
  -1  10   6   41.92    2.32
   1  10  -5  257.15    6.56
  -1  10   5  238.73    5.36
   1  10  -4  398.09    8.46
  -1  10   4  396.90    6.91
   1  10  -3  738.15   12.03
  -1  10   3  721.58    9.40
  -1  10   2    2.88    0.89
   1  10  -2    2.41    1.16
   1  10  -1  742.83   12.45
   1  10   0  258.49    7.15
   1  10   0  306.50    7.45
   1  10   1   26.18    2.44
  -1  10  -1   25.56    2.24
  -1  10  -2  148.46    5.13
   1  10   2  151.11    5.44
  -1  10  -3  376.02    8.08
   1  10   3  376.37    8.38
   1  10   4  589.17   10.21
   1  10   4  569.47   11.04
  -1  10  -4  592.70   10.05
   1  10   5   37.73    2.59
   1  10   5   34.26    2.02
   1  10   5   37.09    2.93
  -1  10  -5   39.88    2.61
   1  10   6  691.23   10.47
   1  10   6  666.47    8.96
  -1  10  -6  690.78   10.34
   1  10   7  803.47   10.67
   1  10   7  783.07    9.68
   1  10   8   42.68    2.23
   1  10   8   32.76    1.92
   1  10   9    2.65    1.17
   1  10   9    2.36    0.81
   1  10  10  260.04    6.56
   1  10  10  237.72    4.50
  -1  10 -11   11.21    1.04
  -1  10 -12   92.04    2.29
   1  11 -10  128.20    2.91
  -1  11  10  136.74    2.93
   1  11  -9    5.96    0.88
  -1  11   9    7.83    0.94
  -1  11   8  108.72    3.13
   1  11  -8  101.26    3.11
  -1  11   7  682.54    8.39
   1  11  -7  629.84    8.44
   1  11  -6    3.71    0.99
  -1  11   6    4.96    0.99
   1  11  -5   27.60    1.99
   1  11  -4  121.19    4.03
   1  11  -3   83.66    3.44
   1  11  -2  871.79   11.68
   1  11  -1  246.39    6.10
   1  11   0   15.27    1.72
   1  11   1  222.34    5.50
   1  11   1  209.99    5.56
   1  11   2   80.27    3.23
   1  11   2   81.40    3.40
  -1  11  -3  779.52    9.90
   1  11   3  772.17   10.60
  -1  11  -4  674.93    9.03
   1  11   4  669.60    9.37
   1  11   5    4.54    0.95
   1  11   5    4.08    1.03
  -1  11  -6   65.98    2.58
   1  11   6   54.79    2.81
  -1  11  -7  166.18    3.78
   1  11   7  130.74    4.17
  -1  11  -8  236.28    4.20
  -1  11  -9   54.78    1.78
   1  12  -6  353.69    4.65
   1  12  -5    3.48    0.65
   1  12  -4   56.55    2.04
   1  12  -3  304.90    4.98
   1  12  -2   24.96    1.46
   1  12  -1  171.13    3.69
   1  12   0   20.69    1.34
   1  12   1    3.11    0.70
  -2   0  21    3.15    0.86
  -2   0  20  347.21    6.56
  -2   0  19    1.70    1.14
  -2   0  18  755.20   11.90
  -2   0  17    2.98    1.46
  -2   0  16  124.56    5.17
  -2   0  15    1.72    1.30
  -2   0  14 3004.19   26.64
   2   0 -13    8.03    1.66
   2   0 -12  263.65    6.57
   2   0 -11   49.55    2.80
   2   0 -10 2465.58   20.49
   2   0  -9    2.43    0.82
   2   0  -8 1065.76   10.96
   2   0  -7    0.98    0.56
   2   0  -6  907.19    9.13
   2   0  -5    0.60    0.47
   2   0  -3    0.85    0.47
   2   0  -2 1143.13    8.42
   2   0  -1    4.51    0.43
   2   0   1    0.79    0.26
  -2   0  -1    4.65    0.25
  -2   0  -3    3.37    0.50
   2   0   3    4.22    0.40
  -2   0  -5    3.43    0.63
  -2   0  -6  141.74    3.27
  -2   0  -7    6.63    0.88
  -2   0  -8   44.23    2.15
  -2   0  -9   26.91    1.85
  -2   0 -10 8469.62   50.53
  -2   0 -11    9.37    1.47
   2   0  12 1937.48   18.27
   2   0  12 1918.36   19.87
  -2   0 -12 1954.24   19.55
   2   0  13    1.99    1.18
   2   0  13    2.87    1.11
   2   0  14   91.93    4.35
   2   0  14  102.41    3.95
   2   0  15   14.06    2.14
   2   0  15    1.94    1.11
   2   0  16 1566.43   18.73
   2   0  17    2.82    1.39
   2   0  18  122.02    4.31
   2   0  19    1.93    0.93
   2   0  20  391.19    5.11
  -2  -1  21  153.74    3.59
  -2   1  21  151.74    3.70
  -2  -1  20   40.80    2.29
  -2   1  20   38.67    2.31
  -2  -1  19  289.69    6.53
  -2   1  19  296.85    6.79
  -2  -1  18  720.37   11.33
  -2   1  18  722.82   11.68
  -2   1  17  155.35    4.21
  -2  -1  17  148.64    5.44
  -2   1  17  145.58    5.58
  -2  -1  16   53.27    2.93
  -2   1  16   62.41    2.81
  -2  -1  16   58.85    3.56
  -2   1  16   60.00    3.68
  -2  -1  15    4.48    1.25
  -2   1  15    7.25    1.18
  -2  -1  15    3.50    1.44
  -2   1  15    1.98    1.38
  -2  -1  14 2541.72   22.31
  -2   1  14 2597.30   24.46
   2  -1 -13  496.83    9.88
   2   1 -13  501.26    9.30
   2   1 -12  576.18    9.66
   2  -1 -12  561.46   10.14
   2   1 -11 1454.82   15.28
   2  -1 -11 1409.11   15.89
   2   1 -10 5937.20   37.44
   2  -1 -10 5669.28   38.34
   2   1  -9  190.58    4.62
   2  -1  -9  173.53    4.72
   2   1  -8 6272.32   36.48
   2  -1  -8 5915.63   37.19
   2   1  -7 3399.89   22.42
   2  -1  -7 3285.15   23.20
   2   1  -6  122.31    2.97
   2  -1  -6  116.99    3.16
   2   1  -5  219.75    3.62
   2  -1  -5  212.22    3.83
   2  -1  -4 5478.66   31.25
   2   1  -2  213.11    3.17
  -2   1   2  216.91    2.44
   2  -1  -1   12.87    0.66
   2   1  -1   11.89    0.67
  -2   1  -1  145.49    1.95
   2  -1   1  142.17    2.13
   2   1   1  145.87    2.18
   2  -1   3  729.24    6.30
   2   1   3  713.34    5.01
  -2  -1  -3  830.33    7.16
  -2   1  -3  833.93    7.00
  -2  -1  -4 3720.70   22.07
  -2   1  -4 4015.17   21.89
  -2  -1  -5  426.63    5.75
  -2   1  -5  438.49    5.54
  -2  -1  -6 8100.39   44.02
  -2   1  -7 1076.43   10.40
  -2  -1  -7 1051.44   10.77
  -2   1  -8  824.64    9.40
  -2  -1  -8  772.71    9.67
  -2  -1  -9    5.53    1.07
  -2   1  -9    6.22    1.03
   2  -1   9    4.18    0.96
  -2   1 -10  218.02    5.24
  -2  -1 -10  226.41    5.69
   2  -1  11  840.48   11.27
  -2   1 -11  822.13   11.41
  -2  -1 -11  835.28   12.21
   2  -1  12  204.53    5.71
   2  -1  12  197.21    6.01
   2   1  12  181.31    5.49
   2  -1  12  227.03    5.51
   2   1  12  231.55    5.97
  -2   1 -12  207.25    5.65
  -2  -1 -12  210.25    6.08
   2  -1  13  111.68    3.93
   2   1  13  108.53    4.19
   2  -1  13   95.78    4.02
   2  -1  13   99.60    4.45
   2   1  13   92.55    4.08
   2   1  14 2313.03   21.14
   2  -1  14 2339.34   20.36
   2   1  15   55.26    3.00
   2  -1  15   46.48    3.33
   2   1  15   49.87    3.30
   2   1  16 1381.27   14.59
   2  -1  16 1342.75   17.03
   2   1  17  379.33    8.11
   2  -1  17  393.09    8.29
   2   1  18   18.38    1.86
   2  -1  18   19.64    1.88
   2  -1  19   27.61    1.79
   2   1  19   28.32    1.89
  -2  -2  21  140.24    3.06
  -2   2  21  137.07    3.22
  -2   2  20  117.61    4.57
  -2  -2  20  127.43    3.72
  -2   2  20  129.22    4.00
  -2   2  19   68.19    2.38
  -2  -2  19   66.07    3.03
  -2   2  19   69.15    3.35
  -2  -2  18  213.40    5.74
  -2   2  18  219.38    6.16
  -2   2  17 1041.56   15.04
  -2  -2  17 1044.76   14.20
  -2   2  16 1091.09   12.54
  -2  -2  16 1108.54   15.12
  -2   2  16 1098.12   15.66
  -2   2  15  422.85    9.37
  -2  -2  15  449.69    9.34
  -2  -2  15  435.15    8.68
  -2   2  14 1814.17   19.96
  -2  -2  14 1818.30   18.73
   2  -2 -13    3.37    1.25
   2   2 -13    3.42    1.09
  -2   2  13    3.79    1.12
  -2  -2  13    5.00    1.26
  -2  -2  13    5.62    1.27
   2   2 -12 1505.43   15.90
   2  -2 -12 1442.21   17.41
   2   2 -11 3237.17   24.63
   2  -2 -11 2959.06   26.15
   2  -2 -10    5.74    1.24
   2   2 -10    3.87    0.99
   2   2  -9 3227.67   22.57
   2  -2  -9 2910.70   23.72
   2   2  -8  328.13    5.53
   2  -2  -8  294.06    6.06
   2   2  -7  198.08    3.99
   2  -2  -7  186.71    4.47
   2   2  -6 1824.45   13.03
   2  -2  -6 1675.14   14.01
   2  -2  -5  758.84    8.37
   2   2  -5  850.08    7.87
   2  -2  -4 2905.22   19.34
   2   2  -4 3299.27   19.22
   2  -2  -3 3751.40   20.00
   2   2  -3 3360.91   19.95
   2  -2  -2 3526.23   20.02
   2   2  -2 3866.23   20.90
   2   2  -1  407.36    3.37
   2   2  -1  412.74    3.97
   2  -2  -1  405.22    3.81
   2   2   0 3057.31   15.95
   2   2   0 3006.36   14.72
   2   2   1 2229.95   12.41
   2  -2   1 2153.39   13.09
   2  -2   2  925.06    7.64
  -2   2  -2 1043.49    8.00
   2   2   3 4699.61   21.83
  -2  -2  -4    3.84    0.59
  -2   2  -4    6.89    0.62
  -2  -2  -5  168.73    3.53
  -2   2  -5  172.56    3.22
   2  -2   5  163.95    3.47
  -2   2  -6  541.57    6.36
  -2  -2  -6  538.72    7.00
  -2   2  -7 1305.07   11.50
   2  -2   7 1316.50   12.49
  -2   2  -8 1307.79   12.39
  -2  -2  -8 1277.23   13.56
   2  -2   8 1308.56   13.12
  -2   2  -9 1302.88   12.63
  -2  -2  -9 1257.65   13.93
  -2  -2 -10 1264.83   14.94
  -2   2 -10 1236.71   13.27
   2  -2  11 1009.32   13.00
  -2  -2 -11  990.00   13.36
  -2   2 -11 1027.68   12.20
   2  -2  12 1504.21   17.33
   2   2  12 1521.08   16.72
   2  -2  13  125.93    5.04
   2   2  13  134.22    4.89
   2  -2  14 1577.46   19.18
   2   2  14 1513.37   16.78
   2  -2  15 1225.33   16.31
   2   2  15 1223.55   14.39
   2  -2  16   58.34    3.38
   2   2  16   51.67    3.07
   2   2  17  190.40    5.58
   2  -2  17  204.90    5.81
   2   2  17  192.63    4.75
   2   2  17  189.18    6.16
   2  -2  18    3.32    1.06
   2   2  18    3.00    1.05
   2   2  19   20.54    1.46
   2  -2  19   21.98    1.42
  -2   3  20  104.58    2.39
  -2  -3  20  113.46    3.05
  -2   3  19  743.32    8.25
  -2  -3  19  762.74    9.54
  -2   3  18  108.04    5.47
  -2   3  18  134.76    3.94
  -2  -3  18  125.82    4.17
  -2   3  18  117.69    4.37
  -2   3  17  107.56    5.89
  -2   3  17  105.19    4.37
  -2  -3  17  106.73    4.15
  -2   3  17  111.48    3.81
  -2  -3  16   29.55    2.49
  -2   3  16   34.64    2.76
  -2  -3  15   13.16    1.81
  -2   3  15   13.54    1.94
  -2  -3  15   17.07    2.04
  -2   3  14    5.83    1.39
  -2  -3  14    2.42    1.13
  -2   3  14    3.84    0.97
  -2  -3  13 1464.46   16.89
   2  -3 -13 1979.05   21.63
   2   3 -13 1988.26   18.33
  -2   3  13 1480.76   14.50
  -2   3  13 1234.69   15.55
  -2  -3  13 1491.51   16.93
   2  -3 -12 3870.87   31.86
   2   3 -12 4291.71   29.25
   2  -3 -11  199.47    5.67
   2   3 -11  224.84    5.00
   2  -3 -10 1551.19   16.38
   2   3 -10 1826.70   15.10
   2  -3  -9   10.07    1.28
   2   3  -9   12.30    1.12
   2  -3  -8 1555.32   14.82
   2   3  -8 1823.59   13.62
   2  -3  -7  810.93    9.67
   2   3  -7  925.85    8.64
   2  -3  -6 5730.24   37.11
   2   3  -6 6824.99   35.81
   2  -3  -5 4906.19   31.81
   2   3  -5 5916.74   31.45
   2  -3  -4 1211.39    8.97
   2   3  -4 1194.64    9.48
  -2   3   3  120.33    2.52
   2  -3  -3  128.79    2.48
  -2   3   2 3319.68   19.79
   2  -3  -2 3374.38   18.64
   2   3  -1 2650.27   15.22
  -2   3   1 2694.70   16.24
  -2   3   0   15.37    0.93
   2  -3   0   14.25    0.58
   2  -3   1 1000.38    6.79
   2   3   1  949.04    6.75
  -2  -3  -2 6627.78   34.59
  -2  -3  -3  285.40    4.14
  -2   3  -3  299.92    3.67
  -2  -3  -4 8598.64   45.01
  -2   3  -5 1170.00    9.54
  -2  -3  -5 1179.71   10.82
  -2  -3  -6  211.10    4.46
  -2   3  -6  225.14    3.93
  -2   3  -7 1353.97   11.88
  -2  -3  -7 1345.78   13.62
  -2   3  -8 1417.40   12.48
   2  -3   8 1396.56   13.72
  -2   3  -9    5.70    0.98
   2  -3   9    7.52    1.22
   2  -3   9    4.17    0.99
  -2   3 -10  652.17    8.87
  -2  -3 -10  649.61   10.49
   2   3  11 1588.54   15.91
   2  -3  11 1552.65   16.21
   2  -3  11 1671.78   17.71
   2  -3  11 1864.12   19.70
   2   3  11 1338.77   14.58
  -2   3 -11 1606.17   15.86
  -2  -3 -11 1612.80   18.95
   2  -3  12 1200.59   15.76
   2  -3  12 1143.58   15.15
   2   3  13   54.28    3.19
   2  -3  13   55.27    3.41
   2   3  13   46.56    2.77
   2  -3  14    3.93    1.45
   2   3  14    3.52    1.35
   2   3  14    5.15    1.59
   2  -3  15   12.70    1.86
   2   3  15   11.68    1.62
   2   3  15   12.45    1.74
   2   3  15   13.01    2.00
   2   3  16   61.86    3.15
   2   3  16   61.65    3.06
   2   3  16   58.90    3.54
   2  -3  16   56.81    3.04
   2   3  17  107.00    3.53
   2   3  17   99.62    3.67
   2   3  18 1262.36   11.77
   2  -3  18 1347.10   12.48
   2  -3  19  242.57    3.65
  -2   4  20    2.48    0.57
  -2   4  19  113.60    2.98
  -2   4  18   99.65    3.28
  -2   4  18   89.74    4.74
  -2   4  17    4.35    1.18
  -2  -4  17    1.56    0.98
  -2   4  17    4.39    1.76
  -2   4  16 1286.14   15.07
  -2  -4  16 1445.54   15.21
  -2  -4  16 1404.09   16.19
  -2   4  16 1265.19   19.88
  -2   4  15    2.81    1.00
  -2  -4  15    0.74    1.17
  -2   4  15    2.81    1.62
  -2   4  15    3.93    1.22
  -2  -4  14    4.54    1.42
  -2   4  14    3.80    1.84
  -2   4  14    3.21    1.15
  -2   4  13  169.35    4.65
  -2   4  13  178.47    7.29
  -2   4  12   54.70    2.69
  -2   4  12   69.43    4.46
  -2   4  11    1.40    1.30
   2   4 -11    3.78    0.97
   2   4 -10 2649.56   19.84
  -2   4  10 2121.86   23.80
   2  -4  -9   59.18    3.00
  -2   4   9   56.38    3.42
   2  -4  -8 2258.22   19.70
  -2   4   8 2359.14   22.55
   2   4  -7  466.64    6.48
   2  -4  -7  404.54    7.28
   2  -4  -6 1735.77   14.28
   2   4  -6 2049.30   13.71
   2   4  -5  570.94    6.23
   2  -4  -5  590.61    6.54
   2   4  -4    4.72    0.74
   2   4  -4    5.63    0.67
   2   4  -3  971.48    9.41
   2   4  -3 1031.69    7.86
  -2  -4   2 5780.64   30.39
   2   4  -2 5807.34   28.83
   2   4  -1  142.73    1.80
  -2   4   1  137.33    3.00
  -2   4   0 2512.93   16.64
  -2   4   0 2465.79   12.86
   2   4   1   70.67    1.75
  -2   4  -1   74.86    1.33
  -2   4  -2   63.64    1.41
  -2   4  -2   60.60    2.23
   2  -4   3  189.41    4.16
  -2  -4  -3  198.32    3.34
  -2   4  -3  193.98    4.19
   2  -4   4 2378.69   18.39
  -2  -4  -4 2579.07   17.17
  -2   4  -4 2419.00   15.25
  -2   4  -4 2594.79   19.39
   2  -4   5  251.32    5.23
  -2  -4  -5  260.81    4.83
  -2   4  -5  242.12    5.41
  -2   4  -6 1498.63   15.26
  -2  -4  -6 1499.06   13.81
   2   4   7   14.89    1.55
   2  -4   7   10.18    1.18
   2  -4   7   16.63    1.61
  -2   4  -7   15.14    1.59
  -2   4  -7   13.99    1.11
  -2  -4  -7   12.16    1.35
   2  -4   8 5840.69   37.58
   2   4   8 5930.74   37.71
   2   4   9  224.96    6.99
   2  -4   9  168.58    4.50
  -2   4  -9  199.91    5.90
   2   4   9  218.51    6.07
  -2   4  -9  167.71    4.04
   2   4  10   71.84    3.21
  -2   4 -10   73.59    3.72
   2   4  10   63.13    3.02
   2  -4  10   65.69    2.99
  -2   4 -10   66.07    2.87
   2  -4  11  392.25    7.47
   2   4  11  419.58    8.97
  -2   4 -11  410.32    9.04
   2  -4  11  425.21    9.01
   2  -4  12  447.83    8.30
   2   4  12  439.05    9.40
   2   4  13   53.49    3.22
   2   4  13   54.80    2.74
   2   4  14 1036.71   12.82
   2   4  14 1214.43   16.40
   2  -4  15   15.50    1.78
   2   4  15   17.31    2.06
   2  -4  16   14.66    1.58
   2   4  16   16.42    1.74
   2  -4  16   14.77    1.72
   2   4  16   14.09    1.76
   2  -4  17    2.54    0.92
   2   4  17    2.14    0.94
   2   4  18   86.59    2.64
  -2   5  19   13.64    1.11
  -2   5  18  404.71    8.57
  -2   5  18  445.12    6.73
  -2   5  17   72.53    3.00
  -2   5  17   61.10    3.87
  -2   5  16    4.32    1.78
  -2   5  15   66.55    2.91
  -2   5  15   58.07    4.21
  -2   5  14   94.15    3.58
  -2   5  14   81.57    5.02
  -2   5  13  303.35    6.46
  -2   5  13  286.31    8.97
  -2   5  12 2908.09   23.63
  -2  -5  12 3014.84   26.28
  -2   5  11  411.04   10.08
  -2   5  11  387.65    7.63
  -2   5  10  223.18    7.12
  -2  -5  10  230.13    6.17
  -2   5  10  216.92    5.39
  -2   5   9  460.35    9.88
  -2   5   8    5.95    1.43
   2   5  -7  569.05    8.83
  -2   5   7  604.01   10.15
   2   5  -6 2838.36   21.97
  -2   5   6 2856.05   23.85
  -2  -5   5  476.97    6.96
   2   5  -5  398.83    6.81
   2   5  -4   82.06    2.89
  -2   5   4   85.46    2.75
   2   5  -3    3.96    0.76
   2   5  -2  594.32    7.38
   2   5  -1  523.53    6.67
   2   5   0  850.46    8.22
   2   5   1  562.00    6.39
  -2   5  -1  690.81    8.39
   2   5   2 1919.58   14.03
  -2   5  -2 2332.72   17.70
  -2   5  -3    8.54    1.14
  -2   5  -4 3587.86   26.56
   2  -5   4 3748.21   26.28
  -2   5  -5 1327.14   14.79
   2  -5   5 1630.66   16.11
   2   5   6   26.57    1.92
   2   5   6   20.89    1.71
  -2   5  -6   21.92    1.94
   2  -5   6   21.19    1.87
   2   5   7  509.48    8.48
   2   5   7  517.68    8.81
   2  -5   7  494.89    8.87
   2  -5   8  354.54    6.69
   2   5   8  427.66    8.39
   2   5   8  410.84    7.88
  -2   5  -8  376.32    8.28
   2  -5   8  397.13    8.21
   2  -5   9   95.43    4.20
   2  -5   9   84.51    3.19
   2   5   9  107.57    4.12
   2   5   9   73.11    3.36
  -2   5  -9  116.33    4.74
   2   5   9  104.02    4.31
   2   5   9  117.96    4.21
   2   5   9   98.57    5.08
   2  -5  10  210.21    5.19
   2   5  10  232.77    6.65
   2   5  10  185.26    5.36
   2   5  10  208.45    6.68
  -2   5 -10  258.75    7.23
   2   5  10  195.92    5.58
   2  -5  10  234.20    6.67
   2  -5  11  126.74    4.09
   2   5  11  122.84    4.40
   2   5  11  116.22    4.28
   2   5  11  131.83    5.14
   2   5  12 1098.30   13.48
   2   5  12 1184.41   15.84
   2   5  12 1065.67   13.96
   2  -5  12 1160.97   13.33
   2   5  13  278.87    6.81
   2   5  13  280.72    7.39
   2   5  14    9.16    1.57
   2   5  14    1.89    1.10
   2   5  15   11.58    1.60
   2   5  15   11.10    1.58
  -2   5 -16   63.21    2.27
   2  -5  16   63.07    3.00
   2   5  16   67.99    2.92
   2  -5  17   38.54    2.07
  -2   6  19   36.98    1.45
  -2   6  18    4.75    0.98
  -2   6  17  162.22    4.26
  -2   6  17  135.97    4.93
  -2   6  16   68.34    3.88
  -2   6  16   69.32    4.04
  -2   6  15 1560.16   20.17
  -2   6  15 1563.83   20.53
  -2   6  14   31.15    2.21
  -2   6  14   26.43    2.87
  -2  -6  14   31.89    2.63
  -2   6  14   31.12    3.08
  -2   6  13    2.24    1.49
  -2   6  13    5.94    1.34
  -2  -6  13    7.08    1.60
  -2   6  12   12.43    2.14
  -2   6  12    5.92    1.32
  -2  -6  12   11.74    1.84
  -2   6  11  108.10    5.13
  -2  -6  11  115.19    4.62
  -2  -6  10   27.53    2.38
  -2  -6  10   29.04    2.28
   2   6 -10   24.44    2.17
  -2  -6   9 1120.88   14.11
   2   6  -9 1101.22   13.99
   2   6  -9 1038.39   13.87
  -2   6   9 1032.36   15.39
  -2   6   8  332.27    8.29
   2   6  -8  339.12    7.21
   2   6  -7  478.76    8.46
  -2   6   7  491.74    9.73
  -2   6   7  493.63    9.88
  -2   6   6 2817.42   25.03
  -2   6   6 2846.62   25.18
  -2   6   5  664.09   10.63
  -2   6   5  680.88   10.90
  -2   6   4  453.98    7.38
  -2   6   4  514.88    9.16
  -2   6   3 1761.17   15.81
  -2   6   3 1830.21   17.84
  -2   6   2  549.22    7.97
  -2   6   2  606.73    9.62
  -2   6   1 1892.70   18.01
  -2   6   1 1713.93   15.54
  -2   6   0  762.33   11.19
   2   6   0  613.40    7.91
   2   6   1 2389.58   19.66
   2   6   1 2084.13   16.48
   2   6   2    4.06    0.94
   2   6   3  826.71   10.70
  -2   6  -3  862.66   11.79
   2   6   4  109.88    3.83
  -2   6  -4  100.70    3.91
   2   6   5  572.35    9.19
  -2   6  -5  547.51    9.64
  -2   6  -6  200.13    5.95
   2   6   6  215.86    5.60
  -2   6  -7  661.43   11.38
   2   6   7  663.36   10.34
   2   6   7  560.80    9.44
   2   6   7  581.73    9.84
  -2   6  -7  639.31    9.15
   2   6   7  705.30   10.87
   2  -6   7  711.28   11.44
   2  -6   8  208.85    6.25
  -2   6  -8  198.24    4.98
   2   6   8  210.01    6.11
   2   6   8  176.32    5.39
  -2   6  -8  201.73    6.30
   2   6   8  167.13    5.17
   2   6   8  209.18    5.79
   2   6   9  587.05   10.02
  -2   6  -9  553.54    8.59
   2   6   9  611.19   10.69
   2   6   9  500.62    9.22
   2   6   9  508.61    9.17
   2   6   9  524.72   12.17
   2   6  10  668.48   10.63
   2   6  10  711.06   11.78
  -2   6 -10  705.25    9.70
   2   6  10  637.05   10.43
   2   6  10  598.13   11.93
   2   6  10  659.30   10.71
   2   6  11    6.08    1.34
   2   6  11    1.22    1.12
   2   6  11    4.24    1.76
  -2   6 -11    3.48    1.02
   2   6  11    2.63    1.19
   2   6  12  824.48   12.59
  -2   6 -12  808.87   10.06
   2   6  12  791.34   10.98
   2   6  12  795.46   11.43
   2   6  13    5.31    1.32
   2   6  13    5.48    1.28
  -2   6 -13    9.17    1.21
   2   6  14   34.38    2.40
  -2   6 -14   31.17    1.77
   2   6  14   31.46    2.22
   2   6  15  490.65    7.71
   2   6  16    1.54    0.80
   2  -6  17  132.23    3.24
   2   6  17  130.61    3.01
  -2   7  18   97.09    2.43
  -2   7  17    7.77    1.06
  -2   7  16   77.07    3.57
  -2   7  15   75.98    4.04
  -2   7  15   80.12    2.97
  -2   7  15   72.16    3.84
  -2   7  14  382.45    9.36
  -2   7  14  412.17    7.35
  -2   7  13  264.81    8.01
  -2   7  13  252.58    7.69
  -2  -7  12    3.01    1.25
  -2   7  12    2.32    1.52
  -2   7  12    6.79    1.73
  -2   7  11  842.15   12.08
  -2   7  11  767.20   13.92
  -2   7  11  751.00   13.90
  -2  -7  11  885.92   12.75
  -2   7  11  846.34   12.37
  -2  -7  10    6.64    1.53
  -2   7  10    7.96    1.92
   2   7 -10    8.04    1.49
  -2   7  10    8.84    1.55
  -2  -7   9   12.74    1.80
  -2   7   9   10.47    1.63
  -2   7   9   10.43    2.02
   2   7  -9   11.46    1.76
   2   7  -8  245.77    6.80
  -2  -7   8  266.94    6.52
  -2   7   8  242.82    6.33
  -2   7   8  242.21    7.43
   2   7  -8  224.79    5.99
  -2   7   8  251.00    7.57
   2   7  -7 1501.11   17.84
   2   7  -7 1348.71   15.48
  -2   7   7 1480.48   18.75
   2   7  -7 1439.07   16.34
  -2   7   7 1386.99   15.93
   2   7  -6   80.06    4.00
   2   7  -6   69.08    3.19
   2   7  -6   90.00    3.86
  -2   7   6   73.82    3.44
  -2   7   6   85.37    4.17
  -2   7   5  758.20   12.14
   2   7  -5  726.47   10.86
  -2   7   4   23.69    1.90
  -2   7   4   27.32    2.41
  -2   7   3  222.61    5.60
  -2   7   3  223.30    6.31
  -2   7   2  156.35    4.73
  -2   7   2  160.32    5.38
  -2   7   1  204.06    5.46
  -2   7   1  224.20    6.47
  -2   7   0 2422.95   21.53
  -2   7  -1 1764.71   18.07
   2   7   3   53.09    2.94
   2   7   4    9.28    1.48
  -2   7  -4   12.50    1.42
   2   7   4    7.67    1.37
   2   7   5  832.26   12.19
  -2   7  -5  842.07   10.83
  -2   7  -6  512.97   10.46
   2   7   6  491.04    9.22
   2   7   7  594.24    9.94
   2   7   7  613.77   10.63
  -2   7  -8   85.44    3.28
   2   7   8   83.33    3.89
   2   7   8   86.90    3.79
   2   7   8   90.89    4.03
  -2   7  -9  374.53    6.82
   2   7   9  382.47    8.08
   2   7   9  352.54    7.63
   2   7   9  359.30    7.91
   2   7  10   31.03    2.41
   2   7  10   28.49    2.27
   2   7  10   27.20    2.24
  -2   7 -10   32.78    2.06
   2   7  10   23.62    2.55
   2   7  11  990.52   12.76
   2   7  11  998.21   12.90
  -2   7 -11 1002.83   11.03
   2   7  12   68.60    2.96
  -2   7 -12   73.80    2.70
   2   7  12   79.92    3.46
   2   7  12   74.49    3.17
   2  -7  13  573.44    9.62
   2   7  13  484.59    7.69
   2  -7  14  121.33    4.12
   2   7  14  102.69    3.21
   2  -7  15   59.96    2.66
   2  -7  16   54.42    2.12
  -2   8  16  276.97    4.94
  -2   8  15  115.49    3.19
  -2   8  15   89.46    3.66
  -2   8  14  291.90    5.71
  -2   8  14  222.46    6.26
  -2   8  13  303.95    6.37
  -2   8  13  219.52    6.67
  -2   8  12   11.05    1.68
  -2   8  12    8.20    1.67
  -2   8  11    6.60    1.66
  -2   8  11    6.25    1.52
  -2   8  10  928.12   13.60
  -2   8   9  472.77    9.46
  -2   8   8  634.86   12.40
  -2   8   8  675.20   11.28
  -2   8   7   17.06    2.26
  -2   8   7   16.24    1.93
  -2   8   6  229.47    7.10
  -2   8   6  229.16    6.44
  -2   8   5   69.86    3.99
  -2   8   5   72.87    3.66
  -2   8   4 2383.59   22.62
  -2   8   4 2416.50   24.83
  -2   8   3  107.41    4.30
  -2   8   3  109.58    4.95
  -2   8   3   99.51    4.10
   2   8  -3  113.82    4.83
  -2   8   2  104.45    4.27
  -2   8   2  114.01    5.08
  -2   8   2  102.04    4.08
   2   8  -2   99.73    4.59
  -2   8   1  100.68    4.24
   2   8  -1   88.68    4.42
  -2   8   1   92.00    3.80
  -2   8   0    3.04    1.07
  -2   8   0    6.19    1.31
   2   8   0    5.96    1.51
   2   8   1  844.25   13.77
  -2   8  -1  856.48   11.58
  -2   8  -2  119.85    4.12
  -2   8  -2  119.44    4.82
   2   8   3  272.02    7.53
  -2   8  -3  293.92    6.40
   2   8   4  909.93   14.05
  -2   8  -4  930.27   11.55
   2   8   5  341.45    8.15
   2   8   5  367.21    8.46
  -2   8  -5  348.20    6.67
   2   8   6   34.21    2.72
  -2   8  -6   35.84    2.16
   2   8   6   37.02    2.83
   2   8   7  175.35    5.74
  -2   8  -7  179.33    4.61
   2   8   7  173.03    5.74
   2   8   7  166.30    5.01
   2   8   8  235.43    6.49
  -2   8  -8  237.54    5.19
   2   8   8  225.21    5.85
   2   8   9  255.92    6.53
   2   8   9  265.39    6.58
  -2   8  -9  269.93    5.35
   2   8   9  261.73    6.26
  -2   8 -10  886.13    9.83
   2   8  10  879.46   11.75
   2   8  10  899.58   11.79
   2  -8  11   15.27    1.79
   2   8  11   14.56    1.57
   2   8  11   18.78    2.43
   2   8  11   14.55    1.63
   2  -8  12   31.83    2.27
   2  -8  13    8.13    1.26
   2  -8  14  348.49    5.83
   2  -8  15  137.76    3.06
   2   9 -15   30.24    1.31
  -2   9  14  373.87    5.72
  -2   9  13    4.29    1.09
  -2   9  13    6.17    1.31
  -2   9  12  312.73    6.43
  -2   9  12  214.83    6.17
  -2   9  11  572.33   10.76
  -2   9  11  848.05   11.58
  -2   9  10    3.40    1.44
  -2   9   9    2.62    1.28
  -2   9   8  498.81    9.42
  -2   9   8  398.97    9.60
  -2   9   7 2204.53   21.27
  -2   9   7 1872.15   22.26
  -2   9   6  481.85    9.27
  -2   9   6  431.17   10.09
   2   9  -5  249.97    6.82
  -2   9   5  243.52    6.54
  -2   9   5  228.84    7.35
  -2   9   4    1.30    1.07
   2   9  -4    1.14    1.16
   2   9  -3  248.82    7.12
  -2   9   3  244.94    6.41
   2   9  -2   40.99    3.14
  -2   9   2   46.25    2.83
   2   9  -1  838.77   12.65
   2   9  -1  813.21   13.76
  -2   9   1  796.08   11.30
  -2   9   0 1193.23   13.79
   2   9   0 1140.17   16.68
   2   9   1   14.71    2.02
  -2   9  -1   12.91    1.53
   2   9   1   13.54    2.02
   2   9   2    1.63    1.24
  -2   9  -2    2.03    0.90
   2   9   3   99.61    4.76
  -2   9  -3   97.21    3.50
   2   9   3   96.09    4.68
   2   9   4  355.99    9.08
   2   9   4  363.65    8.62
  -2   9  -4  380.63    6.78
   2   9   5  161.46    4.42
   2   9   5  155.31    6.02
   2   9   5  163.82    5.78
  -2   9  -5  176.19    4.45
  -2   9  -6  269.13    5.37
   2   9   6  263.33    7.12
   2   9   7  685.83   11.22
  -2   9  -7  674.33    8.48
   2   9   8   18.14    1.92
   2   9   8   20.69    1.69
   2   9   9  268.85    6.07
   2   9   9  254.09    5.38
   2  -9  10    2.20    0.98
   2   9  10    4.03    1.02
   2   9  10    2.80    1.35
   2   9  10    1.38    0.78
   2   9  11    3.81    1.35
   2   9  11    1.35    0.69
   2  -9  11    3.99    0.97
   2  -9  12  187.14    4.02
   2  -9  13  371.96    4.97
  -2  10  13  325.36    4.74
  -2  10  12   67.83    2.53
   2  10 -11  832.89    9.54
  -2  10  11 1172.18   14.93
   2  10 -10  338.27    6.17
   2  10  -9    5.13    1.11
   2  10  -8   44.88    2.58
  -2  10   8   49.69    2.67
   2  10  -7  863.19   11.63
  -2  10   7  909.75   11.68
   2  10  -6   33.60    2.43
  -2  10   6   39.80    2.45
   2  10  -5  453.32    8.79
  -2  10   5  467.39    8.13
   2  10  -4  356.02    7.96
  -2  10   4  356.39    7.03
   2  10  -3  568.89   10.45
  -2  10   3  566.00    8.87
   2  10  -2   50.60    3.24
  -2  10   2   44.88    2.48
  -2  10   1   25.90    1.90
   2  10  -1   52.35    3.29
   2  10   0   12.31    1.54
  -2  10   0   13.78    1.44
   2  10   1   31.27    2.33
  -2  10  -1   36.02    2.07
   2  10   1   35.68    2.87
   2  10   2   64.88    3.52
  -2  10  -2   72.20    2.76
   2  10   2   62.01    3.70
   2  10   3 2001.50   21.09
   2  10   3 1939.59   20.48
   2  10   4  362.18    8.24
   2  10   4  283.45    6.91
  -2  10  -5   26.54    2.04
   2  10   5   30.30    2.44
  -2  10  -6   27.10    2.00
   2  10   6   26.56    2.23
   2  10   7   19.07    1.82
  -2  10  -7   20.49    1.69
  -2  10  -8  141.49    3.87
   2  10   8  132.13    3.90
  -2  10  -9  532.01    7.15
   2  10   9  501.31    7.18
  -2  10 -10   86.73    2.54
  -2  10 -11  169.53    3.07
   2  11 -11  232.61    3.46
   2  11 -10    8.49    0.88
  -2  11  10   10.78    1.00
   2  11  -9   15.18    1.23
  -2  11   9   19.97    1.40
   2  11  -8    1.77    0.79
  -2  11   8    6.54    1.07
   2  11  -7  667.90    8.76
  -2  11   7  730.27    9.10
   2  11  -6   54.20    2.56
   2  11  -5   45.63    2.43
   2  11  -4  155.53    4.47
   2  11  -3  538.50    8.74
   2  11  -2   64.26    3.12
   2  11  -1 1983.54   19.03
   2  11   0  198.82    5.51
   2  11   1    6.60    1.28
   2  11   1   10.27    1.40
   2  11   2    2.41    0.99
   2  11   2    2.70    0.96
   2  11   3   36.75    2.36
   2  11   3   37.79    2.42
   2  11   4   15.69    1.63
   2  11   4    5.89    1.19
   2  11   5   99.28    3.74
   2  11   5  109.18    3.57
   2  11   6   29.42    2.07
   2  11   6   33.22    1.85
   2  11   7  639.87    9.03
   2  11   7  766.05    8.01
   2  12  -6  137.27    2.87
   2  12  -5  137.95    3.05
   2  12  -4  227.38    4.14
   2  12  -3   28.25    1.52
   2  12  -2   85.45    2.61
   2  12  -1   32.44    1.69
   2  12   0   38.54    1.83
   2  12   1  110.11    2.95
   2  12   2  230.15    4.12
   2  12   3  592.44    6.47
  -3   0  21    0.10    0.70
  -3   0  20  852.77   10.63
  -3   0  19    5.88    1.41
  -3   0  18   22.07    2.34
  -3   0  17    4.04    1.50
  -3   0  16   38.25    2.97
  -3   0  15    0.66    1.20
  -3   0  14 2211.04   21.70
   3   0 -13    0.07    1.03
   3   0 -12   29.65    2.30
   3   0 -11    0.33    0.70
   3   0 -10 1457.49   14.40
   3   0  -9    2.03    0.78
   3   0  -8 3986.72   26.99
   3   0  -7   39.06    2.14
   3   0  -6 5912.03   35.02
   3   0  -5    6.52    0.85
   3   0  -4   18.04    1.10
   3   0  -3    8.33    0.78
   3   0  -2 1722.09   11.98
   3   0  -1    7.44    0.65
   3   0   1    0.82    0.32
  -3   0  -1    2.66    0.21
   3   0   3    1.09    0.30
   3   0   3    2.93    0.51
   3   0   4 3294.80   19.25
  -3   0  -4 3688.29   22.32
   3   0   5    8.10    0.67
  -3   0  -5   20.09    1.39
   3   0   6  273.19    4.25
  -3   0  -6  298.37    5.47
   3   0   7   21.72    1.29
  -3   0  -7    1.28    0.69
  -3   0  -8   89.79    3.30
   3   0   8   87.36    2.63
  -3   0  -9    2.14    0.91
   3   0   9    1.94    0.65
   3   0  10 1938.06   16.85
  -3   0 -10 2258.98   20.69
  -3   0 -11    3.00    1.05
   3   0  11    1.53    1.06
   3   0  11    1.23    0.90
   3   0  12 1173.00   15.64
   3   0  12 1282.31   14.87
   3   0  13    2.62    1.29
   3   0  13    2.37    1.12
   3   0  14   88.94    4.34
   3   0  14   93.28    3.87
   3   0  15    1.92    1.41
   3   0  16 1352.29   16.85
   3   0  17    0.71    1.08
   3   0  18  283.68    5.86
  -3  -1  21  117.08    3.16
  -3   1  21  118.36    3.27
  -3   1  20   10.37    1.73
  -3  -1  20   11.04    1.41
  -3   1  20    9.00    1.35
  -3   1  19  108.52    4.18
  -3  -1  19  105.36    3.97
  -3   1  18 1110.24   15.06
  -3  -1  18 1099.49   14.51
  -3   1  17  270.90    7.45
  -3  -1  17  265.62    7.14
  -3  -1  17  253.17    5.98
  -3   1  16  439.97    9.57
  -3  -1  16  416.55    9.04
  -3   1  15  118.82    4.84
  -3  -1  15  114.58    4.21
  -3   1  14   10.37    1.72
  -3  -1  14   11.79    1.74
  -3  -1  14    6.77    1.32
   3  -1 -13  125.20    5.20
   3   1 -13  123.52    4.84
   3  -1 -12 1151.51   14.79
   3   1 -12 1159.01   14.05
   3  -1 -11 2752.51   23.98
   3   1 -11 2888.84   23.27
   3  -1 -10 1880.81   17.39
   3   1 -10 1960.86   16.78
   3  -1  -9  572.44    8.81
   3   1  -9  590.74    8.38
   3  -1  -8 2626.67   21.73
   3   1  -8 2727.52   20.88
   3  -1  -7 1156.68   12.29
   3   1  -7 1274.00   11.85
   3  -1  -6   78.94    2.85
   3   1  -6   79.35    2.64
   3  -1  -5 3800.73   24.95
   3   1  -5 4391.12   25.36
   3   1  -4 3091.13   19.02
   3  -1  -4 2879.92   18.72
   3  -1  -3 3393.00   20.66
   3   1  -3 3103.10   20.57
   3  -1  -2 2035.62   13.53
   3   1  -2 1995.50   13.79
   3   1  -1    3.42    0.50
   3  -1  -1    5.03    0.54
   3   1   0  888.14    7.42
   3  -1   0  908.37    7.35
  -3   1  -1  206.23    2.47
   3   1   1  207.35    3.17
   3  -1   1  202.64    3.10
  -3   1  -2   35.60    1.09
   3  -1   2   32.33    1.28
   3   1   2   33.40    1.32
   3  -1   3  316.37    4.00
   3  -1   3  320.04    4.28
  -3  -1  -4  615.82    7.34
   3  -1   4  600.13    6.20
  -3   1  -5    4.80    0.80
  -3  -1  -5    4.78    0.82
   3   1   5    3.38    0.41
   3  -1   5    3.11    0.56
  -3  -1  -6 1768.23   15.26
   3  -1   6 1719.13   13.43
  -3   1  -7 1274.06   12.34
   3  -1   7 1255.27   11.63
  -3  -1  -8  141.73    4.24
  -3   1  -8  156.54    4.19
   3  -1   8  153.71    3.97
   3   1   8  140.66    3.10
   3   1   9  471.86    9.12
   3  -1   9  557.67    8.13
   3  -1   9  450.45    8.36
  -3   1  -9  576.05    8.78
  -3  -1  -9  571.39    9.29
  -3   1 -10  541.61    8.97
  -3  -1 -10  537.36    9.42
   3  -1  10  548.92    8.55
   3  -1  11   46.75    3.02
   3   1  11   57.49    3.03
   3  -1  11   56.59    2.89
   3  -1  11   58.50    3.30
   3   1  11   49.20    2.89
   3  -1  11   55.46    2.74
  -3   1 -11   46.35    2.82
  -3  -1 -11   51.81    3.15
   3  -1  12  554.02    9.20
   3   1  12  524.06    9.26
   3  -1  12  469.84    8.60
   3  -1  12  506.95   10.07
   3   1  12  459.72    9.14
   3   1  13  673.26   10.68
   3  -1  13  643.45   11.64
   3  -1  14  148.76    5.57
   3   1  14  139.31    5.13
   3  -1  15   72.52    4.00
   3   1  15   73.67    3.42
   3   1  16   19.63    2.18
   3  -1  16   24.06    2.42
   3  -1  17   79.78    3.53
   3   1  17   77.63    3.46
   3  -1  18    0.15    0.91
   3   1  18    0.02    0.94
   3  -1  19  211.82    3.89
   3   1  19  212.81    4.07
  -3  -2  21  541.26    6.64
  -3   2  21  534.85    6.95
  -3  -2  20   10.06    1.27
  -3   2  20    9.42    1.33
  -3   2  19  117.33    5.35
  -3  -2  19  106.17    3.73
  -3   2  19  120.52    4.29
  -3   2  18    9.96    1.77
  -3  -2  18   10.27    1.63
  -3   2  18    9.09    1.22
  -3   2  17   19.61    1.67
  -3  -2  17   16.40    2.04
  -3   2  17   18.13    2.32
  -3  -2  17   14.59    1.71
  -3  -2  16  633.81   11.05
  -3   2  16  652.57   11.84
  -3   2  15  953.92   14.12
  -3  -2  15  953.30   13.59
  -3  -2  15  921.58   12.72
  -3  -2  14  320.03    7.42
  -3   2  14  318.28    7.68
  -3  -2  14  317.12    7.16
  -3  -2  13  248.45    6.17
  -3  -2  13  231.52    6.09
  -3   2  13  234.75    6.35
   3  -2 -13  334.38    8.19
   3   2 -13  333.14    7.28
   3  -2 -12   96.69    4.28
   3   2 -12  104.99    3.93
   3  -2 -11  403.85    8.81
   3   2 -11  433.99    8.08
   3  -2 -10 1076.78   14.22
   3   2 -10 1143.66   13.02
   3  -2  -9 1764.11   17.43
   3   2  -9 1869.84   16.03
   3  -2  -8  328.16    6.42
   3   2  -8  356.68    5.82
   3  -2  -7 5609.92   36.69
   3   2  -7 6285.71   35.34
   3  -2  -6    8.25    1.08
   3   2  -6   10.16    1.03
   3  -2  -5 2357.95   15.96
   3  -2  -5 2277.51   16.75
   3   2  -4  389.13    5.84
   3  -2  -4  412.47    5.96
  -3   2   3 1398.95    9.62
   3  -2  -3 1372.06   10.46
   3  -2  -2  780.99    7.10
   3   2  -2  775.30    7.55
   3   2  -1 4419.13   20.96
   3  -2  -1 4652.05   24.23
   3   2   0 2010.06   12.85
   3  -2   0 1915.40   12.41
   3   2   1   16.77    0.91
   3  -2   1   14.94    0.83
  -3   2  -1   17.51    0.88
   3   2   2   11.32    0.83
   3  -2   2   10.63    0.77
  -3   2  -2   13.04    0.81
   3  -2   3 1470.65   11.69
  -3   2  -3 1502.64   11.30
   3  -2   4   65.03    2.10
  -3   2  -4   73.59    2.21
  -3   2  -4   37.21    1.67
  -3  -2  -4   35.01    1.82
  -3   2  -5 3272.51   21.12
   3  -2   5 3239.63   21.24
  -3   2  -6 1071.57   10.55
   3  -2   6 1059.89   10.55
  -3   2  -7 1694.31   14.52
  -3  -2  -7 1630.39   15.50
   3  -2   8   16.69    1.60
  -3   2  -8   19.92    1.57
  -3  -2  -8   19.14    1.74
   3  -2   8   18.99    1.53
  -3  -2  -9 2287.02   21.39
   3  -2   9 2336.28   19.60
  -3   2 -10  408.12    7.47
  -3  -2 -10  399.08    8.33
   3  -2  10  387.27    7.89
   3  -2  10  409.42    7.74
  -3  -2 -11  300.17    7.76
   3  -2  11  292.31    7.10
   3  -2  11  333.60    7.37
   3  -2  11  331.09    7.84
   3   2  11  298.36    6.75
   3  -2  12  201.71    6.16
   3  -2  12  204.71    6.36
   3   2  12  202.16    5.85
   3  -2  13  307.61    7.88
   3   2  13  330.27    7.47
   3  -2  14   51.19    3.41
   3   2  14   45.33    2.93
   3   2  14   55.49    3.12
   3  -2  14   42.76    2.72
   3  -2  15  612.79   11.09
   3   2  15  525.80    9.72
   3   2  15  582.88    9.54
   3  -2  15  487.54    8.83
   3   2  15  571.39   10.68
   3   2  16  412.94    7.40
   3  -2  16  421.52    8.48
   3  -2  17  204.46    5.29
   3   2  17  187.66    5.03
   3   2  18   30.43    1.83
   3  -2  18   31.88    1.81
   3  -2  19   54.33    1.86
   3  -2  19   51.80    1.68
  -3   3  20  152.49    4.91
  -3  -3  20  147.18    3.52
  -3   3  19  370.66    8.91
  -3  -3  19  361.24    6.40
  -3   3  19  359.74    6.98
  -3   3  19  359.36    5.40
  -3   3  18    4.31    1.27
  -3   3  18    5.04    1.05
  -3   3  18    5.57    1.69
  -3  -3  18    6.60    1.27
  -3  -3  17  789.02   11.52
  -3   3  17  766.06   12.28
  -3  -3  17  664.97   10.31
  -3   3  17  692.30   14.70
  -3   3  16  683.39   11.83
  -3  -3  16  681.87   11.05
  -3  -3  15    2.13    1.18
  -3  -3  15    0.24    1.10
  -3   3  15    3.14    1.35
  -3  -3  14  157.26    5.20
  -3  -3  14  160.76    5.15
  -3   3  14  145.92    5.16
  -3  -3  13  141.61    4.90
  -3  -3  13  152.73    4.86
   3  -3 -12 1364.58   17.61
   3   3 -12 1432.11   15.47
   3  -3 -11 2535.21   24.37
   3   3 -11 2671.05   21.81
   3  -3 -10  139.29    4.93
   3   3 -10  163.03    4.39
   3  -3  -9   25.16    2.27
   3   3  -9   29.08    1.96
   3  -3  -8 2675.02   23.66
   3   3  -8 3215.39   22.25
   3  -3  -7  109.03    3.42
   3   3  -7  125.99    3.14
   3   3  -6 3640.03   21.85
   3  -3  -6 3252.50   22.45
   3  -3  -5 3831.04   25.66
   3   3  -5 4182.09   25.78
  -3   3   4    2.48    0.52
   3   3  -4    6.82    0.82
  -3   3   3  627.80    6.41
   3  -3  -3  614.70    6.31
  -3   3   2 2318.96   14.93
   3   3  -2 2311.37   13.75
   3   3  -1 1375.36    9.82
   3  -3  -1 1292.93    9.17
   3   3  -1 1251.05    8.07
  -3   3   1 1415.41   10.27
  -3   3   0 2037.66   12.86
   3   3   0 2048.44   12.49
  -3   3  -1    5.30    0.63
   3  -3   1    5.18    0.52
  -3   3  -2 3078.48   19.48
  -3   3  -3 3085.75   18.97
  -3   3  -3 3042.98   19.88
  -3   3  -4   15.43    1.03
  -3  -3  -4   15.25    1.23
  -3   3  -5 1813.66   13.58
  -3   3  -5 1819.04   15.08
  -3   3  -6   79.84    2.48
  -3  -3  -6   74.05    2.88
   3  -3   6   76.68    2.89
  -3   3  -6   84.06    3.04
  -3   3  -7  574.87    8.62
   3  -3   7  519.19    8.08
  -3   3  -7  553.18    7.37
  -3  -3  -7  508.55    8.33
   3  -3   7  574.99    8.51
  -3   3  -8 3027.67   24.65
   3  -3   8 2860.43   23.87
  -3   3  -8 3077.40   22.71
  -3  -3  -8 2791.29   24.63
   3  -3   9  526.48    8.69
  -3   3  -9  517.79    7.87
  -3  -3  -9  507.99    9.33
  -3   3 -10  507.93    9.54
  -3   3 -10  514.77    8.39
  -3  -3 -10  504.25    9.99
   3  -3  10  540.57    9.51
   3  -3  10  536.21    9.48
   3   3  10  523.99    8.90
   3  -3  10  511.92    8.95
   3   3  10  523.14    9.11
   3  -3  11  314.53    7.18
  -3   3 -11  299.87    7.44
   3  -3  11  315.62    7.43
   3  -3  11  297.46    7.21
   3   3  11  311.60    7.44
   3  -3  12   26.80    2.32
   3  -3  12   40.19    2.83
   3   3  12   24.48    1.99
   3   3  12   36.03    2.73
   3   3  12   29.10    2.44
   3   3  13 1440.12   17.24
   3  -3  13 1544.12   18.16
   3  -3  14  592.53   10.50
   3   3  14  625.65   10.83
   3  -3  15   19.75    2.08
   3   3  15   17.27    1.76
   3  -3  15   15.83    1.83
   3  -3  16   14.73    1.73
   3   3  16   11.43    1.47
   3  -3  16   11.90    1.50
   3   3  16   13.79    1.58
   3  -3  17   60.74    2.54
   3  -3  18  311.22    4.62
  -3   4  20  266.03    3.62
  -3   4  19  309.54    7.51
  -3   4  19  308.58    4.99
  -3   4  18  367.69    9.31
  -3   4  18  388.73    6.32
  -3   4  17  422.46   10.78
  -3  -4  17  439.60    8.16
  -3  -4  16  835.89   12.24
  -3   4  16  829.57   12.18
  -3   4  15  497.95   12.22
  -3   4  15  518.47    7.71
  -3   4  15  503.14    9.41
  -3   4  14  554.52   13.02
  -3  -4  14  579.83   10.25
  -3   4  14  561.94    8.32
  -3   4  13  474.26    7.59
  -3   4  13  471.46   11.84
  -3   4  12 1201.86   18.58
  -3   4  12 1202.18   12.93
  -3   4  11   11.00    2.07
   3   4 -11   12.48    1.34
  -3   4  10 3308.00   30.83
   3   4 -10 3507.56   23.08
   3  -4  -9   91.13    3.28
   3   4  -9   95.69    2.59
   3   4  -8  553.20    6.85
  -3   4   8  649.61   10.46
   3   4  -7  120.81    3.25
   3  -4  -7  117.26    3.65
   3  -4  -6  184.94    4.06
   3   4  -6  206.25    4.01
   3   4  -5 3279.63   20.23
   3  -4  -5 2838.30   19.25
  -3   4   4  724.55    7.95
   3   4  -4  716.91    7.71
   3  -4  -3 1052.12    8.28
   3   4  -3 1026.58    8.86
   3   4  -3 1037.53    9.28
   3   4  -2 3741.46   21.45
   3   4  -2 3742.82   20.98
   3   4  -1  611.03    5.64
   3  -4  -1  638.26    5.43
  -3   4   0   66.92    2.25
   3   4   0   47.67    1.28
   3  -4   0   55.23    1.41
   3   4   0   66.38    1.74
  -3   4  -1  921.03    7.38
  -3  -4  -1  867.54    8.22
  -3   4  -2  662.34    6.39
  -3  -4  -2  676.64    7.53
  -3   4  -3   11.16    1.12
  -3   4  -3   11.87    0.86
  -3   4  -4 5466.45   30.08
  -3   4  -4 5490.52   33.64
   3  -4   4 5521.92   33.94
  -3   4  -5    5.46    0.98
  -3  -4  -5    7.55    1.00
  -3   4  -6    2.55    0.60
  -3   4  -6    2.44    0.83
  -3  -4  -6    4.15    0.90
   3   4   6    4.00    1.26
   3  -4   6    2.63    0.88
   3   4   7  273.91    7.12
  -3   4  -7  284.72    6.51
   3  -4   7  261.83    5.77
  -3   4  -7  255.30    4.85
  -3   4  -8   66.61    3.31
   3   4   8   80.56    4.27
  -3   4  -8   57.70    2.41
   3  -4   8   63.22    2.99
   3   4   8   83.27    3.51
   3   4   9  706.22   10.24
   3   4   9  896.64   12.17
  -3   4  -9  767.99   11.96
   3   4   9  711.78   10.46
   3   4   9  938.17   14.58
  -3   4  -9  729.08    9.53
   3   4   9  766.92   11.11
   3  -4   9  781.03   11.77
   3  -4   9  766.53   10.96
   3   4  10  586.27   10.06
   3  -4  10  553.00    9.38
   3   4  10  519.84    9.24
   3   4  10  489.54    8.69
  -3   4 -10  494.05    9.84
   3   4  10  470.57    8.60
   3  -4  10  564.93   10.31
   3   4  10  463.48    7.71
   3  -4  11 1137.62   13.95
   3   4  11  966.92   11.95
   3   4  11 1091.81   13.79
   3   4  11 1212.48   15.12
   3   4  11 1040.92   13.71
   3  -4  12  942.03   12.87
   3   4  12  920.35   13.03
   3   4  13  486.11    8.99
   3   4  13  502.16    9.42
   3  -4  13  510.41    9.24
   3  -4  14  439.35    9.07
   3   4  14  419.12    8.10
   3  -4  15    3.11    1.03
   3  -4  15    2.34    1.17
   3   4  15    3.63    1.17
   3  -4  16   80.71    3.33
  -3   4 -17    1.43    0.69
  -3   4 -18  297.32    3.90
  -3   5  19   17.17    1.78
  -3   5  19   16.27    1.19
  -3   5  18   28.55    1.76
  -3   5  18   28.81    2.60
   3   5 -18   32.97    2.04
  -3   5  18   27.29    2.48
  -3   5  17  485.34   10.66
  -3   5  16  745.13   14.21
  -3   5  15  154.84    4.16
  -3   5  15  151.34    6.65
  -3   5  14   60.13    2.78
  -3  -5  14   56.81    3.35
  -3   5  14   59.81    4.36
  -3   5  13  891.71   11.36
  -3   5  13  859.69   16.00
  -3   5  12  478.03    8.44
  -3   5  12  465.63    8.01
  -3  -5  12  500.36    9.48
  -3   5  12  480.52   11.45
  -3  -5  11   95.80    4.16
  -3   5  11   95.85    3.71
  -3   5  11  102.41    5.19
  -3  -5  10  582.06    9.76
  -3   5  10  554.05   11.40
  -3   5   9  838.44   13.59
  -3   5   8  502.40    9.75
   3   5  -7 1181.34   12.52
  -3   5   7 1153.87   14.69
   3   5  -6 4995.62   31.63
  -3   5   6 4875.25   35.09
   3   5  -5  194.96    4.42
   3   5  -4   84.49    2.73
  -3   5   4   98.39    3.03
   3   5  -3    3.39    0.64
  -3   5   3    4.89    0.83
   3   5  -2 1480.41   12.34
  -3   5   2 1545.20   13.52
   3   5  -1   13.42    0.94
  -3   5   1   19.18    1.41
  -3   5   0 2721.46   19.81
  -3   5  -1 4385.30   28.97
  -3   5  -2 2236.13   18.50
  -3   5  -3   78.47    3.03
  -3   5  -4  426.81    7.53
  -3   5  -5  511.94    8.76
   3   5   5  513.04   10.48
  -3   5  -6  107.89    4.13
   3   5   6  110.10    5.04
   3   5   7 2019.04   22.94
  -3   5  -7 1884.82   19.63
   3  -5   7 1977.36   18.34
   3  -5   7 2225.59   20.91
   3   5   7 2324.39   19.91
   3   5   8 4785.07   32.32
   3  -5   8 4348.33   30.76
   3   5   8 4085.27   30.74
  -3   5  -8 3975.42   32.64
   3   5   8 4056.85   31.78
   3   5   8 4395.49   37.51
   3  -5   8 4584.87   33.97
   3   5   9    2.68    1.56
   3   5   9    0.62    0.98
   3   5   9    2.00    1.07
   3   5   9    1.02    0.95
   3  -5   9    4.91    1.27
  -3   5  -9    1.58    0.97
   3   5  10  347.42    7.54
   3   5  10  386.24    9.98
   3  -5  10  326.51    7.01
   3   5  10  271.97    6.31
   3   5  10  298.98    6.86
   3   5  10  304.07    7.05
   3   5  11    2.25    1.10
   3  -5  11    6.44    1.26
   3   5  11    5.85    1.33
   3   5  12  193.97    5.62
   3  -5  12  202.02    5.50
   3   5  13   16.32    1.81
   3   5  14  971.68   12.05
   3  -5  14 1076.77   14.22
   3   5  15  789.90   10.13
  -3   5 -15  811.37    9.31
   3   5  16    0.97    0.81
   3  -5  16    1.96    0.95
  -3   5 -16    2.05    0.70
   3  -5  17  338.05    5.19
  -3   6  19  560.46    5.81
  -3   6  18   31.86    2.33
  -3   6  18   29.89    1.66
  -3   6  18   26.66    2.19
  -3   6  17  282.26    7.40
  -3   6  17  314.50    7.79
  -3   6  16  107.62    4.96
  -3   6  16  119.70    5.24
  -3   6  15    8.00    1.96
  -3   6  15   11.71    2.14
  -3  -6  15    7.59    1.51
  -3   6  15   10.63    1.30
  -3   6  14  142.91    6.15
  -3  -6  14  158.13    5.33
  -3   6  14  150.35    4.35
  -3  -6  13 1250.72   15.54
  -3   6  13 1173.83   13.47
   3   6 -12  239.18    6.26
  -3  -6  12  249.68    6.68
  -3   6  12  221.23    7.58
  -3   6  12  236.50    6.13
  -3   6  12  233.19    5.80
   3   6 -11   23.41    2.14
  -3   6  11   25.12    2.15
  -3   6  11   19.55    2.54
  -3  -6  11   29.14    2.44
   3   6 -10 1418.06   15.71
  -3   6  10 1333.85   15.14
   3   6 -10 1368.14   16.27
  -3   6  10 1305.07   18.31
  -3  -6  10 1457.99   16.56
   3   6  -9 1400.69   15.20
   3   6  -9 1362.95   16.30
  -3   6   9 1342.40   18.05
  -3   6   8  772.40   13.01
   3   6  -8  771.13   11.83
   3   6  -8  769.44   10.54
  -3   6   7  252.17    7.03
   3   6  -7  238.87    5.57
  -3   6   6  573.89   10.45
  -3   6   6  587.90   10.55
   3   6  -5 2208.41   18.70
  -3   6   5 2603.07   23.40
   3   6  -4  103.74    3.35
  -3   6   4  135.02    4.82
   3   6  -3 5410.58   34.75
  -3   6   3 6313.75   40.04
   3   6  -2 1695.92   17.06
  -3   6   2 1712.71   15.68
  -3   6   1  144.49    4.15
  -3   6   1  160.33    5.12
  -3   6   0 1169.19   14.86
  -3   6   0 1114.91   12.52
  -3   6  -1  351.30    6.76
  -3   6  -2  609.32    9.56
   3   6   3  297.58    6.26
  -3   6  -3  266.76    6.31
   3   6   4 1595.19   15.93
  -3   6  -4 1610.06   17.67
   3   6   5 2654.58   21.92
  -3   6  -5 2627.00   23.67
   3   6   6 1266.21   15.63
   3   6   6 1260.59   14.05
   3   6   7  236.27    7.63
   3   6   7  263.06    6.84
   3   6   7  330.47    7.14
   3  -6   7  294.10    6.30
  -3   6  -7  301.28    7.56
   3   6   7  256.48    6.10
  -3   6  -7  310.33    6.66
   3   6   8  241.20    5.19
   3   6   8  312.39    7.47
   3   6   8  241.44    7.55
   3   6   8  361.88    7.66
   3  -6   8  348.05    7.04
   3   6   8  297.96    6.80
  -3   6  -8  339.61    7.00
   3   6   9   14.51    1.46
   3   6   9   13.01    1.72
   3   6   9   16.97    2.50
   3   6   9   16.47    1.84
   3  -6   9   20.98    1.86
   3   6   9   18.80    1.85
  -3   6  -9   14.83    1.64
   3   6  10    6.84    1.19
   3  -6  10    6.15    1.21
   3   6  10    6.26    1.33
  -3   6 -10    6.62    1.23
   3   6  10    8.75    1.43
   3   6  10    7.93    2.01
   3  -6  11 3170.79   23.99
  -3   6 -11 3132.41   23.93
   3  -6  12  317.72    6.37
  -3   6 -12  321.79    6.26
   3  -6  12  309.25    7.73
  -3   6 -13  323.02    5.89
   3   6  13  295.20    5.99
  -3   6 -14   61.71    2.43
   3   6  14   56.28    2.52
  -3   6 -15   14.80    1.15
   3   6  15   11.78    1.20
   3  -6  16  101.33    3.06
  -3   7  18  304.78    4.48
  -3   7  17  252.23    4.69
  -3   7  16  153.09    5.25
  -3   7  15   32.35    1.87
  -3   7  15   35.19    2.93
  -3   7  14  119.42    5.36
  -3   7  14  115.27    3.70
  -3   7  13  829.65   11.01
  -3  -7  13  824.71   11.83
   3   7 -12  443.27    8.55
  -3  -7  12  468.50    8.99
  -3   7  12  440.88   10.64
  -3   7  12  464.51    8.41
  -3  -7  11   36.39    2.65
  -3   7  11   36.48    3.22
   3   7 -11   31.58    2.49
  -3   7  11   31.05    3.01
  -3   7  10  985.79   16.15
  -3   7  10  956.82   15.82
  -3   7   9 1289.05   18.35
   3   7  -9 1332.94   16.79
   3   7  -8 1134.88   15.66
   3   7  -8 1148.07   14.43
  -3   7   8 1100.13   16.68
   3   7  -7 2575.85   25.14
  -3   7   7 2582.48   26.13
   3   7  -7 2574.22   23.48
  -3   7   6    1.99    1.17
  -3   7   6    4.30    1.20
  -3   7   5  146.70    5.38
   3   7  -5  145.65    5.41
  -3   7   5  144.96    4.77
   3   7  -5  151.02    5.15
  -3   7   4 2117.40   20.04
  -3   7   4 2091.77   19.65
   3   7  -4 2155.17   22.52
   3   7  -4 2165.30   21.36
  -3   7   3  155.32    5.49
   3   7  -2 1445.53   16.31
  -3   7   2 1635.89   18.83
   3   7  -1    9.32    1.50
  -3   7   1    6.38    1.57
   3   7   0   46.07    3.00
  -3   7   0   56.40    3.00
  -3   7  -1 3449.25   27.51
   3   7   1 3128.29   28.23
   3   7   2  575.00    9.80
  -3   7  -2  568.93    9.21
  -3   7  -2  553.75    9.70
   3   7   3  400.00    7.94
  -3   7  -3  400.07    7.71
  -3   7  -3  383.74    8.42
   3   7   4   47.75    3.43
  -3   7  -4   53.14    3.25
  -3   7  -4   57.06    2.98
   3   7   4   46.55    3.10
   3   7   4   48.56    2.42
  -3   7  -5   28.21    2.20
   3   7   5   30.82    2.40
   3   7   5   28.31    2.47
   3   7   5   27.88    1.99
  -3   7  -5   29.67    2.50
   3   7   6 1965.76   18.53
  -3   7  -6 2390.75   20.33
   3   7   6 2254.20   20.87
   3   7   6 2083.27   21.86
   3   7   6 1725.47   22.64
   3   7   7  925.50   11.96
   3   7   7 1014.80   14.48
   3   7   8   82.70    3.51
   3   7   8   80.40    3.97
  -3   7  -8   92.61    3.62
   3   7   9   66.04    4.31
   3  -7   9   77.18    3.93
   3   7   9   70.01    3.22
   3   7   9   60.48    2.51
   3   7   9   86.46    3.94
  -3   7  -9   78.26    3.28
   3   7  10  651.02   13.28
   3  -7  10  745.92   12.05
   3   7  10  618.23    9.63
   3   7  10  550.12    8.04
  -3   7 -10  679.68    9.44
   3   7  10  631.18   10.31
   3   7  11  160.34    4.94
   3  -7  11  197.37    5.96
   3   7  11  136.04    3.75
  -3   7 -11  175.44    4.46
   3   7  11  208.36    7.00
   3  -7  12 1224.40   14.87
  -3   7 -12 1063.96   11.13
   3  -7  13   42.33    2.65
  -3   7 -13   35.99    1.79
   3  -7  14    1.30    0.92
   3  -7  15  594.25    7.62
  -3   8  15   91.62    2.71
  -3   8  15   79.39    3.59
  -3   8  14 1610.78   14.50
  -3   8  13  207.13    5.08
  -3   8  12  221.72    5.73
   3   8 -11   10.68    1.57
  -3  -8  11   11.98    1.58
  -3   8  11    8.62    1.83
   3   8 -10  356.28    8.04
  -3  -8  10  361.15    7.34
   3   8  -9  354.38    8.32
  -3   8   9  385.54    8.38
   3   8  -8 2058.48   22.07
  -3   8   8 2113.93   21.17
   3   8  -7  201.73    6.64
  -3   8   7  191.85    6.72
   3   8  -7  202.09    5.98
   3   8  -6   64.93    3.88
  -3   8   6   60.34    3.79
  -3   8   6   64.56    3.52
   3   8  -6   67.78    3.61
   3   8  -5  484.76   10.41
  -3   8   5  480.82    9.52
  -3   8   5  458.86   10.16
   3   8  -5  498.45    9.76
  -3   8   4   12.79    1.83
  -3   8   4   12.50    2.02
   3   8  -4   13.77    1.89
   3   8  -3 2160.11   22.42
   3   8  -3 2172.53   22.28
  -3   8   3 2113.95   21.09
   3   8  -2 1216.79   16.37
  -3   8   2 1191.73   14.77
   3   8  -1  116.83    5.15
   3   8  -1  129.76    5.11
  -3   8   1  123.00    4.61
   3   8  -1  116.98    4.49
  -3   8   0 2125.91   20.52
   3   8   0 2079.68   21.87
   3   8   1  178.48    6.25
   3   8   1  170.87    6.02
  -3   8  -1  192.20    5.55
   3   8   2 2597.05   26.44
   3   8   2 2512.30   25.86
   3   8   3   38.18    3.07
   3   8   3   33.20    2.90
  -3   8  -4    5.67    1.18
   3   8   4    3.35    1.27
   3   8   4    4.95    1.48
   3   8   5 1007.29   11.59
  -3   8  -5 1243.22   13.74
   3   8   5 1112.27   15.75
   3   8   5  891.13   14.64
   3   8   6 1228.10   16.51
  -3   8  -6 1291.86   14.07
   3   8   7  201.65    6.96
   3  -8   7  337.19    7.60
   3   8   7  274.79    7.34
   3   8   7  243.55    5.51
  -3   8  -7  302.59    6.31
   3   8   8  365.37    9.58
   3  -8   8  626.15   10.40
   3   8   8  523.82    9.99
   3   8   8  449.00    7.62
  -3   8  -8  553.19    8.36
   3   8   9  204.72    5.86
  -3   8  -9  204.11    4.81
  -3   8 -10  482.21    7.13
   3   8  10  499.18    8.74
   3   8  11  594.02   10.87
   3  -8  11  582.28    9.31
  -3   8 -11  486.82    6.68
   3   8  11  496.83    8.14
   3  -8  12   15.23    1.58
   3  -8  13  220.70    4.76
   3  -8  14   89.17    2.59
  -3   9  15    8.64    0.89
   3   9 -15    7.02    0.69
  -3   9  14  120.45    3.03
   3   9 -14  117.56    2.90
  -3   9  13   29.21    1.82
  -3   9  12  385.20    6.99
  -3   9  11  392.72    7.54
  -3   9  11  277.75    7.48
  -3   9  10  636.27   10.37
  -3   9  10  445.31    9.83
  -3   9   9  331.56    7.59
  -3   9   9  243.40    7.38
  -3   9   8  393.75    8.31
  -3   9   8  296.80    8.27
  -3   9   7   16.36    2.03
  -3   9   7   14.10    2.19
  -3   9   6   10.61    1.77
  -3   9   6   18.23    2.31
   3   9  -5  198.95    5.99
  -3   9   5  202.90    6.08
  -3   9   4 1820.85   19.57
   3   9  -4 1759.47   19.66
  -3   9   3  282.91    7.11
   3   9  -3  271.47    7.47
  -3   9   2  396.78    8.32
   3   9  -2  379.32    9.04
   3   9  -1  738.99   11.70
   3   9  -1  791.51   13.43
  -3   9   0    7.46    1.44
   3   9   0    5.12    1.54
   3   9   1   12.03    1.65
  -3   9  -1   12.13    1.64
   3   9   2 1144.12   16.57
  -3   9  -2 1195.87   13.74
   3   9   3  761.07   13.13
  -3   9  -3  810.77   10.81
   3   9   4   61.51    3.71
  -3   9  -4   50.44    2.65
   3   9   4   58.52    3.59
  -3   9  -5  645.16    9.16
   3   9   5  635.55   11.75
  -3   9  -6  765.38    9.81
   3   9   6  757.61   12.60
   3   9   7   11.81    1.80
  -3   9  -7   16.24    1.47
   3   9   7   14.95    1.96
  -3   9  -8   71.13    2.63
   3   9   8   82.55    3.67
   3   9   9  318.55    6.59
   3   9   9  222.44    6.57
   3   9  10  838.06   10.46
   3   9  10  785.40   12.27
   3  -9  11    2.03    0.81
   3  -9  12  674.45    7.13
  -3  10  13  238.44    3.84
   3  10 -13  210.10    3.47
  -3  10  12  382.39    5.71
   3  10 -12  325.11    5.01
  -3  10  11   36.24    2.07
   3  10 -11   29.62    1.76
  -3  10  10  254.83    5.71
  -3  10   9  136.89    4.24
  -3  10   8  622.23    9.60
  -3  10   7 1409.98   15.22
   3  10  -7 1293.96   14.47
  -3  10   6   16.72    1.82
   3  10  -6   11.08    1.58
  -3  10   5  368.91    7.45
   3  10  -5  323.21    7.27
  -3  10   4   35.95    2.44
   3  10  -4   35.80    2.63
  -3  10   3   87.96    3.63
   3  10  -3   83.66    3.90
  -3  10   2   20.62    1.91
   3  10  -2   21.29    2.19
   3  10  -1  581.95   10.70
   3  10  -1  591.46    9.76
   3  10   0  452.62    9.60
  -3  10   0  451.83    7.77
   3  10   0  447.61    8.80
   3  10   1   27.23    2.52
  -3  10  -1   26.14    1.92
   3  10   1   28.18    2.32
   3  10   2  517.10   10.03
   3  10   2  501.28    9.52
   3  10   3  336.41    8.05
  -3  10  -3  343.57    6.07
   3  10   4  419.90    8.86
  -3  10  -4  415.66    6.52
   3  10   5    9.22    1.56
   3  10   5   10.84    1.70
   3  10   6  675.77   11.15
   3  10   6  850.57   11.84
   3  10   7  247.62    5.82
   3  10   8   69.25    3.27
   3  10   8   91.50    3.22
   3  10   9  830.95    9.29
   3  11  -9   13.91    1.14
   3  11  -8   75.54    2.59
   3  11  -7    3.79    0.93
   3  11  -6  368.51    6.30
   3  11  -5  491.58    7.65
   3  11  -4   18.37    1.67
   3  11  -3  342.64    6.71
   3  11  -2  232.39    5.65
   3  11  -1  283.61    6.35
   3  11   0  396.18    7.53
   3  11   1   99.99    3.56
   3  11   1   96.03    3.67
   3  11   2   22.87    1.86
   3  11   2   24.57    1.98
   3  11   3  751.96   10.33
   3  11   3  777.66   10.46
   3  11   4    3.71    1.01
   3  11   4    2.24    0.89
   3  11   5  218.09    5.22
   3  11   5  239.76    5.06
   3  11   6    0.74    0.67
   3  11   7  211.98    3.88
  -3  12   6   58.57    1.73
   3  12  -6   55.15    1.78
  -3  12   5  136.79    2.76
   3  12  -5  138.13    2.97
   3  12  -4   33.80    1.54
   3  12  -3   27.38    1.43
   3  12  -2  280.78    4.60
   3  12  -1   71.02    2.37
   3  12   0    1.27    0.58
   3  12   1   24.17    1.41
   3  12   2  114.11    2.72
  -4   0  21    0.02    0.67
  -4   0  20    1.84    0.98
  -4   0  19    3.81    1.29
  -4   0  18 2441.76   23.12
  -4   0  17    1.74    1.23
  -4   0  16  560.75   10.37
  -4   0  15    2.00    1.24
  -4   0  14  178.58    5.57
  -4   0  13    0.69    0.92
   4   0 -13    0.40    1.13
   4   0 -12   31.67    2.49
   4   0 -12   57.42    3.47
   4   0 -11    1.96    0.94
   4   0 -11    9.02    1.63
   4   0 -10  829.35   11.82
   4   0  -9    1.16    0.98
   4   0  -8 4395.68   29.44
   4   0  -7    0.42    0.52
   4   0  -7    0.78    0.57
   4   0  -6 1150.40   12.01
   4   0  -5    8.73    1.09
   4   0  -4 1507.58   13.50
   4   0  -3    0.62    0.48
   4   0  -1    1.42    0.48
   4   0   0 2248.70   15.31
  -4   0   0 2308.63   11.62
   4   0   1    0.95    0.42
  -4   0  -1    2.21    0.20
  -4   0  -2  366.91    3.03
   4   0   2  412.84    5.43
   4   0   3    2.26    0.60
  -4   0  -4  352.38    6.08
  -4   0  -5    5.48    1.04
   4   0   5    2.38    0.46
  -4   0  -6 9314.03   51.02
   4   0   6 8711.84   46.37
   4   0   7    1.35    0.48
   4   0   7    1.87    0.85
   4   0   8 1248.80   11.30
  -4   0  -8 1344.80   14.58
  -4   0  -9    1.08    0.87
   4   0   9    2.87    1.14
   4   0  10  642.86   11.77
  -4   0 -10  769.83   12.18
   4   0  10  716.10   10.91
   4   0  10  835.29   11.36
   4   0  11   11.84    1.70
   4   0  11    2.57    1.18
   4   0  12 2557.92   25.03
   4   0  12 2891.13   24.69
   4   0  13    1.15    1.29
   4   0  14    7.33    1.59
   4   0  15   -0.32    1.44
   4   0  16  108.60    4.17
   4   0  17    0.35    0.86
   4   0  18  366.36    5.70
  -4  -1  21   68.27    2.43
  -4   1  21   69.21    2.52
  -4   1  20    4.93    1.10
  -4  -1  20    5.84    1.13
  -4  -1  19   34.05    2.45
  -4   1  19   34.88    2.56
  -4   1  18  214.47    6.30
  -4  -1  18  208.01    5.98
  -4  -1  17  158.33    5.42
  -4   1  17  140.19    5.32
  -4  -1  16   84.94    3.61
  -4  -1  16   90.35    4.10
  -4   1  16   92.94    4.35
  -4  -1  15 1328.02   15.10
  -4  -1  15 1331.14   16.12
  -4   1  15 1332.90   16.67
   4   1 -14 1908.58   21.53
  -4   1  14 1991.45   20.44
  -4  -1  14 1935.85   19.57
  -4  -1  14 1977.48   19.00
   4  -1 -13  136.48    5.48
   4   1 -13  131.89    5.06
   4   1 -13   99.91    4.59
  -4  -1  13  102.16    3.90
  -4   1  13   86.76    3.82
   4  -1 -12 5074.79   38.64
   4   1 -12 5080.88   37.13
   4  -1 -11 1520.68   17.86
   4   1 -11 1552.54   17.02
   4  -1 -10  195.43    5.82
   4   1 -10  194.85    5.41
   4  -1  -9   65.61    3.07
   4   1  -9   50.85    2.56
   4  -1  -8 7137.79   43.61
   4   1  -8 7461.13   42.72
   4  -1  -7    9.59    1.02
   4   1  -7   12.59    1.19
   4  -1  -7   13.71    1.30
   4   1  -6  207.89    4.60
   4  -1  -6  170.58    4.35
   4   1  -5   35.57    1.90
   4  -1  -5   32.76    1.83
   4   1  -4 4032.10   26.45
   4  -1  -4 4107.83   26.27
   4  -1  -3 1031.67    9.65
   4   1  -3  926.07    9.62
  -4   1   2  503.33    4.34
   4  -1  -2  497.82    6.04
  -4   1   1  233.25    2.68
   4   1  -1  230.47    3.94
   4   1   0 1062.94    9.12
   4  -1   0 1078.67    8.98
  -4   1   0 1056.86    7.07
   4  -1   1  314.04    4.61
   4   1   1  294.51    4.60
   4  -1   2 4265.08   25.29
   4   1   2 4242.65   25.35
  -4   1  -2 4193.03   22.23
   4  -1   3 1390.56   11.62
   4   1   3 1367.47   11.69
  -4  -1  -4 1969.32   16.66
  -4   1  -4 2018.87   13.55
   4  -1   5  393.63    5.53
  -4   1  -5  385.65    5.11
  -4   1  -6  774.06    9.82
  -4  -1  -6  752.96   10.06
  -4   1  -7  550.98    8.49
  -4  -1  -7  521.06    8.59
   4  -1   7  441.94    8.24
   4   1   7  421.31    8.03
   4  -1   7  502.14    6.93
  -4   1  -8 1851.60   17.19
  -4  -1  -8 1807.92   17.58
   4  -1   8 1436.72   16.68
   4   1   8 1504.63   17.35
   4  -1   8 1700.42   14.77
   4  -1   9  120.01    3.68
   4   1   9  119.38    4.79
  -4   1 -10 1427.67   16.57
  -4  -1 -10 1341.26   16.79
   4  -1  10 1382.05   15.78
   4   1  10 1290.84   14.64
   4  -1  10 1127.97   12.82
   4  -1  10 1124.18   13.03
   4   1  11    2.68    1.12
   4  -1  11    3.17    1.29
   4   1  11    1.43    1.17
   4  -1  11    2.94    0.95
   4  -1  12 2089.17   21.80
   4   1  12 2073.47   20.04
   4   1  13  188.60    5.62
   4  -1  13  186.00    6.22
   4  -1  14   91.09    4.38
   4   1  14   81.85    3.96
   4  -1  15  103.28    4.43
   4   1  15   95.28    4.10
   4   1  16 1025.61   12.95
   4  -1  16 1081.30   13.54
   4   1  17   94.73    3.33
   4  -1  17   97.10    3.38
   4  -1  18  250.28    4.49
   4   1  18  239.55    4.52
  -4  -2  21  133.89    3.03
  -4   2  21  124.84    3.13
  -4   2  20  132.03    4.61
  -4  -2  20  126.22    3.55
  -4   2  20  125.93    3.76
  -4   2  19  119.51    5.05
  -4  -2  19  116.82    4.00
  -4   2  19  117.35    4.29
  -4  -2  18  198.15    5.61
  -4   2  18  188.11    5.92
  -4  -2  17   81.84    3.49
  -4   2  17   94.15    4.44
  -4  -2  17   93.98    4.09
   4   2 -16  455.83    9.51
  -4   2  16  439.63    9.47
  -4  -2  16  431.84    8.72
   4   2 -15   47.07    3.29
  -4  -2  15   40.93    2.67
  -4  -2  15   40.78    2.83
  -4   2  15   46.35    3.16
  -4  -2  14  613.42   10.13
  -4  -2  14  605.29   10.21
  -4   2  14  620.80   11.05
  -4  -2  13 1428.42   16.06
  -4   2  13 1389.22   16.67
  -4  -2  13 1405.50   16.00
   4  -2 -13 1915.23   20.60
   4   2 -13 1967.60   18.73
   4  -2 -12   47.94    3.11
   4   2 -12   47.03    2.72
   4  -2 -11  895.24   12.92
   4   2 -11  891.69   11.51
   4  -2 -10 1186.43   14.35
   4   2 -10 1273.23   13.18
   4  -2  -9  435.09    7.42
   4   2  -9  474.02    6.84
   4   2  -8 2517.17   18.94
   4  -2  -8 2061.00   19.31
   4  -2  -8 2320.29   18.50
   4   2  -8 2811.47   17.98
   4   2  -7 5406.44   31.20
   4  -2  -7 4626.31   32.73
   4   2  -6 2542.41   19.43
   4  -2  -6 1960.55   18.62
   4   2  -5   16.94    1.39
   4  -2  -5   13.56    1.29
   4   2  -4 2727.35   19.95
   4  -2  -4 3039.07   20.05
   4  -2  -3   31.22    1.58
   4   2  -3   40.91    1.92
   4  -2  -2 1194.60    9.56
   4   2  -2 1190.10   10.02
   4   2  -1 2121.71   15.37
   4  -2  -1 2125.07   14.85
   4  -2   0  867.26    7.93
  -4   2   0  859.69    6.95
   4   2   1 1742.66   13.08
  -4   2  -1 1765.56   11.72
   4  -2   2  167.43    3.41
   4   2   2  156.88    3.45
  -4   2  -3  626.23    6.52
  -4   2  -4 1636.22   12.77
  -4  -2  -4 1635.26   15.29
   4  -2   5 2281.01   17.44
  -4  -2  -5 2311.27   19.62
  -4   2  -5 2641.01   19.32
  -4   2  -5 2503.72   17.51
   4  -2   6 2072.72   17.01
  -4   2  -6 2109.69   16.52
  -4   2  -7 1175.76   12.64
  -4  -2  -7 1061.90   13.06
   4  -2   7 1053.85   13.05
   4  -2   7 1143.91   12.21
  -4   2  -7 1080.67   11.52
   4  -2   8  767.05   10.02
   4  -2   8  750.00   11.31
  -4   2  -9  190.59    5.27
  -4  -2  -9  172.82    5.55
   4  -2   9  184.35    5.62
   4  -2   9  187.53    4.98
   4   2  10 1655.87   17.01
   4  -2  10 1669.60   17.40
   4  -2  10 1672.55   18.59
   4  -2  11 1362.53   16.89
   4   2  11 1202.63   14.58
   4  -2  11 1193.42   15.66
   4   2  11 1311.64   15.40
   4   2  12  596.01   10.08
   4  -2  12  626.05   11.45
   4  -2  13  734.20   11.40
   4   2  13  749.09   11.44
   4  -2  14    2.22    1.03
   4  -2  14    2.57    1.37
   4   2  14    2.69    1.16
   4   2  15    6.40    1.37
   4  -2  15   10.39    1.68
   4   2  16    1.07    0.92
   4  -2  16    2.65    1.10
   4   2  17  572.40    7.89
   4  -2  17  597.88    8.00
   4  -2  18  183.19    3.38
   4  -2  18  172.92    3.61
  -4   3  20   86.43    3.53
  -4  -3  20   76.07    2.45
  -4   3  19   16.41    2.07
  -4  -3  19   16.59    1.53
  -4   3  19   15.81    1.64
  -4   3  18    0.14    1.42
  -4  -3  18    0.95    0.90
  -4   3  18    1.24    0.76
  -4  -3  18    2.96    1.07
  -4   3  18    2.13    1.19
  -4  -3  17  704.23   10.71
  -4   3  17  709.57   11.74
   4   3 -17  721.54   11.36
  -4   3  17  681.13   13.87
  -4   3  16  536.55   10.44
  -4  -3  16  535.69    9.63
  -4   3  16  506.56   12.53
  -4  -3  16  501.95    9.15
  -4  -3  15  209.16    5.93
  -4   3  15  208.22    6.34
  -4  -3  15  212.11    5.89
  -4  -3  14  193.68    5.72
  -4  -3  14  180.95    5.37
  -4   3  14  177.75    5.75
  -4  -3  13  229.58    6.12
  -4  -3  13  216.59    5.74
  -4   3  13  215.01    6.16
   4   3 -12  685.03    9.84
   4  -3 -12  679.91   10.21
   4   3 -11 1607.33   15.25
   4   3 -11 1592.26   13.79
   4   3 -10 2036.18   16.68
   4  -3 -10 1675.62   17.74
   4   3  -9  462.28    6.83
   4  -3  -9  347.19    7.12
   4   3  -8   49.17    2.27
   4  -3  -8   36.56    2.45
   4  -3  -7   96.62    3.69
   4   3  -7  128.68    3.72
   4  -3  -6   10.96    1.26
   4   3  -6   12.79    1.24
   4   3  -5  139.64    3.60
   4  -3  -5  137.50    3.53
   4   3  -4   12.32    1.20
   4  -3  -4   16.21    1.21
   4   3  -3 2340.02   14.09
   4  -3  -3 2343.82   16.31
   4  -3  -2 3160.68   19.98
   4   3  -2 3095.84   20.81
   4  -3  -1  252.92    3.82
   4   3  -1  251.55    4.11
  -4   3   1  252.66    3.87
   4  -3   0 3960.00   23.49
   4   3   0 3895.99   24.03
   4  -3   1 1498.08   11.63
  -4   3  -1 1535.94   11.82
   4   3   2 2653.73   18.21
  -4   3  -2 2753.23   17.88
  -4   3  -3 2814.47   18.93
  -4   3  -3 2976.40   19.51
  -4   3  -4 4495.83   28.07
  -4  -3  -4 4032.66   29.80
  -4   3  -5  514.63    7.21
  -4   3  -5  513.26    7.27
   4  -3   5  507.82    7.67
  -4   3  -6  430.70    7.07
  -4   3  -6  444.69    6.92
  -4   3  -7  126.75    3.75
  -4  -3  -7  124.39    4.35
   4  -3   7  141.93    4.34
   4  -3   7  132.62    4.39
  -4   3  -7  131.83    4.03
  -4   3  -8  715.00    9.79
  -4  -3  -8  639.63   10.77
   4  -3   8  755.95   10.78
  -4   3  -8  639.85    9.76
   4  -3   8  729.45   11.20
  -4   3  -9  297.20    6.49
   4  -3   9  316.83    7.15
   4   3   9  317.86    6.40
   4   3   9  308.83    6.59
   4  -3   9  308.26    7.08
   4  -3  10   39.26    2.74
   4  -3  10   52.00    3.15
   4   3  10   40.08    2.41
   4   3  10   37.07    2.47
   4  -3  10   36.20    2.54
   4  -3  10   53.19    3.07
   4  -3  11  857.41   12.88
   4   3  11  713.89   10.39
   4   3  11  774.72   11.41
   4  -3  11  698.86   11.49
   4  -3  11  789.40   12.30
   4  -3  12  381.39    8.49
   4   3  12  350.50    7.66
   4  -3  12  337.36    7.84
   4  -3  12  364.80    8.30
   4   3  13  252.98    6.08
   4  -3  13  259.62    6.85
   4   3  14 1156.03   13.73
   4   3  14 1001.06   12.40
   4  -3  14 1254.61   15.13
   4  -3  14 1092.69   14.04
   4  -3  15  396.45    7.44
   4  -3  15  373.33    7.34
   4  -3  16   98.10    3.31
   4  -3  17   71.50    2.34
  -4   4  19   34.95    1.64
  -4   4  19   35.29    2.55
   4   4 -18  166.24    4.67
  -4   4  18  154.81    3.73
  -4  -4  18  148.86    4.29
  -4   4  18  169.78    6.07
  -4  -4  17   97.79    3.87
   4   4 -17  111.56    4.35
  -4  -4  17  103.27    3.67
  -4   4  17   99.70    5.19
  -4  -4  16   72.28    3.31
  -4   4  16   67.90    3.53
  -4  -4  16   66.89    3.42
  -4   4  16   75.63    4.82
  -4   4  15    6.91    1.50
  -4  -4  15    5.35    1.47
  -4   4  15    7.86    2.06
  -4   4  14  725.48   14.63
  -4   4  14  694.45   11.15
  -4   4  13   22.62    2.75
  -4   4  13   22.49    2.00
  -4   4  12 1403.39   14.53
  -4   4  12 1169.00   14.17
  -4   4  12 1293.55   18.76
  -4  -4  12 1498.06   16.53
  -4   4  11   70.44    2.98
   4   4 -11   78.97    3.27
  -4   4  10   83.45    4.29
   4   4 -10  118.12    3.99
   4   4  -9   12.60    1.35
  -4   4   9    5.39    1.36
   4  -4  -8  124.80    4.33
  -4   4   8  116.28    4.53
   4   4  -7  223.62    4.84
   4  -4  -7  210.93    5.15
   4   4  -6 7187.79   37.18
   4  -4  -6 5430.95   35.48
   4  -4  -5   91.52    2.82
   4   4  -5   86.99    2.86
   4   4  -4  626.65    6.77
   4  -4  -4  632.31    7.11
  -4   4   3   53.72    2.06
   4  -4  -3   52.70    1.83
   4  -4  -2  188.68    3.20
   4   4  -2  188.14    3.60
   4  -4  -1  246.75    3.77
   4   4  -1  248.05    4.19
  -4   4   0 2603.75   18.01
   4   4   0 2647.75   17.72
  -4   4  -1  452.51    6.44
  -4   4  -2  159.61    3.90
  -4   4  -2  159.41    3.37
  -4   4  -3    5.00    0.86
  -4   4  -3    3.91    0.72
   4   4   3    5.75    1.26
   4  -4   4 2439.64   19.51
  -4   4  -4 2369.40   17.40
  -4  -4  -4 2200.22   19.29
   4   4   4 2625.71   24.32
  -4   4  -4 2399.93   19.07
   4   4   5    3.23    1.25
  -4   4  -5    3.43    0.70
   4  -4   5    3.59    0.85
  -4   4  -5    6.08    1.01
  -4   4  -6    5.66    0.86
  -4   4  -6    7.49    1.17
  -4   4  -7  398.20    6.59
  -4   4  -7  387.92    7.49
   4   4   8 1953.71   17.80
  -4   4  -8 1986.89   17.60
  -4   4  -9  154.38    5.08
   4   4   9  166.21    4.79
   4  -4   9  185.99    5.64
   4   4   9  158.72    4.32
   4   4   9  176.80    5.40
   4   4  10 1302.78   14.81
   4   4  10 1424.87   16.30
   4   4  10 1220.88   13.37
   4  -4  10 1507.02   16.87
   4   4  11  156.36    5.05
   4   4  11  144.08    4.70
   4  -4  11  149.27    5.40
   4  -4  11  155.07    5.20
   4  -4  12  251.95    6.37
   4  -4  12  265.88    7.19
   4  -4  12  264.08    6.79
   4   4  13   45.59    2.70
   4   4  13   36.11    2.08
   4  -4  13   45.13    2.70
   4  -4  13   45.96    3.07
   4  -4  14  136.50    4.78
   4   4  14  132.81    4.23
   4  -4  14  145.39    4.35
   4   4  15   90.49    3.30
   4  -4  15   90.82    3.60
  -4   4 -16   18.90    1.42
  -4   4 -17  124.90    2.74
   4  -4  17  118.35    3.08
  -4   5  19   26.83    1.36
  -4   5  18   60.52    3.40
   4   5 -18   58.15    2.61
  -4   5  18   54.76    2.19
   4   5 -17    7.97    1.47
  -4   5  17    6.27    1.62
  -4  -5  17    3.49    1.15
  -4   5  16 1203.32   17.81
  -4   5  15  356.80    9.84
  -4   5  15  346.70    5.95
  -4  -5  14  160.28    5.35
  -4   5  14  148.74    6.51
  -4   5  14  146.41    4.04
  -4   5  13   26.71    1.93
  -4   5  13   28.38    3.04
  -4   5  12  340.23    6.55
  -4   5  12  349.96    9.61
  -4   5  12  360.91    7.30
  -4  -5  11   63.21    3.38
  -4   5  11   64.95    4.11
  -4   5  11   56.79    2.83
  -4   5  10 2378.98   25.31
  -4   5  10 2368.80   20.31
  -4   5   9 1614.43   19.25
  -4   5   8  585.28   10.72
   4   5  -8  650.56    8.72
  -4   5   7    5.37    1.27
   4   5  -7    6.12    0.96
  -4   5   6  368.30    7.88
   4   5  -6  353.62    5.87
  -4   5   5  204.26    5.72
  -4   5   5  213.18    5.91
  -4   5   4  788.20    9.53
  -4   5   3  927.91   10.36
  -4   5   2 1972.79   16.07
   4   5  -1  667.10   10.10
  -4   5   1  781.07    9.19
  -4   5   0 1297.59   12.33
   4   5   0  965.01   12.27
  -4   5  -1 2167.20   17.05
   4   5   1 1629.43   17.22
  -4   5  -2   62.76    2.79
   4  -5   2   61.83    2.66
   4   5   2   68.05    3.22
   4  -5   3  507.25    7.86
  -4   5  -3  494.69    8.01
   4  -5   4 2309.20   19.22
   4   5   4 2205.53   23.15
   4  -5   5   18.31    1.62
  -4   5  -5   16.87    1.65
   4   5   5   17.48    2.18
  -4   5  -6   10.30    1.40
   4   5   6    8.41    1.84
   4   5   7  634.24   13.12
   4  -5   7  630.00   10.01
   4   5   7  567.18    9.94
   4   5   7  527.18    7.80
  -4   5  -7  544.76    9.76
   4   5   7  571.41    8.86
   4   5   8 1319.72   19.28
   4  -5   8 1268.79   14.90
   4   5   8 1156.31   14.66
   4   5   8 1020.01   11.84
   4   5   8 1131.90   13.33
  -4   5  -8 1105.43   14.62
   4  -5   9  175.54    5.40
   4  -5   9  161.76    5.52
   4   5   9  154.78    5.14
   4   5   9  184.86    7.05
   4  -5  10  184.24    5.55
   4  -5  10  177.81    6.01
   4   5  10  186.17    5.70
   4  -5  11   62.95    3.62
   4  -5  11   60.41    3.24
   4   5  11   50.38    2.66
   4   5  11   58.52    3.14
   4  -5  12   83.99    3.66
   4   5  12   71.19    3.12
  -4   5 -13    4.83    1.19
   4   5  13    4.15    1.10
  -4   5 -14 1686.45   14.83
   4  -5  14 1726.22   17.52
  -4   5 -15  767.20    8.56
   4  -5  15  796.65   10.33
  -4   5 -16    1.23    0.64
   4  -5  16    2.19    0.75
   4  -5  16    0.58    0.66
  -4   6  19  504.00    5.21
  -4   6  18   56.56    2.07
  -4   6  18   52.50    2.97
  -4   6  17  101.84    4.36
   4   6 -17  107.77    3.66
  -4   6  16    1.55    1.30
  -4   6  16    1.31    0.62
  -4  -6  16    0.34    1.00
  -4   6  15    4.87    0.96
  -4   6  15    5.55    1.74
  -4   6  15    4.78    1.62
  -4  -6  15    4.27    1.35
  -4  -6  14   14.55    1.93
   4   6 -14   13.39    1.63
  -4   6  14   15.31    2.32
  -4   6  14   15.50    1.50
  -4   6  13 1308.13   13.90
  -4   6  13 1259.30   18.78
   4   6 -13 1283.83   15.09
  -4   6  12  207.81    5.70
   4   6 -12  208.35    5.93
  -4  -6  12  211.44    6.09
  -4   6  12  212.12    7.42
  -4   6  11  550.15    9.21
   4   6 -11  555.22   10.04
  -4   6  11  548.22   11.83
  -4   6  10  662.48   10.15
   4   6 -10  671.61   11.28
  -4   6  10  661.87   12.80
   4   6  -9  114.57    4.60
  -4   6   9  115.77    4.06
   4   6  -9  114.01    4.24
  -4   6   9  114.92    5.19
  -4   6   8  353.19    8.79
   4   6  -8  370.31    8.24
  -4   6   8  349.07    7.00
   4   6  -8  369.15    7.63
   4   6  -7  658.87   10.95
  -4   6   7  536.37    8.76
  -4   6   7  637.60   11.65
   4   6  -7  592.62    9.84
  -4   6   7  590.56   11.29
  -4   6   6  652.40   11.55
  -4   6   5 2321.74   23.06
  -4   6   4  368.67    8.04
  -4   6   4  332.11    6.48
  -4   6   3  809.25   12.13
  -4   6   3  765.27   10.18
  -4   6   2  280.51    6.90
  -4   6   2  264.14    5.72
  -4   6   1  683.57    9.55
  -4   6   1  691.97   11.20
   4   6   0   38.14    2.44
  -4   6   0   57.79    2.72
   4   6   1 1431.16   16.37
  -4   6  -1 1850.06   17.16
   4   6   2  250.54    6.51
  -4   6  -2  309.25    6.60
   4  -6   3   58.30    2.62
  -4   6  -3   60.53    3.12
   4  -6   4  691.61    9.36
  -4   6  -4  655.07   10.57
   4   6   5  527.50   11.34
   4  -6   5  599.78    9.90
   4   6   5  548.29   10.14
  -4   6  -5  584.91   10.26
   4   6   6    5.92    1.58
  -4   6  -6    6.84    1.37
   4  -6   6    6.24    1.34
   4   6   6    5.93    1.37
  -4   6  -6   10.25    1.57
   4   6   6    4.44    0.99
   4  -6   7  595.99    9.73
   4   6   7  479.64   11.33
  -4   6  -7  609.79    9.80
   4  -6   7  560.71   10.24
   4   6   7  519.10    9.89
   4   6   7  493.31    8.19
   4   6   8  311.80    5.75
   4  -6   8  432.52    8.40
   4   6   8  370.05   10.26
  -4   6  -8  423.12    8.12
   4  -6   8  397.36    8.71
   4   6   8  373.45    8.30
   4   6   8  349.40    7.03
   4   6   9  142.46    5.09
   4   6   9  142.56    6.23
  -4   6  -9  155.41    4.83
   4  -6   9  159.52    4.99
   4  -6   9  158.81    5.58
   4  -6  10  244.22    6.00
   4   6  10  228.08    7.58
  -4   6 -10  223.53    5.66
   4  -6  10  239.36    6.90
   4  -6  11 1080.09   14.83
   4  -6  11 1091.65   12.71
   4  -6  12  144.73    4.35
   4  -6  12  142.57    5.18
  -4   6 -12  130.52    3.97
   4  -6  13  178.47    5.36
  -4   6 -13  162.85    4.15
  -4   6 -14    1.53    0.74
   4  -6  15   11.18    1.07
  -4   6 -15    8.39    0.85
   4  -6  16   38.68    1.55
  -4   7  18  268.78    3.88
   4   7 -16    3.31    0.99
  -4   7  15  638.09   11.89
  -4   7  15  675.17    7.94
  -4   7  14  260.34    7.85
  -4   7  14  276.14    5.42
  -4   7  13    0.58    1.25
  -4  -7  13    3.90    1.33
  -4   7  13    0.85    0.91
   4   7 -13    1.68    1.01
  -4   7  12   79.99    4.60
  -4  -7  12   86.25    3.79
   4   7 -12   89.15    3.88
  -4   7  12   86.16    3.46
  -4   7  12   81.88    4.69
  -4   7  11  305.43    6.98
  -4  -7  11  298.85    6.92
   4   7 -11  284.10    7.17
  -4   7  10  238.32    6.16
   4   7 -10  240.00    6.78
  -4  -7  10  260.52    6.46
  -4   7  10  240.57    7.82
  -4  -7   9 1498.68   16.34
  -4   7   9 1393.54   15.95
   4   7  -9 1435.88   17.56
   4   7  -9 1420.17   16.13
  -4   7   9 1348.28   18.99
  -4  -7   8    8.71    1.46
   4   7  -8    7.10    1.60
  -4   7   8    9.63    1.53
  -4   7   7  109.04    5.03
   4   7  -7  111.31    4.81
  -4   7   7  115.07    4.29
   4   7  -7  111.15    4.44
  -4   7   6  133.85    5.37
   4   7  -6  129.03    5.24
  -4   7   6  133.84    4.63
   4   7  -6  126.72    4.80
  -4   7   5  199.11    6.54
  -4   7   5  180.26    5.31
   4   7  -5  180.18    6.14
   4   7  -5  182.49    5.73
   4   7  -4 2024.51   20.87
  -4   7   4 1979.48   21.81
   4   7  -3  921.90   13.41
   4   7  -3  882.55   12.40
  -4   7   3  905.24   14.13
  -4   7   3  911.20   12.10
   4   7  -3  885.94   14.03
  -4   7   2  513.65   10.48
   4   7  -2  497.14   10.25
   4   7  -2  517.25   10.00
  -4   7   2  510.03    9.04
   4   7  -1  411.68    9.07
  -4   7   1  407.67    8.00
   4   7  -1  405.56    8.70
  -4   7   0  151.53    5.00
   4   7   0  147.37    5.22
  -4   7  -1  762.87   11.55
   4   7   1  773.16   12.02
   4   7   2 1385.16   16.20
  -4   7  -2 1364.24   15.44
  -4   7  -2 1332.69   16.14
  -4   7  -3 1324.00   16.36
   4   7   3 1132.24   16.30
   4   7   3 1264.07   16.93
  -4   7  -3 1491.16   16.19
   4   7   3 1375.38   15.81
  -4   7  -4  167.58    5.23
   4   7   4  147.27    5.40
  -4   7  -5  386.93    7.92
   4  -7   5  370.37    8.06
   4  -7   6   22.38    2.21
   4   7   6   13.01    2.08
  -4   7  -6   20.42    1.97
   4   7   6   17.11    1.48
   4   7   6   16.53    2.09
   4   7   7  893.57   13.64
   4  -7   7 1036.97   14.23
   4   7   7  744.69   14.52
   4  -7   7 1023.31   12.61
   4   7   7  769.93   10.15
  -4   7  -7 1046.10   13.02
   4   7   8   33.00    2.71
   4  -7   8   39.48    2.85
   4   7   8   35.91    3.28
   4  -7   8   34.52    2.39
   4   7   8   33.10    2.07
  -4   7  -8   30.11    2.30
   4  -7   9  383.89    7.17
   4  -7   9  393.49    8.69
   4   7   9  294.40    8.83
  -4   7  -9  368.71    7.17
   4   7   9  322.02    7.52
   4   7  10  418.06    8.40
   4  -7  10  434.87    7.32
   4   7  10  407.10    9.86
  -4   7 -10  420.89    7.34
  -4   7 -11   10.67    1.32
   4  -7  11   12.32    1.74
   4   7  11   11.29    1.54
  -4   7 -12  109.79    3.23
   4  -7  12  122.99    4.34
  -4   7 -13    5.25    0.86
   4  -7  13    3.02    1.08
   4  -7  14    2.28    0.83
   4  -7  15  522.60    5.92
  -4   8  15    8.44    1.50
  -4   8  15    8.95    0.92
  -4   8  14 1192.93   15.90
  -4   8  14 1368.26   12.25
  -4   8  13  266.14    7.54
  -4   8  13  314.17    5.86
  -4  -8  12  132.92    4.13
   4   8 -12  131.91    4.36
  -4   8  12  140.89    4.28
   4   8 -11  322.62    7.33
  -4  -8  11  329.85    6.74
   4   8 -10  126.35    4.84
  -4   8  10  139.85    4.86
  -4  -8  10  135.69    4.39
   4   8  -9   19.15    2.16
  -4   8   9   17.31    2.39
   4   8  -9   17.21    1.83
   4   8  -8  260.84    7.36
  -4   8   8  249.30    7.76
   4   8  -8  273.23    6.77
   4   8  -7   15.08    2.18
  -4   8   7   14.14    2.13
   4   8  -7   14.19    1.90
   4   8  -6  634.58   10.54
   4   8  -6  653.66   11.14
   4   8  -6  640.57   12.06
   4   8  -5  107.82    4.42
   4   8  -5  108.98    4.97
   4   8  -5  107.56    4.57
  -4   8   5  113.34    5.17
   4   8  -4  961.11   13.85
  -4   8   4  958.56   13.51
   4   8  -4  957.83   14.11
   4   8  -3  388.78    8.91
   4   8  -3  391.02    8.83
  -4   8   3  393.98    8.32
  -4   8   3  379.67    9.62
   4   8  -2  339.68    7.84
  -4   8   2  373.46    8.11
   4   8  -1  321.73    8.05
  -4   8   1  318.51    7.48
   4   8   0 1744.27   19.68
  -4   8   0 1761.59   18.60
   4   8   1  324.67    7.94
   4   8   1  278.12    7.58
   4   8   1  298.95    8.19
  -4   8  -1  333.75    7.54
   4   8   2    8.28    1.74
   4   8   2    4.46    1.44
  -4   8  -2    5.15    1.39
   4   8   3  354.42    8.78
   4   8   3  325.94    8.49
   4   8   4   19.27    2.29
   4   8   4   15.75    2.20
  -4   8  -4   23.86    2.12
  -4   8  -5   16.31    1.82
   4   8   5   12.11    1.92
   4  -8   6 1640.28   17.59
  -4   8  -6 1519.85   16.05
   4  -8   7   13.00    1.74
   4   8   7   13.45    2.01
   4   8   7    7.10    1.67
  -4   8  -7   11.33    1.54
   4  -8   8   26.25    2.25
   4   8   8   25.00    2.31
   4   8   8   12.47    1.96
  -4   8  -8   15.41    1.61
   4  -8   9   41.52    2.66
   4   8   9   37.27    2.56
  -4   8  -9   40.02    2.22
   4   8  10  343.96    7.03
  -4   8 -10  334.74    5.78
   4  -8  11  306.55    6.24
  -4   8 -11  270.88    4.70
   4  -8  12   94.91    3.13
   4  -8  13   14.04    1.16
  -4   9  14   65.12    2.02
   4   9 -13    5.86    0.92
   4   9 -13    5.62    1.01
  -4   9  13    4.19    1.26
  -4   9  13    4.59    0.92
   4   9 -12   13.23    1.32
  -4   9  12   14.36    1.46
  -4   9  12   16.17    1.98
  -4   9  11  341.28    6.59
   4   9 -11  323.42    6.09
  -4   9  10  651.61   11.94
   4   9 -10  811.44   10.40
  -4   9   9    1.28    1.32
   4   9  -9    5.30    1.22
  -4   9   8   42.56    3.28
   4   9  -8   47.49    2.74
  -4   9   7  348.93    7.83
   4   9  -7  314.57    6.97
  -4   9   6    1.70    1.31
   4   9  -6    0.60    1.07
  -4   9   6    4.34    1.35
  -4   9   5  734.64   11.74
   4   9  -5  688.60   11.19
  -4   9   4 1595.00   18.18
  -4   9   3    4.84    1.43
   4   9  -2    9.33    1.44
  -4   9   2    7.51    1.49
   4   9  -1  193.16    5.92
   4   9  -1  208.13    6.54
  -4   9   1  204.02    5.89
   4   9   0   27.35    2.45
   4   9   0   27.31    2.65
  -4   9   0   26.93    2.29
   4   9   1   34.56    2.90
  -4   9  -1   34.37    2.52
   4   9   2  590.11   11.23
   4   9   2  610.56   11.64
   4   9   3  677.86   12.24
   4   9   3  740.30   12.75
   4   9   4  373.89    8.99
  -4   9  -4  361.56    7.14
   4   9   5   70.27    3.93
  -4   9  -5   76.34    3.20
   4   9   6  121.91    4.84
  -4   9  -6  132.66    3.99
   4   9   7   12.31    1.77
  -4   9  -7   15.51    1.47
   4   9   8  153.37    4.77
  -4   9  -8  163.24    3.90
   4   9   9  709.59    9.89
  -4   9  -9  645.37    7.53
   4   9  10  383.10    6.38
   4  -9  10  425.52    6.16
   4  -9  11    5.18    0.75
  -4  10  12   35.23    1.64
   4  10 -12   34.43    1.52
  -4  10  11 1330.87   12.15
   4  10 -11 1206.81   11.16
   4  10 -10  245.98    4.92
  -4  10  10  270.97    5.50
  -4  10   9  677.76    9.59
   4  10  -9  562.42    8.15
  -4  10   8  273.67    6.14
   4  10  -8  242.45    5.43
  -4  10   7  284.57    6.36
   4  10  -7  262.07    5.85
  -4  10   6   23.15    2.08
  -4  10   5  304.21    6.80
  -4  10   4    4.97    1.28
   4  10  -3    8.62    1.51
  -4  10   3    8.26    1.43
   4  10  -2   11.05    1.67
  -4  10   2   13.24    1.65
   4  10  -1 1671.51   18.40
  -4  10   1 1711.29   16.93
   4  10   0  460.24    9.32
  -4  10   0  470.53    8.06
   4  10   1  111.78    4.35
   4  10   1  112.95    4.52
  -4  10  -1  117.13    3.88
   4  10   2   90.67    3.91
   4  10   2   96.59    4.25
  -4  10  -2   99.20    3.44
   4  10   3  361.21    8.08
  -4  10  -3  334.56    6.11
  -4  10  -4    4.79    0.99
   4  10   4    3.08    1.16
   4  10   4    5.10    1.38
   4  10   5 1056.27   13.30
  -4  10  -5 1035.69   10.41
   4  10   6  154.19    4.78
   4  10   6  199.13    5.28
   4  10   7  303.32    6.01
   4  10   8   12.80    1.30
   4  11 -10    1.85    0.49
  -4  11  10    1.90    0.57
   4  11  -9    3.69    0.68
  -4  11   9    3.72    0.79
  -4  11   8  212.40    4.35
  -4  11   7  255.85    4.82
  -4  11   6   46.27    2.16
  -4  11   5  862.74    9.61
   4  11  -4    9.11    1.22
  -4  11   4   16.39    1.41
   4  11  -3    6.26    1.13
  -4  11   3    5.07    0.97
   4  11  -2  187.32    4.80
  -4  11   2  195.08    4.31
   4  11  -1  321.54    6.23
  -4  11   1  340.41    5.61
   4  11   0    2.99    1.00
   4  11   1  284.39    5.98
   4  11   2  232.15    5.29
   4  11   3  431.72    7.06
   4  11   4   13.19    1.35
   4  11   5  134.44    3.42
   4  11   6   52.43    1.95
   4  12  -5    1.06    0.44
   4  12  -4    1.97    0.51
   4  12  -3   82.28    2.22
   4  12  -2  146.42    3.03
   4  12  -1  638.47    6.78
   4  12   0  107.62    2.57
   4  12   1  418.84    5.04
  -5   0  21    1.62    0.68
  -5   0  20   27.11    2.12
  -5   0  20   27.22    1.93
  -5   0  19    0.08    1.07
  -5   0  18  781.54   11.74
  -5   0  17    1.16    1.29
  -5   0  16   31.86    2.64
  -5   0  15    1.49    0.90
  -5   0  15    0.90    1.10
  -5   0  14    4.99    1.38
   5   0 -13    0.16    1.18
  -5   0  13    0.90    0.96
   5   0 -12  953.49   14.38
   5   0 -12 1112.82   13.66
   5   0 -11    1.58    1.00
   5   0 -11    0.29    0.74
   5   0 -10 3415.94   29.54
   5   0 -10 4045.79   28.49
   5   0  -9    1.98    1.03
   5   0  -9    3.37    1.02
   5   0  -8 1526.64   16.97
   5   0  -7    1.69    0.79
   5   0  -6 1940.87   18.26
   5   0  -5    3.50    0.86
   5   0  -4 2948.91   21.95
   5   0  -3    5.21    0.84
   5   0  -2  882.26    9.31
   5   0  -1   16.03    1.21
   5   0   0    1.65    0.56
   5   0   1    0.72    0.52
   5   0   2 4601.09   28.84
   5   0   3    2.42    0.71
  -5   0  -4   31.30    2.18
   5   0   5   23.33    1.89
  -5   0  -5    7.69    1.31
   5   0   6 3241.95   28.00
  -5   0  -6 4159.56   28.88
  -5   0  -7    0.90    0.80
   5   0   7    2.92    1.05
   5   0   8  300.15    7.66
  -5   0  -8  357.03    7.89
   5   0   9    2.83    1.22
   5   0   9    3.35    0.85
   5   0   9    1.45    0.94
   5   0  10  596.21   11.93
   5   0  10  594.32    8.74
   5   0  11    0.21    1.21
   5   0  12 1911.22   20.47
   5   0  13    4.29    1.44
   5   0  14  886.55   12.57
   5   0  15    0.76    1.04
   5   0  15    0.58    0.93
   5   0  16   16.14    1.64
   5   0  17    0.84    0.72
  -5  -1  21  147.12    3.35
  -5   1  21  146.38    3.42
  -5   1  20  104.61    3.79
  -5  -1  20  109.38    3.54
  -5   1  20  111.63    3.68
  -5   1  19   95.89    4.38
  -5  -1  19   84.42    3.51
  -5   1  19   88.03    3.70
  -5  -1  18   33.39    2.59
  -5   1  18   34.69    2.69
  -5  -1  17    2.72    1.01
  -5   1  17    5.32    1.53
  -5  -1  17    6.85    1.51
  -5  -1  16   67.20    3.16
  -5  -1  16   75.93    3.73
  -5   1  16   78.38    3.93
  -5  -1  15  629.39    9.91
   5   1 -15  612.83   11.63
  -5  -1  15  615.33   10.44
  -5   1  15  634.67   11.01
   5   1 -14 2596.26   26.09
  -5  -1  14 2700.99   23.59
  -5   1  13  338.09    7.31
  -5  -1  13  324.37    6.89
   5   1 -12  312.26    6.80
   5  -1 -12  292.02    7.00
   5   1 -12  291.30    7.74
   5  -1 -11  127.59    4.49
   5  -1 -11  122.34    4.57
   5   1 -11  133.24    5.11
   5   1 -10   32.03    2.23
   5  -1 -10   29.37    2.34
   5   1 -10   31.24    2.53
   5   1  -9 5198.81   33.60
   5  -1  -9 4582.53   33.88
   5   1  -8 2542.28   21.60
   5  -1  -8 2175.24   21.40
   5   1  -7 2297.61   19.94
   5  -1  -7 1834.98   18.99
   5   1  -6  259.81    5.83
   5  -1  -6  205.93    5.43
   5   1  -5   13.26    1.32
   5  -1  -5   17.27    1.45
   5  -1  -4   54.67    2.43
   5   1  -4   50.28    2.42
   5  -1  -3 1251.54   11.76
   5   1  -3 1140.96   11.70
   5  -1  -2 1275.06   11.38
   5   1  -2 1194.18   11.53
  -5   1   1  260.91    3.00
   5  -1  -1  257.55    4.64
   5   1  -1  255.35    4.77
  -5   1   0 2080.58   12.11
   5   1   0 2126.87   16.22
   5  -1   1    5.04    0.77
   5   1   1    4.88    0.80
   5  -1   2 3093.77   21.39
   5   1   2 3024.50   21.70
   5  -1   3   14.41    1.28
   5   1   3   14.84    1.31
  -5   1  -4   34.99    2.19
  -5  -1  -4   36.45    2.32
  -5  -1  -5 1510.26   16.41
   5  -1   5 1448.57   15.02
   5   1   6 1367.16   15.28
  -5  -1  -6 1363.34   15.14
   5   1   7   44.47    2.79
   5  -1   7   49.22    3.05
   5   1   8  331.18    7.97
   5  -1   8  318.05    7.92
  -5  -1  -8  318.69    7.49
   5   1   9 1095.11   13.14
   5  -1   9 1070.18   13.71
   5   1   9 1016.20   12.83
   5  -1   9  945.36   11.81
   5  -1   9  888.93   14.15
   5   1   9  953.70   14.64
   5  -1  10  214.74    6.81
   5  -1  10  232.32    6.42
   5   1  10  220.99    5.97
   5  -1  10  207.20    5.35
   5   1  10  245.54    6.28
   5  -1  11  554.00   11.40
   5   1  11  544.68    9.82
   5  -1  12   32.54    2.74
   5   1  12   30.23    2.50
   5  -1  12   26.17    2.01
   5   1  13    4.97    1.41
   5  -1  13    4.89    1.59
   5   1  14   91.79    3.48
   5   1  14   89.98    3.75
   5  -1  14   95.91    4.07
   5  -1  16  919.19   10.90
   5   1  16  951.47   11.03
   5  -1  17    4.73    0.87
   5   1  17    6.09    0.95
   5  -1  17    6.38    0.97
  -5  -2  21  211.37    3.71
  -5   2  21  210.80    3.88
  -5   2  20  122.42    4.07
  -5  -2  20  120.77    3.38
  -5   2  20  113.62    3.49
  -5  -2  19  665.00    9.44
  -5   2  19  660.17   10.00
  -5   2  19  654.30   11.02
  -5  -2  18  102.05    3.59
  -5  -2  18  113.25    4.13
  -5   2  18  116.76    4.51
  -5   2  18  117.54    5.18
  -5  -2  17  663.83   10.58
  -5   2  17  662.23   11.20
  -5   2  17  678.28   13.55
   5   2 -17  652.20   10.87
  -5  -2  16  122.46    4.33
  -5  -2  16  124.70    4.55
  -5   2  16  125.01    4.94
   5   2 -16  132.82    5.24
  -5  -2  15  112.25    4.25
  -5  -2  15  118.82    4.50
  -5   2  15  122.50    4.99
   5   2 -15  108.81    4.86
  -5  -2  14  589.35    9.87
  -5   2  14  598.09   10.65
  -5  -2  14  579.56    9.74
   5   2 -14  615.83   11.76
  -5  -2  13  729.41   10.51
  -5   2  13  762.52   11.56
   5   2 -13  767.02   13.34
   5   2 -12  121.64    4.39
   5  -2 -12  116.88    4.87
  -5  -2  12  104.36    3.71
  -5   2  12  118.01    4.18
   5   2 -11 1021.54   12.81
   5  -2 -11  945.97   14.30
   5   2 -10    3.88    1.07
   5  -2 -10    3.63    1.16
   5   2  -9    6.21    1.19
   5  -2  -9    6.22    1.38
   5  -2  -8   55.09    3.00
   5   2  -8   81.63    3.20
   5   2  -7  570.56    8.75
   5  -2  -7  404.94    8.15
   5   2  -6  427.48    7.03
   5  -2  -6  346.39    6.59
   5   2  -5 3770.53   26.32
   5  -2  -5 3641.05   25.93
   5  -2  -4 1066.82   11.27
   5   2  -4  948.38   11.23
   5  -2  -3   91.90    2.85
   5   2  -3   85.77    3.00
   5  -2  -2  797.58    8.92
  -5   2   2  831.54    6.94
  -5   2   1 1260.80    9.08
   5  -2  -1 1203.36   10.94
  -5   2   0  151.11    2.67
   5  -2   0  163.34    3.63
   5   2   0  158.78    3.87
  -5   2  -1 3706.49   20.73
   5  -2   1 3654.36   23.47
  -5   2  -2  386.80    4.87
   5  -2   2  372.07    6.08
   5   2   2  376.08    6.24
  -5   2  -3 1802.81   13.12
  -5   2  -4  271.91    5.83
  -5  -2  -4  249.81    6.02
  -5   2  -5 2192.46   19.22
  -5  -2  -5 1825.07   19.04
   5   2   6  449.47    7.92
   5  -2   6  388.49    8.09
  -5   2  -6  451.06    8.15
  -5  -2  -6  394.79    8.30
  -5   2  -7  581.95    9.48
  -5  -2  -7  471.28    9.30
  -5   2  -8  223.58    5.95
  -5  -2  -8  206.12    6.18
   5   2   8  232.90    5.51
   5  -2   8  254.76    6.30
   5   2   8  233.59    5.53
   5   2   8  248.74    5.95
   5  -2   8  205.82    5.43
   5   2   9 1321.84   14.68
   5   2   9 1377.54   14.95
   5  -2  10   89.90    4.12
   5   2  10   93.72    3.77
   5   2  10   96.04    3.86
   5  -2  11  301.88    7.03
   5   2  11  358.49    7.60
   5  -2  11  381.34    8.59
   5   2  11  336.00    7.30
   5   2  11  306.20    6.32
   5  -2  12  133.32    4.64
   5   2  12  168.14    5.31
   5   2  12  144.87    4.80
   5  -2  12  170.85    5.80
   5   2  12  137.87    4.19
   5  -2  12  161.88    5.90
   5  -2  13  226.75    5.87
   5   2  13  215.52    5.09
   5   2  13  213.46    5.56
   5   2  14  166.48    4.72
   5  -2  14  195.26    5.58
   5  -2  15  295.56    6.33
   5   2  15  262.15    5.65
   5  -2  16   12.34    1.43
   5  -2  16   13.20    1.38
   5   2  16   12.47    1.33
   5  -2  17   22.27    1.39
   5  -2  17   20.10    1.27
   5   2  17   19.16    1.29
  -5   2 -17   19.13    1.22
  -5  -3  20  251.76    4.26
  -5  -3  19  212.61    4.68
  -5   3  19  224.26    6.06
  -5  -3  18   41.03    2.42
  -5   3  18   40.38    2.68
  -5  -3  18   36.40    2.22
   5   3 -18   34.28    2.28
  -5   3  18   40.09    3.05
   5   3 -17   95.52    4.14
  -5   3  17   89.85    4.76
  -5  -3  17   84.29    3.52
  -5  -3  17   90.26    3.71
  -5   3  17   96.25    4.23
  -5   3  16  161.91    6.54
   5   3 -16  187.75    6.07
  -5  -3  16  169.09    5.21
  -5  -3  16  179.96    5.32
  -5   3  16  170.86    5.69
  -5  -3  15 1442.64   16.46
  -5  -3  15 1400.33   15.85
  -5   3  15 1453.43   17.52
  -5   3  14  289.38    9.09
  -5  -3  14  303.22    6.93
  -5   3  14  306.26    7.68
  -5  -3  14  308.77    7.24
  -5   3  13    3.37    1.22
  -5  -3  13    6.70    1.31
  -5  -3  12  960.21   11.89
  -5   3  12 1013.65   13.23
   5  -3 -12 1035.96   15.88
  -5   3  12  964.95   16.00
   5   3 -11  133.67    4.54
  -5   3  11  123.06    5.31
   5  -3 -10 1689.51   19.36
  -5   3  10 1836.88   20.62
   5   3  -9 1711.12   16.54
   5  -3  -9 1248.53   16.58
   5   3  -8   64.35    2.95
   5  -3  -8   57.52    3.18
   5   3  -7  386.71    6.76
   5  -3  -7  316.53    6.68
   5   3  -6 1996.97   17.01
   5  -3  -6 1741.93   16.57
   5  -3  -5  250.26    5.38
   5   3  -5  241.06    5.42
   5  -3  -4  256.20    4.93
   5   3  -4  209.38    4.81
  -5   3   3 1124.59    9.51
   5  -3  -3 1011.90   10.25
  -5   3   2 2121.64   14.49
   5  -3  -2 2025.43   15.35
  -5   3   1 2552.95   16.38
   5  -3  -1 2448.07   17.44
   5  -3   0  182.94    3.85
   5   3   0  186.01    4.19
  -5   3   0  188.49    3.46
   5  -3   1 1722.80   14.04
   5   3   1 1737.98   14.92
   5  -3   2  253.79    4.82
   5   3   2  250.58    5.07
  -5   3  -2  245.51    4.45
  -5   3  -3   11.02    1.05
   5  -3   3   14.60    1.50
   5   3   3   26.38    2.46
  -5   3  -3   20.15    1.60
  -5  -3  -3   20.61    1.79
  -5   3  -4 4721.47   29.79
   5  -3   4 4854.39   33.21
   5   3   4 5906.56   40.70
  -5   3  -4 5642.88   34.25
  -5  -3  -4 4313.32   34.09
  -5   3  -5  724.80    8.78
   5  -3   5  802.63   10.86
  -5   3  -5  825.22   10.46
  -5  -3  -5  723.19   11.20
  -5   3  -6  130.22    4.15
  -5  -3  -6  125.83    4.64
   5  -3   7  128.67    4.71
  -5   3  -7  126.49    4.14
   5   3   7  133.37    4.41
  -5   3  -8  215.26    5.66
  -5  -3  -8  172.20    5.91
   5  -3   8  175.28    5.25
   5  -3   8  219.09    5.84
   5   3   8  191.18    4.79
   5  -3   8  203.36    6.30
   5   3   8  201.75    4.99
   5   3   8  211.23    5.79
   5  -3   9  571.67   10.07
   5   3   9  559.14    8.69
   5  -3   9  653.32   10.58
   5  -3   9  654.56   11.29
   5   3   9  585.56    9.16
   5   3   9  629.27   10.20
   5   3  10  677.96   10.22
   5  -3  10  721.72   11.99
   5  -3  10  662.33   11.08
   5   3  10  636.47    9.46
   5  -3  10  757.21   11.65
   5   3  11  152.48    4.79
   5  -3  11  138.04    5.00
   5   3  11  136.08    4.23
   5  -3  11  159.39    5.29
   5  -3  11  156.24    5.52
   5   3  12  118.82    4.26
   5  -3  12  122.87    4.61
   5  -3  12  114.80    4.53
   5  -3  12  130.34    5.04
   5  -3  13    5.22    1.29
   5   3  14   45.51    2.35
   5  -3  14   43.70    2.58
   5  -3  15  935.65   10.66
  -5   3 -16  129.87    3.27
   5  -3  16  134.28    3.21
   5  -3  16  136.42    3.79
  -5   3 -17   12.03    0.88
   5  -3  17    9.25    0.90
  -5   4  19  255.34    5.95
  -5  -4  18   17.43    1.62
  -5   4  18   22.43    2.25
   5   4 -18   20.40    1.77
  -5  -4  17  330.70    6.86
  -5   4  17  352.23    8.88
  -5  -4  17  344.05    6.50
  -5  -4  16 1130.88   14.02
  -5   4  16 1156.46   17.62
  -5  -4  16 1189.15   13.45
  -5   4  16 1154.07   14.67
  -5  -4  15  173.35    4.95
  -5   4  15  167.66    5.42
  -5  -4  15  170.23    5.34
  -5   4  15  168.57    6.80
  -5   4  14  205.83    5.98
  -5   4  14  211.82    7.60
  -5   4  13   17.66    1.96
  -5   4  13   14.90    2.25
  -5   4  12  446.71    8.54
  -5   4  12  447.22   10.64
  -5   4  11    4.18    1.48
  -5   4  11    3.02    0.95
  -5   4  10 1178.04   16.70
   5   4 -10 1367.02   14.50
  -5   4   9  423.77    9.12
   5   4  -9  463.61    7.52
   5   4  -8   68.08    2.78
   5   4  -7 1475.71   14.37
   5  -4  -6 2618.65   21.22
   5   4  -6 2957.10   21.90
   5  -4  -5  895.36   10.01
   5   4  -5  885.74   10.31
   5   4  -4   22.00    1.58
   5  -4  -4   26.65    1.61
  -5   4   3  648.05    7.60
   5  -4  -3  597.93    7.24
  -5   4   2  875.27    9.05
   5  -4  -2  803.65    8.41
   5  -4  -1  206.48    3.95
  -5   4   1  216.27    4.25
   5   4  -1  215.10    5.95
   5  -4   0 3892.82   25.05
   5   4   0 3960.39   26.60
   5   4   0 4217.13   31.73
  -5   4   0 4188.07   25.70
   5   4   1   22.30    2.16
  -5   4  -1   24.27    1.53
   5  -4   1   18.19    1.24
   5  -4   2  211.34    5.26
  -5   4  -2  217.35    4.60
  -5   4  -2  213.70    4.50
   5  -4   3  145.51    4.44
   5   4   3  151.21    5.59
  -5   4  -3  143.47    3.92
   5  -4   4  231.82    5.65
  -5   4  -4  199.33    4.80
  -5   4  -4  193.92    4.55
   5   4   4  234.24    7.13
   5  -4   5  167.85    4.96
  -5   4  -5  153.78    4.17
  -5   4  -5  165.70    4.59
  -5   4  -6  410.57    7.38
  -5   4  -6  427.29    7.18
   5   4   7  219.43    6.04
   5  -4   7  211.51    5.87
   5  -4   7  223.03    6.26
   5  -4   8 2063.45   20.79
   5   4   8 2075.70   17.54
   5   4   9  629.30    8.85
   5   4   9  715.85   11.34
   5   4   9  597.84    8.93
   5  -4   9  696.10   11.36
   5   4  10  252.06    5.48
   5   4  10  254.89    5.83
   5  -4  10  276.64    7.33
   5  -4  10  291.91    7.32
   5  -4  11   48.35    3.18
   5   4  11   41.17    2.40
   5  -4  11   53.25    3.01
   5   4  11   40.78    2.22
   5  -4  12   47.50    3.07
   5   4  12   40.54    2.40
   5  -4  12   54.87    2.95
   5   4  12   38.19    2.10
   5  -4  12   47.01    3.02
   5  -4  13  102.02    4.18
   5  -4  13  108.21    3.74
   5  -4  14  732.89   10.47
  -5   4 -14  766.60    9.70
   5  -4  15    7.76    1.15
  -5   4 -15    7.89    1.11
   5  -4  15    6.45    1.20
   5  -4  16   10.05    1.08
  -5   5  19    3.67    0.63
  -5  -5  18    4.28    1.04
  -5   5  18    3.67    1.22
  -5   5  18    3.33    1.30
   5   5 -18    4.25    0.99
  -5   5  17  104.45    4.51
   5   5 -17  101.80    3.79
   5   5 -16   45.86    2.92
  -5   5  16   41.06    3.19
  -5  -5  15    5.10    1.49
  -5   5  15   12.51    2.09
  -5  -5  14  395.38    8.24
  -5   5  14  375.09    9.66
  -5  -5  13  746.75   11.60
  -5   5  13  644.34   12.87
  -5  -5  12  403.42    8.39
  -5   5  12  377.25    7.22
  -5   5  11  411.99    9.88
  -5   5  11  433.37    7.62
  -5   5  10 1381.56   18.31
  -5   5  10 1402.59   14.34
  -5   5   9   58.59    2.70
  -5   5   9   76.75    4.04
  -5   5   8    6.65    1.41
  -5   5   7  598.36   10.77
  -5   5   6 1906.43   20.33
  -5   5   5   44.60    2.83
  -5   5   4 1395.41   13.47
  -5   5   3 1988.46   16.85
   5   5  -3 2051.61   20.07
  -5   5   2  265.63    5.35
   5   5  -2  250.84    6.42
  -5   5   1   94.82    3.15
   5   5  -1   71.27    3.55
  -5   5   0  428.28    6.98
   5   5   0  417.53    8.91
   5   5   1  491.37    9.93
  -5   5  -1  500.60    7.79
   5   5   2  193.40    6.38
   5  -5   2  212.41    5.50
  -5   5  -2  196.41    4.82
   5  -5   3 2077.16   19.15
  -5   5  -3 1993.50   18.26
  -5   5  -4 3565.76   27.50
   5   5   4 3534.09   32.72
   5  -5   4 3606.91   27.57
  -5   5  -5   72.59    3.36
   5   5   5   68.41    3.53
   5   5   5   66.14    4.24
  -5   5  -5   61.73    3.01
   5  -5   5   69.16    3.37
  -5   5  -6  472.27    8.65
   5   5   6  412.46    8.58
   5   5   6  452.50   11.13
  -5   5  -6  401.84    8.09
   5  -5   6  416.42    8.50
  -5   5  -7  131.64    4.64
   5  -5   7  130.14    4.83
   5   5   7  129.29    6.12
   5   5   7  121.40    4.69
   5  -5   7  114.57    4.60
   5   5   8    6.49    0.99
   5  -5   8    5.09    1.47
   5  -5   9  196.11    6.17
  -5   5  -9  209.78    5.89
   5  -5   9  207.78    5.97
   5  -5  10 1178.01   14.58
  -5   5 -10 1215.63   14.28
  -5   5 -11  277.11    6.37
   5  -5  11  291.95    6.84
   5   5  12   68.16    2.70
   5  -5  12   88.13    3.71
   5  -5  13  136.87    4.68
   5  -5  14  145.00    4.29
   5  -5  14  154.02    4.20
   5  -5  15  172.28    3.95
   5  -5  15  179.76    3.90
  -5   6  18    7.44    0.84
  -5   6  17 1416.60   17.24
  -5  -6  17 1440.48   13.67
   5   6 -16   64.47    3.07
  -5   6  16   52.09    3.53
  -5   6  16   61.22    3.55
  -5  -6  16   54.91    2.76
  -5  -6  15   19.13    1.95
   5   6 -15   25.48    2.28
  -5   6  15   19.51    2.53
   5   6 -15   20.68    1.78
  -5   6  15   21.85    2.47
  -5  -6  14  264.99    6.44
  -5   6  14  265.27    5.06
  -5   6  14  254.95    8.33
  -5   6  14  270.02    8.01
   5   6 -14  269.56    6.28
  -5  -6  13  503.97    9.15
  -5   6  13  487.82   10.96
   5   6 -13  487.98    8.91
  -5   6  13  488.79    7.56
  -5   6  12   39.04    3.29
   5   6 -12   43.77    2.86
  -5  -6  12   47.97    2.94
  -5   6  12   39.05    2.45
  -5   6  11  378.28    9.68
  -5   6  11  398.92    7.56
   5   6 -11  393.22    8.50
  -5   6  10  273.95    6.22
   5   6 -10  284.18    7.30
  -5   6  10  307.05    8.95
  -5   6  10  269.84    8.03
   5   6 -10  295.26    6.74
  -5  -6  10  299.01    6.96
  -5   6   9  757.56   10.63
   5   6  -9  818.18   12.59
  -5   6   9  799.59   14.26
  -5   6   9  739.67   13.35
   5   6  -9  816.20   11.66
  -5  -6   9  842.57   11.78
  -5   6   8  106.86    3.87
  -5   6   8  127.20    5.42
   5   6  -8  125.26    4.52
   5   6  -8  113.51    4.62
  -5   6   7 1209.75   13.60
   5   6  -7 1230.65   14.63
   5   6  -7 1207.22   15.74
  -5   6   6  899.68   13.91
   5   6  -6  857.72   12.02
  -5   6   5   33.71    2.13
  -5   6   5   34.76    2.77
   5   6  -5   31.51    2.35
   5   6  -5   29.97    2.47
   5   6  -4  606.58    9.99
  -5   6   4  602.89    8.97
   5   6  -3 3096.33   26.40
  -5   6   3 3124.60   23.98
   5   6  -2  593.44   10.29
  -5   6   2  594.98    9.16
   5   6  -1 1132.08   15.25
  -5   6   1 1214.94   13.47
  -5   6   0 1060.89   12.63
  -5   6   0 1066.33   12.77
   5  -6   0 1068.89   12.92
   5  -6   1 1264.73   14.23
  -5   6  -1 1210.41   13.96
  -5   6  -1 1245.95   14.19
   5   6   1 1210.07   15.50
   5   6   2  612.42   11.85
   5   6   2  670.89   11.39
   5  -6   2  705.38   10.32
  -5   6  -2  727.27   10.77
  -5   6  -2  678.01   10.25
   5   6   2  653.74   10.47
   5  -6   3  149.01    4.78
   5   6   3  128.15    5.55
   5  -6   3  153.56    4.68
  -5   6  -3  131.14    4.55
  -5   6  -3  151.59    4.87
   5   6   3  130.13    4.92
   5  -6   4  158.88    5.11
   5   6   4  152.08    5.41
   5  -6   4  166.40    4.95
  -5   6  -4  155.23    4.96
  -5   6  -4  174.02    5.29
  -5   6  -5   90.63    3.90
   5  -6   5   83.71    3.81
   5   6   5   84.23    4.08
   5  -6   6  108.08    4.46
  -5   6  -6  113.59    4.41
   5  -6   7 2923.28   25.32
   5  -6   7 2838.33   25.72
   5  -6   8   49.56    3.10
   5  -6   8   43.74    3.05
   5   6   8   48.72    3.85
   5  -6   9  234.80    6.23
   5  -6   9  234.67    6.77
   5  -6  10  406.36    7.94
   5  -6  10  403.06    8.76
   5  -6  11   73.41    3.25
   5  -6  11   71.92    3.69
   5  -6  12  398.40    6.97
   5  -6  12  397.54    7.98
   5  -6  12  418.24    7.20
   5  -6  13  707.43    8.69
   5  -6  13  716.39    9.88
  -5   6 -14  351.72    4.99
   5  -6  14  335.77    4.85
  -5   6 -15   81.06    1.89
   5  -6  15   82.46    2.25
   5   7 -16  245.81    5.07
  -5   7  16  233.94    6.38
  -5  -7  15   15.55    1.54
   5   7 -15   17.45    1.48
  -5   7  15   14.18    1.10
  -5   7  15   16.86    2.16
   5   7 -14   52.60    2.65
  -5  -7  14   56.15    2.82
  -5   7  14   48.08    2.10
  -5   7  14   48.29    3.52
   5   7 -13  718.50   10.54
  -5  -7  13  717.07   10.22
  -5   7  13  707.58    8.98
  -5  -7  12   44.25    2.70
  -5   7  12   44.88    2.69
   5   7 -12   42.65    2.76
  -5   7  12   38.57    3.35
  -5  -7  11  158.95    4.91
  -5   7  11  159.06    6.38
  -5   7  11  171.18    5.00
   5   7 -11  162.63    5.39
  -5   7  10    7.29    1.87
  -5  -7  10    2.53    1.12
  -5   7  10    1.66    1.01
   5   7 -10    7.57    1.36
   5   7 -10    2.24    1.21
  -5   7   9  153.98    4.84
  -5   7   9  144.57    6.04
  -5  -7   9  158.65    4.91
   5   7  -9  153.83    5.50
   5   7  -9  156.40    5.09
   5   7  -8 1500.82   16.95
  -5   7   8 1464.84   15.98
   5   7  -8 1457.21   18.01
   5   7  -7 1272.86   15.59
   5   7  -7 1277.10   16.67
   5   7  -7 1278.95   14.71
  -5   7   6  440.81   10.09
  -5   7   6  466.61    8.58
   5   7  -6  461.55    9.10
   5   7  -6  463.51    8.68
  -5   7   5  251.73    7.36
  -5   7   5  260.42    6.32
   5   7  -5  266.02    6.94
   5   7  -5  269.38    6.69
   5   7  -4  255.12    6.86
  -5   7   4  271.46    6.38
  -5   7   4  252.74    7.37
   5   7  -4  240.49    7.13
   5   7  -4  264.04    6.80
  -5   7   3  908.31   12.22
  -5   7   3  863.49   13.94
   5   7  -3  846.05   13.90
   5   7  -3  885.48   12.94
  -5   7   3  899.96   12.24
   5   7  -3  936.32   13.55
   5   7  -2 1223.45   16.75
  -5   7   2 1270.75   14.90
  -5   7   2 1271.74   14.88
   5   7  -2 1279.15   16.22
   5   7  -2 1345.86   16.73
   5   7  -2 1183.27   15.37
   5   7  -1  189.48    6.02
   5   7  -1  194.18    6.07
  -5   7   1  190.52    5.54
   5   7  -1  180.38    5.96
  -5   7   1  195.21    5.64
   5   7   0   27.47    2.43
  -5   7   0   23.29    2.03
   5   7   0   26.46    2.50
  -5   7   0   28.30    2.30
   5   7   0   25.42    2.47
  -5   7  -1 1147.43   14.33
   5   7   1 1119.25   15.76
   5   7   2  696.55   12.19
   5   7   2  706.01   11.40
   5   7   3  902.97   13.87
   5   7   3  896.44   12.53
   5   7   4    2.40    1.35
   5  -7   4    3.13    1.18
   5  -7   5  222.55    6.30
   5  -7   6  614.25   10.12
   5  -7   6  600.99   10.54
   5   7   7   29.24    2.97
   5  -7   7   35.01    2.50
   5  -7   7   35.72    2.76
  -5   7  -8 1406.53   15.39
   5  -7   8 1441.09   15.32
   5   7   9  132.08    4.81
   5  -7   9  146.41    4.42
  -5   7  -9  145.69    4.43
   5  -7   9  144.72    5.08
  -5   7 -10   29.74    2.05
   5  -7  10   31.56    2.45
   5  -7  10   31.52    2.04
   5   7  10   30.17    2.26
   5  -7  11 1245.78   14.11
   5  -7  11 1224.20   12.21
   5  -7  12  459.70    7.51
  -5   7 -12  409.43    6.04
  -5   7 -13  144.90    2.99
   5  -7  13  168.60    3.98
  -5   8  15    4.29    1.21
   5   8 -15    6.20    0.95
  -5   8  15    4.09    0.63
  -5   8  14  437.40    8.95
  -5   8  14  462.28    5.96
  -5   8  13    7.97    1.10
  -5  -8  13    7.80    1.20
  -5   8  13    7.89    1.74
   5   8 -13    7.58    1.27
  -5   8  12 1585.27   14.57
  -5   8  12 1418.03   18.58
   5   8 -12 1527.55   15.95
  -5   8  12 1672.59   15.91
   5   8 -12 1573.50   14.44
  -5  -8  12 1520.07   14.68
  -5   8  11    9.81    1.90
   5   8 -11   11.80    1.41
   5   8 -11   10.33    1.58
  -5   8  11   13.26    1.67
  -5  -8  11   13.24    1.51
   5   8 -10   62.28    2.95
  -5   8  10   51.89    3.59
   5   8 -10   61.29    2.88
   5   8 -10   57.42    3.29
  -5   8  10   58.99    3.05
  -5  -8  10   62.44    2.85
   5   8  -9  227.51    5.84
  -5   8   9  229.45    5.98
   5   8  -9  225.63    6.61
   5   8  -9  222.84    5.57
   5   8  -8  155.85    5.09
  -5   8   8  164.79    5.20
   5   8  -8  151.00    5.53
   5   8  -8  157.89    4.84
   5   8  -7  740.07   11.59
   5   8  -7  730.76   10.87
   5   8  -7  746.14   12.64
   5   8  -6  524.82    9.86
   5   8  -6  501.84    9.14
   5   8  -6  512.55   10.59
  -5   8   6  525.06    9.57
   5   8  -5  147.28    5.29
   5   8  -5  146.30    5.05
  -5   8   5  149.22    5.11
   5   8  -4 1635.69   18.31
   5   8  -4 1595.78   18.62
  -5   8   4 1596.41   17.57
   5   8  -3  414.88    8.43
  -5   8   3  434.34    8.65
   5   8  -2  441.47    9.18
   5   8  -2  449.85    9.41
   5   8  -1  661.15   11.59
   5   8  -1  688.22   11.89
   5   8  -1  697.85   12.09
   5   8   0    2.31    1.18
   5   8   0    2.08    1.22
   5   8   1  385.76    8.56
   5   8   1  401.89    9.34
   5   8   2 1598.39   19.78
   5   8   2 1727.30   18.70
   5   8   3   75.00    4.16
  -5   8  -3   94.16    4.11
   5   8   4  136.76    5.55
  -5   8  -4  196.75    5.67
   5  -8   5  369.38    7.33
  -5   8  -5  349.65    7.37
   5  -8   6   75.44    3.25
   5   8   6   62.94    3.68
  -5   8  -6   67.33    3.20
   5  -8   6   69.83    3.41
   5  -8   7  988.59   11.56
  -5   8  -7  954.67   11.69
  -5   8  -8  364.21    6.65
   5   8   8  350.74    7.56
  -5   8  -9   67.40    2.68
   5  -8   9   75.12    3.24
   5   8   9   68.19    3.23
  -5   8 -10  189.82    4.07
   5   8  10  205.16    4.95
   5  -8  11   58.49    2.46
  -5   8 -11   46.85    1.86
   5  -8  12 1126.60    9.91
  -5   8 -12 1048.05    8.49
  -5   9  14  149.20    2.61
  -5   9  13    6.38    0.83
  -5   9  13    2.61    1.08
  -5   9  12   12.06    1.22
   5   9 -12   12.76    1.28
  -5   9  12   11.78    1.71
  -5   9  11  173.80    4.61
   5   9 -11  177.71    4.18
  -5   9  11  162.04    4.15
   5   9 -11  167.40    4.31
  -5   9  10   20.86    2.29
   5   9 -10   23.16    1.76
  -5   9   9  214.78    6.72
   5   9  -9  246.63    5.51
   5   9  -8 1457.03   14.98
  -5   9   8 1569.65   16.36
  -5   9   7  185.89    6.43
   5   9  -7  204.86    5.42
   5   9  -6  240.69    6.02
   5   9  -6  240.05    6.29
   5   9  -5 1028.90   13.31
   5   9  -5 1047.15   13.99
   5   9  -4    1.27    1.08
   5   9  -4    5.90    1.56
   5   9  -3   44.21    2.91
   5   9  -2 1228.40   15.65
   5   9  -2 1214.69   15.64
  -5   9   1  348.77    7.58
   5   9  -1  348.42    8.19
   5   9   0   68.80    3.67
  -5   9   0   82.11    3.73
   5   9   1  231.20    6.74
  -5   9  -1  261.64    6.48
   5   9   2  379.46    8.75
  -5   9  -2  435.16    8.24
  -5   9  -3    2.36    1.10
   5   9   3    4.98    1.43
   5   9   4  139.11    5.24
  -5   9  -4  143.44    4.46
   5   9   5  312.96    7.51
  -5   9  -5  306.98    6.25
   5   9   6  499.94    9.20
  -5   9  -6  492.15    7.66
   5   9   7   27.50    2.21
  -5   9  -7   28.61    1.80
   5   9   8  704.98    9.80
  -5   9  -8  683.47    7.99
   5   9   9  316.02    5.71
  -5   9  -9  298.56    4.57
  -5  10  12  346.64    4.40
  -5  10  11  792.01    8.16
  -5  10  10  156.11    3.77
   5  10 -10  130.32    3.21
   5  10  -9   46.55    2.11
   5  10  -8    1.48    0.80
   5  10  -7   43.56    2.26
  -5  10   6    6.01    1.31
   5  10  -6    2.76    0.99
  -5  10   5 1139.67   13.20
   5  10  -5  986.67   11.84
  -5  10   4  229.34    5.71
   5  10  -4  202.03    5.25
  -5  10   3    8.66    1.46
   5  10  -3    7.70    1.36
  -5  10   2  266.47    6.19
  -5  10   1   30.10    2.20
  -5  10   0  256.58    5.83
  -5  10  -1  171.68    4.61
  -5  10  -2  664.53    8.97
   5  10   2  657.69   10.29
  -5  10  -3  505.29    7.43
   5  10   3  518.81    8.99
  -5  10  -4  214.13    4.54
   5  10   4  214.80    5.49
  -5  10  -5  322.06    5.28
   5  10   5  334.09    6.54
  -5  10  -6    6.53    0.86
   5  10   6    5.75    1.04
   5  10   7   51.25    2.25
   5  10   8   85.56    2.43
  -5  11   9  148.30    2.94
   5  11  -8   38.65    1.58
  -5  11   8   47.23    1.87
   5  11  -7  576.07    6.78
  -5  11   7  642.29    7.51
   5  11  -6  283.23    4.81
  -5  11   6  310.60    5.20
   5  11  -5   86.60    2.75
  -5  11   5   98.44    2.95
   5  11  -4   62.87    2.40
  -5  11   4   71.61    2.56
  -5  11   3   56.85    2.32
  -5  11   2   12.98    1.23
  -5  11   1 1058.06   10.33
   5  11   0  158.30    3.98
  -5  11   0  167.54    3.70
   5  11   1   77.83    2.79
  -5  11  -1   82.59    2.49
   5  11   2   37.25    1.91
   5  11   3  204.17    4.13
   5  11   4  133.35    3.13
   5  11   5  216.97    3.63
  -6   0  21    0.15    0.63
  -6   0  20    3.21    0.98
  -6   0  19    1.44    1.06
  -6   0  18    8.85    1.57
  -6   0  17    2.05    1.32
  -6   0  16  748.39   10.34
  -6   0  16  818.61   12.18
  -6   0  15    2.86    1.09
  -6   0  15    0.67    1.12
  -6   0  14  144.53    4.80
   6   0 -14  129.82    5.32
  -6   0  13    1.07    1.02
   6   0 -13    5.34    1.54
   6   0 -12   38.61    2.95
   6   0 -12   40.08    2.88
   6   0 -11    0.78    0.94
   6   0 -11    5.04    1.28
   6   0 -10   62.22    3.48
   6   0 -10  128.01    5.03
   6   0  -9    0.21    0.84
   6   0  -9    1.28    1.09
   6   0  -8 2791.73   24.81
   6   0  -8 3274.00   25.98
   6   0  -7    1.98    0.86
   6   0  -7    3.01    1.01
   6   0  -6 1664.11   16.97
   6   0  -5    3.49    1.03
   6   0  -4  862.95   10.84
   6   0  -3    2.26    0.71
   6   0  -2  447.88    7.34
   6   0  -1   11.39    1.15
   6   0   0  155.39    4.11
   6   0   1    0.28    0.56
   6   0   2 6598.79   40.85
   6   0   2 6539.53   40.29
   6   0   3    2.60    0.90
   6   0   3    1.75    0.89
   6   0   3    1.35    0.73
   6   0   4   50.92    2.77
   6   0   4   45.95    2.76
   6   0   5    2.49    1.04
  -6   0  -5   12.28    1.72
   6   0   6  905.36   13.54
  -6   0  -6  901.39   12.93
  -6   0  -7    1.36    0.98
   6   0   7    0.73    0.84
   6   0   8 3132.25   23.80
   6   0   8 3156.56   25.27
   6   0   9    2.15    0.87
   6   0   9    1.35    1.05
   6   0   9    1.35    1.30
   6   0  10   38.90    2.27
   6   0  10   38.88    3.32
   6   0  10   40.47    2.70
   6   0  11    0.90    1.03
   6   0  12    8.12    1.44
   6   0  13    2.74    1.34
   6   0  13    0.44    1.03
   6   0  14  425.82    7.77
   6   0  14  374.36    6.90
   6   0  15    1.77    0.94
   6   0  15    1.00    0.76
   6   0  16  483.39    6.59
  -6  -1  21  284.52    4.41
  -6   1  21  279.11    4.47
  -6  -1  20  158.84    4.03
  -6   1  20  152.11    4.04
  -6  -1  19   92.36    3.49
  -6   1  19   87.11    3.47
  -6  -1  18  896.40   11.83
  -6   1  18  904.57   12.23
  -6  -1  17  108.81    3.74
  -6  -1  17  115.19    4.31
  -6   1  17  117.28    4.52
   6   1 -16  454.01    9.50
  -6  -1  16  463.03    8.23
  -6  -1  16  468.27    8.97
  -6   1  16  489.04    9.41
   6   1 -15    3.83    1.37
  -6  -1  15    6.36    1.35
  -6   1  15    5.52    1.45
   6   1 -14   35.80    2.98
  -6  -1  14   32.04    2.35
  -6   1  14   38.88    2.69
  -6  -1  13  373.58    7.34
  -6   1  13  381.91    7.64
   6   1 -12 4652.80   33.65
   6  -1 -12 4506.52   34.81
   6  -1 -12 3516.81   32.54
   6   1 -12 3860.40   34.04
   6   1 -11  949.70   13.72
   6  -1 -11  893.16   14.19
   6   1 -11  678.07   12.33
   6  -1 -11  636.00   11.67
   6   1 -10 1469.53   16.60
   6  -1 -10 1331.59   16.95
   6  -1 -10 1045.08   14.97
   6   1 -10 1023.76   15.06
   6   1  -9   29.27    2.37
   6  -1  -9   24.48    2.37
   6  -1  -9   23.66    2.21
   6   1  -9   28.22    2.44
   6  -1  -8  716.05   11.20
   6   1  -8  699.34   11.58
   6   1  -7  157.32    4.74
   6  -1  -7  124.90    4.40
   6  -1  -7  146.64    4.68
   6   1  -7  134.16    4.72
   6  -1  -6  369.29    7.58
   6   1  -6  428.75    8.07
   6  -1  -5  185.80    5.09
   6   1  -5  200.69    5.33
   6  -1  -4 1792.68   16.66
   6   1  -4 1792.14   16.95
   6  -1  -3   13.20    1.33
   6   1  -3   15.07    1.48
   6  -1  -2 4393.80   28.62
   6   1  -2 4194.79   28.86
   6   1  -1  957.89   10.82
   6  -1  -1  986.89   10.65
   6  -1   0  414.52    6.79
   6   1   0  418.44    7.13
   6  -1   1  277.15    5.46
   6   1   1  265.62    5.50
   6  -1   2  809.68   10.82
   6  -1   2  829.01   10.63
   6   1   2  816.53   10.77
   6  -1   2  825.87   10.42
   6   1   2  795.37   10.47
   6  -1   3    1.43    0.87
   6  -1   3    2.59    0.93
   6   1   3    1.42    0.83
   6  -1   3    2.67    0.80
   6  -1   4 2029.41   19.65
  -6   1  -4 2267.44   20.92
  -6  -1  -4 1948.05   20.37
   6  -1   4 2290.99   20.35
   6   1   4 2079.94   19.98
   6   1   4 2338.84   19.44
  -6   1  -5   16.17    2.00
  -6  -1  -5   13.22    1.84
   6  -1   5    9.80    1.56
   6   1   5   12.89    1.54
   6   1   6   28.54    2.27
  -6   1  -6   32.89    2.54
   6  -1   6   25.10    2.47
   6   1   7 1054.24   12.28
   6   1   7 1064.62   12.46
   6  -1   7 1093.97   13.13
   6   1   7 1129.79   14.89
  -6   1  -7 1121.57   15.04
  -6  -1  -7  985.20   14.71
   6  -1   7 1056.69   12.44
   6   1   8  473.40    9.94
   6  -1   8  396.70    9.50
   6   1   8  433.32    7.87
   6  -1   8  440.51    8.33
   6  -1   8  417.45    7.65
   6   1   8  441.14    7.79
   6   1   9    2.72    1.05
   6  -1   9    4.48    1.24
   6   1   9    6.01    1.27
   6  -1   9    3.03    1.53
   6  -1   9    5.41    1.17
   6  -1  10   63.86    3.96
   6   1  10   69.39    3.19
   6   1  10   63.87    3.19
   6  -1  10   65.51    3.43
   6  -1  10   57.24    2.90
   6  -1  11   84.33    3.43
   6  -1  11   84.29    4.60
   6   1  11   79.24    3.41
   6   1  12 1636.13   17.25
   6   1  12 1545.73   15.93
   6   1  13  141.21    4.16
   6  -1  13  146.47    4.78
   6   1  14  521.94    8.40
   6  -1  14  519.00    8.57
   6   1  15   82.11    3.02
   6  -1  15   86.07    3.18
   6  -1  15   77.72    2.95
   6   1  16   50.97    2.07
   6  -1  16   52.26    2.09
   6  -1  16   47.08    1.96
  -6   1 -16   46.04    1.78
  -6  -2  21  223.42    3.44
  -6  -2  20   81.11    2.71
  -6   2  20   87.05    2.92
  -6  -2  19    1.06    0.93
  -6   2  19    1.92    0.99
  -6  -2  18  173.15    4.90
  -6   2  18  172.76    5.17
  -6   2  18  172.18    5.51
  -6   2  17  299.08    7.76
   6   2 -17  302.74    7.15
  -6  -2  17  289.87    6.28
  -6  -2  17  309.28    6.78
  -6   2  17  318.36    7.32
  -6   2  16    5.88    1.54
  -6   2  16    2.64    1.40
  -6  -2  16    3.70    1.26
   6   2 -16    3.74    1.37
  -6  -2  15  247.13    6.34
  -6   2  15  245.79    6.76
  -6  -2  15  242.31    6.16
   6   2 -15  249.88    7.46
  -6   2  14    8.25    1.67
  -6  -2  14    7.98    1.42
  -6  -2  13   22.69    1.93
  -6   2  13   15.99    1.84
   6   2 -12  238.85    7.26
   6   2 -11 1540.49   17.12
   6  -2 -11 1430.41   18.49
   6  -2 -10  779.38   13.19
   6   2 -10  703.44   12.20
   6  -2  -9  467.60    9.31
   6   2  -9  521.21   10.07
   6   2  -8 1363.92   14.43
   6  -2  -8  987.93   13.69
   6  -2  -7   91.28    3.88
   6   2  -7  107.23    4.29
   6  -2  -6  753.32   11.09
   6   2  -6  783.64   11.51
   6   2  -6  765.14    9.98
   6  -2  -5 1689.39   16.50
   6   2  -5 1753.96   16.96
   6  -2  -4  727.71    9.62
   6   2  -4  659.72    9.58
   6  -2  -3  377.42    6.65
   6   2  -3  350.28    6.81
   6  -2  -2   46.82    2.23
   6   2  -2   49.09    2.43
   6  -2  -1  204.63    4.58
   6   2  -1  184.23    4.67
   6  -2   0  756.50    9.37
   6   2   0  708.85    9.66
   6  -2   1  608.32    8.43
   6   2   1  596.27    8.94
   6  -2   2  304.54    6.56
   6  -2   2  315.84    6.38
   6   2   2  320.98    6.66
   6   2   2  322.24    6.77
   6  -2   2  316.12    6.37
   6  -2   3 1871.14   18.47
   6   2   3 1962.38   18.92
  -6   2  -4   33.84    2.42
  -6  -2  -4   30.33    2.53
   6   2   4   37.71    2.55
   6  -2   4   32.91    2.27
  -6   2  -5   54.73    3.16
  -6  -2  -5   39.31    2.92
   6  -2   6 1536.19   15.78
   6  -2   6 1401.72   17.69
   6   2   6 1522.81   14.86
   6  -2   6 1649.59   16.46
  -6   2  -6 1671.71   18.27
  -6  -2  -6 1383.63   18.04
   6  -2   7  489.44   10.42
   6   2   7  506.64    8.06
   6  -2   7  515.81    8.81
   6   2   7  557.82    9.19
   6  -2   7  536.39    9.23
   6   2   8 1410.46   14.57
   6  -2   8 1416.50   18.37
   6  -2   8 1395.51   15.56
   6   2   9 1034.52   12.25
   6  -2   9 1014.73   13.22
   6  -2  10    2.89    1.44
   6  -2  10    2.93    1.36
   6   2  10    4.80    1.07
   6  -2  10    2.32    1.01
   6  -2  11   23.19    2.54
   6   2  11   20.03    1.73
   6   2  11   18.90    1.88
   6  -2  11   18.19    1.86
   6   2  12   41.69    2.23
   6   2  12   44.08    2.59
   6  -2  12   41.63    2.57
   6  -2  13  175.56    5.21
   6   2  13  144.17    4.29
   6  -2  14  101.02    3.67
   6   2  14   85.91    3.14
   6   2  15  375.15    6.00
  -6   2 -15  393.19    6.10
   6  -2  16  298.73    4.80
   6  -2  16  314.25    4.52
  -6   2 -16  303.27    4.36
  -6  -3  20  111.99    2.52
   6  -3 -19   55.79    2.45
  -6  -3  19   55.47    2.33
  -6  -3  18   25.52    1.85
  -6  -3  18   28.35    1.95
  -6   3  18   24.71    2.02
   6   3 -18   29.57    2.06
  -6   3  18   27.76    2.27
  -6  -3  17  423.65    7.60
  -6   3  17  425.62    8.36
   6   3 -17  430.73    8.47
  -6   3  17  436.72    9.30
  -6  -3  16  261.37    6.34
  -6  -3  16  250.46    6.01
  -6   3  16  266.09    6.84
  -6   3  16  267.75    7.75
  -6  -3  15  746.17   11.30
   6   3 -15  752.39   12.68
  -6  -3  15  728.84   10.83
  -6   3  15  717.89   13.19
  -6   3  14  859.57   12.86
   6   3 -14  833.89   13.68
  -6  -3  13  224.87    5.58
  -6   3  13  230.73    6.28
   6   3 -13  228.52    7.19
  -6  -3  12   23.80    1.84
  -6   3  12   21.84    2.02
   6   3 -12   26.86    2.74
   6   3 -11  383.89    9.25
   6   3 -11  385.62    7.52
   6   3 -10  358.72    8.68
   6   3 -10  371.49    7.37
   6   3  -9  143.69    4.36
   6  -3  -9  117.30    4.55
   6   3  -8  138.85    5.22
   6  -3  -8  124.57    4.60
   6   3  -8  129.25    3.90
   6  -3  -7 1556.24   17.06
   6   3  -7 1586.98   14.96
   6   3  -6 2159.53   20.92
   6  -3  -6 1951.57   18.65
   6   3  -6 2228.63   19.22
   6  -3  -6 1918.82   17.71
   6   3  -6 2029.44   17.86
   6   3  -5   31.48    2.33
   6  -3  -5   37.41    2.20
   6   3  -5   29.59    2.07
   6  -3  -5   31.95    1.97
   6  -3  -4  167.09    4.33
   6   3  -4  140.56    4.39
   6  -3  -3   73.52    2.81
   6   3  -3   57.57    2.75
  -6   3   2  596.59    6.68
   6  -3  -2  540.86    7.65
  -6   3   1 2053.58   14.67
   6  -3  -1 2107.63   17.30
  -6   3   0 3812.44   22.52
   6  -3   0 3677.45   25.14
   6  -3   1   46.99    2.45
   6   3   1   49.06    2.69
   6  -3   1   50.59    2.46
   6   3   1   46.69    2.56
   6  -3   2  454.10    7.76
   6   3   2  455.50    8.38
   6  -3   3    2.71    0.96
   6   3   3    6.21    1.21
  -6   3  -3    6.30    1.15
  -6  -3  -3    2.39    1.02
   6  -3   4    3.11    1.12
  -6   3  -4    4.42    1.20
  -6  -3  -4    1.79    0.98
   6  -3   5 1179.10   14.45
  -6   3  -5 1184.46   14.16
   6   3   6  552.95    7.77
   6   3   6  665.55   10.24
  -6   3  -6  630.36   10.34
  -6  -3  -6  507.60   10.57
   6  -3   6  708.74   10.49
   6   3   6  628.83    8.67
   6   3   6  625.66    8.52
   6   3   7  611.32    8.61
   6   3   7  671.34   10.70
   6  -3   7  695.88   10.74
   6   3   7  628.76    9.00
   6   3   7  558.45    8.20
   6  -3   7  579.24    9.84
   6   3   8  371.34    6.63
   6   3   8  378.76    7.03
   6  -3   8  361.14    7.86
   6   3   9  339.78    6.72
   6   3   9  339.05    6.31
   6  -3   9  339.26    7.73
   6   3  10 1157.80   12.30
   6  -3  10 1200.24   15.15
   6   3  10 1194.00   13.37
   6  -3  11  127.85    4.66
   6  -3  11  139.78    5.23
   6   3  11  123.09    3.94
   6  -3  11  144.02    4.91
   6  -3  12  145.27    5.20
   6   3  12  119.42    3.73
   6  -3  12  148.39    4.76
   6  -3  12  129.44    4.51
   6  -3  13  647.11   10.11
   6  -3  13  702.95    9.78
   6   3  13  559.63    7.94
   6  -3  13  605.24    9.41
   6  -3  14  845.93   10.96
   6  -3  14  861.34   10.02
   6  -3  15  118.50    3.44
   6  -3  15  117.09    2.90
  -6   3 -15  113.44    2.99
   6  -3  16  267.79    4.11
  -6   3 -16  273.52    3.79
  -6  -4  19  123.00    3.13
  -6  -4  18  164.29    4.24
   6   4 -18  179.54    4.59
  -6  -4  17    5.16    1.23
   6   4 -17    6.83    1.31
  -6   4  16 1066.56   14.96
  -6  -4  16 1055.64   13.11
  -6  -4  16 1071.33   12.10
  -6   4  15   82.00    4.32
  -6  -4  15   88.08    3.43
  -6   4  15   88.62    3.88
  -6   4  14   39.63    3.19
  -6   4  14   49.13    3.04
   6   4 -14   43.49    3.24
  -6   4  13    1.35    1.02
   6   4 -13    1.76    1.42
   6   4 -12   11.26    1.96
  -6   4  12    9.35    1.25
  -6   4  11  219.20    4.93
  -6   4  11  233.75    5.86
   6   4 -10 4182.39   28.80
  -6   4  10 4109.12   27.63
   6   4 -10 4164.54   28.20
   6   4  -9   28.83    2.07
   6   4  -9   24.47    1.74
   6   4  -8    1.20    0.66
   6   4  -8    1.29    0.79
   6   4  -7   51.34    2.53
   6   4  -7   34.07    2.70
   6   4  -6  178.83    4.72
   6   4  -6  218.96    6.30
   6   4  -5  923.99   11.47
   6   4  -5  989.21   13.34
   6   4  -4 2209.03   18.99
   6   4  -4 2340.29   21.27
  -6   4   3   10.58    1.05
   6   4  -3    7.28    1.08
  -6   4   2  147.63    3.61
   6   4  -2  129.99    4.08
  -6   4   1    5.01    0.80
   6   4  -1    2.86    0.80
  -6   4   0 1062.33   10.53
   6   4   0  977.52   11.95
   6  -4   1   95.54    3.83
  -6   4  -1   82.41    2.78
   6  -4   2   21.68    1.97
  -6   4  -2   27.18    1.90
   6  -4   3  333.97    7.42
  -6   4  -3  351.65    7.05
  -6   4  -4 3158.60   24.34
   6  -4   4 3176.76   26.35
   6   4   4 3186.28   26.12
  -6   4  -4 3104.59   24.37
   6  -4   5   15.41    1.76
   6  -4   5   11.90    1.71
  -6   4  -5   10.31    1.43
  -6   4  -6 1441.05   15.80
   6   4   6 1358.43   13.29
   6  -4   6 1343.03   15.89
   6   4   6 1491.79   16.79
   6  -4   7    2.08    1.11
   6   4   7    1.60    1.10
   6   4   7    3.87    0.92
  -6   4  -7    4.41    1.28
   6  -4   7    1.96    1.26
   6   4   7    3.90    0.86
   6  -4   8  327.40    8.13
   6   4   8  318.84    7.41
   6   4   9  164.14    5.25
   6  -4   9  177.33    5.94
   6  -4   9  190.91    5.47
   6   4   9  155.67    4.23
   6   4  10  481.92    7.49
   6  -4  10  618.04    9.76
  -6   4 -10  565.66    9.61
   6  -4  10  566.91   10.41
   6  -4  10  519.82    9.96
   6  -4  11  158.48    5.32
   6  -4  11  166.57    5.40
  -6   4 -11  162.64    4.94
   6  -4  12   41.88    2.35
   6  -4  12   37.63    2.62
   6  -4  12   39.76    2.66
   6  -4  12   37.85    2.64
  -6   4 -12   37.46    2.34
   6  -4  13    2.21    1.04
   6  -4  13    2.04    1.13
  -6   4 -13    0.60    0.90
   6  -4  14  584.37    8.18
  -6   4 -14  561.68    7.31
   6  -4  15   43.68    1.85
  -6   4 -15   41.26    1.66
  -6   5  18    2.04    1.13
   6   5 -18    0.87    0.70
  -6  -5  18    3.26    0.86
   6   5 -17   21.15    1.52
   6   5 -17   22.77    1.88
   6   5 -16   40.39    2.29
  -6   5  16   42.37    2.90
   6   5 -16   43.11    2.70
  -6   5  15    7.00    1.66
  -6  -5  15    6.57    1.51
   6   5 -15    6.47    1.48
  -6   5  14 1064.60   15.71
  -6  -5  14 1067.98   13.73
  -6   5  13  681.76   12.60
  -6  -5  13  719.34   11.23
  -6   5  12   60.04    2.81
  -6  -5  12   68.66    3.45
   6   5 -11   16.52    1.71
  -6   5  11   17.43    1.63
   6   5 -10   38.59    2.37
  -6   5  10    3.86    0.99
  -6   5   9   65.74    2.82
   6   5  -9   74.21    3.27
  -6   5   8  210.87    4.93
   6   5  -8  218.52    5.55
  -6   5   7  309.11    5.98
   6   5  -7  322.62    6.71
   6   5  -6 1319.74   14.44
   6   5  -6 1346.87   16.63
   6   5  -5  719.49   11.35
   6   5  -4  266.77    6.48
  -6   5   3  854.46   10.23
  -6   5   2   26.10    1.77
  -6   5   1   20.13    1.59
  -6   5   0 2147.69   17.93
   6   5   0 2226.79   23.34
  -6   5  -1  887.68   10.82
  -6   5  -1  893.25   11.31
   6   5   1  868.34   14.13
  -6   5  -2    8.52    1.13
   6  -5   2    9.30    1.58
   6   5   2    9.78    1.79
   6  -5   2   10.29    1.42
   6   5   2   11.37    1.59
   6  -5   3  185.26    5.35
  -6   5  -3  194.12    5.30
   6   5   3  193.28    5.82
   6  -5   4  471.13    9.04
   6  -5   4  446.26    8.60
   6   5   4  467.42    9.35
  -6   5  -4  467.73    8.60
   6  -5   5  332.57    7.60
   6   5   5  324.81    7.82
  -6   5  -5  349.10    7.50
  -6   5  -6  245.82    6.33
   6   5   6  266.61    6.95
   6  -5   7   90.07    4.16
  -6   5  -7   95.42    4.01
   6   5   7   88.45    4.01
   6  -5   7   93.76    4.31
   6  -5   8  329.91    7.98
   6  -5   8  331.95    7.98
   6   5   8  319.90    7.58
  -6   5  -8  322.60    7.23
  -6   5  -9    1.66    1.14
   6   5   9    3.44    1.23
   6  -5   9    2.25    1.34
   6  -5   9    4.05    1.43
  -6   5 -10  842.85   11.39
   6  -5  10  866.91   12.08
   6  -5  10  860.19   12.34
   6  -5  10  848.36   12.74
   6  -5  11  697.12   10.49
  -6   5 -11  678.72    9.76
   6  -5  12  178.60    4.82
   6  -5  12  185.94    4.98
  -6   5 -12  179.10    4.57
  -6   5 -13    9.03    1.16
   6  -5  13    7.95    1.29
   6  -5  13    8.66    1.20
   6  -5  14  191.37    4.07
  -6   5 -14  185.46    3.58
   6  -5  14  197.17    3.82
  -6   6  18    5.66    0.62
   6   6 -17  466.65    7.01
  -6   6  17  453.83    8.67
  -6   6  16   84.54    4.14
   6   6 -16   83.56    2.91
   6   6 -16   95.60    3.58
  -6  -6  16   84.92    3.15
  -6   6  15  614.35   11.94
   6   6 -15  632.97    9.07
  -6  -6  15  627.30    9.20
   6   6 -14  118.82    4.12
  -6   6  14  114.68    5.37
  -6  -6  14  122.73    4.22
  -6   6  13    8.53    1.98
   6   6 -13   10.92    1.60
   6   6 -12  117.04    4.47
   6   6 -12  132.02    5.11
  -6   6  12  119.12    3.95
  -6  -6  12  125.70    4.44
  -6   6  12  109.36    5.44
  -6   6  11  500.09   11.44
   6   6 -11  546.01    9.96
   6   6 -11  544.03    8.97
  -6  -6  11  565.48    9.52
  -6   6  11  513.26    8.38
  -6   6  10  216.76    7.37
   6   6 -10  232.94    5.99
   6   6 -10  223.13    6.42
  -6   6  10  213.54    5.28
  -6  -6  10  230.53    6.00
   6   6  -9 1030.76   13.18
   6   6  -9 1004.42   11.94
   6   6  -9 1013.18   14.25
  -6   6   8  464.76    7.94
   6   6  -8  487.23    8.88
   6   6  -7   72.34    3.46
   6   6  -7   75.10    3.27
  -6   6   7   70.22    3.10
   6   6  -7   76.26    3.84
  -6   6   7   67.91    3.89
  -6   6   6   79.91    3.27
   6   6  -6   88.38    4.08
   6   6  -6   89.33    3.80
   6   6  -6   84.41    3.92
   6   6  -5    3.71    1.10
   6   6  -5    7.03    1.45
   6   6  -5    8.73    1.45
  -6   6   5    4.56    1.06
  -6   6   4   48.63    2.57
   6   6  -4   48.08    3.16
   6   6  -3 3401.26   27.66
  -6   6   3 3330.19   25.50
  -6   6   3 3220.63   24.99
   6   6  -3 3211.31   28.68
   6   6  -2  476.20    9.04
  -6   6   2  476.09    8.15
  -6   6   2  480.09    8.14
   6   6  -2  474.38    9.69
  -6   6   1   28.84    2.12
   6   6  -1   29.19    2.41
   6   6  -1   25.88    2.53
  -6   6   1   30.43    2.21
   6   6  -1   27.82    2.46
   6   6  -1   30.68    2.49
   6  -6   0 1855.43   19.05
   6   6   0 1676.44   20.26
   6   6   0 1748.84   18.98
  -6   6   0 1737.16   17.22
   6   6   0 1902.70   20.07
  -6   6   0 1783.33   17.62
   6  -6   1  905.95   12.70
   6   6   1  789.06   13.66
   6   6   1  776.02   12.03
  -6   6  -1  775.90   10.94
   6   6   1  923.04   13.41
  -6   6  -1  925.08   12.04
   6  -6   2  113.91    4.39
   6   6   2   79.03    4.42
   6   6   2  105.68    4.22
  -6   6  -2   77.64    3.33
   6   6   2   88.43    4.12
  -6   6  -2   93.47    3.91
   6  -6   2   89.31    3.80
   6  -6   3 1174.83   14.54
   6   6   3 1144.73   15.64
  -6   6  -3 1174.16   14.42
   6  -6   4  394.31    8.26
   6   6   4  392.74    8.92
  -6   6  -4  414.41    8.30
   6  -6   5  362.42    8.06
   6   6   5  365.40    8.50
  -6   6  -5  386.31    8.05
   6  -6   6  250.98    6.82
   6  -6   6  254.88    6.84
  -6   6  -6  271.37    6.70
   6  -6   7  766.54   12.01
   6  -6   7  755.82   12.07
  -6   6  -7  781.38   11.55
   6   6   8  127.07    4.78
   6  -6   8  139.52    4.94
   6  -6   8  127.82    4.90
  -6   6  -8  137.76    4.64
  -6   6  -9  197.01    5.35
   6  -6   9  210.82    5.75
   6  -6   9  202.12    6.00
   6  -6  10   99.50    4.14
  -6   6 -10   94.03    3.55
   6  -6  10   98.06    3.75
   6  -6  11  306.41    5.73
   6  -6  11  310.78    6.84
   6  -6  11  325.08    6.39
   6  -6  12  104.68    2.97
   6  -6  12  114.42    3.81
  -6   6 -12  108.50    3.17
  -6   6 -13  224.66    4.02
  -6  -7  16   32.22    1.69
   6   7 -16   34.41    1.58
  -6  -7  15    0.87    0.79
   6   7 -15    0.80    0.75
  -6   7  15    1.12    1.01
  -6   7  14   95.02    4.45
  -6  -7  14   95.90    3.34
   6   7 -14  101.38    3.68
   6   7 -14   96.04    3.43
  -6   7  13  972.03   15.14
   6   7 -13 1014.08   12.50
  -6  -7  13  988.29   11.68
   6   7 -12   20.66    2.04
  -6   7  12   15.80    1.39
  -6   7  12   16.38    2.34
  -6  -7  12   17.06    1.75
  -6   7  12   19.26    1.75
   6   7 -12   16.05    1.80
   6   7 -11   29.66    2.45
   6   7 -11   26.51    2.29
   6   7 -11   26.86    1.86
  -6   7  11   25.29    1.99
   6   7 -11   30.33    2.12
  -6  -7  11   24.23    1.98
  -6   7  11   25.86    2.71
  -6  -7  10  141.42    4.49
   6   7 -10  133.06    4.94
   6   7 -10  131.96    4.06
  -6   7  10  126.71    4.20
   6   7 -10  142.43    4.62
  -6   7  10  122.43    5.45
  -6  -7   9    6.33    1.26
   6   7  -9    3.84    1.07
   6   7  -9    3.43    1.36
  -6   7   9    3.83    1.17
  -6   7   9    5.13    1.55
   6   7  -9    8.13    1.49
   6   7  -9    2.11    1.12
   6   7  -8 1231.36   16.12
  -6   7   8 1228.17   14.09
   6   7  -8 1256.68   14.00
   6   7  -7 1954.76   19.86
   6   7  -7 1902.77   19.38
   6   7  -7 1982.07   18.75
  -6   7   7 1915.19   18.34
  -6   7   6   53.14    2.88
   6   7  -6   54.14    3.43
   6   7  -6   59.03    3.34
   6   7  -6   54.31    3.02
   6   7  -6   52.04    2.92
   6   7  -5  127.89    5.15
   6   7  -5  137.67    4.78
  -6   7   5  118.53    4.21
   6   7  -5  126.48    4.87
   6   7  -4   11.07    1.88
  -6   7   4    9.00    1.44
   6   7  -4   13.21    1.85
   6   7  -3  981.51   14.92
   6   7  -3  983.34   14.05
  -6   7   3 1003.61   12.84
   6   7  -2 1165.05   16.21
   6   7  -2 1168.44   15.44
   6  -7  -2 1172.11   14.51
  -6   7   2 1201.17   14.34
   6  -7  -1  253.31    6.41
  -6   7   1  241.46    6.20
   6   7  -1  263.22    7.15
   6   7  -1  242.22    6.76
   6   7   0   76.80    3.96
   6   7   0   68.12    3.66
   6   7   0   68.61    3.94
   6  -7   0   70.36    3.45
  -6   7   0   70.31    3.46
   6   7   1  682.75   11.72
   6  -7   1  703.70   10.68
   6   7   1  628.50   10.96
  -6   7  -1  727.77   11.29
   6   7   1  603.33   11.81
   6   7   2    2.05    1.04
  -6   7  -2    1.74    1.15
   6   7   2    4.86    1.54
   6   7   2    1.32    1.24
   6   7   3  586.16   12.08
  -6   7  -3  729.94   11.26
   6  -7   3  746.49   11.38
   6   7   3  628.48   10.25
   6   7   3  689.63   12.08
   6   7   4   80.48    4.19
  -6   7  -4   81.95    3.83
   6  -7   4   88.98    3.97
  -6   7  -5  406.51    8.26
   6  -7   5  414.18    8.58
   6  -7   6 1313.65   15.48
  -6   7  -6 1328.12   15.56
   6  -7   6 1333.74   15.97
   6  -7   7  206.17    5.74
   6  -7   7  198.25    5.82
  -6   7  -7  204.76    5.66
   6   7   8  194.37    5.68
   6  -7   8  208.15    5.45
  -6   7  -8  211.50    5.50
   6  -7   8  215.19    5.95
   6  -7   9    2.83    1.04
   6  -7   9    2.78    1.21
   6  -7  10    3.44    0.97
   6  -7  10    8.19    1.44
   6  -7  11  900.63   10.58
   6  -7  12   56.26    2.24
  -6   8  14  519.13    8.91
   6   8 -14  542.85    7.47
   6   8 -13   17.54    1.55
   6   8 -13   17.44    1.56
  -6  -8  13   16.43    1.35
  -6   8  13   16.23    1.15
  -6   8  13   15.16    1.87
  -6   8  12  597.76   10.78
  -6  -8  12  601.05    8.03
   6   8 -12  648.19    9.15
   6   8 -12  621.05    9.29
  -6   8  12  662.52    8.75
  -6   8  12  640.44    7.81
   6   8 -11  104.50    3.75
  -6   8  11   94.41    4.39
  -6   8  11  105.20    3.66
   6   8 -11   99.86    3.31
   6   8 -11   97.70    3.88
  -6  -8  11   94.96    3.20
   6   8 -10  154.19    4.62
  -6   8  10  155.09    4.53
   6   8 -10  146.44    4.95
   6   8 -10  152.40    4.40
   6   8 -10  150.85    4.12
   6   8  -9   72.04    3.22
  -6   8   9   71.00    3.17
   6   8  -9   70.87    3.65
   6   8  -9   72.96    3.26
   6   8  -9   70.58    3.01
   6   8  -8  522.67    8.61
  -6   8   8  550.67    9.17
   6   8  -8  526.43   10.06
   6   8  -8  553.90    9.40
   6   8  -8  567.25    8.85
  -6   8   7  140.98    4.66
   6   8  -7  140.09    4.47
   6   8  -7  139.01    4.84
   6   8  -6   20.62    1.93
   6   8  -6   24.57    2.32
   6   8  -6   21.03    2.32
   6   8  -5   20.15    1.98
   6   8  -5   20.64    2.20
   6   8  -4 1001.73   13.21
  -6   8   4 1006.91   13.26
  -6   8   3  309.82    7.10
   6   8  -3  305.13    7.28
   6   8  -3  311.01    7.63
  -6   8   2  287.39    6.91
   6   8  -2  279.90    7.19
   6   8  -2  265.62    7.10
  -6   8   1  239.29    6.39
   6   8  -1  232.07    6.59
   6   8  -1  245.82    6.83
   6   8   0    7.32    1.53
   6   8   0    8.89    1.65
  -6   8   0    8.03    1.58
   6   8   1   55.16    3.17
  -6   8  -1   58.68    3.26
   6   8   1   54.29    3.36
  -6   8  -2 1342.96   15.82
   6   8   2 1283.22   16.81
  -6   8  -3   31.20    2.46
   6   8   3   26.47    2.53
   6   8   4    0.86    1.21
   6   8   5   10.79    1.75
   6  -8   5    6.89    1.33
   6  -8   5    9.62    1.44
   6   8   6   31.61    2.47
   6  -8   6   34.70    2.32
   6  -8   6   37.79    2.42
   6  -8   7  312.25    6.09
   6  -8   7  319.83    6.56
   6  -8   8  326.64    5.78
   6  -8   8  347.05    6.53
   6  -8   9    1.66    0.85
   6  -8  10  726.40    8.23
  -6   8 -10  659.63    7.32
  -6   8 -11   50.06    1.59
  -6   9  13    0.78    0.41
  -6   9  12    2.49    0.63
  -6   9  11  277.54    5.29
  -6   9  11  274.38    4.79
  -6   9  11  263.40    6.52
  -6   9  10  295.18    7.18
  -6   9  10  326.16    6.15
   6   9  -9  357.62    6.13
  -6   9   9  383.91    6.94
   6   9  -8 1054.78   11.56
  -6   9   8 1146.81   12.95
  -6   9   7    3.59    1.33
   6   9  -7    1.47    0.93
   6   9  -7    1.93    1.12
   6   9  -6   16.75    1.65
   6   9  -6   16.40    1.83
  -6   9   6   21.42    2.01
   6   9  -5  270.22    6.07
   6   9  -5  256.98    6.40
  -6   9   5  273.26    6.53
   6   9  -4  213.16    5.60
  -6   9   4  223.89    6.01
   6   9  -3    2.23    1.25
   6   9  -3    3.57    1.15
   6   9  -2  311.58    7.22
   6   9  -2  323.51    7.22
   6   9  -1  773.49   11.50
  -6   9   1  804.07   11.44
   6   9   0  530.63    9.47
   6   9   1   45.17    2.89
   6   9   2   22.37    2.18
   6   9   3   98.46    4.15
   6   9   4   21.95    2.08
   6  -9   4   26.02    1.82
  -6   9  -5  766.23    9.65
  -6   9  -6  880.44    9.88
  -6   9  -7    8.87    1.06
  -6   9  -8   76.55    2.28
  -6   9  -9   52.81    1.64
  -6  10  10   27.51    1.42
  -6  10   9  561.46    7.54
  -6  10   8    3.53    0.97
  -6  10   7    4.53    1.01
   6  10  -7    4.65    0.90
   6  10  -6    8.96    1.16
  -6  10   6    8.78    1.31
   6  10  -5  536.31    7.69
   6  10  -4  121.27    3.70
   6  10  -3  102.18    3.44
   6  10  -2   55.08    2.58
   6  10  -1  207.58    5.03
   6  10   0  159.36    4.47
  -6  10   0  157.73    4.33
   6  10   1 1266.27   13.44
  -6  10  -1 1323.13   13.13
   6  10   2  355.77    6.53
  -6  10  -2  364.22    6.16
  -6  10  -3   28.69    1.74
  -6  10  -4    8.33    0.99
  -6  10  -5    3.86    0.74
  -6  10  -6    4.67    0.66
   6  11  -6  235.72    3.60
   6  11  -5  504.15    5.90
  -6  11   5  571.21    6.68
   6  11  -4   18.82    1.20
  -6  11   4   21.40    1.38
   6  11  -3  261.91    4.35
  -6  11   3  286.93    4.70
   6  11  -2    6.26    0.84
  -6  11   2    7.29    0.92
   6  11  -1  180.34    3.64
  -6  11   1  195.09    3.75
   6  11   0   34.75    1.57
  -6  11   0   38.45    1.63
   6  11   1    5.89    0.77
  -6  11  -1    4.16    0.68
  -6  11  -2   98.97    2.25
  -7   0  21    0.97    0.52
   7   0 -20   12.25    1.11
  -7   0  20   12.01    1.23
   7   0 -19    1.43    0.83
  -7   0  19    1.10    0.94
  -7   0  18  221.31    5.48
  -7   0  17    1.55    1.28
  -7   0  16 1348.88   15.70
   7   0 -15    6.78    1.58
  -7   0  15    5.08    1.27
   7   0 -14  268.24    7.78
  -7   0  14  290.86    6.68
   7   0 -13    4.08    1.63
   7   0 -12 2089.72   23.56
   7   0 -11    0.66    1.32
   7   0 -10   77.49    4.17
   7   0 -10   90.90    4.16
   7   0  -9    1.21    1.06
   7   0  -9   11.91    1.75
   7   0  -8 2728.99   24.03
   7   0  -8 2809.63   26.58
   7   0  -7    2.91    0.99
   7   0  -7    4.08    1.21
   7   0  -6  337.72    7.15
   7   0  -6  345.93    7.66
   7   0  -5    0.81    0.83
   7   0  -5    0.44    0.79
   7   0  -4   97.16    3.80
   7   0  -4  104.65    3.85
   7   0  -3    8.18    1.26
   7   0  -3    1.91    0.86
   7   0  -2 1849.40   17.16
   7   0  -1    0.34    0.66
   7   0   0   27.15    2.12
   7   0   0   23.20    1.87
   7   0   1    1.03    0.80
   7   0   1    1.51    0.87
   7   0   1    1.44    0.78
   7   0   2 1430.13   16.18
   7   0   2 1416.26   16.04
   7   0   3    3.34    1.06
   7   0   3    2.06    1.06
   7   0   3    2.85    1.04
   7   0   4   24.88    2.31
   7   0   4   23.28    2.19
  -7   0  -4   19.79    2.19
   7   0   5    2.91    1.22
  -7   0  -5    0.35    0.95
   7   0   5    0.66    0.94
   7   0   5    2.88    0.88
   7   0   6 1458.76   14.96
   7   0   6 1496.67   15.61
   7   0   7    1.48    0.88
   7   0   7    1.60    1.27
   7   0   7    0.95    1.01
   7   0   8 2885.28   24.32
   7   0   8 2855.85   23.86
   7   0   8 2885.55   27.91
   7   0   9    1.47    1.10
   7   0   9    0.66    0.72
   7   0   9    1.06    1.30
   7   0   9    2.46    1.07
   7   0  10   16.52    1.79
   7   0  10   17.73    1.90
   7   0  11    0.95    0.98
   7   0  11    0.60    1.22
   7   0  12  493.37    8.18
   7   0  12  570.97    9.25
   7   0  13    1.66    0.90
   7   0  13    3.19    1.16
   7   0  14   10.77    1.17
   7   0  14   11.82    1.38
   7   0  15    1.58    0.70
  -7  -1  21   26.22    1.20
  -7   1  21   26.12    1.23
  -7  -1  20   67.27    2.45
  -7   1  20   66.83    2.49
   7  -1 -19  103.10    3.34
   7   1 -19   94.21    3.01
  -7  -1  19   97.12    3.36
  -7   1  19   96.00    3.41
  -7  -1  18  674.25    9.61
  -7   1  18  668.38    9.76
  -7  -1  17  224.54    5.75
  -7   1  17  223.08    5.91
   7   1 -17  216.48    5.93
   7   1 -16    1.74    1.23
  -7  -1  16    2.92    1.04
  -7  -1  16    0.09    1.16
  -7  -1  15  187.65    5.39
  -7   1  15  191.14    5.57
   7   1 -15  188.36    6.32
  -7  -1  14  196.08    5.40
  -7   1  14  193.83    5.51
   7   1 -14  198.31    6.63
   7   1 -13 1326.34   17.86
   7  -1 -12 1595.11   20.01
   7   1 -12 1793.40   20.90
   7  -1 -11  734.03   12.99
   7   1 -11  788.71   13.30
   7   1 -10   57.77    3.27
   7  -1 -10   53.06    3.35
   7  -1 -10   57.16    3.56
   7   1 -10   45.05    3.15
   7  -1  -9    4.58    1.32
   7  -1  -9    6.39    1.40
   7   1  -9    7.17    1.40
   7   1  -8   33.67    2.66
   7  -1  -8   32.59    2.67
   7   1  -8   39.61    2.78
   7   1  -8   36.41    2.39
   7  -1  -8   37.30    2.55
   7  -1  -7  379.31    8.49
   7   1  -7  457.49    8.98
   7  -1  -7  350.58    7.51
   7   1  -7  422.60    7.94
   7   1  -6  892.42   12.82
   7  -1  -6  731.37   11.41
   7   1  -6  851.81   12.05
   7  -1  -6  724.45   10.84
   7   1  -6  795.99   11.20
   7  -1  -5  941.31   12.75
   7   1  -5 1037.22   13.41
   7  -1  -5  931.74   12.24
   7   1  -5 1036.97   12.90
   7  -1  -4  823.13   11.28
   7   1  -4  824.07   11.54
   7  -1  -4  843.01   11.61
   7   1  -4  862.93   11.98
   7  -1  -3  383.74    7.34
   7  -1  -3  391.71    7.57
   7   1  -3  396.58    7.86
   7  -1  -2  620.40    9.06
   7   1  -2  559.40    9.01
   7  -1  -1   53.12    2.70
   7   1  -1   52.06    2.77
   7  -1   0   86.12    3.36
   7   1   0   83.37    3.43
   7   1   1 1510.79   16.75
   7  -1   1 1519.92   16.29
   7   1   1 1460.40   16.00
   7  -1   1 1490.01   16.68
   7   1   2 1617.19   17.72
   7  -1   2 1672.90   17.49
   7  -1   2 1626.63   17.11
   7   1   2 1564.64   17.32
   7   1   2 1705.12   17.31
   7  -1   2 1569.10   17.61
  -7  -1  -3   34.53    2.78
   7  -1   3   41.93    2.74
   7   1   3   41.41    2.78
   7  -1   3   42.06    2.76
   7  -1   4  310.20    6.49
   7   1   4  298.44    6.06
  -7   1  -4  276.14    7.47
  -7  -1  -4  240.58    7.26
   7   1   4  278.19    5.76
   7  -1   4  290.36    6.13
   7  -1   4  305.70    7.38
   7  -1   4  272.07    7.41
   7   1   4  291.51    7.38
   7  -1   4  270.63    7.02
   7  -1   5  442.12    9.82
   7   1   5  475.22    7.99
   7  -1   5  473.63    8.36
   7  -1   5  461.34    7.99
  -7   1  -5  463.67   10.09
   7   1   5  450.62    7.68
   7  -1   5  467.18    8.15
   7  -1   6  115.60    5.23
   7  -1   6  120.42    4.12
   7   1   6  131.41    4.27
   7  -1   6  131.92    4.48
   7  -1   6  124.64    4.31
   7   1   6  126.13    4.12
   7   1   6  141.68    4.87
   7  -1   7  782.98   13.85
   7  -1   7  814.39   11.58
   7   1   7  809.28   10.96
   7   1   7  834.71   11.32
   7  -1   7  798.15   11.07
   7  -1   8  463.02    8.69
   7   1   8  471.67    8.25
   7  -1   8  462.84    8.29
   7  -1   8  454.34   10.51
   7  -1   8  507.68    9.27
   7   1   8  500.48    8.77
   7  -1   9    1.88    0.86
   7   1   9    2.38    1.03
   7  -1   9    5.85    1.37
   7   1   9    6.83    1.38
   7  -1   9    4.34    1.49
   7  -1  10   95.32    3.59
   7   1  10   99.05    3.69
   7  -1  10  105.15    5.06
   7   1  10  108.11    4.06
   7  -1  10  113.60    4.45
   7   1  11  233.85    5.46
   7   1  11  246.22    5.97
   7  -1  12 1071.11   12.88
   7   1  12 1086.84   12.65
   7  -1  13   97.21    3.49
   7   1  13   96.60    3.41
  -7   1 -14    6.91    0.94
   7   1  14    8.58    1.16
   7  -1  14    7.71    1.18
   7  -1  14   11.22    1.25
   7  -1  15  176.74    3.56
   7   1  15  176.62    3.50
   7  -1  15  169.74    3.41
  -7  -2  20  102.97    2.73
  -7   2  20  106.28    2.89
   7   2 -19  433.13    6.05
  -7  -2  19  451.04    6.80
  -7   2  19  446.18    7.09
   7  -2 -18  118.95    3.89
   7   2 -18  109.20    3.33
  -7  -2  18  109.31    3.62
  -7   2  18  110.38    3.83
   7   2 -18  113.93    3.81
   7   2 -17  262.40    6.59
  -7  -2  17  255.84    5.89
  -7   2  17  262.28    6.28
  -7  -2  17  249.05    5.56
   7   2 -16   17.27    2.04
  -7  -2  16   14.64    1.80
  -7   2  16   14.28    1.88
  -7  -2  16   14.86    1.74
  -7  -2  15  129.61    4.38
  -7   2  15  137.73    4.81
   7   2 -15  130.98    5.22
  -7  -2  14    1.26    1.05
   7   2 -14    2.04    1.32
  -7  -2  13  775.14   10.71
  -7   2  13  812.60   11.63
   7   2 -13  773.41   13.50
   7   2 -12   16.83    2.27
   7   2 -11   13.98    2.09
   7   2 -11    8.38    1.12
   7   2 -10  491.39   10.45
   7   2 -10  482.55    7.17
   7  -2 -10  464.95   10.08
   7  -2  -9 1777.60   19.69
   7  -2  -9 1925.76   22.04
   7  -2  -8 1275.34   15.77
   7  -2  -8 1365.22   17.53
   7  -2  -7  229.12    6.10
   7   2  -7  276.95    6.35
   7   2  -7  277.65    7.26
   7  -2  -7  233.59    6.50
   7   2  -7  307.19    7.01
   7  -2  -6 1037.31   13.36
   7   2  -6 1238.57   14.18
   7   2  -6 1309.71   15.83
   7  -2  -6 1049.15   14.01
   7   2  -6 1287.41   14.95
   7  -2  -5  303.74    6.62
   7   2  -5  335.50    7.03
   7  -2  -5  291.04    6.57
   7   2  -5  307.95    6.85
   7   2  -5  338.77    7.64
   7  -2  -4  441.84    8.09
   7   2  -4  440.78    8.55
   7   2  -4  470.09    8.89
   7  -2  -4  455.26    8.31
   7   2  -4  450.35    8.57
   7   2  -3 2835.78   23.38
   7  -2  -3 2718.27   21.96
   7  -2  -2  288.13    6.06
   7   2  -2  265.84    6.29
   7  -2  -1  156.77    4.61
   7   2  -1  141.45    4.73
   7  -2   0   15.65    1.55
   7   2   0   14.11    1.56
   7  -2   0   17.49    1.76
   7   2   0   17.31    1.87
   7  -2   1  151.06    4.63
   7   2   1  130.10    4.64
   7  -2   1  149.37    4.71
   7   2   1  136.66    4.82
   7  -2   1  128.15    4.60
   7  -2   2   11.71    1.46
   7   2   2   12.23    1.54
   7   2   2   13.64    1.74
   7  -2   2   14.46    1.74
   7  -2   2   10.91    1.63
  -7   2  -3 1286.01   16.19
   7  -2   3 1297.90   15.25
   7   2   3 1275.55   15.92
   7  -2   4  598.07   10.64
   7   2   4  601.53   11.22
   7   2   4  522.56    7.95
   7  -2   4  548.18    8.84
  -7   2  -4  553.27   10.66
  -7  -2  -4  436.16   10.44
   7  -2   4  585.42    9.36
   7   2   4  551.96    8.22
   7  -2   4  522.87    8.71
   7  -2   4  491.15    9.55
   7  -2   5 2618.21   26.78
   7   2   5 3074.68   24.06
   7   2   5 2903.92   22.66
   7  -2   5 3139.23   24.96
   7   2   5 2918.93   22.55
   7  -2   5 2910.28   24.04
   7  -2   5 2806.46   23.75
   7   2   6 1625.92   15.98
   7  -2   6 1521.32   19.59
   7  -2   6 1597.22   16.94
   7   2   6 1650.85   15.87
   7  -2   6 1562.56   16.75
   7   2   7  379.50    7.22
   7  -2   7  385.28    8.06
   7  -2   7  354.40    9.13
   7   2   7  367.24    6.95
   7  -2   7  353.71    7.56
   7  -2   7  349.33    7.45
   7   2   8  291.14    6.41
   7  -2   8  292.74    8.30
   7  -2   8  296.46    6.89
   7   2   8  288.80    6.15
   7  -2   8  299.99    7.03
   7   2   9  313.26    6.32
   7  -2   9  322.15    7.36
   7  -2   9  331.21    8.68
   7  -2   9  308.28    7.00
   7   2   9  310.78    6.61
   7   2  10  164.24    4.43
   7  -2  10  171.15    5.37
   7  -2  10  174.53    6.19
   7  -2  10  163.41    4.94
   7   2  10  166.83    4.77
   7   2  11  870.97   10.32
   7  -2  11  958.08   12.87
   7  -2  11  984.52   14.43
   7   2  11  909.63   11.24
   7  -2  11  856.63   11.35
   7   2  12   14.79    1.53
   7  -2  12   16.07    1.82
   7  -2  12   19.82    1.96
   7   2  13   89.83    3.02
  -7   2 -13   87.54    3.04
   7  -2  13   94.12    3.46
  -7   2 -14    2.78    0.74
   7  -2  14    4.00    0.90
   7   2  14    3.71    0.80
  -7  -3  19  212.00    4.02
   7  -3 -18   95.71    3.33
   7   3 -18   80.83    2.57
  -7  -3  18   76.84    2.82
  -7  -3  18   85.34    2.96
   7   3 -18   88.90    3.40
   7  -3 -17   78.84    3.34
   7   3 -17   77.59    2.78
  -7  -3  17   78.39    3.14
  -7  -3  17   77.57    3.02
  -7   3  17   84.58    3.45
   7   3 -17   77.89    3.48
   7  -3 -16  101.66    4.04
   7   3 -16  104.60    3.50
  -7  -3  16  100.91    3.85
  -7  -3  16  104.38    3.73
  -7   3  16  108.05    4.19
   7   3 -16  104.40    4.34
   7   3 -15  163.00    4.56
  -7  -3  15  162.37    5.05
   7   3 -15  159.81    5.69
  -7  -3  15  158.32    4.73
  -7   3  15  166.51    5.35
   7   3 -14  378.73    9.07
  -7   3  14  377.02    7.96
   7   3 -13 1059.74   15.87
  -7   3  13 1059.02   13.61
   7   3 -13 1031.34   12.36
   7   3 -12    4.67    1.57
   7  -3 -12    4.59    1.32
   7   3 -12    4.81    1.18
   7   3 -11  400.25    6.76
   7   3 -11  415.66    7.49
   7   3 -10  429.56    7.03
   7   3 -10  440.21    7.72
   7   3  -9   10.35    1.86
   7  -3  -9   13.49    1.83
   7   3  -9   13.70    1.65
   7  -3  -9    8.15    1.40
   7   3  -9   13.19    1.47
   7   3  -8  198.72    6.43
   7  -3  -8  155.28    5.37
   7   3  -8  192.83    5.38
   7   3  -8  186.27    4.45
   7  -3  -8  146.56    4.99
   7   3  -8  185.72    4.99
   7   3  -7  234.17    6.84
   7  -3  -7  186.30    5.43
   7   3  -7  206.89    5.36
   7  -3  -7  186.66    5.66
   7   3  -7  224.03    5.77
   7   3  -6  280.19    7.23
   7  -3  -6  240.69    5.99
   7   3  -6  250.73    5.99
   7  -3  -6  233.93    5.98
   7   3  -6  266.02    6.18
   7  -3  -5  801.04   11.38
   7   3  -5  787.25   11.48
   7   3  -5  761.04   11.28
   7   3  -5  758.66   11.82
   7  -3  -4   39.92    2.35
   7   3  -4   31.77    2.27
   7  -3  -4   32.87    2.29
   7   3  -4   32.76    2.42
   7   3  -3   13.25    1.67
   7  -3  -3   13.62    1.42
   7   3  -3   12.63    1.49
   7   3  -2   73.59    3.21
   7  -3  -2   77.05    3.19
   7   3  -2   69.56    3.32
   7  -3  -1   30.05    2.00
   7   3  -1   28.73    2.17
   7  -3  -1   31.72    2.24
   7   3  -1   32.27    2.43
   7  -3   0 1965.64   18.28
   7   3   0 1790.79   18.99
   7  -3   0 1915.87   18.43
   7   3   0 1838.11   19.58
   7  -3   1 2350.53   20.64
   7   3   1 2017.31   20.71
   7  -3   1 2432.68   21.22
   7   3   1 2100.92   21.60
   7  -3   2  275.94    6.14
   7   3   2  271.24    7.10
  -7   3  -2  273.57    6.84
  -7   3  -3   94.58    4.13
  -7  -3  -3   72.83    4.26
   7   3   3   96.60    3.17
   7  -3   3  100.51    3.68
   7  -3   3  105.79    3.93
   7   3   3   91.00    3.08
   7  -3   3  106.56    4.24
   7   3   3  100.78    4.48
   7  -3   3  103.04    3.89
  -7   3  -3   81.52    2.98
   7   3   4 1176.47   12.36
   7   3   4 1165.36   12.21
   7  -3   4 1186.86   13.81
   7  -3   4 1202.62   14.23
   7   3   5  410.16    7.07
   7  -3   5  485.88    8.84
   7   3   5  403.46    6.91
   7  -3   5  419.47    8.07
  -7   3  -5  394.34    7.21
   7   3   5  458.34    8.63
   7   3   6  470.15    8.69
   7   3   6  418.46    7.11
   7  -3   6  424.46    8.33
  -7   3  -6  398.45    7.50
   7   3   6  431.40    7.37
   7  -3   6  502.68    9.11
   7  -3   6  405.42    9.51
   7   3   7   28.86    1.95
   7  -3   7   28.08    2.34
  -7   3  -7   33.64    2.32
   7  -3   7   30.18    2.38
   7  -3   7   34.29    2.54
   7   3   7   29.09    2.06
   7  -3   7   29.15    2.79
   7   3   8  424.85    7.10
   7  -3   8  468.44    8.97
  -7   3  -8  438.94    8.13
   7  -3   8  435.42    8.67
   7   3   8  448.95    7.69
   7  -3   8  473.04   10.15
   7   3   9  114.70    3.50
   7  -3   9  123.28    4.62
  -7   3  -9  120.99    4.24
   7  -3   9  114.40    4.44
   7   3   9  120.06    3.87
   7  -3   9  121.51    5.03
   7   3  10    2.38    0.93
   7  -3  10    5.33    1.36
  -7   3 -10    4.52    1.23
   7  -3  10    4.56    1.27
  -7   3 -11  203.69    5.15
   7  -3  11  187.19    5.27
   7  -3  11  201.06    5.64
   7   3  11  174.67    4.34
   7  -3  11  226.05    5.66
  -7   3 -12   17.01    1.57
   7  -3  12   18.94    1.71
   7  -3  12   18.44    1.84
   7  -3  12   21.80    1.85
   7   3  12   17.30    1.42
   7  -3  13  103.70    3.52
   7  -3  13  108.39    3.21
  -7   3 -14  268.39    4.44
   7  -3  14  271.16    4.18
  -7  -4  19  176.10    3.40
   7   4 -18    9.47    1.21
  -7  -4  18    8.17    1.11
   7   4 -18    7.35    0.94
  -7  -4  17  142.45    4.06
   7   4 -17  152.08    4.55
  -7  -4  16   61.50    2.99
  -7  -4  16   62.23    2.58
   7   4 -16   61.88    3.23
   7   4 -15   97.77    3.24
  -7  -4  15   94.66    3.34
   7  -4 -14 1050.22   13.97
   7   4 -14 1172.42   12.40
  -7  -4  14 1137.83   12.66
  -7   4  14 1250.06   14.77
   7   4 -14 1296.11   16.89
   7  -4 -13    6.28    1.32
   7   4 -13   11.01    1.34
   7   4 -13    9.00    1.88
  -7   4  13    5.47    1.29
  -7   4  12  108.81    4.11
   7   4 -12  104.02    3.56
   7   4 -11   82.85    3.24
   7   4 -11   75.01    3.10
   7   4 -10 1062.87   12.10
   7   4 -10 1095.36   15.40
   7   4  -9  292.31    6.14
   7   4  -9  300.07    7.86
   7   4  -8  170.27    4.63
   7   4  -8  157.94    4.46
   7   4  -8  168.51    5.79
   7   4  -7  770.87   10.06
   7   4  -7  786.04   12.77
   7   4  -6  992.75   12.54
   7   4  -6 1016.65   12.78
   7   4  -6 1018.42   14.44
   7   4  -5  994.28   12.38
   7   4  -5 1074.64   14.51
   7   4  -4 1933.36   18.22
   7   4  -4 1960.78   19.63
   7   4  -3  444.88    8.38
   7   4  -2  307.91    6.75
   7   4  -2  322.42    7.29
   7   4  -1   71.50    3.44
   7   4  -1   74.43    3.55
   7   4   0  763.56   11.84
   7  -4   0  771.90   12.06
   7   4   1   14.13    1.75
   7  -4   1    8.85    1.60
  -7   4  -1    9.84    1.23
   7  -4   1    8.41    1.31
  -7   4  -1   14.95    1.67
  -7   4  -2  728.23   11.09
   7   4   2  705.90    8.77
   7   4   2  740.69   12.01
   7  -4   2  740.82   11.94
  -7   4  -2  685.15    9.40
   7  -4   2  759.93   10.92
   7   4   3   55.96    2.35
   7   4   3   53.92    2.37
   7  -4   3   57.11    3.35
   7  -4   3   59.71    2.95
   7  -4   3   59.75    3.15
  -7   4  -3   52.86    2.65
   7   4   3   60.40    3.26
   7   4   4 1700.54   14.96
   7  -4   4 1643.46   18.77
   7  -4   4 1686.00   18.05
  -7   4  -4 1679.09   16.77
   7   4   4 1682.95   15.00
   7   4   5  538.98    7.79
   7  -4   5  518.41    9.52
  -7   4  -5  525.38    8.80
   7   4   6   50.76    2.42
   7  -4   6   52.71    3.11
  -7   4  -6   50.27    2.77
   7   4   6   56.15    3.25
   7  -4   6   57.14    3.14
   7  -4   7   71.26    3.41
   7   4   7   59.87    2.60
   7  -4   7   56.67    3.29
  -7   4  -7   56.20    2.95
   7   4   7   68.40    3.43
   7  -4   7   60.25    3.25
   7  -4   8   92.89    3.99
   7  -4   8   89.08    4.20
   7  -4   8   98.51    3.94
   7   4   8   86.02    3.08
  -7   4  -8   89.31    3.68
   7  -4   9  189.39    5.57
  -7   4  -9  178.92    5.03
   7  -4   9  190.02    5.90
   7   4   9  165.26    4.12
   7  -4   9  202.52    5.41
   7  -4  10 1608.46   17.48
  -7   4 -10 1554.50   15.81
   7  -4  10 1643.49   17.93
   7  -4  10 1694.07   17.41
   7  -4  10 1752.80   16.41
   7  -4  11  247.81    5.90
   7  -4  11  241.06    6.13
   7  -4  11  236.92    5.95
  -7   4 -11  230.51    5.29
  -7   4 -12    7.09    1.11
   7  -4  12    3.33    1.10
   7  -4  12    6.04    1.20
  -7   4 -13   16.84    1.29
   7  -4  13   15.02    1.34
  -7   4 -14   80.41    2.10
   7  -4  14   82.15    2.27
   7   5 -18  123.50    2.74
  -7  -5  18  123.11    3.08
  -7   5  17  376.83    7.98
   7   5 -17  392.68    6.69
   7   5 -17  373.87    5.79
   7   5 -16  186.20    4.52
  -7   5  16  181.29    6.07
  -7  -5  16  180.93    4.67
   7   5 -16  199.65    5.24
  -7  -5  15   45.07    2.62
   7   5 -15   51.03    2.99
  -7  -5  14  215.25    5.68
   7   5 -14  230.82    6.55
  -7  -5  13   81.75    3.63
   7   5 -12    0.87    0.89
  -7   5  12    2.81    0.88
   7   5 -12    0.42    1.16
   7   5 -11  817.55   12.93
   7   5 -11  794.84   10.68
   7   5 -10 1779.49   17.22
  -7   5  10 1732.22   15.67
   7   5 -10 1810.16   20.15
  -7   5  10 1683.54   21.14
   7   5  -9   50.28    2.77
  -7   5   9   48.50    2.37
   7   5  -9   48.11    3.20
   7   5  -8  250.49    5.99
   7   5  -8  261.47    7.07
   7   5  -7  475.09    8.34
  -7   5   7  456.77    7.28
   7   5  -7  487.07    9.81
  -7   5   6  449.64    7.17
   7   5  -6  458.25    9.35
   7   5  -5   45.76    2.66
  -7   5   5   38.85    2.10
   7   5  -5   43.88    2.81
   7   5  -4  430.67    8.71
  -7   5   4  374.57    6.53
   7   5  -3  612.40    7.82
   7   5  -3  652.92   10.86
  -7   5   3  617.76    8.57
   7   5  -3  652.87    9.98
  -7   5   2   23.58    1.77
   7   5  -2   29.23    2.27
   7   5  -2   21.57    2.13
   7   5  -2   22.59    1.53
   7   5  -2   22.29    1.98
  -7   5   1 1825.02   16.95
   7   5  -1 1851.63   18.76
   7   5   0  837.29   11.99
   7  -5   0  732.94   12.02
  -7   5   0  706.01    9.73
   7  -5   0  794.84   11.16
   7   5   0  723.34   10.91
   7   5   1  137.57    4.96
   7  -5   1  130.67    4.99
  -7   5  -1  125.57    4.07
   7  -5   1  129.38    4.48
   7   5   2   21.01    2.15
   7  -5   2   18.09    1.89
   7  -5   2   18.21    2.08
   7  -5   3  238.52    6.39
  -7   5  -3  233.55    5.82
   7  -5   3  252.77    6.86
   7   5   4  354.00    8.07
  -7   5  -4  346.27    7.20
   7  -5   4  327.96    7.61
   7  -5   4  340.43    7.98
   7  -5   5  303.23    7.38
  -7   5  -5  303.08    6.86
   7   5   6 1083.09   14.29
   7  -5   6 1059.85   14.94
   7  -5   6 1056.60   14.42
  -7   5  -6 1074.39   13.51
   7   5   7  754.61   11.71
   7  -5   7  763.49   12.52
   7  -5   7  767.76   11.10
   7  -5   7  724.29   11.77
  -7   5  -7  744.22   10.95
   7   5   8  293.84    6.79
   7  -5   8  277.02    6.93
  -7   5  -8  284.92    6.49
   7  -5   8  293.60    7.30
   7  -5   8  302.18    6.72
   7  -5   9   49.93    2.97
   7  -5   9   54.14    2.87
   7  -5   9   53.92    3.16
  -7   5  -9   51.34    2.77
   7  -5  10   19.29    1.79
   7  -5  10   15.44    1.76
  -7   5 -10   16.01    1.64
   7  -5  11   98.37    3.32
   7  -5  11   97.52    3.58
  -7   5 -11   95.43    3.18
   7  -5  12  140.60    3.53
   7  -5  12  138.73    3.91
  -7   5 -12  133.26    3.36
  -7   5 -13  519.53    6.07
   7   6 -17   16.24    1.12
  -7  -6  17   16.17    1.22
  -7  -6  16    3.52    0.94
   7   6 -16    3.93    0.87
  -7   6  16    4.21    1.21
   7   6 -16    3.42    0.91
   7   6 -15  562.72    8.18
  -7  -6  15  561.56    8.05
  -7   6  15  560.10   10.34
   7   6 -14  171.10    4.75
  -7   6  14  169.40    5.94
  -7  -6  14  170.49    4.60
  -7   6  13  362.66    9.00
  -7  -6  13  384.79    7.29
   7   6 -13  378.93    7.51
  -7   6  12  106.82    4.99
  -7   6  12  113.04    3.59
  -7  -6  12  113.92    4.06
   7   6 -12  115.85    3.78
   7   6 -12  116.51    4.50
   7   6 -12  115.14    4.34
  -7   6  11  178.45    4.56
  -7  -6  11  191.69    5.30
   7   6 -11  189.93    5.73
   7   6 -11  192.34    5.88
   7   6 -11  185.81    5.09
   7   6 -10   28.36    2.23
  -7   6  10   21.12    2.46
   7   6 -10   25.64    2.32
   7   6 -10   25.44    2.36
   7   6  -9  487.36    8.70
   7   6  -9  486.46    9.43
  -7   6   9  462.85    7.71
   7   6  -8   12.99    1.81
   7   6  -8   10.83    1.64
   7   6  -8   12.31    1.72
  -7   6   8   16.45    1.58
   7   6  -7 1641.70   18.40
  -7   6   7 1612.48   15.76
   7   6  -7 1670.48   18.45
   7   6  -7 1675.57   17.52
  -7   6   6  505.53    8.12
   7   6  -6  503.93    9.68
   7   6  -6  492.78    9.29
  -7   6   5  562.52    8.63
   7   6  -5  586.18    9.98
   7   6  -5  582.64   10.63
  -7   6   4  980.73   11.87
   7   6  -4 1013.14   14.47
  -7   6   3   87.30    3.42
   7   6  -3   90.74    3.93
   7   6  -3   95.63    4.34
  -7   6   2   27.20    2.05
   7   6  -2   26.56    2.49
   7   6  -2   31.81    2.49
   7   6  -2   29.92    2.44
   7   6  -1  578.16   10.49
  -7   6   1  563.71    9.09
   7  -6  -1  598.82   10.76
   7   6  -1  567.32   10.02
  -7   6   0  270.00    6.35
   7  -6   0  283.64    7.31
   7   6   0  261.17    6.81
   7   6   1   36.10    2.63
   7  -6   1   36.72    2.79
  -7   6  -1   32.54    2.34
   7  -6   1   37.84    2.54
  -7   6  -2  277.05    6.47
   7  -6   2  291.51    6.94
   7  -6   2  290.58    7.33
  -7   6  -3 1053.16   13.49
   7  -6   3 1067.89   14.04
   7  -6   3 1094.57   14.60
   7   6   4   37.87    2.90
  -7   6  -4   37.25    2.61
   7  -6   4   35.03    2.59
   7   6   5   19.51    2.10
  -7   6  -5   19.75    2.06
   7  -6   5   25.04    2.35
   7  -6   6   55.52    3.26
  -7   6  -6   49.06    2.90
   7   6   6   48.62    2.97
   7  -6   6   47.93    3.10
   7  -6   7  501.00    9.43
  -7   6  -7  501.98    8.71
   7  -6   7  516.79    9.55
   7   6   7  509.47    9.20
  -7   6  -8    1.79    1.11
   7  -6   8    1.95    1.15
   7   6   8    1.96    1.09
   7  -6   8    2.16    1.17
   7  -6   9 1077.16   12.77
   7  -6   9 1104.74   13.51
   7  -6  10  426.68    7.17
  -7   6 -10  427.96    6.80
   7  -6  10  438.68    7.72
   7  -6  11   87.38    3.12
  -7   6 -11   76.10    2.56
  -7   6 -12  365.73    4.87
   7  -6  12  398.83    5.74
  -7  -7  16   19.23    1.17
   7   7 -16   19.45    1.16
   7   7 -15  127.02    3.36
   7   7 -15  130.31    3.50
  -7  -7  14   16.50    1.42
   7   7 -14   18.58    1.57
   7   7 -14   16.56    1.53
  -7   7  14   15.60    1.85
  -7  -7  13   33.87    2.01
   7   7 -13   37.96    2.35
   7   7 -13   41.54    2.40
  -7   7  13   37.29    2.75
  -7  -7  12  361.57    6.51
  -7   7  12  374.53    6.32
   7   7 -12  371.03    6.29
   7   7 -12  365.21    7.33
  -7   7  12  359.99    8.42
  -7  -7  11  395.41    7.00
  -7   7  11  393.97    6.74
   7   7 -11  413.00    7.21
   7   7 -11  417.70    8.08
   7   7 -11  401.71    8.10
  -7  -7  10    6.59    1.21
   7   7 -10    5.98    1.21
   7   7 -10    5.20    1.40
   7   7 -10    8.83    1.47
  -7   7   9    5.57    1.19
   7   7  -9    2.54    1.14
   7   7  -9    2.95    1.12
  -7  -7   9    2.79    0.97
   7   7  -8  102.12    4.08
   7   7  -8  104.39    3.60
  -7   7   8   98.31    3.62
   7   7  -8   94.36    4.19
  -7   7   7  286.28    6.22
   7   7  -7  282.24    6.05
   7   7  -7  283.73    6.90
   7   7  -7  280.17    6.49
   7   7  -7  271.27    7.11
   7   7  -6  954.68   11.92
   7   7  -6  971.38   13.38
  -7   7   6  942.75   11.91
   7   7  -5   19.91    1.91
   7   7  -5   21.46    2.17
  -7   7   5   19.10    1.81
   7   7  -5   21.15    2.21
   7   7  -4   77.65    3.54
   7   7  -4   69.50    3.77
  -7   7   4   67.68    3.16
  -7   7   3  865.83   11.65
   7   7  -3  893.15   13.07
   7   7  -3  856.77   13.34
   7  -7  -3  860.86   12.88
   7   7  -2  184.52    5.72
   7   7  -2  171.89    5.57
   7  -7  -2  168.83    5.57
  -7   7   2  169.28    5.04
   7   7  -1  607.94   10.40
   7   7  -1  561.08   10.21
   7  -7  -1  592.41   10.36
  -7   7   1  574.05    9.50
   7   7   0   16.63    2.04
   7   7   0   16.23    1.98
   7  -7   0   16.03    1.94
   7   7   1   53.49    3.31
  -7   7  -1   52.21    2.98
   7   7   1   42.29    2.81
   7  -7   1   49.60    2.97
   7   7   2  524.55   10.04
  -7   7  -2  516.37    9.27
   7  -7   2  501.98    9.09
   7   7   3  745.93   11.94
   7  -7   3  714.77   10.99
  -7   7  -3  713.47   11.02
   7   7   4  503.77    9.66
  -7   7  -4  493.40    8.85
   7  -7   4  501.89    9.06
   7   7   5  238.64    6.31
   7  -7   5  251.59    6.45
  -7   7  -5  245.11    5.99
   7  -7   5  261.18    6.46
   7   7   6   24.20    2.11
  -7   7  -6   23.30    2.02
   7  -7   6   24.15    2.10
   7   7   7  761.66   10.79
   7  -7   7  784.89   10.60
  -7   7  -7  752.12   10.05
   7   7   8  531.85    8.24
  -7   7  -8  521.08    7.77
   7  -7   8  591.18    9.04
   7  -7   8  598.70    8.63
   7  -7   9  114.60    3.68
   7  -7   9  113.03    3.39
  -7   7 -10   68.13    2.29
   7  -7  10   81.99    2.81
  -7   7 -11   34.71    1.45
   7   8 -13   28.55    1.75
  -7  -8  13   25.00    1.37
   7   8 -13   28.15    1.63
   7   8 -12  216.00    5.04
   7   8 -12  215.33    4.62
  -7   8  12  212.75    5.66
   7   8 -11  236.58    5.65
   7   8 -11  226.78    5.00
   7   8 -11  231.75    4.75
   7   8 -10  595.99    9.59
   7   8 -10  593.08    8.45
  -7   8   9  117.84    3.76
   7   8  -9  113.45    3.87
  -7   8   8   81.61    3.24
   7   8  -8   84.72    3.51
  -7   8   7    5.39    1.23
   7   8  -7    5.78    1.10
   7   8  -7    6.13    1.41
   7   8  -7    5.38    1.46
  -7   8   6  199.53    5.27
   7   8  -6  209.71    5.81
   7   8  -6  209.69    5.16
  -7   8   5  232.59    5.80
   7   8  -5  227.88    6.16
   7   8  -5  233.54    5.65
   7   8  -4  129.49    4.35
  -7   8   4  126.60    4.33
  -7   8   3    3.74    1.25
   7   8  -3    1.95    1.13
   7   8  -3    4.40    1.32
  -7   8   2 2887.47   23.78
   7   8  -2 2873.12   23.98
   7   8  -1    5.22    1.41
  -7   8   1    4.91    1.34
   7   8  -1    5.11    1.34
  -7   8   0    2.38    1.17
   7   8   0    1.51    1.06
   7   8   0    2.73    1.18
   7   8   1   10.40    1.67
   7   8   1    7.79    1.35
  -7   8  -1   12.75    1.67
   7   8   2   12.73    1.71
  -7   8  -2   15.08    1.78
   7   8   3  560.06    9.67
  -7   8  -3  567.84    9.20
  -7   8  -4 1098.83   12.92
   7   8   4 1072.37   13.31
  -7   8  -5   98.27    3.57
   7  -8   5  104.85    3.74
   7   8   6   17.51    1.71
  -7   8  -6   16.17    1.57
   7  -8   6   15.98    1.54
   7   8   7  173.20    4.35
  -7   8  -7  167.00    4.06
  -7   8  -8  171.80    3.71
  -7   8  -9   36.55    1.55
  -7   9  10   48.63    2.17
  -7   9   9   49.77    2.30
  -7   9   8   79.47    3.00
   7   9  -8   77.93    2.95
  -7   9   7   40.13    2.29
   7   9  -7   36.01    2.22
  -7   9   6 1551.48   15.00
   7   9  -6 1413.02   14.72
  -7   9   5  352.96    6.78
   7   9  -5  334.71    6.17
  -7   9   4  119.12    4.03
   7   9  -4  113.99    3.64
   7   9  -3  380.07    7.33
   7   9  -3  388.83    6.87
  -7   9   2  310.72    6.54
   7   9  -2  286.81    6.00
  -7   9   1  107.00    3.86
   7   9  -1  101.38    3.66
  -7   9   0  147.35    4.39
   7   9   0  140.23    4.30
  -7   9  -1  272.74    5.91
   7   9   1  276.33    6.07
  -7   9  -2  828.23   10.43
   7   9   2  819.48   10.56
  -7   9  -3   87.20    3.19
   7  -9   3   87.17    3.10
   7   9   3   77.94    3.08
  -7   9  -4  223.65    4.79
   7   9   4  216.43    4.88
   7   9   5  200.21    4.41
  -7   9  -5  207.54    4.31
   7   9   6   11.21    1.12
  -7  10   9  740.87    6.89
  -7  10   9  886.35    8.35
  -7  10   8   17.66    1.32
  -7  10   7   76.31    2.57
  -7  10   6   47.69    2.15
  -7  10   5    6.08    1.07
  -7  10   4    5.17    1.04
  -7  10   3  178.09    4.27
   7  10  -3  166.92    3.74
  -7  10   2  170.91    4.17
   7  10  -2  152.39    3.60
  -7  10   1  388.44    6.31
   7  10  -1  345.35    5.60
  -7  10   0  141.82    3.68
   7  10   0  124.29    3.23
   7  10   1   70.86    2.42
   7  10   2   44.93    1.83
   7  10   3    3.63    0.69
   7  10   4  147.87    2.89
  -8   0  20  517.09    6.32
   8   0 -19    0.83    0.70
  -8   0  19    1.94    0.85
   8   0 -18  206.79    4.80
  -8   0  18  199.56    4.81
   8   0 -17    3.88    1.14
  -8   0  17    3.15    1.27
   8   0 -16   43.86    2.64
  -8   0  16   41.71    2.63
  -8   0  15    0.30    1.11
   8   0 -15    1.92    1.08
  -8   0  14   35.35    2.39
   8   0 -14   35.65    2.65
   8   0 -13    1.07    1.12
   8   0 -13    1.65    1.45
   8   0 -12 2017.84   23.63
   8   0 -12 2127.92   17.00
   8   0 -11    0.97    1.13
   8   0 -11    2.37    1.39
   8   0 -10  132.08    4.91
   8   0 -10  112.65    5.26
   8   0  -9    3.03    0.99
   8   0  -9    0.42    0.96
   8   0  -8   19.61    2.13
   8   0  -8   17.51    1.64
   8   0  -8   14.35    2.04
   8   0  -8   21.95    2.24
   8   0  -8   14.33    1.45
   8   0  -7    1.13    1.05
   8   0  -7    0.08    0.86
   8   0  -6 1307.17   16.53
   8   0  -6 1405.58   16.75
   8   0  -5    0.26    0.92
   8   0  -5    6.78    1.43
   8   0  -4  203.19    5.89
   8   0  -3    0.41    0.77
   8   0  -2 1450.18   16.50
   8   0  -1    2.08    0.94
   8   0  -1    0.96    0.88
   8   0   0   31.82    2.38
   8   0   0   36.76    2.71
   8   0   1   10.65    1.63
   8   0   1    4.77    1.00
   8   0   1    8.63    1.27
   8   0   1    6.22    1.37
   8   0   1    9.58    1.48
   8   0   2 2297.17   22.95
   8   0   2 2285.46   19.31
   8   0   3    2.78    1.29
   8   0   3    1.09    0.95
   8   0   3    4.02    1.29
   8   0   3    2.53    1.13
   8   0   4 5710.78   38.14
   8   0   4 5152.92   41.91
   8   0   5    4.00    1.40
   8   0   5    1.60    1.16
   8   0   6  153.67    5.44
   8   0   6  141.72    4.71
   8   0   7    2.01    1.17
   8   0   7    0.46    1.07
   8   0   8  292.38    6.76
   8   0   8  305.84    7.84
   8   0   9    2.21    1.02
   8   0   9    1.83    1.14
   8   0  10  315.30    6.43
   8   0  10  343.82    7.04
   8   0  11    2.77    0.98
   8   0  11    1.54    1.05
   8   0  12  505.86    7.24
   8   0  12  586.45    8.25
   8   0  13    1.46    0.65
   8   0  13    2.44    0.85
   8   0  14   86.44    2.32
  -8  -1  20    0.33    0.55
  -8   1  20    0.43    0.58
   8  -1 -19  143.76    3.63
   8   1 -19  143.47    3.40
  -8  -1  19  142.74    3.63
  -8   1  19  139.44    3.67
   8  -1 -18   26.10    1.85
   8   1 -18   24.59    1.67
  -8  -1  18   23.47    1.80
  -8   1  18   24.69    1.87
   8  -1 -17  187.37    4.99
   8   1 -17  181.74    4.69
  -8  -1  17  181.58    4.89
  -8   1  17  181.04    4.99
  -8  -1  16  668.48    9.34
  -8   1  16  673.61   10.15
  -8  -1  16  678.85    9.98
   8  -1 -16  681.42   10.31
   8   1 -16  664.47    9.72
   8   1 -16  675.00   11.27
  -8  -1  15  677.35   10.01
  -8   1  15  680.00   10.28
   8  -1 -15  708.74   10.94
   8   1 -15  705.16   10.40
   8   1 -15  663.82   11.77
  -8  -1  14    9.28    1.48
  -8   1  14    5.76    1.35
   8  -1 -14    6.08    1.46
   8   1 -14    6.04    1.31
   8   1 -14    4.00    1.52
   8  -1 -13   11.97    1.79
   8   1 -13    8.52    1.51
   8   1 -13    8.67    1.84
   8   1 -12   69.99    2.69
   8  -1 -12   79.37    3.89
   8   1 -12   79.03    3.68
   8   1 -12   83.98    4.63
   8   1 -11  317.05    5.70
   8  -1 -11  285.08    7.38
   8   1 -11  302.86    7.12
   8   1 -11  275.33    8.12
   8   1 -10 1913.55   16.28
   8  -1 -10 1938.48   20.64
   8   1 -10 1879.44   22.25
   8   1  -9  602.03   12.07
   8   1  -9  612.41   10.51
   8   1  -8  242.00    5.37
   8  -1  -8  236.91    5.30
   8  -1  -8  247.11    5.39
   8   1  -8  254.38    5.49
   8  -1  -8  192.35    6.11
   8   1  -8  227.00    6.27
   8  -1  -8  192.29    6.35
   8   1  -8  227.15    6.58
   8  -1  -7   55.56    2.53
   8   1  -7   57.53    2.58
   8   1  -7   62.34    3.69
   8  -1  -7   44.22    3.05
   8   1  -7   50.91    3.15
   8  -1  -7   41.66    2.87
   8   1  -7   48.95    2.98
   8   1  -7   64.09    2.77
   8  -1  -6  647.72   11.28
   8   1  -6  750.07   11.92
   8  -1  -6  658.91   11.18
   8   1  -6  727.60   11.58
   8   1  -6  814.58   13.12
   8   1  -5  345.07    8.14
   8  -1  -5  324.50    7.81
   8   1  -5  347.62    8.11
   8  -1  -4    6.62    1.26
   8   1  -4   13.88    1.71
   8  -1  -3   68.70    3.37
   8   1  -3   74.09    3.58
   8  -1  -2 1655.34   17.74
   8   1  -2 1588.57   17.97
   8  -1  -1   43.66    2.70
   8   1  -1   44.88    2.85
   8  -1   0  405.45    8.32
   8   1   0  418.14    8.76
   8  -1   0  418.05    8.99
   8  -1   0  430.91    8.85
   8  -1   1  230.48    6.48
   8   1   1  207.13    6.40
   8   1   1  256.05    5.29
   8  -1   1  221.57    6.58
   8  -1   1  278.34    6.15
   8   1   1  262.88    5.62
   8  -1   1  209.19    6.00
   8   1   1  194.55    6.04
   8  -1   1  257.87    5.62
   8   1   1  246.48    5.27
   8  -1   2  228.49    6.72
   8   1   2  225.01    6.87
   8   1   2  242.03    5.39
   8  -1   2  257.61    5.80
   8  -1   2  222.74    6.67
   8   1   2  255.32    5.67
   8  -1   2  278.79    6.26
   8   1   2  232.18    5.07
   8  -1   3  432.22    9.46
   8  -1   3  539.77   10.40
   8  -1   3  477.29    9.75
   8   1   3  449.82    9.81
   8   1   3  505.62    8.21
   8  -1   3  546.54    8.97
   8  -1   3  498.10    8.36
   8   1   3  472.78    7.85
   8  -1   3  493.48    8.34
   8   1   3  466.58    7.27
   8  -1   4  105.40    4.76
   8  -1   4  107.88    4.05
   8   1   4  105.52    3.80
   8  -1   4   96.71    3.73
   8  -1   4   99.06    3.78
   8   1   4   96.69    3.61
   8   1   4   97.34    3.23
   8  -1   5  198.77    5.34
   8   1   5  198.56    5.21
   8  -1   5  194.18    5.39
   8   1   5  206.11    5.40
   8  -1   5  215.64    5.80
   8  -1   5  221.98    6.95
   8  -1   6   54.20    2.87
   8   1   6   57.02    2.93
   8  -1   6   58.24    3.04
   8   1   6   59.42    3.03
   8  -1   6   64.91    3.31
   8  -1   6   59.47    3.84
   8  -1   7    4.19    1.53
   8  -1   7    3.70    1.06
   8   1   7    3.20    1.07
   8  -1   7    3.36    1.21
   8  -1   7    4.79    1.30
   8   1   7    4.10    1.20
   8  -1   8  562.65   11.10
   8   1   8  566.43    8.90
   8  -1   8  567.01    9.49
   8   1   8  590.07    9.40
   8  -1   8  556.24    8.84
   8   1   9  539.83    8.83
   8  -1   9  539.63   10.78
   8   1  10   61.92    2.73
   8   1  10   67.22    3.05
   8   1  11    2.66    0.87
   8  -1  11    0.43    1.09
   8   1  11    0.25    0.96
   8  -1  12   51.73    2.42
   8   1  12   51.76    2.36
   8  -1  13   29.28    1.64
   8   1  13   32.49    1.71
   8  -1  13   35.57    1.87
   8  -1  14  498.28    5.67
   8   1  14  496.75    5.56
  -8  -2  20   32.47    1.30
  -8  -2  19  314.55    5.01
  -8   2  19  318.84    5.30
  -8  -2  18   32.73    1.91
  -8   2  18   32.54    1.99
   8  -2 -18   35.92    2.09
   8   2 -18   32.52    1.78
  -8  -2  17  124.66    3.71
   8   2 -17  134.10    4.46
  -8  -2  17  126.01    3.86
  -8   2  17  132.73    4.13
   8  -2 -17  140.42    4.31
   8   2 -17  129.35    3.70
  -8  -2  16   33.42    2.19
   8  -2 -16   36.47    2.47
   8   2 -16   35.84    2.19
  -8  -2  16   33.27    2.23
  -8   2  16   35.27    2.43
   8   2 -16   35.53    2.66
   8  -2 -15  920.80   12.63
   8   2 -15  900.87   11.40
  -8  -2  15  884.23   11.33
  -8   2  15  911.55   12.04
   8   2 -15  939.51   13.97
   8  -2 -14  189.61    5.80
   8   2 -14  202.55    5.36
  -8  -2  14  188.72    5.04
  -8   2  14  199.72    5.47
   8   2 -14  200.71    6.61
   8   2 -13   99.82    4.76
   8  -2 -13   93.18    4.19
   8   2 -13   96.45    3.79
   8  -2 -12  332.38    7.96
   8   2 -12  332.29    7.15
   8   2 -12  339.78    8.77
   8   2 -12  308.79    5.76
   8  -2 -11   49.49    3.24
   8   2 -11   56.82    3.02
   8   2 -11   54.63    2.45
   8   2 -10 1063.30   13.46
   8   2 -10 1014.06   11.17
   8   2  -9  339.91    7.35
   8   2  -9  341.72    6.21
   8   2  -8  716.10   12.67
   8   2  -8  695.63   10.88
   8  -2  -7  940.47   10.80
   8   2  -7  886.84   14.10
   8  -2  -7  686.77   11.81
   8   2  -7  824.28   12.19
   8   2  -7  975.03   11.04
   8   2  -7  941.45   10.71
   8  -2  -7  703.93   11.77
   8   2  -7  835.70   12.10
   8  -2  -6  242.78    6.89
   8   2  -6  270.33    7.08
   8   2  -6  279.55    7.63
   8  -2  -6  239.45    6.76
   8   2  -6  289.99    7.21
   8  -2  -6  308.54    5.85
   8   2  -6  330.46    6.07
   8  -2  -5  320.40    7.72
   8   2  -5  359.33    8.19
   8  -2  -5  305.49    7.39
   8   2  -5  332.50    7.73
   8   2  -5  367.84    8.61
   8   2  -5  400.58    6.60
   8  -2  -4    3.04    0.94
   8   2  -4    0.26    0.85
   8  -2  -3  264.22    6.48
   8   2  -3  248.88    6.61
   8  -2  -2  173.43    5.40
   8   2  -2  175.82    5.73
   8  -2  -1 1047.95   13.65
   8   2  -1 1039.00   14.36
   8  -2  -1 1192.99   15.15
   8   2  -1 1156.24   15.85
   8   2  -1 1271.40   12.51
   8   2   0  364.22    8.66
   8  -2   0  399.77    8.43
   8  -2   0  488.65    8.43
   8   2   0  421.86    6.94
   8  -2   0  457.05    7.54
   8   2   0  411.25    6.75
   8  -2   0  329.64    8.06
   8  -2   0  380.99    8.09
   8   2   0  332.22    8.14
   8  -2   1   20.35    2.13
   8   2   1   17.53    2.14
   8   2   1   16.66    1.45
   8  -2   1   18.06    1.81
   8   2   1   17.75    1.55
   8  -2   1   17.90    1.69
   8   2   1   13.07    1.37
   8  -2   1   13.06    1.85
   8  -2   1   18.24    1.90
   8   2   1   16.46    1.94
   8   2   2  552.56   11.01
   8  -2   2  599.47   10.70
   8  -2   2  521.52   10.39
   8   2   2  588.22    8.11
   8   2   2  574.29    8.39
   8  -2   2  624.79    9.41
   8  -2   2  672.61   10.17
   8   2   2  598.63    8.63
   8   2   3   14.18    1.53
   8  -2   3   17.53    2.07
   8   2   3   16.74    1.60
   8  -2   3   16.22    1.74
   8  -2   3   15.76    1.82
   8  -2   3   20.15    2.19
   8   2   3   16.25    2.17
   8   2   4  635.40    9.17
   8  -2   4  660.96   10.11
   8   2   4  654.69    9.37
   8  -2   4  654.71   10.17
   8  -2   4  659.79   12.32
   8   2   5  886.29   11.16
   8  -2   5  909.73   12.28
   8   2   5  910.01   11.43
   8  -2   5  888.40   12.09
   8  -2   5  919.19   14.95
   8   2   6  111.17    3.82
   8  -2   6  113.71    4.25
   8   2   6  121.34    4.08
   8  -2   6  115.38    4.26
   8  -2   6  121.51    5.37
   8   2   7  161.92    4.51
   8  -2   7  168.86    5.17
   8   2   7  171.46    4.82
   8  -2   7  186.20    5.53
   8  -2   7  166.50    5.06
   8  -2   7  179.44    6.45
  -8   2  -8  224.96    5.10
   8  -2   8  254.82    6.13
   8  -2   8  266.84    7.62
   8   2   8  238.20    5.33
   8  -2   8  245.39    6.21
   8   2   8  250.76    5.76
   8  -2   8  283.40    6.75
  -8   2  -9   41.82    2.24
   8  -2   9   43.42    2.54
   8  -2   9   50.24    3.36
   8   2   9   42.68    2.25
   8  -2   9   49.58    2.88
   8   2   9   49.22    2.58
   8  -2   9   54.61    3.02
   8  -2  10   53.20    2.63
  -8   2 -10   50.17    2.34
   8  -2  10   63.62    3.55
   8  -2  10   67.37    3.17
   8   2  10   57.05    2.63
   8  -2  10   57.93    2.97
   8   2  10   56.03    2.37
  -8   2 -11  396.67    6.25
   8   2  11  426.20    6.67
   8   2  12   70.67    2.49
   8  -2  12   75.56    2.90
   8  -2  13  300.42    4.86
   8  -2  13  294.41    4.96
  -8  -3  19  109.68    2.41
   8   3 -19  115.40    2.58
  -8  -3  18   76.98    2.48
   8  -3 -18   77.17    2.75
   8  -3 -17   30.39    2.02
   8   3 -17   31.27    1.72
  -8  -3  17   34.23    2.01
  -8  -3  17   29.77    1.77
  -8   3  17   34.45    2.09
   8   3 -17   31.31    2.21
   8  -3 -16   51.22    2.76
   8   3 -16   50.23    2.35
  -8  -3  16   54.90    2.72
  -8  -3  16   50.82    2.47
  -8   3  16   51.22    2.74
   8   3 -16   55.79    3.12
   8  -3 -15  652.87   10.41
   8   3 -15  661.86    9.16
  -8  -3  15  671.16    9.97
  -8  -3  15  661.01    9.31
  -8   3  15  698.53   10.29
   8   3 -15  687.61   11.47
   8   3 -14  433.45    9.29
   8  -3 -14  403.07    8.33
   8   3 -14  431.87    7.49
  -8  -3  14  408.99    7.18
  -8   3  14  440.49    8.15
   8   3 -13  383.50    8.99
  -8  -3  13  354.08    6.71
  -8   3  13  393.98    7.66
   8  -3 -13  364.29    8.21
   8   3 -13  383.64    7.24
   8  -3 -12   74.22    3.80
   8   3 -12   81.30    3.37
   8   3 -12   79.58    3.05
   8  -3 -11  113.54    4.71
   8   3 -11  123.69    4.22
   8   3 -11  125.21    3.80
   8   3 -10  966.42   12.19
   8   3 -10  975.68   14.86
   8   3 -10  969.46   11.24
   8   3  -9  227.18    5.81
   8   3  -9  235.85    7.09
   8   3  -9  230.37    5.23
   8   3  -8  106.60    4.03
   8   3  -8  113.84    3.70
   8   3  -8  106.71    4.78
   8   3  -7  281.25    7.68
   8  -3  -7  305.67    6.03
   8   3  -7  270.54    6.74
   8   3  -7  298.01    5.79
   8   3  -7  296.62    5.91
   8   3  -6   87.08    4.28
   8  -3  -6   82.03    3.10
   8  -3  -6   69.36    3.54
   8   3  -6   71.75    3.47
   8  -3  -6   74.90    3.79
   8   3  -6   79.54    3.76
   8   3  -6   83.60    3.15
   8   3  -6   84.71    3.06
   8   3  -5 1035.83   11.12
   8  -3  -5 1102.63   11.77
   8   3  -5  977.79   14.24
   8  -3  -5  783.25   11.69
   8   3  -5  861.37   12.15
   8  -3  -4 1515.88   17.08
   8   3  -4 1568.32   17.79
   8   3  -4 1658.94   18.88
   8   3  -4 1828.44   15.55
   8   3  -4 1996.01   16.67
   8  -3  -3  228.90    6.18
   8   3  -3  216.97    6.34
   8   3  -3  257.91    5.45
   8   3  -3  243.51    5.07
   8   3  -3  263.91    5.38
   8   3  -2   88.35    3.11
   8   3  -2   85.08    3.19
   8  -3  -2   69.23    3.28
   8   3  -2   65.20    3.44
   8   3  -2   84.27    3.00
   8   3  -2   76.55    3.95
   8  -3  -2   82.12    3.79
   8   3  -1  185.56    6.13
   8  -3  -1  222.54    6.14
   8  -3  -1  233.98    5.37
   8   3  -1  218.02    4.87
   8  -3  -1  260.68    6.39
   8   3  -1  212.29    4.76
   8  -3  -1  208.38    5.77
   8   3  -1  181.22    5.88
   8   3  -1  202.76    5.01
   8   3  -1  202.02    4.66
   8   3   0   25.70    2.50
   8  -3   0   26.29    2.30
   8   3   0   26.00    1.76
   8  -3   0   25.83    2.21
   8   3   0   24.09    2.33
   8  -3   0   31.45    2.36
   8   3   0   26.01    1.72
   8   3   0   28.73    1.98
   8   3   0   25.81    1.78
   8   3   1 1884.58   16.61
   8  -3   1 2166.82   18.90
   8  -3   1 2047.85   19.05
   8   3   1 1946.12   16.82
   8   3   1 1935.22   18.06
   8  -3   1 2084.58   21.06
   8   3   1 1908.77   21.94
   8  -3   2  857.89   11.96
   8   3   2  720.37    9.39
   8   3   2  702.92    9.38
   8  -3   2  760.71   11.08
   8  -3   2  795.64   10.91
   8  -3   2  794.80   12.25
   8   3   2  726.79   12.85
   8  -3   3   43.90    2.79
   8   3   3   36.16    2.12
   8   3   3   34.95    2.14
   8  -3   3   43.02    2.62
   8  -3   3   40.81    2.63
   8  -3   4  650.83   10.35
   8   3   4  566.52    8.42
   8  -3   4  571.47    9.69
  -8   3  -4  488.93    7.80
   8  -3   4  576.04    9.48
   8   3   4  549.36    8.30
   8   3   5   41.46    2.32
   8  -3   5   50.59    2.99
   8  -3   5   44.57    3.29
   8  -3   5   46.91    2.78
   8   3   5   43.99    2.37
  -8   3  -5   40.00    2.28
   8   3   6  392.26    6.97
   8  -3   6  414.92    9.81
   8  -3   6  403.32    8.03
   8   3   6  380.72    6.74
  -8   3  -6  363.95    6.86
   8   3   7  124.31    3.85
   8  -3   7  129.03    5.32
   8  -3   7  130.32    4.56
   8   3   7  117.69    3.62
   8  -3   7  118.29    4.41
  -8   3  -7  112.13    3.74
   8   3   8   59.77    2.65
   8  -3   8   64.25    3.19
   8  -3   8   55.18    3.48
   8  -3   8   56.11    3.04
   8   3   8   55.34    2.41
   8  -3   8   53.47    2.94
  -8   3  -8   54.33    2.61
   8   3   9  675.42    8.80
   8  -3   9  686.06   10.31
  -8   3  -9  694.63    9.40
   8  -3   9  740.75   11.89
   8  -3   9  755.53   10.74
  -8   3 -10  745.41    9.43
   8  -3  10  759.57   10.37
   8   3  10  741.90    8.84
   8  -3  10  813.48   11.99
   8  -3  10  851.43   11.11
   8  -3  11   86.39    3.08
   8  -3  11   81.98    3.19
   8  -3  12  303.09    5.01
   8  -3  12  311.46    5.57
   8  -3  13    7.43    0.88
  -8  -4  19   38.96    1.39
   8   4 -18   95.72    2.55
  -8  -4  18   92.09    2.63
  -8  -4  17    6.39    1.05
   8   4 -17    8.02    1.29
  -8   4  17    7.17    1.33
   8   4 -16   79.91    3.42
   8   4 -15   96.18    4.04
  -8  -4  14 1103.35   11.67
   8   4 -14 1114.51   11.70
  -8  -4  13  104.62    3.40
   8   4 -13  108.69    3.55
  -8   4  12  202.77    5.38
   8   4 -12  189.27    4.76
   8   4 -12  187.86    4.77
   8   4 -11  137.36    4.15
   8   4 -11  134.94    4.09
   8   4 -11  147.26    5.50
   8   4 -10   71.25    3.05
   8   4 -10   71.93    3.11
   8   4 -10   71.63    3.91
   8   4  -9  134.28    4.27
   8   4  -9  143.28    5.50
   8   4  -8 1997.39   18.13
   8   4  -8 1929.51   18.61
   8   4  -8 1962.93   21.16
   8   4  -7    4.31    1.12
   8   4  -7    2.58    1.32
   8   4  -6  400.37    7.43
   8  -4  -6  403.75    7.02
   8   4  -5   78.27    2.90
   8   4  -5   75.43    3.92
   8  -4  -5   87.20    3.26
   8   4  -4   52.75    3.07
   8   4  -4   46.60    2.60
   8   4  -4   45.01    2.23
   8   4  -3   58.86    3.29
   8   4  -3   57.26    2.86
   8   4  -2  169.14    4.12
   8   4  -2  178.53    4.95
   8   4  -1  551.33   10.44
   8  -4  -1  549.43   10.70
   8   4  -1  568.29    7.88
   8   4   0 2314.80   23.54
   8   4   0 2370.47   18.30
   8   4   0 2324.45   18.68
   8   4   0 2384.81   20.84
   8  -4   1  158.79    5.17
   8   4   1  146.43    5.47
   8   4   1  140.97    3.81
  -8   4  -1  140.23    3.97
   8  -4   1  142.12    5.46
   8   4   1  136.72    3.87
   8   4   1  142.42    4.60
   8   4   2  427.88    7.02
   8   4   2  417.99    6.70
   8  -4   2  419.86    9.27
  -8   4  -2  433.87    7.36
   8  -4   2  474.28    8.79
   8  -4   2  476.76    8.22
   8  -4   3   79.43    3.65
  -8   4  -3   69.56    2.99
   8   4   3   74.82    2.91
   8   4   3   87.40    3.72
   8  -4   3   74.60    3.93
   8  -4   3   81.46    3.48
   8   4   3   75.65    2.86
   8   4   4  136.01    3.85
   8   4   4  135.66    3.85
   8  -4   4  137.25    4.83
  -8   4  -4  124.67    3.98
   8   4   5  149.58    4.88
   8  -4   5  124.34    4.62
  -8   4  -5  121.73    4.00
   8  -4   5  119.74    5.11
   8  -4   5  133.93    4.54
   8  -4   5  153.30    4.93
   8   4   5  123.14    3.63
   8   4   5  121.98    3.59
   8   4   6 1297.57   12.86
   8  -4   6 1299.04   15.58
   8  -4   7   25.77    2.43
   8  -4   7   26.96    2.16
  -8   4  -7   23.95    1.88
   8  -4   7   30.58    2.27
   8  -4   8   31.30    2.28
   8  -4   8   26.51    2.06
   8  -4   9   50.40    2.67
   8  -4   9   48.74    2.79
  -8   4  -9   43.87    2.31
   8  -4   9   50.94    2.51
   8  -4  10  409.68    7.07
   8  -4  10  394.04    7.22
   8  -4  11    5.18    1.01
  -8   4 -11    4.80    0.88
   8  -4  12   40.94    1.77
  -8   4 -12   33.42    1.54
   8   5 -17  535.68    7.28
   8   5 -17  480.53    6.24
  -8   5  16   42.07    2.53
  -8  -5  16   38.31    2.02
   8   5 -16   43.61    2.09
   8   5 -16   45.99    2.39
  -8  -5  15   92.29    3.28
   8   5 -15   97.20    3.39
   8   5 -15   98.94    3.74
  -8  -5  14    5.37    1.27
  -8  -5  13    6.51    1.32
   8   5 -13    1.66    1.20
   8   5 -12   74.94    3.71
   8   5 -12   78.13    3.12
   8   5 -11  327.76    7.82
   8   5 -11  316.55    6.38
   8   5 -10  750.28   12.15
   8   5 -10  744.51   10.41
   8   5  -9   10.49    1.66
   8   5  -9    4.49    1.25
   8   5  -8  143.07    5.20
   8   5  -8  140.41    4.54
   8   5  -7    4.42    1.29
   8   5  -7    4.03    1.21
   8   5  -6    4.24    1.27
  -8   5   6    4.21    0.91
   8   5  -6    3.84    1.20
   8   5  -5    7.86    1.45
  -8   5   5   11.95    1.25
   8   5  -5    9.24    1.54
   8   5  -4 1179.19   14.04
   8   5  -4 1153.97   14.64
   8   5  -3 1836.75   18.07
  -8   5   3 1773.66   15.83
  -8   5   2   25.11    1.85
   8   5  -2   26.30    1.68
   8   5  -2   25.46    2.14
   8   5  -1  659.51   10.37
  -8   5   1  664.10    9.17
   8  -5  -1  642.02   11.76
   8   5   0    0.80    0.68
   8   5   0    3.74    1.15
   8  -5   0    3.75    1.48
  -8   5   0    0.64    0.85
   8  -5   1    2.86    1.14
   8   5   1    2.31    1.06
   8   5   1    5.37    1.30
   8  -5   1    4.53    1.52
   8  -5   2  313.02    7.22
   8  -5   2  301.86    7.73
   8  -5   3  185.47    5.61
  -8   5  -3  165.46    4.77
   8  -5   3  177.14    5.90
   8  -5   4  450.59    8.79
  -8   5  -4  436.74    7.98
  -8   5  -5    3.04    1.09
   8   5   5    1.98    1.14
   8  -5   5    5.04    1.35
   8   5   6  623.28    9.73
   8  -5   6  600.74   10.13
   8  -5   6  617.75   11.08
   8  -5   6  627.62    9.32
   8  -5   7  184.01    5.43
  -8   5  -7  168.01    4.63
   8  -5   7  172.81    5.40
   8  -5   8    2.43    1.13
   8  -5   8    1.78    1.16
  -8   5  -8    1.35    0.92
   8  -5   9    4.28    1.01
   8  -5   9    3.93    1.20
   8  -5   9    3.52    1.15
  -8   5  -9    3.03    0.96
   8  -5  10  155.68    3.68
   8  -5  10  156.69    4.27
  -8   5 -10  144.21    3.64
   8  -5  11  172.13    3.30
  -8   5 -11  177.02    3.47
  -8  -6  17   19.17    1.09
   8   6 -17   20.57    1.07
  -8  -6  16   10.27    1.03
   8   6 -16   11.64    1.08
  -8  -6  15   31.21    1.75
   8   6 -15   36.12    1.95
   8   6 -14   78.76    3.15
   8   6 -14   77.60    3.08
  -8  -6  13 1082.52   11.81
   8   6 -13 1090.35   12.66
   8   6 -12   17.11    1.81
  -8   6  12   16.10    1.29
   8   6 -12   16.57    1.53
   8   6 -12   18.90    1.89
  -8  -6  12   19.29    1.75
  -8   6  11    2.12    0.78
   8   6 -11    2.42    0.98
   8   6 -11    2.25    1.13
  -8   6  10    6.60    1.03
   8   6 -10    7.98    1.45
   8   6 -10    6.04    1.26
   8   6 -10    5.87    1.27
  -8   6   9    2.74    0.88
   8   6  -9    1.04    1.04
   8   6  -9    3.58    1.24
   8   6  -9    1.35    1.00
  -8   6   8   14.60    1.44
   8   6  -8   13.86    1.80
   8   6  -8   18.33    1.90
   8   6  -8   14.32    1.73
  -8   6   7 1145.88   12.20
   8   6  -7 1144.61   13.86
   8   6  -7 1118.28   14.31
  -8   6   6    0.87    0.86
   8   6  -6    1.40    1.13
   8   6  -6    1.54    1.13
   8   6  -5  205.85    6.01
  -8   6   5  205.30    4.96
  -8   6   4  597.79    8.67
   8   6  -4  580.60    9.82
   8   6  -3  231.52    6.43
  -8   6   3  225.00    5.31
   8   6  -3  222.03    6.03
  -8   6   2  158.15    4.50
   8  -6  -2  149.30    5.57
   8   6  -2  147.49    4.97
  -8   6   1 1045.63   12.45
   8   6  -1 1030.98   13.71
  -8   6   0  329.28    6.76
   8   6   0  322.19    7.38
   8  -6   0  344.85    8.33
  -8   6  -1  840.91   11.24
   8  -6   1  866.10   13.16
  -8   6  -2  347.65    7.12
   8  -6   2  356.36    8.13
  -8   6  -3  943.97   12.12
   8  -6   3  996.81   13.17
  -8   6  -4    0.50    0.97
   8   6   4    1.93    1.07
   8  -6   4    0.81    1.10
   8   6   5  117.35    4.22
   8  -6   5  116.85    4.33
   8  -6   5  107.63    4.39
   8   6   6   46.78    2.59
  -8   6  -6   39.99    2.31
   8  -6   6   42.08    2.67
   8  -6   6   39.35    2.70
   8  -6   7  635.05    9.66
   8  -6   7  617.61    9.61
  -8   6  -8   58.63    2.47
   8  -6   8   64.14    2.97
   8  -6   8   64.93    2.93
   8  -6   9   91.91    3.15
  -8   6  -9   83.19    2.67
  -8   6 -10   57.93    1.99
  -8  -7  15    0.61    0.50
   8   7 -15    1.53    0.62
   8   7 -14  117.49    3.24
   8   7 -14  120.87    3.32
   8   7 -13  140.59    3.95
   8   7 -13  141.86    3.82
  -8  -7  12  187.12    4.19
   8   7 -12  205.60    4.86
   8   7 -12  201.04    5.07
   8   7 -12  193.22    4.17
  -8  -7  11  647.15    8.35
   8   7 -11  644.87    9.14
  -8   7  11  661.39    8.09
  -8  -7  10   61.41    2.59
   8   7 -10   60.78    2.81
  -8   7  10   65.89    2.58
   8   7 -10   62.34    2.84
   8   7  -9  156.18    4.91
  -8  -7   9  156.79    4.10
  -8   7   9  151.08    3.97
   8   7  -9  146.57    4.33
   8   7  -9  163.40    4.71
   8   7  -8  433.36    8.04
  -8   7   8  428.32    7.00
   8   7  -7    1.65    1.14
  -8   7   7    2.77    0.98
   8   7  -6  877.03   12.19
  -8   7   6  848.91   10.62
   8   7  -5  443.45    8.75
  -8   7   5  451.43    7.65
   8   7  -4   13.76    1.77
  -8   7   4   11.64    1.49
   8  -7  -4   17.50    2.05
   8   7  -4   15.97    1.92
   8   7  -3  420.39    8.36
  -8   7   3  433.91    7.56
   8  -7  -3  442.44    9.08
  -8   7   2    8.83    1.45
   8  -7  -2    6.33    1.53
   8   7  -1  499.54    8.66
   8  -7  -1  474.22    9.21
  -8   7   1  453.41    7.97
   8   7  -1  422.90    8.32
  -8   7   0  135.09    4.36
   8   7   0  124.63    4.42
   8   7   1    9.95    1.53
  -8   7  -1    7.64    1.38
   8  -7   1    9.04    1.50
  -8   7  -2  855.37   11.29
   8   7   2  962.95   12.41
  -8   7  -3  889.16   11.39
   8   7   3  943.55   11.94
  -8   7  -4   66.70    3.00
   8   7   4   65.41    2.97
   8  -7   4   62.11    3.21
  -8   7  -5   10.12    1.35
   8  -7   5   11.84    1.57
  -8   7  -6  111.68    3.53
   8   7   6  106.94    3.41
   8  -7   6  117.53    3.85
   8  -7   7  522.15    7.70
  -8   7  -7  478.81    6.98
  -8   7  -8  659.76    7.58
  -8   7  -9   58.42    1.89
   8   8 -12  484.97    6.90
  -8   8  11   15.84    1.21
   8   8 -11   11.40    1.11
  -8   8  10   38.17    1.89
   8   8 -10   35.38    1.93
   8   8  -9    6.59    1.23
   8   8  -9    5.47    1.08
   8   8  -8  783.10   10.15
  -8   8   8  797.93    9.39
  -8   8   7  371.05    6.42
   8   8  -7  363.16    6.95
   8  -8  -6    3.33    1.06
  -8   8   6    4.13    1.08
   8   8  -6    3.06    1.16
  -8   8   5   27.64    1.97
   8  -8  -5   25.38    2.09
  -8   8   4  190.89    4.88
   8  -8  -4  186.22    5.16
  -8   8   3    6.61    1.29
   8  -8  -3    8.44    1.38
  -8   8   2  437.11    7.50
   8  -8  -2  428.08    7.62
  -8   8   1   61.85    2.89
   8   8  -1   52.72    2.71
   8  -8  -1   58.26    2.81
   8   8   0  142.75    4.18
  -8   8   0  131.47    4.12
   8   8   1   27.82    1.99
  -8   8  -1   28.12    2.02
   8   8   2   48.05    2.41
  -8   8  -2   50.49    2.55
   8   8   3  150.20    4.00
  -8   8  -3  159.88    4.25
   8   8   4  156.82    3.97
  -8   8  -4  167.40    4.18
   8  -8   5   19.27    1.54
  -8   8  -5   17.13    1.41
  -8   8  -6  326.00    5.14
  -8   8  -7   97.67    2.49
  -8   9  10    4.81    0.75
  -8   9   9  302.51    4.77
  -8   9   8  643.57    7.57
   8   9  -7   35.40    1.93
  -8   9   7   36.73    1.89
   8   9  -6  492.36    7.30
  -8   9   6  545.75    7.37
  -8   9   5  235.96    4.88
   8   9  -4  159.24    4.14
  -8   9   4  187.34    4.42
  -8   9   3   20.61    1.65
  -8   9   2   38.88    2.15
  -8   9   1  179.51    4.35
  -8   9   0    2.75    0.91
  -8   9  -1  427.15    6.54
  -8   9  -2  817.87    9.04
  -8   9  -3    1.69    0.71
  -8   9  -4   51.21    1.89
  -8   9  -5   30.89    1.33
  -8  10   7   81.39    2.14
  -8  10   6  223.82    3.75
  -8  10   5  422.19    5.49
  -8  10   4  236.55    4.09
  -8  10   3  400.51    5.49
  -8  10   2  168.93    3.45
  -8  10   1   33.23    1.54
  -8  10   0   11.00    0.93
  -8  10  -1  111.79    2.48
  -9   0  19    2.43    0.73
   9   0 -18   38.15    1.95
  -9   0  18   38.91    1.98
   9   0 -17    1.83    0.92
  -9   0  17    0.96    0.96
   9   0 -16   11.15    1.47
  -9   0  16   11.58    1.49
   9   0 -15    1.98    1.07
  -9   0  15    0.98    1.05
   9   0 -14  137.42    4.73
  -9   0  14  133.98    4.25
   9   0 -13    0.69    0.71
   9   0 -13    3.87    1.35
   9   0 -12  409.05    6.45
   9   0 -12  462.46    9.24
   9   0 -11    0.87    0.79
   9   0 -11    2.33    1.31
   9   0 -10  407.96    8.96
   9   0  -9    4.72    1.52
   9   0  -8  340.77    6.46
   9   0  -8  316.76    8.21
   9   0  -7    2.57    1.38
   9   0  -7    0.74    0.88
   9   0  -7    3.69    1.06
   9   0  -6 2192.22   18.41
   9   0  -6 2392.23   19.37
   9   0  -5    3.31    1.02
   9   0  -5    0.44    0.86
   9   0  -4  139.51    4.04
   9   0  -4  154.71    4.45
   9   0  -3    4.04    1.08
   9   0  -2  574.13    8.77
   9   0  -2  557.81    8.42
   9   0  -1    1.13    0.87
   9   0  -1    2.59    1.25
   9   0  -1    1.43    0.92
   9   0  -1    1.54    1.07
   9   0   0   50.36    3.23
   9   0   0   52.95    2.64
   9   0   0   48.81    2.74
   9   0   0   37.94    3.03
   9   0   0   41.51    2.42
   9   0   1    2.32    0.96
   9   0   1    8.39    1.46
   9   0   1    7.05    1.70
   9   0   1    5.41    1.45
   9   0   1    2.91    1.09
   9   0   2  271.98    5.81
   9   0   2  279.21    6.13
   9   0   3    1.96    0.86
   9   0   3    3.87    1.17
   9   0   4  783.97   10.02
   9   0   4  868.98   11.71
   9   0   5    2.83    1.21
   9   0   5    0.59    0.70
   9   0   6  256.61    6.26
   9   0   6  260.24    6.17
   9   0   7    2.61    1.08
   9   0   7    0.79    1.08
   9   0   8 1436.42   14.90
   9   0   8 1364.96   14.04
   9   0   9    1.52    0.94
   9   0   9    1.14    1.05
   9   0  10   84.27    3.09
   9   0  10   77.44    2.79
   9   0  11    1.65    0.73
   9   0  11    0.85    0.79
   9   0  12  650.95    7.16
   9   0  12  590.07    6.44
  -9   1  19    3.13    0.74
  -9  -1  19    1.95    0.66
  -9  -1  18  284.83    5.02
  -9   1  18  289.87    5.18
   9  -1 -18  297.29    5.33
   9   1 -18  295.58    5.03
  -9  -1  17   43.96    2.25
  -9   1  17   40.83    2.25
   9  -1 -17   39.86    2.23
   9   1 -17   42.05    2.18
  -9  -1  16 1372.72   13.91
  -9   1  16 1401.68   14.26
   9  -1 -16 1421.07   14.90
   9   1 -16 1418.42   14.22
  -9  -1  16 1352.37   13.15
  -9  -1  15   10.71    1.46
  -9   1  15   11.96    1.57
   9  -1 -15   11.82    1.63
   9   1 -15   10.56    1.51
  -9  -1  14  119.14    3.94
  -9   1  14  122.44    4.06
   9  -1 -14  124.43    4.56
   9   1 -14  128.22    4.39
   9  -1 -13  618.36   10.62
   9   1 -13  617.23   10.02
   9   1 -13  571.25    7.53
   9  -1 -13  564.97    7.44
   9  -1 -12   58.98    3.47
   9   1 -12   62.17    3.33
   9   1 -12   58.50    3.84
   9   1 -12   55.45    2.38
   9  -1 -11   78.26    4.00
   9   1 -11   76.97    3.77
   9   1 -11   76.87    4.41
   9   1 -11   71.52    2.79
   9  -1 -10  382.22    8.86
   9   1 -10  396.37    8.51
   9   1 -10  379.33    6.57
   9   1  -9 1312.74   16.34
   9   1  -9 1344.50   13.47
   9   1  -8 1055.36   11.88
   9  -1  -8 1039.40   12.04
   9   1  -8 1058.93   11.98
   9  -1  -7  227.23    5.21
   9   1  -7  216.19    5.10
   9   1  -7  238.51    5.39
   9  -1  -7  250.08    5.56
   9  -1  -7  192.91    6.62
   9   1  -7  222.21    6.83
   9  -1  -6  382.40    6.79
   9   1  -6  369.53    6.67
   9  -1  -5    7.90    1.28
   9   1  -5    9.23    1.30
   9  -1  -5    5.07    1.09
   9  -1  -4  110.55    3.81
   9   1  -4  106.84    3.60
   9   1  -4  102.34    3.46
   9  -1  -4  103.31    3.49
   9   1  -3  827.98   10.48
   9   1  -3  809.04   10.18
   9  -1  -3  808.00   10.24
   9   1  -2 2915.98   22.02
   9  -1  -2 2753.72   26.34
   9  -1  -2 2267.77   24.80
   9   1  -2 2358.00   25.80
   9   1  -2 2896.09   22.26
   9  -1  -2 3107.10   23.16
   9   1  -2 3036.84   22.04
   9  -1  -1   90.25    4.40
   9  -1  -1  103.62    3.62
   9   1  -1   96.02    3.44
   9   1  -1   93.62    3.28
   9  -1  -1   80.64    4.19
   9   1  -1   81.22    4.33
   9  -1  -1  122.38    4.35
   9   1  -1  108.01    3.84
   9  -1  -1  110.97    3.85
   9  -1   0  251.24    7.32
   9  -1   0  236.02    5.51
   9   1   0  242.82    5.44
   9   1   0  244.36    5.31
   9  -1   0  214.24    6.70
   9   1   0  210.86    6.86
   9  -1   0  272.75    6.45
   9   1   0  256.66    5.88
   9  -1   0  253.43    5.84
   9  -1   1   36.99    2.38
   9  -1   1   33.77    2.25
   9   1   1   34.27    2.12
   9  -1   1   30.43    2.78
   9   1   1   28.24    2.77
   9  -1   1   43.64    2.69
   9   1   1   37.56    2.36
   9  -1   1   37.44    2.97
   9  -1   2  427.03    7.74
   9   1   2  408.22    7.39
   9   1   2  409.35    7.06
   9  -1   2  488.93    9.24
   9  -1   2  367.01    8.89
   9   1   2  347.07    9.00
   9  -1   2  459.79    8.51
   9   1   2  435.40    7.82
   9  -1   2  386.32    9.13
   9   1   3  457.61    7.87
   9  -1   3  469.19    8.26
   9   1   3  432.30    7.17
   9  -1   3  454.62   10.26
   9   1   3  437.87   10.48
   9  -1   3  498.39    8.82
   9   1   3  480.97    8.27
   9   1   4  274.98    6.11
   9  -1   4  279.42    6.38
   9   1   4  260.41    5.30
   9  -1   4  305.33    7.39
   9   1   4  284.47    6.31
   9  -1   4  300.60    6.81
   9   1   5   51.32    2.67
   9  -1   5   50.14    2.81
   9  -1   5   48.91    2.52
   9  -1   5   55.27    3.31
   9  -1   5   53.11    2.96
   9   1   5   49.38    2.73
   9  -1   6  112.52    4.57
   9   1   6  106.79    3.89
   9  -1   6  110.43    4.18
   9   1   6  106.48    3.71
   9  -1   6  107.55    4.00
   9  -1   6   93.80    3.25
   9  -1   7    1.14    1.14
   9   1   7    1.15    1.10
   9   1   7    3.12    1.04
   9  -1   7    2.41    1.22
   9   1   8  870.89   10.46
   9  -1   8  893.58   11.24
   9   1   8  927.67   11.26
   9  -1   8  945.41   13.01
   9   1   9  444.05    7.18
   9   1   9  410.20    6.54
   9   1  10  126.84    3.57
   9   1  10  114.97    3.17
   9  -1  11  378.82    6.08
   9   1  11  358.07    5.56
   9   1  12  294.42    4.46
   9  -1  12  282.23    4.45
  -9  -2  19    9.49    0.82
  -9  -2  18    3.31    0.79
  -9   2  18    3.71    0.86
  -9  -2  17  659.33    8.04
  -9  -2  17  675.75    8.24
  -9   2  17  697.85    8.81
   9  -2 -17  695.17    9.08
   9   2 -17  677.26    8.18
  -9  -2  16   20.59    1.65
  -9  -2  16   18.91    1.62
  -9   2  16   20.41    1.77
   9  -2 -16   21.68    1.84
   9   2 -16   19.26    1.58
  -9  -2  15   28.85    1.97
  -9   2  15   31.43    2.18
   9   2 -15   32.78    2.60
   9   2 -15   31.09    2.07
   9  -2 -15   28.99    2.26
  -9  -2  14   22.82    1.82
  -9   2  14   24.14    1.97
   9   2 -14   23.87    2.43
   9  -2 -14   25.45    2.24
   9   2 -14   25.40    2.01
   9   2 -13  279.90    6.36
   9  -2 -13  265.39    6.95
   9   2 -13  279.66    7.66
   9  -2 -12  148.37    5.34
   9   2 -12  159.36    4.90
   9   2 -12  156.23    5.91
   9   2 -12  149.24    3.93
   9  -2 -11  391.26    8.81
   9   2 -11  410.65    8.14
   9   2 -11  417.48    9.78
   9   2 -11  393.27    6.59
   9   2 -10  361.34    6.44
   9   2 -10  377.56    7.86
   9  -2  -9   24.50    2.56
   9   2  -9   34.50    2.63
   9  -2  -9   33.45    2.15
   9   2  -9   28.73    1.96
   9   2  -9   40.29    3.20
   9   2  -8  613.69   10.90
   9  -2  -8  604.58    8.86
   9   2  -8  601.96    8.67
   9   2  -8  590.55   11.83
   9   2  -7  537.36    8.22
   9   2  -7  509.00   10.15
   9  -2  -7  533.52    8.20
   9   2  -7  526.75    8.05
   9  -2  -6  370.53    6.86
   9  -2  -6  410.22    7.23
   9   2  -5  322.09    6.21
   9  -2  -5  317.00    6.23
   9   2  -5  338.16    6.44
   9  -2  -4  193.93    4.85
   9   2  -4  181.96    4.66
   9   2  -4  194.85    4.81
   9   2  -3    4.63    1.09
   9  -2  -3    5.49    1.22
   9   2  -3    4.14    1.03
   9   2  -3    5.64    1.12
   9  -2  -3    4.48    1.09
   9   2  -2   75.19    3.05
   9  -2  -2   72.01    3.06
   9  -2  -2   63.93    3.75
   9  -2  -2   63.88    3.73
   9   2  -2   66.31    3.94
   9   2  -2   69.47    2.94
   9   2  -2   71.46    2.94
   9  -2  -1  678.27   10.53
   9   2  -1  586.75    8.67
   9  -2  -1  627.53    9.36
   9   2  -1  583.84    8.53
   9  -2  -1  488.99   10.40
   9  -2  -1  517.10   10.36
   9   2  -1  529.68   11.02
   9   2  -1  548.62    8.36
   9   2  -1  553.85    8.26
   9  -2   0   49.22    2.98
   9   2   0   44.69    2.48
   9  -2   0   51.05    2.74
   9   2   0   45.08    2.38
   9  -2   0   39.17    3.07
   9  -2   0   41.91    3.06
   9   2   0   42.68    3.30
   9   2   0   42.27    2.36
   9   2   0   40.13    2.27
   9  -2   1 1499.78   19.22
   9  -2   1 1641.69   19.73
   9   2   1 1617.21   20.70
   9   2   1 1709.42   15.60
   9   2   1 1705.43   16.07
   9  -2   1 1989.28   19.05
   9   2   1 1760.11   16.39
   9  -2   1 1847.95   17.38
   9  -2   2  706.98   10.28
   9   2   2  681.18    9.56
   9   2   2  660.67    8.79
   9  -2   2  585.21   11.39
   9  -2   2  783.05   11.46
   9   2   2  702.23    9.78
   9  -2   2  666.67   11.96
   9   2   2  652.27   12.61
   9  -2   3   12.23    1.63
   9   2   3   12.72    1.53
   9  -2   3    8.41    1.73
   9  -2   3   13.90    2.05
   9  -2   3   12.57    1.79
   9   2   3   12.27    1.52
   9  -2   4   26.41    2.15
   9   2   4   25.31    1.94
   9  -2   4   29.74    2.38
   9   2   4   24.44    1.92
   9  -2   5  688.63   10.36
   9   2   5  665.35    9.43
   9   2   5  675.03    9.64
   9  -2   6  199.77    5.43
   9   2   6  194.49    4.82
   9  -2   6  215.66    6.62
   9  -2   6  215.01    5.76
   9   2   6  201.49    5.04
   9   2   7  952.72   11.22
   9  -2   7  948.46   12.09
   9   2   7  934.53   10.80
   9  -2   8  520.99    8.52
   9   2   8  466.79    7.30
   9  -2   8  499.65    9.42
   9  -2   8  476.35    8.05
   9   2   8  443.73    6.82
   9  -2   9    5.38    1.21
   9  -2   9    3.42    1.11
   9   2   9    5.23    1.06
   9  -2  10    6.20    1.13
   9  -2  10    6.64    1.17
   9   2  10    5.43    0.91
   9  -2  11   72.82    2.53
   9  -2  11   74.92    2.56
   9   2  11   66.37    2.15
   9  -2  12   13.77    1.05
  -9  -3  18  129.47    2.85
  -9  -3  18  132.68    2.64
  -9  -3  17  408.12    5.99
  -9  -3  17  398.39    5.50
  -9  -3  16   47.79    2.11
  -9   3  16   53.24    2.47
   9   3 -16   52.44    2.79
  -9  -3  16   54.78    2.44
   9  -3 -16   46.56    2.44
   9   3 -16   50.76    2.17
  -9   3  15    4.97    1.15
  -9  -3  15    1.68    0.87
   9   3 -15    4.56    1.29
   9  -3 -15    3.15    1.04
   9   3 -15    2.45    0.86
  -9  -3  14  246.64    5.10
  -9   3  14  269.87    5.89
   9   3 -14  283.35    7.19
   9  -3 -14  247.14    6.23
   9   3 -14  263.35    5.55
   9   3 -13  550.54   10.62
  -9  -3  13  456.33    7.16
  -9   3  13  513.17    8.30
   9  -3 -13  462.20    8.94
   9   3 -13  510.20    8.12
   9   3 -13  481.53    7.13
   9   3 -12  160.44    4.69
   9   3 -12  156.15    4.10
   9   3 -11  274.85    6.33
   9   3 -11  287.66    8.02
   9   3 -10  151.54    4.91
   9   3 -10  159.93    6.11
   9   3 -10  148.02    4.23
   9   3  -9  432.70    8.43
   9   3  -9  419.83    7.31
   9   3  -9  435.68    9.89
   9  -3  -8   42.88    3.16
   9   3  -8   51.24    3.05
   9   3  -8   53.52    3.51
   9   3  -8   48.75    2.59
   9  -3  -8   51.73    2.60
   9   3  -7  142.67    5.60
   9  -3  -7  141.27    4.21
   9   3  -7  143.15    4.28
   9   3  -6  300.31    5.83
   9  -3  -6  320.77    6.40
   9   3  -5    7.71    1.19
   9  -3  -5    6.45    1.20
   9   3  -5    7.91    1.24
   9  -3  -4  819.36   10.61
   9   3  -4  853.04   10.72
   9  -3  -3  897.45   11.26
   9   3  -3  928.49   11.28
   9   3  -3  840.03   10.19
   9   3  -3  820.58   13.50
   9  -3  -3  858.92   13.27
   9   3  -2   20.17    1.70
   9   3  -2   22.51    1.85
   9  -3  -2   24.29    2.35
   9   3  -2   19.48    2.32
   9  -3  -2   20.32    1.85
   9   3  -2   18.85    1.62
   9   3  -1   17.18    1.56
   9   3  -1   17.12    1.64
   9  -3  -1   17.41    2.08
   9   3  -1   17.12    2.22
   9   3  -1   19.88    1.71
   9  -3  -1   17.75    1.76
   9  -3  -1   13.82    2.06
   9  -3   0  588.28   10.02
   9   3   0  481.82    7.59
   9  -3   0  406.30    9.59
   9  -3   0  518.71   10.18
   9   3   0  503.89   10.78
   9   3   0  475.34    7.39
   9   3   0  471.51    8.06
   9  -3   0  534.98    8.71
   9   3   0  475.57    7.65
   9  -3   1  383.76    9.30
   9  -3   1  502.08    8.47
   9   3   1  454.75    7.55
   9  -3   1  553.97    9.77
   9   3   1  474.12    7.62
   9  -3   1  481.34    9.79
   9   3   1  454.96   10.33
   9  -3   2  527.10   10.68
   9  -3   2  640.15    9.72
   9   3   2  599.74    8.79
   9  -3   2  711.56   10.88
   9   3   2  587.21    8.49
   9  -3   2  671.27   11.95
   9  -3   3  568.55    9.14
   9   3   3  543.37    8.25
   9  -3   3  645.36   10.46
   9   3   3  547.01    8.31
   9  -3   3  467.98   10.15
   9  -3   4   74.91    3.56
   9   3   4   68.97    2.91
   9  -3   4   67.30    3.19
   9   3   4   64.06    2.79
   9  -3   4   73.95    4.08
   9  -3   5  237.89    6.09
   9   3   5  211.03    4.97
   9  -3   5  228.29    6.98
   9   3   5  197.46    4.70
   9  -3   5  210.26    5.53
   9  -3   6    5.76    1.57
   9   3   6    2.41    0.88
   9  -3   6    4.98    1.22
   9  -3   6    3.16    1.22
   9   3   6    3.77    1.01
   9  -3   7  166.47    5.46
   9   3   7  151.54    3.97
   9  -3   7  163.13    4.69
   9  -3   8  135.18    4.12
   9  -3   8  143.57    4.83
   9  -3   8  151.49    4.40
   9   3   8  126.18    3.46
   9  -3   9    3.68    1.22
   9  -3   9    2.51    1.01
   9  -3   9    1.11    0.90
   9  -3  10  637.52    7.74
   9  -3  10  618.04    7.97
   9  -3  11  210.33    3.59
   9  -3  11  226.60    4.13
   9   4 -18  518.72    5.47
  -9  -4  18  524.32    5.51
   9   4 -17   53.72    2.01
  -9  -4  17   47.05    1.89
   9   4 -16  153.77    4.29
   9   4 -15   12.51    1.56
  -9  -4  13   82.10    2.72
   9   4 -13   88.01    2.95
   9  -4 -13   81.44    3.65
   9   4 -12  288.86    7.33
  -9  -4  12  235.53    4.74
  -9   4  12  292.18    6.02
   9  -4 -12  233.27    6.34
   9   4 -12  286.20    5.92
   9   4 -12  266.35    5.41
   9  -4 -11   17.07    2.01
   9   4 -11   18.65    1.76
   9   4 -11   20.33    2.24
   9   4 -10 1040.34   12.13
   9   4 -10 1104.26   15.26
   9   4  -9   70.69    3.11
   9   4  -9   77.97    4.12
   9   4  -8  668.53    9.80
   9   4  -8  674.61   11.82
   9  -4  -7  286.31    5.94
   9   4  -7  278.05    6.19
   9   4  -7  270.37    7.29
   9  -4  -6  581.43    8.78
   9   4  -5   21.40    1.94
   9   4  -5   24.08    2.06
   9  -4  -5   23.36    1.90
   9   4  -5   26.94    1.77
   9   4  -4  650.85   10.89
   9  -4  -4  645.88   11.02
   9   4  -4  680.05    9.94
   9   4  -4  643.05    8.44
   9  -4  -3   22.07    2.19
   9   4  -3   22.81    2.21
   9   4  -3   16.40    1.45
   9   4  -3   19.58    1.81
   9  -4  -3   19.94    1.89
   9  -4  -2  587.77   10.30
   9   4  -2  583.43   10.59
   9   4  -2  502.66    7.43
   9   4  -2  549.35    8.84
   9  -4  -2  474.34   10.43
   9  -4  -1   76.40    3.78
   9   4  -1   76.92    3.97
   9   4  -1   65.43    2.65
   9   4  -1   72.79    3.24
   9  -4  -1   63.38    3.86
   9  -4   0  765.38   11.77
   9   4   0  751.45   12.45
   9   4   0  665.24   10.06
   9   4   0  656.26    8.76
   9  -4   0  636.54   11.98
   9   4   1   53.60    2.48
   9  -4   1   70.53    3.95
   9  -4   2   64.45    3.73
   9   4   2   69.15    2.74
   9   4   2   67.14    2.76
   9  -4   3  104.38    3.81
   9   4   3   95.78    3.22
   9   4   3  100.43    3.30
   9  -4   4  204.72    5.26
   9  -4   4  205.51    6.48
   9   4   4  189.57    4.41
   9   4   4  201.44    4.56
   9  -4   5   62.06    2.92
  -9   4  -5   52.66    2.38
   9  -4   5   64.96    3.74
   9  -4   5   61.12    3.00
   9  -4   6 1689.81   15.95
   9  -4   6 1755.52   16.24
   9  -4   7  297.45    5.92
   9  -4   7  305.82    5.91
   9  -4   8   54.16    2.87
   9  -4   8   52.89    2.44
   9  -4   9    5.48    1.12
   9  -4   9    7.55    1.07
  -9   4  -9    7.04    0.88
   9  -4  10    5.02    0.84
  -9   4 -10    3.65    0.59
   9   5 -17   51.32    1.70
  -9  -5  17   44.71    1.59
   9   5 -16   42.76    1.85
  -9  -5  16   38.52    1.73
   9   5 -15  689.25    8.42
  -9  -5  15  636.47    7.84
   9   5 -14  723.92    9.99
   9   5 -14  687.63    9.14
  -9  -5  13   30.27    1.97
   9   5 -13   30.38    1.77
   9   5 -13   33.11    2.37
   9   5 -12  177.79    4.36
   9   5 -12  181.78    5.39
   9   5 -11  135.16    3.99
   9   5 -11  143.63    4.92
   9   5 -10    8.16    1.31
   9   5 -10    9.76    1.64
   9   5  -9  256.15    6.81
   9   5  -9  247.89    5.83
   9   5  -9  253.90    6.25
   9   5  -8  437.90    8.83
   9   5  -8  438.88    7.96
   9   5  -8  426.51    8.15
   9   5  -7  297.03    7.20
   9   5  -7  300.45    6.79
   9   5  -6  137.45    4.60
   9   5  -5  411.56    8.12
   9   5  -5  426.73    8.07
   9  -5  -4  223.07    5.46
   9   5  -4  210.03    5.62
   9  -5  -3    4.08    1.51
   9   5  -3    2.31    0.80
   9   5  -3    2.49    1.05
   9  -5  -3    4.71    1.23
   9   5  -2   74.15    3.35
   9  -5  -2   71.73    4.12
   9   5  -2   78.87    2.73
   9   5  -1  657.95   10.05
   9  -5  -1  626.32   11.80
  -9   5   1  645.17    8.57
   9   5  -1  628.40    7.94
   9   5   0  402.74    7.78
   9  -5   0  408.59    9.27
  -9   5   0  396.05    6.68
   9   5   0  388.13    6.06
   9  -5   1  514.37   10.19
  -9   5  -1  477.31    7.47
   9  -5   2  525.67   10.13
  -9   5  -2  523.88    7.93
  -9   5  -3  115.66    3.64
   9  -5   4  152.49    5.35
  -9   5  -4  143.45    3.97
   9  -5   5  207.38    6.11
  -9   5  -5  170.43    4.19
  -9   5  -6   40.65    2.03
  -9   5  -7   29.35    1.69
   9  -5   7   33.28    1.83
  -9   5  -8   65.28    2.27
   9  -5   8   73.43    2.41
  -9   5  -9  617.23    6.57
   9   6 -16    3.04    0.58
  -9  -6  16    1.86    0.51
   9   6 -15    7.92    0.95
  -9  -6  15    5.21    0.76
   9   6 -14   14.40    1.34
   9   6 -14   13.82    1.31
  -9  -6  14   11.95    1.13
   9   6 -13  411.44    6.94
   9   6 -13  402.21    5.61
   9   6 -12   25.12    1.92
   9   6 -12   21.95    1.82
  -9  -6  12   19.61    1.55
   9   6 -12   23.10    1.59
   9   6 -11  829.31   10.91
   9   6 -11  819.52    9.95
   9   6 -10   64.25    3.02
   9   6 -10   66.11    2.94
   9   6 -10   64.09    3.07
   9   6  -9  108.10    3.89
   9   6  -9  108.24    3.84
   9   6  -9  104.62    3.91
   9   6  -8  115.14    4.02
   9   6  -8  126.30    4.23
   9   6  -8  117.45    4.17
   9   6  -7  128.93    4.36
   9   6  -7  131.65    4.43
  -9   6   6    2.42    0.85
   9   6  -6    4.50    1.21
   9   6  -5  383.19    7.58
   9   6  -5  378.59    7.56
  -9   6   5  382.46    6.38
  -9   6   4  513.02    7.52
   9   6  -4  528.93    9.07
  -9   6   3  329.35    6.01
   9  -6  -3  323.17    8.19
   9   6  -3  336.05    7.19
   9  -6  -3  347.33    6.80
  -9   6   2   71.06    2.83
   9   6  -2   68.56    3.28
   9  -6  -2   72.01    3.94
  -9   6   1  133.50    3.87
   9   6  -1  130.96    4.41
   9  -6  -1  134.13    5.17
  -9   6   0  352.28    6.36
   9   6   0  338.75    6.94
   9  -6   0  355.73    8.19
  -9   6  -1  465.18    7.38
   9  -6   1  477.54    9.24
  -9   6  -2   37.04    2.11
  -9   6  -3  298.55    5.74
  -9   6  -4    4.58    1.00
   9  -6   4    6.74    1.45
  -9   6  -5  677.74    8.50
   9  -6   5  783.26   11.03
  -9   6  -6  115.22    3.17
   9  -6   6  123.43    4.03
  -9   6  -7   51.17    2.01
   9  -6   7   56.69    2.54
  -9   6  -8   40.35    1.56
  -9  -7  14   16.85    0.93
   9   7 -14   21.90    1.28
  -9  -7  13    0.75    0.53
   9   7 -12   23.07    1.32
  -9  -7  12   21.04    1.27
  -9  -7  11   11.48    1.09
   9   7 -11   14.68    1.26
   9   7 -11   12.53    1.38
  -9  -7  10  318.75    5.15
   9   7 -10  326.99    6.28
   9   7 -10  333.35    5.92
   9   7  -9  359.25    6.49
   9   7  -9  346.04    6.60
  -9   7   9  346.69    5.27
   9   7  -8    6.57    1.26
   9   7  -8    4.54    1.13
  -9   7   8    5.01    0.90
  -9   7   7  584.64    7.58
   9   7  -7  607.68    9.11
  -9   7   6  111.97    3.29
   9  -7  -6  105.07    4.34
   9   7  -6  106.17    3.75
  -9   7   5  740.46    9.02
   9   7  -5  714.84   10.19
   9  -7  -5  702.36   11.34
  -9   7   4  135.59    3.78
   9   7  -4  132.23    4.32
   9  -7  -4  133.99    4.87
  -9   7   3   45.66    2.28
   9   7  -3   41.40    2.48
   9  -7  -3   46.79    2.99
  -9   7   2  303.14    5.74
   9  -7  -2  311.63    7.20
  -9   7   1  397.87    6.58
   9   7  -1  377.77    6.99
  -9   7   0   71.46    2.80
   9  -7   0   81.74    3.57
  -9   7  -1  273.98    5.40
  -9   7  -2   26.15    1.77
  -9   7  -3   18.25    1.48
   9  -7   3   25.14    2.08
  -9   7  -4  475.15    6.73
   9  -7   4  569.99    8.78
  -9   7  -5   82.75    2.56
   9  -7   5   90.60    3.22
  -9   7  -6   93.93    2.51
  -9   7  -7   23.84    1.15
   9   8 -10  359.56    5.19
   9   8  -9   65.36    2.39
  -9   8   9   66.01    2.08
  -9   8   8    1.62    0.67
   9   8  -8    1.29    0.82
  -9   8   7    1.95    0.73
   9   8  -7    2.42    0.93
   9  -8  -7    2.20    0.94
  -9   8   6  920.01    9.45
   9  -8  -6  884.68   10.90
  -9   8   5   26.98    1.64
   9   8  -5   24.55    1.78
   9  -8  -5   25.15    1.90
   9   8  -4   92.26    3.21
   9  -8  -4   94.85    3.43
  -9   8   3   22.61    1.60
   9   8  -3   19.10    1.56
   9  -8  -3   23.18    1.79
  -9   8   2   14.04    1.33
   9   8  -2   12.08    1.28
   9  -8  -2   14.09    1.46
  -9   8   1  145.95    3.72
  -9   8   0  856.41    9.39
   9  -8   0  865.31    9.43
  -9   8  -1   37.19    1.89
   9  -8   1   42.51    2.07
  -9   8  -2   51.80    2.08
   9  -8   2   57.93    2.63
  -9   8  -3   76.00    2.35
  -9   8  -4    3.59    0.66
   9  -8   5   56.13    1.90
  -9   8  -5   51.73    1.61
  -9   9   7   34.30    1.43
  -9   9   6  222.78    3.68
  -9   9   5   22.37    1.27
  -9   9   4  394.19    5.33
  -9   9   3  164.09    3.37
  -9   9   2  522.90    6.28
  -9   9   1    0.77    0.60
  -9   9   0    9.40    0.90
  -9   9  -1   24.68    1.23
 -10   0  18  319.62    4.66
  10   0 -17    2.04    0.82
 -10   0  17    1.46    0.81
  10   0 -16  581.66    8.29
 -10   0  16  553.07    7.65
  10   0 -15    1.52    0.92
 -10   0  15    1.69    0.92
  10   0 -14    2.96    1.14
  10   0 -14    3.20    0.74
 -10   0  14    3.19    1.00
  10   0 -13    1.60    1.16
  10   0 -13    4.13    0.89
  10   0 -12   49.98    3.08
  10   0 -12   47.15    2.16
  10   0 -11    5.18    1.51
  10   0 -11    0.62    0.77
  10   0 -10  305.77    7.99
  10   0 -10  275.02    5.52
  10   0  -9    0.33    1.41
  10   0  -8    7.92    1.25
  10   0  -8    6.53    1.22
  10   0  -7    0.11    0.87
  10   0  -7    2.19    1.03
  10   0  -6    5.63    1.18
  10   0  -6    4.42    1.07
  10   0  -5    0.99    0.89
  10   0  -5    3.55    1.16
  10   0  -4  934.16   11.52
  10   0  -4 1002.84   13.43
  10   0  -3    0.90    0.94
  10   0  -3    1.43    1.09
  10   0  -3    4.38    1.62
  10   0  -3    1.69    1.07
  10   0  -2  139.00    4.01
  10   0  -2  135.84    4.17
  10   0  -2  141.18    4.37
  10   0  -2  111.15    5.22
  10   0  -2  167.91    5.45
  10   0  -1    0.46    0.76
  10   0  -1    0.52    0.93
  10   0  -1    0.23    1.23
  10   0  -1    1.72    1.06
  10   0   0 1283.83   18.45
  10   0   0 1469.50   14.12
  10   0   0 1510.13   15.17
  10   0   0 1608.21   16.62
  10   0   0 1742.33   18.40
  10   0   0 1517.66   15.39
  10   0   1    3.21    1.05
  10   0   1    1.83    1.28
  10   0   1    1.45    1.15
  10   0   1    0.36    0.97
  10   0   2  211.19    5.02
  10   0   2  226.54    5.69
  10   0   2  222.88    5.46
  10   0   3    2.05    1.07
  10   0   3    1.49    1.09
  10   0   3    1.35    0.82
  10   0   4  775.10   10.35
  10   0   4  800.69   10.93
  10   0   5    1.47    1.10
  10   0   6  495.80    8.07
  10   0   7    0.53    0.93
  10   0   8  228.74    4.66
  10   0   8  246.67    5.12
  10   0   9    0.98    0.68
  10   0   9    1.61    0.79
  10   0  10   49.17    1.77
  10   0  10   54.92    2.03
 -10  -1  18    2.82    0.64
 -10   1  18    2.39    0.66
  10  -1 -17    5.32    0.95
  10   1 -17    6.43    1.00
 -10  -1  17    4.62    0.88
 -10   1  17    5.79    0.98
  10  -1 -16    1.94    0.89
  10   1 -16    4.09    0.99
 -10  -1  16    1.58    0.84
 -10   1  16    1.70    0.86
  10  -1 -15  275.78    6.11
  10   1 -15  277.25    5.85
 -10  -1  15  255.72    5.12
 -10   1  15  262.66    5.32
  10  -1 -14  201.44    5.54
  10   1 -14  203.88    5.30
  10  -1 -14  184.55    3.65
  10   1 -14  179.19    3.72
 -10  -1  14  185.84    4.49
 -10   1  14  192.56    4.69
  10  -1 -13  582.58    9.98
  10   1 -13  584.71    9.44
  10  -1 -13  498.72    6.66
  10   1 -13  515.08    6.90
  10  -1 -12  445.55    9.01
  10   1 -12  456.87    8.78
  10   1 -12  388.06    6.10
  10  -1 -12  396.51    6.18
  10  -1 -11   13.26    2.03
  10   1 -11   12.83    1.82
  10   1 -11   13.88    1.36
  10  -1 -10   64.01    3.84
  10   1 -10   66.74    3.69
  10   1 -10   66.39    2.77
  10  -1  -9  240.97    7.41
  10   1  -9  257.55    7.26
  10  -1  -9  239.01    5.42
  10   1  -9  243.32    5.34
  10  -1  -8  265.55    5.69
  10   1  -8  285.36    5.87
  10   1  -7  205.08    4.99
  10  -1  -7  206.57    5.08
  10   1  -7  219.94    5.14
  10  -1  -7  223.65    5.27
  10   1  -7  219.69    5.21
  10  -1  -6 1397.61   14.32
  10   1  -6 1364.55   14.03
  10  -1  -5   67.06    2.91
  10   1  -5   66.09    2.86
  10   1  -5   68.95    2.93
  10  -1  -4  187.15    4.85
  10   1  -4  184.79    4.82
  10   1  -4  178.26    4.75
  10  -1  -4  201.42    5.17
  10  -1  -4  200.88    6.32
  10   1  -4  192.79    4.79
  10   1  -3  236.34    5.26
  10   1  -3  240.13    5.49
  10  -1  -3  238.58    5.55
  10  -1  -3  256.66    5.92
  10   1  -3  230.68    5.36
  10  -1  -3  263.16    7.29
  10  -1  -3  194.56    6.80
  10   1  -3  214.79    7.12
  10   1  -2   25.84    1.82
  10   1  -2   23.36    1.86
  10   1  -2   22.34    1.88
  10  -1  -2   24.89    2.04
  10  -1  -2   20.40    2.42
  10   1  -2   19.58    2.41
  10   1  -1  467.47    7.44
  10   1  -1  493.61    7.94
  10  -1  -1  488.24    8.04
  10  -1  -1  516.02    8.53
  10   1  -1  481.60    8.01
  10  -1  -1  520.28   10.35
  10  -1  -1  396.05    9.64
  10   1  -1  433.75   10.27
  10  -1   0  614.25   12.06
  10   1   0  647.06   12.78
  10   1   0  683.92    9.08
  10   1   0  729.81    9.75
  10  -1   0  710.04    9.95
  10  -1   0  836.63   11.66
  10   1   0  762.20   10.55
  10  -1   0  734.63   10.27
  10  -1   0  770.32   12.67
  10  -1   1  163.41    5.77
  10  -1   1  144.06    4.31
  10   1   1  141.98    4.10
  10  -1   1  164.32    5.15
  10   1   1  158.80    4.75
  10  -1   1  123.38    5.30
  10   1   1  132.84    5.67
  10  -1   1  148.36    4.56
  10   1   2   92.38    3.23
  10  -1   2   90.61    3.41
  10  -1   2   96.13    3.71
  10   1   2   90.36    4.85
  10  -1   2   95.84    4.82
  10  -1   2   98.39    3.92
  10   1   2   99.30    3.71
  10   1   3   82.60    3.30
  10  -1   3   88.94    3.70
  10   1   3   87.41    3.46
  10  -1   3   75.99    3.06
  10   1   3   76.80    2.80
  10  -1   3   81.11    3.41
  10   1   4  548.36    8.72
  10  -1   4  518.77    7.76
  10   1   4  522.73    8.22
  10  -1   4  549.75    8.68
  10  -1   5  544.28    8.86
  10   1   5  518.83    8.22
  10  -1   5  471.72    7.05
  10   1   5  498.49    7.78
  10  -1   5  507.98    8.14
  10   1   6   12.15    1.36
  10  -1   6   11.62    1.43
  10   1   6   13.15    1.52
  10   1   7   53.18    2.34
  10  -1   7   56.58    2.57
  10  -1   7   63.55    2.86
  10   1   7   59.57    2.61
  10   1   8   95.73    3.05
  10  -1   8   96.51    3.11
  10   1   8   89.07    2.76
  10  -1   9   12.24    1.24
  10   1   9   13.13    1.19
  10   1   9   11.00    1.01
  10  -1  10  563.89    6.70
  10   1  10  513.43    6.09
 -10  -2  18   20.47    1.05
 -10  -2  17  126.16    2.88
 -10   2  17  134.30    3.19
 -10  -2  16    4.20    0.88
 -10   2  16    6.66    1.05
  10  -2 -16    3.18    1.00
  10   2 -16    3.48    0.89
 -10  -2  16    4.48    0.90
  10  -2 -15  352.64    6.87
  10   2 -15  372.27    6.46
 -10   2  15  351.23    6.05
  10  -2 -14   59.28    3.06
  10   2 -14   59.64    2.75
  10   2 -14   49.39    1.98
  10  -2 -14   51.26    1.92
 -10  -2  14   51.45    2.29
 -10   2  14   56.35    2.58
  10  -2 -13  318.93    5.21
  10   2 -13  316.84    5.38
  10   2 -12   51.21    2.30
  10  -2 -12   55.97    3.35
  10   2 -12   58.29    3.04
  10   2 -11  125.79    3.68
  10  -2 -11  134.08    5.28
  10   2 -10  276.53    5.57
  10  -2 -10  291.39    7.95
  10   2  -9  546.88    8.17
  10  -2  -9  580.58    8.49
  10   2  -8  275.46    5.78
  10  -2  -8  282.84    5.97
  10  -2  -7   53.30    2.64
  10   2  -7   53.85    2.68
  10   2  -7   50.46    2.43
  10  -2  -6    6.96    1.25
  10  -2  -6    7.66    1.29
  10   2  -6    5.15    1.10
  10  -2  -5 1009.91   11.93
  10   2  -5 1016.51   11.86
  10   2  -4   30.14    2.05
  10  -2  -4   32.34    2.16
  10   2  -4   28.24    2.78
  10  -2  -4   25.67    2.62
  10  -2  -4   29.56    2.13
  10   2  -4   30.20    2.04
  10   2  -3  197.76    4.81
  10   2  -3  208.60    5.05
  10  -2  -3  204.38    5.15
  10   2  -3  209.06    6.84
  10  -2  -3  203.71    6.66
  10   2  -2    1.99    0.89
  10   2  -2    5.58    1.17
  10  -2  -2    2.59    1.05
  10   2  -2    6.51    1.67
  10  -2  -2    2.15    1.22
  10  -2  -2    3.43    1.36
  10   2  -2    3.43    0.99
  10  -2  -2    3.53    1.22
  10   2  -1   23.11    1.78
  10   2  -1   16.74    1.60
  10  -2  -1   16.15    2.19
  10   2  -1   18.62    2.34
  10  -2  -1   20.29    2.43
  10   2  -1   16.49    1.64
  10  -2  -1   21.69    1.91
  10   2   0  203.87    4.91
  10   2   0  215.89    5.02
  10   2   0  214.74    5.17
  10  -2   0  211.94    6.76
  10  -2   0  201.50    6.55
  10   2   0  214.89    7.12
  10  -2   1 1155.52   14.08
  10   2   1  994.38   11.85
  10  -2   1  979.62   11.97
  10   2   1  945.24   10.86
  10  -2   1 1070.74   12.72
  10   2   1  971.24   11.66
  10  -2   1  951.82   14.52
  10  -2   1 1162.92   14.31
  10  -2   1  909.99   14.33
  10   2   1  975.45   15.55
  10  -2   2  426.76    8.52
  10  -2   2  353.21    6.82
  10   2   2  358.47    6.76
  10  -2   2  429.43    8.34
  10   2   2  382.52    7.08
  10  -2   2  389.19    7.38
  10  -2   3   16.05    1.62
  10   2   3   12.00    1.47
  10  -2   3   11.94    1.72
  10   2   3   10.89    1.43
  10  -2   3   14.11    1.68
  10  -2   4   49.54    2.96
  10  -2   4   42.10    2.31
  10   2   4   45.94    2.36
  10  -2   4   51.62    2.82
  10   2   4   45.91    2.38
  10  -2   4   49.88    2.66
  10  -2   5  112.72    4.16
  10  -2   5   99.41    3.54
  10   2   5   92.48    3.17
  10  -2   5  104.94    3.88
  10   2   5   93.93    3.29
  10  -2   5   88.13    3.08
  10   2   6   28.89    1.79
  10  -2   6   35.14    2.29
  10   2   6   28.47    1.85
  10  -2   6   31.96    2.07
  10  -2   6   33.86    2.28
  10   2   7  527.50    7.23
  10   2   7  512.81    6.84
  10  -2   8    0.92    0.84
  10   2   8    2.30    0.75
  10  -2   9  296.69    5.04
  10  -2   9  271.20    4.75
  10  -2  10   45.68    1.73
 -10  -3  17   16.43    1.06
 -10  -3  17   14.53    0.87
 -10  -3  16   43.55    1.88
 -10  -3  16   39.30    1.59
 -10  -3  15   36.42    1.91
 -10  -3  15   31.35    1.61
  10  -3 -14  114.97    4.03
  10   3 -14  108.52    2.82
 -10   3  14  115.11    3.42
  10  -3 -13  268.64    6.55
  10   3 -13  262.47    4.83
 -10  -3  13  246.49    4.70
 -10   3  13  284.48    5.63
  10   3 -12  102.02    3.20
  10   3 -11  110.97    3.48
  10   3 -10    1.11    0.90
  10   3  -9  473.37    7.69
  10  -3  -9  499.19    7.65
  10   3  -8  733.19    9.94
  10  -3  -8  761.23    9.95
  10   3  -7   98.97    3.61
  10  -3  -7   97.83    3.50
  10  -3  -6   41.91    2.39
  10   3  -6   36.95    2.05
  10  -3  -5  200.72    6.52
  10   3  -5  207.17    6.36
  10   3  -5  219.20    5.34
  10   3  -5  200.24    4.64
  10  -3  -4   83.80    4.20
  10   3  -4   94.77    4.34
  10  -3  -4   91.60    3.49
  10   3  -4   94.55    3.45
  10   3  -4   84.19    3.00
  10  -3  -3  222.15    7.11
  10  -3  -3  238.56    6.93
  10   3  -3  252.25    7.15
  10  -3  -3  252.18    5.79
  10   3  -3  224.93    5.32
  10   3  -3  221.66    4.93
  10  -3  -3  278.23    5.99
  10  -3  -2  295.15    8.16
  10  -3  -2  331.35    8.18
  10   3  -2  341.03    8.52
  10  -3  -2  339.06    6.78
  10   3  -2  320.60    6.44
  10  -3  -2  372.69    7.15
  10   3  -2  301.23    5.81
  10  -3  -1  138.99    5.62
  10  -3  -1  158.51    5.69
  10   3  -1  176.11    6.15
  10  -3  -1  154.58    4.58
  10   3  -1  139.99    4.19
  10   3  -1  140.80    4.00
  10  -3  -1  175.38    4.91
  10  -3   0  412.86    9.51
  10  -3   0  461.93    9.57
  10   3   0  470.41   10.12
  10  -3   0  457.77    8.02
  10   3   0  439.86    7.56
  10  -3   0  511.51    8.40
  10   3   0  423.89    7.03
  10  -3   1   38.90    3.03
  10   3   1   40.46    2.24
  10  -3   1   44.94    2.59
  10  -3   2  144.95    4.43
  10   3   2  138.48    3.97
  10  -3   3  200.34    6.13
  10  -3   3  173.28    4.76
  10  -3   3  186.88    5.28
  10   3   3  155.03    4.13
  10  -3   3  153.05    4.46
  10   3   3  153.85    4.11
  10  -3   4    1.42    1.10
  10   3   4    4.61    0.99
  10  -3   4    2.42    1.05
  10  -3   4    3.54    1.02
  10  -3   4    1.74    1.15
  10   3   4    1.60    0.85
  10  -3   5  494.63    8.93
  10   3   5  400.01    6.20
  10  -3   5  455.95    7.46
  10  -3   5  400.84    6.80
  10  -3   5  518.36    8.33
  10   3   5  428.82    6.59
  10  -3   6  713.56   10.32
  10  -3   6  686.19    8.98
  10  -3   6  590.38    8.01
  10  -3   6  765.64    9.81
  10   3   6  623.68    7.76
  10  -3   7  110.79    3.44
  10  -3   7  103.62    3.68
  10  -3   7  106.98    3.29
  10  -3   8   38.37    1.88
  10  -3   8   36.47    1.87
  10  -3   9    9.71    1.01
 -10  -4  17   51.11    1.53
  10   4 -17   55.40    1.69
  10   4 -16  110.45    2.77
 -10  -4  15  179.02    3.78
 -10  -4  14  271.41    5.03
  10   4 -13  168.28    3.73
  10   4 -12  357.30    5.93
  10   4 -11  280.17    5.52
  10   4 -10  583.13    8.46
  10   4  -9  176.82    4.71
  10   4  -8   65.42    3.01
  10  -4  -7  145.90    4.15
  10   4  -7  137.30    4.22
  10   4  -7  136.58    4.25
  10   4  -7  130.23    4.34
  10  -4  -6  197.66    6.02
  10   4  -6  211.34    5.62
  10  -4  -5   18.31    1.73
  10  -4  -5   16.14    1.90
  10   4  -5   17.52    1.85
  10   4  -5   17.73    1.73
  10  -4  -4  852.67   10.85
  10   4  -4  754.68    9.08
  10  -4  -4  795.74   12.18
  10   4  -4  843.22   11.93
  10   4  -4  802.11   10.68
  10  -4  -3   11.28    1.51
  10   4  -3   11.03    1.26
  10  -4  -3   11.15    1.70
  10   4  -3   10.42    1.62
  10   4  -3   10.81    1.44
  10  -4  -2    2.19    1.08
  10   4  -2    2.68    0.86
  10  -4  -2    1.58    1.03
  10   4  -2    1.37    1.08
  10   4  -2    1.13    0.87
  10  -4  -1  183.81    5.02
  10   4  -1  164.00    4.06
  10  -4  -1  189.16    5.72
  10   4  -1  195.41    5.84
  10   4  -1  166.53    4.65
  10  -4   0    1.54    1.08
  10   4   0    2.78    0.89
  10   4   1  524.14    7.29
  10  -4   2 1463.89   17.26
  10  -4   2 1441.11   14.10
  10  -4   3   98.33    4.26
  10  -4   3   91.23    3.29
  10  -4   4   33.63    2.56
  10  -4   4   29.32    1.94
  10  -4   5  141.94    3.83
  10  -4   5  132.79    3.87
  10  -4   6  138.16    4.31
  10  -4   6  129.74    3.49
  10  -4   7    4.51    0.87
  10  -4   7    4.21    1.05
  10  -4   8  319.47    4.60
  10   5 -16   11.06    0.85
 -10  -5  16    9.09    0.73
 -10  -5  15   89.46    2.33
  10   5 -14  308.17    5.18
 -10  -5  14  274.32    4.57
  10   5 -13   19.28    1.52
  10   5 -13   16.45    1.21
 -10  -5  13   17.84    1.36
  10   5 -12    3.07    0.97
  10   5 -12    2.97    0.83
  10   5 -11    1.09    0.86
  10   5 -11    1.38    0.84
  10   5 -10   33.26    2.11
  10   5 -10   32.80    2.02
  10   5  -9    4.16    1.13
  10   5  -9    4.59    1.09
  10   5  -8  696.76    9.69
  10   5  -8  669.20    9.45
  10  -5  -6    2.46    0.93
  10  -5  -5   31.79    2.08
  10  -5  -5   25.09    2.60
  10   5  -5   30.10    2.16
  10  -5  -4   28.93    2.73
  10   5  -4   25.71    1.99
  10  -5  -3    7.98    1.31
  10   5  -3    5.60    1.16
  10   5  -2  148.25    3.49
  10   5  -2  153.99    4.47
  10  -5  -2  157.59    5.76
  10   5  -1  527.86    8.37
  10  -5  -1  520.36   10.32
  10  -5   0   59.34    3.45
  10  -5   0   61.88    2.92
  10  -5   1    2.36    1.22
  10  -5   2   33.63    2.59
  10  -5   3  117.81    4.42
  10  -5   4   13.91    1.70
  10  -5   5   11.49    1.48
  10  -5   5    8.33    1.21
  10  -5   6  208.87    4.37
  10  -5   6  232.81    5.09
  10  -5   7  323.64    4.92
 -10  -6  14    0.79    0.47
  10   6 -14    1.20    0.57
 -10  -6  13  153.71    3.08
  10   6 -13  160.54    2.88
  10   6 -12    3.48    0.75
 -10  -6  12    2.55    0.71
  10   6 -11  992.39    9.95
  10   6 -11  986.87   10.57
  10   6 -10    3.36    0.94
 -10  -6  10    2.25    0.77
  10   6 -10    1.72    0.90
  10   6  -9   72.84    2.85
  10   6  -9   75.68    2.96
  10   6  -8   41.93    2.35
  10  -6  -6  141.17    5.18
  10   6  -6  160.69    4.52
  10  -6  -5  509.92    9.91
  10   6  -5  540.56    8.44
  10  -6  -4  421.60    8.95
  10   6  -4  424.39    7.44
  10  -6  -3  415.34    8.78
  10   6  -3  395.56    7.10
  10  -6  -2  301.11    7.30
  10  -6  -2  318.78    6.08
  10  -6  -1  277.98    6.86
  10  -6  -1  299.68    5.96
  10  -6   0   11.45    1.65
  10  -6   0   14.12    1.50
  10  -6   1   13.10    1.44
  10  -6   2  104.45    3.45
  10  -6   2  110.11    4.06
  10  -6   3 1269.92   12.73
  10  -6   3 1454.30   15.16
  10  -6   4    2.42    0.91
  10  -6   4    4.55    1.06
  10   7 -12  250.01    3.44
  10   7 -12  306.49    4.48
  10   7 -11    9.77    0.91
  10   7 -11   11.97    1.08
  10   7 -10   72.54    2.37
  10  -7  -9    0.24    0.80
  10   7  -9    1.71    0.81
  10  -7  -8    7.84    1.33
  10   7  -8    7.89    1.14
  10  -7  -7  225.20    5.65
  10  -7  -6   16.54    1.78
  10   7  -6   17.05    1.51
  10  -7  -5   20.04    1.93
  10   7  -5   18.17    1.52
  10  -7  -4    3.43    1.15
  10   7  -4    4.29    0.97
  10   7  -3    5.11    0.98
  10  -7  -3    4.82    1.21
 -10   7   2  333.29    4.99
  10  -7  -2  345.32    6.82
 -10   7   1  520.62    6.39
  10  -7  -1  601.40    7.68
 -10   7   0   22.10    1.30
  10  -7   0   24.89    1.65
 -10   7  -1    4.33    0.71
  10  -7   1    4.29    0.92
 -10   7  -2   42.40    1.58
  10  -7   2   48.48    2.09
 -10   7  -3   22.00    1.11
  10  -7   3   28.49    1.57
  10  -7   4  455.14    5.80
  10   8  -9   59.63    1.85
  10   8  -8  133.10    2.96
  10   8  -6  362.45    5.31
  10   8  -5   22.89    1.39
  10   8  -4    4.80    0.77
 -10   8   3    8.40    0.76
 -10   8   2  504.98    5.42
 -10   8   1    9.03    0.79
 -11   0  17    1.13    0.51
 -11   0  16  354.89    5.15
 -11   0  15    0.84    0.68
 -11   0  14    1.77    0.78
  11   0 -14    0.60    0.53
  11   0 -13    0.51    0.60
  11   0 -12   35.56    1.77
  11   0 -11    1.70    0.82
  11   0 -10  801.70    9.41
  11   0  -9    1.44    0.92
  11   0  -8   30.55    1.99
  11   0  -7    0.49    0.87
  11   0  -7    0.98    0.94
  11   0  -6    5.31    1.19
  11   0  -6    4.10    1.13
  11   0  -6    4.00    1.12
  11   0  -5    1.07    1.01
  11   0  -5    1.77    0.88
  11   0  -5    1.64    1.37
  11   0  -5    2.34    1.01
  11   0  -4    4.84    1.08
  11   0  -4    5.86    1.21
  11   0  -4    3.18    1.59
  11   0  -3    1.26    0.96
  11   0  -3    1.55    1.04
  11   0  -3    2.32    0.91
  11   0  -3    0.40    1.34
  11   0  -2 1112.24   11.56
  11   0  -2 1137.77   12.42
  11   0  -2 1119.88   12.43
  11   0  -1    1.02    0.91
  11   0  -1    2.77    1.10
  11   0  -1    2.62    0.87
  11   0  -1    4.40    1.56
  11   0   0  190.78    4.91
  11   0   0  183.57    4.55
  11   0   1    1.64    1.02
  11   0   1    2.34    0.87
  11   0   2   68.43    2.93
  11   0   2   57.67    2.42
  11   0   3    1.55    0.97
  11   0   4 1110.95   11.63
  11   0   4 1148.80   12.25
  11   0   5    1.25    0.93
  11   0   6  230.98    4.65
  11   0   8  249.22    3.83
 -11  -1  17   71.69    1.88
 -11   1  17   79.53    2.06
 -11  -1  16  147.05    3.11
 -11   1  16  161.02    3.37
 -11  -1  15    6.00    0.88
 -11   1  15    5.10    0.92
  11  -1 -14  119.32    2.65
  11   1 -14  120.70    2.75
 -11  -1  14  119.68    3.19
  11  -1 -13  131.46    3.04
  11   1 -13  135.98    3.18
  11   1 -12  280.43    4.89
  11  -1 -12  278.71    4.79
  11  -1 -11  281.28    5.06
  11   1 -11  278.58    5.10
  11   1 -10   87.47    2.99
  11  -1 -10   87.88    3.01
  11   1  -9   12.59    1.40
  11   1  -8   13.67    1.46
  11  -1  -8   13.72    1.47
  11   1  -7  466.98    7.25
  11  -1  -7  465.79    7.44
  11  -1  -6 1726.04   16.13
  11   1  -6 1669.07   15.39
  11  -1  -6 1831.35   16.21
  11   1  -6 1782.57   16.15
  11   1  -5   40.08    2.24
  11   1  -5   39.38    2.26
  11  -1  -5   40.42    2.31
  11  -1  -5   47.69    2.98
  11   1  -5   38.90    2.19
  11  -1  -5   41.15    2.30
  11  -1  -5   38.04    3.18
  11   1  -5   43.97    3.24
  11   1  -4  321.37    6.02
  11   1  -4  315.72    6.12
  11  -1  -4  322.74    6.31
  11   1  -4  312.39    6.03
  11  -1  -4  329.44    6.35
  11   1  -4  313.29    8.32
  11   1  -3  191.30    4.52
  11   1  -3  203.61    4.95
  11   1  -3  197.26    4.79
  11  -1  -3  213.38    5.16
  11  -1  -3  182.61    6.46
  11   1  -3  202.08    6.66
  11   1  -2   50.62    2.37
  11  -1  -2   51.60    2.40
  11  -1  -2   61.38    3.36
  11  -1  -2   55.30    2.74
  11   1  -2   50.98    2.53
  11   1  -2   55.04    2.63
  11  -1  -2   44.95    3.39
  11   1  -2   49.54    3.55
  11  -1  -1   64.25    3.36
  11   1  -1   53.79    2.62
  11  -1  -1   58.01    2.82
  11  -1  -1   49.39    3.47
  11   1  -1   52.99    3.60
  11   1  -1   56.90    2.63
  11  -1  -1   56.75    2.71
  11   1   0  480.18   10.35
  11   1   0  489.99    7.44
  11  -1   0  488.04    7.73
  11  -1   1  192.61    4.92
  11  -1   1  188.48    4.61
  11  -1   2  109.47    3.66
  11  -1   2   99.13    3.24
  11  -1   3   73.78    2.96
  11   1   3   69.11    2.77
  11  -1   3   65.69    2.53
  11   1   4  208.43    4.58
  11  -1   4  213.28    4.76
  11   1   5  208.49    4.49
  11   1   5  197.86    4.24
  11  -1   5  207.51    4.50
  11   1   6    1.32    0.70
  11  -1   6    1.89    0.80
  11  -1   7   97.68    2.71
  11   1   7   91.69    2.44
  11  -1   8  458.16    5.49
 -11  -2  16   62.75    1.87
 -11  -2  16   62.74    1.84
 -11   2  16   68.59    2.09
 -11  -2  15  271.82    4.44
 -11  -2  15  262.72    4.22
  11   2 -14   77.37    2.20
  11  -2 -14   78.42    2.07
 -11  -2  14   75.77    2.36
  11   2 -13  148.08    3.30
  11  -2 -13  146.63    3.16
 -11  -2  13  142.98    3.37
 -11   2  13  153.85    3.80
  11  -2 -12  164.07    3.61
  11   2 -12  163.49    3.73
  11   2 -11  100.40    3.13
  11   2 -10  236.41    4.94
  11   2  -9   25.50    1.81
  11   2  -8  179.02    4.48
  11  -2  -8  174.50    4.39
  11  -2  -7  342.99    6.33
  11  -2  -6   22.18    2.28
  11   2  -6   20.18    1.71
  11   2  -6   20.47    1.59
  11  -2  -6   24.49    1.79
  11  -2  -6   17.17    2.28
  11   2  -6   22.75    2.28
  11  -2  -6   23.20    1.82
  11  -2  -5  203.33    6.26
  11   2  -5  177.69    4.50
  11  -2  -5  162.52    5.96
  11   2  -5  179.50    5.92
  11  -2  -5  190.91    4.67
  11  -2  -5  180.63    4.68
  11  -2  -4    3.76    1.44
  11   2  -4    4.49    1.06
  11  -2  -4    3.10    1.00
  11  -2  -4    2.61    1.41
  11   2  -4    3.69    1.39
  11  -2  -4    2.31    1.03
  11  -2  -3  622.74   11.07
  11   2  -3  524.99    7.80
  11  -2  -3  601.71    8.73
  11  -2  -3  502.16   10.47
  11   2  -3  554.55   10.77
  11  -2  -3  552.31    8.44
  11  -2  -2  390.21    8.63
  11   2  -2  336.33    6.14
  11  -2  -2  335.67    8.46
  11   2  -2  362.81    8.70
  11  -2  -2  352.49    6.71
  11   2  -2  327.97    6.01
  11  -2  -2  376.43    6.86
  11   2  -1    1.94    0.96
  11  -2  -1    2.61    1.05
  11  -2  -1    4.10    1.50
  11   2  -1    3.56    1.44
  11  -2  -1    5.11    1.47
  11   2  -1    1.89    0.88
  11  -2   0  202.09    5.03
  11   2   0  169.32    4.30
  11  -2   0  180.98    6.04
  11   2   0  189.41    6.33
  11  -2   0  205.95    6.16
  11   2   0  177.89    4.14
  11  -2   0  181.83    4.70
  11   2   1  104.63    3.38
  11  -2   1  107.91    3.54
  11   2   2   82.49    2.93
  11  -2   2   85.81    3.20
  11  -2   2   74.93    2.88
  11   2   3  365.55    6.03
  11  -2   3  363.51    6.09
  11   2   4  220.88    4.42
  11  -2   4  220.11    4.47
  11   2   5   53.52    2.07
  11  -2   5   59.50    2.42
  11  -2   6    3.94    0.87
  11  -2   7   22.59    1.36
  11  -2   8    1.87    0.54
  11   3 -16   32.87    1.36
 -11  -3  16   31.72    1.27
 -11  -3  15  131.55    2.50
 -11  -3  15  141.27    2.99
 -11  -3  14    0.63    0.54
  11   3 -14    0.93    0.50
  11  -3 -14    0.64    0.48
  11  -3 -13   59.63    1.95
  11   3 -13   62.03    2.10
 -11  -3  12   61.26    2.10
  11   3 -12   64.33    2.33
  11   3 -11  180.10    4.09
  11   3 -10  225.02    4.81
  11   3  -9    3.97    1.03
  11   3  -8  316.13    6.08
  11   3  -8  318.44    6.85
  11  -3  -8  321.53    5.85
  11   3  -7   98.22    3.91
  11  -3  -7   99.94    3.38
  11   3  -6    0.30    0.91
  11  -3  -6   -0.63    1.26
  11  -3  -6    1.39    1.34
  11  -3  -6    1.47    0.94
  11  -3  -5  302.95    7.84
  11   3  -5  278.04    5.72
  11   3  -5  251.88    4.87
  11  -3  -5  254.53    7.00
  11   3  -5  294.64    6.90
  11  -3  -5  287.28    5.86
  11  -3  -4  416.10    9.23
  11   3  -4  384.85    6.73
  11   3  -4  363.98    6.01
  11  -3  -4  375.56    8.53
  11   3  -4  414.40    8.43
  11  -3  -4  409.06    7.10
  11  -3  -3  204.39    6.48
  11   3  -3  181.27    4.50
  11   3  -3  176.73    4.12
  11  -3  -3  205.40    4.72
  11  -3  -3  193.08    6.13
  11   3  -3  202.46    5.97
  11  -3  -3  196.30    4.93
  11  -3  -2  430.94    9.22
  11   3  -2  400.31    6.74
  11   3  -2  380.47    6.17
  11  -3  -2  456.74    7.25
  11  -3  -2  402.41    8.67
  11   3  -2  438.56    8.79
  11  -3  -2  426.77    7.32
  11  -3  -1  677.03    8.98
  11  -3  -1  637.89   10.98
  11   3  -1  690.92   11.27
  11  -3  -1  644.47    9.06
  11  -3  -1  643.91   11.16
  11  -3   0   59.56    3.40
  11  -3   0   60.20    2.70
  11  -3   1  127.46    3.78
  11   3   1  103.45    3.07
  11   3   2   35.26    1.84
  11  -3   2   40.17    2.16
  11  -3   2   35.46    2.03
  11  -3   3   23.38    1.68
  11   3   3   19.23    1.35
  11  -3   3   20.42    1.55
  11  -3   4   55.47    2.34
  11  -3   4   48.56    2.14
  11  -3   5   46.74    2.05
  11  -3   6  404.08    5.56
  11  -3   7   84.00    2.19
 -11  -4  15    1.82    0.52
  11   4 -15    1.79    0.57
  11   4 -14  593.90    6.67
 -11  -4  14  515.53    6.03
  11   4 -13    9.91    0.91
  11  -4 -13   10.60    0.88
  11   4 -13   10.35    1.09
  11   4 -12   52.40    2.02
  11   4 -12   55.50    2.23
  11   4 -11  208.36    4.29
  11   4 -10  146.04    3.81
  11   4  -9   62.40    2.64
  11   4  -8  606.88    8.48
  11  -4  -8  629.08    7.93
  11  -4  -7   75.51    2.82
  11   4  -6   25.51    1.87
  11  -4  -6   28.61    2.55
  11  -4  -6   28.68    1.87
  11   4  -5   60.44    2.69
  11  -4  -5   68.34    3.77
  11  -4  -5   70.55    2.84
  11   4  -4  333.55    6.19
  11  -4  -4  343.59    8.28
  11   4  -3   59.80    2.61
  11  -4  -3   65.05    2.81
  11  -4  -3   62.06    3.60
  11   4  -3   54.45    2.16
  11  -4  -2  316.36    6.10
  11  -4  -2  306.09    7.57
  11  -4  -1   44.44    2.36
  11  -4  -1   41.55    2.84
  11   4  -1   37.95    1.81
  11  -4   0  126.04    3.80
  11  -4   0  131.51    4.81
  11  -4   1    7.15    1.36
  11  -4   1   10.46    1.33
  11  -4   2 1004.45   12.03
  11  -4   3  272.11    4.72
  11  -4   3  252.97    4.92
  11  -4   4  182.37    3.60
  11  -4   4  179.02    3.89
  11  -4   5  144.47    2.93
  11  -4   5  149.30    3.29
 -11  -5  14    1.90    0.46
  11   5 -14    2.03    0.53
 -11  -5  13  338.20    4.50
  11  -5 -13  346.98    3.99
  11   5 -13  352.02    4.23
  11   5 -12  245.03    4.01
 -11  -5  12  224.81    3.86
  11   5 -11    6.98    0.96
  11   5 -10  115.85    3.22
  11   5  -9    2.99    0.91
  11  -5  -8   97.88    4.04
  11   5  -8   99.88    3.23
  11  -5  -7   21.30    2.16
  11  -5  -6  125.47    4.76
  11  -5  -6  133.41    3.54
  11   5  -6  123.20    3.65
  11  -5  -5  171.60    5.58
  11   5  -5  169.83    4.29
  11  -5  -4  278.02    7.08
  11   5  -4  271.95    5.42
  11  -5  -3    2.89    1.30
  11  -5  -3    4.44    1.04
  11   5  -3    4.01    0.96
  11  -5  -2  219.38    4.80
  11  -5  -2  196.25    5.73
  11  -5  -1   88.33    3.04
  11  -5  -1   79.33    3.59
  11  -5   0    5.05    1.05
  11  -5   0    5.54    1.25
  11  -5   1  406.66    7.27
  11  -5   1  321.73    5.68
  11  -5   2  152.61    4.27
  11  -5   2  125.99    3.41
  11  -5   5   66.33    2.02
  11   6 -11    3.52    0.65
 -11  -6  11    2.08    0.51
 -11  -6  10   31.31    1.30
  11   6 -10   37.79    1.70
  11  -6  -9  867.31   10.82
  11   6  -9  878.41    9.07
  11  -6  -8   36.21    2.31
  11   6  -8   35.74    1.87
  11  -6  -7   87.78    3.54
  11  -6  -6  124.83    4.28
  11   6  -6  122.09    3.40
  11  -6  -5   67.90    3.23
  11   6  -5   66.04    2.52
  11   6  -4    2.89    0.81
  11  -6  -4    3.72    0.85
  11  -6  -4    2.74    1.10
  11  -6  -3  387.37    5.84
  11  -6  -3  376.59    7.28
  11  -6  -2   39.22    1.92
  11  -6  -2   37.64    2.34
  11  -6  -1  382.78    6.93
  11  -6  -1  324.86    5.38
  11  -6   0   50.27    2.49
  11  -6   0   41.99    1.94
  11  -6   1  191.17    3.88
  11  -6   2  124.76    3.01
  11  -6   3   58.63    1.97
  11   7  -9   87.32    2.20
  11   7  -8   18.45    1.15
  11   7  -6  225.30    3.94
  11   7  -5  341.59    4.87
 -12   0  15    0.87    0.51
 -12   0  14  361.32    4.87
  12   0 -14  346.02    4.05
 -12   0  13    0.99    0.63
  12   0 -13    1.27    0.53
  12   0 -12    6.38    0.84
  12   0 -11    0.43    0.67
  12   0 -10    1.20    0.72
  12   0  -9    1.90    0.84
  12   0  -8  109.56    4.35
  12   0  -7    0.57    0.82
  12   0  -7    1.02    1.14
  12   0  -6   27.77    1.75
  12   0  -6   25.97    1.67
  12   0  -5    0.58    1.17
  12   0  -5    2.23    0.87
  12   0  -5    3.67    0.95
  12   0  -4   40.45    2.95
  12   0  -4   41.01    2.09
  12   0  -4   36.90    1.89
  12   0  -3    0.60    1.23
  12   0  -3    0.78    0.81
  12   0  -3    2.38    0.92
  12   0  -3    0.28    0.68
  12   0  -2  502.72    7.15
  12   0  -2  509.21    9.91
  12   0  -2  522.62    7.30
  12   0  -1    1.47    0.85
  12   0  -1    1.56    1.20
  12   0  -1    1.85    0.81
  12   0   0   80.00    2.63
  12   0   0   79.18    2.76
  12   0   1    1.11    0.78
  12   0   2  426.69    6.09
  12   0   3    0.86    0.67
  12   0   4   17.64    1.19
 -12  -1  15    6.60    0.68
 -12   1  15    7.92    0.77
  12   1 -14    3.19    0.50
  12  -1 -14    3.31    0.50
 -12  -1  14    3.55    0.66
 -12   1  14    4.32    0.72
 -12  -1  13    2.18    0.64
  12   1 -13    2.03    0.54
  12  -1 -13    1.97    0.55
 -12   1  13    2.81    0.74
  12  -1 -12  175.37    3.30
  12   1 -12  177.13    3.47
  12  -1 -11  193.28    3.74
  12   1 -11  193.81    3.83
  12   1 -10  320.24    5.25
  12  -1 -10  318.79    5.12
  12  -1  -9  424.98    8.35
  12   1  -9  432.90    7.97
  12   1  -9  382.52    5.98
  12  -1  -9  386.43    5.91
  12  -1  -8    1.17    1.09
  12   1  -8    0.69    1.10
  12  -1  -7  322.21    7.61
  12   1  -7  330.26    7.28
  12   1  -7  298.79    5.39
  12  -1  -7  305.23    5.38
  12  -1  -6   20.27    1.63
  12  -1  -6   20.39    2.19
  12   1  -6   19.88    2.09
  12   1  -6   19.43    1.51
  12  -1  -6   21.74    1.57
  12  -1  -5  159.08    5.49
  12   1  -5  166.70    5.38
  12  -1  -5  145.71    3.87
  12   1  -5  148.84    3.68
  12  -1  -5  159.31    3.89
  12   1  -5  155.61    3.85
  12  -1  -5  149.21    3.70
  12  -1  -4  838.34   13.00
  12  -1  -4  838.23    9.77
  12   1  -4  808.58    9.15
  12  -1  -4  857.35    9.58
  12   1  -4  789.26    8.98
  12  -1  -4  813.46    9.05
  12   1  -3   62.14    2.48
  12  -1  -3   63.25    2.52
  12  -1  -3   63.30    3.55
  12   1  -3   63.33    3.50
  12  -1  -3   60.09    2.29
  12  -1  -2   33.29    2.69
  12   1  -2   38.63    2.82
  12   1  -2   37.66    2.00
  12  -1  -2   38.35    2.03
  12  -1  -2   37.58    2.03
  12   1  -1  100.20    4.38
  12   1  -1   93.16    2.94
  12  -1  -1  101.47    3.17
  12  -1  -1   96.25    3.07
  12  -1   0   70.15    2.62
  12  -1   0   66.88    2.48
  12  -1   1  177.32    4.00
  12  -1   1  176.26    3.81
  12  -1   2  250.83    4.60
  12  -1   3  127.64    3.14
  12   1   3  120.30    2.90
  12  -1   4   49.83    1.85
  12   1   4   46.78    1.71
  12   1   5   17.11    0.97
  12  -1   5   19.19    1.11
 -12  -2  14   24.94    1.13
 -12   2  14   26.11    1.26
  12  -2 -13  371.04    4.41
  12   2 -13  359.64    4.60
  12   2 -12   75.35    2.23
  12  -2 -12   76.37    2.14
 -12   2  12   78.38    2.42
  12   2 -11   10.80    1.04
  12  -2 -11    7.94    0.92
  12  -2 -11    8.17    1.28
  12   2 -11    8.78    1.16
  12   2 -10    1.05    0.75
  12  -2 -10    2.07    0.77
  12  -2 -10    2.89    1.08
  12   2 -10    2.34    0.89
  12  -2  -9  232.02    4.45
  12   2  -9  236.02    4.67
  12  -2  -9  244.41    6.13
  12  -2  -8    5.45    1.36
  12   2  -8    5.27    1.19
  12  -2  -8    4.75    1.17
  12  -2  -7  224.04    4.55
  12   2  -7  216.87    4.58
  12  -2  -7  224.38    6.16
  12  -2  -7  215.64    4.55
  12  -2  -6   24.26    1.62
  12   2  -6   23.82    1.65
  12  -2  -6   23.39    2.25
  12   2  -6   28.44    2.18
  12  -2  -6   26.58    1.74
  12  -2  -5   93.07    4.15
  12   2  -5   95.62    3.88
  12  -2  -5   86.02    2.83
  12   2  -5   82.77    2.84
  12  -2  -5   85.61    2.99
  12  -2  -5   91.80    2.81
  12  -2  -4   20.03    1.88
  12  -2  -4   15.51    1.97
  12   2  -4   18.64    1.97
  12  -2  -4   15.50    1.32
  12   2  -4   14.27    1.31
  12  -2  -4   17.74    1.54
  12  -2  -4   17.17    1.38
  12   2  -3  396.50    7.90
  12  -2  -3  389.35    6.04
  12  -2  -3  379.83    6.29
  12  -2  -2  144.13    5.03
  12   2  -2  159.32    5.05
  12   2  -2  138.57    3.45
  12  -2  -2  159.40    3.81
  12   2  -1   95.19    2.82
  12  -2  -1  106.52    3.11
  12  -2   0   35.18    1.87
  12   2   0   32.07    1.68
  12  -2   0   36.61    1.89
  12  -2   1  236.99    4.47
  12   2   1  232.16    4.17
  12  -2   2   45.82    1.88
  12   2   2   42.94    1.73
  12  -2   2   49.31    2.01
  12   2   3  262.84    3.99
  12  -2   3  309.28    4.71
  12   2   4   11.64    0.85
  12  -2   4   13.77    1.03
  12  -2   5  255.89    3.65
  12   3 -13   18.59    1.01
  12  -3 -13   19.72    0.96
  12   3 -12  192.26    3.41
  12  -3 -12  197.52    3.26
  12  -3 -11   15.06    1.09
  12   3 -11   15.04    1.16
 -12  -3  11   13.54    0.90
  12  -3 -10   33.29    2.05
  12  -3 -10   29.01    1.53
  12   3 -10   31.12    1.66
  12  -3  -9  586.80    8.89
  12   3  -9  587.90    7.45
  12  -3  -8    4.90    1.21
  12  -3  -8    5.94    1.21
  12   3  -8    5.51    1.05
  12   3  -7  177.68    4.12
  12  -3  -7  182.74    5.13
  12   3  -7  193.82    4.63
  12  -3  -7  185.60    4.05
  12   3  -6   87.92    2.89
  12  -3  -6   91.21    3.77
  12   3  -6  100.20    3.48
  12  -3  -6   89.59    2.88
  12   3  -5   41.86    2.00
  12  -3  -5   41.29    2.60
  12   3  -5   50.98    2.53
  12  -3  -5   52.47    2.85
  12  -3  -5   41.22    2.06
  12   3  -4   58.97    2.29
  12  -3  -4   62.20    3.14
  12   3  -4   66.88    2.90
  12  -3  -4   62.82    2.51
  12   3  -3   81.79    2.46
  12  -3  -3   85.85    3.66
  12   3  -3   94.08    3.45
  12  -3  -3   92.85    3.00
  12  -3  -2   33.06    1.85
  12  -3  -2   27.73    1.55
  12   3  -2   26.89    1.47
  12  -3  -2   31.70    2.26
  12   3  -1    3.43    0.75
  12  -3  -1    4.84    0.93
  12  -3  -1    3.26    0.78
  12   3   0   33.50    1.54
  12  -3   0   36.67    1.69
  12  -3   1   45.86    1.81
  12  -3   1   43.93    1.93
  12  -3   2  267.90    4.15
  12  -3   2  274.32    4.49
  12  -3   3   11.23    0.90
  12  -3   3   11.00    0.95
 -12  -4  13  143.19    2.50
  12   4 -12   94.58    2.20
  12  -4 -12   95.36    2.06
  12   4 -11   84.08    2.32
  12  -4 -11   86.23    2.17
  12   4 -10    9.48    0.98
  12   4  -9   21.54    1.40
  12  -4  -9   22.72    1.76
  12  -4  -8  501.73    8.01
  12   4  -7    4.31    0.88
  12  -4  -7    4.90    1.25
  12  -4  -6  166.17    3.63
  12   4  -6  153.85    3.66
  12  -4  -5    5.47    0.94
  12  -4  -5    7.85    1.39
  12   4  -5    6.43    0.96
  12  -4  -4    6.28    0.98
  12  -4  -4    7.60    1.39
  12  -4  -3   91.23    2.83
  12  -4  -3  103.58    3.80
  12  -4  -2  491.47    6.67
  12  -4  -1    3.97    0.87
  12  -4   0   61.93    2.23
  12  -4   3  148.53    2.85
  12  -5 -11  105.82    2.12
  12   5 -11  113.07    2.31
  12  -5 -10   14.18    0.95
  12   5 -10   15.33    1.04
 -12  -5  10   13.06    0.82
  12   5  -9    3.02    0.70
  12   5  -7   79.90    2.47
  12   5  -6   32.24    1.64
  12   5  -5  435.06    5.81
  12  -5  -5  484.32    5.79
  12  -5  -4  163.35    3.42
  12  -5  -3   10.74    1.04
  12  -5  -2    1.09    0.63
  12  -5  -1    1.69    0.64
  12  -5   0    1.67    0.62
  12  -5   1   52.67    1.79
  12   6  -7  159.60    2.93
  12   6  -6   18.27    1.04
 -13   0  12    3.56    0.58
  13   0 -12    3.77    0.53
  13   0 -11    0.61    0.49
  13   0 -10   59.28    1.86
  13   0  -9    1.00    0.79
  13   0  -8   22.55    1.76
  13   0  -8   18.61    1.22
  13   0  -7    1.44    0.96
  13   0  -7    1.50    0.65
  13   0  -6  691.50    9.60
  13   0  -6  604.34    6.74
  13   0  -5    0.82    0.87
  13   0  -4    0.97    0.91
  13   0  -3    1.39    0.61
  13   0  -2   12.49    1.02
  13   0  -1    0.83    0.57
  13   0   0  565.14    5.96
  13   0   1    1.38    0.50
  13   0   2   47.52    1.42
  13   1 -12   82.82    1.89
  13  -1 -12   85.57    1.87
 -13   1  12   86.76    2.02
  13   1 -11   75.02    1.97
  13  -1 -11   75.73    1.92
  13  -1 -10  444.99    5.23
  13   1 -10  448.75    5.32
  13   1  -8    2.40    0.69
  13  -1  -8    2.65    0.64
  13  -1  -8    2.57    0.94
  13   1  -8    3.03    0.96
  13  -1  -7  149.60    3.11
  13   1  -7  151.86    3.24
  13  -1  -7  180.34    4.75
  13   1  -7  181.08    4.48
  13  -1  -6  210.78    3.68
  13   1  -6  207.02    3.79
  13  -1  -6  229.79    5.42
  13   1  -6  238.09    5.20
  13  -1  -5  153.23    4.48
  13   1  -5  164.61    4.39
  13  -1  -4  415.62    7.53
  13   1  -4  439.40    7.38
  13   1  -3  133.83    2.86
  13  -1  -3  137.80    2.91
  13   1  -2    4.60    0.72
  13  -1  -2    5.84    0.78
  13   1  -1   96.50    2.34
  13  -1  -1   97.34    2.36
  13  -1   0    5.02    0.68
  13  -1   1   33.10    1.29
  13  -2 -11  185.36    2.89
  13   2 -11  195.55    3.09
  13  -2 -10   21.30    1.10
  13   2 -10   21.36    1.16
  13   2  -8  133.15    2.95
  13  -2  -8  129.10    2.76
  13   2  -7    3.26    0.69
  13  -2  -7    3.19    0.67
  13  -2  -6    9.96    0.91
  13   2  -6    8.78    0.90
  13  -2  -4  250.59    4.17
  13  -2  -3    1.04    0.62
  13  -2  -2   39.13    1.42
  13  -2  -1  225.18    3.29
  13  -2  -1  230.15    3.71
  13   2   0  217.03    3.09
  13  -2   0  226.36    3.17
  13  -2   0  224.36    3.47
  13   3 -10   15.57    0.94
  13  -3 -10   15.46    0.87
  13   3  -8  194.48    3.38
  13  -3  -8  190.41    3.18
  13   3  -7   77.19    2.14
  13  -3  -7   78.73    2.05
  13   3  -6  162.20    3.09
  13  -3  -6  167.06    2.98
  13  -3  -4    0.75    0.56
  13  -3  -3   65.06    1.99
  13  -3  -2  115.00    2.56
  13  -3   0   25.50    1.13
  13   4  -8  125.39    2.46
  13  -4  -8  123.47    2.26
  13   4  -7    4.24    0.61
  13  -4  -7    5.18    0.60
  13  -4  -3    9.70    0.77
  13  -4  -2  195.68    3.02
   0   0   0    0.00    0.00


TITL 25_auto in P2(1)/c
REM P2(1)/c (#14 in standard setting)
CELL 1.54184  11.097911  10.126861  17.536227  90.0000 104.8432  90.0000
ZERR    8.00   0.000182   0.000177   0.000315   0.0000   0.0017   0.0000
LATT  1
SYMM -x, y+1/2,-z+1/2
SFAC C H N O
UNIT 88.00 80.00 8.00 8.00
REM  CrysAlisPro recorded range (K): Min=200.0; max=200.0; aver:200.0
TEMP -73
TREF
HKLF 4
END
_computing_structure_solution     'SHELXT 2014/5 (Sheldrick, 2014)'
;
_shelx_hkl_checksum                51490
_olex2_submission_special_instructions  'No special instructions were received'
_oxdiff_exptl_absorpt_empirical_details
;
Empirical correction (ABSPACK) includes:
- Absorption correction using spherical harmonics
- Frame scaling
;
_oxdiff_exptl_absorpt_empirical_full_max  1.921
_oxdiff_exptl_absorpt_empirical_full_min  0.533
