# Supplementary material for: Thermally activated delayed phosphorescence triggered by charge separation state carrier storage in an organic scintillator
Source: Natl Sci Rev. 2025 Feb 12;12(5):nwaf045. doi: 10.1093/nsr/nwaf045 (PMC11970249; doi:10.1093/nsr/nwaf045)
Supplement: nwaf045_Supplemental_Files [file nwaf045_supplemental_files.zip › TPP-3C2B-DMA(5).cif]

data_tpp-3c2b-dma(5)
_audit_creation_date               2024-07-24
_audit_creation_method
;
Olex2 1.5
(compiled 2024.02.16 svn.r378c4104 for OlexSys, GUI svn.r6928)
;
_shelx_SHELXL_version_number       '2019/2'
_audit_contact_author_address      ?
_audit_contact_author_email        ?
_audit_contact_author_name         ''
_audit_contact_author_phone        ?
_publ_contact_author_id_orcid      ?
_publ_section_references
;
Dolomanov, O.V., Bourhis, L.J., Gildea, R.J, Howard, J.A.K. & Puschmann, H.
 (2009), J. Appl. Cryst. 42, 339-341.

Sheldrick, G.M. (2015). Acta Cryst. C71, 3-8.
;
_chemical_name_common              ?
_chemical_name_systematic          ?
_chemical_formula_moiety           'C21 H21 Br P, Br'
_chemical_formula_sum              'C21 H21 Br2 P'
_chemical_formula_weight           464.17
_chemical_melting_point            ?
loop_
  _atom_type_symbol
  _atom_type_description
  _atom_type_scat_dispersion_real
  _atom_type_scat_dispersion_imag
  _atom_type_scat_source
 'C' 'C' 0.0181 0.0091 'International Tables Vol C Tables 4.2.6.8 and 6.1.1.4'
 'H' 'H' 0.0000 0.0000 'International Tables Vol C Tables 4.2.6.8 and 6.1.1.4'
 'Br' 'Br' -0.6763 1.2805
 'International Tables Vol C Tables 4.2.6.8 and 6.1.1.4'
 'P' 'P' 0.2955 0.4335 'International Tables Vol C Tables 4.2.6.8 and 6.1.1.4'

_shelx_space_group_comment
;
The symmetry employed for this shelxl refinement is uniquely defined
by the following loop, which should always be used as a source of
symmetry information in preference to the above space-group names.
They are only intended as comments.
;
_space_group_crystal_system        'monoclinic'
_space_group_IT_number             14
_space_group_name_H-M_alt          'P 1 21/c 1'
_space_group_name_Hall             '-P 2ybc'
loop_
  _space_group_symop_operation_xyz
 'x, y, z'
 '-x, y+1/2, -z+1/2'
 '-x, -y, -z'
 'x, -y-1/2, z-1/2'

_cell_length_a                     11.0965(2)
_cell_length_b                     10.12890(10)
_cell_length_c                     17.5393(2)
_cell_angle_alpha                  90
_cell_angle_beta                   104.860(2)
_cell_angle_gamma                  90
_cell_volume                       1905.40(5)
_cell_formula_units_Z              4
_cell_measurement_reflns_used      9935
_cell_measurement_temperature      200.00(10)
_cell_measurement_theta_max        74.9770
_cell_measurement_theta_min        2.5970
_shelx_estimated_absorpt_T_max     0.458
_shelx_estimated_absorpt_T_min     0.221
_exptl_absorpt_coefficient_mu      6.168
_exptl_absorpt_correction_T_max    1.00000
_exptl_absorpt_correction_T_min    0.33266
_exptl_absorpt_correction_type     multi-scan
_exptl_absorpt_process_details
;
CrysAlisPro 1.171.43.124a (Rigaku Oxford Diffraction, 2024)
Empirical absorption correction using spherical harmonics,
implemented in SCALE3 ABSPACK scaling algorithm.
;
_exptl_absorpt_special_details     ?
_exptl_crystal_colour              colourless
_exptl_crystal_colour_primary      colourless
_exptl_crystal_density_diffrn      1.618
_exptl_crystal_density_meas        ?
_exptl_crystal_density_method      ?
_exptl_crystal_description         block
_exptl_crystal_F_000               928
_exptl_crystal_size_max            0.35
_exptl_crystal_size_mid            0.2
_exptl_crystal_size_min            0.15
_exptl_transmission_factor_max     ?
_exptl_transmission_factor_min     ?
_diffrn_reflns_av_R_equivalents    0.0368
_diffrn_reflns_av_unetI/netI       0.0266
_diffrn_reflns_Laue_measured_fraction_full  0.989
_diffrn_reflns_Laue_measured_fraction_max  0.953
_diffrn_reflns_limit_h_max         13
_diffrn_reflns_limit_h_min         -12
_diffrn_reflns_limit_k_max         12
_diffrn_reflns_limit_k_min         -12
_diffrn_reflns_limit_l_max         21
_diffrn_reflns_limit_l_min         -22
_diffrn_reflns_number              10398
_diffrn_reflns_point_group_measured_fraction_full  0.989
_diffrn_reflns_point_group_measured_fraction_max  0.953
_diffrn_reflns_theta_full          67.684
_diffrn_reflns_theta_max           75.348
_diffrn_reflns_theta_min           5.087
_diffrn_ambient_environment        N~2~
_diffrn_ambient_temperature        200.00(10)
_diffrn_detector                   'Hybrid Pixel Array Detector'
_diffrn_detector_area_resol_mean   10.0000
_diffrn_detector_type              HyPix
_diffrn_measured_fraction_theta_full  0.989
_diffrn_measured_fraction_theta_max  0.953
_diffrn_measurement_details
;
List of Runs (angles in degrees, time in seconds):

  # Type    Start    End  Width  t~exp~   \w     \q     \k     \f   Frames
--------------------------------------------------------------------------
  1  \w     39.00 102.00   0.50    0.05    --  108.41 -77.00-150.00  126
  2  \w     36.00 112.00   0.50    0.05    --  108.41-125.00 -90.00  152
  3  \w     67.00 104.00   0.50    0.05    --  108.41-125.00   0.00   74
  4  \w     34.00  61.00   0.50    0.05    --  108.41-125.00   0.00   54
  5  \w     37.00  63.00   0.50    0.05    --  108.41 -77.00 -30.00   52
  6  \w     37.00  67.00   0.50    0.05    --  108.41 -61.00-120.00   60
  7  \w     74.00 102.00   0.50    0.05    --  108.41 -77.00 -30.00   56
  8  \w     42.00  67.00   0.50    0.05    --  108.41 -61.00 -30.00   50
  9  \w     53.00 135.00   0.50    0.05    --  108.41 -79.00  46.00  164
 10  \w     37.00 102.00   0.50    0.05    --  108.41 -77.00 120.00  130
 11  \w     39.00  65.00   0.50    0.05    --  108.41 -61.00  90.00   52
 12  \w     34.00  66.00   0.50    0.05    --  108.41 -61.00  60.00   64
 13  \w     38.00  65.00   0.50    0.05    --  108.41 -61.00-180.00   54
 14  \w    -46.00   9.00   0.50    0.05    --   37.15 -19.00  60.00  110
 15  \w     32.00  58.00   0.50    0.05    --   37.15 -79.00  46.00   52
 16  \w    -38.00  22.00   0.50    0.05    --   37.15 -79.00  46.00  120
 17  \w    -38.00  38.00   0.50    0.05    --   37.15 -38.00 -60.00  152
 18  \w     81.00 107.00   0.50    0.05    --  108.41  45.00 -60.00   52
 19  \w     78.00 175.00   0.50    0.05    --  108.41  79.00 170.00  194
 20  \w    -70.00  33.00   0.50    0.05    --  -37.15  79.00 170.00  206
 21  \w   -101.00 -76.00   0.50    0.05    --  -97.00  79.00 170.00   50
 22  \w    -45.00 -20.00   0.50    0.05    --  -97.00  45.00 150.00   50
 23  \w    -49.00 -18.00   0.50    0.05    --  -97.00  45.00 120.00   62
 24  \w    -43.00 -18.00   0.50    0.05    --  -97.00  45.00  30.00   50
 25  \w   -102.00 -30.00   0.50    0.05    --  -97.00  77.00   0.00  144
 26  \w   -152.00-127.00   0.50    0.05    --  -97.00 -79.00  46.00   50
;
_diffrn_measurement_device         'four-circle diffractometer'
_diffrn_measurement_device_type    'ROD, Synergy Custom system, HyPix'
_diffrn_measurement_method         '\w scans'
_diffrn_orient_matrix_type        
 'CrysAlisPro convention (1999,Acta A55,543-557)'
_diffrn_orient_matrix_UB_11        0.0715689000
_diffrn_orient_matrix_UB_12        -0.0421383000
_diffrn_orient_matrix_UB_13        -0.0605395000
_diffrn_orient_matrix_UB_21        0.0839288000
_diffrn_orient_matrix_UB_22        0.1228054000
_diffrn_orient_matrix_UB_23        0.0207881000
_diffrn_orient_matrix_UB_31        0.0920380000
_diffrn_orient_matrix_UB_32        -0.0792066000
_diffrn_orient_matrix_UB_33        0.0644961000
_diffrn_radiation_monochromator    mirror
_diffrn_radiation_probe            x-ray
_diffrn_radiation_type             'Cu K\a'
_diffrn_radiation_wavelength       1.54184
_diffrn_source                     'Rotating-anode X-ray tube'
_diffrn_source_type                'Rigaku (Cu) X-ray Source'
_reflns_Friedel_coverage           0.000
_reflns_Friedel_fraction_full      .
_reflns_Friedel_fraction_max       .
_reflns_number_gt                  3701
_reflns_number_total               3753
_reflns_special_details
;
 Reflections were merged by SHELXL according to the crystal
 class for the calculation of statistics and refinement.
 
 _reflns_Friedel_fraction is defined as the number of unique
 Friedel pairs measured divided by the number that would be
 possible theoretically, ignoring centric projections and
 systematic absences.
;
_reflns_threshold_expression       'I > 2\s(I)'
_computing_cell_refinement         'CrysAlisPro 1.171.43.124a (Rigaku OD, 2024)'
_computing_data_collection         'CrysAlisPro 1.171.43.124a (Rigaku OD, 2024)'
_computing_data_reduction          'CrysAlisPro 1.171.43.124a (Rigaku OD, 2024)'
_computing_molecular_graphics      'Olex2 1.5 (Dolomanov et al., 2009)'
_computing_publication_material    'Olex2 1.5 (Dolomanov et al., 2009)'
_computing_structure_refinement    'SHELXL 2019/2 (Sheldrick, 2015)'
_computing_structure_solution      'SHELXT 2018/2 (Sheldrick, 2018)'
_refine_diff_density_max           1.547
_refine_diff_density_min           -1.555
_refine_diff_density_rms           0.155
_refine_ls_extinction_coef         0.0054(5)
_refine_ls_extinction_expression  
 'Fc^*^=kFc[1+0.001xFc^2^\l^3^/sin(2\q)]^-1/4^'
_refine_ls_extinction_method       'SHELXL-2019/2 (Sheldrick 2019)'
_refine_ls_goodness_of_fit_ref     1.089
_refine_ls_hydrogen_treatment      constr
_refine_ls_matrix_type             full
_refine_ls_number_parameters       218
_refine_ls_number_reflns           3753
_refine_ls_number_restraints       0
_refine_ls_R_factor_all            0.0510
_refine_ls_R_factor_gt             0.0505
_refine_ls_restrained_S_all        1.089
_refine_ls_shift/su_max            0.001
_refine_ls_shift/su_mean           0.000
_refine_ls_structure_factor_coef   Fsqd
_refine_ls_weighting_details      
 'w=1/[\s^2^(Fo^2^)+(0.1019P)^2^+2.1604P] where P=(Fo^2^+2Fc^2^)/3'
_refine_ls_weighting_scheme        calc
_refine_ls_wR_factor_gt            0.1422
_refine_ls_wR_factor_ref           0.1427
_refine_special_details            ?
_olex2_refinement_description
;
1. Fixed Uiso
 At 1.2 times of:
  All C(H) groups, All C(H,H) groups
2.a Secondary CH2 refined with riding coordinates:
 C19(H19A,H19B), C20(H20A,H20B), C21(H21A,H21B)
2.b Aromatic/amide H refined with riding coordinates:
 C2(H2), C3(H3), C4(H4), C5(H5), C6(H6), C8(H8), C9(H9), C10(H10), C11(H11),
 C12(H12), C14(H14), C15(H15), C16(H16), C17(H17), C18(H18)
;
_atom_sites_solution_hydrogens     geom
_atom_sites_solution_primary       ?
_atom_sites_solution_secondary     ?
loop_
  _atom_site_label
  _atom_site_type_symbol
  _atom_site_fract_x
  _atom_site_fract_y
  _atom_site_fract_z
  _atom_site_U_iso_or_equiv
  _atom_site_adp_type
  _atom_site_occupancy
  _atom_site_site_symmetry_order
  _atom_site_calc_flag
  _atom_site_refinement_flags_posn
  _atom_site_refinement_flags_adp
  _atom_site_refinement_flags_occupancy
  _atom_site_disorder_assembly
  _atom_site_disorder_group
 Br1 Br 0.69289(4) 0.23380(4) 0.46421(2) 0.0435(2) Uani 1 1 d . . . . .
 P1 P 0.77472(6) 0.69591(7) 0.53753(4) 0.0155(2) Uani 1 1 d . . . . .
 C1 C 0.8220(3) 0.7911(3) 0.46388(17) 0.0194(6) Uani 1 1 d . . . . .
 C2 C 0.7276(3) 0.8430(3) 0.40218(18) 0.0265(6) Uani 1 1 d . . . . .
 H2 H 0.642577 0.827423 0.400580 0.032 Uiso 1 1 calc R U . . .
 C3 C 0.7585(3) 0.9171(3) 0.34338(19) 0.0304(7) Uani 1 1 d . . . . .
 H3 H 0.694687 0.954004 0.302116 0.037 Uiso 1 1 calc R U . . .
 C4 C 0.8828(4) 0.9371(4) 0.3450(2) 0.0324(7) Uani 1 1 d . . . . .
 H4 H 0.903920 0.985990 0.304021 0.039 Uiso 1 1 calc R U . . .
 C5 C 0.9762(3) 0.8861(4) 0.4061(2) 0.0336(8) Uani 1 1 d . . . . .
 H5 H 1.061072 0.901241 0.407142 0.040 Uiso 1 1 calc R U . . .
 C6 C 0.9470(3) 0.8135(3) 0.46569(19) 0.0257(6) Uani 1 1 d . . . . .
 H6 H 1.011414 0.778966 0.507528 0.031 Uiso 1 1 calc R U . . .
 C7 C 0.9076(3) 0.6287(3) 0.60784(17) 0.0190(6) Uani 1 1 d . . . . .
 C8 C 0.9914(3) 0.7165(3) 0.6556(2) 0.0284(7) Uani 1 1 d . . . . .
 H8 H 0.978939 0.809006 0.648936 0.034 Uiso 1 1 calc R U . . .
 C9 C 1.0927(3) 0.6685(4) 0.7128(2) 0.0339(8) Uani 1 1 d . . . . .
 H9 H 1.151025 0.727760 0.744420 0.041 Uiso 1 1 calc R U . . .
 C10 C 1.1081(3) 0.5331(4) 0.72316(19) 0.0337(8) Uani 1 1 d . . . . .
 H10 H 1.176611 0.499923 0.762737 0.040 Uiso 1 1 calc R U . . .
 C11 C 1.0257(3) 0.4469(4) 0.6771(2) 0.0315(7) Uani 1 1 d . . . . .
 H11 H 1.038002 0.354558 0.684893 0.038 Uiso 1 1 calc R U . . .
 C12 C 0.9234(3) 0.4933(3) 0.61870(18) 0.0235(6) Uani 1 1 d . . . . .
 H12 H 0.865858 0.433271 0.587098 0.028 Uiso 1 1 calc R U . . .
 C13 C 0.6947(2) 0.8008(3) 0.59074(16) 0.0183(5) Uani 1 1 d . . . . .
 C14 C 0.6689(3) 0.9330(3) 0.57039(18) 0.0252(6) Uani 1 1 d . . . . .
 H14 H 0.692911 0.969648 0.526648 0.030 Uiso 1 1 calc R U . . .
 C15 C 0.6082(3) 1.0108(3) 0.6140(2) 0.0293(7) Uani 1 1 d . . . . .
 H15 H 0.591229 1.100934 0.600456 0.035 Uiso 1 1 calc R U . . .
 C16 C 0.5723(3) 0.9566(4) 0.67731(19) 0.0285(7) Uani 1 1 d . . . . .
 H16 H 0.529917 1.009745 0.706787 0.034 Uiso 1 1 calc R U . . .
 C17 C 0.5978(3) 0.8251(4) 0.69804(19) 0.0268(7) Uani 1 1 d . . . . .
 H17 H 0.573075 0.788833 0.741615 0.032 Uiso 1 1 calc R U . . .
 C18 C 0.6595(3) 0.7469(3) 0.65513(18) 0.0230(6) Uani 1 1 d . . . . .
 H18 H 0.677561 0.657205 0.669438 0.028 Uiso 1 1 calc R U . . .
 C19 C 0.6749(3) 0.5650(3) 0.48814(17) 0.0192(6) Uani 1 1 d . . . . .
 H19A H 0.668694 0.496305 0.527096 0.023 Uiso 1 1 calc R U . . .
 H19B H 0.590199 0.600640 0.465424 0.023 Uiso 1 1 calc R U . . .
 C20 C 0.7236(3) 0.5019(3) 0.42199(17) 0.0236(6) Uani 1 1 d . . . . .
 H20A H 0.716793 0.566895 0.378917 0.028 Uiso 1 1 calc R U . . .
 H20B H 0.812850 0.479744 0.442874 0.028 Uiso 1 1 calc R U . . .
 C21 C 0.6529(3) 0.3789(3) 0.38905(19) 0.0257(6) Uani 1 1 d . . . . .
 H21A H 0.674326 0.353496 0.339607 0.031 Uiso 1 1 calc R U . . .
 H21B H 0.562252 0.396873 0.376378 0.031 Uiso 1 1 calc R U . . .
 Br2 Br 0.61513(3) 0.37013(3) 0.66846(2) 0.02558(19) Uani 1 1 d . . . . .

loop_
  _atom_site_aniso_label
  _atom_site_aniso_U_11
  _atom_site_aniso_U_22
  _atom_site_aniso_U_33
  _atom_site_aniso_U_23
  _atom_site_aniso_U_13
  _atom_site_aniso_U_12
 Br1 0.0570(3) 0.0234(3) 0.0406(3) 0.00452(14) -0.0045(2) -0.00501(16)
 P1 0.0133(3) 0.0160(4) 0.0136(3) 0.0010(2) -0.0032(2) -0.0007(2)
 C1 0.0209(13) 0.0181(13) 0.0180(12) 0.0003(10) 0.0031(10) -0.0005(11)
 C2 0.0230(14) 0.0324(16) 0.0211(14) 0.0052(13) -0.0001(12) 0.0027(13)
 C3 0.0382(18) 0.0283(17) 0.0220(14) 0.0046(13) 0.0029(13) 0.0016(14)
 C4 0.047(2) 0.0266(17) 0.0240(15) 0.0023(13) 0.0102(14) -0.0079(15)
 C5 0.0305(17) 0.0365(19) 0.0357(18) -0.0037(15) 0.0118(14) -0.0139(14)
 C6 0.0198(14) 0.0281(16) 0.0254(15) 0.0001(12) -0.0011(11) -0.0028(12)
 C7 0.0130(12) 0.0237(15) 0.0161(12) 0.0018(10) -0.0038(10) 0.0028(10)
 C8 0.0231(15) 0.0284(16) 0.0279(16) -0.0033(13) -0.0039(12) -0.0036(13)
 C9 0.0198(14) 0.051(2) 0.0248(15) -0.0075(15) -0.0057(12) -0.0048(15)
 C10 0.0191(14) 0.057(2) 0.0210(14) 0.0041(15) -0.0028(11) 0.0126(15)
 C11 0.0325(16) 0.0321(18) 0.0267(15) 0.0087(14) 0.0017(13) 0.0136(14)
 C12 0.0223(14) 0.0229(15) 0.0214(13) 0.0007(11) -0.0016(11) 0.0028(11)
 C13 0.0140(12) 0.0182(13) 0.0188(13) -0.0005(10) -0.0028(10) -0.0005(10)
 C14 0.0273(15) 0.0221(15) 0.0233(14) 0.0023(12) 0.0012(12) 0.0024(12)
 C15 0.0283(15) 0.0236(16) 0.0313(16) -0.0023(13) -0.0009(13) 0.0060(12)
 C16 0.0172(13) 0.0383(18) 0.0260(15) -0.0116(14) -0.0020(11) 0.0029(13)
 C17 0.0210(14) 0.0339(17) 0.0243(15) -0.0031(13) 0.0037(12) -0.0019(13)
 C18 0.0231(14) 0.0223(14) 0.0218(14) 0.0004(11) 0.0028(11) -0.0015(12)
 C19 0.0157(12) 0.0197(14) 0.0191(12) -0.0028(11) -0.0013(10) -0.0043(10)
 C20 0.0249(14) 0.0236(15) 0.0204(14) -0.0020(11) 0.0022(11) -0.0059(12)
 C21 0.0266(15) 0.0222(15) 0.0244(15) -0.0017(11) -0.0008(12) -0.0026(12)
 Br2 0.0266(2) 0.0243(3) 0.0225(2) -0.00173(11) 0.00023(15) 0.00143(11)

_geom_special_details
;
 All esds (except the esd in the dihedral angle between two l.s. planes)
 are estimated using the full covariance matrix.  The cell esds are taken
 into account individually in the estimation of esds in distances, angles
 and torsion angles; correlations between esds in cell parameters are only
 used when they are defined by crystal symmetry.  An approximate (isotropic)
 treatment of cell esds is used for estimating esds involving l.s. planes.
;
loop_
  _geom_bond_atom_site_label_1
  _geom_bond_atom_site_label_2
  _geom_bond_distance
  _geom_bond_site_symmetry_2
  _geom_bond_publ_flag
 Br1 C21 1.948(3) . ?
 P1 C1 1.795(3) . ?
 P1 C7 1.796(3) . ?
 P1 C13 1.793(3) . ?
 P1 C19 1.801(3) . ?
 C1 C2 1.401(4) . ?
 C1 C6 1.398(4) . ?
 C2 H2 0.9500 . ?
 C2 C3 1.388(5) . ?
 C3 H3 0.9500 . ?
 C3 C4 1.387(5) . ?
 C4 H4 0.9500 . ?
 C4 C5 1.387(5) . ?
 C5 H5 0.9500 . ?
 C5 C6 1.382(5) . ?
 C6 H6 0.9500 . ?
 C7 C8 1.399(4) . ?
 C7 C12 1.390(4) . ?
 C8 H8 0.9500 . ?
 C8 C9 1.388(5) . ?
 C9 H9 0.9500 . ?
 C9 C10 1.388(6) . ?
 C10 H10 0.9500 . ?
 C10 C11 1.368(5) . ?
 C11 H11 0.9500 . ?
 C11 C12 1.401(4) . ?
 C12 H12 0.9500 . ?
 C13 C14 1.396(4) . ?
 C13 C18 1.398(4) . ?
 C14 H14 0.9500 . ?
 C14 C15 1.387(5) . ?
 C15 H15 0.9500 . ?
 C15 C16 1.386(5) . ?
 C16 H16 0.9500 . ?
 C16 C17 1.391(5) . ?
 C17 H17 0.9500 . ?
 C17 C18 1.388(4) . ?
 C18 H18 0.9500 . ?
 C19 H19A 0.9900 . ?
 C19 H19B 0.9900 . ?
 C19 C20 1.539(4) . ?
 C20 H20A 0.9900 . ?
 C20 H20B 0.9900 . ?
 C20 C21 1.507(4) . ?
 C21 H21A 0.9900 . ?
 C21 H21B 0.9900 . ?

loop_
  _geom_angle_atom_site_label_1
  _geom_angle_atom_site_label_2
  _geom_angle_atom_site_label_3
  _geom_angle
  _geom_angle_site_symmetry_1
  _geom_angle_site_symmetry_3
  _geom_angle_publ_flag
 C1 P1 C7 110.97(14) . . ?
 C1 P1 C19 107.86(13) . . ?
 C7 P1 C19 110.28(14) . . ?
 C13 P1 C1 109.34(14) . . ?
 C13 P1 C7 107.24(13) . . ?
 C13 P1 C19 111.17(13) . . ?
 C2 C1 P1 117.3(2) . . ?
 C6 C1 P1 122.8(2) . . ?
 C6 C1 C2 119.8(3) . . ?
 C1 C2 H2 120.0 . . ?
 C3 C2 C1 119.9(3) . . ?
 C3 C2 H2 120.0 . . ?
 C2 C3 H3 120.1 . . ?
 C4 C3 C2 119.9(3) . . ?
 C4 C3 H3 120.1 . . ?
 C3 C4 H4 119.9 . . ?
 C3 C4 C5 120.2(3) . . ?
 C5 C4 H4 119.9 . . ?
 C4 C5 H5 119.7 . . ?
 C6 C5 C4 120.6(3) . . ?
 C6 C5 H5 119.7 . . ?
 C1 C6 H6 120.2 . . ?
 C5 C6 C1 119.5(3) . . ?
 C5 C6 H6 120.2 . . ?
 C8 C7 P1 118.2(2) . . ?
 C12 C7 P1 121.4(2) . . ?
 C12 C7 C8 120.3(3) . . ?
 C7 C8 H8 120.0 . . ?
 C9 C8 C7 120.0(3) . . ?
 C9 C8 H8 120.0 . . ?
 C8 C9 H9 120.3 . . ?
 C8 C9 C10 119.3(3) . . ?
 C10 C9 H9 120.3 . . ?
 C9 C10 H10 119.6 . . ?
 C11 C10 C9 120.8(3) . . ?
 C11 C10 H10 119.6 . . ?
 C10 C11 H11 119.6 . . ?
 C10 C11 C12 120.7(3) . . ?
 C12 C11 H11 119.6 . . ?
 C7 C12 C11 118.8(3) . . ?
 C7 C12 H12 120.6 . . ?
 C11 C12 H12 120.6 . . ?
 C14 C13 P1 122.1(2) . . ?
 C14 C13 C18 120.0(3) . . ?
 C18 C13 P1 117.9(2) . . ?
 C13 C14 H14 120.0 . . ?
 C15 C14 C13 120.1(3) . . ?
 C15 C14 H14 120.0 . . ?
 C14 C15 H15 120.1 . . ?
 C16 C15 C14 119.8(3) . . ?
 C16 C15 H15 120.1 . . ?
 C15 C16 H16 119.7 . . ?
 C15 C16 C17 120.5(3) . . ?
 C17 C16 H16 119.7 . . ?
 C16 C17 H17 120.0 . . ?
 C18 C17 C16 120.1(3) . . ?
 C18 C17 H17 120.0 . . ?
 C13 C18 H18 120.2 . . ?
 C17 C18 C13 119.6(3) . . ?
 C17 C18 H18 120.2 . . ?
 P1 C19 H19A 109.2 . . ?
 P1 C19 H19B 109.2 . . ?
 H19A C19 H19B 107.9 . . ?
 C20 C19 P1 112.14(19) . . ?
 C20 C19 H19A 109.2 . . ?
 C20 C19 H19B 109.2 . . ?
 C19 C20 H20A 109.1 . . ?
 C19 C20 H20B 109.1 . . ?
 H20A C20 H20B 107.8 . . ?
 C21 C20 C19 112.6(2) . . ?
 C21 C20 H20A 109.1 . . ?
 C21 C20 H20B 109.1 . . ?
 Br1 C21 H21A 109.4 . . ?
 Br1 C21 H21B 109.4 . . ?
 C20 C21 Br1 111.0(2) . . ?
 C20 C21 H21A 109.4 . . ?
 C20 C21 H21B 109.4 . . ?
 H21A C21 H21B 108.0 . . ?

loop_
  _geom_torsion_atom_site_label_1
  _geom_torsion_atom_site_label_2
  _geom_torsion_atom_site_label_3
  _geom_torsion_atom_site_label_4
  _geom_torsion
  _geom_torsion_site_symmetry_1
  _geom_torsion_site_symmetry_2
  _geom_torsion_site_symmetry_3
  _geom_torsion_site_symmetry_4
  _geom_torsion_publ_flag
 P1 C1 C2 C3 -179.8(3) . . . . ?
 P1 C1 C6 C5 179.0(3) . . . . ?
 P1 C7 C8 C9 177.6(3) . . . . ?
 P1 C7 C12 C11 -176.9(2) . . . . ?
 P1 C13 C14 C15 -179.1(2) . . . . ?
 P1 C13 C18 C17 179.7(2) . . . . ?
 P1 C19 C20 C21 170.8(2) . . . . ?
 C1 P1 C7 C8 64.7(3) . . . . ?
 C1 P1 C7 C12 -119.5(3) . . . . ?
 C1 P1 C13 C14 4.3(3) . . . . ?
 C1 P1 C13 C18 -174.9(2) . . . . ?
 C1 P1 C19 C20 41.6(2) . . . . ?
 C1 C2 C3 C4 1.4(5) . . . . ?
 C2 C1 C6 C5 -0.3(5) . . . . ?
 C2 C3 C4 C5 -1.6(5) . . . . ?
 C3 C4 C5 C6 0.8(6) . . . . ?
 C4 C5 C6 C1 0.2(5) . . . . ?
 C6 C1 C2 C3 -0.5(5) . . . . ?
 C7 P1 C1 C2 176.1(2) . . . . ?
 C7 P1 C1 C6 -3.2(3) . . . . ?
 C7 P1 C13 C14 124.7(2) . . . . ?
 C7 P1 C13 C18 -54.5(3) . . . . ?
 C7 P1 C19 C20 -79.7(2) . . . . ?
 C7 C8 C9 C10 -1.6(5) . . . . ?
 C8 C7 C12 C11 -1.2(5) . . . . ?
 C8 C9 C10 C11 0.9(5) . . . . ?
 C9 C10 C11 C12 -0.4(5) . . . . ?
 C10 C11 C12 C7 0.5(5) . . . . ?
 C12 C7 C8 C9 1.7(5) . . . . ?
 C13 P1 C1 C2 -65.8(3) . . . . ?
 C13 P1 C1 C6 114.9(3) . . . . ?
 C13 P1 C7 C8 -54.7(3) . . . . ?
 C13 P1 C7 C12 121.1(3) . . . . ?
 C13 P1 C19 C20 161.5(2) . . . . ?
 C13 C14 C15 C16 -0.6(5) . . . . ?
 C14 C13 C18 C17 0.6(4) . . . . ?
 C14 C15 C16 C17 0.7(5) . . . . ?
 C15 C16 C17 C18 -0.1(5) . . . . ?
 C16 C17 C18 C13 -0.5(5) . . . . ?
 C18 C13 C14 C15 -0.1(4) . . . . ?
 C19 P1 C1 C2 55.2(3) . . . . ?
 C19 P1 C1 C6 -124.1(3) . . . . ?
 C19 P1 C7 C8 -175.9(2) . . . . ?
 C19 P1 C7 C12 -0.1(3) . . . . ?
 C19 P1 C13 C14 -114.7(2) . . . . ?
 C19 P1 C13 C18 66.2(3) . . . . ?
 C19 C20 C21 Br1 -71.6(3) . . . . ?

_shelx_res_file
;
TITL exp_7566_auto_a.res in P2(1)/c
    tpp-3c2b-dma(5).res
    created by SHELXL-2019/2 at 15:20:38 on 24-Jul-2024
REM Old TITL exp_7566_auto in P2(1)/c
REM SHELXT solution in P2(1)/c: R1 0.134, Rweak 0.033, Alpha 0.034
REM <I/s> 3.290 for 233 systematic absences, Orientation as input
REM Formula found by SHELXT: C21 P Br2
CELL 1.54184 11.0965 10.1289 17.5393 90 104.86 90
ZERR 4 0.0002 0.0001 0.0002 0 0.002 0
LATT 1
SYMM -X,0.5+Y,0.5-Z
SFAC C H Br P
UNIT 84 84 8 4

L.S. 10
PLAN  5
SIZE 0.35 0.2 0.15
TEMP -73
CONF
BOND
list 4
MORE -1
BOND $H
fmap 2 53
acta
REM <olex2.extras>
REM <HklSrc "%.\\TPP-3C2B-DMA(5).hkl">
REM </olex2.extras>

WGHT    0.101900    2.160400
EXTI    0.005408
FVAR       0.58678
BR1   3    0.692893    0.233802    0.464207    11.00000    0.05697    0.02345 =
         0.04061    0.00452   -0.00454   -0.00501
P1    4    0.774718    0.695910    0.537530    11.00000    0.01333    0.01596 =
         0.01358    0.00098   -0.00316   -0.00068
C1    1    0.821972    0.791134    0.463884    11.00000    0.02092    0.01810 =
         0.01805    0.00028    0.00311   -0.00047
C2    1    0.727618    0.842974    0.402179    11.00000    0.02296    0.03237 =
         0.02111    0.00518   -0.00010    0.00271
AFIX  43
H2    2    0.642577    0.827423    0.400580    11.00000   -1.20000
AFIX   0
C3    1    0.758526    0.917083    0.343380    11.00000    0.03821    0.02834 =
         0.02205    0.00460    0.00285    0.00156
AFIX  43
H3    2    0.694687    0.954004    0.302116    11.00000   -1.20000
AFIX   0
C4    1    0.882754    0.937136    0.344974    11.00000    0.04722    0.02659 =
         0.02401    0.00234    0.01021   -0.00785
AFIX  43
H4    2    0.903920    0.985990    0.304021    11.00000   -1.20000
AFIX   0
C5    1    0.976189    0.886120    0.406144    11.00000    0.03046    0.03652 =
         0.03573   -0.00367    0.01177   -0.01385
AFIX  43
H5    2    1.061072    0.901241    0.407142    11.00000   -1.20000
AFIX   0
C6    1    0.946996    0.813465    0.465690    11.00000    0.01978    0.02812 =
         0.02537    0.00007   -0.00108   -0.00283
AFIX  43
H6    2    1.011414    0.778966    0.507528    11.00000   -1.20000
AFIX   0
C7    1    0.907605    0.628703    0.607836    11.00000    0.01300    0.02372 =
         0.01613    0.00181   -0.00377    0.00278
C8    1    0.991405    0.716499    0.655611    11.00000    0.02315    0.02835 =
         0.02790   -0.00328   -0.00389   -0.00361
AFIX  43
H8    2    0.978939    0.809006    0.648936    11.00000   -1.20000
AFIX   0
C9    1    1.092742    0.668525    0.712753    11.00000    0.01984    0.05068 =
         0.02479   -0.00750   -0.00567   -0.00484
AFIX  43
H9    2    1.151025    0.727760    0.744420    11.00000   -1.20000
AFIX   0
C10   1    1.108069    0.533115    0.723163    11.00000    0.01911    0.05656 =
         0.02100    0.00412   -0.00284    0.01262
AFIX  43
H10   2    1.176611    0.499923    0.762737    11.00000   -1.20000
AFIX   0
C11   1    1.025701    0.446905    0.677146    11.00000    0.03251    0.03209 =
         0.02674    0.00871    0.00166    0.01361
AFIX  43
H11   2    1.038002    0.354558    0.684893    11.00000   -1.20000
AFIX   0
C12   1    0.923371    0.493279    0.618699    11.00000    0.02231    0.02288 =
         0.02139    0.00066   -0.00158    0.00280
AFIX  43
H12   2    0.865858    0.433271    0.587098    11.00000   -1.20000
AFIX   0
C13   1    0.694707    0.800821    0.590735    11.00000    0.01400    0.01824 =
         0.01877   -0.00045   -0.00281   -0.00047
C14   1    0.668881    0.932978    0.570387    11.00000    0.02728    0.02213 =
         0.02332    0.00227    0.00119    0.00237
AFIX  43
H14   2    0.692911    0.969648    0.526648    11.00000   -1.20000
AFIX   0
C15   1    0.608165    1.010784    0.613978    11.00000    0.02831    0.02364 =
         0.03129   -0.00227   -0.00088    0.00598
AFIX  43
H15   2    0.591229    1.100934    0.600456    11.00000   -1.20000
AFIX   0
C16   1    0.572287    0.956634    0.677307    11.00000    0.01717    0.03834 =
         0.02596   -0.01162   -0.00196    0.00294
AFIX  43
H16   2    0.529917    1.009745    0.706787    11.00000   -1.20000
AFIX   0
C17   1    0.597830    0.825137    0.698039    11.00000    0.02097    0.03389 =
         0.02425   -0.00312    0.00366   -0.00186
AFIX  43
H17   2    0.573075    0.788833    0.741615    11.00000   -1.20000
AFIX   0
C18   1    0.659452    0.746880    0.655131    11.00000    0.02310    0.02230 =
         0.02184    0.00044    0.00281   -0.00149
AFIX  43
H18   2    0.677561    0.657205    0.669438    11.00000   -1.20000
AFIX   0
C19   1    0.674892    0.565014    0.488137    11.00000    0.01568    0.01975 =
         0.01905   -0.00284   -0.00125   -0.00430
AFIX  23
H19A  2    0.668694    0.496305    0.527096    11.00000   -1.20000
H19B  2    0.590199    0.600640    0.465424    11.00000   -1.20000
AFIX   0
C20   1    0.723569    0.501945    0.421992    11.00000    0.02489    0.02363 =
         0.02035   -0.00203    0.00220   -0.00588
AFIX  23
H20A  2    0.716793    0.566895    0.378917    11.00000   -1.20000
H20B  2    0.812850    0.479744    0.442874    11.00000   -1.20000
AFIX   0
C21   1    0.652918    0.378882    0.389046    11.00000    0.02655    0.02219 =
         0.02441   -0.00167   -0.00084   -0.00259
AFIX  23
H21A  2    0.674326    0.353496    0.339607    11.00000   -1.20000
H21B  2    0.562252    0.396873    0.376378    11.00000   -1.20000
AFIX   0

BR2   3    0.615134    0.370130    0.668464    11.00000    0.02658    0.02434 =
         0.02249   -0.00173    0.00023    0.00143
HKLF 4


REM  exp_7566_auto_a.res in P2(1)/c
REM wR2 = 0.1427, GooF = S = 1.089, Restrained GooF = 1.089 for all data
REM R1 = 0.0505 for 3701 Fo > 4sig(Fo) and 0.0510 for all 3753 data
REM 218 parameters refined using 0 restraints

END

WGHT      0.1019      2.1594

REM Highest difference peak  1.547,  deepest hole -1.555,  1-sigma level  0.155
Q1    1   0.7207  0.2331  0.4185  11.00000  0.05    1.55
Q2    1   0.6417  0.3666  0.6217  11.00000  0.05    1.40
Q3    1   0.5879  0.3649  0.7123  11.00000  0.05    1.15
Q4    1   0.5785  0.3121  0.6366  11.00000  0.05    0.88
Q5    1   0.6667  0.2362  0.5177  11.00000  0.05    0.84
;
_shelx_res_checksum                16133
_shelx_hkl_file
;
   0   0  -1    1.61    0.15
   0   0   1    2.11    0.16
   0   0   3    0.74    0.27
   0   0   4 1531.91   13.59
   0   0  -4 1581.40   12.02
   0   0   5    7.50    0.71
   0   0  -5    3.02    0.22
   0   0   7    3.57    0.77
   0   0  -7    2.36    0.21
   0   0   8 2029.23   20.28
   0   0   9    2.00    0.82
   0   0  10 1268.27   16.67
   0   0  11   13.38    1.60
   0   0  11    8.04    1.45
   0   0  12    2.40    1.02
   0   0  13    1.48    0.82
   0   0  13    0.54    0.61
   0   0  13    0.92    0.66
   0   0  14 4366.16   38.36
   0   0  14 4425.85   38.00
   0   0  15    1.55    0.93
   0   0  15    1.41    0.89
   0   0  15    1.09    0.78
   0   0  16 2844.92   26.76
   0   0  16 2979.01   28.12
   0   0  17    0.44    0.80
   0   0  17    0.99    0.73
   0   0  18  185.79    4.09
   0   0  18  191.20    4.42
   0   0  19    0.14    0.55
   0   0  19    1.78    0.78
   0   0  20  180.44    3.36
   0   0  20  198.26    3.75
   0   0  21    0.30    0.41
   0   0  21    0.75    0.34
   0   1   0    1.39    0.13
   0   1  -1  585.09    4.65
   0  -1  -1  577.80    4.73
   0   1   1  552.60    4.48
   0  -1   1  547.31    4.49
   0   1   2  626.11    5.53
   0   1   2  625.51    5.46
   0  -1   3 1007.13    9.14
   0   1   3 1088.61    9.21
   0  -1   5  952.01    9.94
   0   1   5 1052.97   10.16
   0  -1   6 3683.31   31.94
   0  -1  -6 3841.07   29.45
   0  -1   7  279.13    5.24
   0  -1  -7  270.49    3.31
   0  -1   8  241.77    5.16
   0  -1  -8  246.62    3.08
   0  -1   9  153.97    4.64
   0   1   9  156.35    4.69
   0   1  10 3677.60   34.39
   0   1  10 3605.37   34.09
   0   1  11   87.99    4.04
   0   1  11   97.52    4.15
   0  -1  11   96.89    4.18
   0   1  12   27.21    2.30
   0  -1  12   24.79    2.25
   0   1  13   28.41    1.73
   0   1  13   30.03    1.94
   0  -1  13   30.00    1.89
   0  -1  13   18.99    2.14
   0   1  13   16.33    2.00
   0  -1  13   30.38    1.80
   0   1  13   27.32    1.65
   0  -1  14  514.15    8.37
   0   1  14  487.81    7.93
   0   1  14  482.04    7.72
   0  -1  14  509.08    7.98
   0   1  15  354.68    7.06
   0  -1  15  337.42    6.73
   0   1  15  349.72    6.52
   0  -1  15  332.52    6.27
   0   1  15  317.13    6.04
   0  -1  16   44.96    2.42
   0   1  16   48.11    2.59
   0   1  16   46.12    2.36
   0   1  16   49.74    2.25
   0  -1  16   47.12    2.27
   0   1  17  352.06    6.18
   0  -1  17  349.45    6.24
   0  -1  17  356.04    6.57
   0   1  18  597.90    8.00
   0  -1  18  606.75    8.25
   0  -1  18  619.09    8.53
   0  -1  19    6.03    0.89
   0   1  19    6.79    0.85
   0   1  19    6.30    1.00
   0  -1  19    6.23    0.94
   0  -1  20  488.86    6.28
   0   1  20  485.28    5.95
   0  -1  21  230.63    3.25
   0   1 -21  238.33    3.88
   0  -1 -21  231.78    4.01
   0   2  -1  559.92    4.82
   0   2   1  566.91    5.14
   0  -2   3 1398.03   11.21
   0  -2   3 1410.38   12.17
   0  -2   4 3348.61   29.15
   0   2   4 4104.55   29.48
   0   2   5 2111.75   17.53
   0  -2   5 1817.52   17.21
   0   2   6  665.40    7.83
   0  -2   6  585.19    7.63
   0   2   7 4132.18   34.87
   0  -2   7 4104.64   35.70
   0  -2   8  349.92    6.71
   0  -2  -8  356.25    4.58
   0  -2   9  327.36    6.93
   0  -2  -9  333.32    4.36
   0  -2  10 1459.78   18.15
   0   2  10 1492.49   17.43
   0  -2  11 1300.59   17.65
   0   2  11 1388.03   17.86
   0   2  12 1054.15   15.19
   0  -2  12 1110.95   15.55
   0   2  13  934.15   11.67
   0  -2  13  851.21   10.79
   0  -2  13  738.05   11.74
   0  -2  13  825.48   10.51
   0   2  13  800.18   10.13
   0   2  13  525.55   11.86
   0  -2  13  608.86   12.60
   0  -2  14 1400.51   18.17
   0   2  14 1438.58   15.96
   0   2  14 1434.88   15.72
   0  -2  14 1462.82   16.55
   0  -2  15   48.53    2.92
   0   2  15   45.45    2.22
   0  -2  15   52.06    2.46
   0  -2  15   52.60    2.57
   0   2  15   45.56    2.30
   0  -2  16 1458.25   16.03
   0  -2  16 1455.26   16.27
   0   2  16 1451.15   16.03
   0   2  17   21.39    1.50
   0  -2  17   23.42    1.67
   0   2  17   24.38    1.80
   0  -2  17   20.27    1.56
   0  -2  18  390.56    6.40
   0   2  18  371.26    5.82
   0  -2  18  383.85    6.25
   0  -2  19  708.41    8.66
   0  -2  19  703.64    8.55
   0  -2  20   56.78    1.83
   0   2  20   54.42    1.57
   0  -2  20   58.45    1.79
   0   3   0    0.91    0.24
   0   3   1   12.54    0.66
   0   3  -1    7.52    0.49
   0  -3   3 4277.65   33.68
   0   3   3 4341.47   34.66
   0  -3   3 4400.59   33.82
   0  -3   4   54.90    1.54
   0   3   4   56.01    1.63
   0  -3   4   53.39    1.10
   0  -3   5 1048.37   11.07
   0   3   5 1212.15   11.28
   0  -3   6 1671.29   16.87
   0  -3  -6 1770.08   16.05
   0   3   7 1214.23   12.51
   0  -3  -7 1111.17   10.87
   0   3   8 7101.16   53.65
   0  -3  -8 6762.48   51.03
   0   3   9 1476.84   16.30
   0  -3  -9 1421.22   13.18
   0  -3  10    2.12    0.80
   0   3  10    3.56    0.88
   0  -3 -10    3.72    0.52
   0  -3  10    1.65    0.91
   0  -3  11   71.81    3.41
   0   3  11   74.78    3.40
   0   3  12  186.65    4.20
   0  -3  12  183.70    5.51
   0   3  12  171.44    5.69
   0  -3  13   38.24    2.69
   0  -3  13   38.26    2.11
   0   3  13   38.86    1.99
   0  -3  14  903.93   14.21
   0   3  14  892.11   11.33
   0   3  14  902.79   11.51
   0  -3  14  905.86   11.85
   0  -3  15  515.11    8.16
   0  -3  15  537.55    9.95
   0  -3  15  516.04    8.31
   0   3  15  474.64    7.56
   0  -3  15  523.90   10.22
   0   3  15  497.35    7.97
   0  -3  15  502.30    9.51
   0   3  16  407.86    6.97
   0  -3  16  401.36    7.09
   0   3  16  375.54    6.36
   0  -3  16  441.18    8.88
   0  -3  16  391.47    6.68
   0   3  16  457.40    7.70
   0  -3  17  280.29    5.24
   0   3  17  274.78    5.03
   0   3  18  538.12    9.65
   0  -3  18  432.07    6.80
   0   3  18  411.12    6.09
   0  -3  18  421.14    6.38
   0   3  18  508.68    7.31
   0   3  19  131.58    2.72
   0  -3  19  139.52    3.26
   0   3 -20    9.31    0.78
   0  -3  20   10.44    0.83
   0   4   0  276.32    3.86
   0   4  -1    7.25    0.57
   0   4   1    7.91    0.65
   0   4  -2 4857.19   37.40
   0  -4   2 4755.95   38.13
   0  -4   3  277.17    3.82
   0   4   3  273.00    4.18
   0  -4   4 3720.91   28.85
   0   4  -4 3611.76   28.72
   0   4   4 3803.53   28.60
   0  -4   4 3495.72   28.79
   0   4   4 3869.36   30.26
   0  -4  -5  453.62    6.12
   0   4   5  444.14    5.34
   0  -4  -6  726.51    8.31
   0   4   6  686.26    7.68
   0  -4  -7  270.34    4.69
   0   4   7  262.91    4.59
   0  -4  -8  196.63    3.90
   0   4   8  180.87    4.12
   0   4   9   58.44    2.61
   0  -4  -9   62.78    2.17
   0  -4   9   67.09    3.01
   0  -4  10  344.06    7.30
   0  -4 -10  389.16    5.80
   0  -4  11   85.02    3.76
   0  -4  11   94.78    3.31
   0  -4  12 3274.67   32.62
   0  -4  12 3231.46   32.70
   0   4  12 3198.63   28.79
   0  -4  13    7.60    1.46
   0   4  13   10.36    1.15
   0  -4  13    9.06    1.53
   0  -4  13    9.09    1.60
   0  -4  14    1.52    0.98
   0  -4  14    1.18    1.04
   0  -4  14    3.00    0.81
   0   4  14    0.57    0.66
   0   4  15   23.62    1.59
   0   4  15   24.09    1.65
   0  -4  15   29.06    2.24
   0  -4  15   26.97    2.48
   0  -4  15   23.04    1.53
   0   4  15   29.53    1.93
   0  -4  15   27.22    2.28
   0   4  16   53.98    2.34
   0  -4  16   61.80    3.34
   0   4  16   64.00    2.64
   0   4  16   53.23    2.16
   0   4  17    1.31    0.66
   0   4  17    1.27    0.79
   0  -4  18  931.40   10.89
   0   4  18  905.48    9.76
   0  -4  19    2.23    0.64
   0  -4  20    5.06    0.58
   0   5   0    1.75    0.46
   0  -5   0    1.98    0.57
   0   5  -1  944.31    9.58
   0   5   1  930.26    9.81
   0  -5  -1  909.77   10.45
   0  -5   1  922.81   10.40
   0   5  -2 2114.75   18.52
   0  -5   2 2232.74   19.59
   0  -5  -2 2117.15   20.05
   0   5   2 2270.65   19.57
   0  -5   3  142.94    3.07
   0   5   3  128.00    3.06
   0  -5  -4   39.27    1.84
   0  -5   4   40.89    1.49
   0  -5  -5  383.41    6.28
   0  -5  -6 1577.95   16.05
   0  -5   6 1543.38   16.52
   0  -5  -7  169.38    3.95
   0  -5   7  168.44    4.43
   0  -5  -8 2675.54   25.10
   0  -5   8 2886.73   27.17
   0  -5  -9  114.54    3.21
   0  -5   9  129.15    4.39
   0  -5  10  208.20    5.79
   0  -5  10  204.16    5.92
   0  -5  10  198.17    5.83
   0  -5  10  201.82    6.01
   0  -5  11  227.60    6.95
   0  -5  11  212.07    6.32
   0  -5  11  217.61    6.14
   0  -5  12   35.24    2.31
   0  -5  12   27.98    2.50
   0  -5  12   30.05    2.50
   0  -5  12   29.56    2.40
   0   5  13  126.48    3.53
   0  -5  13  136.45    4.38
   0  -5  13  126.20    5.18
   0  -5  13  131.57    5.02
   0  -5  13  124.01    4.63
   0   5  14  508.90    7.74
   0  -5  14  548.17    9.10
   0  -5  14  530.97   10.85
   0  -5  14  520.18   10.21
   0  -5  14  514.57    9.73
   0   5  15  397.41    6.54
   0  -5  15  412.51    7.47
   0   5  15  373.56    6.18
   0  -5  15  431.40    9.32
   0  -5  15  400.89    8.43
   0  -5  15  400.74    8.14
   0  -5  16  531.88    8.27
   0   5  16  536.79    7.46
   0  -5  17  122.03    4.15
   0   5  18   26.54    2.10
   0  -6   0  127.26    3.50
   0  -6  -1  762.36   10.05
   0  -6   1  743.49    9.77
   0   6   1  752.40    9.04
   0  -6  -2 1064.87   12.67
   0   6   2 1060.81   11.61
   0  -6   3  693.23    8.61
   0  -6  -3  661.76    9.44
   0  -6   3  666.21    9.74
   0  -6   4  380.56    7.03
   0  -6  -5 1287.44   14.50
   0  -6   5 1264.11   15.02
   0  -6  -6  355.94    6.59
   0  -6  -7 1774.94   18.79
   0  -6   7 1874.03   20.33
   0  -6   8    4.88    1.17
   0  -6   8    3.22    1.05
   0  -6   8    3.95    1.09
   0   6   8    3.41    0.81
   0  -6   9  141.83    5.01
   0  -6   9  151.87    4.70
   0  -6   9  141.49    4.87
   0  -6   9  137.60    4.85
   0  -6  -9  126.22    3.68
   0  -6   9  136.14    4.88
   0  -6  10  632.15   11.37
   0  -6  10  617.85   10.94
   0  -6  10  595.39   11.04
   0  -6  10  606.83   11.63
   0  -6  11 1050.80   15.61
   0  -6  11 1066.06   14.11
   0  -6  11  960.55   15.98
   0  -6  11  930.36   15.08
   0  -6  11 1018.54   14.97
   0  -6  12    7.96    1.66
   0  -6  12    6.92    1.49
   0  -6  12    8.66    1.43
   0  -6  13  142.53    5.00
   0  -6  13  142.19    5.18
   0  -6  13  143.71    4.54
   0  -6  14    6.92    1.66
   0  -6  14    7.17    1.42
   0  -6  14    5.37    1.40
   0  -6  14    9.17    1.33
   0  -6  15    4.98    1.28
   0  -6  15    5.41    1.15
   0  -6  15    7.28    1.59
   0  -6  16   89.15    3.04
   0  -6  16  100.44    3.94
   0  -6  17  443.33    7.71
   0  -7   0    6.22    1.21
   0  -7   0    1.44    0.75
   0  -7  -1 2105.56   21.87
   0  -7   1 2144.04   22.13
   0  -7   1 2038.27   20.85
   0  -7  -1 2045.25   21.47
   0  -7  -2   48.87    2.53
   0  -7   2   47.87    2.24
   0  -7   3  631.83   10.08
   0  -7  -3  654.24   10.11
   0  -7   4 1354.92   16.32
   0  -7  -4 1325.17   16.02
   0  -7   5  179.43    5.18
   0  -7   6    5.82    1.25
   0  -7   6    3.19    0.98
   0  -7   6    6.70    1.30
   0   7   6    7.88    1.09
   0  -7  -6    6.34    1.08
   0  -7  -7   18.80    1.60
   0  -7   7   16.74    1.78
   0  -7   7   18.89    1.93
   0  -7   8   72.20    3.73
   0  -7   8   72.40    3.62
   0  -7   8   70.43    3.52
   0  -7   8   71.47    3.67
   0  -7   9 1092.23   16.37
   0  -7   9 1108.70   15.96
   0  -7   9 1123.33   15.00
   0  -7   9 1127.80   16.05
   0  -7  10  897.37   14.53
   0  -7  10  955.63   14.89
   0  -7  10  930.80   14.39
   0  -7  10  931.57   15.67
   0  -7  10  909.31   13.11
   0  -7  10  949.09   13.32
   0  -7  11   22.13    1.97
   0  -7  11   24.22    2.36
   0  -7  11   19.75    2.23
   0  -7  11   19.35    2.09
   0  -7  12   81.99    3.99
   0  -7  12   79.52    4.07
   0  -7  12   75.76    3.30
   0  -7  13    3.00    1.23
   0  -7  13    8.06    1.66
   0  -7  14   89.66    3.81
   0  -7  14   87.63    4.03
   0  -7  15  507.76    8.69
   0   7  16   20.06    1.89
   0  -7  16   23.62    1.86
   0  -7  17   35.86    1.84
   0  -8   0 1357.67   16.66
   0  -8   0 1400.52   17.29
   0  -8   1   47.81    2.76
   0  -8  -1   53.89    2.74
   0  -8   1   48.70    2.18
   0  -8   1   52.75    2.79
   0  -8   1   46.35    2.62
   0  -8  -1   44.38    2.36
   0  -8   2   61.33    3.12
   0  -8  -2   69.29    3.10
   0  -8   2   57.49    2.25
   0  -8   2   55.52    2.85
   0  -8   2   62.01    3.05
   0  -8  -2   51.05    2.50
   0  -8   3  137.13    4.71
   0  -8  -3  132.96    4.33
   0   8   3  135.31    4.17
   0  -8   3  115.42    3.14
   0  -8   3  130.72    4.50
   0  -8  -3  110.21    3.50
   0  -8  -4  545.90    9.38
   0  -8   4  580.16   10.40
   0  -8   4  546.70    9.87
   0   8   4  576.30    9.05
   0  -8   5  945.12   14.22
   0  -8   5  915.36   14.00
   0   8   5  930.49   12.40
   0   8   6  399.28    7.39
   0  -8   6  418.74    9.06
   0  -8   6  395.04    8.79
   0  -8   6  410.71    8.54
   0  -8   6  401.26    8.14
   0  -8   7   24.95    2.39
   0  -8   7   24.27    2.20
   0  -8   7   22.67    2.32
   0   8   7   23.13    1.75
   0  -8   7   20.27    1.98
   0  -8   8    8.87    1.53
   0  -8   8   10.23    1.74
   0  -8   9   62.66    3.85
   0  -8   9   68.48    3.34
   0  -8   9   65.11    3.53
   0  -8   9   66.57    3.71
   0  -8  10   40.27    3.20
   0  -8  10   45.09    3.05
   0  -8  10   46.03    2.65
   0  -8  11  254.39    6.95
   0  -8  12  272.06    6.98
   0  -8  12  268.14    6.98
   0  -8  13   39.64    2.52
   0  -8  13   39.15    2.66
   0  -8  14  355.93    6.81
   0  -8  14  370.82    7.35
   0  -8  15    8.12    1.24
   0  -8  15    7.69    1.05
   0   8  15    5.30    1.12
   0  -9   0    3.58    1.20
   0  -9   0    2.43    1.01
   0  -9   0    1.76    0.75
   0  -9   1   76.66    3.59
   0  -9  -1   69.61    3.09
   0  -9   1   71.01    3.31
   0  -9   1   79.09    3.90
   0  -9   1   68.92    2.58
   0  -9  -1   72.80    2.91
   0   9   1   79.87    3.41
   0  -9   2  288.61    7.03
   0  -9  -2  256.85    5.81
   0  -9   2  269.36    6.56
   0  -9   2  288.17    7.43
   0  -9   2  246.23    4.94
   0   9   2  275.61    6.36
   0  -9   3 1553.20   18.85
   0  -9   3 1515.91   18.31
   0  -9  -3 1385.03   16.04
   0  -9   3 1311.83   14.44
   0   9   3 1545.71   17.51
   0  -9   3 1528.10   19.52
   0  -9   4  449.09    9.06
   0   9   4  455.38    8.12
   0  -9   5   90.06    4.38
   0  -9   5   93.82    3.99
   0  -9   5   98.98    4.26
   0   9   5   95.61    3.53
   0  -9   6   15.86    1.84
   0  -9   6   17.84    2.01
   0   9   6   16.25    1.58
   0  -9   7   56.16    3.09
   0  -9   7   63.42    3.42
   0  -9   8    3.37    1.27
   0  -9   8    6.79    1.83
   0  -9   8    5.23    1.31
   0  -9   8    4.77    1.27
   0  -9   9   66.27    3.30
   0  -9   9   66.67    3.12
   0  -9   9   66.64    3.50
   0  -9  10  767.34   12.22
   0  -9  10  772.41   11.90
   0  -9  11  329.99    7.13
   0   9  12    4.04    1.06
   0  -9  12    3.93    1.14
   0  -9  13  315.40    6.14
   0  -9  13  308.38    6.18
   0  -9  14   21.11    1.41
   0  -9  14   20.02    1.48
   0 -10   0   45.49    2.57
   0 -10   0   42.00    1.98
   0  10   0   49.06    2.68
   0  10  -1  495.59    8.76
   0  10   1  495.49    8.62
   0 -10   1  449.64    9.89
   0 -10   1  473.66    8.71
   0 -10  -1  465.27    8.28
   0 -10  -1  444.17    7.13
   0 -10   1  440.63    6.80
   0 -10   1  529.93    9.57
   0  10   2   98.15    3.67
   0  10  -2   97.88    3.78
   0 -10   2   94.69    4.43
   0 -10   2   98.07    3.83
   0 -10  -2   96.55    3.49
   0 -10   2   86.33    2.62
   0 -10  -2   88.16    3.05
   0 -10   2  105.84    4.14
   0  10   3   81.41    3.30
   0 -10   3   83.62    4.23
   0 -10  -3   80.27    3.08
   0 -10   3   79.25    3.54
   0 -10   3   85.14    3.80
   0 -10  -3   80.56    3.01
   0 -10   4    6.35    1.40
   0 -10   4    9.68    1.55
   0  10   4    8.04    1.24
   0 -10   5    8.59    1.54
   0  10   5    5.15    1.06
   0 -10   6  335.68    7.23
   0 -10   6  317.95    8.67
   0 -10   7 2137.37   23.02
   0 -10   7 2077.10   21.83
   0 -10   8   32.34    2.14
   0 -10   8   28.47    2.28
   0 -10   9  338.57    6.34
   0 -10   9  340.30    7.15
   0 -10  10    4.39    0.96
   0 -10  10    2.16    1.03
   0 -10  11  114.36    3.61
   0 -10  11  107.27    3.10
   0 -10  12  153.15    3.43
   0 -10  13  248.03    4.11
   0  11   0    2.18    0.88
   0 -11   0    0.27    0.80
   0  11   1  146.97    4.07
   0  11  -1  139.02    4.00
   0 -11  -1  150.99    4.19
   0 -11   1  150.30    4.38
   0 -11   2   36.77    2.27
   0 -11   2   39.53    2.42
   0  11   2   35.20    2.03
   0  11  -2   34.48    2.05
   0 -11   3 1894.30   19.48
   0 -11   3 1924.45   19.94
   0 -11  -3 1591.58   16.46
   0  11   3 1845.49   18.21
   0  11  -3 1615.39   17.82
   0 -11   4   25.59    1.98
   0 -11   4   27.54    1.99
   0 -11  -4   24.57    1.46
   0  11  -4   23.47    1.62
   0 -11   5    2.71    1.00
   0 -11  -5    3.91    0.75
   0  11  -5    2.48    0.73
   0 -11   6   40.75    2.20
   0 -11   6   37.02    2.20
   0 -11   7  156.48    3.97
   0 -11   7  148.36    4.12
   0 -11   8   79.51    2.63
   0 -11   8   73.87    2.78
   0 -11  -9   15.94    1.00
   0 -11   9   17.35    1.36
   0 -11 -10   16.56    0.91
   0 -11  10   24.58    1.39
   0  12   0  261.76    4.44
   0  12  -1  105.65    2.63
   0  12  -2   59.39    1.90
   0  12  -3  195.49    3.38
   1   0 -21    1.77    0.64
  -1   0  21    0.70    0.36
  -1   0  20    1.18    0.65
  -1   0  20    0.26    0.47
  -1   0  19    0.41    0.74
  -1   0  19    1.54    0.62
  -1   0  18  405.66    6.76
  -1   0  18  380.90    6.01
  -1   0  17   -0.02    0.80
  -1   0  17    0.96    0.67
  -1   0  16  289.98    6.00
  -1   0  16  276.20    5.31
  -1   0  15    1.36    0.96
  -1   0  15    1.13    0.72
  -1   0  14  226.79    4.68
  -1   0  14  232.81    5.34
  -1   0  13    3.61    1.35
  -1   0  13    4.72    1.37
  -1   0  12  411.79    9.75
  -1   0  12  402.02    9.53
  -1   0  11    1.94    0.90
  -1   0  11    1.22    0.81
  -1   0  10 3013.70   30.19
  -1   0   9    3.98    0.90
  -1   0   8  867.50   10.97
   1   0  -7    0.73    0.17
  -1   0   7    2.92    0.73
   1   0  -6   23.58    0.60
  -1   0   6   33.25    1.79
   1   0  -5    1.77    0.19
  -1   0   5   10.04    0.87
  -1   0   4 5576.76   44.59
   1   0  -3    5.28    0.27
  -1   0   3    6.13    0.93
   1   0  -2  158.01    1.78
   1   0  -1    1.63    0.17
   1   0   1    2.64    0.24
   1   0   1    3.72    0.21
   1   0   2  244.83    2.95
   1   0   2  237.56    2.57
   1   0   3    1.26    0.32
   1   0   3    0.76    0.26
   1   0   4 2859.35   23.53
   1   0   4 2904.00   22.91
   1   0   5    2.54    0.49
   1   0   6 5376.75   43.30
   1   0   7    4.37    0.76
   1   0   8  659.12    9.37
   1   0   9    1.11    0.66
   1   0  10 1339.49   16.60
   1   0  11    1.56    0.97
   1   0  12  619.23   11.66
   1   0  13    1.13    0.85
   1   0  13    1.46    0.78
   1   0  14  617.91    9.38
   1   0  14  669.96   10.08
   1   0  15    0.19    0.82
   1   0  15    1.32    0.86
   1   0  16  299.96    6.03
   1   0  16  301.30    6.50
   1   0  17    0.05    0.96
   1   0  17    4.71    0.96
   1   0  18    3.31    0.93
   1   0  18    2.42    0.80
   1   0  19    2.22    0.77
   1   0  19    0.85    0.63
   1   0  20  342.05    4.92
   1   0  20  316.02    4.62
   1   1 -21   42.89    1.70
   1  -1 -21   46.21    1.80
  -1  -1  21   42.42    1.30
  -1   1  20  822.24    8.62
  -1  -1  20  818.39    8.96
  -1  -1  20  879.82    9.54
  -1   1  20  903.26    9.79
  -1   1  19    6.09    0.77
  -1  -1  19    3.54    0.77
  -1  -1  19    3.28    0.85
  -1   1  19    4.11    0.93
  -1  -1  18   19.31    1.38
  -1   1  18   14.21    1.13
  -1   1  18   16.88    1.47
  -1  -1  18   16.17    1.38
  -1  -1  17  480.50    7.28
  -1  -1  17  485.52    7.61
  -1  -1  16   85.38    2.89
  -1   1  16   80.98    2.76
  -1  -1  16   85.16    3.10
  -1   1  15  484.91    8.17
  -1  -1  15  460.53    7.79
  -1   1  15  445.55    7.37
  -1   1  15  420.13    6.77
  -1  -1  15  412.34    6.88
  -1  -1  14  670.29   14.41
  -1   1  14  579.85   13.61
  -1  -1  14  948.55   11.83
  -1   1  14  987.18   12.28
  -1   1  14  891.71   11.09
  -1  -1  14  911.28   10.89
  -1   1  14  869.06   10.49
  -1   1  13 1168.19   12.93
  -1  -1  13 1098.70   12.40
  -1   1  13  706.22   14.12
  -1  -1  13  781.91   14.84
  -1  -1  13  787.87   14.75
  -1   1  13  674.37   13.88
  -1  -1  12   35.35    2.81
  -1   1  12   28.95    2.60
  -1  -1  12   35.39    2.86
  -1   1  12   31.18    2.68
  -1  -1  11    2.93    1.03
  -1   1  11    2.97    1.06
  -1  -1  11    2.92    0.99
  -1   1  11    4.25    1.12
  -1  -1  10   49.03    2.80
  -1   1  10   42.36    2.63
  -1  -1   9   74.29    3.03
  -1   1   9   81.71    3.21
  -1   1   8  179.91    4.38
  -1  -1   8  171.82    4.32
  -1   1   7 3796.97   32.90
   1  -1  -7 3904.90   29.05
  -1  -1   6 2427.88   23.89
   1  -1  -6 2640.95   20.65
  -1  -1   5  869.08   10.22
   1  -1  -5  875.76    7.79
  -1  -1   3   56.50    2.04
   1  -1  -3   61.96    1.15
   1  -1  -2  163.35    2.03
   1  -1  -1  369.59    3.57
   1  -1   0   79.46    1.13
   1   1   0   90.77    1.21
   1  -1   1  224.15    2.41
   1   1   1  219.16    2.35
   1   1   2   16.93    0.63
   1  -1   2   19.27    0.64
   1  -1   2    5.06    0.29
   1   1   2    8.80    0.48
   1  -1   2   10.09    0.53
   1  -1   3    8.16    0.51
   1   1   3   13.38    0.65
   1   1   3   27.88    0.89
   1   1   3   37.08    1.02
   1  -1   3   16.52    0.72
   1   1   4 1062.70    9.56
   1  -1   4 1070.46    9.59
   1   1   4 1042.84    9.68
   1  -1   4 1065.62   10.09
   1   1   4 1045.05    9.98
   1  -1   5 2102.93   18.83
   1   1   5 2183.98   18.87
   1  -1   6   46.73    1.86
   1   1   6   32.68    1.57
   1   1   7  188.71    4.11
   1  -1   7  173.31    4.06
   1  -1   8   75.90    2.76
   1   1   8   73.44    2.72
  -1  -1  -8   79.40    1.69
   1   1   9 1909.07   19.17
   1  -1   9 1714.53   18.80
   1   1  10 1463.40   17.27
   1  -1  10 1360.87   16.96
   1   1  11  490.48    9.66
   1  -1  11  483.04    9.66
   1   1  12   81.10    3.98
   1  -1  12   80.60    4.03
   1  -1  13    1.98    0.84
   1   1  13    3.05    0.89
   1   1  13   10.78    1.25
   1   1  13    7.71    1.24
   1  -1  13    5.87    1.10
   1  -1  13    1.16    0.79
   1  -1  14    9.08    1.27
   1   1  14    7.63    1.18
   1   1  14    6.15    1.08
   1  -1  14    6.12    1.15
   1   1  14    9.23    1.38
   1  -1  14    9.23    1.35
   1   1  15   51.04    2.55
   1  -1  15   54.97    2.64
   1   1  15   51.52    2.48
   1  -1  15   52.04    2.66
   1   1  15   56.14    2.83
   1   1  16  180.96    4.70
   1   1  16  189.76    5.15
   1  -1  16  183.60    4.92
   1  -1  16  179.14    4.53
   1   1  16  172.29    4.42
   1  -1  17  415.57    7.35
   1  -1  17  410.37    6.98
   1   1  17  413.32    6.92
   1  -1  18  255.63    5.09
   1   1  18  246.55    4.75
   1  -1  18  255.00    4.94
   1   1  19   57.11    2.16
   1  -1  19   56.05    2.08
   1  -1  19   53.90    2.01
   1   1  19   52.84    1.93
   1   1  20    7.66    0.83
   1  -1  20    7.75    0.80
   1   1  20    7.36    0.72
   1  -1  20    8.30    0.79
   1   2 -21   76.05    1.96
  -1  -2  21   75.89    1.73
  -1   2  20   11.53    0.75
  -1  -2  20   12.69    0.96
  -1  -2  20   11.99    0.95
  -1   2  20   14.12    1.08
  -1   2  19    1.04    0.51
  -1  -2  19    1.27    0.67
  -1   2  19    0.95    0.74
  -1  -2  19    0.97    0.68
  -1  -2  18    4.35    0.90
  -1   2  18    1.85    0.63
  -1   2  18    4.18    1.01
  -1  -2  18    1.61    0.75
  -1  -2  17  872.39   10.92
  -1  -2  17  859.16   10.82
  -1   2  17  847.42   10.20
  -1  -2  16   24.51    1.73
  -1   2  16   26.42    1.89
  -1   2  16   23.02    1.49
  -1  -2  16   25.12    1.70
  -1   2  15  263.10    5.02
  -1  -2  15  247.62    5.24
  -1  -2  15  249.92    5.36
  -1  -2  15  258.01    6.59
  -1   2  15  243.22    5.19
  -1  -2  14   18.77    1.48
  -1   2  14   18.83    1.38
  -1   2  14   20.35    1.51
  -1   2  14   21.67    1.79
  -1  -2  14   20.14    1.62
  -1  -2  14   18.32    1.86
  -1  -2  13    6.05    1.42
  -1   2  13    2.13    1.12
  -1   2  13    1.63    0.63
  -1   2  13    2.70    0.74
  -1  -2  13    4.06    0.87
  -1   2  13    0.77    0.82
  -1  -2  13    0.51    0.73
  -1   2  13    0.39    1.12
  -1  -2  13    5.07    1.50
  -1  -2  12  368.01    9.00
  -1   2  12  323.38    8.41
  -1  -2  12  360.29    8.77
  -1   2  12  318.90    8.37
  -1   2  11 1657.16   20.56
  -1  -2  11 1654.34   20.74
  -1   2  11 1716.90   21.39
  -1  -2  10  873.17   12.75
  -1   2  10  882.91   12.79
  -1   2   9  377.47    7.40
  -1  -2   9  365.46    7.34
   1  -2  -8  659.14    6.64
  -1   2   8  621.31    9.05
   1  -2  -7 1790.68   14.25
  -1   2   7 1631.94   16.34
   1  -2  -6  990.54    8.99
  -1   2   6 1045.58   10.96
   1  -2  -5  472.64    5.25
  -1  -2   5  439.03    6.42
   1  -2  -4 2345.03   19.63
  -1  -2   4 2263.09   20.92
   1  -2  -2  133.94    2.16
  -1   2   2  146.89    2.90
   1  -2  -1 2192.18   16.13
   1   2  -1 2072.38   16.11
   1  -2   0  259.16    2.55
   1  -2   0  253.65    3.04
   1  -2   2   53.05    1.10
   1   2   2   54.57    1.15
   1  -2   2   57.59    1.26
   1   2   2   56.12    1.22
   1   2   2   57.68    1.46
   1  -2   3 3422.26   25.77
   1  -2   4 2016.56   17.24
   1   2   4 2014.66   16.93
   1   2   5  195.05    3.24
   1  -2   5  168.78    3.16
   1  -2   6  765.04    8.99
   1   2   6  845.95    9.03
   1  -2   7 1853.81   18.31
   1   2   7 2066.30   18.53
   1  -2   8  353.44    6.45
   1   2   8  396.07    6.61
   1  -2   9  530.21    9.00
   1   2   9  557.46    8.77
   1   2  10  570.42    9.75
   1  -2  10  523.17    9.58
   1   2  11  161.01    5.23
   1  -2  11  158.20    5.30
   1   2  12  107.65    4.83
   1  -2  12  112.27    4.96
   1   2  12  130.99    3.67
   1  -2  12  146.66    4.05
   1   2  12  166.89    4.49
   1  -2  12  152.49    4.09
   1   2  13 2229.25   22.32
   1  -2  13 2057.57   24.38
   1  -2  13 2399.12   23.08
   1   2  13 2548.55   24.09
   1  -2  14  267.68    6.83
   1   2  14  267.11    5.72
   1   2  14  269.24    5.79
   1  -2  14  287.43    6.08
   1   2  15  110.40    3.66
   1   2  15  108.10    3.53
   1  -2  15  109.62    3.75
   1   2  15  121.47    4.16
   1   2  16  171.52    4.55
   1  -2  16  172.80    4.50
   1   2  16  168.39    4.29
   1  -2  16  163.44    4.49
   1  -2  17   58.94    2.51
   1   2  17   55.54    2.33
   1   2  17   60.02    2.68
   1  -2  17   52.89    2.40
   1  -2  18    5.18    0.98
   1   2  18    4.95    0.88
   1  -2  18    5.11    0.89
   1   2  18    6.53    1.04
   1   2  19  304.76    4.75
   1  -2  19  313.23    5.14
   1  -2  19  314.79    5.03
   1  -2  20   32.79    1.35
   1   2  20   30.77    1.15
  -1  -3  20   33.31    1.38
   1   3 -20   30.80    1.38
  -1  -3  19    2.92    0.72
  -1   3  19    1.29    0.69
  -1  -3  18  282.01    5.24
  -1  -3  18  278.28    4.92
  -1  -3  17    8.97    1.07
  -1   3  17    9.93    1.26
  -1  -3  17   10.08    1.52
  -1  -3  17    7.85    1.17
  -1   3  17   11.66    1.03
  -1  -3  16  256.79    6.70
  -1   3  16  267.68    5.63
  -1  -3  16  227.97    4.85
  -1  -3  16  235.14    5.25
  -1   3  16  210.83    4.38
  -1  -3  16  255.07    6.61
  -1  -3  15  734.39    9.83
  -1   3  15  840.83   11.00
  -1  -3  15  751.65   10.31
  -1   3  15  695.46    9.23
  -1   3  15  734.38    9.91
  -1  -3  15  795.41   12.74
  -1  -3  14   94.53    3.16
  -1   3  14   87.23    2.81
  -1  -3  14   93.71    3.24
  -1   3  14   91.67    3.04
  -1  -3  14   93.85    4.12
  -1  -3  13  763.48   10.13
  -1   3  13  709.02    9.47
  -1  -3  13  690.16   11.79
  -1  -3  13  751.55   10.15
  -1  -3  12  176.55    5.90
  -1  -3  12  181.70    6.11
  -1   3  12  168.41    5.83
  -1   3  11   63.83    3.35
  -1  -3  11   62.93    3.38
  -1  -3  11   67.64    3.55
  -1   3  11   66.42    3.49
  -1  -3  10    1.83    0.90
  -1   3  10    1.85    0.88
  -1  -3  10    3.09    0.99
  -1   3  10    2.93    0.93
   1  -3 -10    1.88    0.42
  -1   3   9    3.77    0.85
  -1  -3   9    3.34    0.81
  -1   3   8  925.45   11.43
   1  -3  -8  851.77    8.76
  -1   3   7 4891.29   36.76
   1  -3  -7 4455.71   34.44
  -1   3   6  565.36    7.07
   1  -3  -6  546.15    6.23
  -1   3   5  873.03    8.58
   1  -3  -5  869.51    8.49
  -1   3   4 1636.41   13.45
   1  -3  -4 1527.78   13.39
  -1  -3   3   61.09    1.56
   1  -3  -3   65.36    1.71
   1   3  -2 3652.98   28.28
  -1  -3   2 3581.92   28.68
   1   3  -1 4662.51   35.25
   1  -3  -1 4553.13   35.23
   1   3   0  683.05    7.08
   1   3   0  666.52    5.32
   1   3   1  251.77    3.74
  -1   3  -1  246.26    2.64
   1  -3   1  243.01    2.51
   1  -3   1  252.73    3.36
   1   3   2 1838.40   15.51
   1  -3   2 1816.45   14.20
   1  -3   3 4598.45   33.17
  -1   3  -3 4181.96   31.64
   1   3   4 1179.51   11.27
   1  -3   4 1053.68    9.29
   1   3   4 1234.44   10.73
   1  -3   4 1123.60   10.70
   1   3   5  255.15    4.30
   1   3   5  266.62    4.06
   1   3   6  701.51    8.20
   1  -3   6  644.41    8.18
   1   3   7 1108.97   11.94
   1  -3   7  949.60   11.54
   1   3   8  535.05    8.05
   1  -3   8  478.60    7.84
  -1  -3  -9 1644.00   15.49
   1   3   9 1693.48   18.14
   1   3  10  202.15    5.52
   1  -3  10  181.41    5.51
   1   3  11  334.74    7.80
   1  -3  11  323.83    7.90
   1  -3  12  650.98   12.65
   1   3  12  681.51   12.63
   1  -3  12  832.20   10.80
   1   3  12  960.72   12.08
   1  -3  12  865.59   11.29
   1   3  12  809.05   10.53
   1  -3  12  785.95   12.65
   1  -3  13  389.00    7.05
   1   3  13  386.23    6.92
   1  -3  13  374.62    8.55
   1  -3  14  129.19    3.94
   1  -3  14  132.17    4.08
   1   3  14  124.12    3.79
   1  -3  14  121.89    4.76
   1  -3  15  105.65    3.53
   1   3  15   98.70    3.36
   1   3  15  102.41    3.47
   1  -3  15  109.37    4.44
   1  -3  16   93.59    3.17
   1   3  16   87.50    3.00
   1   3  16   92.32    3.21
   1  -3  17 1385.18   14.93
   1   3  17 1626.23   16.33
   1   3  17 1399.37   15.13
   1   3  17 1628.88   20.23
   1   3  17 1477.65   15.75
   1   3  18  136.68    3.47
   1   3  18  113.35    2.95
   1   3  19    3.29    0.60
   1   3  19    3.20    0.73
  -1  -4  20  138.15    2.64
  -1  -4  19   63.14    2.09
  -1   4  18  326.17    5.33
  -1  -4  18  274.93    5.11
  -1  -4  17  216.98    5.79
  -1  -4  17  194.93    5.26
  -1   4  17  217.03    4.65
  -1  -4  17  187.98    4.51
  -1  -4  16  175.00    4.03
  -1  -4  16  183.55    5.63
  -1  -4  16  192.33    5.90
  -1  -4  16  188.65    5.60
  -1  -4  16  174.01    4.54
  -1  -4  15  401.63    7.33
  -1  -4  15  384.50    6.45
  -1   4  15  371.30    6.43
  -1  -4  15  411.83    9.05
  -1  -4  15  413.50    8.88
  -1  -4  15  392.96    8.77
  -1  -4  14   75.82    2.68
  -1  -4  14   82.34    3.20
  -1  -4  14   78.71    3.91
  -1  -4  14   82.83    4.02
  -1   4  14   73.49    2.68
  -1  -4  13   98.15    4.32
  -1   4  13  101.40    3.06
  -1  -4  13  105.15    3.15
  -1  -4  12 1554.92   16.72
  -1  -4  12 1290.82   17.93
  -1  -4  11  292.51    6.79
  -1  -4  10  276.41    6.54
   1  -4 -10  287.91    4.75
  -1   4   9  488.08    8.12
  -1  -4   9  527.85    9.28
  -1  -4   8 1046.08   13.23
   1  -4  -8 1086.48   11.57
  -1  -4   7  343.75    6.09
   1  -4  -7  363.52    5.40
  -1   4   6 8035.58   56.35
  -1  -4   6 6452.47   56.32
  -1   4   5  408.21    5.02
  -1  -4   5  399.86    4.61
  -1  -4   4  144.75    2.43
   1  -4  -4  190.07    3.50
   1  -4  -3  531.16    4.88
  -1  -4   3  485.78    4.91
   1   4  -2   93.53    2.24
   1  -4  -2   92.17    2.35
   1   4  -1 1916.01   16.98
   1  -4  -1 1951.48   17.21
   1   4   0  547.22    6.59
   1  -4   0  536.80    6.49
  -1   4   0  523.27    5.43
   1   4   1  108.30    2.55
   1  -4   1  105.01    2.30
  -1   4  -1  101.85    1.74
   1   4   2 4545.37   34.91
   1  -4   2 4128.84   33.65
   1   4   3  185.41    3.62
   1  -4   3  188.37    3.01
   1  -4   3  177.44    2.70
   1   4   4  802.84    9.06
   1  -4   4  722.39    7.18
   1   4   4  793.86    7.70
   1  -4   4  724.12    7.71
   1  -4   5    7.93    0.73
   1   4   5   10.29    0.74
   1   4   5    8.14    0.87
   1  -4   6  187.82    3.93
   1   4   6  216.78    4.01
   1   4   7  365.90    5.98
   1  -4   7  322.33    5.89
   1   4   8 4009.37   33.24
   1  -4   8 3928.22   33.36
  -1  -4  -9  945.86   10.97
   1  -4   9 1020.05   12.78
  -1  -4 -10   11.30    1.04
   1  -4  10    9.47    1.35
   1  -4  11 1498.50   17.98
   1   4  11 1585.05   16.68
   1  -4  11 1462.02   15.92
   1  -4  11 1479.84   18.44
   1  -4  11 1420.70   18.76
   1  -4  11 1649.89   17.48
   1  -4  12  326.16    6.15
   1  -4  12  347.44    7.79
   1  -4  12  330.91    7.28
   1  -4  12  336.83    8.17
   1  -4  13  244.13    7.06
   1  -4  13  245.38    5.36
   1  -4  13  244.58    6.49
   1   4  13  251.03    5.39
   1  -4  13  246.66    6.23
   1  -4  14  296.11    7.06
   1   4  14  293.59    5.95
   1  -4  14  297.67    7.79
   1  -4  14  302.74    6.00
   1   4  15   63.89    2.65
   1   4  15   54.85    2.46
   1  -4  15   60.49    2.84
   1  -4  15   56.23    3.37
   1  -4  15   54.73    2.34
   1   4  15   66.82    2.88
   1   4  16  301.13    5.81
   1  -4  16  333.77    6.45
   1   4  16  296.45    5.59
   1  -4  16  343.29    7.72
   1   4  16  350.13    6.24
   1   4  17    1.07    0.68
   1   4  17    2.02    1.20
   1   4  17    1.34    0.76
   1   4  17    2.14    0.80
   1  -4  17    2.52    0.94
   1   4  18  312.74    4.81
   1  -4  18  317.31    5.39
   1  -4  19   12.84    0.97
   1   4  19   12.17    0.74
  -1  -5  18  334.78    5.49
  -1  -5  17  107.81    3.98
  -1  -5  17   87.20    2.95
  -1  -5  16  866.58   12.98
  -1  -5  16  850.66   12.64
  -1  -5  16  838.95   11.20
  -1  -5  15    4.33    1.46
  -1  -5  15    5.18    1.39
  -1  -5  15    4.27    1.28
  -1  -5  15    7.27    1.25
  -1  -5  14    5.58    1.43
  -1  -5  14    8.68    1.68
  -1  -5  14    6.13    1.44
  -1  -5  13  109.93    4.70
  -1  -5  13  108.30    4.69
  -1  -5  13  109.79    4.53
  -1  -5  12 1332.19   17.83
  -1  -5  12 1290.73   18.09
  -1  -5  11  760.88   12.25
   1  -5 -11  627.22    8.44
  -1  -5  10  400.33    8.33
  -1  -5  10  432.33    9.41
  -1  -5  10  419.34    8.64
  -1  -5   9 2242.64   24.17
   1  -5  -9 2088.15   20.01
  -1  -5   8 1937.86   20.72
   1  -5  -8 1774.91   17.58
  -1  -5   7  307.90    6.33
   1  -5  -7  302.52    5.25
   1  -5  -6  402.20    6.15
   1  -5  -5 2336.93   21.43
   1   5  -4  261.95    4.44
  -1  -5   4  270.40    4.47
   1   5  -3 4303.00   35.36
   1  -5  -3 4445.22   36.28
   1   5  -2 7722.57   57.73
   1  -5  -2 7059.89   57.75
   1   5  -1 2848.89   24.88
   1  -5  -1 2940.60   25.23
   1   5   0   13.87    1.03
   1  -5   0    3.22    0.57
   1   5   1  169.92    3.63
   1  -5   1  171.29    3.52
   1  -5   2   53.12    1.82
   1   5   2   44.12    1.87
   1  -5   3   89.02    2.27
   1   5   3   87.70    2.69
   1   5   4 3724.66   32.04
   1   5   5 4050.96   34.50
   1  -5   6 2062.73   20.88
   1  -5   7 1292.37   14.78
  -1  -5  -7 1193.97   13.75
   1  -5   8  746.08   10.74
  -1  -5  -8  721.99    9.86
   1  -5   9  828.08   11.90
  -1  -5  -9  733.51    9.97
  -1  -5 -10  403.64    6.90
   1  -5  10  394.77    6.54
   1  -5  10  450.33    8.89
   1  -5  10  418.31    8.72
   1  -5  10  429.39    8.33
   1  -5  11 1352.87   15.21
   1  -5  11 1375.84   17.62
   1   5  12 2293.69   22.67
   1  -5  12 2307.59   25.91
   1  -5  12 2280.17   26.90
   1  -5  12 2321.62   25.27
   1   5  13   80.12    2.98
   1  -5  13   86.47    3.91
   1  -5  13   87.75    4.34
   1  -5  13   80.55    3.60
   1  -5  14  845.06   12.94
   1  -5  14  863.57   14.24
   1   5  14  829.55   10.85
   1   5  15  769.05   10.10
   1   5  15  740.11    9.88
   1   5  16   80.35    2.69
   1   5  16   80.37    2.60
   1  -5  16   86.38    3.07
   1   5  17    1.31    1.09
   1  -5  17    2.72    0.84
   1   5  17    2.78    0.65
   1  -5  18  329.78    5.08
   1   5  18  304.04    4.12
  -1  -6  17   96.10    3.50
  -1  -6  16   62.52    2.90
  -1  -6  16   63.73    3.07
  -1  -6  16   70.68    3.39
  -1  -6  15  547.22    9.83
  -1  -6  15  554.56   10.19
  -1  -6  14    8.98    1.57
  -1  -6  14   11.21    1.76
  -1  -6  13 1205.82   17.14
  -1  -6  13 1260.56   17.94
  -1  -6  12 1135.84   16.94
  -1  -6  12 1123.42   16.29
  -1  -6  12 1090.62   16.53
  -1  -6  11  135.36    5.21
  -1  -6  11  148.07    4.69
  -1  -6  11  130.97    5.06
  -1  -6  11  131.89    4.98
  -1  -6  10 1019.85   14.88
  -1  -6  10 1037.60   16.09
  -1  -6   9  262.92    6.68
  -1  -6   9  282.98    7.54
  -1  -6   9  308.60    6.74
  -1  -6   9  276.52    7.10
  -1  -6   9  266.99    6.86
   1  -6  -9  242.91    5.14
  -1  -6   8 1407.85   17.53
   1  -6  -8 1292.18   14.71
   1  -6  -7  105.45    3.28
  -1  -6   6 1064.76   13.63
   1  -6  -6  978.73   11.92
  -1  -6   5 3710.61   33.88
  -1  -6   4    4.64    0.94
   1  -6  -4    6.49    0.90
  -1  -6   3   59.85    2.56
   1  -6  -3   60.76    2.39
   1  -6  -2    5.55    0.83
  -1  -6   2    4.91    0.88
   1   6  -1  756.82    9.40
   1  -6  -1  743.36    9.53
   1  -6   0  142.82    3.63
   1   6   0  147.28    3.73
   1   6   1 3767.63   32.04
   1  -6   1 3745.21   33.52
   1   6   2 1895.51   18.57
   1  -6   2 1881.41   19.80
   1   6   3   12.49    1.23
   1  -6   3    9.32    1.24
   1   6   4 1238.62   13.93
   1  -6   4 1189.50   14.72
  -1  -6  -5  112.38    3.66
   1  -6   6  705.34   10.57
  -1  -6  -6  677.44   10.17
   1  -6   7  416.15    7.93
  -1  -6  -7  407.65    7.48
   1  -6   8 2082.66   23.05
  -1  -6  -8 2014.07   21.05
   1  -6   8 2124.35   22.68
   1  -6   8 1843.30   19.03
   1  -6   8 2212.83   22.17
   1  -6   8 1976.36   22.26
   1  -6   8 2041.82   22.86
   1   6   8 2131.49   20.55
  -1  -6  -9 1965.15   21.15
   1  -6   9 2126.02   24.22
   1  -6   9 2274.86   22.85
   1  -6   9 2174.56   24.08
   1  -6   9 2158.20   23.38
   1  -6   9 2195.85   23.69
   1  -6   9 1952.45   19.71
   1  -6  10  392.25    8.97
   1  -6  10  417.55    8.00
   1  -6  10  401.86    8.71
   1  -6  10  412.23    8.46
   1  -6  10  400.15    8.95
   1  -6  11  649.31   12.09
   1  -6  11  685.69   10.65
   1  -6  11  654.70   11.64
   1  -6  11  637.89   11.00
   1  -6  11  659.20   12.58
   1  -6  12    1.96    1.06
   1   6  12    4.34    0.93
   1  -6  12    1.48    1.00
   1  -6  12    0.60    0.59
   1  -6  12    4.28    1.34
   1  -6  13   10.12    1.40
   1  -6  13    8.59    1.51
   1   6  13    9.22    1.15
   1  -6  14    4.48    1.13
   1  -6  14    5.34    1.29
   1   6  14    4.44    0.88
   1  -6  14    4.01    1.55
   1  -6  15 1219.54   14.33
   1   6  15 1237.49   13.10
   1   6  16  244.74    4.20
   1  -6  16  250.80    4.99
   1  -6  17   32.07    1.94
   1   6  17   26.56    2.10
  -1  -7  17  164.22    4.02
  -1  -7  16  117.26    3.71
  -1  -7  15  198.34    5.40
  -1  -7  14 1236.02   16.86
  -1  -7  14 1191.62   16.26
  -1  -7  13  475.35    9.93
  -1  -7  13  461.48    9.59
  -1  -7  13  455.40    9.26
  -1  -7  12  212.56    6.52
  -1  -7  12  208.03    6.26
  -1  -7  11   81.19    4.10
  -1  -7  11  113.37    4.67
  -1  -7  10   45.90    3.15
  -1  -7  10   43.51    2.98
  -1  -7  10   40.44    3.22
  -1  -7  10   44.93    3.03
  -1  -7   9 3632.91   36.42
  -1  -7   9 3560.14   36.02
   1  -7  -8  616.03    9.38
  -1  -7   8  644.20   10.97
  -1  -7   8  648.27   11.54
  -1  -7   7  248.04    6.60
   1  -7  -7  225.62    5.36
  -1  -7   7  237.42    6.61
  -1  -7   7  234.34    6.04
  -1   7   7  225.98    4.90
  -1  -7   6  434.00    8.89
  -1  -7   6  423.36    8.75
  -1   7   6  452.26    7.22
  -1  -7   5  609.67   10.28
   1  -7  -5  605.99    9.31
  -1  -7   4 1705.71   19.49
   1  -7  -4 1649.45   18.10
  -1  -7   3 1591.79   18.39
   1  -7  -3 1580.00   17.41
  -1  -7   2  606.39    9.78
   1  -7  -2  646.64   10.35
   1  -7  -2  601.21    9.31
  -1  -7   2  662.75    9.69
   1  -7  -1  649.99   10.41
  -1  -7   1  662.03    9.95
   1  -7  -1  629.52    9.36
  -1  -7   0 3432.75   32.01
  -1  -7   0 3363.55   32.10
   1  -7   0 3381.80   31.03
   1   7   1   99.65    3.30
   1  -7   1   95.68    3.77
   1  -7   1  100.53    3.28
  -1  -7  -1   89.05    3.49
   1   7   2 2066.00   21.03
   1  -7   2 2100.36   22.37
   1  -7   3    8.37    1.33
  -1  -7  -3    3.00    0.95
   1  -7   4   82.92    3.52
  -1  -7  -4   72.50    3.24
   1  -7   5 3273.87   32.52
   1  -7   5 3288.71   31.81
   1  -7   6  185.84    5.26
   1   7   6  177.03    4.71
  -1  -7  -6  174.97    5.00
   1  -7   6  182.18    5.24
   1  -7   6  185.25    5.53
   1  -7   7  522.88    9.30
   1   7   7  511.53    8.32
  -1  -7  -7  504.29    8.97
   1  -7   7  518.43    9.60
   1  -7   7  514.24    9.68
   1  -7   8   34.71    1.80
   1  -7   8   33.36    2.34
   1  -7   8   31.69    2.56
   1  -7   8   33.30    2.57
   1  -7   8   31.97    2.49
   1  -7   9    8.25    0.99
   1  -7   9    5.52    1.47
   1  -7   9    4.52    1.16
   1  -7   9    6.94    1.52
   1  -7   9    4.52    1.43
   1  -7  10 1307.83   18.68
   1  -7  10 1355.97   16.42
   1  -7  10 1438.44   18.55
   1  -7  10 1418.34   18.85
   1  -7  11  873.14   15.09
   1  -7  11  884.16   12.49
   1  -7  11  920.87   14.60
   1  -7  11  806.51   10.24
   1  -7  11  981.79   14.57
   1  -7  12   82.27    3.94
   1  -7  12   74.52    3.19
   1  -7  12   84.58    4.19
   1  -7  13   75.76    3.54
   1  -7  13   79.51    4.01
   1   7  14  486.70   10.44
   1  -7  14  680.77   10.16
   1   7  15  305.57    7.47
   1  -7  16  602.24    8.81
   1   7  16  494.82    9.12
   1  -7  17   13.37    1.06
  -1  -8  16  453.54    6.52
  -1  -8  16  476.06    7.10
  -1  -8  15  209.76    4.84
  -1  -8  15  219.32    5.17
  -1  -8  14   10.89    1.50
  -1  -8  14   11.29    1.58
  -1  -8  13  242.97    6.36
  -1  -8  12    9.58    1.63
  -1  -8  11   71.58    3.19
  -1  -8  11   65.14    3.63
  -1  -8  11   66.34    3.55
  -1  -8  10 2107.02   23.21
  -1  -8  10 2041.46   23.92
  -1  -8  10 2088.35   24.82
  -1  -8   9    3.70    1.26
  -1  -8   9   11.98    1.80
  -1  -8   8  188.12    5.69
  -1  -8   8  187.47    6.12
  -1  -8   8  184.56    6.70
  -1   8   7    3.79    0.90
  -1  -8   7    3.56    1.13
  -1  -8   7    2.62    1.30
  -1  -8   7    2.93    1.17
  -1   8   6    1.59    0.75
  -1  -8   6    1.49    1.00
  -1  -8   5  698.64   12.16
  -1  -8   5  682.01   11.65
  -1   8   5  676.18    9.87
  -1   8   4 2940.00   27.33
  -1  -8   4 2879.72   29.52
  -1  -8   4 2963.01   30.52
   1  -8  -4 2981.40   28.57
  -1   8   3  779.33   10.69
  -1  -8   3  718.44   11.44
  -1  -8   3  807.73   12.63
   1  -8  -3  814.00   11.59
   1  -8  -3  681.01    9.94
  -1   8   2    4.61    0.98
   1  -8  -2    5.14    1.15
  -1  -8   2    1.82    0.81
   1  -8  -2    1.71    0.94
  -1  -8   2    5.38    1.21
   1  -8  -2    3.56    0.92
  -1  -8   2    1.09    0.49
   1  -8  -1  594.95    9.40
  -1   8   1  625.22    9.54
   1  -8  -1  707.22   11.36
  -1  -8   1  646.82   10.98
   1  -8  -1  628.59   10.14
   1  -8  -1  669.73   10.22
  -1  -8   1  679.58   10.33
  -1  -8   1  563.01    8.06
   1  -8   0 1329.47   16.22
   1  -8   0 1536.84   18.56
   1  -8   0 1399.52   17.28
   1  -8   0 1504.91   16.79
  -1  -8   0 1438.83   17.52
   1  -8   0 1355.92   15.84
  -1  -8  -1  801.66   11.78
   1  -8   1  893.12   12.33
   1  -8   1 1025.02   14.20
   1  -8   1  928.72   13.00
  -1  -8  -1  985.06   13.73
   1  -8   1  858.73   11.22
  -1  -8  -2  105.22    3.56
   1  -8   2  118.76    4.07
   1  -8   2  122.37    4.33
   1  -8   2  134.95    4.75
  -1  -8  -2  130.14    4.56
   1  -8   2  115.34    3.44
   1  -8   3    3.91    1.14
   1  -8   3    1.35    1.03
  -1  -8  -3    1.18    0.92
   1  -8   3    2.45    0.72
   1   8   4 2315.70   23.16
   1  -8   4 2209.32   24.01
   1  -8   4 2184.43   23.38
   1  -8   4 2285.27   24.57
   1  -8   5   39.38    2.73
   1  -8   5   42.66    2.68
   1  -8   5   41.24    2.83
   1  -8   6 3862.43   37.12
   1  -8   6 3930.33   35.98
   1  -8   6 3844.29   35.78
   1  -8   6 3890.71   37.08
   1  -8   7   23.78    2.09
   1  -8   7   19.41    1.36
   1  -8   7   22.03    2.08
   1  -8   7   25.43    2.38
   1   8   7   23.87    1.86
   1  -8   8  217.47    6.27
   1  -8   8  208.69    6.52
   1  -8   8  188.24    4.16
   1  -8   8  237.31    6.11
   1  -8   9  449.84    8.23
   1  -8   9  447.47    9.32
   1  -8   9  449.92    9.44
   1  -8  10   16.74    2.01
   1  -8  10   16.79    2.03
   1  -8  10   15.49    2.20
   1  -8  11  293.58    7.20
   1  -8  11  298.07    7.49
   1  -8  12  319.35    7.12
   1  -8  12  315.23    7.43
   1  -8  13  246.43    5.81
   1  -8  13  244.16    6.22
   1   8  14  665.31   11.20
   1  -8  14  867.08   11.62
   1  -8  15  197.87    4.64
  -1  -9  15   55.72    1.88
  -1  -9  15   52.89    1.92
  -1  -9  14 1111.07   12.68
  -1  -9  13  136.49    4.01
  -1  -9  12   62.97    2.97
  -1  -9  12   60.24    2.94
  -1  -9  11  335.02    7.20
  -1  -9  11  349.97    7.58
  -1  -9  10   12.24    1.62
  -1  -9  10   13.75    1.79
  -1  -9  10   11.23    1.46
  -1  -9   9   79.77    3.58
  -1  -9   9   79.94    3.86
  -1  -9   9   87.09    3.67
  -1  -9   8  253.24    6.39
  -1  -9   8  273.37    6.83
  -1  -9   8  261.10    6.92
  -1  -9   7  813.58   14.88
  -1  -9   7  814.23   13.22
  -1  -9   6  518.14   10.03
  -1   9   6  536.00    8.51
  -1  -9   6  539.60   10.14
  -1  -9   6  512.26   11.32
  -1  -9   5  458.51    9.27
  -1   9   5  470.05    7.93
  -1  -9   5  459.32   10.44
   1  -9  -4  756.93   10.71
  -1   9   4  826.65   11.26
  -1  -9   4  805.61   12.69
  -1  -9   4  774.46   12.43
  -1  -9   4  761.03   13.70
   1  -9  -3   70.14    2.98
  -1   9   3   77.47    3.17
  -1  -9   3   70.30    3.48
  -1  -9   3   79.78    3.63
  -1  -9   3   73.07    3.95
   1  -9  -2   54.91    3.07
  -1   9   2   53.36    2.64
   1  -9  -2   57.19    2.78
  -1  -9   2   60.66    2.14
  -1  -9   2   50.14    2.87
   1  -9  -2   51.04    2.59
  -1  -9   2   50.54    2.97
  -1  -9   2   50.12    3.28
  -1   9   1  111.65    3.81
   1  -9  -1  118.40    3.85
  -1  -9   1  103.71    2.94
   1  -9  -1  117.80    4.38
  -1  -9   1  111.87    4.20
   1  -9  -1  117.79    3.96
  -1  -9   1  113.09    4.76
   1  -9  -1  114.34    4.53
  -1   9   0 2957.08   27.88
  -1  -9   0 2641.68   25.41
   1  -9   0 2758.75   26.63
   1  -9   0 3140.37   29.82
   1  -9   0 2904.34   28.17
  -1  -9   0 2756.25   28.30
   1  -9   0 2956.54   30.07
   1   9   1  264.46    6.59
   1  -9   1  249.29    5.34
   1  -9   1  272.45    6.83
  -1  -9  -1  228.52    5.73
   1  -9   1  246.71    6.14
   1  -9   1  262.83    6.91
   1   9   2 1295.29   16.22
   1  -9   2 1167.21   13.83
   1  -9   2 1387.66   17.43
   1  -9   2 1253.19   16.03
  -1  -9  -2 1152.42   14.76
   1  -9   2 1279.40   17.33
   1   9   3  723.78   11.09
   1  -9   3  747.06   12.15
   1  -9   4   30.12    2.37
   1   9   4   32.12    2.27
   1  -9   4   36.92    2.66
   1  -9   5   67.68    3.35
   1  -9   5   74.33    3.70
   1  -9   5   66.60    3.67
   1   9   5   71.40    3.19
   1  -9   6  317.65    7.73
   1  -9   6  320.30    7.22
   1  -9   6  302.81    7.85
   1  -9   7 1671.26   18.79
   1  -9   7 1367.36   14.90
   1  -9   7 1690.25   20.20
   1  -9   7 1465.71   20.12
   1  -9   7 1600.57   18.60
   1  -9   8  131.23    4.36
   1  -9   8  125.84    4.83
   1  -9   8  122.66    4.39
   1  -9   9  651.72   10.76
   1  -9   9  648.84    9.87
   1  -9  10 1230.12   15.94
   1  -9  11   94.08    3.72
   1  -9  11   92.17    3.67
   1  -9  12   63.01    2.88
   1  -9  12   60.19    2.76
   1   9  12   53.91    2.67
   1  -9  13    1.56    0.82
   1  -9  13    2.17    0.94
   1  -9  14  270.03    4.88
  -1 -10  13   18.02    1.19
   1 -10 -13   16.12    0.91
  -1 -10  12  118.04    3.32
  -1 -10  12  104.61    2.81
  -1 -10  11  794.98   10.51
  -1 -10  11  731.26    9.48
  -1 -10  10  759.73   10.11
  -1 -10  10  830.03   11.37
  -1 -10   9   48.70    2.43
  -1 -10   9   51.90    2.77
  -1 -10   8  236.85    5.78
  -1 -10   8  231.66    5.96
  -1 -10   7   92.87    3.77
  -1 -10   7   96.78    3.92
  -1 -10   6   39.96    2.59
  -1 -10   5  227.59    6.09
  -1  10   5  231.99    5.19
  -1 -10   5  235.59    6.23
   1 -10  -4  367.22    7.02
  -1 -10   4  358.67    7.80
  -1  10   4  369.93    6.82
  -1 -10   4  385.43    8.15
   1 -10  -3  671.59    9.93
  -1 -10   3  680.86   11.19
   1 -10  -3  727.22   10.44
  -1 -10   3  731.19   11.66
  -1 -10   3  652.56   13.19
  -1  10   3  707.56   10.12
  -1 -10   2    1.56    1.27
   1 -10  -2    3.42    1.01
   1 -10  -2    3.04    0.87
  -1 -10   2    1.81    1.04
  -1  10   2    1.24    0.88
   1 -10  -1  751.98   11.07
  -1 -10   1  745.95   11.49
   1  10  -1  765.44   11.93
  -1  10   1  763.31   10.78
   1 -10  -1  720.06   10.10
   1 -10   0  256.23    5.28
  -1 -10   0  228.59    4.47
   1 -10   0  244.09    6.86
   1 -10   0  270.28    6.24
  -1 -10   0  249.23    6.00
  -1  10   0  259.36    5.79
   1  10   0  273.93    6.52
   1 -10   0  284.89    6.97
   1 -10   1   24.02    2.28
  -1 -10  -1   23.59    1.82
   1 -10   1   26.86    2.09
  -1  10  -1   23.44    1.81
   1  10   1   25.60    2.11
   1 -10   1   22.57    1.52
  -1 -10  -1   23.34    1.44
   1 -10   1   27.81    2.27
   1 -10   2  140.40    5.21
  -1 -10  -2  136.19    4.04
   1 -10   2  155.57    4.79
   1  10   2  151.68    4.71
  -1  10  -2  142.10    4.20
  -1 -10  -2  130.60    3.53
   1 -10   2  131.24    3.49
   1 -10   2  156.38    5.12
   1 -10   3  359.69    8.65
   1 -10   3  405.44    8.05
   1 -10   3  415.77    8.58
   1  10   3  411.93    7.88
  -1  10  -3  342.77    6.79
  -1 -10  -3  344.33    6.23
   1 -10   4  648.76   11.12
   1  10   4  612.59    9.72
   1 -10   5   37.84    2.71
   1  10   5   38.28    2.29
   1 -10   5   37.05    2.44
   1 -10   5   33.74    2.77
   1 -10   6  711.44   10.80
   1 -10   6  732.59   11.88
   1 -10   7  872.07   12.04
   1 -10   7  887.84   13.09
   1 -10   8   43.39    2.71
   1 -10   8   41.11    2.26
   1 -10   9    1.64    1.06
   1 -10  10  254.42    5.12
   1 -10  11   11.01    1.07
   1 -10  12  104.44    2.82
  -1 -11  10  124.45    3.00
  -1 -11   9    6.32    0.84
  -1 -11   9    5.12    0.89
   1 -11  -9    4.60    0.66
  -1 -11   8  100.35    2.98
  -1 -11   8   99.03    3.12
  -1 -11   7  602.99    8.45
  -1 -11   7  623.40    8.76
   1  11  -6    5.91    0.98
  -1 -11   6    4.40    0.98
   1  11  -5   24.69    1.72
  -1 -11   5   34.49    2.13
  -1 -11   5   30.40    1.98
   1 -11  -5   28.65    1.62
   1  11  -4  102.54    3.48
  -1 -11   4  118.14    3.85
  -1 -11   4  123.03    3.87
   1 -11  -4  110.14    3.15
   1 -11  -3   76.97    2.62
   1  11  -3   72.41    3.01
  -1 -11   3   81.68    3.21
   1 -11  -2  845.72   10.32
   1  11  -2  858.30   11.69
  -1  11   2  906.61   10.89
  -1 -11   2  909.12   12.02
   1 -11  -1  225.35    4.44
   1  11  -1  235.19    5.48
  -1  11   1  247.05    5.00
  -1 -11   1  240.19    5.47
   1 -11   0   13.34    1.11
   1  11   0   14.07    1.52
  -1  11   0   14.24    1.31
  -1 -11   0   12.43    1.37
   1 -11   0   16.67    1.60
   1  11   1  234.01    5.37
  -1  11  -1  220.31    4.72
   1 -11   1  196.12    6.16
  -1 -11  -1  216.27    4.93
   1 -11   1  243.71    5.63
   1 -11   2  102.73    3.90
  -1  11  -2   93.26    2.96
   1  11   2   98.30    3.39
   1 -11   2  103.44    3.68
  -1 -11  -2   90.85    3.03
   1 -11   3  952.80   12.91
   1 -11   3  924.98   12.22
   1  11   4  740.07    9.97
   1 -11   4  786.37   11.31
   1 -11   5    3.24    1.25
   1 -11   5    1.57    1.00
   1 -11   5    2.36    0.94
   1 -11   6   81.62    3.02
   1 -11   6   78.60    3.17
   1 -11   7  196.00    4.84
   1 -11   8  281.18    5.58
   1 -11   9   74.94    2.56
   1 -11  10    1.24    0.55
   1 -12  -6  339.08    4.29
   1  12  -5    1.91    0.47
  -1 -12   5    3.41    0.76
   1  12  -4   44.67    1.64
  -1 -12   4   64.27    2.28
   1  12  -3  262.97    4.53
  -1 -12   3  338.89    5.54
   1  12  -2   24.01    1.35
  -1 -12   2   29.67    1.64
   1  12  -1  180.57    3.73
   1  12   0   24.16    1.39
   1  12   1    4.88    0.78
   2   0 -21    0.97    0.58
  -2   0  20  262.31    4.04
  -2   0  20  298.09    4.89
  -2   0  19    1.00    0.74
  -2   0  19    0.35    0.52
  -2   0  18  606.64    7.88
  -2   0  18  701.36    9.30
  -2   0  17    0.73    0.85
  -2   0  17    1.17    0.62
  -2   0  16  101.47    2.95
  -2   0  16  107.15    3.43
  -2   0  15    1.36    1.51
  -2   0  15    1.15    0.81
  -2   0  15    0.78    0.63
  -2   0  14 2536.36   23.28
  -2   0  14 2735.65   24.89
  -2   0  13   10.78    1.77
  -2   0  13   11.31    1.74
  -2   0  12  111.36    4.60
  -2   0  12  116.97    4.97
  -2   0  11   11.36    1.49
  -2   0  11   12.59    1.57
  -2   0  10  997.25   13.96
  -2   0   9    0.94    0.83
  -2   0   8  536.44   10.17
   2   0  -8  792.94    7.01
  -2   0   7    0.79    0.73
   2   0  -7    2.64    0.32
  -2   0   6  467.56    9.08
   2   0  -6  702.14    6.28
   2   0  -5    1.89    0.29
  -2   0   5    0.30    0.85
   2   0  -3    0.36    0.27
   2   0  -2 1178.35   10.04
   2   0  -1    5.76    0.43
   2   0  -1   12.48    0.58
   2   0   1    1.09    0.24
   2   0   1    0.94    0.33
   2   0   1    0.45    0.26
   2   0   3    1.65    0.40
   2   0   3    0.60    0.32
   2   0   5    5.74    0.62
   2   0   5    4.20    0.69
   2   0   6  101.47    2.55
   2   0   6  112.71    3.12
   2   0   7    4.95    0.85
   2   0   8   38.69    2.20
   2   0   9   17.24    1.68
   2   0  10 7104.35   61.09
   2   0  11    7.64    1.39
   2   0  12 1921.40   19.61
   2   0  12 1891.24   19.17
   2   0  13    1.15    0.79
   2   0  13    1.67    0.94
   2   0  14   83.63    3.31
   2   0  14   85.60    3.53
   2   0  14   78.71    3.23
   2   0  15    3.30    1.18
   2   0  15    0.83    0.93
   2   0  16 1465.30   17.11
   2   0  16 1493.55   16.65
   2   0  17    1.34    0.96
   2   0  17    0.65    0.82
   2   0  18  109.51    3.29
   2   0  18  106.95    3.09
   2   0  19    1.54    0.68
   2   0  19    1.33    0.61
   2   0  20  390.58    5.02
   2   0  20  422.43    5.25
   2   1 -21  119.73    2.84
   2  -1 -21  125.26    2.98
  -2   1  20   35.61    1.66
  -2  -1  20   32.49    1.56
  -2  -1  20   31.40    1.35
  -2  -1  19  244.86    4.68
  -2  -1  19  234.93    4.24
  -2   1  18  643.94    8.88
  -2  -1  18  614.34    8.54
  -2  -1  18  573.64    7.77
  -2   1  18  549.57    7.25
  -2   1  17  125.56    3.77
  -2  -1  17  120.60    3.59
  -2  -1  17  109.06    3.08
  -2   1  17  107.95    2.90
  -2   1  16   49.10    2.42
  -2  -1  16   49.75    2.37
  -2   1  16   42.02    1.88
  -2  -1  16   45.67    2.06
  -2   1  15    1.76    1.55
  -2  -1  15    1.58    1.48
  -2  -1  15    3.43    0.83
  -2   1  15    6.31    0.88
  -2  -1  15    5.56    1.01
  -2   1  15    4.42    0.98
  -2  -1  14 2184.58   20.62
  -2   1  14 2084.99   20.04
  -2  -1  14 2344.29   21.88
  -2   1  14 2444.68   22.39
  -2  -1  14 2067.04   27.66
  -2   1  14 1930.39   26.98
  -2   1  13  216.00    6.89
  -2  -1  13  252.44    7.56
  -2  -1  13  240.42    7.35
  -2   1  13  207.82    6.88
  -2  -1  12  276.53    7.28
  -2   1  12  230.98    6.78
  -2   1  12  248.19    7.30
  -2  -1  12  266.30    7.58
  -2  -1  11  634.21   10.82
  -2   1  11  569.73   10.31
  -2   1  11  545.49   10.62
  -2  -1  11  643.93   11.30
  -2   1  10 1922.05   22.26
  -2  -1  10 2299.87   23.33
  -2   1   9   64.87    3.05
  -2  -1   9   70.85    3.21
  -2   1   8 2794.86   30.98
  -2  -1   8 3097.14   31.68
  -2   1   7 1300.19   17.10
  -2  -1   7 1515.69   17.73
  -2   1   6   52.90    2.65
  -2  -1   6   62.41    2.85
  -2  -1   5  122.52    4.18
  -2   1   5  108.38    3.97
   2  -1  -2  219.43    2.80
   2   1  -1    9.21    0.52
   2  -1  -1   10.33    0.55
   2   1   1  137.93    2.21
   2  -1   1  125.74    2.12
   2  -1   1  141.02    2.26
   2   1   1  151.10    2.28
   2   1   1  133.37    2.21
   2   1   3  782.99    7.75
   2  -1   3  790.83    7.65
   2   1   3  771.43    7.51
   2   1   4 3446.16   27.27
   2   1   4 3540.05   27.71
   2   1   4 3486.74   28.02
   2  -1   4 3495.54   28.26
   2  -1   5  388.64    5.27
   2   1   5  390.93    4.95
   2   1   5  401.88    5.40
   2   1   5  393.95    5.67
   2  -1   7  999.11   12.35
   2   1   7 1054.16   12.42
   2   1   8  767.81   11.04
   2  -1   8  838.42   11.47
   2   1   9    3.62    0.96
   2  -1   9    4.78    1.07
   2   1  10  172.29    5.31
   2  -1  10  165.70    5.33
   2   1  11  678.20   12.17
   2  -1  11  675.49   12.24
   2   1  12  145.41    5.74
   2  -1  12  160.50    6.05
   2  -1  12  193.22    4.77
   2   1  12  200.87    4.98
   2  -1  12  186.12    4.66
   2   1  12  190.77    4.70
   2  -1  12  192.81    4.84
   2  -1  13   90.56    3.38
   2  -1  13   97.73    3.57
   2   1  13  102.00    3.75
   2   1  13   94.33    3.49
   2  -1  13   97.87    3.53
   2   1  14 2168.75   22.59
   2  -1  14 2137.25   22.14
   2  -1  14 2102.31   21.73
   2   1  15   44.46    2.40
   2  -1  15   44.06    2.50
   2   1  15   47.16    2.67
   2   1  15   41.33    3.05
   2  -1  16 1229.80   15.13
   2   1  16 1251.56   14.67
   2  -1  17  362.90    6.80
   2   1  17  378.40    7.10
   2   1  17  363.27    6.51
   2  -1  18   19.40    1.47
   2   1  18   19.97    1.53
   2   1  18   17.01    1.32
   2  -1  19   26.47    1.40
   2   1  19   29.38    1.52
   2  -1  19   24.73    1.39
   2   1  19   25.86    1.34
   2  -1  20  865.13    8.61
   2  -1  20  848.34    8.65
   2   2 -21   97.95    2.35
  -2  -2  21   97.34    1.98
   2   2 -20   95.68    2.85
  -2  -2  20   93.37    2.31
  -2   2  19   58.80    2.29
  -2  -2  19   53.79    2.06
  -2  -2  19   53.49    1.99
  -2  -2  18  179.85    4.12
  -2  -2  18  174.40    3.94
  -2  -2  17  867.11   10.95
  -2  -2  17  823.72   10.54
  -2  -2  16  893.37   11.19
  -2   2  16  972.05   12.00
  -2  -2  16  941.93   13.24
  -2   2  16  826.79    9.95
  -2  -2  16  843.03   10.71
  -2  -2  15  358.30    6.39
  -2   2  15  388.10    6.91
  -2  -2  15  371.09    7.91
  -2  -2  15  342.42    9.76
  -2  -2  15  343.80    6.10
  -2  -2  14 1580.40   16.29
  -2  -2  14 1569.90   18.95
  -2  -2  14 1603.19   16.70
  -2   2  14 1568.11   16.24
  -2  -2  13    5.11    0.91
  -2  -2  13    3.16    1.29
  -2   2  13    1.43    1.12
  -2   2  13    2.66    1.25
  -2  -2  13    2.95    1.32
  -2  -2  13    2.28    0.77
  -2   2  13    3.16    0.93
  -2   2  12  554.48   10.88
  -2  -2  12  687.14   11.93
  -2   2  12  543.96   11.24
  -2  -2  12  725.41   12.63
  -2  -2  11 1389.27   17.08
  -2   2  11 1098.35   15.60
  -2   2  11 1040.18   15.52
  -2  -2  11 1333.40   16.98
   2  -2 -10    1.57    0.35
  -2  -2  10    1.06    0.78
  -2   2  10    1.15    0.74
  -2   2   9 1308.37   17.51
  -2  -2   9 1389.14   17.51
  -2   2   8  161.84    4.78
  -2  -2   8  174.61    5.02
  -2  -2   7  116.33    3.90
   2  -2  -7  118.59    2.18
  -2   2   6  911.54   12.48
  -2  -2   6  975.39   12.67
  -2  -2   5  491.60    8.32
   2  -2  -5  580.27    5.74
  -2  -2   4 1858.48   20.43
  -2   2   4 1374.52   19.05
   2  -2  -2 3859.31   29.73
   2   2  -1  369.44    3.96
   2  -2  -1  362.37    3.94
   2  -2  -1  355.58    4.10
   2  -2   0 2951.16   23.07
   2  -2   1 2137.20   17.79
   2  -2   1 2128.12   17.45
   2   2   2 1016.78    8.94
   2  -2   2 1002.86    9.08
   2  -2   3 4413.74   33.52
   2   2   4    3.01    0.49
   2  -2   4    4.86    0.53
   2   2   4    3.79    0.50
   2  -2   4    5.21    0.59
   2  -2   5  154.62    2.97
   2   2   5  162.64    3.15
   2   2   5  157.30    3.35
   2  -2   5  158.47    3.46
   2   2   6  536.34    6.73
   2   2   6  539.88    7.44
   2   2   7 1195.96   13.32
   2  -2   7 1117.68   13.28
   2   2   8 1186.32   13.91
   2  -2   8 1058.18   13.71
   2  -2   9 1132.78   15.00
   2   2   9 1218.29   15.10
   2   2  10 1090.27   15.13
   2  -2  10 1042.21   15.17
   2   2  11  888.59   14.01
   2  -2  11  822.16   13.83
   2  -2  12 1411.41   16.16
   2   2  12 1375.84   15.82
   2  -2  12 1271.43   17.06
   2   2  12 1526.21   16.80
   2  -2  12 1379.65   15.77
   2  -2  12 1424.10   16.00
   2   2  12 1333.88   15.47
   2   2  13  124.55    4.22
   2  -2  13  110.93    3.80
   2   2  13  107.57    3.61
   2  -2  13  102.40    4.18
   2  -2  13  120.80    4.01
   2   2  14 1316.41   16.04
   2   2  14 1339.61   15.83
   2  -2  14 1373.66   16.16
   2  -2  14 1319.20   17.64
   2   2  15 1075.76   13.59
   2  -2  15 1066.92   13.58
   2  -2  15 1113.93   13.71
   2   2  15 1067.82   13.40
   2   2  16   57.02    2.65
   2   2  16   59.56    3.65
   2  -2  16   51.73    2.59
   2   2  16   55.93    2.84
   2  -2  16   55.85    2.60
   2   2  16   54.76    2.55
   2  -2  17  181.79    4.45
   2   2  17  181.07    4.30
   2  -2  17  184.38    4.41
   2   2  17  191.83    4.60
   2  -2  18    3.98    0.83
   2   2  18    5.26    0.96
   2   2  18    6.05    0.92
   2  -2  19   20.69    1.18
   2   2  19   20.69    1.27
   2   2  19   19.46    1.15
  -2  -3  20   84.91    2.20
   2   3 -20   84.71    2.31
  -2  -3  19  543.09    7.19
   2   3 -19  565.38    7.98
  -2  -3  18  108.02    3.92
  -2  -3  18   94.36    2.89
  -2   3  18  113.13    3.28
  -2  -3  18   93.37    2.78
  -2  -3  17  106.19    4.02
  -2  -3  17   90.63    3.04
  -2  -3  17   92.99    2.93
  -2   3  17  101.15    3.31
  -2  -3  16   21.12    2.05
  -2  -3  16   21.60    1.64
  -2  -3  16   20.61    1.52
  -2   3  16   22.80    1.76
  -2  -3  15   12.56    1.73
  -2  -3  15   12.71    1.35
  -2  -3  15   13.84    1.33
  -2   3  15   17.39    1.59
  -2  -3  14    4.39    0.86
  -2   3  14    5.06    1.07
  -2  -3  14    3.13    0.85
  -2   3  14    4.83    0.85
  -2   3  14    2.71    1.32
  -2  -3  14    2.03    1.27
  -2  -3  13 1019.00   16.86
  -2   3  13  798.81   15.40
  -2  -3  13 1165.21   15.65
  -2   3  13  786.75   15.33
  -2  -3  13  979.29   16.62
  -2  -3  13 1238.47   13.10
  -2   3  13 1396.47   14.38
  -2  -3  13 1240.51   13.45
  -2  -3  12 2100.16   24.46
  -2   3  12 1817.05   23.33
  -2   3  12 1853.94   24.03
  -2  -3  12 2196.45   25.39
  -2   3  11  100.19    4.03
  -2  -3  11  112.41    4.30
  -2   3  11  106.41    4.35
  -2  -3  11  115.24    4.54
  -2  -3  10  962.00   13.37
  -2   3  10  851.94   12.65
   2  -3 -10 1100.82   10.13
  -2   3  10  818.02   12.70
  -2  -3  10  983.54   14.06
   2  -3  -9    7.39    0.65
  -2   3   9    6.56    1.04
  -2  -3   9    7.38    1.10
  -2   3   8  980.61   12.77
  -2  -3   8  952.58   12.61
   2  -3  -7  634.30    6.93
  -2   3   7  648.88    9.35
   2  -3  -6 3878.88   30.66
  -2   3   6 4317.62   34.55
   2  -3  -5 3133.22   23.56
  -2   3   5 3039.81   25.48
   2  -3  -4 1321.20   11.89
  -2   3   4 1438.11   14.58
   2  -3  -3   92.57    2.07
   2  -3  -3  120.36    2.20
   2   3  -3  104.36    2.07
  -2  -3   3   78.39    2.81
  -2   3   3   72.09    2.71
   2  -3  -2 2815.92   22.36
   2   3  -2 2952.26   22.49
   2  -3  -1 3035.66   23.13
   2   3  -1 2977.03   24.64
   2  -3   0   14.64    0.79
   2   3   0   14.47    0.93
   2  -3   1 1004.39    9.71
   2   3   1 1127.64   10.82
   2  -3   2 5223.51   40.25
   2  -3   3  274.41    4.04
   2   3   3  289.36    3.96
   2  -3   3  267.57    3.68
   2   3   3  278.01    4.56
   2  -3   3  265.85    3.64
   2   3   3  294.50    3.97
   2  -3   4 7177.08   53.52
   2   3   5 1196.99   11.82
   2  -3   5 1104.37   11.99
   2  -3   6  189.42    4.03
   2   3   6  192.83    3.94
   2   3   7 1227.47   13.27
   2  -3   7 1089.19   13.14
   2  -3   8 1234.42   14.93
   2   3   8 1317.62   14.89
   2  -3   9    2.72    0.92
   2   3   9    5.97    1.10
   2   3  10  561.07    9.50
   2  -3  10  490.20    9.31
   2   3  11 1481.09   16.18
   2  -3  11 1359.95   17.87
   2   3  11 1322.48   18.03
   2  -3  11 1152.04   17.68
   2   3  11 1646.26   17.19
   2  -3  11 1466.14   15.87
   2  -3  11 1571.73   16.76
   2   3  12 1035.19   13.08
   2  -3  12 1037.22   13.28
   2  -3  12  918.30   14.50
   2  -3  12 1001.22   12.77
   2   3  12 1141.45   14.10
   2  -3  13   55.87    2.74
   2   3  13   50.61    2.51
   2  -3  13   47.18    2.44
   2   3  13   55.09    2.84
   2  -3  13   46.59    3.05
   2   3  14    4.51    1.15
   2  -3  14    4.13    1.06
   2  -3  14    3.35    1.23
   2  -3  14    3.11    0.99
   2   3  14    5.33    1.12
   2  -3  15   14.71    1.83
   2  -3  15   17.49    1.63
   2   3  15   13.34    1.49
   2   3  15   11.54    1.94
   2   3  15   12.55    1.44
   2  -3  15   14.94    1.50
   2   3  15   14.65    1.70
   2   3  16   60.23    2.60
   2  -3  16   65.06    2.77
   2   3  16   58.71    3.70
   2   3  16   58.95    2.65
   2  -3  16   59.39    2.55
   2  -3  17  105.90    3.32
   2   3  17   96.69    3.02
   2   3  17  116.05    4.64
   2  -3  17   95.38    2.88
   2   3  17  108.29    3.34
   2   3  17   98.64    3.17
   2  -3  18 1268.62   13.59
   2   3  18 1274.61   13.16
   2  -3  19  245.33    4.04
   2   3  19  243.58    3.79
  -2  -4  19   84.73    2.42
  -2  -4  18   75.96    2.56
  -2  -4  18   86.27    3.27
  -2   4  17    3.08    0.88
  -2  -4  17    6.81    1.04
  -2  -4  17    3.09    1.14
  -2  -4  17    2.99    1.20
  -2  -4  17    3.22    1.17
  -2  -4  16 1200.27   14.45
  -2   4  16 1430.28   15.14
  -2  -4  16 1246.36   13.74
  -2  -4  16 1317.46   17.42
  -2  -4  16 1358.73   17.55
  -2  -4  15    1.45    1.15
  -2  -4  15    0.43    1.16
  -2  -4  15    0.91    0.68
  -2   4  15    1.94    0.87
  -2  -4  14    3.13    1.27
  -2  -4  14    3.13    0.98
  -2  -4  14    2.86    0.78
  -2  -4  13  150.00    3.85
  -2  -4  13  148.06    4.25
  -2  -4  13  136.47    5.03
  -2  -4  12   35.05    2.73
  -2  -4  12   42.76    2.80
   2  -4 -11    2.56    0.52
  -2  -4  11    1.26    0.86
  -2  -4  11    1.81    0.87
  -2  -4  10 1112.49   15.03
   2  -4 -10 1310.44   12.60
  -2   4   9   35.74    2.17
  -2  -4   9   34.20    2.14
   2  -4  -9   37.18    1.57
  -2   4   8 1480.28   15.82
   2  -4  -8 1583.67   14.27
  -2   4   7  220.44    4.42
   2  -4  -7  230.58    3.96
  -2   4   6 1343.40   12.80
   2  -4  -6 1307.26   12.05
  -2   4   5  586.53    6.97
   2  -4  -5  501.24    6.37
   2  -4  -4    5.74    0.53
  -2   4   4    5.94    0.69
   2  -4  -4    7.25    0.73
   2  -4  -3  804.87    6.86
  -2  -4   3  621.96    7.30
   2   4  -2 6101.64   46.39
   2  -4  -2 6104.42   43.51
   2   4  -1  145.94    3.22
   2  -4  -1  139.34    2.80
   2  -4   0 2353.31   19.72
   2  -4   0 2224.43   17.69
   2  -4   1   76.40    2.03
   2  -4   1   70.34    1.33
   2   4   2   61.06    2.16
   2  -4   2   58.35    1.33
   2   4   3  188.20    3.98
   2  -4   3  188.17    3.26
   2  -4   4 2252.02   19.18
   2  -4   4 2266.51   20.27
   2   4   5  222.80    3.95
   2   4   5  221.79    4.57
   2   4   6 1389.32   13.83
   2  -4   6 1251.16   13.78
   2   4   7    9.92    1.08
   2  -4   7    9.34    1.08
   2  -4   7   11.04    1.19
   2  -4   8 4294.39   40.09
   2  -4   8 4899.12   39.98
  -2  -4  -9  150.46    3.81
   2  -4   9  131.60    4.43
   2  -4  10   54.31    3.05
   2  -4  10   52.29    2.47
   2  -4  10   52.98    3.04
   2   4  10   61.08    2.57
   2  -4  10   60.51    2.72
   2  -4  11  323.25    7.13
   2  -4  11  345.36    8.16
   2  -4  11  345.34    6.77
   2  -4  11  356.48    6.49
   2   4  11  362.67    6.79
   2  -4  11  381.19    7.21
   2  -4  12  386.86    9.02
   2   4  12  427.87    7.68
   2  -4  12  408.60    7.15
   2  -4  12  443.94    7.98
   2  -4  13   52.95    3.33
   2   4  13   49.16    2.51
   2  -4  13   46.03    2.33
   2  -4  13   50.31    2.69
   2  -4  14 1187.23   17.11
   2   4  14 1163.06   14.31
   2  -4  14 1137.01   13.92
   2   4  15   15.91    1.60
   2   4  15   12.01    2.01
   2  -4  15   13.46    1.86
   2  -4  15   13.81    1.56
   2   4  15   12.73    1.44
   2   4  15   12.49    1.40
   2  -4  16   16.23    1.50
   2   4  16   13.45    1.33
   2   4  16   17.38    1.45
   2   4  16    9.70    1.76
   2   4  16   11.31    1.28
   2  -4  17    0.40    0.73
   2   4  17    1.22    0.71
   2   4  17    2.16    1.23
   2   4  17    1.29    0.78
   2   4  18   83.75    2.28
   2  -4  18   85.15    2.46
  -2  -5  18  331.37    5.40
  -2  -5  17   63.84    3.09
  -2  -5  17   53.89    2.35
  -2  -5  17   58.42    2.87
  -2  -5  17   63.36    3.14
  -2  -5  16    3.86    1.34
  -2  -5  16    5.52    1.09
  -2  -5  16    3.84    1.26
  -2  -5  16    6.88    1.49
  -2  -5  15   54.67    3.29
  -2  -5  15   50.73    2.50
  -2  -5  15   55.08    3.21
  -2  -5  15   62.39    3.47
  -2  -5  14   84.31    4.16
  -2  -5  14   78.73    3.96
  -2  -5  14   74.72    3.06
  -2  -5  14   72.02    3.72
  -2  -5  13  267.15    7.30
  -2  -5  13  278.57    6.12
  -2  -5  13  259.29    7.18
  -2  -5  12 2560.14   24.88
  -2  -5  12 2290.32   26.89
  -2  -5  11  309.72    7.46
  -2  -5  11  333.94    7.88
  -2  -5  10  180.22    5.42
   2  -5 -10  175.55    3.83
   2  -5  -9  302.65    5.28
  -2  -5   9  338.72    8.13
   2  -5  -8    2.65    0.62
  -2  -5   8    7.20    1.43
   2  -5  -7  375.39    5.91
   2  -5  -7  398.04    8.24
   2  -5  -6 1997.02   18.88
  -2  -5   6 2109.49   21.63
   2  -5  -5  348.89    5.62
   2   5  -5  348.42    6.02
   2   5  -4  168.84    3.96
   2  -5  -3    5.38    0.74
   2   5  -3    2.36    0.61
   2  -5  -2  585.10    7.63
   2   5  -2  631.50    8.35
   2  -5  -1  500.77    6.83
   2   5  -1  507.02    7.47
   2  -5   0  860.52    9.88
   2   5   0  941.38   11.06
   2  -5   1  634.43    7.83
   2   5   1  639.40    8.72
   2  -5   2 2154.87   19.52
   2   5   2 2251.23   21.10
   2  -5   3    0.98    0.43
   2   5   3    2.79    0.75
   2   5   4 3549.40   32.34
   2  -5   4 3819.64   33.35
   2   5   5 1354.83   15.32
   2  -5   5 1361.40   15.66
   2   5   6   35.15    1.99
   2  -5   6   13.94    1.44
   2  -5   7  397.17    7.41
   2  -5   8  332.33    6.77
   2  -5   9   67.44    3.18
   2  -5   9   70.49    3.49
   2  -5   9   76.05    2.81
   2  -5   9   74.57    3.33
  -2  -5  -9   70.34    2.90
   2  -5   9   81.11    3.28
   2  -5  10  187.51    5.45
   2  -5  10  188.91    5.64
   2  -5  10  199.49    5.31
   2   5  11  129.36    3.96
   2  -5  11  113.42    4.78
   2  -5  11  118.63    4.40
   2  -5  11  118.18    4.87
   2  -5  11  131.19    4.33
   2  -5  11  116.40    3.79
   2  -5  12 1049.85   16.41
   2  -5  12 1064.39   15.01
   2  -5  13  285.62    6.46
   2  -5  13  268.63    7.53
   2  -5  13  260.37    6.50
   2   5  13  263.15    5.73
   2  -5  14    2.94    1.07
   2  -5  14    1.70    1.32
   2   5  14    3.94    0.98
   2  -5  15   13.00    1.43
   2   5  15   10.80    1.28
   2  -5  15   12.35    1.83
   2   5  15    9.29    1.76
   2   5  15   10.33    1.19
   2   5  16   65.25    2.39
   2  -5  16   67.51    2.60
   2   5  16   65.80    2.46
   2   5  17   37.65    1.62
   2  -5  17   38.37    1.79
   2   5  18  747.46    7.51
  -2  -6  18    4.59    0.90
  -2  -6  17  133.22    4.04
  -2  -6  17  129.74    3.87
  -2  -6  17  140.70    4.29
  -2  -6  16   70.99    3.34
  -2  -6  16   77.21    3.35
  -2  -6  16   73.67    3.48
  -2  -6  15 1516.93   18.80
  -2  -6  15 1526.54   19.31
  -2  -6  15 1482.04   16.73
  -2  -6  14   26.80    2.47
  -2  -6  14   25.06    2.31
  -2  -6  14   28.54    2.04
  -2  -6  13    2.55    1.21
  -2  -6  13    4.12    1.42
  -2  -6  13    6.52    1.62
  -2  -6  13    4.95    1.21
  -2  -6  12   10.73    1.71
  -2  -6  12    6.21    1.50
  -2  -6  11   78.36    3.97
  -2  -6  11   75.35    3.78
  -2  -6  10   16.00    1.98
  -2  -6  10   15.66    1.90
   2  -6 -10   13.85    1.21
  -2  -6   9  800.19   12.63
  -2  -6   9  815.86   12.90
  -2  -6   9  774.25   12.27
  -2  -6   9  818.74   13.91
   2  -6  -8  236.68    4.94
   2  -6  -7  344.80    6.09
  -2  -6   7  353.54    7.99
   2  -6  -6 2098.21   20.49
  -2  -6   6 2141.79   23.44
  -2  -6   5  463.22    8.56
   2  -6  -4  371.38    6.32
  -2  -6   4  382.01    7.42
   2  -6  -3 1418.58   15.50
  -2  -6   3 1450.94   16.78
   2   6  -2  537.84    8.29
   2  -6  -2  539.93    9.14
   2   6  -1 1648.23   17.37
   2  -6  -1 1697.48   18.69
   2  -6   0  659.79    8.79
   2   6   0  675.26    9.72
   2   6   1 2396.27   23.13
   2  -6   1 2467.24   24.39
   2  -6   2    4.61    0.68
   2  -6   2    6.37    1.15
   2   6   2    6.82    1.06
   2  -6   3  768.39   11.45
   2   6   3  772.02   10.78
   2   6   4  108.57    3.67
   2  -6   5  514.15    9.04
   2   6   5  522.53    8.60
   2  -6   6  194.98    5.41
   2   6   7  548.57    8.46
  -2  -6  -7  536.20    9.09
   2  -6   7  532.96    9.72
   2  -6   7  556.02    9.67
   2  -6   7  564.52    9.66
   2  -6   8  175.07    5.22
   2  -6   8  175.75    5.58
   2  -6   8  168.66    5.29
   2  -6   8  181.25    4.39
   2  -6   8  176.09    4.86
   2  -6   9  522.44    8.93
   2  -6   9  511.60   10.13
   2  -6   9  509.95    9.68
   2  -6   9  500.65    9.54
   2  -6  10  643.34   10.23
   2  -6  10  643.63   11.86
   2  -6  10  653.96   11.28
   2  -6  10  628.32   11.31
   2  -6  11    4.29    1.14
   2  -6  11    3.46    1.53
   2  -6  11    4.05    0.99
   2  -6  11    3.19    1.23
   2  -6  11    4.08    1.51
   2  -6  12  797.58   11.63
   2  -6  12  806.74   12.65
   2  -6  13    6.23    1.64
   2   6  13    5.79    1.06
   2  -6  13    4.48    1.12
   2  -6  13    4.91    1.24
   2   6  14   31.56    1.84
   2  -6  14   32.08    2.66
   2  -6  14   30.59    1.98
   2   6  15  488.35    7.25
   2  -6  15  478.61    7.56
   2   6  16    0.94    0.56
   2  -6  16    1.52    0.99
   2   6  16    1.35    0.64
   2   6  17  118.78    2.30
  -2  -7  18   89.57    2.39
  -2  -7  17    5.80    1.02
  -2  -7  17    5.03    0.91
  -2  -7  16   78.44    3.14
  -2  -7  15   72.04    3.21
  -2  -7  15   71.17    3.42
  -2  -7  15   70.70    3.32
  -2  -7  14  343.09    7.94
  -2  -7  14  327.02    7.47
  -2  -7  13  243.68    6.80
  -2  -7  13  233.29    6.54
  -2  -7  12    1.04    1.14
  -2  -7  12    2.12    1.26
  -2  -7  11  633.79   11.60
  -2  -7  11  655.20   12.10
  -2  -7  10    5.94    1.48
  -2  -7  10    5.01    1.44
  -2  -7   9    9.93    1.74
  -2  -7   9    7.34    1.55
  -2  -7   8  184.01    5.88
   2  -7  -8  166.72    4.36
  -2  -7   8  190.38    6.56
  -2  -7   8  189.16    5.93
  -2  -7   8  182.60    5.47
  -2  -7   7 1060.62   15.29
   2  -7  -7 1045.33   12.94
  -2   7   7 1068.20   12.28
  -2  -7   7 1064.30   15.26
  -2  -7   7 1015.76   14.12
  -2  -7   6   54.87    3.07
  -2  -7   6   58.67    3.42
  -2   7   6   52.02    2.18
  -2  -7   6   59.51    2.82
  -2  -7   6   54.52    2.99
   2  -7  -5  613.46    9.25
  -2  -7   5  623.16   11.10
   2  -7  -4   19.51    1.57
  -2  -7   4   20.56    1.99
   2  -7  -3  192.44    4.79
   2  -7  -3  204.70    5.75
  -2  -7   3  191.13    5.56
   2  -7  -2  116.62    3.64
  -2  -7   2  131.02    4.10
   2  -7  -2  132.31    4.59
  -2  -7   2  116.30    4.26
   2  -7  -1  183.54    4.54
   2  -7  -1  180.10    5.41
   2   7  -1  187.70    4.92
   2  -7   0 2591.07   26.55
   2   7   0 2604.92   25.18
   2   7   1 1708.40   19.27
   2  -7   1 1719.03   18.24
   2  -7   2   44.49    2.77
   2   7   2   45.04    2.47
   2  -7   3   43.99    2.77
   2   7   3   47.29    2.57
   2   7   4    6.13    1.12
   2  -7   4    6.59    0.93
   2  -7   4    5.65    1.18
   2  -7   4    6.99    1.19
   2  -7   5  718.15   10.81
   2   7   5  712.34   10.47
   2  -7   5  686.62   10.80
  -2  -7  -6  390.54    8.25
   2  -7   6  433.64    8.48
   2  -7   6  390.65    6.79
   2   7   6  423.61    7.75
   2  -7   6  416.52    8.52
   2  -7   6  425.06    8.67
   2  -7   6  435.61    8.13
   2  -7   7  584.63   10.51
   2   7   7  568.18    9.11
   2  -7   7  568.31   10.36
   2  -7   7  573.01   10.36
   2  -7   7  590.48    9.66
   2  -7   8   71.65    2.79
   2  -7   8   76.23    3.22
   2  -7   8   74.35    3.69
   2  -7   8   77.31    3.77
   2  -7   9  317.83    6.12
   2  -7   9  340.05    8.15
   2  -7   9  343.41    7.02
   2  -7   9  343.72    8.06
   2  -7  10   29.32    1.79
   2  -7  10   27.04    2.55
   2  -7  10   32.48    2.17
   2  -7  10   34.41    2.80
   2  -7  10   28.32    2.43
   2  -7  11  907.19   11.46
   2  -7  11  881.14   12.24
   2  -7  11  982.39   14.14
   2  -7  11  948.17   15.60
   2  -7  11 1002.37   15.26
   2  -7  12   74.59    3.47
   2  -7  12   75.87    3.93
   2   7  12   72.34    4.00
   2  -7  13  552.47   10.35
   2   7  13  421.25    9.63
   2   7  14   86.64    4.12
   2   7  15   46.29    1.71
   2   7  15   40.27    2.64
   2  -7  16   60.78    2.40
  -2  -8  16  218.00    4.41
  -2  -8  16  238.13    4.75
  -2  -8  15  103.66    3.52
  -2  -8  14  243.44    6.01
  -2  -8  13  231.30    6.24
  -2  -8  13  240.19    6.28
  -2  -8  12    6.75    1.51
  -2  -8  12    8.58    1.54
  -2  -8  11    5.37    1.43
  -2  -8  11    3.59    1.22
  -2  -8  10  675.62   12.07
  -2  -8  10  644.93   11.38
  -2  -8   9  361.35    8.54
  -2  -8   9  343.98    7.89
  -2  -8   8  503.83   10.21
  -2  -8   8  490.25    9.44
  -2  -8   7   14.80    2.18
  -2  -8   7   12.85    1.79
  -2  -8   7   13.28    1.60
  -2  -8   6  182.01    5.76
  -2  -8   6  198.08    6.82
  -2   8   6  182.43    4.39
  -2  -8   5   53.79    3.06
  -2   8   5   63.06    2.53
  -2  -8   5   61.08    3.78
   2  -8  -4 1985.13   20.89
  -2  -8   4 1839.18   21.74
   2  -8  -4 1900.77   19.66
  -2   8   4 1928.12   19.52
  -2  -8   4 2009.50   24.17
  -2   8   3   86.27    3.01
   2  -8  -3   98.33    3.60
   2  -8  -3   92.17    3.78
  -2  -8   3   90.90    4.38
   2  -8  -3   95.27    4.13
   2  -8  -2   91.28    3.44
   2  -8  -2   85.87    3.58
   2  -8  -2   78.61    3.01
  -2   8   2   76.32    2.85
   2  -8  -2   96.46    4.14
  -2  -8   2   76.64    3.90
  -2   8   1   80.81    2.94
   2  -8  -1   83.60    3.48
   2  -8  -1  100.30    3.54
  -2  -8   1   91.34    3.80
   2  -8  -1   78.45    3.11
   2  -8  -1   94.15    3.55
   2  -8  -1   96.88    4.22
   2  -8   0    4.44    1.18
   2  -8   0    3.21    0.90
  -2  -8   0    6.30    1.21
   2  -8   0    5.50    1.38
   2  -8   1  820.40   12.29
   2  -8   1  718.20   10.89
   2  -8   1  868.78   13.48
  -2  -8  -1  792.55   12.61
   2  -8   1  763.79   10.79
  -2  -8  -2  101.08    4.21
   2  -8   2   99.54    3.97
   2  -8   2   95.85    3.32
   2  -8   3  259.72    5.51
   2  -8   3  257.11    6.19
   2  -8   3  253.08    6.52
   2   8   4  859.80   12.47
   2  -8   4  863.79   12.54
   2  -8   4  850.85   13.12
   2  -8   4  881.56   13.81
   2  -8   5  332.14    7.97
   2  -8   5  334.18    7.24
   2  -8   5  329.88    7.76
   2  -8   5  328.41    7.19
   2   8   6   29.78    2.14
   2  -8   6   28.92    2.22
   2  -8   6   28.84    2.27
   2  -8   6   24.42    1.67
   2  -8   7  153.33    4.05
   2  -8   7  164.89    5.66
   2   8   7  173.37    4.83
   2  -8   7  174.88    5.10
   2  -8   7  167.86    5.39
   2  -8   7  172.51    5.66
   2  -8   8  225.02    6.41
   2  -8   8  212.86    4.77
   2  -8   8  235.06    5.85
   2  -8   8  207.98    6.36
   2  -8   8  227.76    6.52
   2   8   9  286.94    7.17
   2  -8   9  282.00    7.18
   2  -8   9  274.15    7.16
   2  -8   9  247.70    7.10
   2  -8   9  233.98    4.92
   2   8  10  917.08   14.03
   2  -8  10  950.47   13.83
   2  -8  10  944.04   14.22
   2   8  11   12.11    1.72
   2  -8  11   13.34    1.89
   2  -8  11   12.65    1.69
   2  -8  12   35.57    2.55
   2  -8  12   30.94    2.17
   2   8  13    4.86    1.26
   2  -8  13    8.18    1.43
   2  -8  14  357.75    6.80
   2  -8  15  160.64    3.77
  -2  -9  15   27.83    1.43
  -2  -9  14  295.34    5.48
  -2  -9  14  297.33    5.55
  -2  -9  13    3.63    1.01
  -2  -9  13    4.10    1.00
  -2  -9  12  230.10    5.71
  -2  -9  12  229.49    5.57
  -2  -9  11  617.29   10.51
  -2  -9  11  637.92    9.52
  -2  -9  10    3.87    1.15
  -2  -9  10    1.70    1.03
  -2  -9  10    0.94    1.11
  -2  -9   9    3.40    1.17
  -2  -9   9    1.42    0.96
  -2  -9   9    0.22    1.12
  -2  -9   8  354.33    7.49
  -2  -9   8  384.84    8.48
  -2  -9   7 1668.93   20.40
  -2  -9   6  375.58    8.21
  -2  -9   5  188.63    5.65
  -2  -9   5  201.66    7.11
  -2   9   5  203.38    4.73
  -2  -9   4    2.73    0.96
  -2   9   4    1.35    0.71
  -2  -9   4    2.70    1.40
   2  -9  -3  218.54    5.67
   2  -9  -3  206.55    5.18
  -2   9   3  203.96    4.85
  -2  -9   3  205.02    7.18
   2  -9  -2   41.48    2.77
   2  -9  -2   36.75    2.35
   2  -9  -2   41.17    2.36
  -2   9   2   38.32    2.12
   2  -9  -2   42.71    2.94
  -2  -9   2   40.28    3.26
   2  -9  -1  714.79   10.69
   2  -9  -1  723.35   10.95
  -2   9   1  725.57   10.22
  -2  -9   0  983.59   14.02
   2  -9   0 1075.58   14.05
   2  -9   0 1091.95   13.59
   2  -9   0 1152.87   15.48
  -2   9   0 1010.44   12.93
   2  -9   0 1172.69   16.50
  -2  -9  -1   10.07    1.35
   2  -9   1   13.27    1.59
   2  -9   1   11.01    1.34
   2   9   1   12.68    1.72
   2  -9   1   13.61    1.87
   2  -9   2    2.21    0.82
   2  -9   2    0.95    1.11
   2  -9   3  100.44    4.38
   2  -9   3  104.78    4.35
   2   9   4  383.24    7.89
   2  -9   4  394.79    8.74
   2  -9   4  371.22    7.76
   2  -9   5  154.93    4.02
   2   9   5  176.97    5.10
   2  -9   5  168.03    5.58
   2  -9   5  163.62    5.66
   2  -9   5  170.94    5.15
   2  -9   6  285.05    7.25
   2  -9   6  288.36    6.64
   2   9   6  275.48    6.19
   2  -9   7  721.35   11.27
   2  -9   7  748.74   11.18
   2  -9   8    9.48    1.50
   2  -9   8    6.61    0.93
   2  -9   8   10.59    1.84
   2  -9   8    7.77    1.31
   2  -9   9  293.86    6.85
   2  -9   9  303.70    7.11
   2  -9  10    3.09    1.20
   2  -9  10    0.67    1.06
   2  -9  11    3.78    1.10
   2  -9  11    2.58    1.10
   2  -9  12  183.06    4.49
   2  -9  12  186.48    4.74
   2  -9  13  409.94    6.60
   2 -10 -13  210.43    3.34
  -2 -10  13  249.38    4.26
   2 -10 -12   47.23    1.71
  -2 -10  12   49.30    1.87
  -2 -10  12   51.79    2.16
  -2 -10  11  705.84    9.57
  -2 -10  11  624.45    8.42
  -2 -10  10  289.84    6.09
  -2 -10  10  308.28    5.88
  -2 -10   9    3.77    1.08
  -2 -10   9    2.28    0.92
  -2 -10   8   38.41    2.39
  -2 -10   8   35.26    2.32
  -2 -10   7  731.56   11.23
  -2 -10   6   31.14    2.22
  -2 -10   5  388.35    7.86
  -2 -10   5  404.31    8.41
   2 -10  -4  322.04    6.54
  -2  10   4  311.25    5.90
  -2 -10   4  304.15    7.14
   2 -10  -3  513.69    8.41
  -2  10   3  504.42    7.85
  -2 -10   3  500.38    9.35
   2 -10  -2   37.77    2.21
  -2 -10   2   32.53    2.29
  -2  10   2   32.87    1.90
   2 -10  -1   27.79    1.87
  -2 -10   1   20.53    1.85
   2 -10  -1   22.63    1.92
   2  10  -1   27.90    2.31
  -2  10   1   21.08    1.58
   2 -10  -1   20.20    2.06
   2 -10   0    9.47    1.58
   2 -10   0    8.99    1.19
  -2 -10   0    8.90    1.29
  -2  10   0    8.65    1.13
   2  10   0    9.71    1.55
   2 -10   0    7.73    1.46
   2 -10   1   36.97    2.61
   2 -10   1   36.48    1.98
  -2 -10  -1   32.96    2.07
   2 -10   1   35.78    2.36
   2  10   1   39.04    2.57
   2 -10   1   33.57    2.63
   2 -10   2   71.07    3.29
   2  10   2   69.84    3.26
   2 -10   2   61.33    2.48
   2 -10   2   75.61    3.65
   2 -10   2   72.26    3.74
   2 -10   3 2348.28   24.92
   2 -10   3 2064.97   25.06
   2 -10   4  392.88    8.32
   2 -10   4  398.18    7.82
   2 -10   4  346.48    8.39
   2 -10   4  334.17    5.92
   2 -10   5   24.14    1.47
   2  10   5   29.67    2.04
   2 -10   5   30.24    2.44
   2 -10   5   29.73    2.24
   2 -10   5   25.77    2.45
   2 -10   6   32.77    2.48
   2 -10   6   31.46    2.21
   2 -10   6   30.53    2.60
   2 -10   7   22.77    1.83
   2 -10   7   21.67    2.08
   2 -10   8  135.01    5.16
   2 -10   9  567.75    8.24
   2 -10  10  100.64    3.04
   2 -10  10  105.64    3.35
   2 -10  11  183.12    3.72
   2 -10  11  210.13    4.31
   2 -11 -11  186.35    2.82
  -2 -11  10    9.10    0.85
   2 -11 -10    6.29    0.66
   2 -11  -9   16.95    1.07
  -2 -11   9   15.07    1.13
  -2 -11   9   16.01    1.17
  -2 -11   8    2.33    0.74
  -2 -11   8    1.88    0.74
  -2 -11   7  582.66    8.26
   2 -11  -6   49.25    2.07
  -2 -11   6   52.34    2.44
  -2 -11   6   50.77    2.25
   2 -11  -5   43.02    1.98
  -2 -11   5   46.78    2.41
  -2 -11   4  145.81    4.25
   2  11  -4  137.31    4.21
   2 -11  -3  526.58    7.62
  -2 -11   3  507.89    8.35
   2  11  -3  499.18    8.52
   2 -11  -2   63.57    2.41
  -2 -11   2   60.21    2.71
   2  11  -2   55.54    2.75
   2 -11  -1 1869.96   18.30
  -2 -11   1 1895.46   19.58
   2 -11   0  189.40    4.04
   2  11   0  202.90    5.12
  -2 -11   0  194.41    4.55
   2  11   1    8.13    1.32
  -2 -11  -1    8.42    1.05
   2 -11   2    2.66    1.16
   2 -11   2    1.73    0.67
   2  11   2    2.07    0.96
   2  11   3   41.16    2.20
   2 -11   3   43.56    2.61
   2 -11   4    8.04    1.37
   2 -11   4   15.22    1.89
   2 -11   5  127.60    4.11
   2 -11   5  108.48    4.55
   2 -11   6   36.45    2.20
   2 -11   6   32.62    2.52
   2 -11   7 1000.37   12.37
   2 -11   8   63.99    2.50
   2 -12  -6  120.43    2.37
  -2 -12   6  129.58    2.90
   2 -12  -5  121.15    2.46
  -2 -12   5  140.20    3.11
   2 -12  -4  207.68    3.40
  -2 -12   4  239.00    4.26
   2  12  -3   19.94    1.24
  -2 -12   3   27.10    1.46
   2  12  -2   86.00    2.54
  -2 -12   2   96.34    2.67
   2  12  -1   35.69    1.67
  -2 -12   1   38.65    1.66
   2  12   0   32.40    1.59
   2  12   1  113.41    2.91
   3   0 -21    0.79    0.59
   3   0 -20  686.56    9.34
  -3   0  19    4.48    0.89
  -3   0  18   17.28    1.17
  -3   0  18   18.50    1.51
  -3   0  17    0.57    0.78
  -3   0  17    2.23    1.76
  -3   0  17    0.80    0.58
  -3   0  16   33.74    3.41
  -3   0  16   25.62    1.45
  -3   0  16   31.83    2.03
  -3   0  15    2.48    0.89
  -3   0  15    0.66    1.39
  -3   0  14 2046.43   20.23
  -3   0  14 1888.70   24.83
  -3   0  13    0.59    0.95
  -3   0  13    0.80    1.05
  -3   0  12   16.81    1.92
  -3   0  12   15.88    1.92
  -3   0  11    0.49    0.82
  -3   0  10  955.13   15.01
  -3   0   9    1.35    0.85
   3   0  -8 2908.32   22.83
  -3   0   8 2436.41   28.79
   3   0  -7    1.65    0.36
  -3   0   7   16.68    2.06
   3   0  -6 4055.46   30.74
  -3   0   6 3370.34   37.69
   3   0  -5    3.78    0.45
   3   0  -4   29.84    1.12
   3   0  -3    0.72    0.36
   3   0  -3    5.74    0.65
   3   0  -2 1923.51   16.31
   3   0  -1    5.01    0.52
   3   0   1   11.25    0.64
   3   0   1    0.29    0.33
   3   0   3    0.93    0.27
   3   0   3    3.59    0.58
   3   0   4 3569.91   28.75
   3   0   4 3489.23   29.09
   3   0   5    4.39    0.66
   3   0   5    1.95    0.37
   3   0   6  304.31    5.18
   3   0   6  264.50    5.25
   3   0   7    0.61    0.55
   3   0   7    1.06    0.63
   3   0   8   71.53    3.03
   3   0   9   13.36    1.48
   3   0   9    0.64    0.80
   3   0  10 2048.66   22.37
   3   0  10 1884.31   22.59
   3   0  11    0.88    0.81
   3   0  11    3.21    1.16
   3   0  11    0.95    0.78
   3   0  11    1.84    0.79
   3   0  11    1.04    0.73
   3   0  11    2.08    0.97
   3   0  12 1128.96   14.29
   3   0  12 1141.66   14.06
   3   0  12 1122.79   14.01
   3   0  12 1150.63   14.46
   3   0  13    2.68    1.08
   3   0  13    2.40    0.98
   3   0  13    1.00    0.89
   3   0  14  104.14    3.79
   3   0  14  107.68    4.00
   3   0  14   94.44    3.63
   3   0  15    1.09    0.96
   3   0  15    1.21    0.99
   3   0  15    1.11    1.06
   3   0  16 1273.29   15.44
   3   0  17    0.02    0.86
   3   0  18  281.19    5.19
   3   0  19   -0.02    0.56
   3  -1 -21   91.35    2.55
   3   1 -21   89.96    2.45
   3  -1 -20    8.51    1.11
   3   1 -20    8.47    1.09
  -3  -1  20    8.31    0.73
  -3  -1  19   86.42    2.73
  -3  -1  19   80.85    2.31
  -3  -1  18  888.64   10.88
  -3   1  18  935.50   11.28
  -3  -1  17  203.79    4.29
  -3  -1  17  219.53    4.90
  -3   1  17  232.01    5.16
  -3  -1  17  262.20    8.44
  -3   1  17  264.22    8.55
  -3   1  16  367.34    6.73
  -3  -1  16  390.76   10.61
  -3   1  16  387.82   10.61
  -3  -1  15   91.40    2.80
  -3  -1  15  102.11    3.38
  -3   1  15  106.40    3.56
  -3   1  15  105.91    5.45
  -3  -1  14    6.30    1.07
  -3   1  14    6.83    1.14
  -3   1  14    6.96    1.76
  -3  -1  14    5.51    1.71
  -3   1  13   59.72    3.62
  -3  -1  13   57.30    3.62
  -3   1  13   58.23    3.63
  -3  -1  13   54.73    3.51
  -3   1  12  574.63   10.90
  -3  -1  12  590.24   11.32
  -3   1  11 1340.32   18.52
  -3  -1  11 1449.81   18.94
  -3   1  10 1137.22   16.95
  -3  -1  10 1283.67   17.59
  -3   1   9  253.14    6.52
  -3  -1   9  289.25    6.86
  -3   1   8 1243.84   17.42
  -3  -1   8 1353.11   17.84
   3  -1  -7  807.46    7.94
  -3   1   7  788.33   13.70
   3  -1  -6   54.84    1.47
  -3  -1   6   48.19    3.17
  -3   1   6   46.41    3.12
   3  -1  -5 3736.29   29.27
   3  -1  -4 4320.41   33.52
   3  -1  -3 3727.06   29.28
   3  -1  -2 2170.03   18.23
   3  -1  -2 2180.65   18.25
   3   1  -2 2209.49   18.50
   3  -1  -1    4.35    0.49
   3   1  -1    2.89    0.43
   3   1   0 1021.83    9.52
   3  -1   0  956.86    9.38
   3   1   1  213.51    3.42
   3   1   1  202.38    3.36
   3  -1   1  204.72    3.32
   3   1   2   34.44    1.33
   3  -1   2   35.37    1.38
   3   1   2   28.78    1.19
   3  -1   2   27.11    0.76
   3  -1   3  304.75    3.36
   3   1   3  318.06    4.70
   3  -1   3  310.00    4.71
   3   1   4  581.76    6.86
   3   1   4  582.98    7.26
   3  -1   4  575.11    7.34
   3  -1   4  566.50    6.92
   3   1   4  569.14    7.06
   3   1   5    7.41    0.91
   3  -1   5    9.33    0.98
   3   1   5    4.19    0.57
   3  -1   5    3.37    0.61
   3   1   5    4.07    0.68
   3  -1   6 1632.53   17.37
   3   1   6 1682.62   17.21
   3   1   6 1653.35   15.58
   3   1   7 1120.76   13.27
   3  -1   7 1087.55   13.28
   3  -1   8  140.25    4.32
   3   1   8  143.78    4.31
   3   1   9  497.46    9.09
   3  -1   9  492.15    9.16
   3   1  10  484.06    9.65
   3  -1  10  496.96    9.87
   3   1  11   47.34    3.06
   3  -1  11   46.59    3.18
   3   1  11   42.61    3.03
   3  -1  11   48.50    2.52
   3  -1  11   55.15    2.51
   3  -1  11   44.38    2.25
   3  -1  11   45.38    2.43
   3   1  11   50.48    2.62
   3  -1  12  480.63    8.28
   3   1  12  468.45    8.17
   3  -1  12  508.22    8.69
   3   1  12  517.72    8.82
   3  -1  12  502.49    8.52
   3   1  12  456.35   10.10
   3   1  13  604.63    9.72
   3  -1  13  629.49    9.92
   3  -1  13  652.52   10.25
   3   1  13  665.53   10.45
   3  -1  13  635.49   10.04
   3   1  13  581.93   11.99
   3   1  14  139.55    4.33
   3  -1  14  149.44    4.54
   3  -1  14  151.46    4.56
   3   1  14  160.74    4.92
   3  -1  14  152.53    4.68
   3   1  14  135.29    5.54
   3   1  15   63.29    2.97
   3  -1  15   67.35    3.12
   3   1  15   70.63    3.29
   3   1  16   18.15    1.68
   3  -1  16   18.73    1.61
   3  -1  16   18.50    1.74
   3   1  16   17.84    1.80
   3   1  17   83.20    2.97
   3  -1  17   77.18    2.81
   3   1  17   77.27    3.06
   3  -1  17   76.30    2.95
   3  -1  18    0.64    0.68
   3   1  18    0.16    0.76
   3  -1  18    0.17    0.74
   3  -1  19  214.88    3.67
   3  -1  19  211.16    3.70
   3   1  19  209.02    3.59
   3  -2 -21  404.08    5.53
   3   2 -21  379.05    5.15
   3  -2 -20    7.97    1.06
   3   2 -20    6.89    0.91
  -3  -2  20    7.64    0.72
   3   2 -19   84.90    3.01
  -3  -2  19   82.03    2.34
  -3  -2  18    6.57    0.93
  -3  -2  18    6.10    0.98
  -3   2  18    8.53    1.17
  -3  -2  17   13.02    1.18
  -3  -2  17   13.12    1.33
  -3   2  17   13.26    1.41
  -3   2  16  570.70   12.67
  -3  -2  16  575.78   12.56
  -3  -2  16  540.99    9.60
  -3   2  16  567.23    8.67
  -3  -2  15  787.15   10.29
  -3  -2  15  878.37   15.96
  -3   2  15  824.15   15.67
  -3  -2  15  845.58   12.63
  -3  -2  15  837.84   10.90
  -3   2  15  893.58   11.64
  -3  -2  14  269.20    5.21
  -3   2  14  254.27    7.88
  -3  -2  14  271.88    8.02
  -3  -2  14  297.20    6.95
  -3  -2  14  304.19    5.85
  -3   2  14  327.73    6.31
  -3  -2  13  189.67    6.30
  -3   2  13  162.34    5.93
  -3  -2  13  197.80    4.26
  -3  -2  13  180.91    6.53
  -3   2  13  169.21    6.36
  -3  -2  13  217.29    4.74
  -3   2  13  236.37    5.16
  -3   2  12   37.62    2.84
  -3  -2  12   48.67    3.16
  -3   2  12   37.92    2.76
  -3  -2  12   50.66    3.13
  -3   2  11  157.08    5.43
  -3  -2  11  189.87    5.85
   3  -2 -10  558.49    6.38
  -3  -2  10  559.54   10.58
   3  -2  -9 1076.55   10.33
  -3  -2   9 1148.38   16.31
   3  -2  -8  204.15    3.16
  -3  -2   8  190.30    5.35
   3  -2  -7 3391.67   26.85
  -3   2   7 3057.70   33.32
   3  -2  -6    7.29    0.58
  -3  -2   6    3.24    1.21
  -3   2   6    4.50    1.30
   3  -2  -5 2682.74   21.64
   3  -2  -4  351.35    4.33
   3  -2  -3 1390.00   12.98
   3   2  -3 1458.45   13.53
   3  -2  -2  752.32    7.65
   3   2  -2  733.67    7.64
   3   2   0 2451.06   20.07
   3  -2   0 2372.27   19.84
   3  -2   1   12.86    0.32
   3   2   1   15.01    0.87
   3  -2   1   14.14    0.81
   3  -2   1   13.67    0.84
   3   2   2   14.69    0.98
   3  -2   2   13.60    0.85
   3   2   2   12.65    0.84
   3   2   3 1485.27   14.24
   3   2   3 1508.65   14.04
   3  -2   3 1495.21   14.28
   3   2   4   27.21    1.36
   3   2   4   26.84    1.37
   3  -2   4   27.48    1.44
   3   2   4   26.56    1.36
   3  -2   4   25.65    1.28
   3  -2   5 3014.67   27.57
   3   2   5 3105.29   27.37
   3  -2   5 3141.56   26.76
   3   2   5 3257.78   27.24
   3   2   5 3324.15   27.36
   3   2   6 1056.47   12.34
   3  -2   6 1040.54   12.60
   3  -2   6 1072.02   11.59
   3   2   6 1064.50   11.59
   3   2   7 1778.18   18.48
   3  -2   7 1721.67   18.67
   3  -2   8   18.60    1.74
   3   2   8   17.04    1.59
   3  -2   9 2089.26   23.53
   3   2   9 2202.68   23.45
   3   2  10  368.06    8.24
   3  -2  10  356.95    8.35
   3  -2  11  305.23    6.27
   3   2  11  318.29    6.61
   3  -2  11  315.49    6.51
   3   2  11  288.48    6.10
   3  -2  11  297.96    6.16
   3   2  12  215.01    5.51
   3  -2  12  197.04    5.05
   3  -2  12  214.89    5.42
   3  -2  12  186.22    5.72
   3   2  12  179.65    6.38
   3  -2  12  204.50    5.21
   3   2  12  198.85    5.15
   3   2  13  313.59    6.73
   3  -2  13  321.52    6.74
   3  -2  13  333.60    7.05
   3   2  13  346.64    7.31
   3  -2  13  313.49    6.67
   3   2  13  268.00    8.08
   3  -2  13  288.88    7.30
   3   2  14   53.67    2.82
   3  -2  14   53.21    2.73
   3   2  14   58.33    3.03
   3  -2  14   50.79    2.69
   3   2  14   46.34    3.53
   3  -2  14   51.95    3.10
   3   2  15  517.51    8.83
   3   2  15  477.91   10.90
   3  -2  15  522.28    8.74
   3   2  15  572.84    9.52
   3   2  15  537.05    8.93
   3  -2  15  560.90    9.00
   3  -2  16  390.83    7.16
   3  -2  16  407.16    7.14
   3   2  16  397.26    7.15
   3   2  16  389.15    7.19
   3  -2  17  195.08    4.47
   3   2  17  211.32    4.89
   3   2  17  196.89    4.43
   3  -2  17  193.53    4.39
   3   2  17  201.41    4.63
   3   2  18   34.20    1.63
   3  -2  18   34.59    1.69
   3  -2  18   33.56    1.59
   3   2  18   35.84    1.75
   3  -2  19   55.81    1.72
   3   2  19   57.88    1.72
   3   3 -20  101.76    2.54
  -3  -3  20  101.39    2.27
  -3  -3  19  263.75    4.50
   3   3 -19  277.76    5.12
   3  -3 -19  302.59    5.72
  -3  -3  19  326.46    6.32
   3  -3 -18    7.02    1.27
   3   3 -18    8.18    1.17
  -3  -3  18    5.83    0.87
  -3  -3  17  569.48    8.27
  -3  -3  17  604.10    8.42
  -3   3  17  683.71    9.38
  -3  -3  17  674.78   10.64
  -3  -3  16  532.77    8.17
  -3  -3  16  601.43   10.47
  -3  -3  16  551.77    8.21
  -3   3  16  623.52    9.16
  -3  -3  15   11.60    1.64
  -3  -3  15    3.01    0.87
  -3   3  15    2.14    1.40
  -3  -3  15    0.26    1.27
  -3  -3  15   14.17    1.32
  -3   3  15    6.00    1.15
  -3  -3  14  139.15    4.91
  -3  -3  14  130.97    3.75
  -3   3  14  119.15    5.49
  -3  -3  14  133.55    5.68
  -3  -3  14  136.91    3.77
  -3   3  14  151.47    4.25
  -3  -3  13  122.61    4.43
  -3  -3  13  129.35    3.63
  -3  -3  13  124.31    5.09
  -3  -3  13  126.69    3.65
  -3   3  12  601.74   11.91
  -3  -3  12  697.19   12.55
  -3   3  12  607.26   11.37
  -3  -3  12  696.60   11.96
  -3   3  11 1004.19   15.74
  -3  -3  11 1203.25   16.66
  -3  -3  11 1269.05   16.40
  -3   3  11 1071.11   15.50
   3  -3 -11 1310.66   12.10
  -3  -3  10   69.37    3.28
   3  -3 -10   68.58    1.94
  -3   3   9    8.87    1.42
  -3  -3   9   10.81    1.42
  -3  -3   8 1630.46   19.25
   3  -3  -8 1577.50   14.01
  -3   3   7   50.59    2.64
  -3  -3   7   62.39    2.84
  -3  -3   6 3326.72   31.56
   3  -3  -6 3396.14   26.15
  -3  -3   5 2834.37   28.93
   3  -3  -5 3017.45   23.31
   3  -3  -4    1.58    0.41
   3  -3  -4    4.63    0.59
   3   3  -3  526.94    6.33
   3  -3  -3  596.01    6.43
   3  -3  -2 2188.59   17.78
   3   3  -2 2151.92   18.05
   3   3  -1 1467.54   14.34
   3   3  -1 1489.81   13.10
   3   3   0 2205.60   19.45
   3   3   0 2091.93   17.84
   3  -3   0 2002.08   17.51
   3  -3   0 2115.69   18.21
   3  -3   1    3.30    0.56
   3   3   1    4.00    0.69
   3  -3   2 3164.71   25.68
   3   3   2 3221.79   25.56
   3  -3   3 3041.16   24.70
   3   3   3 3114.05   25.13
   3   3   3 3052.37   24.92
   3  -3   4   16.03    1.15
   3  -3   4   16.94    1.04
   3   3   4   16.52    1.23
   3   3   5 1776.58   17.36
   3   3   5 1848.93   16.77
   3  -3   5 1611.67   15.87
   3   3   5 1718.15   16.65
   3  -3   5 1635.75   16.97
   3   3   6   86.57    2.86
   3   3   6   85.10    2.80
   3  -3   7  463.02    8.10
   3   3   7  541.00    8.19
   3   3   8 2958.43   27.48
   3  -3   8 2644.21   27.27
   3  -3   9  479.40    9.17
   3   3   9  532.02    9.29
   3   3  10  491.99    8.20
   3  -3  10  494.00    7.97
   3   3  10  557.84    8.88
   3  -3  10  478.16    9.22
   3  -3  10  528.00    8.59
   3   3  10  454.55    9.14
   3  -3  10  421.41    9.21
   3  -3  10  530.54    8.99
   3  -3  11  308.83    6.46
   3   3  11  312.91    6.60
   3  -3  11  279.01    5.87
   3  -3  11  265.32    6.96
   3   3  11  287.56    6.23
   3  -3  12   35.59    2.27
   3   3  12   33.48    2.33
   3  -3  12   28.51    1.98
   3   3  12   29.75    2.10
   3  -3  12   28.00    2.47
   3   3  13 1333.23   16.06
   3  -3  13 1427.90   16.58
   3   3  13 1531.05   17.58
   3  -3  13 1378.00   16.09
   3   3  13 1126.26   18.81
   3  -3  13 1298.75   18.09
   3   3  13 1325.83   16.32
   3  -3  14  613.96    9.53
   3  -3  14  627.04   11.39
   3   3  14  602.57    9.64
   3  -3  15   20.57    1.68
   3   3  15   24.69    2.01
   3  -3  15   19.40    1.70
   3   3  15   23.59    1.86
   3   3  15   18.50    1.70
   3   3  15   13.96    2.16
   3  -3  16   12.89    1.37
   3   3  16   14.49    1.59
   3   3  16   15.48    1.48
   3  -3  16   15.76    1.48
   3   3  16   13.50    1.44
   3   3  16   13.19    1.97
   3  -3  17   68.49    2.53
   3   3  17   67.81    2.49
   3   3  17   69.45    2.56
   3   3  17   68.42    2.58
   3  -3  18  316.30    5.03
   3   3  18  326.51    5.00
  -3  -4  19  213.68    3.84
  -3  -4  19  248.13    5.08
  -3  -4  18  356.05    7.08
  -3  -4  18  327.78    6.73
  -3  -4  17  418.98    8.15
  -3  -4  17  416.72    8.37
  -3  -4  16  790.75   12.48
  -3  -4  16  784.09   12.71
   3  -4 -16  811.83   12.02
  -3  -4  15  475.38    9.63
  -3  -4  15  463.27    7.20
  -3  -4  14  485.36    9.67
  -3  -4  14  461.11    7.74
  -3  -4  14  477.45    7.37
  -3  -4  13  411.85    7.24
  -3  -4  13  425.64    6.82
  -3  -4  12 1076.58   12.74
  -3  -4  12  974.89   14.18
  -3  -4  11    6.18    1.20
   3  -4 -11    6.09    0.71
  -3  -4  11    5.15    1.11
  -3  -4  10 1788.44   21.21
   3  -4 -10 1983.80   17.42
  -3   4   9   48.08    2.50
  -3  -4   9   52.50    2.60
  -3   4   8  346.87    6.88
  -3  -4   8  346.08    6.85
  -3   4   7   81.10    3.25
   3  -4  -7   86.23    2.34
  -3   4   6  111.90    3.35
  -3  -4   6  108.06    3.28
  -3   4   5 2346.02   24.30
  -3  -4   5 2178.65   23.88
   3   4  -5 2468.69   21.79
   3  -4  -5 2648.50   22.18
  -3  -4   4  526.77    8.76
   3   4  -4  563.37    6.61
   3  -4  -3  956.37    9.14
   3  -4  -3  971.55   10.06
   3  -4  -2 3957.10   32.08
   3  -4  -2 4041.55   33.29
   3  -4  -1  663.03    6.89
   3  -4  -1  640.68    7.57
   3   4   0   66.37    2.45
   3  -4   0   67.12    2.06
   3  -4   1 1006.66   10.36
   3   4   1  981.46   11.35
   3   4   2  692.06    9.16
   3   4   2  672.01    7.41
   3  -4   3   11.97    0.91
   3   4   3   11.94    1.19
   3   4   3   14.42    0.97
   3  -4   3   11.04    0.79
   3  -4   4 5440.81   42.81
   3  -4   5    0.85    0.49
   3   4   5    3.46    0.70
   3  -4   6    2.61    0.73
   3   4   6    3.88    0.75
   3  -4   6    1.70    0.73
   3  -4   7  222.39    5.42
   3  -4   7  273.78    5.75
   3  -4   8   56.69    2.86
   3  -4   8   61.41    2.74
   3   4   9  731.75   10.17
   3  -4   9  700.29   11.45
   3  -4   9  730.17   10.50
   3   4  10  495.61    8.38
   3  -4  10  504.15    8.50
   3  -4  10  456.42    9.51
   3  -4  10  466.15    7.58
   3  -4  10  508.01    8.84
   3   4  11 1091.94   13.85
   3  -4  11 1104.31   13.98
   3  -4  11 1025.48   15.57
   3  -4  11 1036.89   13.00
   3  -4  11 1071.74   14.22
   3  -4  12  893.08   11.84
   3  -4  12  881.23   14.46
   3  -4  12  929.33   12.64
   3   4  12  916.61   12.63
   3  -4  13  479.17   10.16
   3  -4  13  475.18    7.89
   3   4  13  551.51    9.19
   3  -4  13  482.58    8.47
   3   4  13  453.69    8.20
   3   4  13  383.19   10.13
   3  -4  14  450.71    9.55
   3  -4  14  461.52    8.15
   3   4  14  436.52    7.78
   3   4  15    2.45    0.96
   3   4  15    4.48    1.68
   3   4  15    3.87    1.15
   3   4  15    4.57    1.13
   3  -4  15    2.86    1.24
   3  -4  16   82.86    2.91
   3   4  16   81.52    2.84
   3   4  16   78.13    2.86
   3   4  16   72.57    3.85
   3   4  17    1.07    0.69
   3   4  17    3.04    0.82
   3   4  18  304.57    4.36
  -3  -5  19   13.04    1.14
  -3  -5  18   26.75    1.85
  -3  -5  18   26.66    1.88
  -3  -5  18   25.09    1.80
  -3  -5  17  431.91    8.07
  -3  -5  17  449.76    8.54
  -3  -5  16  662.42   11.34
  -3  -5  16  641.39   10.88
  -3  -5  15  143.23    5.10
  -3  -5  15  131.59    4.00
  -3  -5  15  136.58    4.96
  -3  -5  14   51.97    3.21
  -3  -5  14   52.21    2.57
  -3  -5  13  760.58   10.97
  -3  -5  12  411.00    7.66
  -3  -5  11   79.63    3.68
  -3  -5  11   77.11    3.82
  -3  -5  10  386.86    8.20
  -3  -5  10  390.06    8.46
   3  -5  -9  572.43   11.12
   3  -5  -9  549.18    7.44
   3  -5  -8  386.96    8.82
   3  -5  -8  341.44    5.65
   3  -5  -7  890.64   13.70
   3  -5  -7  830.02    9.86
  -3  -5   6 3823.38   36.74
   3  -5  -6 3576.70   31.52
   3  -5  -5  182.42    5.48
  -3  -5   5  177.43    5.41
   3   5  -4   89.79    3.17
   3   5  -3   33.96    1.94
   3  -5  -3    3.87    0.68
   3   5  -2 1575.68   16.44
   3  -5  -2 1401.26   14.44
   3   5  -1   42.45    2.17
   3  -5  -1   13.55    1.07
   3   5   0 2832.32   25.47
   3  -5   0 2491.46   22.84
   3   5   1 4231.23   36.37
   3  -5   1 4033.06   34.40
   3  -5   2 2236.39   20.50
   3   5   2 2170.17   22.08
   3  -5   3   79.36    3.33
   3   5   3   88.07    3.27
   3   5   4  424.89    7.64
   3  -5   4  415.62    7.76
   3   5   5  525.95    8.78
   3  -5   5  534.83    9.12
   3  -5   6  103.87    3.82
   3  -5   7 2061.41   22.14
   3   5   8 4136.53   35.93
   3  -5   8 3953.02   38.16
   3  -5   8 4195.84   37.38
   3  -5   8 3976.02   35.87
   3  -5   8 3916.42   36.77
   3   5   9    5.79    1.04
   3  -5   9    1.82    0.95
   3  -5   9    3.84    1.01
   3  -5   9    1.08    0.88
  -3  -5  -9    4.64    0.97
   3   5  10  309.82    6.50
   3  -5  10  288.49    6.74
   3  -5  10  308.18    6.71
   3  -5  11   11.88    1.49
   3  -5  11    5.01    1.13
   3   5  11    8.94    1.29
   3  -5  11    3.46    1.33
   3  -5  11   10.82    1.41
   3  -5  12  185.89    6.29
   3  -5  12  192.65    5.20
   3  -5  13   10.44    1.86
   3   5  13   11.82    1.41
   3  -5  13    8.08    1.33
   3   5  14 1029.83   12.68
   3  -5  14 1015.17   12.74
   3   5  15  828.95   10.52
   3   5  15  820.41   10.63
   3   5  16    0.40    1.04
   3   5  16    1.25    0.75
   3   5  16    2.00    0.77
   3   5  17  362.33    5.14
  -3  -6  18   25.29    1.62
  -3  -6  18   25.28    1.57
  -3  -6  18   26.02    1.63
  -3  -6  17  276.67    6.02
  -3  -6  17  268.24    5.82
  -3  -6  16  111.02    4.17
  -3  -6  16  109.18    4.01
  -3  -6  16  115.59    4.20
  -3  -6  15    6.64    1.42
  -3  -6  13  941.46   14.61
  -3  -6  13  921.34   14.76
  -3  -6  13  956.83   12.69
  -3  -6  12  186.19    6.16
  -3  -6  12  191.67    6.03
  -3  -6  12  176.09    5.85
  -3  -6  11   19.32    2.07
  -3  -6  11   17.74    1.71
  -3  -6  11   17.36    1.96
  -3  -6  10 1021.86   14.54
  -3  -6  10 1018.54   14.85
   3  -6  -9  970.77   11.70
  -3  -6   9  939.50   13.81
  -3  -6   9  980.39   14.49
   3  -6  -8  530.13    7.75
  -3  -6   8  539.32    9.99
  -3  -6   8  561.63    9.74
   3  -6  -7  178.35    4.18
   3  -6  -7  186.53    6.19
  -3  -6   6  454.84    9.63
   3  -6  -6  419.23    9.28
   3   6  -5 2039.01   21.67
  -3  -6   5 2021.69   24.01
   3  -6  -5 2059.21   24.43
   3  -6  -4  110.31    4.49
   3  -6  -4  113.97    4.31
   3   6  -4   99.64    3.62
   3  -6  -4  101.20    3.11
  -3  -6   4  103.56    4.36
   3  -6  -3 6020.16   50.79
   3   6  -3 5785.23   48.02
  -3  -6   3 5306.26   50.02
   3  -6  -3 5107.52   45.36
   3  -6  -3 6253.13   50.81
   3   6  -2 1736.10   18.89
   3  -6  -2 1809.21   20.55
   3  -6  -1  150.02    4.97
   3   6  -1  143.23    4.40
   3  -6  -1  141.81    3.72
   3  -6   0 1009.31   11.91
   3   6   0 1063.47   13.82
   3  -6   1  352.67    7.71
   3   6   1  355.05    7.22
   3  -6   1  376.66    6.46
   3  -6   2  624.12   10.64
   3   6   2  634.56   10.25
   3  -6   2  660.06    8.94
   3   6   3  268.03    6.26
   3   6   4 1608.73   17.60
   3  -6   4 1606.78   19.28
   3   6   5 2685.28   27.30
   3  -6   5 2688.83   27.72
   3   6   6 1266.30   14.89
   3  -6   6 1231.21   16.03
   3   6   6 1367.17   16.51
   3  -6   6 1247.67   14.53
   3  -6   6 1345.34   16.77
   3  -6   6 1197.30   15.40
   3  -6   7  281.30    6.80
   3  -6   7  272.59    6.82
   3  -6   7  262.51    5.71
   3   6   7  257.88    5.64
   3  -6   7  258.19    6.26
   3  -6   8  301.42    6.31
   3  -6   8  300.31    7.48
   3  -6   8  288.90    6.81
   3  -6   8  289.79    6.96
   3  -6   9   15.31    1.99
   3  -6   9   10.92    1.64
   3  -6   9   16.61    1.57
   3  -6   9   17.44    1.80
   3  -6   9   13.32    1.47
   3  -6  10    7.84    1.74
   3   6  10    6.90    1.66
   3  -6  10    5.92    1.43
   3  -6  10    6.87    1.22
   3  -6  10    5.57    1.11
   3  -6  10    6.26    1.28
   3   6  11 2694.53   31.26
   3  -6  11 2695.43   27.03
   3  -6  11 2886.60   27.46
   3  -6  11 2884.11   28.53
   3  -6  12  296.84    6.25
   3   6  12  254.65    7.83
   3   6  13  341.68    6.38
   3  -6  13  358.66    8.43
   3   6  14   66.54    2.59
   3  -6  14   75.32    3.73
   3   6  15   12.87    1.22
   3   6  15   12.76    1.16
   3   6  16  106.91    2.60
   3   6  16  111.26    2.64
  -3  -7  18  236.41    4.02
  -3  -7  18  255.26    4.21
  -3  -7  17  204.78    4.51
  -3  -7  17  219.85    4.71
  -3  -7  16  148.20    4.19
  -3  -7  15   26.62    2.08
  -3  -7  15   28.34    2.19
  -3  -7  14   90.46    3.99
  -3  -7  14   95.54    4.04
  -3  -7  13  633.34   11.51
  -3  -7  13  664.36   11.54
  -3  -7  12  334.54    8.29
  -3  -7  12  348.34    8.27
  -3  -7  12  350.94    8.23
  -3  -7  11   23.91    2.31
  -3  -7  11   23.02    2.19
  -3  -7  10  801.31   13.40
  -3  -7  10  776.34   13.19
  -3  -7   9  970.89   14.87
  -3  -7   9  946.36   14.74
  -3  -7   9  919.45   13.95
  -3  -7   8  832.90   13.42
  -3  -7   8  845.92   13.50
  -3  -7   7 1831.17   21.99
  -3  -7   7 1874.74   22.35
  -3  -7   6    1.42    0.94
  -3  -7   6    2.50    0.86
  -3   7   5  109.45    3.00
   3  -7  -5  120.31    4.65
   3  -7  -5  117.32    3.60
  -3  -7   5  120.24    5.13
   3  -7  -4 1747.66   18.73
  -3  -7   4 1762.96   22.87
   3  -7  -3  118.85    4.67
  -3  -7   3  109.89    4.81
   3   7  -2 1434.99   17.22
   3  -7  -2 1378.04   15.73
   3   7  -1    1.74    0.81
   3  -7  -1    2.20    1.13
   3  -7  -1    1.87    0.68
   3   7   0   47.34    2.76
   3  -7   0   57.01    2.59
   3  -7   0   50.20    3.07
   3   7   1 3361.31   31.88
   3  -7   1 3400.27   33.15
   3  -7   2  568.32   10.48
   3   7   2  555.79    9.95
   3  -7   3  371.07    6.83
   3  -7   3  389.76    8.60
   3   7   3  381.15    8.02
   3   7   3  363.54    7.46
   3  -7   4   48.36    2.61
   3  -7   4   48.53    2.73
   3   7   4   54.34    2.81
   3  -7   4   62.19    2.82
   3   7   4   57.69    3.11
   3   7   5   35.30    2.45
   3  -7   5   29.96    2.44
   3  -7   5   28.54    2.02
   3   7   5   33.25    2.24
   3   7   5   37.32    2.34
   3  -7   5   27.95    2.13
   3  -7   5   28.56    2.24
   3  -7   6 2120.27   22.48
   3   7   6 2102.70   22.27
   3  -7   6 2071.88   21.68
   3  -7   6 2124.60   23.69
   3  -7   6 2083.44   23.54
   3  -7   7 1026.13   14.92
   3  -7   7 1032.74   13.72
   3   7   7 1026.12   13.30
   3  -7   7  989.59   12.88
   3  -7   7 1010.20   14.88
   3  -7   7 1011.86   14.58
   3   7   8   88.29    4.05
   3  -7   8   81.56    3.22
   3  -7   8   84.12    3.93
   3  -7   8   84.25    4.08
   3  -7   8   83.05    3.83
   3  -7   9   75.88    3.04
   3  -7   9   80.25    4.08
   3   7   9   78.16    4.01
   3  -7   9   68.35    3.64
   3  -7   9   71.52    3.55
   3  -7  10  651.02    9.84
   3  -7  10  689.55   12.41
   3   7  10  676.47   12.49
   3  -7  10  685.92   11.26
   3  -7  10  630.89   11.87
   3  -7  11  173.91    6.09
   3   7  11  169.19    5.99
   3  -7  11  169.93    4.47
   3  -7  11  178.90    5.24
   3  -7  11  190.02    6.13
   3   7  12 1117.78   12.92
   3  -7  12 1166.62   16.25
   3   7  13   41.04    1.96
   3   7  13   29.71    2.59
   3   7  14    1.36    0.65
   3   7  14    0.31    0.92
   3   7  15  556.48    6.92
   3  -7  15  699.09    9.44
  -3  -8  17  117.96    2.62
  -3  -8  17  103.72    2.42
  -3  -8  16    7.28    0.98
  -3  -8  15   84.50    3.12
  -3  -8  15   78.25    3.00
  -3  -8  14 1279.11   15.61
  -3  -8  14 1251.60   15.54
  -3  -8  13  161.09    4.96
  -3  -8  13  154.07    4.93
  -3  -8  12  161.09    5.12
  -3  -8  12  161.42    5.29
  -3  -8  11    7.05    1.47
  -3  -8  11   11.31    1.73
  -3  -8  10  273.62    6.86
  -3  -8  10  265.39    7.07
  -3  -8   9  257.72    6.68
  -3  -8   9  276.97    7.21
  -3  -8   8 1391.40   17.73
  -3  -8   8 1463.25   18.87
  -3  -8   7  142.61    4.64
  -3  -8   7  152.06    5.19
  -3  -8   6   46.75    2.89
  -3  -8   5  319.90    7.44
  -3   8   5  361.92    6.09
   3  -8  -4    8.45    1.62
  -3   8   4    9.70    1.05
   3  -8  -3 1892.59   20.72
   3  -8  -3 1927.97   22.97
   3  -8  -2 1112.26   13.90
   3  -8  -2 1131.90   16.53
   3  -8  -2 1101.53   14.41
   3  -8  -1  123.03    4.07
  -3  -8   1  120.54    4.46
   3  -8  -1  118.92    4.93
   3  -8  -1  111.02    3.73
  -3  -8   0 1926.78   22.36
   3  -8   0 1867.34   21.18
   3  -8   1  170.60    4.77
   3   8   1  168.10    5.30
   3  -8   1  159.97    5.08
   3  -8   1  173.33    5.96
   3  -8   2 2503.40   25.21
   3  -8   2 2551.19   27.10
   3  -8   2 2489.29   25.66
   3  -8   3   40.73    3.00
   3   8   3   35.32    2.47
   3  -8   3   34.52    2.28
   3  -8   3   37.57    2.65
   3  -8   3   34.22    2.11
   3  -8   4    0.94    0.96
   3   8   4    9.68    1.42
   3   8   5 1135.39   14.91
   3  -8   5 1125.01   15.71
   3  -8   5 1147.56   15.11
   3  -8   5 1160.38   15.32
   3  -8   5 1114.58   13.89
   3  -8   6 1197.96   14.53
   3  -8   6 1257.84   16.57
   3   8   6 1270.49   15.63
   3  -8   6 1234.59   16.77
   3  -8   6 1323.74   16.14
   3  -8   6 1204.43   16.94
   3  -8   7  272.86    5.95
   3  -8   7  296.32    7.32
   3  -8   7  282.66    7.14
   3  -8   7  306.05    6.84
   3  -8   7  276.60    7.27
   3  -8   8  529.90   10.03
   3  -8   8  512.28   10.26
   3  -8   8  504.27    8.32
   3  -8   9  207.87    5.89
   3   8   9  221.49    6.32
   3  -8   9  197.50    6.27
   3  -8   9  214.66    6.26
   3  -8   9  191.83    4.63
   3  -8  10  526.88    9.41
   3   8  10  519.83   10.01
   3  -8  10  485.11   10.30
   3  -8  10  534.47   10.09
   3  -8  10  478.39    7.66
   3  -8  11  557.98    9.28
   3  -8  11  565.20   10.24
   3   8  12   11.75    1.57
   3  -8  12   16.07    1.81
   3   8  13  165.16    4.78
   3  -8  13  228.26    5.40
   3  -8  14   99.28    3.13
  -3  -9  15    7.14    0.80
  -3  -9  15    7.56    0.82
  -3  -9  14   95.45    2.93
  -3  -9  14   94.79    2.92
  -3  -9  13   22.09    1.69
  -3  -9  13   23.01    1.68
  -3  -9  12  262.11    5.98
  -3  -9  12  260.59    5.79
  -3  -9  11  294.98    6.24
  -3  -9  11  279.03    6.56
  -3  -9  11  273.21    6.18
  -3  -9  10  442.07    8.66
  -3  -9  10  413.23    7.90
  -3  -9   9  238.61    6.32
  -3  -9   9  216.60    5.57
  -3  -9   8  277.31    6.89
  -3  -9   7   12.29    1.63
  -3  -9   6   11.54    1.50
   3  -9  -5  172.63    5.07
  -3   9   4 1435.39   15.57
   3  -9  -4 1615.94   18.35
   3  -9  -3  226.49    6.77
  -3   9   3  220.02    4.68
   3  -9  -2  351.26    7.20
   3  -9  -2  353.60    8.66
   3  -9  -1  745.94   13.12
   3  -9  -1  755.34   12.25
   3  -9  -1  718.08   11.10
   3  -9   0    7.24    1.26
   3  -9   0    8.45    1.29
   3  -9   0    6.64    1.55
   3  -9   0    5.93    1.38
   3  -9   1   15.90    1.68
  -3  -9  -1    8.97    1.27
   3  -9   1   10.45    1.35
   3  -9   1   13.05    1.89
   3  -9   1   11.30    1.70
   3   9   1   12.59    1.74
   3  -9   2 1096.05   13.74
   3  -9   2 1141.99   16.84
   3   9   2 1114.74   15.31
   3  -9   2 1147.72   15.73
   3   9   3  783.83   12.19
   3  -9   3  799.34   12.75
   3  -9   3  767.71   13.25
   3  -9   3  813.22   12.15
   3   9   4   61.02    3.10
   3  -9   4   59.61    3.36
   3  -9   4   54.59    3.35
   3  -9   4   64.74    3.20
   3  -9   4   60.66    2.77
   3  -9   5  598.20    9.17
   3   9   5  647.45   10.22
   3   9   6  799.49   11.35
   3  -9   6  705.62   10.05
   3  -9   6  807.97   11.95
   3  -9   6  851.50   12.18
   3  -9   6  726.51   12.78
   3  -9   6  812.92   12.88
   3  -9   7   13.45    1.36
   3  -9   7   16.68    1.79
   3  -9   7   17.35    2.04
   3  -9   7   16.77    1.97
   3  -9   8   71.36    2.61
   3  -9   8   87.31    3.66
   3  -9   8   72.29    3.77
   3  -9   8   86.87    3.80
   3  -9   9  361.83    7.42
   3  -9   9  350.52    7.36
   3  -9  10  934.70   12.41
   3  -9  10  944.41   12.78
   3  -9  11    1.64    0.97
   3  -9  12  724.46    9.64
   3 -10 -13  156.81    2.53
  -3 -10  13  166.61    3.22
  -3 -10  12  249.59    4.15
   3 -10 -12  245.97    3.85
  -3 -10  11   25.06    1.61
   3 -10 -11   23.55    1.33
  -3 -10  10  178.40    4.43
   3 -10 -10  174.64    3.90
  -3 -10  10  185.94    4.44
  -3 -10   9   91.46    3.30
   3 -10  -9   99.39    3.09
  -3 -10   9   99.31    3.49
  -3 -10   8  444.64    7.87
  -3 -10   8  457.32    8.35
  -3 -10   7 1011.10   13.28
   3 -10  -7 1116.05   13.20
  -3 -10   6   11.77    1.60
   3 -10  -6    7.67    1.20
   3 -10  -5  293.27    6.08
  -3 -10   5  277.37    6.76
  -3 -10   4   31.60    2.35
  -3 -10   3   70.34    3.33
   3 -10  -2   19.70    2.01
  -3 -10   2   20.30    1.87
   3 -10  -2   20.74    1.75
   3 -10  -1  495.13    9.93
  -3 -10   1  481.63    8.64
   3 -10   0  394.47    8.80
   3 -10   0  430.56    7.34
   3 -10   1   28.91    2.41
   3 -10   1   24.50    2.29
   3 -10   1   26.88    1.83
   3  10   2  540.68    9.46
   3 -10   2  568.39   10.27
   3 -10   3  358.03    6.56
   3  10   3  364.34    7.37
   3 -10   4  425.79    6.93
   3 -10   4  410.11    9.08
   3 -10   5    9.81    1.12
   3 -10   5    9.84    1.64
   3 -10   5    6.65    1.48
   3  10   5   11.00    1.35
   3 -10   6  807.61    9.82
   3 -10   7  247.66    6.80
   3 -10   8  112.49    3.80
   3 -10   8   94.92    4.20
   3 -10   9 1003.09   12.20
   3 -10   9  943.69   11.02
   3 -10  10   73.25    2.55
   3 -11 -10   81.48    1.91
  -3 -11  10   80.80    2.09
  -3 -11   9   11.28    0.99
   3 -11  -9    9.70    0.82
   3 -11  -8   64.54    2.07
  -3 -11   7    3.58    0.90
   3 -11  -7    1.60    0.68
  -3 -11   6  340.97    6.36
   3 -11  -6  347.57    5.67
  -3 -11   5  451.77    7.53
   3  11  -5  388.00    7.16
  -3 -11   4   18.80    1.59
   3  11  -4   18.10    1.66
  -3 -11   3  315.11    6.15
   3  11  -3  305.16    6.40
   3  11  -2  204.84    5.15
  -3 -11   2  205.83    4.77
   3 -11  -1  278.52    5.07
  -3 -11   1  260.48    5.26
   3  11  -1  270.02    5.87
  -3 -11   0  351.31    5.93
   3 -11   0  314.22    7.30
   3 -11   1   79.79    3.60
   3 -11   2   21.93    1.38
   3 -11   2   18.44    1.88
   3 -11   3  735.25    8.80
   3 -11   3  723.71   11.85
   3 -11   4    3.17    1.16
   3 -11   5  252.97    6.56
  -3 -12   6   51.77    1.66
  -3 -12   5  128.63    2.75
   3  12  -5   97.54    2.42
  -3 -12   4   34.50    1.45
   3  12  -4   27.63    1.35
  -3 -12   3   27.69    1.32
   3  12  -3   24.31    1.32
  -3 -12   2  254.22    4.09
   3  12  -2  258.54    4.47
   3 -12  -1   71.54    1.91
   3  12  -1   67.38    2.17
   3 -12   0    1.20    0.44
   3  12   0    1.80    0.59
   4   0 -22    2.66    0.46
   4   0 -21    0.05    0.51
   4   0 -20    1.28    0.76
   4   0 -19    1.76    0.93
   4   0 -18 1913.13   21.90
  -4   0  18 2580.31   28.87
  -4   0  17    0.68    1.69
  -4   0  17    0.45    0.82
  -4   0  16  580.62   12.57
  -4   0  16  481.93    8.05
  -4   0  15    0.20    1.16
  -4   0  15    0.59    0.76
  -4   0  14  165.44    6.24
  -4   0  14  166.19    4.39
  -4   0  13    0.54    0.72
  -4   0  13    0.24    0.89
  -4   0  12   32.87    2.87
  -4   0  11    8.63    1.84
  -4   0  10  443.39    9.70
  -4   0   9    0.54    1.09
   4   0  -8 3104.38   25.56
  -4   0   8 3261.85   35.87
   4   0  -7    2.49    0.51
  -4   0   7    0.05    1.27
   4   0  -6 1391.96   13.01
   4   0  -5    1.42    0.44
   4   0  -4 2158.83   19.74
   4   0  -3    0.82    0.46
   4   0  -1    1.41    0.47
   4   0   0 3308.66   28.32
   4   0   1    0.56    0.41
   4   0   1    3.49    0.47
   4   0   2  403.23    5.15
   4   0   2  413.63    5.89
   4   0   3    2.36    0.62
   4   0   3    2.13    0.44
   4   0   4  308.73    5.49
   4   0   4  314.48    5.51
   4   0   4  297.39    4.33
   4   0   5    2.16    0.72
   4   0   5    1.55    0.67
   4   0   6 9486.24   77.11
   4   0   6 9999.00   76.48
   4   0   7    3.86    0.97
   4   0   7    1.88    0.73
   4   0   8 1362.96   17.25
   4   0   8 1508.06   17.86
   4   0   9    0.88    0.86
   4   0   9    3.84    1.10
   4   0  10  773.14   10.72
   4   0  10  783.80   12.93
   4   0  10  779.80   11.26
   4   0  11    1.09    1.00
   4   0  11    3.33    1.07
   4   0  11    0.27    0.83
   4   0  11    2.44    0.95
   4   0  11    1.36    1.07
   4   0  12 2650.03   26.60
   4   0  12 2662.23   26.75
   4   0  12 2727.90   27.36
   4   0  13    0.93    1.07
   4   0  13    2.61    1.14
   4   0  13    1.85    1.04
   4   0  14    4.14    1.33
   4   0  14    0.59    1.02
   4   0  14    4.10    1.12
   4   0  15    0.18    1.14
   4   0  15    1.05    0.97
   4   0  16  110.21    3.75
   4   0  16  113.66    3.58
   4   0  17   -0.11    0.88
   4   0  17    1.51    0.81
   4   0  18  365.59    5.39
   4   0  18  388.96    5.72
   4  -1 -21   52.41    1.88
   4   1 -21   54.56    1.89
   4  -1 -20    3.93    0.87
   4   1 -20    3.90    0.83
   4   1 -19   23.61    1.74
   4  -1 -19   21.82    1.73
   4   1 -18  161.30    4.70
   4  -1 -18  167.76    4.94
  -4   1  17  116.09    3.62
  -4  -1  17  110.72    3.45
  -4  -1  16   73.85    2.87
  -4   1  16   75.05    3.00
  -4   1  16   85.55    4.74
  -4  -1  16   86.82    4.72
  -4   1  15 1218.77   14.32
  -4  -1  15 1236.94   18.81
  -4   1  15 1243.65   18.92
  -4  -1  14 1797.98   23.47
  -4   1  14 1782.08   23.62
  -4  -1  14 1774.69   20.05
  -4  -1  14 1788.73   18.76
  -4   1  14 1859.93   19.20
  -4  -1  13   75.28    2.87
  -4   1  13   77.25    2.99
  -4   1  12 3003.15   34.36
  -4  -1  12 3165.03   34.59
  -4   1  11 1006.78   16.98
  -4  -1  11 1013.98   16.97
   4  -1 -10   94.80    2.29
  -4   1  10  103.34    4.60
  -4  -1  10  105.36    4.60
  -4   1   9   36.13    3.02
  -4  -1   9   48.70    3.36
  -4   1   8 5710.79   53.03
  -4  -1   8 5807.53   52.78
   4  -1  -7    3.75    0.57
  -4  -1   7    1.84    1.30
  -4   1   7    4.12    1.46
   4  -1  -6  190.17    3.34
   4  -1  -5   54.21    1.73
   4   1  -4 4706.21   39.65
   4  -1  -4 5088.24   39.95
   4  -1  -3 1252.66   12.08
   4   1  -3 1241.68   12.61
   4   1  -2  574.80    7.18
   4  -1  -2  562.82    7.15
   4  -1  -1  250.85    4.15
   4   1  -1  253.93    4.36
   4   1   0 1394.72   14.00
   4  -1   0 1415.05   13.94
   4   1   1  327.01    4.91
   4   1   1  328.72    5.17
   4   1   2 4964.92   38.57
   4  -1   2 4733.80   36.67
   4  -1   3 1375.30   13.94
   4   1   3 1413.50   13.89
   4   1   3 1405.83   13.44
   4   1   4 2003.85   19.55
   4  -1   4 2097.76   19.81
   4   1   4 2047.08   18.57
   4   1   4 2241.55   20.10
   4  -1   4 2191.95   19.78
   4  -1   4 1977.40   16.67
   4   1   5  427.84    6.84
   4   1   5  428.32    6.13
   4  -1   5  404.46    6.62
   4   1   5  415.24    6.84
   4  -1   5  393.85    6.81
   4   1   6  765.28    8.99
   4   1   6  799.96   10.21
   4  -1   6  757.83    9.88
   4   1   6  713.21   10.19
   4  -1   6  731.93   10.35
   4   1   7  545.77    8.44
   4  -1   7  529.99    8.17
   4   1   7  562.75    9.29
   4   1   7  505.55    8.70
   4  -1   7  495.22    8.75
   4  -1   8 1836.76   21.13
   4   1   8 1752.31   20.71
   4   1   9  125.58    4.63
   4  -1   9  123.14    4.67
   4  -1  10 1395.89   16.13
   4  -1  10 1309.93   15.29
   4   1  10 1332.95   15.72
   4  -1  10 1312.61   15.19
   4   1  10 1225.69   17.75
   4  -1  10 1202.53   17.74
   4   1  10 1390.42   18.82
   4  -1  10 1359.66   16.06
   4   1  10 1407.45   16.50
   4  -1  11    3.19    0.98
   4  -1  11    2.12    0.94
   4   1  11    2.93    1.02
   4  -1  11    1.92    1.05
   4   1  11    4.72    1.45
   4  -1  11    2.67    1.06
   4   1  11    3.51    1.15
   4  -1  12 1977.12   21.86
   4   1  12 2079.49   22.50
   4   1  12 1999.63   25.57
   4  -1  12 2029.92   21.64
   4   1  12 1994.56   21.63
   4   1  12 1954.66   21.52
   4  -1  12 2139.51   22.38
   4   1  13  182.88    5.15
   4   1  13  176.62    6.40
   4  -1  13  194.10    5.35
   4   1  13  189.68    5.37
   4  -1  13  186.78    5.17
   4   1  13  183.21    5.14
   4   1  13  192.03    5.43
   4  -1  13  183.67    5.20
   4   1  14   99.64    3.83
   4  -1  14  104.46    3.84
   4   1  14  105.89    4.09
   4  -1  14   95.71    3.79
   4   1  14  100.07    3.73
   4  -1  14  100.80    3.71
   4  -1  15  105.54    3.63
   4   1  15  109.17    3.82
   4  -1  15  103.64    3.78
   4   1  15  107.02    3.93
   4   1  15   99.16    3.64
   4   1  16 1159.49   13.68
   4  -1  16 1142.47   13.45
   4   1  16 1160.45   13.78
   4   1  16 1141.00   14.12
   4  -1  17  109.54    3.33
   4   1  17  114.46    3.50
   4   1  17  113.20    3.18
   4  -1  17  109.61    3.10
   4  -1  18  255.40    4.30
   4   1  18  249.34    4.29
   4  -1  18  248.86    4.33
   4  -2 -21  107.24    2.57
   4   2 -21  100.68    2.36
   4   2 -20   93.47    2.70
   4  -2 -20  102.02    2.97
   4   2 -19   85.03    2.90
   4  -2 -19   92.16    3.19
  -4  -2  18  134.31    3.15
   4   2 -18  137.55    4.06
   4  -2 -17   75.28    3.48
   4   2 -17   72.04    3.19
  -4   2  17   84.52    4.70
  -4  -2  17   89.08    4.70
  -4  -2  17   68.23    2.36
  -4  -2  16  443.80   10.76
  -4   2  16  436.28   10.83
  -4  -2  16  380.39    7.73
  -4  -2  16  363.15    6.52
  -4   2  16  380.21    7.02
  -4  -2  16  329.35    5.82
  -4   2  15   40.83    3.33
  -4  -2  15   40.78    3.26
  -4  -2  15   34.23    2.03
  -4   2  15   37.46    2.21
  -4  -2  15   35.99    1.86
  -4   2  14  525.48   11.28
  -4  -2  14  542.63   11.33
  -4  -2  14  531.51    9.54
  -4  -2  14  513.91    8.07
  -4   2  14  553.20    8.70
  -4   2  13 1092.20   17.43
  -4  -2  13 1144.10   17.47
  -4   2  13 1158.46   17.26
  -4  -2  13 1204.87   17.39
  -4  -2  13 1195.91   13.23
  -4  -2  13 1280.68   14.16
  -4   2  13 1364.84   14.97
  -4   2  12   30.53    2.68
  -4  -2  12   33.52    2.78
  -4   2  11  578.85   11.94
  -4  -2  11  615.37   12.23
  -4   2  10  893.07   14.81
  -4  -2  10  917.12   14.89
  -4   2   9  360.06    8.67
  -4  -2   9  369.53    8.61
  -4   2   8 2628.80   29.27
  -4  -2   8 2784.63   29.40
  -4   2   7 5526.73   51.91
  -4  -2   7 5518.06   51.25
   4  -2  -6 1983.83   17.50
   4  -2  -5   17.18    1.01
   4   2  -5   16.50    1.21
   4  -2  -5   16.84    1.24
   4  -2  -4 3328.10   26.56
   4  -2  -4 3311.20   27.15
   4  -2  -3   38.82    1.54
   4  -2  -3   33.36    1.46
   4  -2  -2 1217.58   12.01
   4   2  -2 1232.21   12.34
   4  -2  -1 2616.55   22.86
   4   2  -1 2741.45   23.20
   4  -2   0  997.23   10.64
   4   2   0  975.83   11.09
   4   2   0 1015.12   10.81
   4  -2   0  955.77   10.49
   4  -2   1 1845.58   16.18
   4   2   1 1887.08   16.52
   4   2   2  153.38    3.52
   4   2   3  631.45    8.23
   4   2   3  642.83    8.28
   4  -2   4 1792.41   17.86
   4   2   4 1814.70   17.57
   4   2   4 1790.04   17.42
   4   2   4 1809.27   17.45
   4  -2   5 2472.35   24.04
   4   2   5 2525.75   23.75
   4  -2   5 2499.12   23.22
   4   2   5 2559.99   23.32
   4   2   6 2129.71   20.69
   4   2   6 2095.25   21.96
   4  -2   6 2102.40   21.91
   4   2   6 2063.08   21.46
   4   2   7 1209.02   15.14
   4   2   7 1186.28   14.65
   4  -2   8  730.42   11.88
   4   2   8  792.21   11.81
   4  -2   9  164.57    5.50
   4   2   9  172.91    5.38
   4  -2  10 1745.26   18.56
   4   2  10 1804.19   22.65
   4  -2  10 1660.15   20.36
   4  -2  10 1860.31   19.74
   4  -2  10 1799.85   19.02
   4   2  10 1718.22   19.31
   4   2  10 1918.68   20.42
   4  -2  10 1758.26   19.39
   4   2  11 1261.16   19.05
   4  -2  11 1295.32   15.55
   4   2  11 1232.41   15.63
   4  -2  11 1237.33   17.03
   4  -2  11 1251.27   15.70
   4   2  11 1377.85   16.76
   4  -2  11 1360.48   16.19
   4   2  12  631.55   13.01
   4  -2  12  726.41   11.05
   4   2  12  650.84   10.50
   4  -2  12  682.98   10.47
   4  -2  12  647.42   10.31
   4   2  12  700.02   11.06
   4  -2  12  653.11   11.58
   4  -2  13  922.53   12.66
   4   2  13  957.20   13.33
   4  -2  13  868.79   12.35
   4   2  13  813.88   15.25
   4   2  13  839.85   12.24
   4   2  13  878.79   12.61
   4  -2  13  868.78   13.57
   4   2  14    3.32    1.20
   4  -2  14    3.15    1.09
   4  -2  14    4.98    1.13
   4   2  14    1.22    1.20
   4  -2  15    2.68    1.00
   4  -2  15    2.44    1.01
   4   2  15    3.74    1.23
   4   2  15    2.71    1.23
   4  -2  16    5.94    1.15
   4   2  16    7.04    1.31
   4  -2  16    3.58    0.94
   4  -2  17  603.05    7.85
   4  -2  17  591.84    7.92
   4   2  18  205.74    3.67
  -4  -3  20   63.38    2.32
   4   3 -20   52.93    1.82
  -4  -3  19    9.50    0.85
   4  -3 -19   12.06    1.25
   4   3 -19   10.05    1.05
  -4  -3  18    1.05    0.61
   4   3 -18    0.95    0.73
   4  -3 -18    1.30    0.91
   4  -3 -17  583.72    9.53
   4   3 -17  500.91    8.38
  -4  -3  17  510.67    7.41
  -4  -3  17  589.72    9.65
   4  -3 -16  461.79    8.82
   4   3 -16  410.58    7.79
  -4  -3  16  493.33   10.88
  -4   3  16  508.02   11.35
  -4  -3  16  454.82    8.77
  -4  -3  16  378.68    6.46
   4   3 -15  165.77    4.99
  -4  -3  15  190.46    6.60
  -4   3  15  184.45    6.75
  -4  -3  15  180.00    5.48
  -4  -3  15  160.51    4.05
  -4  -3  15  163.98    4.22
  -4   3  15  187.91    4.80
  -4   3  14  152.32    5.80
  -4  -3  14  166.03    5.95
  -4  -3  14  161.11    5.20
  -4  -3  14  153.13    3.99
  -4  -3  14  165.24    4.21
  -4  -3  13  173.89    4.31
  -4  -3  13  195.12    4.63
  -4  -3  13  186.59    6.12
  -4   3  13  169.38    6.02
  -4   3  12  543.35   10.61
  -4  -3  12  549.76   10.76
  -4   3  11 1193.99   17.14
   4  -3 -11 1132.80   11.84
  -4   3  10 1712.87   22.02
   4  -3 -10 1591.00   15.56
  -4  -3   9  363.03    7.83
   4  -3  -9  374.64    5.42
  -4   3   8   35.44    2.73
  -4  -3   8   40.50    2.87
   4  -3  -8   38.67    1.56
  -4   3   7  104.37    4.99
   4  -3  -7   91.36    2.43
  -4  -3   6    9.49    1.65
  -4   3   6    7.42    1.66
   4   3  -6   10.30    1.03
   4  -3  -6   10.36    1.08
   4  -3  -6   12.94    0.94
   4   3  -5  119.24    2.98
   4  -3  -5  123.73    2.84
   4   3  -4   12.85    1.02
   4  -3  -4   13.01    1.01
   4  -3  -4   13.85    0.99
   4  -3  -3 2397.36   20.46
   4   3  -3 2220.31   20.29
   4  -3  -2 3463.18   29.43
   4  -3  -2 3535.47   29.50
   4   3  -1  284.91    5.58
   4   3  -1  280.06    4.85
   4  -3  -1  283.90    4.74
   4   3   0 4690.82   37.99
   4  -3   0 4512.28   37.62
   4  -3   1 1719.09   16.52
   4  -3   2 3137.60   26.36
   4   3   2 2938.22   27.51
   4   3   3 3093.81   27.44
   4   3   3 3128.30   26.55
   4   3   4 4723.73   39.81
   4   3   4 4842.64   39.24
   4   3   5  525.51    8.09
   4  -3   5  505.63    7.39
   4   3   5  537.31    7.95
   4   3   5  523.03    8.38
   4   3   6  454.97    7.59
   4   3   6  492.14    7.71
   4  -3   6  427.69    6.98
   4   3   6  462.46    8.22
   4   3   6  452.28    7.65
   4  -3   6  423.99    7.82
   4   3   7  134.92    3.90
   4   3   7  141.26    4.25
   4   3   8  683.82   10.80
   4  -3   8  651.77   11.06
   4  -3   9  304.68    6.20
   4  -3   9  294.11    7.08
   4   3   9  312.15    7.91
   4   3   9  320.85    6.69
   4   3   9  292.89    7.13
   4   3  10   41.15    2.41
   4  -3  10   42.94    2.72
   4  -3  10   38.75    2.29
   4   3  10   37.65    3.04
   4  -3  10   46.54    2.91
   4   3  10   42.99    2.60
   4  -3  10   35.57    2.22
   4  -3  11  788.86   13.20
   4   3  11  867.33   12.34
   4  -3  11  795.42   11.45
   4   3  11  795.23   11.87
   4   3  11  784.61   14.51
   4  -3  11  846.20   11.81
   4  -3  12  386.33    8.94
   4   3  12  403.86    8.09
   4  -3  12  370.83    7.29
   4   3  12  380.39    7.70
   4  -3  12  395.50    7.65
   4   3  13  252.72    8.13
   4  -3  13  294.62    7.60
   4   3  13  322.19    7.18
   4  -3  13  287.86    6.35
   4   3  13  286.51    6.57
   4  -3  13  296.17    6.44
   4   3  13  274.16    6.42
   4  -3  14 1226.08   16.62
   4   3  14 1210.30   15.00
   4  -3  14 1206.52   14.59
   4  -3  14 1190.36   14.56
   4   3  15  408.67    7.40
   4  -3  15  419.09    7.24
   4   3  15  407.86    7.42
   4  -3  15  391.07    6.95
   4   3  16   95.12    3.21
   4   3  16  100.08    3.21
   4   3  16  103.64    3.38
   4   3  17   82.54    2.57
   4   3  17   82.07    2.47
   4   3  18  192.65    3.28
  -4  -4  20  554.25    7.21
  -4  -4  19   25.65    1.69
  -4  -4  19   26.49    1.75
  -4  -4  18  140.47    4.30
  -4  -4  17   93.16    3.67
  -4  -4  17   87.72    3.73
  -4  -4  16   69.66    3.39
   4  -4 -16   62.92    3.00
  -4  -4  15    5.30    1.47
  -4   4  15    5.74    1.50
  -4  -4  15    7.15    1.47
   4  -4 -15    6.44    1.32
  -4  -4  15    7.46    1.10
  -4  -4  14  630.82   12.14
  -4   4  14  606.79   12.01
  -4  -4  14  605.36    9.17
  -4   4  13   16.18    1.96
  -4  -4  13   18.95    2.07
  -4  -4  13   19.63    2.00
   4  -4 -13   22.67    2.07
  -4  -4  13   20.38    1.65
  -4  -4  12 1196.61   14.23
  -4  -4  12 1040.58   15.67
   4  -4 -11   43.79    1.84
  -4  -4  11   37.66    2.54
  -4  -4  11   44.46    2.63
   4  -4 -10   60.04    3.61
   4  -4 -10   62.17    2.16
  -4  -4  10   66.96    3.33
   4  -4  -9    4.07    0.65
  -4  -4   9    3.28    1.03
  -4   4   8   70.03    3.53
  -4  -4   8   79.84    3.62
   4  -4  -8   74.45    3.91
   4  -4  -8   77.11    2.39
   4  -4  -7  145.23    3.25
  -4   4   7  118.17    4.35
  -4  -4   7  140.83    4.65
   4   4  -7  174.32    3.98
   4  -4  -7  205.23    4.40
   4  -4  -7  164.86    5.69
   4  -4  -6 5420.13   41.84
   4   4  -6 4800.46   41.65
   4  -4  -6 5686.00   42.57
  -4   4   6 4605.75   46.97
  -4  -4   6 5371.56   47.70
   4  -4  -5   22.09    1.27
   4   4  -5   16.55    1.13
  -4  -4   5   18.86    1.99
  -4   4   5   13.64    1.84
   4   4  -4  518.27    6.96
   4  -4  -4  608.91    7.24
   4   4  -3   46.93    1.90
   4  -4  -3   52.96    1.87
   4  -4  -3   48.13    1.92
   4   4  -2  204.81    5.03
   4   4  -2  211.07    4.00
   4  -4  -2  211.42    3.89
   4  -4  -1  282.07    4.97
   4   4  -1  277.31    5.76
   4   4  -1  251.26    4.35
   4  -4  -1  255.87    4.26
   4   4   0 2904.84   28.02
   4  -4   0 3148.67   27.04
   4   4   1  439.15    7.69
   4   4   1  435.53    6.28
   4   4   2  174.48    3.66
   4  -4   2  149.19    3.29
   4  -4   3    1.87    0.51
   4   4   3    4.93    0.75
   4   4   4 2688.68   24.08
   4  -4   4 2727.95   25.92
   4   4   4 2676.31   25.77
   4   4   5    4.91    1.02
   4  -4   5    1.89    0.83
   4   4   5    4.59    1.02
   4  -4   6    7.35    1.22
   4   4   6    5.64    1.19
   4   4   7  413.84    7.82
   4   4   7  430.93    8.70
   4   4   8 2200.23   22.76
   4   4   8 2210.62   24.89
   4  -4   9  196.52    4.90
   4  -4   9  173.92    4.54
   4  -4   9  172.48    5.60
   4  -4   9  192.18    5.55
   4   4   9  178.17    4.98
   4  -4  10 1374.79   18.68
   4   4  10 1435.63   17.10
   4  -4  10 1410.70   16.43
   4  -4  10 1337.16   15.71
   4   4  11  158.13    4.77
   4  -4  11  156.43    4.38
   4  -4  11  153.10    5.54
   4   4  11  148.33    6.10
   4  -4  11  154.48    4.54
   4   4  12  253.56    6.13
   4  -4  12  252.51    5.74
   4   4  12  248.29    8.10
   4  -4  12  246.34    5.81
   4   4  13   48.32    2.66
   4  -4  13   46.27    2.37
   4   4  13   54.90    2.84
   4  -4  13   53.08    3.34
   4   4  13   41.77    3.39
   4  -4  13   49.45    2.59
   4   4  14  143.13    4.29
   4  -4  14  142.35    4.12
   4  -4  14  147.95    5.12
   4   4  15   92.34    3.27
   4   4  15   93.07    3.29
   4   4  16   19.43    1.51
   4   4  16   15.70    1.84
   4   4  16   17.96    1.41
   4   4  17  133.87    3.00
  -4  -5  20    1.59    0.46
  -4  -5  19   22.25    1.45
  -4  -5  19   20.82    1.39
  -4  -5  18   45.18    2.38
  -4  -5  18   45.33    2.28
  -4  -5  18   47.10    2.29
  -4  -5  17    2.05    1.04
  -4  -5  17    3.12    1.09
  -4  -5  16 1069.23   14.66
  -4  -5  15  301.53    7.39
  -4  -5  15  308.68    7.36
  -4  -5  14  130.63    4.94
  -4  -5  14  140.27    5.03
  -4  -5  14  127.14    3.88
  -4  -5  13   24.55    1.85
  -4  -5  13   20.14    2.16
  -4  -5  12  297.89    6.31
  -4  -5  12  266.41    7.27
   4  -5 -11   37.15    1.81
  -4  -5  11   42.09    2.87
   4  -5 -10 1665.41   17.28
   4  -5 -10 1593.21   22.71
   4  -5  -9 1073.79   17.06
   4  -5  -9 1130.67   12.42
   4  -5  -8  418.87    9.85
   4  -5  -8  434.14    6.51
   4  -5  -7   16.12    1.99
   4  -5  -7    6.04    0.80
   4  -5  -6  287.43    7.68
   4  -5  -6  262.56    4.75
   4  -5  -5  155.31    5.43
   4   5  -4  658.24   10.37
   4  -5  -4  659.02    8.59
   4   5  -3  864.87   12.32
   4  -5  -3  891.57   10.65
   4  -5  -2 2227.72   24.01
   4  -5  -2 2213.62   24.00
   4   5  -2 2108.95   22.49
   4  -5  -2 2096.05   20.48
   4  -5  -1  804.53   12.15
   4  -5  -1  795.71   12.27
   4  -5  -1  813.66   10.25
   4  -5   0 1398.55   17.62
   4  -5   0 1406.45   15.10
   4   5   0 1355.98   16.60
   4  -5   1 2393.41   24.33
   4  -5   1 2479.84   22.83
   4   5   2   60.44    2.92
   4  -5   2   69.71    3.37
   4   5   2   61.97    2.53
   4  -5   2   65.35    2.50
   4   5   3  531.11    8.41
   4  -5   3  521.21    9.36
   4   5   4 2502.70   25.01
   4  -5   4 2586.24   26.71
   4  -5   5   20.80    1.94
   4   5   5   19.93    1.82
   4  -5   6    8.92    1.48
   4  -5   6    8.75    1.40
   4   5   6    8.34    1.34
   4   5   6   11.31    1.54
   4  -5   7  637.23   10.44
   4   5   7  607.65    9.71
   4   5   7  637.41   11.02
   4  -5   7  606.53    9.74
   4  -5   7  586.84   10.40
   4   5   8 1217.71   17.15
   4  -5   8 1206.72   15.31
   4  -5   8 1213.08   15.67
   4   5   8 1242.42   15.22
   4   5   9  152.33    4.65
   4  -5   9  158.74    4.93
   4   5  10  176.11    5.04
   4  -5  10  189.32    5.61
   4  -5  10  176.21    5.99
   4   5  10  170.69    6.38
   4  -5  11   57.81    2.76
   4   5  11   65.67    3.07
   4   5  11   60.22    4.01
   4  -5  11   67.81    3.83
   4  -5  11   64.87    3.23
   4  -5  12   84.00    4.26
   4   5  12   92.50    3.55
   4   5  13    3.41    1.13
   4  -5  13    3.31    1.50
   4  -5  14 1832.86   20.50
   4   5  14 1705.26   17.69
   4   5  15  815.31   10.10
   4   5  15  825.76   10.12
   4   5  16    3.00    0.76
   4   5  16    2.78    0.76
  -4  -6  19  422.51    5.62
  -4  -6  18   45.74    2.04
  -4  -6  18   42.92    2.03
  -4  -6  17   78.66    3.05
  -4  -6  16    0.55    0.94
  -4  -6  15    4.74    1.24
  -4  -6  15    4.34    1.34
  -4  -6  14    9.91    1.60
  -4  -6  14   12.13    1.80
  -4  -6  13 1038.98   15.18
  -4  -6  13  992.01   14.87
  -4  -6  12  167.54    5.62
  -4  -6  12  163.98    5.53
  -4  -6  11  421.70    8.78
  -4  -6  11  384.32    8.70
  -4  -6  10  529.67    9.89
  -4  -6  10  473.89    9.71
  -4  -6   9   78.72    3.72
   4  -6  -9   75.82    4.32
  -4  -6   8  255.49    6.68
   4  -6  -8  250.76    7.84
   4  -6  -7  438.66    9.56
   4  -6  -7  429.02   10.20
   4  -6  -7  409.68    6.60
   4  -6  -6  485.32   10.78
   4  -6  -6  508.93   10.37
   4   6  -6  476.64    9.12
   4  -6  -5 1857.13   22.26
   4   6  -5 1715.38   19.99
   4  -6  -5 1767.81   22.68
   4  -6  -5 1636.29   17.15
   4  -6  -4  331.82    8.09
   4   6  -4  285.84    6.83
   4  -6  -4  319.70    8.20
   4  -6  -4  281.18    5.55
   4  -6  -3  694.04    9.82
   4   6  -3  687.15   11.17
   4  -6  -2  271.24    7.20
   4   6  -2  252.42    6.38
   4  -6  -2  255.55    5.49
   4  -6  -2  258.25    7.04
   4  -6  -1  710.36    9.96
   4   6  -1  623.96   10.82
   4  -6  -1  696.42   12.18
   4  -6  -1  651.91   11.41
   4  -6   0   54.25    2.49
   4   6   0   49.55    2.83
   4  -6   0   56.56    3.34
   4  -6   1 2184.71   21.15
   4   6   1 1805.15   22.03
   4   6   2  328.99    7.44
   4   6   3   65.66    2.87
   4   6   3   58.77    3.15
   4  -6   3   57.84    3.27
   4  -6   4  622.89   10.12
   4  -6   4  719.85   11.94
   4  -6   4  607.02    9.79
   4   6   4  746.82   10.95
   4   6   4  697.96   11.56
   4   6   5  562.51    9.07
   4   6   5  654.46   10.61
   4  -6   5  529.37    9.64
   4  -6   5  634.67   11.02
   4  -6   5  577.65    9.12
   4   6   5  614.03   10.80
   4  -6   5  528.07    9.21
   4  -6   6    3.44    1.02
   4   6   6    7.29    1.16
   4  -6   6    4.41    1.25
   4   6   6    7.42    1.40
   4  -6   6    4.01    1.07
   4  -6   6    4.63    1.20
   4   6   7  594.37   10.92
   4  -6   7  551.52    9.39
   4  -6   7  520.09   10.16
   4  -6   7  497.72    9.13
   4  -6   7  565.92   10.37
   4   6   8  429.57    9.48
   4  -6   8  409.02    7.97
   4  -6   8  391.88    8.85
   4  -6   8  370.03    7.76
   4  -6   8  388.71    8.28
   4   6   9  163.73    4.71
   4   6   9  167.76    6.09
   4  -6   9  156.22    5.58
   4  -6   9  155.19    4.87
   4  -6   9  149.25    4.74
   4  -6   9  152.88    5.20
   4  -6  10  230.33    6.93
   4  -6  10  235.37    6.03
   4   6  10  222.63    7.18
   4   6  10  234.00    5.63
   4  -6  11 1036.24   13.82
   4   6  11 1095.23   13.58
   4   6  12  116.23    5.16
   4   6  13  167.75    4.34
   4  -6  13  175.50    5.58
   4  -6  14    3.24    1.26
   4   6  14    1.14    0.80
   4   6  14    1.74    1.10
   4  -6  15   10.47    1.31
   4   6  15    8.72    0.98
   4   6  15    9.46    1.01
  -4  -7  18  219.64    3.81
  -4  -7  18  220.33    3.80
  -4  -7  16    1.19    0.85
  -4  -7  15  573.83    9.46
  -4  -7  15  542.38    9.16
  -4  -7  15  548.27    9.36
  -4  -7  14  240.98    6.18
  -4  -7  14  234.12    6.08
  -4  -7  14  233.23    6.22
  -4  -7  13    1.98    1.15
  -4  -7  13    3.62    1.25
  -4  -7  12   67.67    3.48
  -4  -7  12   73.64    3.71
  -4  -7  12   63.96    3.54
  -4  -7  11  222.81    6.27
  -4  -7  11  211.38    6.33
  -4  -7  11  205.55    6.29
  -4  -7  10  175.67    5.52
  -4  -7  10  177.50    5.81
  -4  -7  10  162.08    5.59
  -4  -7   9  967.28   14.23
  -4  -7   9 1009.52   15.15
  -4  -7   9  998.00   14.95
  -4  -7   8    4.32    1.30
  -4  -7   8    5.76    1.32
  -4  -7   7   75.98    3.35
  -4  -7   7   77.31    3.76
  -4  -7   7   76.49    3.60
   4  -7  -6   98.24    3.34
  -4  -7   6   92.10    3.99
   4  -7  -5  140.56    4.19
   4  -7  -5  154.02    5.83
   4  -7  -4 1802.19   19.49
   4  -7  -4 1854.58   23.68
   4  -7  -3  875.19   11.89
   4  -7  -3  878.90   14.78
   4  -7  -3  881.90   12.27
   4  -7  -2  472.83    8.31
   4  -7  -2  427.26    8.15
   4  -7  -2  528.30    8.67
   4   7  -2  459.98    9.33
   4  -7  -2  425.32    7.53
   4  -7  -2  506.11   10.59
   4  -7  -1  369.27    8.88
   4  -7  -1  328.31    6.98
   4  -7  -1  332.01    6.52
   4   7  -1  370.73    8.27
   4  -7  -1  376.44    7.28
   4  -7  -1  419.96    7.67
   4  -7   0  161.92    5.89
   4  -7   0  157.43    4.60
   4  -7   0  147.62    4.44
   4  -7   1  775.56   13.32
   4   7   1  771.90   12.72
   4  -7   1  748.92   10.87
   4  -7   2 1203.55   15.68
   4  -7   2 1194.75   14.96
   4   7   3 1275.39   15.91
   4  -7   3 1282.85   15.66
   4   7   3 1305.96   17.35
   4  -7   3 1257.24   15.23
   4  -7   4  136.87    4.55
   4  -7   4  129.69    3.64
   4  -7   4  148.28    5.47
   4  -7   4  140.48    4.43
   4   7   4  134.63    4.40
   4  -7   4  147.57    4.81
   4  -7   5  350.23    8.40
   4  -7   5  361.71    7.41
   4  -7   5  339.85    6.98
   4  -7   5  337.58    7.57
   4   7   5  339.17    7.08
   4  -7   6   23.46    2.26
   4   7   6   23.75    2.17
   4  -7   6   22.25    1.93
   4  -7   6   25.70    2.25
   4   7   6   25.24    1.92
   4  -7   7  923.74   14.31
   4  -7   7  918.35   13.67
   4  -7   7  951.84   13.17
   4  -7   7  968.70   14.64
   4  -7   8   28.94    2.46
   4   7   8   37.98    2.83
   4  -7   8   30.09    2.33
   4  -7   8   30.89    2.66
   4  -7   8   32.52    2.22
   4  -7   9  326.74    7.86
   4  -7   9  352.42    8.56
   4  -7   9  344.44    7.13
   4  -7   9  363.77    7.77
   4   7   9  376.12    8.89
   4   7  10  437.98    9.80
   4  -7  10  445.07    8.17
   4  -7  10  461.11    9.84
   4   7  11   12.15    1.84
   4  -7  11   10.52    1.34
   4  -7  11   13.53    1.94
   4   7  12  124.39    3.56
   4  -7  12  127.43    4.66
   4   7  13    2.37    0.78
   4   7  13    3.83    1.16
   4   7  14    3.13    0.67
   4  -7  14    2.40    0.98
   4   7  14    3.66    0.79
  -4  -8  16   77.99    2.52
  -4  -8  16   74.56    2.46
  -4  -8  15    9.15    1.20
  -4  -8  15    7.90    1.14
  -4  -8  14 1088.63   13.47
  -4  -8  14 1042.68   13.39
  -4  -8  13  238.39    5.83
  -4  -8  13  234.46    5.87
  -4  -8  12  102.96    3.95
  -4  -8  12   95.45    3.88
  -4  -8  11  239.30    6.20
  -4  -8  11  229.46    6.25
  -4  -8  10   94.25    3.89
  -4  -8  10   91.16    3.96
  -4  -8   9   11.83    1.56
  -4  -8   9   12.68    1.65
  -4  -8   8  190.02    5.42
  -4  -8   8  193.05    5.74
  -4  -8   7    9.47    1.43
   4  -8  -5  111.64    4.04
   4  -8  -5   87.00    4.43
   4  -8  -4  886.67   12.55
   4  -8  -4  793.96   14.32
   4  -8  -3  345.90    7.19
   4  -8  -3  337.41    8.76
   4  -8  -2  317.34    7.41
   4  -8  -2  332.28    7.07
   4  -8  -2  324.60    8.54
   4  -8  -1  282.01    6.90
   4  -8  -1  293.53    8.11
   4  -8  -1  302.53    6.71
   4  -8   0 1653.57   21.99
   4  -8   0 1675.27   18.87
   4  -8   1  285.62    6.92
   4  -8   1  299.88    6.70
   4   8   2    1.37    1.06
   4  -8   2    1.72    1.34
   4  -8   2    2.97    1.05
   4  -8   3  349.59    7.79
   4   8   3  355.59    7.70
   4  -8   4   15.17    1.80
   4   8   4   18.86    1.87
   4  -8   4   18.68    1.80
   4  -8   4   17.43    1.80
   4  -8   4   18.52    1.82
   4  -8   5   12.15    1.76
   4  -8   5   14.81    1.77
   4  -8   5   11.98    1.53
   4   8   5   14.87    1.65
   4  -8   5   11.81    1.89
   4  -8   6 1482.04   18.73
   4  -8   6 1494.65   17.37
   4  -8   6 1506.37   18.63
   4   8   6 1423.02   16.94
   4  -8   6 1409.85   19.01
   4  -8   7   10.61    1.73
   4  -8   7    9.95    1.63
   4  -8   7   12.75    1.49
   4   8   7   13.34    1.66
   4  -8   7   14.31    1.83
   4  -8   8   13.87    1.83
   4  -8   8   16.88    1.63
   4  -8   8   19.15    2.12
   4   8   8   22.17    2.06
   4  -8   8   14.74    1.78
   4  -8   9   42.13    2.89
   4   8   9   40.71    2.65
   4  -8   9   43.82    2.88
   4  -8   9   38.77    2.20
   4  -8   9   40.71    2.55
   4  -8  10  347.83    6.37
   4   8  10  335.55    7.47
   4   8  11  305.27    5.30
   4  -8  11  328.28    7.10
   4  -8  12   99.52    3.63
   4  -8  13   15.00    1.39
   4   8  13   12.36    0.97
  -4  -9  15  108.94    2.50
  -4  -9  15   98.36    2.37
  -4  -9  14   55.52    2.10
  -4  -9  14   51.36    2.01
   4  -9 -13    4.42    0.63
  -4  -9  13    5.19    0.92
  -4  -9  13    3.87    0.86
   4  -9 -12   11.47    1.00
  -4  -9  12   11.61    1.24
  -4  -9  12   12.18    1.33
  -4  -9  12   11.83    1.35
   4  -9 -11  241.33    4.69
  -4  -9  11  227.31    5.32
  -4  -9  11  243.34    5.70
   4  -9 -10  621.66    8.62
  -4  -9  10  586.56    9.70
   4  -9  -9    3.36    0.96
  -4  -9   9    2.18    0.83
  -4  -9   9    3.24    1.06
  -4  -9   8   38.83    2.45
   4  -9  -8   42.74    2.35
   4  -9  -7  273.84    6.06
   4  -9  -6    3.20    1.07
   4  -9  -5  585.12    9.33
   4  -9  -5  474.91   10.18
   4  -9  -4 1329.19   15.75
   4  -9  -4 1129.73   17.31
   4  -9  -3    3.45    1.15
   4  -9  -3   11.06    1.82
   4  -9  -2    7.02    1.34
   4  -9  -2    8.59    1.74
   4  -9  -1  197.93    5.27
   4  -9  -1  177.47    6.27
   4  -9   0   24.88    2.30
   4  -9   0   26.45    2.58
   4  -9   1   36.67    2.95
   4   9   1   40.27    2.71
   4  -9   1   30.40    2.47
   4   9   2  602.29   10.39
   4  -9   2  632.30   10.95
   4  -9   2  615.36   11.85
   4   9   3  745.76   11.68
   4  -9   3  759.33   13.30
   4  -9   4  350.48    7.96
   4   9   4  359.42    7.40
   4  -9   4  357.20    6.98
   4   9   5   69.77    3.03
   4  -9   5   75.23    3.03
   4  -9   5   74.19    3.57
   4  -9   5   71.28    3.72
   4  -9   6  121.81    3.79
   4  -9   6  138.96    4.51
   4  -9   6  131.87    4.60
   4  -9   6  118.89    4.73
   4  -9   7   17.15    1.79
   4  -9   7   16.19    1.81
   4  -9   7   15.99    1.90
   4  -9   8  188.58    5.15
   4  -9   8  159.23    4.03
   4  -9   8  176.97    5.00
   4  -9   8  155.62    5.27
   4  -9   9  794.73   11.09
   4  -9   9  701.59    9.28
   4  -9   9  782.68   10.78
   4  -9   9  695.82   12.06
   4  -9  10  457.95    7.76
   4 -10 -12   24.51    1.02
  -4 -10  12   23.48    1.24
  -4 -10  11  907.01   10.21
   4 -10 -11  866.78    9.24
  -4 -10  10  184.29    4.05
   4 -10 -10  184.27    3.66
   4 -10  -9  452.94    6.54
  -4 -10   9  458.67    7.75
   4 -10  -8  202.96    4.38
   4 -10  -7  226.27    4.85
   4 -10  -6   17.58    1.55
   4 -10  -5  253.41    5.46
   4 -10  -4    4.35    1.04
   4 -10  -3    6.88    1.36
   4 -10  -3    7.53    1.23
  -4 -10   3    9.45    1.39
   4 -10  -2    9.60    1.61
  -4 -10   2    9.11    1.33
   4 -10  -1 1319.92   18.03
  -4 -10   1 1239.08   15.36
   4 -10   0  384.36    6.22
   4  10   0  395.20    7.95
   4 -10   0  377.04    8.57
   4  10   1  104.92    3.90
   4 -10   1  100.31    4.33
   4  10   2   96.51    3.63
   4 -10   2  107.28    3.57
   4  10   3  334.54    6.70
   4 -10   3  347.88    6.35
   4 -10   4    4.43    1.41
   4  10   4    4.84    1.06
   4 -10   4    4.18    1.00
   4 -10   5 1179.31   14.90
   4 -10   5 1048.85   12.35
   4 -10   6  191.89    5.70
   4 -10   6  198.24    4.23
   4 -10   7  295.65    7.15
   4 -10   7  306.30    5.13
   4  11 -10    0.84    0.39
  -4 -11  10    1.45    0.44
   4 -11  -9    3.32    0.53
  -4 -11   8  167.00    3.68
   4 -11  -8  157.56    3.08
  -4 -11   7  181.72    4.14
   4 -11  -7  198.78    3.69
  -4 -11   6   34.41    1.88
   4 -11  -6   38.79    1.72
  -4 -11   5  654.73    9.08
   4 -11  -5  712.70    8.51
  -4 -11   4    8.70    1.10
   4  11  -4    8.85    1.20
   4 -11  -4    8.11    1.00
  -4 -11   3    5.79    0.95
   4 -11  -2  122.13    4.19
  -4 -11   2  154.59    3.71
   4  11  -1  288.85    5.74
  -4 -11   1  263.76    4.82
   4 -11   0    1.60    0.93
   4 -11   0    1.84    0.82
   4 -11   1  261.48    4.76
   4  11   1  259.66    5.18
   4 -11   2  222.96    4.26
   4  11   2  222.11    4.61
   4 -11   3  371.44    7.83
   4 -11   3  438.43    6.20
   4 -11   4   13.24    1.60
   4 -11   4   12.26    1.03
   4  12  -5    1.22    0.40
   4  12  -4    1.58    0.46
   4 -12  -2  130.07    2.57
   4 -12  -1  651.95    6.80
   4  12  -1  573.84    6.85
   4 -12   0  107.74    2.28
   5   0 -21    1.10    0.53
   5   0 -20   20.17    1.41
   5   0 -19    0.33    0.80
  -5   0  18  837.49   14.39
   5   0 -18  580.35    9.53
   5   0 -17    0.56    0.99
  -5   0  17    0.30    1.45
  -5   0  16   36.55    3.16
   5   0 -16   28.62    2.28
  -5   0  15    0.29    1.30
   5   0 -15    0.28    1.07
   5   0 -14    2.70    1.26
  -5   0  14    4.25    1.05
  -5   0  13    3.69    1.06
  -5   0  12 1341.31   21.37
  -5   0  11   -0.19    0.94
  -5   0  10 4682.55   48.32
  -5   0   9    1.01    1.35
  -5   0   8 1215.79   19.93
   5   0  -7    2.26    0.79
   5   0  -6 2359.24   22.63
   5   0  -5   10.69    1.08
   5   0  -4 4155.24   35.27
   5   0  -3    1.44    0.70
   5   0  -2 1205.30   13.13
   5   0  -1   15.14    1.29
   5   0   0    2.56    0.73
   5   0   1    0.35    0.54
   5   0   1    1.09    0.45
   5   0   2 5487.99   43.53
   5   0   3    3.35    0.58
   5   0   4   24.67    1.27
   5   0   4   26.23    1.81
   5   0   5   15.70    1.42
   5   0   6 4616.29   40.20
   5   0   6 4486.58   42.03
   5   0   7    0.44    0.71
   5   0   7    0.16    0.74
   5   0   8  343.89    8.24
   5   0   8  347.10    8.06
   5   0   9    3.56    1.24
   5   0   9    1.07    0.93
   5   0   9    2.28    0.89
   5   0   9    0.87    0.88
   5   0  10  762.49   11.84
   5   0  10  739.43   13.23
   5   0  10  751.52   11.18
   5   0  11    2.67    1.26
   5   0  11    0.37    1.09
   5   0  11    1.96    1.15
   5   0  11    4.21    1.15
   5   0  11   -0.23    0.99
   5   0  12 2099.67   22.73
   5   0  12 2122.68   22.90
   5   0  12 2121.53   23.71
   5   0  13    4.41    1.29
   5   0  13    0.53    1.02
   5   0  13    4.05    1.18
   5   0  14 1068.59   13.80
   5   0  14 1048.52   14.25
   5   0  14 1018.56   13.55
   5   0  15    0.29    1.46
   5   0  15    2.08    1.01
   5   0  15    0.60    0.90
   5   0  15    0.66    1.04
   5   0  16   21.40    1.54
   5   0  16   17.98    1.62
   5   0  17    0.32    0.79
   5   1 -21  117.06    2.67
   5  -1 -21  115.86    2.75
   5  -1 -20   81.80    2.68
   5   1 -20   80.27    2.59
   5   1 -19   62.13    2.54
   5  -1 -19   64.36    2.68
   5  -1 -18   26.07    1.96
   5   1 -18   25.61    1.90
  -5   1  18   33.82    3.07
  -5  -1  18   33.52    2.97
   5   1 -17    2.53    1.09
   5  -1 -17    3.80    1.22
  -5  -1  17    8.09    2.00
  -5   1  17    6.67    1.85
   5  -1 -16   60.98    3.17
   5   1 -16   60.10    3.02
  -5  -1  15  551.08    9.33
  -5   1  15  639.09   12.51
  -5  -1  15  612.41   12.16
   5  -1 -15  555.94   10.13
   5   1 -15  525.98    9.69
   5  -1 -14 2673.48   27.93
   5   1 -14 2550.26   27.21
  -5  -1  13  307.21    6.17
  -5   1  13  307.16    6.36
   5  -1 -13  329.57    7.63
   5   1 -13  315.29    7.31
  -5   1  12  405.32   10.74
  -5  -1  12  400.19   10.57
  -5   1  11  143.90    5.76
  -5  -1  11  139.04    5.61
  -5   1  10   45.85    3.59
  -5  -1  10   38.76    3.30
  -5   1   9 5423.38   51.22
  -5  -1   9 5277.17   50.37
   5  -1  -8 2078.41   19.15
  -5  -1   8 2056.35   27.38
  -5   1   8 2104.92   28.07
   5   1  -7 2171.56   21.27
   5  -1  -7 2218.22   21.57
   5  -1  -6  253.68    4.64
   5   1  -6  265.31    5.34
   5  -1  -6  269.28    5.44
   5  -1  -5    7.28    0.89
   5  -1  -5    6.05    0.90
   5  -1  -4   68.86    2.27
   5   1  -4   65.04    2.46
   5  -1  -4   67.61    2.52
   5  -1  -3 1602.66   15.14
   5  -1  -3 1576.49   15.96
   5   1  -2 1586.77   16.39
   5  -1  -2 1651.51   16.50
   5   1  -1  312.96    5.84
   5  -1  -1  324.09    5.84
   5   1   0 2907.31   25.94
   5  -1   0 2731.00   25.62
   5   1   1    6.56    0.93
   5  -1   1    4.84    0.84
   5  -1   1    5.67    0.59
   5   1   1    5.84    0.82
   5  -1   2 3383.81   26.96
   5   1   2 3296.82   28.91
   5   1   3   13.54    1.12
   5   1   4   44.05    2.28
   5  -1   4   38.88    2.14
   5   1   4   44.64    1.91
   5   1   5 1628.20   17.75
   5  -1   5 1587.81   17.44
   5   1   6 1688.31   19.02
   5   1   6 1553.94   17.81
   5  -1   6 1525.52   17.99
   5   1   6 1517.00   15.83
   5  -1   6 1551.41   17.48
   5   1   6 1641.33   17.97
   5   1   7   54.94    3.05
   5   1   7   52.17    2.83
   5  -1   7   50.51    2.87
   5   1   7   61.85    2.95
   5  -1   7   57.76    2.82
   5  -1   8  369.12    8.36
   5   1   8  369.66    8.19
   5   1   8  377.58    8.90
   5  -1   9 1075.95   13.65
   5   1   9 1039.06   14.08
   5  -1   9 1102.66   13.67
   5   1   9 1149.54   16.86
   5  -1   9 1112.29   14.05
   5   1   9 1112.95   16.87
   5  -1   9 1192.25   14.51
   5  -1   9 1087.58   14.90
   5  -1   9 1099.96   14.48
   5   1   9 1126.81   14.84
   5   1  10  241.94    6.00
   5  -1  10  227.35    5.51
   5  -1  10  243.38    5.73
   5   1  10  244.60    7.39
   5  -1  10  232.67    5.64
   5   1  10  235.92    7.32
   5  -1  10  262.40    6.21
   5  -1  10  234.26    6.24
   5  -1  10  239.49    6.07
   5   1  10  248.83    6.31
   5  -1  11  673.00   10.62
   5  -1  11  624.26    9.98
   5   1  11  613.87   10.28
   5  -1  11  596.73    9.76
   5   1  11  573.85   11.90
   5   1  11  657.69   11.01
   5  -1  11  634.24   10.62
   5   1  12   37.41    2.61
   5  -1  12   37.82    2.48
   5   1  12   35.74    2.43
   5  -1  12   40.40    2.47
   5   1  12   33.16    2.33
   5   1  12   34.38    2.97
   5  -1  12   39.51    2.59
   5   1  12   38.26    2.61
   5   1  13    5.10    1.41
   5  -1  13    4.48    1.34
   5  -1  13    4.95    1.20
   5   1  13    4.69    1.28
   5   1  13   10.10    1.53
   5  -1  13    4.65    1.24
   5   1  13    5.48    1.38
   5   1  14  126.71    4.43
   5  -1  14  111.76    4.07
   5   1  14  117.00    4.02
   5  -1  14  114.27    3.87
   5   1  14  117.35    4.06
   5   1  15  292.16    6.03
   5  -1  15  278.57    5.66
   5   1  15  283.59    6.01
   5  -1  15  275.08    6.05
   5   1  15  289.51    6.36
   5   1  15  209.11    7.00
   5  -1  15  220.67    7.20
   5   1  16 1075.69   11.88
   5  -1  16 1032.69   12.14
   5   1  16 1068.74   12.55
   5  -1  16  808.35   13.82
   5   1  16  714.51   13.16
   5  -1  17    6.35    0.95
   5   1  17    6.51    1.00
   5   1  17    5.80    0.85
   5  -2 -21  168.64    3.09
  -5  -2  21  176.41    3.38
   5   2 -20   90.53    2.58
   5  -2 -20  101.03    2.86
   5   2 -19  462.28    7.11
   5  -2 -19  510.44    7.73
  -5   2  18  119.77    5.05
  -5  -2  18  116.20    4.85
   5   2 -18   80.63    3.03
   5  -2 -18   89.68    3.34
  -5   2  17  704.84   13.24
  -5  -2  17  698.38   12.90
   5  -2 -17  552.57    9.44
   5   2 -17  498.84    8.68
  -5   2  16  129.98    5.51
  -5  -2  16  126.72    5.35
  -5  -2  16  118.01    4.13
   5  -2 -16  109.03    4.15
   5   2 -16  103.00    3.80
  -5  -2  15  123.19    5.25
  -5   2  15  126.56    5.36
  -5  -2  15   98.03    3.87
   5   2 -15  100.61    3.91
   5  -2 -15  101.30    4.09
  -5   2  14  533.38   11.08
  -5  -2  14  530.42   10.88
   5  -2 -14  562.04   10.16
   5   2 -13  675.35   11.10
   5  -2 -13  757.18   12.08
   5   2 -12  112.99    4.16
   5  -2 -12  118.35    4.50
  -5   2  12  120.44    5.59
  -5  -2  12  116.81    5.39
  -5   2  11  962.91   16.19
  -5  -2  11  997.89   16.01
  -5  -2  10    2.27    1.18
  -5   2  10    4.98    1.45
   5  -2 -10    2.22    0.55
   5  -2  -9    7.01    0.82
  -5   2   9   15.63    2.38
   5  -2  -8   44.74    1.79
   5   2  -8   61.61    2.63
   5  -2  -8   74.02    2.97
  -5   2   8   61.28    4.29
  -5  -2   8   55.82    3.96
   5   2  -7  518.80    7.91
   5  -2  -7  536.35    8.19
   5  -2  -6  408.63    6.02
   5   2  -6  417.03    6.92
   5   2  -5 4107.71   36.51
   5  -2  -5 4291.23   36.82
   5  -2  -4 1253.48   12.75
   5  -2  -4 1240.96   13.47
   5  -2  -3  103.08    2.95
   5   2  -3   96.63    2.90
   5   2  -2  934.38   11.73
   5  -2  -2 1017.06   11.91
   5   2  -1 1645.47   17.45
   5  -2  -1 1579.89   16.26
   5   2   0  190.64    4.34
   5   2   0  199.00    4.57
   5   2   1 4281.06   36.14
   5   2   1 4478.32   36.81
   5   2   2  394.08    6.73
   5   2   3 1899.79   19.36
   5  -2   3 1872.50   19.26
   5   2   4  255.22    5.34
   5  -2   4  259.37    5.49
   5   2   5 2113.04   21.50
   5   2   5 2089.99   20.76
   5   2   6  450.79    7.51
   5   2   6  442.52    8.15
   5  -2   6  433.35    7.76
   5   2   7  559.27    9.57
   5  -2   7  555.39    9.20
   5  -2   8  225.70    5.93
   5  -2   8  250.01    6.43
   5   2   8  236.84    6.32
   5   2   8  250.44    6.07
   5  -2   8  229.25    5.63
   5   2   8  246.27    6.02
   5  -2   9 1389.31   17.90
   5   2   9 1514.11   20.49
   5  -2   9 1551.29   17.08
   5  -2   9 1377.07   16.81
   5   2   9 1472.68   17.68
   5  -2   9 1381.55   16.28
   5   2   9 1402.87   17.26
   5  -2   9 1377.51   15.96
   5  -2  10   96.54    4.16
   5   2  10   91.65    4.68
   5  -2  10  112.38    3.70
   5  -2  10  104.90    3.81
   5   2  10  102.85    4.11
   5  -2  10   97.97    3.81
   5   2  10   92.87    3.80
   5  -2  10   89.89    3.32
   5  -2  11  412.39    7.92
   5   2  11  359.80    9.47
   5  -2  11  373.55    7.79
   5   2  11  401.85    8.35
   5   2  11  341.49    9.23
   5  -2  11  367.42    8.50
   5   2  11  348.58    7.58
   5   2  12  158.36    6.22
   5  -2  12  193.20    5.21
   5  -2  12  184.89    5.84
   5   2  12  169.75    5.15
   5  -2  12  189.77    5.02
   5   2  12  183.18    5.45
   5  -2  12  174.33    5.09
   5   2  13  281.20    6.75
   5  -2  13  285.88    6.24
   5   2  13  276.22    6.43
   5   2  13  299.58    6.97
   5  -2  13  280.48    6.47
   5   2  14  238.01    5.83
   5  -2  14  215.60    5.15
   5   2  14  176.20    6.45
   5  -2  14  182.52    6.70
   5   2  14  224.90    5.55
   5   2  14  243.19    6.07
   5  -2  14  223.16    5.55
   5   2  15  320.54    6.29
   5   2  15  221.42    6.91
   5  -2  15  246.59    7.35
   5   2  15  304.55    6.20
   5  -2  15  294.81    6.01
   5   2  15  317.47    6.51
   5  -2  16   14.68    1.40
   5   2  16   14.77    1.48
   5  -2  16   11.07    1.65
   5   2  16   14.52    1.37
   5   2  16   15.34    1.39
   5   2  17   20.06    1.24
   5   2  17   20.62    1.30
  -5  -3  21   31.20    1.27
  -5  -3  20  213.49    4.26
  -5  -3  20  222.97    4.31
   5   3 -19  144.85    3.42
   5   3 -18   26.02    1.67
   5  -3 -18   27.84    1.85
  -5  -3  17   77.56    3.21
  -5   3  17   87.96    4.42
  -5  -3  17   87.30    4.21
   5   3 -17   66.65    2.77
   5  -3 -17   78.20    3.22
  -5  -3  17   63.04    2.19
  -5  -3  16  153.17    4.81
  -5  -3  16  172.06    6.00
  -5   3  16  176.55    6.32
   5  -3 -16  150.46    4.74
   5   3 -16  138.27    4.22
  -5  -3  16  127.37    3.40
  -5  -3  15 1233.31   15.92
  -5  -3  15 1083.95   13.02
  -5   3  15 1311.15   18.52
  -5  -3  15 1304.41   17.99
   5   3 -15 1138.41   14.73
   5  -3 -15 1297.22   16.20
   5   3 -14  256.87    6.10
   5  -3 -14  281.04    6.83
  -5  -3  14  262.06    7.38
  -5   3  14  270.47    7.58
  -5  -3  13    4.01    0.85
  -5   3  13    2.02    1.08
  -5  -3  13    4.14    1.27
   5   3 -13    2.33    1.03
   5  -3 -13    1.84    1.08
  -5  -3  12  873.07   11.06
  -5   3  12  855.51   15.03
  -5  -3  12  887.11   14.69
   5   3 -12  877.55   12.64
  -5   3  11  123.63    5.57
  -5  -3  11  106.68    5.02
  -5   3  10 1607.86   20.85
  -5  -3  10 1634.08   20.41
   5   3  -9 1341.55   15.07
  -5   3   9 1310.73   19.64
  -5  -3   9 1303.00   18.93
   5   3  -8   66.19    2.65
   5  -3  -8   57.36    2.64
  -5   3   8   61.18    4.22
  -5  -3   8   57.46    3.93
   5  -3  -7  307.64    5.20
   5   3  -7  300.70    5.75
  -5  -3   7  324.25    9.17
  -5   3   7  326.99    9.66
   5  -3  -6 1902.20   18.34
   5  -3  -6 1913.72   17.49
   5  -3  -5  242.11    4.89
   5  -3  -5  273.48    4.84
   5   3  -4  224.33    4.69
   5  -3  -4  273.98    5.06
   5  -3  -3 1224.83   12.60
   5  -3  -3 1125.83   12.60
   5  -3  -2 2430.17   22.38
   5  -3  -2 2479.83   22.97
   5   3  -1 2669.97   25.93
   5  -3  -1 2800.07   25.77
   5   3   0  183.06    4.25
   5  -3   0  177.54    4.04
   5   3   1 1714.87   18.53
   5   3   2  319.25    6.47
   5   3   3   15.81    1.49
   5   3   3   15.94    1.45
   5  -3   3   13.70    1.28
   5   3   3   17.21    1.51
   5   3   4 5584.76   48.84
   5   3   4 5908.11   48.67
   5  -3   4 5979.23   49.56
   5   3   4 5991.44   49.72
   5   3   4 6011.78   49.08
   5  -3   4 5413.11   47.81
   5   3   5  886.18   12.73
   5   3   5  894.60   12.05
   5  -3   5  903.32   12.77
   5   3   5  853.87   11.94
   5   3   5  907.44   12.05
   5  -3   5  843.20   11.25
   5   3   6  149.52    4.94
   5   3   6  149.95    4.48
   5  -3   6  139.92    4.09
   5   3   6  138.08    4.28
   5   3   7  126.71    4.06
   5  -3   7  124.07    4.34
   5  -3   7  124.91    4.35
   5  -3   8  208.01    5.04
   5   3   8  230.15    6.86
   5  -3   8  220.22    6.19
   5  -3   8  233.09    6.32
   5   3   8  207.15    5.67
   5  -3   8  205.11    5.22
   5   3   8  220.79    5.72
   5  -3   9  630.14   10.11
   5   3   9  687.76   11.01
   5  -3   9  651.22   11.44
   5  -3   9  599.66    9.38
   5  -3   9  705.87   11.87
   5   3   9  698.86   13.00
   5   3   9  650.65   10.75
   5  -3  10  760.06   12.88
   5   3  10  749.98   11.78
   5  -3  10  756.79   11.41
   5  -3  10  761.87   11.02
   5   3  10  777.84   14.49
   5  -3  11  171.99    5.78
   5  -3  11  174.98    5.00
   5   3  11  160.83    6.34
   5   3  11  163.61    5.11
   5  -3  11  174.70    4.82
   5   3  12  128.61    4.48
   5  -3  12  137.68    5.25
   5   3  12  143.51    4.76
   5  -3  12  124.32    4.14
   5  -3  12  129.23    4.08
   5   3  12  120.12    5.50
   5   3  12  110.53    5.22
   5  -3  13    2.42    1.48
   5  -3  13    6.22    1.45
   5   3  13    4.81    1.55
   5   3  13    5.12    1.58
   5   3  13    7.15    1.35
   5   3  13    6.48    1.40
   5  -3  13    6.12    1.23
   5   3  14   53.93    2.78
   5  -3  14   50.06    2.49
   5   3  14   54.31    2.81
   5  -3  14   47.02    3.27
   5   3  14   40.47    3.02
   5   3  14   41.50    3.17
   5   3  15  944.40   11.57
   5   3  15 1015.74   12.05
   5   3  15  667.26   11.97
   5  -3  15  782.50   12.85
   5   3  16  140.39    3.54
   5   3  16  143.77    3.58
   5   3  17   13.43    0.96
  -5  -4  20  203.83    3.87
  -5  -4  20  199.14    3.77
  -5  -4  19  188.73    4.40
  -5  -4  17  291.26    6.37
  -5  -4  17  278.55    6.49
  -5   4  16 1093.48   16.13
  -5  -4  16 1088.24   15.49
  -5  -4  15  149.08    4.94
  -5   4  15  158.97    5.74
  -5  -4  15  163.92    5.66
   5  -4 -15  154.30    4.71
  -5  -4  14  192.68    5.73
  -5  -4  14  169.31    4.28
  -5   4  14  188.00    6.08
  -5  -4  14  186.86    5.85
   5  -4 -14  207.55    5.60
  -5  -4  13   15.52    1.45
  -5  -4  13   15.50    1.80
  -5   4  13   13.86    1.80
   5  -4 -13   15.81    1.75
  -5  -4  12  370.35    6.82
  -5  -4  12  378.38    8.22
   5  -4 -11    1.20    1.15
   5  -4 -11    4.05    0.74
   5  -4 -11    0.87    1.14
   5  -4 -11    1.27    0.85
   5  -4 -10 1055.36   13.06
  -5  -4  10 1067.69   15.52
   5  -4 -10  796.43   15.16
   5  -4 -10  820.47   10.37
   5  -4  -9  302.28    5.36
   5  -4  -9  287.19    8.62
   5  -4  -8   64.09    2.59
  -5  -4   8   58.20    3.28
   5  -4  -7 1317.56   14.58
  -5  -4   7 1377.41   18.99
   5  -4  -6 2601.76   23.34
   5   4  -6 2188.47   22.75
  -5  -4   6 2681.92   29.86
  -5   4   6 2207.49   29.30
   5  -4  -6 2558.59   22.60
   5   4  -5  677.42    9.34
   5  -4  -5  874.06   10.14
   5  -4  -4   24.25    1.52
   5   4  -4   20.86    1.49
   5  -4  -4   24.12    1.52
   5  -4  -3  718.35    9.30
   5   4  -3  613.92   10.31
   5   4  -3  612.96    8.95
   5  -4  -3  682.38    9.13
   5  -4  -2  993.37   11.59
   5   4  -2  971.64   13.12
   5   4  -2  841.80   10.85
   5  -4  -2  884.03   10.74
   5   4  -1  201.17    4.40
   5  -4  -1  201.31    4.22
   5  -4   0 5045.21   42.67
   5  -4   1   27.17    1.78
   5   4   1   25.53    1.63
   5  -4   1   21.91    2.00
   5   4   2  217.20    5.01
   5  -4   2  230.73    6.18
   5   4   2  217.20    5.64
   5   4   2  230.27    4.95
   5  -4   2  204.37    4.50
   5   4   3  147.91    4.33
   5   4   3  146.68    4.63
   5  -4   3  137.39    3.66
   5   4   4  231.57    5.73
   5  -4   4  213.44    5.74
   5   4   4  220.83    5.84
   5   4   5  180.65    5.34
   5   4   5  189.80    5.44
   5  -4   5  173.05    5.09
   5  -4   5  181.80    5.24
   5  -4   6  510.77    9.06
   5   4   6  510.72    9.31
   5  -4   6  538.13    9.47
   5   4   6  524.50    9.90
   5  -4   6  498.68    9.38
   5   4   7  227.76    6.00
   5  -4   7  241.93    6.63
   5  -4   7  242.84    6.17
   5   4   7  233.34    6.00
   5  -4   8 2269.66   23.12
   5   4   8 2353.70   24.87
   5  -4   8 2279.87   25.78
   5  -4   8 2447.17   25.64
   5  -4   8 2174.50   22.61
   5  -4   8 2360.32   26.58
   5   4   8 2451.13   27.57
   5  -4   9  704.62   10.54
   5  -4   9  704.21   12.82
   5  -4   9  719.43   12.67
   5   4   9  714.99   11.51
   5  -4  10  301.83    6.39
   5  -4  10  285.36    7.98
   5   4  10  300.80    7.69
   5  -4  10  302.61    7.93
   5   4  10  300.02    6.96
   5   4  11   53.63    2.91
   5  -4  11   46.20    2.46
   5   4  11   47.57    3.18
   5  -4  11   46.73    3.28
   5   4  11   48.00    3.60
   5  -4  11   52.84    3.33
   5   4  11   53.69    2.95
   5   4  12   48.67    2.76
   5   4  12   47.78    2.70
   5   4  12   41.40    2.95
   5  -4  12   40.88    3.02
   5   4  12   40.72    3.32
   5  -4  12   47.54    3.23
   5   4  13  102.06    4.77
   5   4  13  107.74    3.88
   5  -4  13  115.75    4.59
   5   4  13  120.48    4.02
   5   4  14  809.26   10.80
   5   4  14  632.44   12.20
   5   4  15    7.33    1.14
   5   4  16    9.05    1.04
  -5  -5  19    3.40    0.77
  -5  -5  18    2.80    0.86
  -5  -5  18    2.14    0.76
  -5  -5  17   75.33    3.08
  -5  -5  17   79.69    3.14
  -5  -5  16   29.45    2.20
  -5  -5  16   33.54    2.31
  -5  -5  15    2.35    1.16
  -5  -5  15    1.88    1.10
  -5  -5  14  310.86    7.56
  -5  -5  14  319.02    7.53
  -5  -5  13  544.19   10.45
  -5  -5  12  293.96    7.46
  -5  -5  11  340.22    7.90
   5  -5 -11  264.74    8.28
  -5  -5  10 1114.69   15.37
   5  -5 -10 1044.24   12.08
  -5  -5   9   26.23    2.17
   5  -5  -9   20.80    2.47
   5  -5  -9   24.99    1.57
   5  -5  -8    7.82    1.67
   5  -5  -8    0.99    0.57
   5  -5  -7  440.44   10.69
   5  -5  -7  520.91    7.75
   5  -5  -6 1297.17   19.74
   5  -5  -6 1476.40   15.48
   5  -5  -5   31.21    2.76
   5   5  -5   37.06    2.57
   5   5  -4 1233.98   16.57
   5  -5  -4 1326.63   14.67
   5  -5  -3 2048.65   24.66
   5   5  -3 1984.11   22.91
   5  -5  -2  265.36    7.26
   5   5  -2  261.92    6.64
   5  -5  -1   90.13    3.99
   5  -5  -1   87.23    3.20
   5  -5   0  486.77    9.50
   5  -5   0  511.98    8.32
   5   5   1  550.51   10.22
   5   5   1  560.72    8.54
   5  -5   1  571.32   10.80
   5  -5   1  560.65   10.09
   5   5   2  210.95    5.07
   5  -5   2  218.11    6.42
   5  -5   2  207.90    5.54
   5  -5   3 2163.20   24.45
   5   5   3 2174.64   22.64
   5  -5   4 4215.93   38.52
   5  -5   4 3594.68   35.44
   5  -5   4 3841.85   35.36
   5   5   4 3792.41   37.39
   5   5   4 4134.92   36.67
   5   5   5   77.99    3.65
   5  -5   5   67.26    3.10
   5  -5   5   65.37    3.24
   5  -5   5   75.04    3.64
   5  -5   5   69.95    2.88
   5  -5   5   61.80    2.75
   5   5   5   69.93    3.46
   5   5   6  474.10    9.53
   5  -5   6  469.94    9.23
   5   5   6  458.57    9.20
   5  -5   6  454.17    8.59
   5   5   7  123.93    4.40
   5  -5   7  123.81    4.54
   5   5   7  134.68    5.17
   5  -5   7  115.50    4.62
   5  -5   7  131.40    4.57
   5   5   8    7.86    1.40
   5   5   8    7.02    1.76
   5   5   9  194.19    5.52
   5   5   9  205.18    6.93
   5   5  10 1113.20   17.80
   5   5  10 1149.23   15.23
   5  -5  11  295.92    7.81
   5   5  11  301.93    6.70
   5   5  12   90.14    3.50
   5  -5  12   90.41    4.26
   5   5  13  146.16    4.29
   5   5  13  125.30    5.08
   5   5  13  107.90    4.80
   5  -5  13  157.83    5.22
   5   5  14  168.81    4.35
   5   5  14  161.01    4.15
   5   5  15  203.32    4.18
   5   5  15  201.03    4.23
  -5  -6  19    5.76    0.66
  -5  -6  18    6.35    0.91
  -5  -6  18    8.10    0.96
  -5  -6  17 1218.40   14.20
  -5  -6  17 1245.74   13.96
  -5  -6  16   47.05    2.50
  -5  -6  16   43.66    2.52
  -5  -6  16   48.00    2.55
  -5  -6  15   17.13    1.77
  -5  -6  15   15.86    1.80
  -5  -6  14  213.57    5.89
  -5  -6  14  214.97    6.10
  -5  -6  14  222.48    6.04
  -5  -6  13  395.23    8.38
  -5  -6  13  375.08    8.19
  -5  -6  12   33.54    2.50
  -5  -6  12   31.17    2.40
  -5  -6  11  310.22    7.37
  -5  -6  11  272.46    7.01
  -5  -6  10  197.33    5.90
   5  -6 -10  176.91    6.83
  -5  -6   9  545.63   10.06
   5  -6  -9  471.45   11.56
   5  -6  -8   70.79    4.12
  -5  -6   8   75.79    3.59
   5  -6  -8   69.22    4.38
   5  -6  -7  859.16   15.22
  -5  -6   7  884.68   13.19
   5   6  -7  841.92   13.74
   5  -6  -7  827.16   15.82
   5   6  -6  605.81   11.23
   5  -6  -6  619.89   12.46
   5  -6  -6  619.35   13.05
   5   6  -5   22.01    2.10
   5  -6  -5   23.80    2.62
   5  -6  -5   26.64    1.83
   5   6  -4  536.46   10.45
   5  -6  -4  560.27   11.63
   5  -6  -3 3040.85   33.38
   5   6  -3 2863.34   30.93
   5  -6  -3 2957.92   33.17
   5  -6  -3 3131.86   28.75
   5  -6  -2  608.53   12.12
   5   6  -2  569.91   10.91
   5  -6  -2  593.36   11.81
   5  -6  -1 1256.21   18.28
   5  -6  -1 1219.02   17.54
   5  -6   0 1254.35   15.18
   5   6   0 1103.29   16.31
   5   6   1 1254.74   17.07
   5  -6   1 1256.18   14.70
   5  -6   2  633.75    9.41
   5  -6   2  610.90    9.79
   5   6   2  742.84   10.36
   5   6   2  691.70   11.97
   5  -6   2  564.84    9.44
   5  -6   2  739.49   12.94
   5   6   3  152.03    5.40
   5   6   3  128.13    4.10
   5  -6   3  137.31    4.03
   5  -6   3  135.16    4.39
   5  -6   3  158.87    5.69
   5   6   3  160.25    4.65
   5  -6   3  128.79    4.14
   5  -6   4  143.39    4.12
   5  -6   4  167.45    5.77
   5  -6   4  152.61    4.84
   5  -6   4  160.57    4.75
   5  -6   4  140.64    4.47
   5   6   4  170.99    5.07
   5   6   5   97.16    3.98
   5  -6   5   75.26    2.98
   5  -6   5   92.04    3.88
   5  -6   5   90.52    3.63
   5  -6   5   78.38    3.35
   5  -6   5   89.72    4.23
   5   6   6  103.62    3.94
   5  -6   6   97.36    4.28
   5  -6   6  106.38    4.12
   5  -6   6   96.56    3.75
   5  -6   6  108.90    4.48
   5   6   7 2859.32   28.46
   5  -6   7 2843.09   30.24
   5  -6   7 2897.43   30.00
   5   6   8   51.24    3.35
   5   6   8   48.97    2.72
   5  -6   8   45.04    3.16
   5  -6   8   45.84    2.59
   5  -6   8   47.49    2.93
   5  -6   9  236.32    6.37
   5  -6   9  230.55    6.85
   5   6   9  227.20    7.05
   5   6   9  231.15    5.76
   5  -6  10  403.54    9.18
   5  -6  10  428.95    8.53
   5   6  10  421.43    7.81
   5   6  11   80.28    3.19
   5   6  11   64.50    3.73
   5  -6  12  434.58    8.88
   5   6  12  414.20    7.35
   5   6  13  737.98    9.64
   5   6  13  575.66   10.92
   5  -6  13  790.98   11.52
   5   6  13  616.31   11.26
   5   6  14  413.51    6.26
   5   6  14  408.34    6.41
   5   6  15   99.19    2.38
  -5  -7  18  184.04    3.21
  -5  -7  17  151.00    3.49
  -5  -7  16  192.16    4.51
  -5  -7  16  185.63    4.35
  -5  -7  16  182.88    4.43
  -5  -7  15   17.19    1.64
  -5  -7  15   13.20    1.43
  -5  -7  15   14.47    1.54
  -5  -7  14   42.95    2.59
  -5  -7  14   39.65    2.42
  -5  -7  14   39.01    2.50
  -5  -7  13  559.43    9.73
  -5  -7  13  549.50    9.76
  -5  -7  13  534.09    9.81
  -5  -7  12   36.96    2.53
  -5  -7  12   33.69    2.46
  -5  -7  12   35.41    2.55
  -5  -7  11  129.58    4.64
  -5  -7  11  124.39    4.65
  -5  -7  11  115.37    4.51
  -5  -7  10    1.87    0.98
  -5  -7  10    1.08    0.92
  -5  -7   9  113.97    4.24
  -5  -7   9  104.42    4.34
  -5  -7   9  106.55    4.29
  -5  -7   8 1033.43   14.33
  -5  -7   8 1050.38   15.04
  -5  -7   7  918.56   13.68
   5  -7  -7  850.24   15.43
   5  -7  -6  349.33    9.51
   5  -7  -6  396.85    7.47
   5   7  -5  196.98    6.24
   5  -7  -5  204.31    7.21
   5  -7  -4  214.34    7.31
   5  -7  -4  223.16    5.43
   5  -7  -4  234.41    5.69
   5  -7  -3  822.52   15.13
   5   7  -3  788.42   13.63
   5  -7  -3  832.49   11.72
   5  -7  -2 1204.00   18.85
   5  -7  -2 1179.35   14.84
   5  -7  -1  176.33    6.59
   5   7  -1  174.65    5.96
   5  -7  -1  188.16    5.12
   5  -7   0   22.12    1.93
   5   7   0   26.11    2.41
   5  -7   0   27.55    2.80
   5  -7   1  978.86   13.75
   5  -7   1 1111.44   14.08
   5  -7   2  661.46    9.85
   5   7   2  690.34   11.15
   5  -7   2  726.45   13.26
   5  -7   2  707.93   10.76
   5  -7   2  647.65   10.63
   5   7   3  866.10   12.58
   5  -7   3  841.59   12.44
   5  -7   3  879.80   12.75
   5  -7   3  847.82   11.60
   5  -7   4    1.75    0.82
   5  -7   4    2.31    1.37
   5  -7   4    2.22    1.09
   5  -7   4    2.75    1.04
   5   7   4    3.24    1.05
   5  -7   4    2.50    1.12
   5  -7   5  187.62    4.67
   5  -7   5  206.62    5.91
   5  -7   5  193.03    5.50
   5   7   5  195.04    5.09
   5  -7   5  211.37    6.53
   5   7   5  225.09    5.92
   5  -7   6  533.65    9.67
   5   7   6  605.15   10.56
   5  -7   6  579.58   11.09
   5  -7   6  559.60   10.43
   5  -7   7   32.31    2.36
   5   7   7   36.19    2.65
   5  -7   7   29.00    2.48
   5  -7   7   33.72    2.68
   5  -7   8 1302.96   16.36
   5  -7   8 1332.81   17.76
   5   7   8 1410.90   18.34
   5  -7   8 1382.60   17.02
   5  -7   8 1429.64   18.55
   5   7   9  131.75    4.90
   5  -7   9  143.32    5.18
   5  -7   9  146.84    4.70
   5   7  10   27.07    2.35
   5  -7  10   35.41    2.70
   5  -7  10   31.27    2.17
   5  -7  11 1291.27   16.35
   5   7  11 1076.22   15.62
   5   7  12  330.66    7.88
   5   7  12  450.05    6.82
   5   7  13  169.56    3.55
  -5  -8  16    6.13    0.80
  -5  -8  16    5.67    0.74
  -5  -8  15    3.91    0.84
  -5  -8  15    3.20    0.81
  -5  -8  14  361.04    6.51
  -5  -8  14  345.64    6.43
  -5  -8  13    7.10    1.23
  -5  -8  13    8.07    1.27
   5  -8 -13    4.99    0.69
  -5  -8  12 1157.87   14.48
  -5  -8  12 1132.37   14.45
  -5  -8  11    7.92    1.29
  -5  -8  11    8.61    1.36
   5  -8 -11    9.13    1.04
  -5  -8  10   42.17    2.51
  -5  -8  10   37.45    2.45
  -5  -8   9  150.27    4.70
  -5  -8   9  145.94    4.76
   5  -8  -8  127.10    3.87
  -5  -8   8   99.18    3.78
   5  -8  -7  479.78   10.90
   5  -8  -7  628.49    9.49
   5  -8  -6  345.29    9.24
   5  -8  -6  424.48    7.59
   5  -8  -5  103.30    5.05
   5  -8  -5  128.99    4.11
   5  -8  -4 1249.09   19.77
   5  -8  -4 1456.59   16.84
   5  -8  -3  374.15    9.91
   5  -8  -3  411.72    7.81
   5  -8  -2  408.35   10.31
   5  -8  -2  453.98    8.35
   5  -8  -1  620.70   12.72
   5  -8  -1  683.24   10.62
   5  -8   0    4.87    1.17
   5  -8   0    1.18    1.31
   5  -8   1  352.72    6.76
   5   8   1  359.95    7.97
   5  -8   1  356.10    7.88
   5  -8   2 1626.15   19.52
   5   8   2 1663.02   19.36
   5  -8   3   78.95    3.66
   5  -8   3   76.64    2.96
   5  -8   3   84.17    4.39
   5   8   3   85.51    3.59
   5  -8   3   89.48    3.65
   5  -8   4  170.53    5.28
   5  -8   4  174.47    6.09
   5   8   4  161.48    4.79
   5  -8   4  180.62    5.27
   5  -8   5  335.88    8.29
   5  -8   5  337.24    7.53
   5   8   5  322.35    6.60
   5  -8   5  348.92    7.66
   5  -8   6   67.91    3.17
   5  -8   6   70.20    3.44
   5  -8   6   68.10    3.32
   5  -8   6   61.89    3.41
   5  -8   7  953.17   12.88
   5  -8   7  938.74   13.28
   5  -8   8  403.99    8.33
   5  -8   8  379.92    7.28
   5  -8   9   80.15    3.56
   5  -8   9   72.55    3.00
   5  -8  10  239.64    5.94
   5   8  11   52.89    2.01
  -5  -9  14  117.17    2.66
  -5  -9  14  124.75    2.86
  -5  -9  13    2.25    0.66
   5  -9 -13    2.04    0.38
  -5  -9  12    8.03    1.03
  -5  -9  12    7.87    1.05
  -5  -9  11  113.17    3.40
  -5  -9  11  113.13    3.45
   5  -9 -11  115.73    2.74
  -5  -9  10   13.70    1.36
   5  -9 -10   18.25    1.26
  -5  -9  10   16.15    1.46
   5  -9  -9  188.33    4.15
   5  -9  -8 1153.13   13.17
   5  -9  -7  179.86    4.47
   5  -9  -6  146.67    5.42
   5  -9  -6  219.25    5.09
   5  -9  -5  695.52   13.28
   5  -9  -5  951.38   11.98
   5  -9  -4    1.14    1.14
   5  -9  -4    0.82    0.92
   5  -9  -3   40.36    3.15
   5  -9  -3   45.79    2.53
   5  -9  -2  995.23   16.57
   5  -9  -2 1149.83   14.24
   5  -9  -1  296.34    8.29
   5  -9  -1  334.79    6.84
   5  -9   0   65.44    2.69
   5  -9   0   63.15    3.87
   5   9   0   64.35    3.27
   5  -9   1  220.73    4.97
   5   9   1  216.73    5.82
   5  -9   1  217.72    6.94
   5   9   2  374.74    7.59
   5  -9   2  425.26    7.83
   5  -9   2  361.36    6.47
   5  -9   2  385.28    9.19
   5  -9   2  408.48    8.66
   5  -9   3    0.86    1.14
   5   9   3    1.13    0.90
   5  -9   4  127.32    4.89
   5   9   4  123.91    3.89
   5  -9   5  319.21    6.43
   5  -9   5  316.71    7.09
   5  -9   6  525.75    8.37
   5  -9   6  541.78    9.34
   5  -9   7   35.06    2.04
   5  -9   7   34.40    2.28
   5  -9   7   31.47    2.41
   5   9   8  697.44   10.91
   5  -9   8  697.12   11.42
   5   9   9  290.36    6.36
   5  -9   9  331.54    5.42
   5 -10 -11  497.85    5.67
  -5 -10  11  576.68    7.17
   5 -10 -10  102.29    2.38
  -5 -10  10  109.81    3.17
   5 -10  -9   42.09    1.67
   5 -10  -8    1.15    0.62
   5 -10  -7   39.53    1.86
   5 -10  -6    1.97    0.79
   5 -10  -5  922.68   11.23
   5 -10  -4  127.74    4.74
   5 -10  -4  198.42    4.52
   5 -10  -3    4.27    1.22
  -5 -10   3    3.37    0.97
   5 -10  -2  202.62    4.40
  -5 -10   2  178.64    4.72
   5  10  -2  200.35    5.41
   5 -10  -2  176.57    5.77
   5  10  -1   15.66    1.66
   5 -10  -1   18.49    1.38
   5 -10  -1   19.29    2.04
   5 -10   0  199.64    6.09
   5  10   0  215.17    5.30
   5 -10   1  133.42    4.91
   5  10   1  148.62    4.26
   5 -10   2  550.97   10.20
   5  10   2  590.22    8.77
   5 -10   3  428.60    8.73
   5 -10   4  219.93    4.74
   5 -10   5  311.35    7.08
   5 -10   5  347.29    5.87
   5 -10   6    5.43    1.19
   5 -10   6    5.62    0.91
   5 -10   7   50.73    1.95
   5  11  -9   94.30    2.27
   5 -11  -9   91.32    1.81
   5  11  -8   28.55    1.41
   5 -11  -8   30.68    1.16
   5 -11  -7  491.94    5.84
  -5 -11   7  459.75    6.53
   5 -11  -6  216.48    3.66
  -5 -11   6  229.14    4.37
   5 -11  -5   71.50    2.04
  -5 -11   5   74.76    2.46
   5  11  -4   49.43    2.13
   5 -11  -4   53.34    1.80
  -5 -11   4   52.77    2.05
   5  11  -3   38.82    1.90
   5 -11  -3   43.44    1.64
  -5 -11   3   40.34    1.74
   5  11  -2    9.82    1.10
   5 -11  -2   12.78    1.16
   5  11  -1  801.95    9.81
   5 -11  -1  952.44    9.94
   5 -11   0  115.40    3.98
   5  11   0  133.76    3.30
   5 -11   1   59.81    2.84
   5 -11   2   37.62    1.67
   5 -11   3  208.04    3.84
   5 -11   4  139.44    2.91
   6   0 -21    0.23    0.44
   6   0 -20    1.56    0.65
  -6   0  19    1.27    1.16
   6   0 -19    1.07    0.79
   6   0 -18    6.18    1.17
  -6   0  18    7.60    1.76
  -6   0  17    1.61    1.42
   6   0 -17    2.28    1.10
   6   0 -16  649.01   10.78
  -6   0  16  825.18   14.12
  -6   0  15    1.55    1.28
   6   0 -15    0.68    0.99
   6   0 -14  139.78    4.82
   6   0 -13    0.20    1.14
   6   0 -12   41.61    2.69
  -6   0  12   35.50    2.98
   6   0 -11    2.68    0.91
  -6   0  11    5.01    1.67
  -6   0  10  116.85    6.23
   6   0 -10   91.91    3.60
  -6   0   9    0.55    1.61
   6   0  -9    0.61    0.77
   6   0  -8 3353.70   31.35
   6   0  -7    2.42    0.80
   6   0  -6 1968.44   20.58
   6   0  -5    8.04    1.10
   6   0  -4 1217.01   14.44
   6   0  -3    4.80    0.97
   6   0  -2  664.73   10.66
   6   0  -1    7.22    1.16
   6   0   0  176.68    4.11
   6   0   0  182.59    4.81
   6   0   1    0.69    0.72
   6   0   1    7.89    0.92
   6   0   2 8598.24   67.46
   6   0   2 8262.94   65.61
   6   0   3    0.77    0.84
   6   0   3    2.32    0.59
   6   0   3    1.41    0.84
   6   0   4   75.37    3.24
   6   0   4   79.71    3.41
   6   0   5    4.47    1.18
   6   0   5    1.84    0.91
   6   0   6 1089.68   14.62
   6   0   6 1005.75   15.62
   6   0   7    1.02    0.99
   6   0   7    1.04    0.97
   6   0   7    3.64    1.33
   6   0   7    0.94    0.96
   6   0   7    0.24    0.78
   6   0   8 3594.76   34.46
   6   0   8 3653.39   35.25
   6   0   9    1.10    1.09
   6   0   9    1.50    1.09
   6   0   9    1.86    0.98
   6   0  10   54.75    2.97
   6   0  10   46.29    2.67
   6   0  10   51.38    2.92
   6   0  10   47.03    2.98
   6   0  11    1.52    1.21
   6   0  11    1.80    1.59
   6   0  11    4.57    1.15
   6   0  11    1.20    0.98
   6   0  11    1.87    1.12
   6   0  12   25.00    2.25
   6   0  12   10.06    1.47
   6   0  12   26.51    2.82
   6   0  12   11.08    1.56
   6   0  12   19.64    1.88
   6   0  13    0.19    1.18
   6   0  13    0.61    0.94
   6   0  13    2.34    1.11
   6   0  13    3.38    1.70
   6   0  14  382.74    9.40
   6   0  14  482.82    8.54
   6   0  15    1.51    1.01
   6   0  15    1.11    1.14
   6   0  16  565.76    7.97
   6  -1 -21  217.56    3.54
   6   1 -21  199.88    3.36
   6  -1 -20  117.13    3.03
   6   1 -20  110.23    2.88
   6  -1 -19   68.32    2.66
   6   1 -19   65.63    2.55
  -6   1  19   89.39    3.96
  -6  -1  19   85.18    3.79
   6  -1 -18  719.90   10.63
   6   1 -18  693.84   10.31
  -6   1  18 1001.61   14.99
  -6  -1  18  967.39   14.59
   6   1 -17   91.48    3.47
   6  -1 -17   95.96    3.61
  -6   1  17  116.50    4.92
  -6  -1  17  122.35    5.09
  -6   1  16  483.99   10.50
  -6  -1  16  477.00   10.29
  -6  -1  16  403.58    7.36
   6   1 -16  385.12    7.73
   6  -1 -16  399.99    8.05
  -6   1  15    5.09    1.54
   6   1 -15    4.22    1.18
   6  -1 -15    4.28    1.25
   6   1 -14   27.32    2.22
   6  -1 -14   26.95    2.34
   6  -1 -13  360.02    7.98
   6   1 -13  335.62    7.53
   6   1 -13  339.42    7.08
   6  -1 -13  351.83    7.34
   6   1 -12 3942.20   37.57
  -6   1  12 3940.52   41.26
  -6  -1  12 3918.99   40.89
   6   1 -12 3946.32   36.56
   6  -1 -12 4041.72   37.08
  -6   1  11  851.21   16.17
  -6  -1  11  849.20   15.90
   6   1 -11  739.13   11.29
   6  -1 -11  741.65   11.47
  -6   1  10 1309.03   21.27
  -6  -1  10 1300.27   20.87
   6   1 -10 1204.03   15.05
   6  -1 -10 1184.29   15.23
  -6  -1   9   25.16    3.07
  -6   1   9   26.13    3.18
   6   1  -9   24.88    1.85
   6  -1  -9   24.66    1.89
   6   1  -8  790.09   11.23
   6  -1  -8  834.09   11.55
   6   1  -7  140.49    4.03
   6  -1  -7  149.32    4.20
   6   1  -6  450.44    7.88
   6  -1  -6  492.69    8.21
   6   1  -5  232.97    5.37
   6  -1  -5  240.95    5.52
   6   1  -4 2341.85   23.57
   6  -1  -4 2515.72   23.90
   6   1  -3    9.45    1.24
   6  -1  -3    5.62    1.07
   6   1  -2 6334.09   54.68
   6  -1  -2 6737.56   55.01
   6   1  -1 1385.92   16.44
   6  -1  -1 1432.96   16.49
   6   1   0  489.07    8.40
   6  -1   0  503.42    8.37
   6   1   0  509.95    8.00
   6  -1   0  482.27    6.76
   6   1   1  314.78    6.41
   6  -1   1  317.64    6.37
   6   1   1  315.97    5.97
   6   1   2  943.98   13.13
   6   1   2  916.24   11.67
   6   1   2  989.53   12.16
   6  -1   2  993.48   12.38
   6   1   3    1.83    0.85
   6  -1   3    1.84    0.89
   6  -1   3   10.22    1.44
   6   1   3    8.42    1.34
   6   1   3    0.91    0.61
   6   1   4 2500.71   24.89
   6  -1   4 2554.89   25.35
   6   1   4 2446.31   26.19
   6   1   4 2365.78   23.11
   6   1   4 2505.66   25.61
   6  -1   4 2420.41   25.14
   6   1   5   16.54    1.83
   6   1   5   13.72    1.65
   6  -1   5   12.04    1.63
   6  -1   5   12.67    1.72
   6   1   5   13.31    1.77
   6   1   5   14.70    1.67
   6   1   6   25.33    2.25
   6   1   6   32.39    2.44
   6  -1   6   22.78    2.15
   6   1   6   21.95    1.97
   6  -1   6   23.40    2.00
   6  -1   6   22.58    2.22
   6   1   6   29.43    2.54
   6   1   7 1158.56   17.57
   6  -1   7 1181.24   15.41
   6   1   7 1225.22   16.04
   6  -1   7 1141.92   14.49
   6   1   7 1157.28   15.24
   6  -1   7 1157.98   15.37
   6   1   7 1157.20   15.60
   6  -1   7 1124.86   15.15
   6   1   7 1181.17   16.06
   6  -1   7 1187.29   15.83
   6  -1   8  506.28    9.24
   6  -1   8  484.23    8.54
   6   1   8  472.02    9.06
   6  -1   8  478.62    9.20
   6   1   8  499.74    9.53
   6   1   8  471.01   10.68
   6  -1   9    3.22    1.05
   6   1   9    5.17    1.28
   6  -1   9    4.46    1.19
   6  -1   9    4.51    1.13
   6   1   9    4.56    1.55
   6   1   9    6.75    1.62
   6  -1   9    3.98    1.27
   6   1   9    3.33    1.29
   6   1  10   76.02    3.54
   6  -1  10   84.89    3.42
   6  -1  10   78.57    3.36
   6  -1  10   83.75    3.54
   6   1  10   74.72    4.26
   6  -1  10   86.21    3.56
   6  -1  10   83.12    3.80
   6   1  10   87.29    3.97
   6   1  11  100.91    4.25
   6  -1  11   94.59    4.05
   6   1  11   97.40    4.96
   6  -1  11   92.35    4.96
   6   1  11  106.28    4.23
   6  -1  11  107.35    3.92
   6  -1  11  100.59    3.75
   6   1  11   94.86    3.83
   6   1  11  101.29    4.00
   6  -1  11  100.01    3.76
   6  -1  12 2120.57   21.80
   6   1  12 2099.33   22.37
   6   1  12 1943.78   21.88
   6   1  12 1976.73   21.74
   6   1  12 2018.70   22.72
   6  -1  12 1986.17   22.30
   6   1  12 1812.39   24.95
   6  -1  12 1803.51   25.10
   6   1  13  199.08    5.29
   6   1  13  182.93    5.07
   6  -1  13  185.83    5.26
   6   1  13  193.47    5.50
   6   1  13  159.67    6.17
   6  -1  13  153.98    6.19
   6   1  14  653.06    9.51
   6   1  14  625.35    9.43
   6   1  14  495.88   10.74
   6  -1  14  494.97   10.86
   6  -1  14  645.01    9.98
   6   1  14  655.88   10.26
   6   1  15   71.71    3.58
   6  -1  15   73.92    3.67
   6  -1  15   98.81    3.33
   6   1  15  101.39    3.46
   6  -1  16   56.42    2.26
   6   1  16   57.64    2.34
   6   2 -21  163.47    2.71
   6  -2 -20   58.45    2.02
   6   2 -20   55.08    1.85
   6   2 -19    1.14    0.67
   6  -2 -19    1.17    0.73
  -6   2  18  186.59    6.03
  -6  -2  18  176.72    5.66
   6   2 -18  126.93    3.70
   6  -2 -18  139.24    4.06
  -6   2  17  320.85    8.20
  -6  -2  17  305.11    7.78
   6  -2 -17  260.94    6.05
   6   2 -17  238.36    5.59
  -6  -2  16    2.84    0.94
   6   2 -16    3.08    1.06
   6  -2 -16    2.63    1.06
  -6   2  16    3.11    1.40
  -6  -2  16    4.05    1.38
   6   2 -15  191.58    5.31
   6  -2 -15  203.14    5.72
  -6   2  15  234.44    7.14
  -6  -2  15  232.61    6.94
   6  -2 -14    8.32    1.52
   6   2 -14    7.11    1.36
   6  -2 -13   20.04    2.01
   6   2 -13   18.14    1.81
   6   2 -12  229.30    5.63
   6  -2 -12  246.60    6.12
   6  -2 -12  257.79    6.61
   6   2 -12  237.63    6.09
  -6   2  11 1284.27   19.18
  -6  -2  11 1213.84   18.24
   6   2 -11 1202.37   14.76
   6  -2 -11 1277.25   15.54
   6   2 -11 1264.37   15.73
  -6   2  10  848.77   16.25
  -6  -2  10  808.69   15.39
   6  -2  -9  507.15    7.64
   6   2  -9  499.97    8.58
   6  -2  -9  554.40    9.14
  -6  -2   9  561.78   13.09
   6  -2  -8 1219.70   13.53
   6   2  -8 1196.47   14.33
   6  -2  -8 1234.58   14.68
  -6   2   8 1207.24   20.77
   6   2  -7  119.88    3.85
   6  -2  -7  118.84    3.46
   6  -2  -6  928.47   12.08
   6  -2  -6  957.45   11.29
   6  -2  -5 2141.34   22.10
   6  -2  -5 2239.24   20.92
   6  -2  -4  926.16   10.98
   6  -2  -4  874.68   11.52
   6   2  -3  417.16    7.94
   6  -2  -3  502.44    8.36
   6   2  -2   62.97    2.91
   6  -2  -2   59.17    2.79
   6   2  -1  250.29    5.82
   6  -2  -1  258.99    5.77
   6   2  -1  238.85    5.74
   6   2   0  890.00   12.06
   6  -2   0  912.00   11.96
   6   2   1  715.22   10.36
   6   2   1  722.43   10.62
   6   2   2  390.00    7.30
   6   2   2  369.48    6.69
   6  -2   2  383.47    7.08
   6   2   3 2168.55   22.42
   6   2   3 2174.92   23.13
   6  -2   3 2156.61   22.70
   6   2   3 2207.52   22.35
   6  -2   3 2242.58   22.79
   6   2   3 2276.93   23.29
   6   2   4   34.44    2.18
   6   2   4   34.01    2.52
   6   2   4   37.32    2.29
   6   2   4   33.24    2.23
   6  -2   4   31.51    2.08
   6   2   5   44.86    2.96
   6   2   5   46.89    2.69
   6  -2   5   45.18    2.57
   6   2   5   47.26    2.50
   6   2   5   57.07    2.95
   6  -2   5   47.57    2.82
   6   2   5   48.89    2.84
   6  -2   6 1598.70   19.17
   6  -2   6 1587.59   19.15
   6  -2   6 1659.65   19.95
   6   2   6 1733.26   22.06
   6   2   6 1728.18   18.86
   6   2   6 1830.84   20.84
   6  -2   6 1708.23   19.97
   6  -2   6 1860.99   21.51
   6   2   6 1771.41   21.01
   6   2   6 1827.05   20.75
   6  -2   7  520.38    9.91
   6  -2   7  518.46    9.41
   6   2   7  542.88    9.88
   6   2   7  602.14   11.12
   6   2   7  590.80   10.75
   6  -2   7  574.37   11.06
   6   2   7  543.19   11.36
   6  -2   7  507.04    9.50
   6  -2   7  518.55    9.31
   6   2   7  558.73   10.25
   6  -2   7  511.52    9.60
   6   2   8 1580.05   22.17
   6   2   8 1646.84   21.53
   6   2   8 1740.13   21.45
   6  -2   8 1681.30   21.90
   6  -2   8 1619.67   19.37
   6   2   8 1648.68   19.79
   6  -2   8 1601.58   19.96
   6  -2   8 1653.58   19.20
   6  -2   9 1206.15   16.69
   6   2   9 1154.50   18.62
   6   2   9 1244.83   18.49
   6   2   9 1253.18   18.06
   6  -2   9 1219.43   18.47
   6  -2   9 1210.12   15.92
   6   2   9 1233.87   16.55
   6  -2   9 1202.79   15.47
   6  -2   9 1158.72   14.54
   6   2  10    3.49    1.34
   6  -2  10    2.59    1.23
   6   2  10    3.76    1.50
   6   2  10    4.73    1.63
   6   2  10    4.54    1.61
   6  -2  10    7.51    1.24
   6  -2  10    2.99    1.59
   6   2  11   28.01    2.81
   6  -2  11   28.25    2.92
   6   2  11   25.07    2.64
   6  -2  11   26.70    2.19
   6   2  11   28.19    2.36
   6   2  12   53.19    3.05
   6   2  12   47.02    3.41
   6  -2  12   55.40    3.81
   6   2  12   49.35    2.95
   6  -2  12   48.53    2.77
   6   2  12   48.30    2.82
   6   2  13  181.23    5.09
   6   2  13  150.44    5.74
   6  -2  13  154.03    5.94
   6   2  13  188.16    5.37
   6  -2  13  174.18    4.95
   6   2  13  169.75    4.86
   6   2  14  117.46    3.76
   6   2  14   83.45    4.04
   6  -2  14   89.26    4.28
   6   2  14  122.00    4.07
   6  -2  14  112.14    3.72
   6   2  14  113.24    3.73
   6   2  15  466.75    7.04
   6   2  15  474.72    7.25
   6   2  15  327.11    7.46
   6  -2  15  364.90    7.91
   6  -2  15  447.66    7.04
   6   2  15  474.46    7.51
   6   2  16  392.02    5.89
  -6  -3  20   97.33    2.61
  -6  -3  20  102.49    2.76
   6   3 -19   34.92    1.53
  -6  -3  19   41.24    2.05
   6  -3 -18   22.59    1.62
  -6   3  18   26.69    2.25
  -6  -3  18   24.13    2.04
   6   3 -17  315.68    6.17
   6  -3 -17  354.49    6.90
  -6   3  17  438.15    9.35
  -6  -3  17  422.28    8.88
  -6  -3  17  341.63    6.72
   6   3 -16  211.55    5.19
   6  -3 -16  236.60    5.84
  -6   3  16  258.97    7.23
  -6  -3  16  248.73    6.80
  -6  -3  16  222.48    5.60
   6  -3 -15  671.89   10.92
  -6   3  15  720.91   12.72
  -6  -3  15  693.63   11.99
  -6  -3  15  648.77   10.74
   6  -3 -14  780.70   12.18
  -6   3  14  779.84   13.25
  -6  -3  14  749.72   12.62
   6   3 -13  197.23    5.48
   6  -3 -13  226.55    6.22
   6   3 -12   18.89    1.64
   6  -3 -12   24.81    1.96
   6   3 -12   19.63    1.89
   6  -3 -12   25.05    2.23
  -6   3  11  316.78    8.41
  -6  -3  11  310.49    7.97
   6   3 -11  302.21    6.37
   6  -3 -11  330.91    6.98
   6   3 -11  330.87    7.22
   6  -3 -11  381.53    8.15
   6  -3 -11  254.23    5.06
   6   3 -10  289.36    6.00
   6  -3 -10  297.17    6.38
  -6   3  10  358.96    9.42
  -6  -3  10  345.38    8.82
   6   3  -9  122.76    3.75
   6  -3  -9   92.02    3.42
   6  -3  -9   75.00    2.62
  -6   3   9  142.92    6.42
  -6  -3   9  170.71    6.59
   6   3  -8  114.07    3.77
   6  -3  -8  133.58    4.17
   6  -3  -8  108.81    3.18
  -6   3   8  135.79    6.58
  -6  -3   8  127.18    6.02
   6  -3  -7 1663.41   17.67
   6  -3  -7 1532.97   15.84
   6  -3  -6 2217.30   22.44
   6  -3  -6 2232.68   20.81
   6  -3  -5   39.35    2.22
   6  -3  -5   36.67    1.91
   6   3  -4  173.48    4.84
   6  -3  -4  196.48    4.93
   6  -3  -3   91.11    3.32
   6   3  -3   83.41    3.31
   6  -3  -3   90.70    3.39
   6  -3  -2  718.98    9.92
   6  -3  -2  662.67    9.99
   6   3  -2  620.65    9.99
   6   3  -2  682.69    9.56
   6   3  -2  640.61   10.69
   6  -3  -1 2343.19   23.21
   6   3  -1 2389.61   22.94
   6   3   0 4354.74   39.09
   6  -3   0 4279.19   38.60
   6   3   0 4635.08   40.92
   6   3   0 4737.76   39.81
   6   3   1   60.07    3.02
   6   3   1   57.85    2.38
   6  -3   1   59.16    2.63
   6   3   1   52.83    2.68
   6   3   2  443.45    8.21
   6  -3   2  498.27    9.41
   6   3   2  444.23    7.32
   6  -3   2  477.34    7.93
   6   3   2  474.09    8.32
   6   3   2  430.37    8.51
   6   3   3    3.54    0.91
   6  -3   3    1.81    0.87
   6   3   3    2.89    0.96
   6   3   3    3.46    1.01
   6   3   4   12.38    1.51
   6   3   4   13.49    1.44
   6  -3   4   10.31    1.43
   6   3   4    2.63    0.94
   6  -3   4   20.59    1.72
   6   3   4    2.85    0.89
   6  -3   4    5.12    1.19
   6   3   5 1319.25   16.59
   6   3   5 1295.86   16.47
   6  -3   5 1200.89   15.55
   6  -3   5 1163.22   15.63
   6   3   5 1379.16   16.47
   6  -3   5 1347.92   16.96
   6   3   5 1303.21   16.90
   6   3   6  633.85   10.67
   6  -3   6  622.96   10.16
   6   3   6  724.18   11.47
   6  -3   6  695.59   11.86
   6   3   6  678.58   10.91
   6   3   6  671.25   11.20
   6  -3   6  647.51   10.54
   6  -3   6  637.87   10.81
   6  -3   6  666.75   11.02
   6  -3   7  662.12   10.64
   6  -3   7  660.02   11.43
   6  -3   7  726.45   12.17
   6  -3   7  640.35   10.53
   6   3   7  682.85   11.20
   6   3   7  707.35   11.74
   6  -3   7  699.90   12.37
   6  -3   8  472.48    9.73
   6   3   8  460.98    9.60
   6  -3   8  428.86    9.75
   6   3   8  436.40   10.05
   6  -3   8  422.26    8.25
   6   3   8  447.93    8.91
   6   3   8  432.26    8.99
   6  -3   8  426.29    8.19
   6  -3   8  416.03    9.06
   6  -3   9  398.18    8.90
   6   3   9  385.55    8.41
   6   3   9  417.82    9.36
   6  -3   9  399.76    9.70
   6   3   9  385.32    9.54
   6  -3   9  397.46    8.00
   6   3   9  415.80    8.65
   6  -3   9  375.90    7.52
   6   3   9  371.37    9.96
   6  -3  10 1446.00   19.02
   6   3  10 1372.53   17.77
   6  -3  10 1422.68   17.37
   6   3  10 1320.14   20.60
   6   3  10 1444.47   19.66
   6  -3  10 1370.87   19.90
   6   3  10 1362.69   20.15
   6  -3  10 1318.75   15.91
   6   3  11  142.38    5.49
   6  -3  11  139.33    5.65
   6   3  11  147.53    5.98
   6   3  11  161.74    5.15
   6  -3  11  153.10    4.71
   6  -3  11  150.98    5.41
   6   3  11  144.33    4.85
   6   3  11  131.68    5.78
   6   3  12  180.59    5.23
   6  -3  12  160.61    4.64
   6   3  12  160.36    4.89
   6   3  12  158.85    4.93
   6   3  12  140.71    5.38
   6  -3  12  142.79    5.58
   6   3  13  771.41   11.18
   6   3  13  797.56   11.37
   6  -3  13  734.09   10.42
   6   3  13  729.03   10.75
   6   3  13  574.30   11.04
   6  -3  13  610.41   11.67
   6   3  14  989.14   12.06
   6   3  14 1004.26   12.19
   6   3  15  134.79    3.45
   6   3  15  138.18    3.60
   6   3  15  132.47    3.43
  -6  -4  20  226.37    3.79
  -6  -4  20  244.14    4.01
  -6  -4  19  107.48    2.95
  -6  -4  18  134.80    3.79
  -6  -4  17    4.12    1.08
  -6  -4  17    4.00    0.99
  -6  -4  16  900.39   13.18
  -6  -4  16  909.24   12.88
  -6   4  16 1124.49   15.64
  -6  -4  16 1079.53   14.73
   6  -4 -15   82.81    3.40
  -6  -4  15   76.87    3.42
  -6   4  15   83.18    3.98
  -6  -4  15   80.33    3.71
   6  -4 -14   37.83    2.46
  -6  -4  14   34.52    2.51
  -6  -4  13    2.57    1.07
   6  -4 -13    0.42    0.97
   6  -4 -12    5.77    1.67
   6  -4 -12   13.22    1.66
   6  -4 -11  153.37    3.88
   6  -4 -11  156.21    6.62
   6  -4 -10 3036.30   29.40
   6  -4 -10 2743.95   36.50
   6  -4  -9   25.20    1.90
   6  -4  -9   19.16    1.41
  -6  -4   9   25.57    2.36
   6  -4  -8    4.10    0.92
  -6  -4   8    4.75    1.40
  -6  -4   7   23.69    2.61
   6  -4  -7   26.28    1.67
   6  -4  -6  174.73    4.30
   6  -4  -6  178.24    4.76
   6  -4  -5 1118.71   14.14
   6  -4  -4 2905.64   27.16
   6  -4  -4 2894.51   28.14
   6  -4  -3    8.87    1.21
   6   4  -3    9.40    1.15
   6  -4  -3    9.38    1.19
   6   4  -3    6.74    1.28
   6  -4  -2  198.14    6.40
   6  -4  -2  184.44    4.89
   6   4  -2  200.00    4.74
   6  -4  -1    3.70    0.82
   6   4  -1    3.96    0.96
   6  -4  -1    5.50    1.34
   6   4   0 1143.36   16.09
   6  -4   0 1274.97   16.99
   6  -4   1  103.72    4.48
   6   4   1   85.96    3.88
   6  -4   1   89.93    3.23
   6  -4   1   99.85    4.02
   6   4   2   27.67    2.03
   6  -4   2   22.84    1.76
   6  -4   2   28.96    1.88
   6   4   2   22.14    2.04
   6  -4   2   25.57    2.35
   6  -4   3  337.78    6.91
   6   4   3  349.68    7.24
   6   4   3  334.99    7.73
   6  -4   4 3567.00   33.04
   6   4   4 3505.57   33.41
   6  -4   4 3761.62   35.09
   6  -4   4 3359.91   31.86
   6   4   4 3641.01   34.96
   6  -4   4 3300.75   32.09
   6  -4   4 3464.24   32.62
   6  -4   4 3189.33   32.48
   6   4   5   11.74    1.63
   6  -4   5   12.97    1.43
   6  -4   5    8.52    1.38
   6  -4   5   10.41    1.49
   6  -4   5    9.26    1.48
   6  -4   5   10.70    1.59
   6  -4   6 1526.42   18.73
   6   4   6 1553.64   19.81
   6  -4   6 1549.47   19.25
   6   4   6 1555.10   19.16
   6   4   7    4.79    1.22
   6  -4   7    4.34    1.41
   6   4   7    3.49    1.25
   6  -4   7    1.91    0.93
   6  -4   7    1.99    1.00
   6   4   7    1.82    1.30
   6  -4   8  326.02    8.16
   6   4   8  322.28    7.71
   6  -4   8  319.62    6.83
   6   4   8  320.63    8.47
   6   4   8  341.27    7.71
   6  -4   8  338.05    8.32
   6  -4   8  318.87    6.78
   6  -4   9  175.19    4.74
   6  -4   9  186.26    6.10
   6   4   9  174.82    5.47
   6  -4   9  187.71    5.13
   6   4   9  195.15    5.64
   6  -4   9  201.09    6.24
   6   4   9  185.36    5.72
   6  -4   9  177.21    6.04
   6   4  10  531.61   12.18
   6  -4  10  595.03   11.39
   6   4  10  642.87   10.37
   6  -4  10  603.65    9.59
   6   4  10  581.97   10.70
   6  -4  10  548.40   10.95
   6   4  10  599.03   10.43
   6   4  11  139.76    5.97
   6  -4  11  178.08    5.88
   6   4  11  168.74    5.13
   6   4  11  187.34    5.23
   6   4  11  150.35    5.99
   6   4  11  159.94    5.25
   6  -4  11  161.59    5.59
   6   4  12   41.68    2.58
   6   4  12   43.01    2.50
   6   4  13    8.27    1.39
   6   4  14  689.79    9.45
   6   4  15   52.50    1.99
  -6  -5  19  267.89    4.40
  -6  -5  18    0.72    0.70
  -6  -5  18    1.41    0.65
  -6  -5  18    0.81    0.66
  -6  -5  17   15.17    1.52
  -6  -5  17   15.41    1.44
  -6  -5  17   15.86    1.45
  -6  -5  16   32.26    2.16
  -6  -5  16   35.73    2.22
  -6  -5  15    5.17    1.23
  -6  -5  15    3.03    1.07
  -6  -5  14  849.83   12.72
  -6  -5  13  556.47   10.14
   6  -5 -12   64.52    4.12
  -6  -5  12   48.03    2.92
   6  -5 -11    9.84    1.94
  -6  -5  11   16.61    1.81
   6  -5 -10    1.68    1.40
  -6  -5  10    2.92    1.09
   6  -5  -9   48.95    2.31
  -6  -5   9   48.50    2.80
   6  -5  -8  123.57    5.94
   6  -5  -8  166.56    4.33
   6  -5  -7  189.50    7.32
   6  -5  -7  278.54    5.71
   6  -5  -6  885.70   16.38
   6   5  -6 1025.05   15.48
   6  -5  -5  759.83   10.57
   6   5  -5  640.26   11.94
   6  -5  -4  255.29    8.02
   6   5  -4  265.37    7.31
   6  -5  -3  757.28   14.16
   6   5  -3  728.60   12.84
   6  -5  -2   31.31    2.73
   6   5  -2   28.57    2.43
   6  -5  -2   30.56    2.08
   6  -5  -1   13.45    1.86
   6   5  -1   20.90    1.68
   6  -5  -1   18.24    2.31
   6   5  -1   15.08    1.88
   6  -5  -1   15.26    1.69
   6  -5   0 2565.38   29.63
   6  -5   0 2613.93   25.73
   6  -5   1 1010.42   14.73
   6  -5   1 1006.67   15.94
   6  -5   2    9.23    1.33
   6  -5   2   10.44    1.37
   6  -5   2    8.73    1.15
   6  -5   2   12.64    1.98
   6   5   2    9.14    1.58
   6  -5   2    8.48    1.24
   6  -5   3  190.86    5.28
   6  -5   3  210.42    5.42
   6  -5   3  208.17    6.51
   6   5   3  200.77    6.33
   6  -5   3  191.24    4.92
   6  -5   3  186.77    4.99
   6  -5   3  171.34    4.60
   6   5   3  214.25    5.75
   6   5   4  481.01    9.15
   6  -5   4  457.21    8.38
   6  -5   4  497.24    9.12
   6  -5   4  442.02    8.79
   6  -5   4  400.67    7.45
   6  -5   4  518.34   10.49
   6   5   4  480.93    9.93
   6   5   5  359.77    7.97
   6  -5   5  313.37    6.87
   6  -5   5  355.73    7.76
   6  -5   5  316.78    7.54
   6  -5   5  352.47    8.33
   6   5   6  244.13    6.78
   6  -5   6  261.91    6.92
   6  -5   6  261.06    6.69
   6  -5   7   94.94    4.35
   6  -5   7  103.83    4.34
   6   5   7   97.81    4.43
   6   5   7   97.89    4.14
   6   5   8  341.46    7.79
   6   5   8  345.09    8.67
   6  -5   9    1.16    1.34
   6   5   9    3.69    1.26
   6   5   9    2.63    1.44
   6   5  10  774.39   14.71
   6  -5  10  925.26   14.42
   6   5  10  899.80   12.84
   6   5  10  821.05   14.45
   6  -5  11  750.21   12.46
   6   5  11  733.57   10.88
   6   5  12  156.91    5.66
   6   5  12  180.92    4.85
   6   5  13   11.99    1.37
   6   5  13   10.58    1.38
   6   5  14  231.74    4.61
   6   5  14  240.64    4.65
  -6  -6  18    6.05    0.76
  -6  -6  18    5.77    0.76
  -6  -6  18    5.32    0.78
  -6  -6  17  345.91    5.88
  -6  -6  17  359.05    6.22
  -6  -6  16   69.34    2.77
  -6  -6  16   67.65    2.85
  -6  -6  15  487.67    8.34
  -6  -6  15  482.64    8.54
  -6  -6  14  100.83    3.86
  -6  -6  14   90.33    3.60
  -6  -6  14   95.77    3.83
  -6  -6  13    8.29    1.45
  -6  -6  13   13.35    1.62
  -6  -6  12   97.80    3.96
  -6  -6  12   87.80    3.78
   6  -6 -11  289.84    8.93
  -6  -6  11  393.32    8.15
   6  -6 -10  126.84    6.04
  -6  -6  10  164.10    5.18
   6  -6  -9  561.65   13.27
   6  -6  -9  532.59   12.14
   6  -6  -8  274.36    8.86
   6  -6  -7   39.59    3.51
   6  -6  -6   77.73    3.17
   6  -6  -6   61.43    4.15
   6  -6  -6   71.61    2.71
   6   6  -6   60.37    3.56
   6  -6  -6   55.30    3.94
   6  -6  -5    1.38    1.41
   6   6  -5   11.11    1.72
   6  -6  -5   16.45    1.42
   6  -6  -5    2.36    0.89
   6  -6  -4   45.85    2.55
   6  -6  -4   39.95    3.30
   6  -6  -4   37.32    3.29
   6   6  -4   37.63    2.88
   6  -6  -3 3026.23   35.40
   6  -6  -3 3113.88   35.82
   6   6  -3 2972.85   33.37
   6  -6  -3 3177.25   29.55
   6  -6  -2  471.58   10.88
   6  -6  -2  473.54   11.34
   6  -6  -2  483.87    8.06
   6   6  -1   29.92    2.65
   6   6  -1   27.75    1.98
   6  -6  -1   25.95    2.54
   6  -6  -1   31.81    2.05
   6  -6  -1   31.19    2.30
   6  -6   0 1990.25   24.89
   6  -6   0 1612.23   19.07
   6  -6   0 1900.77   22.82
   6   6   0 1740.50   22.56
   6  -6   0 1656.21   18.52
   6   6   1  827.08   14.25
   6  -6   1  814.08   11.78
   6  -6   1  806.87   11.33
   6  -6   2   87.01    3.54
   6  -6   2   97.02    3.73
   6  -6   2   78.23    3.26
   6  -6   2   81.97    3.33
   6  -6   2   95.26    4.76
   6  -6   3 1053.54   14.43
   6  -6   3 1165.75   14.80
   6  -6   3 1177.46   17.35
   6  -6   3  950.15   13.36
   6  -6   3 1018.56   13.53
   6   6   4  432.61    8.71
   6  -6   4  422.73    9.64
   6  -6   4  360.92    7.40
   6  -6   4  379.78    7.62
   6  -6   4  390.72    8.27
   6  -6   4  418.67    8.38
   6   6   5  406.27    8.58
   6  -6   5  397.00    9.10
   6  -6   5  325.45    7.03
   6  -6   5  404.69    8.36
   6  -6   5  358.60    8.17
   6  -6   5  356.86    7.25
   6   6   6  272.30    7.13
   6  -6   6  268.71    6.85
   6  -6   6  244.27    6.82
   6  -6   6  264.04    7.10
   6   6   6  248.93    6.46
   6  -6   6  236.57    5.81
   6  -6   7  748.59   12.33
   6   6   7  797.35   13.16
   6  -6   7  807.76   12.70
   6  -6   7  783.51   13.04
   6   6   7  764.75   11.99
   6   6   8  129.92    5.12
   6  -6   8  143.17    5.04
   6  -6   8  133.19    5.16
   6   6   8  137.56    4.55
   6   6   9  189.98    6.24
   6  -6   9  197.03    6.21
   6   6   9  204.67    5.39
   6   6  10   82.79    4.37
   6   6  10  102.66    3.60
   6   6  11  253.96    7.26
   6   6  12   90.89    3.96
   6   6  12  126.40    3.67
   6   6  13  261.67    4.82
  -6  -7  17    6.56    0.77
  -6  -7  16   29.04    1.65
  -6  -7  16   25.72    1.54
  -6  -7  15    0.95    0.77
  -6  -7  15    1.74    0.77
  -6  -7  15    1.92    0.80
  -6  -7  14   73.38    3.04
  -6  -7  14   75.91    3.00
  -6  -7  14   70.10    2.98
  -6  -7  13  773.61   11.27
  -6  -7  13  777.95   11.20
  -6  -7  13  745.41   11.21
  -6  -7  12   14.15    1.65
  -6  -7  12   12.49    1.55
  -6  -7  12   14.56    1.61
  -6  -7  11   18.96    1.82
  -6  -7  11   16.78    1.75
  -6  -7  10  102.42    3.95
  -6  -7  10  101.62    3.99
   6  -7  -9    1.46    0.71
  -6  -7   9    1.88    0.97
   6  -7  -9    2.92    1.31
   6  -7  -8  999.50   11.41
   6  -7  -8  686.27   14.28
   6  -7  -7 1051.28   19.27
   6  -7  -7 1119.91   19.22
   6  -7  -6   32.42    3.24
   6  -7  -6   35.99    3.24
   6  -7  -5  108.45    3.58
   6  -7  -5   84.12    4.89
   6  -7  -4    8.81    1.24
   6  -7  -4    6.06    1.80
   6  -7  -3  966.69   12.63
   6  -7  -3  865.44   16.52
   6  -7  -2 1194.84   14.68
   6  -7  -2 1115.67   18.85
   6  -7  -1  232.52    5.65
   6  -7  -1  228.89    7.75
   6   7   0   65.50    3.00
   6  -7   0   60.19    2.80
   6  -7   1  643.96   10.01
   6  -7   1  638.82   10.74
   6  -7   2    1.22    1.03
   6  -7   2    1.54    1.38
   6  -7   2    2.46    1.07
   6  -7   3  630.90   10.00
   6  -7   3  724.32   13.56
   6  -7   3  643.08   10.72
   6  -7   3  681.09   11.05
   6  -7   3  731.90   11.29
   6  -7   4   73.00    3.12
   6  -7   4   74.33    3.55
   6  -7   4   85.24    3.81
   6  -7   4   71.85    3.33
   6  -7   4   79.81    4.21
   6  -7   5  378.51    8.23
   6  -7   5  362.17    7.61
   6  -7   5  378.47    8.89
   6  -7   6 1299.86   16.58
   6  -7   6 1263.39   16.93
   6  -7   6 1196.29   15.51
   6  -7   6 1233.53   17.23
   6  -7   7  204.52    6.06
   6  -7   7  193.24    5.77
   6  -7   8  210.71    6.13
   6  -7   9    2.78    1.34
   6   7   9    0.04    1.31
   6   7  11  920.17   10.71
   6   7  11  718.69   11.90
   6   7  12   59.18    2.12
  -6  -8  16    1.10    0.44
  -6  -8  15   62.04    2.12
  -6  -8  15   63.18    2.02
  -6  -8  14  400.74    6.40
  -6  -8  14  383.48    6.12
  -6  -8  13   13.91    1.37
  -6  -8  13   11.96    1.23
  -6  -8  12  471.78    7.86
  -6  -8  12  447.30    7.51
  -6  -8  11   69.95    2.96
  -6  -8  11   68.28    2.86
  -6  -8  10  103.56    3.66
   6  -8 -10  111.44    2.87
  -6  -8   9   47.27    2.51
   6  -8  -9   54.45    2.15
   6  -8  -8  295.14    8.26
  -6  -8   8  360.25    7.16
   6  -8  -7   77.93    4.31
   6  -8  -7  117.69    3.47
   6  -8  -6   12.01    1.99
   6  -8  -6   18.07    1.56
   6  -8  -5   11.78    2.01
   6  -8  -5   16.06    1.56
   6  -8  -4  701.21   14.49
   6  -8  -4  932.05   11.91
   6  -8  -3  245.10    8.20
   6  -8  -3  295.92    6.30
   6  -8  -2  221.14    7.64
   6  -8  -2  262.01    5.96
   6  -8  -1  203.61    7.25
   6  -8  -1  208.53    5.15
   6  -8   0    5.92    1.17
   6  -8   0    4.83    1.70
   6   8   0    4.66    1.27
   6  -8   1   55.49    2.73
   6  -8   1   60.17    3.11
   6  -8   2 1127.77   14.15
   6   8   2 1089.39   14.50
   6  -8   2 1304.80   15.64
   6   8   2 1295.25   15.73
   6  -8   2 1215.11   18.22
   6  -8   3   23.74    2.53
   6   8   3   25.50    2.12
   6  -8   3   26.50    2.10
   6  -8   3   27.35    1.92
   6  -8   4    3.04    1.36
   6   8   4    1.01    1.03
   6  -8   4    0.65    1.04
   6  -8   4    1.16    0.78
   6  -8   5   11.77    1.60
   6  -8   5   15.40    1.97
   6  -8   6   35.87    2.35
   6  -8   6   35.04    2.54
   6   8   6   34.75    2.54
   6  -8   7  286.65    6.93
   6   8   7  301.11    7.22
   6   8   8  286.46    6.92
   6   8   9    1.29    1.02
   6   8  10  721.14    8.73
   6  -9 -13    0.62    0.25
  -6  -9  13    1.16    0.48
  -6  -9  12    3.46    0.69
   6  -9 -11  180.30    3.01
  -6  -9  11  180.19    3.92
   6  -9 -10  224.48    3.81
   6  -9  -9  280.61    4.68
   6  -9  -8  886.28   10.25
   6  -9  -7    0.82    0.72
   6  -9  -6    7.91    1.47
   6  -9  -6   14.63    1.35
   6  -9  -5  143.80    5.58
   6  -9  -5  234.51    4.98
   6  -9  -4  131.51    5.44
   6  -9  -4  208.41    4.80
   6  -9  -3    1.67    1.28
   6  -9  -3    1.74    0.86
   6  -9  -2  249.53    7.56
   6  -9  -2  286.01    5.70
   6  -9  -1  594.79   12.02
   6   9  -1  598.78    9.99
   6  -9   0  456.19   10.34
   6   9   0  443.84    8.26
   6  -9   1   40.92    2.12
   6  -9   1   45.05    2.47
   6  -9   1   40.51    3.05
   6  -9   2   19.47    1.77
   6  -9   2   17.50    1.44
   6  -9   3   89.48    4.14
   6  -9   3  102.08    3.66
   6  -9   4   21.72    2.13
   6  -9   4   24.39    1.88
   6   9   4   26.01    1.89
   6  -9   5  708.22   11.57
   6   9   5  782.59   10.97
   6  -9   6  828.21   12.40
   6   9   6  900.69   11.94
   6   9   7    9.65    1.27
   6  -9   8   83.55    2.63
   6 -10 -11  108.99    1.92
  -6 -10  11  127.95    2.71
   6 -10 -10   18.06    0.89
   6 -10 -10   16.72    0.77
   6 -10  -9  351.64    4.53
   6 -10  -8    1.78    0.54
   6 -10  -7    3.71    0.69
   6 -10  -6    6.78    0.88
   6 -10  -5  446.71    6.20
   6 -10  -5  287.40    6.83
   6 -10  -4   98.66    2.83
   6  10  -4   86.37    3.17
   6  10  -3   74.72    2.92
  -6 -10   3   74.77    2.78
   6  10  -2   42.74    2.22
   6 -10  -2   34.25    2.51
   6 -10  -1  184.04    4.01
   6 -10  -1  209.76    4.57
   6 -10   0  153.16    3.88
   6 -10   0  110.58    4.36
   6 -10   1 1234.93   13.12
   6 -10   1  912.61   14.01
   6 -10   2  376.93    6.27
   6 -10   2  281.91    6.75
   6 -10   3   27.95    1.70
   6 -10   4    6.22    1.18
   6 -10   6    2.88    0.69
  -6 -11   7    0.33    0.39
   6  11  -7    0.93    0.43
   6 -11  -6  214.82    3.20
   6 -11  -6  203.15    3.21
  -6 -11   5  358.35    5.15
   6 -11  -5  455.02    5.33
   6 -11  -5  420.61    5.18
   6  11  -5  367.01    5.28
   6 -11  -4   17.36    0.99
   6 -11  -4   18.13    1.03
   6 -11  -3  257.19    4.11
   6 -11  -2    5.55    0.73
   6 -11  -1  190.10    3.55
   6 -11   0   36.80    1.53
   6 -11   1    4.16    0.67
   7   0 -21    0.39    0.36
   7   0 -20    7.48    0.83
   7   0 -19    0.79    0.63
  -7   0  19    0.53    0.99
  -7   0  18  230.09    6.26
   7   0 -18  176.54    4.49
   7   0 -17    0.84    1.01
  -7   0  17    0.42    1.20
  -7   0  16 1338.99   17.98
   7   0 -16 1135.74   15.10
   7   0 -15    3.03    1.19
   7   0 -14  277.47    6.87
   7   0 -13    1.03    1.16
   7   0 -12 2464.32   25.63
   7   0 -12 2062.47   23.18
   7   0 -11    1.93    0.92
   7   0 -11    4.02    1.39
   7   0 -10   97.93    4.12
  -7   0  10   96.24    5.60
  -7   0   9   16.00    2.57
   7   0  -9    6.56    1.21
   7   0  -8 2835.25   28.38
   7   0  -7    0.06    0.81
   7   0  -6  457.57    8.77
   7   0  -5    2.63    0.98
   7   0  -4  131.74    4.56
   7   0  -3    4.22    1.16
   7   0  -2 3236.05   30.91
   7   0  -2 3225.31   32.38
   7   0  -1    3.90    0.87
   7   0  -1    0.03    0.87
   7   0   0   36.22    2.06
   7   0   0   32.89    2.32
   7   0   0   30.74    1.86
   7   0   1    1.86    0.94
   7   0   1    1.07    0.74
   7   0   2 1693.11   18.55
   7   0   2 1698.87   20.67
   7   0   3    0.60    0.87
   7   0   3    3.28    1.08
   7   0   3    0.97    1.00
   7   0   4   19.82    2.03
   7   0   4   22.34    2.02
   7   0   5    2.69    1.39
   7   0   5    0.58    0.96
   7   0   5    0.15    1.09
   7   0   5    0.47    1.11
   7   0   6 1608.64   22.11
   7   0   6 1734.26   21.38
   7   0   6 1663.99   20.55
   7   0   6 1659.41   21.18
   7   0   6 1780.84   21.47
   7   0   7    2.65    1.21
   7   0   7    5.23    1.47
   7   0   7    1.80    1.22
   7   0   7    6.70    1.76
   7   0   7    2.90    1.29
   7   0   8 3324.14   33.35
   7   0   8 3344.67   35.22
   7   0   8 3251.94   32.10
   7   0   8 3332.56   33.49
   7   0   9    4.59    1.21
   7   0   9    0.89    0.94
   7   0   9    1.36    0.94
   7   0   9    2.09    1.39
   7   0   9    2.91    1.37
   7   0  10   13.86    1.70
   7   0  10   14.92    1.65
   7   0  10   16.40    2.01
   7   0  10   16.38    1.72
   7   0  10   15.50    2.33
   7   0  11    0.80    0.99
   7   0  11    0.40    1.26
   7   0  11    0.62    1.49
   7   0  12  584.51   11.75
   7   0  12  668.32   10.82
   7   0  13    2.87    1.25
   7   0  13    2.66    1.34
   7   0  14   14.01    1.51
   7   0  14    9.91    1.49
   7   0  15    1.08    0.79
   7  -1 -21   20.21    0.95
  -7  -1  21   21.18    1.01
   7   1 -20   47.21    1.74
   7  -1 -20   50.46    1.84
  -7   1  19   99.64    3.82
  -7  -1  19   97.65    3.72
   7   1 -19   65.44    2.33
   7  -1 -19   68.97    2.44
  -7   1  18  705.15   11.52
  -7  -1  18  708.30   11.36
   7  -1 -18  524.91    8.34
   7   1 -18  505.62    8.04
  -7   1  17  221.94    6.39
  -7  -1  17  213.50    6.17
   7   1 -17  167.31    4.64
   7  -1 -17  184.29    4.95
  -7   1  16    1.59    1.25
  -7  -1  16    1.06    1.19
   7   1 -16    1.05    0.92
   7  -1 -16    0.99    1.07
   7   1 -15  164.36    5.03
   7  -1 -15  173.88    5.26
   7  -1 -14  186.39    5.66
   7   1 -14  173.50    5.36
   7   1 -13 1339.58   17.34
   7  -1 -13 1374.39   17.87
   7   1 -12 1919.70   22.38
   7  -1 -12 2033.76   23.10
   7   1 -11  738.27   11.31
   7  -1 -11  761.38   11.59
   7   1 -11  897.04   13.27
   7  -1 -11  946.98   13.80
   7   1 -10   39.05    2.43
   7  -1 -10   44.56    2.60
  -7   1  10   48.20    4.17
  -7  -1  10   48.79    4.12
   7   1 -10   47.33    2.90
   7  -1 -10   48.08    3.02
  -7  -1   9    2.66    1.47
  -7   1   9    2.94    1.66
   7   1  -9    3.66    1.02
   7  -1  -9    3.58    1.08
   7   1  -8   37.54    2.43
   7  -1  -8   38.85    2.49
   7   1  -7  417.27    8.19
   7  -1  -7  437.16    8.42
   7   1  -6  870.08   12.84
   7  -1  -6  965.53   13.31
   7   1  -5 1327.67   16.86
   7  -1  -5 1372.18   16.90
   7   1  -4 1192.73   16.13
   7  -1  -4 1254.42   16.51
   7   1  -3  589.48    9.40
   7   1  -3  568.24   10.34
   7  -1  -3  596.57   10.52
   7   1  -2  988.80   13.19
   7   1  -2  947.04   14.00
   7  -1  -2  970.54   14.11
   7   1  -1   75.74    3.31
   7   1  -1   69.63    3.38
   7  -1  -1   72.77    3.40
   7   1  -1   73.83    3.16
   7   1   0  101.49    3.96
   7   1   0  101.25    3.62
   7   1   0   91.68    3.80
   7  -1   0  100.28    3.93
   7   1   0  110.01    3.49
   7   1   1 1864.07   19.19
   7  -1   1 1901.93   19.47
   7   1   1 1700.05   19.28
   7  -1   1 1747.22   20.98
   7   1   2 1914.00   19.94
   7  -1   2 1932.97   20.35
   7   1   2 1890.48   22.04
   7   1   2 1882.53   20.06
   7   1   3   40.90    2.46
   7  -1   3   39.49    2.50
   7   1   3   46.92    2.88
   7  -1   3   42.74    2.72
   7   1   3   40.05    2.84
   7  -1   3   39.19    2.76
   7  -1   4  285.16    7.62
   7   1   4  308.34    8.01
   7   1   4  316.79    7.53
   7  -1   4  313.47    7.41
   7   1   4  326.97    7.19
   7  -1   4  325.66    7.28
   7   1   4  290.22    6.94
   7  -1   4  292.52    7.06
   7   1   4  292.22    7.15
   7  -1   5  465.46   10.06
   7   1   5  474.29   10.49
   7   1   5  511.30    9.67
   7  -1   5  519.02    9.81
   7   1   5  500.18   10.02
   7  -1   5  527.69   10.13
   7   1   5  476.95    9.61
   7  -1   5  499.58    9.66
   7   1   5  472.99    9.39
   7  -1   5  489.73    9.35
   7  -1   6  120.79    4.97
   7   1   6  128.25    5.48
   7  -1   6  131.16    4.40
   7   1   6  127.08    4.98
   7  -1   6  122.09    4.85
   7  -1   6  128.32    4.74
   7   1   6  131.47    4.89
   7  -1   6  129.72    5.04
   7  -1   7  883.09   12.78
   7   1   7  880.62   13.71
   7  -1   7  916.93   13.94
   7   1   7  918.66   14.34
   7   1   7  854.66   15.36
   7   1   7  925.87   14.76
   7  -1   7  951.92   15.11
   7   1   7  910.73   14.11
   7  -1   7  907.20   13.95
   7  -1   8  529.81    9.47
   7   1   8  551.14   10.30
   7   1   8  513.81   11.65
   7   1   8  548.23   10.61
   7  -1   8  544.86   10.40
   7   1   8  561.28   11.30
   7  -1   8  566.44   11.62
   7  -1   8  558.30   10.42
   7   1   9    2.25    1.29
   7  -1   9    4.20    1.15
   7   1   9    4.56    1.34
   7   1   9    5.78    1.79
   7  -1   9    5.83    1.71
   7  -1   9    2.14    1.20
   7   1   9    7.51    1.61
   7  -1   9    5.45    1.42
   7   1  10  118.11    5.34
   7  -1  10  123.49    5.47
   7  -1  10  130.49    4.87
   7   1  10  132.04    5.00
   7   1  10  140.20    4.70
   7   1  10  124.85    4.57
   7   1  10  129.32    4.46
   7  -1  10  131.78    4.34
   7   1  11  294.48    6.64
   7   1  11  292.52    6.84
   7  -1  11  297.77    6.52
   7   1  11  271.49    7.86
   7  -1  11  275.96    8.07
   7   1  11  316.07    6.88
   7   1  11  305.53    7.41
   7  -1  11  305.82    7.33
   7   1  12 1364.95   15.97
   7   1  12 1163.51   17.78
   7  -1  12 1199.99   18.21
   7   1  12 1374.31   16.52
   7   1  12 1394.68   17.06
   7  -1  12 1385.23   16.75
   7   1  13  123.69    4.19
   7  -1  13  119.66    4.03
   7   1  13   97.51    4.29
   7  -1  13   97.38    4.37
   7   1  14   10.95    1.42
   7  -1  14   10.92    1.37
   7   1  14    8.36    1.34
   7  -1  14    7.44    1.30
   7  -1  15  208.70    4.30
   7   1  15  217.53    4.45
   7   2 -20   76.35    2.03
   7  -2 -20   81.48    2.19
  -7  -2  20   84.02    2.36
  -7   2  19  457.20    7.92
  -7  -2  19  430.84    7.46
   7   2 -19  308.14    5.22
   7  -2 -19  336.85    5.63
  -7   2  18  119.02    4.46
  -7  -2  18  114.33    4.22
   7  -2 -18   86.36    2.95
   7   2 -18   79.27    2.69
  -7   2  17  254.61    6.69
  -7  -2  17  243.05    6.34
   7  -2 -17  212.71    5.18
   7   2 -17  193.77    4.74
  -7   2  16   14.26    1.96
  -7  -2  16   14.50    1.91
   7   2 -16   13.30    1.52
   7  -2 -16   14.22    1.64
  -7  -2  16   13.49    1.45
  -7  -2  15  122.42    4.74
   7   2 -15  108.80    3.97
   7  -2 -15  116.50    4.24
   7   2 -14    0.50    0.95
   7  -2 -14    4.88    1.35
   7   2 -13  710.44   11.51
   7  -2 -13  758.85   12.27
   7   2 -12   15.07    1.83
   7  -2 -12   17.94    2.00
   7   2 -11    8.91    1.48
   7  -2 -11   12.43    1.79
   7   2 -11    7.31    1.18
   7  -2 -11    8.41    1.32
  -7   2  10  630.44   14.92
  -7  -2  10  589.57   13.90
   7   2 -10  461.80    8.97
   7  -2 -10  512.77    9.72
   7   2 -10  439.96    8.46
   7  -2 -10  454.79    8.88
   7   2  -9 2031.62   22.75
   7  -2  -9 2081.87   23.07
  -7  -2   9 2274.57   30.17
  -7   2   9 2411.19   31.92
   7   2  -8 1422.84   17.20
   7  -2  -8 1475.17   17.74
   7   2  -7  264.79    6.59
   7  -2  -7  322.00    7.24
   7   2  -6 1207.70   15.72
   7  -2  -6 1383.82   16.55
   7   2  -5  361.70    7.68
   7  -2  -5  386.51    7.95
   7   2  -4  618.99    9.38
   7  -2  -4  666.02   11.19
   7   2  -3 4075.96   36.96
   7   2  -3 4092.59   39.93
   7   2  -2  426.72    7.76
   7  -2  -2  406.53    8.33
   7   2  -1  190.03    5.19
   7   2  -1  184.52    5.54
   7  -2  -1  189.46    5.54
   7   2   0   21.82    1.93
   7   2   0   18.14    1.79
   7  -2   0   19.75    1.81
   7   2   0   18.19    1.77
   7   2   1  166.81    5.20
   7   2   1  152.84    4.89
   7   2   1  160.57    4.33
   7  -2   1  170.19    4.65
   7   2   2   13.33    1.55
   7  -2   2   13.51    1.48
   7   2   2   12.52    1.38
   7   2   3 1338.40   17.03
   7   2   3 1397.23   18.41
   7   2   3 1357.01   16.25
   7  -2   3 1422.73   16.97
   7   2   4  534.72    9.90
   7   2   4  535.90   10.16
   7  -2   4  549.24    9.99
   7   2   4  549.38    9.52
   7  -2   4  488.27    8.89
   7  -2   4  524.90    9.30
   7   2   4  553.23   10.15
   7  -2   4  521.38    9.71
   7   2   4  593.74    9.95
   7  -2   4  611.92   10.48
   7   2   4  582.14   11.20
   7  -2   5 3182.75   31.52
   7   2   5 3032.11   31.86
   7   2   5 3212.35   34.07
   7   2   5 3263.56   31.50
   7  -2   5 3314.00   32.52
   7   2   5 3095.19   32.24
   7  -2   5 3193.76   31.91
   7   2   5 3132.73   32.28
   7  -2   5 3103.02   31.67
   7  -2   6 1830.17   21.54
   7   2   6 1845.10   21.81
   7  -2   7  405.34    8.59
   7   2   7  387.80   10.04
   7   2   7  405.31    9.09
   7  -2   7  404.26    9.30
   7   2   7  403.41    8.88
   7  -2   7  390.35    8.44
   7  -2   8  344.41    7.84
   7   2   8  316.08    9.19
   7   2   8  341.70    8.42
   7  -2   8  343.40    8.86
   7   2   8  346.22    8.16
   7  -2   8  345.75    7.88
   7  -2   9  375.71    7.96
   7   2   9  368.70    8.96
   7  -2   9  379.25    9.41
   7   2   9  389.02    8.60
   7  -2   9  376.67    8.17
   7   2  10  206.81    5.96
   7   2  10  194.17    6.43
   7  -2  10  201.75    6.76
   7   2  10  184.23    6.69
   7  -2  10  214.61    6.04
   7   2  10  221.29    6.36
   7   2  11 1249.90   15.53
   7   2  11 1225.35   16.09
   7  -2  11 1174.15   15.35
   7   2  11 1041.10   16.31
   7  -2  11 1023.42   16.53
   7   2  11 1129.77   14.92
   7   2  11 1142.08   15.27
   7   2  12   25.22    2.10
   7   2  12   20.84    1.88
   7   2  12   24.80    2.12
   7  -2  12   25.93    2.05
   7   2  12   15.64    2.00
   7  -2  12   19.66    2.25
   7   2  12   20.29    1.87
   7   2  13   82.04    3.70
   7  -2  13   86.18    3.79
   7   2  13  115.20    3.94
   7  -2  13  109.82    3.67
   7   2  13  108.05    3.55
   7   2  14    3.61    1.01
   7  -2  14    3.33    0.94
  -7  -3  20  113.14    2.67
  -7  -3  20  114.44    2.51
  -7  -3  19  167.23    3.68
   7   3 -19  156.57    3.11
  -7   3  18   88.38    3.54
  -7  -3  18   80.68    3.20
  -7  -3  18   65.71    2.59
   7   3 -18   59.75    2.18
   7  -3 -18   66.51    2.46
  -7  -3  17   61.67    2.57
   7  -3 -17   60.61    2.58
   7   3 -17   56.42    2.35
  -7   3  17   82.80    3.72
  -7  -3  17   76.05    3.42
  -7  -3  16   83.90    3.21
   7   3 -16   75.69    2.86
   7  -3 -16   84.15    3.22
  -7  -3  16   96.55    3.92
  -7   3  16   98.13    4.15
   7  -3 -15  139.61    4.45
  -7  -3  15  150.29    5.05
  -7   3  15  155.28    5.34
   7   3 -14  290.40    6.41
   7  -3 -14  336.81    7.34
   7   3 -13  808.00   12.15
   7  -3 -13  939.39   13.56
   7   3 -12    2.47    1.00
   7  -3 -12    2.34    1.07
   7  -3 -11  427.97    8.69
   7   3 -11  373.25    7.78
   7   3 -10  420.24    8.23
   7  -3 -10  462.25    8.98
   7  -3 -10  334.94    6.31
   7   3 -10  357.94    7.39
   7  -3 -10  398.61    8.09
   7   3  -9    9.70    1.48
   7  -3  -9   10.60    1.60
   7  -3  -9    6.80    1.03
   7   3  -9    7.77    1.27
   7  -3  -9    8.28    1.35
   7   3  -8  161.65    5.00
   7  -3  -8  168.61    4.42
  -7  -3   8  167.86    7.19
  -7   3   8  161.62    7.54
   7  -3  -7  223.37    5.13
   7  -3  -7  220.92    5.71
   7  -3  -6  296.28    6.88
   7  -3  -6  292.68    5.98
   7   3  -5  857.18   13.53
   7   3  -5  931.44   11.86
   7   3  -4   47.74    2.38
   7  -3  -4   39.10    2.20
   7   3  -4   39.32    2.64
   7  -3  -4   44.43    2.78
   7  -3  -3   15.79    1.73
   7   3  -3   13.88    1.66
   7   3  -3   16.36    1.90
   7   3  -3   16.19    1.52
   7   3  -2   87.96    3.72
   7  -3  -2   91.22    3.74
   7   3  -2   86.30    3.98
   7   3  -1   32.79    2.29
   7  -3  -1   35.51    2.32
   7   3  -1   35.42    2.57
   7   3  -1   38.81    2.39
   7   3   0 2088.47   24.34
   7   3   0 2315.92   23.85
   7   3   1 2377.34   26.90
   7   3   1 2621.04   26.67
   7   3   2  305.87    6.26
   7  -3   2  335.57    7.00
   7  -3   2  349.81    8.33
   7   3   2  307.99    7.49
   7  -3   2  296.07    7.02
   7   3   2  294.42    7.30
   7   3   2  298.61    7.31
   7   3   3  100.63    4.14
   7  -3   3  105.42    4.50
   7   3   3  100.97    3.57
   7  -3   3  103.34    3.90
   7  -3   3   91.45    3.63
   7   3   3   97.11    4.32
   7  -3   3   87.20    3.35
   7   3   3   89.17    3.83
   7  -3   3   89.43    3.67
   7   3   3   92.00    3.94
   7  -3   3   85.64    3.68
   7   3   4 1331.61   15.81
   7  -3   4 1344.45   16.60
   7  -3   4 1169.23   15.53
   7  -3   4 1207.80   15.66
   7   3   4 1220.31   16.70
   7  -3   4 1252.04   16.28
   7   3   4 1294.35   17.19
   7  -3   4 1239.16   16.49
   7   3   4 1226.51   16.70
   7  -3   5  435.82    8.86
   7   3   5  436.50    8.85
   7   3   5  447.95    9.49
   7  -3   5  451.51    9.13
   7   3   5  465.13   10.36
   7   3   5  469.20    8.79
   7  -3   5  481.41    9.48
   7  -3   6  472.32    9.58
   7  -3   6  454.59    8.99
   7   3   6  469.79   10.77
   7   3   6  488.34    9.46
   7  -3   6  480.69    9.77
   7  -3   6  472.58    9.28
   7   3   7   33.18    2.72
   7   3   7   33.04    2.62
   7  -3   7   34.68    2.50
   7   3   7   42.85    3.42
   7  -3   7   32.76    2.69
   7  -3   7   30.76    2.72
   7   3   7   31.60    2.53
   7  -3   7   32.96    2.47
   7  -3   8  505.35    9.40
   7   3   8  517.12   10.17
   7  -3   8  517.41   10.71
   7   3   8  516.77   10.29
   7   3   8  521.71    9.98
   7  -3   8  498.99    9.36
   7  -3   9  140.14    4.56
   7   3   9  136.24    5.10
   7  -3   9  143.33    5.55
   7  -3   9  146.73    4.84
   7   3   9  157.79    5.31
   7   3   9  140.86    5.01
   7   3   9  126.62    5.76
   7   3  10    2.46    1.24
   7  -3  10    4.50    1.27
   7   3  10    4.33    1.34
   7  -3  10    8.27    1.66
   7   3  10    4.42    1.65
   7   3  10    4.14    1.36
   7   3  11  238.35    5.97
   7  -3  11  226.44    5.55
   7   3  11  222.17    5.95
   7   3  11  195.98    5.90
   7  -3  11  198.07    6.24
   7   3  11  192.44    6.51
   7   3  12   21.29    1.91
   7   3  12   19.50    1.85
   7   3  12   20.97    1.92
   7  -3  12   21.11    1.81
   7   3  12   16.64    1.79
   7  -3  12   16.61    1.81
   7   3  12   20.11    1.81
   7   3  13  128.84    3.78
   7   3  13  120.19    3.66
   7   3  14  364.85    5.98
   7   3  14  356.82    5.75
  -7  -4  19  144.59    3.30
  -7  -4  19  142.80    3.06
  -7  -4  18    6.04    0.90
  -7  -4  17  116.03    3.44
  -7  -4  17  114.18    3.47
  -7  -4  16   51.27    2.52
  -7  -4  16   49.93    2.54
  -7  -4  15   85.48    3.57
  -7   4  15   91.63    3.87
  -7  -4  15   82.09    3.38
  -7  -4  15   82.51    3.37
  -7  -4  14  991.41   14.03
  -7  -4  14 1083.21   14.56
  -7   4  14 1148.56   15.60
   7  -4 -14 1055.87   13.94
   7  -4 -13    9.25    1.99
   7  -4 -13    4.87    1.21
   7  -4 -12   93.61    5.11
   7  -4 -12   99.81    3.94
   7  -4 -11   56.30    4.22
   7  -4 -11   75.13    3.47
   7  -4 -10 1055.39   14.01
   7  -4 -10  693.22   15.58
   7  -4  -9  232.21    5.32
   7  -4  -9  284.76    6.83
   7  -4  -8  143.88    4.15
   7  -4  -8  148.22    4.83
   7  -4  -7  686.20   10.18
   7  -4  -7  708.48   11.41
   7  -4  -6 1223.85   17.14
   7  -4  -5 1338.86   16.40
   7  -4  -5 1357.85   17.90
   7  -4  -4 2575.86   25.56
   7  -4  -4 2444.93   26.13
   7  -4  -3  568.96    9.29
   7   4  -3  553.44    8.90
   7  -4  -2  370.52    7.53
   7  -4  -2  384.24    9.80
   7   4  -2  363.05    8.80
   7  -4  -1   86.94    3.14
   7   4  -1   81.29    4.03
   7  -4  -1   81.87    4.28
   7  -4   0  810.91   11.44
   7  -4   0  950.44   15.71
   7   4   0  833.83   14.09
   7  -4   0  940.81   14.88
   7   4   0  934.68   12.99
   7   4   1    9.76    1.51
   7  -4   1   12.59    1.98
   7  -4   1    8.45    1.16
   7  -4   1    9.96    1.38
   7   4   1    9.88    1.68
   7  -4   1    8.20    1.29
   7  -4   2  730.45   11.23
   7  -4   2  727.36   11.29
   7  -4   2  727.52   10.82
   7   4   2  755.08   13.03
   7  -4   2  733.83   11.30
   7  -4   3   68.08    3.88
   7  -4   3   61.21    2.98
   7   4   3   64.87    3.60
   7  -4   3   57.60    3.05
   7   4   3   55.37    3.33
   7  -4   3   53.19    2.81
   7  -4   3   52.14    2.81
   7  -4   4 1844.44   21.17
   7   4   4 1875.42   23.24
   7  -4   5  554.44    9.62
   7  -4   5  534.78    9.24
   7   4   5  578.15    9.52
   7  -4   5  606.43   10.57
   7  -4   5  561.99   10.40
   7  -4   5  587.11   10.43
   7   4   6   55.35    2.88
   7  -4   6   56.19    3.20
   7  -4   6   58.94    3.37
   7  -4   6   61.99    3.22
   7  -4   6   55.13    2.90
   7   4   7   63.07    4.05
   7   4   7   63.98    3.57
   7   4   7   61.37    3.09
   7  -4   7   62.48    3.37
   7  -4   7   65.55    3.63
   7  -4   7   64.88    3.10
   7  -4   7   65.08    3.22
   7   4   8  106.12    4.45
   7  -4   8  102.76    3.90
   7   4   8  108.24    4.22
   7   4   8   97.23    3.88
   7  -4   8   97.16    4.18
   7  -4   8   98.60    3.81
   7   4   8   97.41    5.03
   7   4   9  220.34    5.90
   7  -4   9  208.64    5.41
   7   4   9  178.90    5.28
   7  -4   9  184.97    5.71
   7   4   9  176.00    6.69
   7   4   9  199.32    5.88
   7   4  10 1888.04   20.31
   7   4  10 1858.38   20.96
   7   4  11  283.84    6.13
   7   4  11  270.67    6.31
   7   4  12    4.87    1.17
   7   4  12    3.76    1.12
   7   4  13   22.47    1.54
   7   4  13   21.86    1.62
   7   4  14   98.46    2.70
  -7  -5  19   59.68    1.63
  -7  -5  19   55.32    1.72
  -7  -5  18  100.99    2.64
  -7  -5  18  102.09    2.85
  -7  -5  18  106.67    2.68
  -7  -5  17  282.99    5.20
  -7  -5  17  290.20    5.57
  -7  -5  17  299.59    5.42
  -7  -5  16  143.88    3.91
  -7  -5  16  154.37    4.15
  -7  -5  15   37.18    2.18
  -7  -5  15   39.35    2.33
  -7  -5  14  163.36    4.69
  -7  -5  13   61.54    2.97
   7  -5 -13   67.74    4.16
  -7  -5  12    1.51    0.90
   7  -5 -12    2.23    1.44
  -7  -5  11  596.78    9.96
   7  -5 -11  495.80   12.30
   7  -5 -10 1023.67   18.57
   7  -5  -9   28.57    3.14
   7  -5  -8  148.83    6.71
   7  -5  -7  280.54    9.18
   7   5  -6  354.93    8.93
   7   5  -5   31.46    2.76
   7  -5  -5   28.33    3.04
   7   5  -4  311.23    8.45
   7  -5  -4  298.16    9.23
   7  -5  -3  569.59    8.63
   7  -5  -3  546.63   12.37
   7   5  -3  555.52   11.54
   7  -5  -2   23.09    1.71
   7  -5  -2   18.60    2.57
   7  -5  -2   20.26    2.51
   7   5  -2   19.60    1.77
   7  -5  -2   22.52    1.97
   7  -5  -1 1756.88   19.58
   7   5  -1 2044.34   21.11
   7  -5  -1 1874.32   24.20
   7  -5  -1 1933.52   25.61
   7  -5   0  781.78   10.98
   7  -5   0  837.67   15.36
   7   5   0  792.46   14.21
   7  -5   0  831.73   14.31
   7   5   0  823.64   12.24
   7  -5   1  130.21    5.01
   7   5   1  137.21    4.73
   7  -5   1  139.52    5.97
   7  -5   1  125.67    4.03
   7  -5   1  119.84    4.06
   7   5   1  125.17    5.22
   7  -5   1  121.20    4.24
   7  -5   2   20.28    1.83
   7  -5   2   22.52    2.66
   7  -5   2   20.52    1.88
   7   5   2   21.43    2.11
   7  -5   2   19.60    1.84
   7  -5   3  254.41    6.29
   7  -5   3  274.27    7.91
   7  -5   3  245.23    6.33
   7  -5   3  229.60    5.86
   7   5   3  266.01    7.08
   7  -5   4  363.87    8.75
   7   5   4  348.88    8.60
   7  -5   4  377.41    8.00
   7   5   5  308.96    8.34
   7  -5   5  331.16    8.14
   7  -5   5  324.87    7.55
   7  -5   5  304.94    7.57
   7  -5   6 1137.87   16.26
   7   5   6 1091.90   15.98
   7   5   6 1098.35   17.28
   7  -5   7  757.46   11.49
   7   5   7  780.76   12.77
   7   5   8  316.95    7.46
   7  -5   8  327.63    7.83
   7   5   9   47.98    3.47
   7   5   9   54.60    2.99
   7   5  10   14.41    2.03
   7   5  10   19.10    1.83
   7   5  11   95.83    4.28
   7   5  11  120.16    3.85
   7   5  12  163.03    4.14
   7   5  13  623.69    7.81
  -7  -6  18    3.69    0.55
  -7  -6  18    3.26    0.53
  -7  -6  17   11.82    1.03
  -7  -6  17   12.91    1.06
  -7  -6  17   11.63    0.99
  -7  -6  16    3.03    0.84
  -7  -6  16    2.61    0.74
  -7  -6  15  431.46    7.39
  -7  -6  15  446.94    7.46
  -7  -6  15  436.27    7.14
  -7  -6  14  127.47    4.07
  -7  -6  14  137.19    4.19
  -7  -6  14  134.79    3.98
  -7  -6  13  280.23    6.36
  -7  -6  13  295.14    6.48
  -7  -6  13  296.65    6.30
   7  -6 -12   80.62    4.46
  -7  -6  12   90.44    3.69
  -7  -6  12   90.14    3.51
   7  -6 -11   91.57    4.64
   7  -6 -11  103.93    5.33
   7  -6 -10   25.44    2.67
   7  -6 -10   14.26    2.33
   7  -6  -9  228.13    7.87
   7  -6  -9  257.07    8.82
   7  -6  -8    7.19    1.93
   7  -6  -7  842.10   16.36
   7  -6  -7  913.72   17.31
   7  -6  -6  312.03    9.61
   7  -6  -5  382.37   10.70
   7  -6  -5  372.69   10.43
   7  -6  -4  745.50   15.52
   7  -6  -4  756.66   15.47
   7  -6  -3   67.52    4.58
   7  -6  -3   78.73    2.90
   7  -6  -3   71.31    4.46
   7  -6  -2   33.01    2.05
   7  -6  -2   26.97    2.79
   7  -6  -1  560.39   12.86
   7  -6  -1  540.75   11.75
   7  -6   0  266.43    6.24
   7   6   0  277.81    6.55
   7  -6   0  288.79    8.97
   7  -6   0  280.20    6.22
   7  -6   1   38.92    2.38
   7   6   1   39.24    2.59
   7  -6   1   33.55    2.26
   7  -6   1   38.06    3.36
   7  -6   1   39.80    2.47
   7   6   2  290.94    7.17
   7  -6   2  295.27    8.68
   7  -6   2  270.53    6.46
   7  -6   2  262.58    6.26
   7  -6   2  291.28    6.71
   7   6   3 1089.91   15.65
   7  -6   3 1125.52   17.27
   7  -6   3 1146.48   15.07
   7  -6   3 1055.32   14.60
   7  -6   3 1000.36   13.51
   7  -6   4   43.15    2.80
   7   6   4   43.97    3.04
   7  -6   4   43.40    3.21
   7   6   5   23.59    2.40
   7  -6   5   24.79    2.27
   7   6   5   24.72    2.26
   7  -6   5   22.93    2.29
   7   6   6   50.57    3.40
   7  -6   6   51.64    3.06
   7   6   6   52.52    3.05
   7  -6   6   48.08    3.00
   7   6   7  521.41    9.44
   7  -6   7  553.94   10.23
   7   6   8    1.37    0.98
   7  -6   8    1.53    1.19
   7   6   9  939.92   15.17
   7   6   9 1096.47   13.54
   7   6  10  378.14    8.68
   7   6  10  485.57    7.71
   7   6  11   94.49    3.12
   7   6  12  471.00    6.65
   7   6  12  480.74    6.78
  -7  -7  16   15.08    0.99
  -7  -7  16   15.47    1.11
  -7  -7  15   96.32    2.77
  -7  -7  15  101.71    2.99
  -7  -7  14   12.98    1.22
  -7  -7  14   12.58    1.29
  -7  -7  13   29.51    1.85
  -7  -7  13   28.73    1.91
  -7  -7  12  274.02    5.85
  -7  -7  12  294.96    6.20
  -7  -7  11  297.27    6.37
  -7  -7  10    4.67    1.11
   7  -7 -10    4.17    1.31
   7  -7  -9    2.66    1.26
   7  -7  -8   51.39    3.90
   7  -7  -8   52.79    3.78
   7  -7  -7  157.64    6.72
   7  -7  -7  144.70    6.28
   7  -7  -6  795.06    9.67
   7  -7  -6  499.56   12.58
   7  -7  -5   14.23    2.28
   7  -7  -5   18.57    1.49
   7  -7  -5   11.47    2.16
   7  -7  -4   65.69    2.69
   7  -7  -4   46.91    3.86
   7  -7  -3  773.28   10.79
   7  -7  -3  820.89   10.79
   7  -7  -2  143.58    6.43
   7  -7  -1  527.86    8.88
   7   7   0   17.05    1.72
   7  -7   0   15.12    2.42
   7  -7   0   17.32    1.75
   7  -7   0   16.84    1.70
   7   7   1   50.00    2.77
   7  -7   1   47.54    3.59
   7  -7   1   49.63    2.68
   7  -7   1   45.02    2.51
   7  -7   1   49.56    2.71
   7   7   2  496.71    9.25
   7  -7   2  443.05    7.94
   7  -7   2  521.25    9.14
   7  -7   2  464.10    8.48
   7  -7   2  480.26   10.86
   7   7   3  680.07   11.45
   7  -7   3  675.98   12.93
   7  -7   3  644.94   10.43
   7  -7   4  472.70   10.22
   7   7   4  487.34    9.63
   7  -7   5  247.28    6.27
   7   7   5  235.38    6.60
   7  -7   5  238.06    6.76
   7   7   5  230.51    5.79
   7  -7   6   25.94    2.21
   7   7   6   24.17    2.30
   7   7   6   24.92    1.89
   7   7   7  776.73   10.70
   7   7   7  728.94   12.50
   7  -7   8  588.56    9.42
   7   7   8  508.80    9.94
   7   7  11   47.09    1.81
  -7  -8  15   16.67    0.99
  -7  -8  14  123.55    2.97
  -7  -8  13   20.85    1.40
  -7  -8  12  145.19    3.69
   7  -8 -12  118.50    2.26
  -7  -8  11  165.78    4.16
  -7  -8  10  415.52    7.09
  -7  -8   9   81.03    2.99
   7  -8  -8   39.79    2.99
   7  -8  -8   64.05    2.14
   7  -8  -7    7.60    0.94
   7  -8  -7    3.09    1.26
   7  -8  -6   96.81    4.85
   7  -8  -6  173.31    3.94
   7  -8  -5  127.00    5.72
   7  -8  -5  201.66    4.44
   7  -8  -4   79.73    4.61
   7  -8  -4  108.42    3.43
   7  -8  -3    1.12    1.49
   7  -8  -2 2213.25   28.97
   7  -8  -2 2543.38   24.28
   7  -8  -1    7.66    1.26
   7  -8  -1    6.77    1.26
   7  -8   0    3.54    1.05
   7  -8   0    2.07    0.87
   7  -8   0    1.97    0.96
   7  -8   1    9.49    1.90
   7  -8   1    9.09    1.33
   7  -8   1    9.24    1.34
   7  -8   2   14.62    2.06
   7  -8   2   16.00    1.58
   7   8   2   12.47    1.47
   7  -8   2   17.01    1.76
   7  -8   3  518.72   10.59
   7  -8   3  502.34    8.29
   7   8   3  526.97    9.08
   7   8   4 1045.25   13.98
   7  -8   4 1007.95   15.13
   7   8   5   93.76    3.67
   7  -8   5   83.36    3.69
   7  -8   5   93.92    3.54
   7  -8   6   17.47    1.73
   7   8   6   15.33    1.69
   7  -8   7  190.67    4.72
   7   8   7  163.75    4.81
   7  -9 -12  217.94    2.82
   7  -9 -11    1.38    0.40
   7  -9 -10   27.59    1.17
   7  -9  -9   30.24    1.35
   7  -9  -8   53.94    1.91
   7  -9  -8   54.98    1.74
   7  -9  -7   17.97    1.89
   7  -9  -7   28.72    1.51
   7  -9  -6  707.45   13.01
   7  -9  -6 1119.83   11.35
   7  -9  -5  162.84    5.76
   7  -9  -5  268.10    4.94
   7  -9  -4   59.63    3.56
   7  -9  -3  241.62    7.37
   7  -9  -3  353.39    6.08
   7  -9  -2  285.04    5.49
   7  -9  -2  257.10    5.28
   7  -9  -1  104.53    3.32
   7  -9  -1   89.78    3.05
   7  -9   0  135.34    3.81
   7  -9   0  123.75    3.59
   7  -9   1  284.05    5.79
   7  -9   1  241.78    5.10
   7  -9   2  672.21   11.85
   7  -9   2  821.69   10.60
   7  -9   3   69.06    3.35
   7  -9   3   81.96    3.00
   7  -9   4  189.41    5.31
   7  -9   4  234.73    4.98
   7  -9   5  223.99    4.81
   7  -9   6   12.47    1.20
  -7 -10  10  125.22    2.60
   7 -10  -9  561.68    6.05
  -7 -10   9  587.63    7.10
   7 -10  -8   11.98    0.83
   7 -10  -8    9.66    0.63
   7 -10  -7   50.08    1.68
   7 -10  -7   52.22    1.54
   7 -10  -6   36.37    1.51
   7 -10  -6   37.50    1.45
  -7 -10   5    2.98    0.73
   7 -10  -5    3.95    0.67
   7 -10  -4    3.84    0.70
   7 -10  -4    5.15    0.79
  -7 -10   4    4.13    0.74
   7 -10  -3  147.72    3.23
   7 -10  -3  135.49    3.13
   7 -10  -2  147.30    3.27
   7 -10  -2  128.40    3.06
   7 -10  -1  365.92    5.59
   7 -10  -1  303.78    5.00
   7 -10   0   81.52    3.42
   7 -10   0  130.54    3.20
   7 -10   1   52.10    2.63
   7 -10   1   79.16    2.49
   7 -10   2   45.66    1.88
   7 -10   3    4.34    0.76
   7 -10   4  160.84    3.31
   8   0 -20  381.45    5.15
  -8   0  19    1.48    0.86
   8   0 -19    0.52    0.57
  -8   0  18  198.35    5.25
   8   0 -18  152.87    3.90
  -8   0  17    4.02    1.26
   8   0 -17    2.15    0.98
  -8   0  16   37.88    2.70
   8   0 -16   30.66    2.12
   8   0 -15    0.09    1.04
   8   0 -14   28.03    2.24
   8   0 -13    0.88    1.06
   8   0 -12 2096.34   23.75
   8   0 -11    1.15    1.18
   8   0 -10  118.68    4.52
   8   0 -10  137.35    5.02
   8   0  -9   -0.23    1.03
   8   0  -9    0.38    1.08
   8   0  -8   15.67    1.82
   8   0  -8   20.82    2.10
   8   0  -7    0.11    0.86
   8   0  -7    0.67    1.04
   8   0  -6 1724.74   21.18
   8   0  -5    0.94    1.11
   8   0  -4  300.86    8.10
   8   0  -3    0.43    1.01
   8   0  -2 2114.54   23.25
   8   0  -2 2254.03   25.74
   8   0  -1    2.43    1.10
   8   0   0   45.07    2.97
   8   0   1    0.85    0.89
   8   0   1    1.89    0.89
   8   0   1    2.50    1.18
   8   0   2 2386.48   26.78
   8   0   2 2399.83   27.31
   8   0   3    0.49    1.11
   8   0   3    1.90    1.13
   8   0   3    1.47    1.22
   8   0   3    2.22    1.29
   8   0   3    4.21    1.49
   8   0   4 6002.60   56.04
   8   0   4 6104.97   52.89
   8   0   4 6148.23   55.08
   8   0   5    2.62    1.42
   8   0   5    4.67    1.48
   8   0   5    0.72    1.08
   8   0   5    0.44    1.31
   8   0   6  154.29    5.45
   8   0   6  145.54    5.79
   8   0   6  154.17    5.24
   8   0   7    0.51    1.07
   8   0   7    0.80    1.29
   8   0   7    1.44    1.25
   8   0   8  310.60    8.09
   8   0   8  321.78    7.42
   8   0   8  327.46    8.08
   8   0   9    1.42    1.33
   8   0   9    1.57    1.34
   8   0   9    3.82    1.23
   8   0  10  386.71    7.70
   8   0  10  414.52    8.77
   8   0  11    3.37    1.41
   8   0  11    0.91    1.16
   8   0  11    2.50    1.04
   8   0  12  741.36   10.62
   8   0  12  578.51   10.38
   8   0  13    2.08    1.00
   8   0  14  115.38    3.03
  -8  -1  20    0.33    0.41
   8   1 -20    0.42    0.41
   8  -1 -20    0.18    0.43
   8   1 -19   95.06    2.64
   8  -1 -19  102.97    2.80
  -8   1  19  146.45    4.15
  -8  -1  19  139.60    3.98
   8   1 -18   18.14    1.40
   8  -1 -18   18.22    1.43
  -8   1  18   26.04    2.07
  -8  -1  18   23.01    1.90
   8   1 -17  132.74    3.86
   8  -1 -17  136.82    4.00
  -8   1  17  179.32    5.29
  -8  -1  17  167.51    5.03
   8   1 -16  527.36    8.85
   8  -1 -16  530.08    8.91
  -8   1  16  634.70   10.79
  -8  -1  16  623.01   10.50
   8   1 -15  551.34    9.29
   8  -1 -15  578.31    9.71
   8   1 -14    3.92    1.24
   8  -1 -14    5.23    1.34
   8  -1 -13    8.88    1.51
   8   1 -13    6.04    1.33
   8   1 -12   73.28    3.58
   8  -1 -12   76.62    3.77
   8   1 -11  285.19    7.19
   8  -1 -11  296.69    7.39
   8   1 -10 1716.10   21.16
   8  -1 -10 1825.47   21.73
   8   1 -10 1979.33   22.50
   8  -1 -10 2036.49   23.10
   8   1  -9  565.40   10.76
   8  -1  -9  585.94   11.02
   8  -1  -9  649.16   11.42
   8   1  -9  637.51   11.15
   8   1  -8  211.83    6.06
   8  -1  -8  222.52    6.26
   8   1  -8  240.25    6.65
   8  -1  -8  251.97    6.89
   8  -1  -7   57.92    3.38
   8   1  -7   52.81    3.18
   8   1  -7   48.29    3.03
   8  -1  -7   52.75    3.16
   8   1  -6  829.09   13.81
   8  -1  -6  940.23   14.46
   8   1  -5  477.20   10.90
   8  -1  -5  540.24   11.46
   8   1  -4   13.82    1.92
   8  -1  -4    9.03    1.67
   8  -1  -3  117.42    4.88
   8   1  -3  110.55    4.79
   8  -1  -2 2502.91   27.36
   8   1  -2 2468.28   25.34
   8   1  -1   59.88    3.42
   8  -1  -1   61.18    3.44
   8   1  -1   59.02    3.09
   8   1  -1   68.34    3.38
   8  -1   0  439.12    8.49
   8   1   0  466.98    8.93
   8   1   1  243.96    6.73
   8  -1   1  235.75    6.58
   8   1   1  230.08    5.84
   8   1   2  262.16    6.14
   8  -1   2  263.38    6.38
   8   1   2  238.19    6.22
   8  -1   2  242.79    6.25
   8   1   2  254.05    7.19
   8   1   2  230.97    6.78
   8  -1   2  241.00    6.86
   8  -1   2  238.41    6.37
   8   1   2  262.57    7.44
   8  -1   2  274.92    7.52
   8   1   3  479.59    9.47
   8  -1   3  495.09    9.58
   8   1   3  514.49    9.18
   8  -1   3  514.85    9.43
   8   1   3  493.21   10.20
   8  -1   3  499.35   10.20
   8   1   3  522.56   10.93
   8   1   3  527.89   11.05
   8  -1   3  525.78   10.96
   8   1   4   89.33    4.10
   8  -1   4   95.19    4.20
   8   1   4   94.79    4.77
   8   1   4   96.35    3.95
   8  -1   4   99.38    4.16
   8   1   4   95.39    4.44
   8  -1   4  100.13    4.47
   8   1   5  220.35    6.85
   8  -1   5  215.30    6.72
   8  -1   5  200.25    5.72
   8   1   5  210.06    6.42
   8   1   5  216.33    6.14
   8  -1   5  215.21    6.29
   8   1   5  210.86    7.07
   8  -1   6   54.77    3.05
   8   1   6   60.96    3.45
   8   1   6   54.80    3.73
   8  -1   6   60.84    3.52
   8   1   6   56.55    3.49
   8   1   6   54.40    3.20
   8  -1   6   57.66    3.43
   8  -1   7    1.31    1.27
   8   1   7    1.44    1.28
   8   1   7    3.85    1.39
   8  -1   7    2.74    1.46
   8  -1   7    8.46    1.39
   8   1   7    6.30    1.55
   8  -1   7    7.67    1.66
   8   1   7    3.97    1.51
   8   1   8  705.09   12.35
   8  -1   8  701.13   12.11
   8  -1   8  702.58   10.94
   8   1   8  706.25   11.90
   8  -1   8  713.41   12.16
   8   1   8  675.33   12.18
   8  -1   8  677.74   12.49
   8   1   9  649.53   11.00
   8  -1   9  634.76   10.12
   8  -1   9  650.02   11.36
   8   1   9  661.87   11.61
   8   1   9  595.91   11.43
   8  -1   9  618.01   11.78
   8   1  10   87.73    3.71
   8  -1  10   88.13    3.93
   8   1  10   91.26    4.04
   8   1  10   72.76    3.76
   8  -1  10   74.74    3.84
   8   1  11    1.07    0.97
   8  -1  11    1.81    1.27
   8   1  11    2.42    1.33
   8   1  11    0.35    1.11
   8  -1  11    1.61    1.14
   8   1  12   54.35    2.92
   8  -1  12   57.12    3.04
   8   1  12   72.96    3.14
   8  -1  12   70.60    3.04
   8   1  13   41.64    2.25
   8  -1  13   38.77    2.12
   8  -1  14  628.78    7.85
   8   1  14  638.21    7.98
  -8  -2  20   26.25    1.08
   8  -2 -19  236.57    4.21
  -8  -2  19  248.82    4.22
  -8   2  18   31.80    2.19
  -8  -2  18   31.29    2.05
   8   2 -18   21.37    1.39
   8  -2 -18   25.14    1.56
  -8   2  17  125.64    4.27
  -8  -2  17  118.44    4.00
   8   2 -17   99.06    3.16
   8  -2 -17  105.75    3.41
  -8   2  16   33.61    2.44
  -8  -2  16   32.41    2.36
   8   2 -16   26.07    1.84
   8  -2 -16   27.70    2.00
   8   2 -15  746.32   10.96
   8  -2 -15  770.12   11.43
   8   2 -14  165.77    4.88
   8  -2 -14  177.11    5.26
   8   2 -13   81.97    3.62
   8  -2 -13   90.73    3.87
   8   2 -12  303.53    7.15
   8  -2 -12  334.16    7.76
   8   2 -11   52.58    3.07
   8  -2 -11   59.45    3.32
   8   2 -10  999.55   14.66
   8  -2 -10 1083.30   15.54
   8   2  -9  305.29    7.28
   8  -2  -9  309.26    7.53
   8  -2  -8  719.24   12.12
   8   2  -8  705.83   11.92
   8  -2  -7  909.51   14.05
   8   2  -7  807.23   13.21
   8   2  -7  831.80   13.34
   8  -2  -7  922.89   14.08
   8   2  -6  280.55    7.45
   8  -2  -6  315.22    7.98
   8   2  -6  257.05    6.75
   8  -2  -6  293.39    7.21
   8   2  -5  401.10    9.24
   8  -2  -5  444.34    9.75
   8   2  -4    0.26    1.02
   8  -2  -4    5.37    1.38
   8   2  -3  339.36    8.37
   8  -2  -3  365.17    8.61
   8   2  -3  358.58    7.32
   8   2  -2  210.19    6.56
   8  -2  -2  240.88    6.91
   8   2  -2  231.66    6.08
   8   2  -2  207.64    6.30
   8  -2  -1 1285.47   16.06
   8   2  -1 1239.84   17.60
   8  -2  -1 1455.99   18.46
   8   2  -1 1310.57   17.75
   8  -2  -1 1265.96   15.29
   8   2  -1 1467.13   17.67
   8   2   0  405.75    7.77
   8   2   0  393.07    8.67
   8  -2   0  399.92    8.59
   8   2   0  416.35    8.98
   8  -2   1   11.85    1.61
   8   2   1   15.61    1.93
   8   2   1   14.54    1.63
   8   2   1   14.83    1.75
   8   2   1   15.66    1.92
   8  -2   1   15.38    1.86
   8  -2   2  589.60   10.50
   8   2   2  617.78   11.47
   8  -2   2  601.02   11.17
   8   2   2  616.03   11.82
   8  -2   3   16.02    1.93
   8   2   3   14.86    2.02
   8  -2   3   17.49    2.02
   8   2   3   15.68    1.74
   8  -2   3   17.44    1.89
   8   2   3   16.90    2.04
   8  -2   3   15.31    1.96
   8   2   4  660.69   12.21
   8  -2   4  688.91   12.13
   8   2   4  684.54   11.04
   8   2   4  672.21   12.99
   8   2   4  655.07   11.75
   8  -2   5  989.38   15.42
   8  -2   5  989.36   14.90
   8  -2   5  994.42   14.62
   8   2   5  958.61   13.94
   8   2   5 1001.08   16.48
   8   2   6  139.77    4.85
   8  -2   6  129.27    4.92
   8   2   6  127.92    5.64
   8  -2   6  134.42    5.07
   8   2   6  134.91    5.21
   8  -2   6  128.30    4.99
   8   2   7  188.27    6.12
   8   2   7  181.36    5.69
   8  -2   7  180.84    5.92
   8   2   7  174.78    6.66
   8  -2   7  190.44    5.99
   8   2   7  198.13    6.24
   8  -2   7  202.16    6.12
   8   2   8  303.67    7.57
   8   2   8  276.25    7.14
   8  -2   8  278.42    7.43
   8   2   8  275.25    8.29
   8  -2   8  297.74    7.31
   8   2   8  291.95    7.53
   8  -2   8  299.86    7.39
   8   2   9   51.59    3.09
   8   2   9   52.30    3.09
   8  -2   9   48.87    3.19
   8   2   9   52.01    3.52
   8  -2   9   53.58    3.00
   8   2   9   57.63    3.35
   8  -2   9   57.17    3.22
   8   2  10   59.60    3.21
   8  -2  10   60.76    3.40
   8   2  10   68.70    3.15
   8   2  10   68.89    3.37
   8  -2  10   75.71    3.51
   8   2  10   73.92    3.61
   8   2  11  472.13    9.06
   8  -2  11  487.91    9.48
   8  -2  11  577.77    9.26
   8   2  11  588.27    9.65
   8   2  11  581.37    9.43
   8   2  12   77.48    3.26
   8  -2  12   82.06    3.48
   8   2  12  102.71    3.60
   8  -2  12  106.96    3.52
   8   2  13  404.15    6.59
   8  -2  13  390.11    6.33
   8   3 -19   77.58    1.86
  -8  -3  19   92.14    2.23
   8   3 -18   56.77    1.96
  -8  -3  18   58.53    2.13
   8   3 -17   23.96    1.50
   8  -3 -17   23.93    1.60
  -8   3  17   32.15    2.17
  -8  -3  17   29.26    1.95
  -8  -3  17   23.43    1.56
   8   3 -16   37.66    2.01
   8  -3 -16   39.81    2.19
  -8  -3  16   40.30    2.13
  -8  -3  16   45.25    2.51
  -8   3  15  638.07   10.58
  -8  -3  15  621.65   10.10
   8   3 -14  347.61    7.05
   8  -3 -14  381.29    7.74
   8   3 -13  309.89    6.78
   8  -3 -13  350.84    7.57
   8   3 -12   70.29    3.31
   8  -3 -12   77.72    3.63
   8   3 -11  114.42    4.24
   8  -3 -11  132.27    4.78
   8   3 -10  895.95   13.59
   8  -3 -10  988.81   14.55
   8  -3  -9  244.56    6.69
   8   3  -9  220.07    6.15
   8   3  -8   89.80    3.93
   8   3  -8   86.19    3.85
   8  -3  -8   98.54    4.22
   8  -3  -7  285.17    7.00
   8  -3  -7  290.62    7.54
   8   3  -6   71.37    3.78
   8   3  -6   61.13    3.16
   8  -3  -6   67.16    2.30
   8   3  -5  959.14   15.01
   8  -3  -5  948.70   13.47
   8   3  -4 2056.27   20.09
   8   3  -4 1787.06   21.97
   8  -3  -4 2052.07   23.14
   8   3  -4 1659.80   22.29
   8   3  -4 1470.86   19.31
   8  -3  -4 1760.18   20.36
   8  -3  -4 1672.70   17.36
   8   3  -3  228.49    7.00
   8   3  -3  228.34    6.76
   8  -3  -3  277.51    7.17
   8  -3  -3  227.24    4.93
   8   3  -3  270.73    6.24
   8   3  -3  195.03    5.71
   8  -3  -3  235.20    6.18
   8   3  -2   77.02    4.05
   8   3  -2   77.80    3.78
   8  -3  -2   80.86    3.83
   8   3  -2   65.53    3.34
   8  -3  -2   79.24    3.60
   8  -3  -2   74.83    2.89
   8   3  -2   91.03    3.69
   8   3  -1  180.22    5.60
   8  -3  -1  199.51    5.75
   8   3  -1  193.76    6.27
   8  -3  -1  199.58    5.06
   8   3   0   24.36    2.19
   8  -3   0   24.24    2.15
   8   3   0   33.81    2.71
   8  -3   0   30.74    2.74
   8  -3   0   27.67    2.17
   8   3   0   30.07    2.39
   8  -3   0   31.12    2.17
   8   3   1 1922.03   24.06
   8   3   1 1887.78   23.26
   8  -3   1 1951.09   23.13
   8  -3   1 1971.91   22.19
   8  -3   1 2323.74   26.77
   8  -3   1 2030.57   22.81
   8   3   1 2018.98   24.40
   8  -3   1 2216.25   24.62
   8   3   1 2143.07   24.01
   8   3   2  785.26   13.11
   8  -3   2  831.16   14.08
   8   3   2  738.71   12.99
   8  -3   2  756.68   12.80
   8  -3   2  726.22   11.83
   8   3   2  739.82   12.82
   8   3   2  690.30   12.22
   8  -3   2  699.88   11.99
   8  -3   3   34.06    2.27
   8   3   3   38.13    3.00
   8  -3   3   37.38    2.63
   8   3   3   34.72    2.65
   8  -3   3   35.09    2.59
   8   3   4  613.61   11.54
   8  -3   4  605.78   11.17
   8   3   4  626.32   10.29
   8   3   5   47.47    3.47
   8  -3   5   48.23    2.91
   8   3   5   46.57    3.09
   8  -3   5   48.56    3.04
   8   3   5   47.39    2.79
   8  -3   5   50.65    3.08
   8  -3   5   48.24    3.10
   8   3   6  438.41    9.35
   8  -3   6  446.18    9.12
   8   3   6  440.73    8.70
   8  -3   6  461.15    9.42
   8   3   6  425.20   10.37
   8  -3   6  453.14    9.32
   8   3   7  141.94    5.33
   8  -3   7  145.16    4.93
   8   3   7  139.14    5.09
   8   3   7  135.67    4.70
   8  -3   7  139.71    5.08
   8   3   7  130.69    5.66
   8  -3   7  144.16    5.05
   8   3   8   57.71    3.41
   8   3   8   60.25    3.32
   8  -3   8   60.08    3.15
   8   3   8   60.37    3.14
   8  -3   8   60.49    3.38
   8   3   8   51.91    3.69
   8  -3   8   58.73    3.16
   8   3   9  847.67   13.05
   8   3   9  785.16   12.24
   8  -3   9  819.50   13.01
   8   3   9  913.73   13.25
   8  -3   9  895.53   12.67
   8   3   9  741.57   13.94
   8  -3   9  840.65   12.03
   8   3  10  855.13   12.65
   8  -3  10  874.68   13.32
   8   3  10  837.45   14.07
   8  -3  10 1012.10   12.91
   8   3  10 1040.28   13.57
   8   3  11   93.81    3.38
   8   3  11   96.29    3.52
   8   3  12  369.17    6.49
  -8  -4  19   37.33    1.41
  -8  -4  18   73.27    2.10
  -8  -4  17    5.20    0.88
  -8  -4  17    7.17    0.91
  -8  -4  16   59.41    2.44
  -8  -4  16   59.00    2.37
  -8  -4  15   75.81    3.05
  -8  -4  15   74.64    2.85
  -8   4  14 1148.22   14.76
  -8  -4  14 1046.16   13.58
   8  -4 -14 1250.26   17.48
  -8  -4  14  914.36   12.61
   8  -4 -13   98.96    3.75
  -8  -4  13   89.81    3.39
   8  -4 -12  162.76    6.72
   8  -4 -12  180.47    5.27
   8  -4 -11  119.82    6.05
   8  -4 -11  132.24    4.62
   8  -4 -10   69.33    3.40
   8  -4 -10   53.51    4.25
   8  -4  -9  128.01    4.54
   8  -4  -8 1327.19   13.73
   8  -4  -8 1709.67   18.73
   8  -4  -7    5.30    0.79
   8  -4  -7    0.93    0.91
   8  -4  -6  325.28    7.06
   8  -4  -6  292.14    5.20
   8  -4  -5   69.89    2.55
   8  -4  -5   75.18    3.39
   8   4  -4   45.53    3.30
   8  -4  -4   44.15    2.15
   8  -4  -3   55.88    2.52
   8  -4  -3   54.09    2.93
   8   4  -3   54.85    3.58
   8  -4  -3   49.35    3.85
   8  -4  -2  182.09    5.29
   8   4  -2  183.26    5.19
   8  -4  -2  157.60    6.51
   8   4  -2  154.29    5.87
   8  -4  -2  157.71    4.37
   8  -4  -1  582.97   10.18
   8   4  -1  647.69   10.67
   8  -4  -1  612.66   12.59
   8  -4  -1  631.66   10.36
   8   4  -1  554.73   11.77
   8  -4  -1  576.58    9.32
   8  -4   0 2412.66   26.43
   8  -4   0 2669.40   31.32
   8  -4   0 2511.34   26.57
   8   4   0 2696.53   27.33
   8  -4   0 2637.45   29.63
   8  -4   0 2470.77   25.71
   8  -4   1  164.40    6.40
   8  -4   1  138.34    4.76
   8   4   1  160.18    5.41
   8  -4   1  148.23    4.94
   8  -4   2  464.51    9.08
   8  -4   2  441.88    8.85
   8  -4   2  449.63    8.13
   8  -4   3   78.16    3.63
   8  -4   3   79.84    3.67
   8   4   3   82.75    4.20
   8  -4   3   79.26    3.44
   8  -4   3   83.75    4.25
   8   4   4  141.29    5.63
   8  -4   4  141.63    4.73
   8  -4   4  133.67    4.62
   8  -4   4  136.85    4.71
   8  -4   5  152.01    5.13
   8   4   5  133.34    4.79
   8  -4   5  142.84    4.71
   8  -4   5  147.05    5.10
   8   4   6 1458.40   18.29
   8  -4   6 1466.47   17.70
   8  -4   6 1430.15   18.47
   8   4   6 1448.53   19.45
   8   4   6 1415.65   20.52
   8   4   7   27.56    2.23
   8  -4   7   28.03    2.16
   8  -4   7   28.27    2.24
   8   4   7   26.85    2.52
   8   4   7   23.80    2.59
   8   4   8   24.19    2.11
   8  -4   8   26.20    2.08
   8   4   8   29.43    2.45
   8   4   9   50.62    2.93
   8   4   9   56.11    2.80
   8   4  10  382.42    8.64
   8   4  10  458.12    8.17
   8   4  11    4.79    1.09
   8   4  11    7.44    1.24
   8   4  12   46.52    2.06
  -8  -5  18  179.86    3.10
  -8  -5  18  175.87    3.21
  -8  -5  17  383.91    5.79
  -8  -5  17  376.47    5.31
  -8  -5  17  392.76    5.74
  -8  -5  16   28.78    1.56
  -8  -5  16   30.70    1.74
  -8  -5  15   71.97    2.59
  -8  -5  14    4.34    0.92
   8  -5 -14    4.69    1.41
  -8  -5  13    2.32    0.85
   8  -5 -13    0.72    1.30
   8  -5 -12   59.20    4.01
   8  -5 -11  244.17    8.34
   8  -5 -10  498.00   12.46
   8  -5  -9    1.18    1.44
   8  -5  -9    1.60    0.54
   8  -5  -8   92.99    5.50
   8  -5  -8  103.14    2.77
   8  -5  -7    2.14    0.68
   8  -5  -6    4.17    1.69
   8  -5  -6    4.54    0.86
   8  -5  -5   10.87    2.15
   8  -5  -5    7.01    1.01
   8  -5  -4  825.50   16.53
   8  -5  -4  991.74   11.99
   8  -5  -3 1490.22   23.30
   8  -5  -3 1680.48   18.28
   8  -5  -2   26.77    3.02
   8  -5  -2   25.68    2.82
   8   5  -2   26.08    2.07
   8  -5  -1  671.25   14.27
   8  -5  -1  661.97   13.12
   8  -5  -1  661.40   10.34
   8  -5   0    1.73    1.48
   8  -5   0    2.21    0.93
   8  -5   0    3.15    1.20
   8   5   0    1.76    1.11
   8  -5   0    0.84    1.08
   8  -5   1    4.22    1.07
   8  -5   1    5.26    1.26
   8  -5   1    5.06    1.75
   8   5   1    4.02    1.30
   8  -5   2  309.01    7.30
   8  -5   2  305.51    6.72
   8   5   2  312.56    7.73
   8  -5   2  314.59    8.72
   8  -5   2  299.47    7.04
   8  -5   3  196.34    5.43
   8   5   3  191.62    6.18
   8  -5   3  195.97    5.53
   8  -5   3  196.44    6.68
   8  -5   4  491.53    9.16
   8  -5   4  504.21   10.37
   8   5   4  474.52   10.16
   8   5   5    1.64    1.28
   8  -5   5    1.94    1.24
   8  -5   6  643.49   10.56
   8  -5   6  655.13   11.20
   8  -5   7  183.05    5.02
   8   5   7  186.67    5.64
   8   5   8    1.02    1.20
   8   5   8    2.85    1.15
   8   5   9    1.17    1.09
   8   5   9    4.47    1.17
   8   5  10  187.87    4.65
   8   5  10  160.93    5.10
   8   5  11  228.58    4.73
  -8  -6  17   17.64    1.00
  -8  -6  16    8.92    0.84
  -8  -6  15   26.60    1.40
  -8  -6  15   25.94    1.58
  -8  -6  15   27.04    1.52
  -8  -6  14   60.09    2.23
  -8  -6  14   57.03    2.33
  -8  -6  14   57.19    2.43
  -8  -6  13  828.63   10.79
  -8  -6  13  849.50   11.24
   8  -6 -12   13.94    2.11
   8  -6 -11    1.81    1.12
   8  -6 -11    0.64    1.38
   8  -6 -10    5.17    1.48
   8  -6 -10    4.01    0.64
   8  -6 -10    3.30    1.50
   8  -6  -9   -0.11    1.19
   8  -6  -9    0.66    0.51
   8  -6  -9    0.06    1.51
   8  -6  -8    6.13    1.79
   8  -6  -8    8.68    0.96
   8  -6  -8    8.56    2.04
   8  -6  -7  828.68    9.74
   8  -6  -7  609.13   14.10
   8  -6  -6   -0.06    1.58
   8  -6  -6    3.41    1.72
   8  -6  -6    2.08    0.80
   8  -6  -5  118.18    6.06
   8  -6  -5  126.29    6.21
   8  -6  -4  421.96   11.65
   8  -6  -4  438.88   11.52
   8  -6  -3  177.40    6.96
   8  -6  -3  204.77    5.03
   8   6  -2  155.57    4.48
   8  -6  -2  135.24    5.85
   8  -6  -2  128.68    6.24
   8  -6  -2  153.41    4.05
   8  -6  -2  143.46    4.36
   8  -6  -1  951.87   16.16
   8   6  -1 1097.98   14.08
   8  -6  -1 1007.10   18.20
   8  -6  -1 1048.53   12.83
   8   6   0  340.49    7.32
   8  -6   0  343.58    7.40
   8  -6   0  342.72    9.83
   8  -6   0  351.07    6.81
   8   6   1  872.72   12.98
   8  -6   1  842.27   12.48
   8  -6   1  855.12   12.72
   8  -6   1  858.65   15.76
   8  -6   1  882.70   12.14
   8   6   2  366.84    8.05
   8  -6   2  356.16    7.72
   8  -6   2  355.88    9.28
   8  -6   2  375.60    7.56
   8  -6   3  983.85   15.76
   8   6   3  985.76   14.56
   8  -6   3  982.03   13.36
   8  -6   4    2.33    1.22
   8  -6   4    1.51    1.14
   8   6   5  102.67    4.47
   8  -6   5  113.46    4.30
   8  -6   5  106.09    3.92
   8   6   5  104.47    4.18
   8   6   6   36.76    2.76
   8  -6   6   44.92    2.76
   8   6   6   42.09    2.63
   8  -6   6   41.13    2.37
   8   6   7  589.18   10.96
   8   6   7  650.81   10.09
   8   6   8   69.12    2.90
   8   6   9   83.21    3.59
   8   6   9   97.85    3.13
  -8  -7  16   77.59    1.91
  -8  -7  15    2.54    0.61
  -8  -7  14   86.98    2.64
  -8  -7  13  102.06    3.07
  -8  -7  12  147.16    3.91
  -8  -7  11  493.52    7.64
   8  -7 -11  397.18    5.14
  -8  -7  10   46.41    2.33
   8  -7 -10   40.65    1.54
   8  -7  -9  102.79    2.62
   8  -7  -9   74.74    4.21
   8  -7  -8  297.99    4.91
   8  -7  -8  217.71    7.54
   8  -7  -7    1.48    0.70
   8  -7  -7    1.65    1.33
   8  -7  -6  475.11   11.72
   8  -7  -6  439.94   11.58
   8  -7  -5  249.58    8.58
   8  -7  -5  376.79    6.39
   8  -7  -4    8.91    1.27
   8  -7  -4    7.56    1.96
   8  -7  -3  414.58    6.75
   8  -7  -3  400.08    7.27
   8  -7  -2    1.66    0.86
   8  -7  -1  446.14    7.45
   8  -7  -1  437.14    8.10
   8   7   0  130.29    4.13
   8  -7   0  130.82    4.27
   8  -7   0  126.28    4.19
   8  -7   0  120.74    5.58
   8   7   1    8.23    1.34
   8  -7   1    6.94    1.20
   8  -7   1    8.30    1.47
   8  -7   1    7.30    1.75
   8  -7   1    7.96    1.31
   8  -7   2  850.95   12.21
   8   7   2  840.97   12.31
   8  -7   2  833.76   14.59
   8  -7   3  840.09   13.97
   8   7   3  888.78   12.76
   8   7   3  823.97   12.18
   8  -7   3  903.80   12.26
   8  -7   4   62.94    3.37
   8   7   4   59.16    3.08
   8   7   4   58.97    2.86
   8  -7   4   67.12    3.07
   8  -7   5    4.22    1.26
   8   7   5    2.49    1.13
   8   7   5    3.61    1.00
   8   7   6  114.42    4.14
   8   7   6  114.11    3.48
   8  -7   6  120.29    3.97
   8   7   7  483.55    8.71
   8   7   7  497.34    7.23
  -8  -8  13   22.50    1.17
  -8  -8  12  342.59    5.28
  -8  -8  11    9.36    0.96
   8  -8 -11    8.84    0.65
  -8  -8  10   25.86    1.50
   8  -8 -10   26.06    1.17
   8  -8  -9    2.52    1.07
  -8  -8   9    4.02    0.80
   8  -8  -8  373.75    8.99
   8  -8  -8  554.72    6.81
   8  -8  -7  177.69    6.27
   8  -8  -7  267.22    4.63
   8  -8  -6    5.24    1.45
   8  -8  -6    6.62    0.99
   8  -8  -5   23.61    1.62
   8  -8  -5   26.03    1.49
   8  -8  -4  160.37    4.08
   8  -8  -4  164.81    3.68
   8  -8  -3    4.75    1.53
   8  -8  -3    8.37    1.05
   8  -8  -2  385.57    6.98
   8  -8  -2  410.29    6.52
   8  -8  -1   55.99    2.60
   8  -8  -1   52.52    2.46
   8  -8  -1   59.99    2.49
   8  -8   0  131.39    3.78
   8  -8   0  122.57    3.86
   8  -8   1   20.40    2.25
   8  -8   1   26.72    1.86
   8  -8   1   23.67    1.80
   8  -8   2   43.35    2.92
   8  -8   2   48.24    2.39
   8   8   2   46.67    2.31
   8  -8   3  161.16    4.23
   8   8   3  150.06    4.15
   8  -8   4  179.12    4.49
   8   8   4  153.06    4.24
   8  -8   5   19.02    1.57
   8   8   5   18.11    1.55
   8  -9 -10    2.59    0.44
   8  -9  -9  195.82    3.19
   8  -9  -8  467.66    5.85
   8  -9  -7   16.82    1.68
   8  -9  -7   28.58    1.38
   8  -9  -6  254.86    6.68
   8  -9  -6  417.73    5.76
   8  -9  -5  190.07    3.37
   8  -9  -5  183.71    3.80
   8  -9  -4  149.52    3.60
   8  -9  -4  152.00    3.14
   8  -9  -3    8.51    1.49
   8  -9  -3   18.59    1.25
   8  -9  -2   32.20    1.78
   8  -9  -2   34.67    1.68
   8  -9  -1  161.07    3.89
   8  -9  -1  168.86    3.70
   8  -9   0    2.64    0.81
   8  -9   0    1.66    0.74
   8  -9   1  298.90    7.03
   8  -9   1  422.79    6.26
   8  -9   2  590.95    9.85
   8  -9   2  782.24    9.12
   8  -9   3    1.05    0.71
   8  -9   4   53.51    2.02
   8 -10  -7   56.28    1.50
   8 -10  -6  164.09    2.87
   8 -10  -4  191.90    3.42
   8 -10  -3  316.53    4.20
   8 -10  -3  323.62    4.71
   8 -10  -2  139.50    2.62
   8 -10  -1   25.78    1.14
   8 -10   0    9.05    0.75
   9   0 -19    1.44    0.55
  -9   0  18   36.42    2.02
   9   0 -18   29.79    1.60
   9   0 -17    0.61    0.82
  -9   0  17    0.31    0.85
  -9   0  16   11.80    1.55
   9   0 -16    8.76    1.30
   9   0 -15    0.97    1.04
   9   0 -14  115.98    4.20
   9   0 -13    1.85    1.16
   9   0 -12  427.12    8.94
   9   0 -11    1.93    1.28
   9   0 -10  422.68    9.27
   9   0  -9    4.31    1.44
   9   0  -8  338.24    8.24
   9   0  -7    1.57    1.18
   9   0  -6 2041.35   20.54
   9   0  -6 1931.23   23.86
   9   0  -5    0.72    0.85
   9   0  -5    2.31    1.52
   9   0  -4  128.73    4.08
   9   0  -4  121.61    4.80
   9   0  -3    1.84    1.20
   9   0  -3    0.73    1.16
   9   0  -3    1.66    0.91
   9   0  -2  540.83   11.34
   9   0  -2  518.87   10.55
   9   0  -2  515.09    9.30
   9   0  -2  528.41    8.58
   9   0  -1    0.36    0.76
   9   0  -1    0.23    1.18
   9   0   0   37.88    2.96
   9   0   0   37.85    2.45
   9   0   1    4.28    1.48
   9   0   1   -0.13    0.93
   9   0   2  285.62    8.01
   9   0   2  277.09    7.06
   9   0   3    6.96    1.64
   9   0   3    1.93    1.23
   9   0   4  922.68   15.33
   9   0   4  906.24   14.37
   9   0   5    3.69    1.46
   9   0   5    4.29    1.36
   9   0   5    1.59    1.11
   9   0   6  297.81    7.95
   9   0   6  273.93    7.04
   9   0   6  283.79    7.25
   9   0   7    0.86    1.41
   9   0   7    0.78    1.16
   9   0   7    1.99    1.17
   9   0   8 1795.86   21.33
   9   0   8 1739.34   19.63
   9   0   9    1.43    1.33
   9   0   9    2.00    1.17
   9   0  10  104.62    4.01
   9   0  11    1.70    1.04
   9   0  12  885.94   10.91
  -9  -1  19    1.78    0.46
   9   1 -19    1.44    0.49
   9  -1 -19    1.63    0.52
   9   1 -18  217.61    4.28
   9  -1 -18  224.63    4.44
  -9   1  18  289.87    5.68
  -9  -1  18  275.27    5.44
   9   1 -17   30.84    1.78
   9  -1 -17   32.30    1.90
  -9   1  17   40.21    2.33
  -9  -1  17   40.21    2.27
   9   1 -16 1106.94   13.75
   9  -1 -16 1148.34   14.12
  -9   1  16 1295.47   15.52
  -9  -1  16 1271.96   15.16
   9   1 -15    9.04    1.41
   9  -1 -15    9.19    1.43
   9   1 -14  101.36    3.84
   9  -1 -14  104.30    3.99
   9   1 -13  547.60    9.96
   9  -1 -13  584.16   10.36
   9   1 -12   54.76    3.15
   9  -1 -12   58.18    3.25
   9   1 -11   74.37    3.70
   9  -1 -11   74.68    3.84
   9   1 -10  384.70    8.75
   9  -1 -10  404.28    9.02
   9   1  -9 1256.69   17.74
   9  -1  -9 1359.46   18.39
   9   1  -8  924.97   14.56
   9  -1  -8  973.35   14.99
   9  -1  -7  194.85    4.50
   9   1  -7  197.89    6.09
   9  -1  -7  205.16    6.22
   9  -1  -6  348.69    6.53
   9  -1  -6  362.09    8.45
   9   1  -6  340.01    8.12
   9   1  -5    2.92    1.26
   9  -1  -5    2.79    1.27
   9   1  -5    4.80    1.51
   9  -1  -5    4.73    1.48
   9  -1  -5    4.42    1.02
   9   1  -4  100.66    4.49
   9   1  -4  110.34    5.09
   9  -1  -4  116.03    5.21
   9  -1  -4   94.66    4.26
   9   1  -4   94.71    4.28
   9  -1  -4  104.37    3.70
   9   1  -3  724.62   12.72
   9  -1  -3  778.84   11.40
   9   1  -3  832.22   14.68
   9  -1  -3  906.11   15.16
   9  -1  -3  731.88   12.83
   9   1  -3  692.73   12.49
   9  -1  -2 2861.18   28.68
   9   1  -2 2619.35   30.28
   9  -1  -2 2832.59   30.86
   9   1  -2 3013.26   32.44
   9  -1  -2 3171.68   32.88
   9  -1  -1   90.65    3.88
   9   1  -1   89.13    4.30
   9  -1  -1   92.08    4.39
   9   1  -1  101.10    3.65
   9  -1   0  233.66    6.42
   9   1   0  245.09    7.23
   9  -1   0  248.50    7.25
   9   1   0  262.63    7.10
   9   1   0  241.21    6.07
   9  -1   0  244.37    6.13
   9  -1   1   31.63    2.51
   9   1   1   31.20    2.79
   9  -1   1   34.18    2.91
   9   1   1   31.35    2.33
   9  -1   1   34.88    2.49
   9   1   2  389.44    9.46
   9  -1   2  411.60    9.59
   9   1   2  392.15    8.46
   9  -1   2  395.44    8.59
   9   1   3  484.24   10.54
   9   1   3  459.31   10.37
   9  -1   3  480.36   10.41
   9   1   3  448.15    9.39
   9  -1   3  466.15    9.59
   9   1   4  300.88    8.31
   9  -1   4  311.19    8.32
   9  -1   4  306.36    7.78
   9   1   4  290.94    7.58
   9  -1   4  299.73    7.13
   9   1   4  294.41    8.18
   9   1   5   54.61    3.40
   9  -1   5   52.22    2.92
   9   1   5   54.38    3.10
   9   1   5   51.05    3.45
   9   1   6  120.97    5.07
   9  -1   6  125.14    5.10
   9  -1   6  121.97    4.30
   9   1   6  118.69    4.76
   9   1   6  112.76    4.50
   9  -1   6  128.23    4.83
   9   1   6  110.87    5.00
   9   1   7    5.38    1.49
   9   1   7    1.20    1.47
   9  -1   7    2.00    1.43
   9  -1   7    2.92    1.44
   9   1   7    2.70    1.32
   9  -1   7    2.01    1.39
   9  -1   8 1156.22   15.93
   9   1   8 1153.96   16.05
   9   1   8 1122.68   15.09
   9   1   9  570.28    9.56
   9   1   9  583.58   10.40
   9  -1   9  590.55   10.34
   9   1  10  167.59    4.61
   9   1  10  180.10    5.14
   9  -1  10  176.84    5.03
   9   1  11  487.50    8.04
   9  -1  11  482.75    7.91
   9   1  12  424.25    6.77
   9  -1  12  420.27    6.72
   9   2 -19    5.66    0.57
   9  -2 -19    6.59    0.65
  -9  -2  18    4.20    0.65
   9   2 -18    2.08    0.61
   9  -2 -18    2.92    0.70
   9   2 -17  527.68    7.61
   9  -2 -17  565.85    8.05
  -9   2  17  658.96    9.35
  -9  -2  17  622.36    8.86
  -9  -2  17  549.07    7.30
  -9   2  16   19.68    1.78
  -9  -2  16   16.26    1.59
   9   2 -16   15.79    1.42
   9  -2 -16   17.70    1.57
   9   2 -15   23.10    1.79
   9  -2 -15   25.75    1.95
   9   2 -14   20.80    1.86
   9  -2 -14   21.39    1.97
   9   2 -13  233.48    5.98
   9  -2 -13  249.14    6.39
   9   2 -12  138.01    4.79
   9  -2 -12  151.40    5.12
   9   2 -11  386.39    8.40
   9  -2 -11  419.04    8.95
   9   2 -10  350.74    8.12
   9  -2 -10  381.60    8.62
   9   2  -9   26.69    2.33
   9  -2  -9   27.38    2.46
   9  -2  -9   26.18    1.57
   9   2  -8  517.73    9.91
   9  -2  -8  541.11   10.32
   9   2  -7  413.87    8.94
   9  -2  -7  437.89    7.23
   9  -2  -6  340.40    6.39
   9  -2  -6  338.93    7.97
   9  -2  -5  300.86    6.14
   9  -2  -5  278.60    5.35
   9  -2  -5  287.75    7.29
   9  -2  -4  176.94    4.84
   9   2  -4  150.40    5.67
   9   2  -4  173.09    6.18
   9  -2  -4  201.28    6.67
   9  -2  -4  165.78    4.22
   9   2  -4  144.96    5.26
   9  -2  -4  179.04    5.79
   9   2  -3    4.40    1.31
   9  -2  -3    3.30    1.29
   9   2  -3    3.47    1.28
   9   2  -3    2.65    1.23
   9  -2  -3    4.25    1.38
   9  -2  -2   71.57    3.37
   9   2  -2   73.43    3.49
   9   2  -2   64.83    3.64
   9   2  -2   60.33    3.49
   9  -2  -2   68.55    3.72
   9  -2  -1  565.26   10.06
   9  -2  -1  551.74   10.90
   9   2  -1  589.37   10.56
   9   2  -1  558.19    9.08
   9   2   0   39.82    3.05
   9  -2   0   41.18    3.03
   9   2   0   45.00    3.04
   9   2   0   40.76    2.52
   9   2   1 1703.84   22.52
   9  -2   1 1833.16   22.90
   9   2   1 1749.69   20.46
   9   2   1 1904.70   22.80
   9  -2   2  700.55   12.11
   9  -2   2  722.30   12.03
   9   2   2  695.77   11.66
   9  -2   2  719.25   12.83
   9   2   3   12.49    2.01
   9  -2   3   11.30    1.87
   9   2   3   11.41    2.00
   9  -2   3   12.65    1.88
   9   2   4   37.52    3.06
   9  -2   4   35.31    2.90
   9   2   4   31.25    2.90
   9   2   5  758.39   13.20
   9  -2   5  775.45   13.08
   9   2   5  734.23   13.70
   9   2   6  222.24    7.14
   9   2   6  234.18    6.83
   9   2   6  234.94    6.83
   9  -2   6  240.68    6.79
   9  -2   6  231.25    6.69
   9   2   7 1153.87   16.21
   9   2   7 1159.21   16.31
   9  -2   7 1173.44   16.04
   9  -2   7 1124.84   15.85
   9  -2   8  580.31   10.18
   9   2   8  603.47   10.63
   9   2   8  572.06   10.23
   9   2   9    5.22    1.42
   9  -2   9    5.97    1.42
   9   2   9    5.48    1.28
   9   2  10   17.17    1.65
   9  -2  10   13.55    1.55
   9   2  11   93.17    3.18
   9  -2  11   93.58    3.11
  -9  -3  18   99.43    2.09
   9   3 -18   88.20    2.02
  -9  -3  17  316.35    4.72
   9   3 -17  303.19    4.75
  -9  -3  16   43.17    2.16
   9   3 -16   35.58    1.78
   9  -3 -16   39.97    2.01
  -9  -3  16   34.96    1.67
  -9  -3  16   38.36    1.85
   9   3 -15    2.14    0.80
   9  -3 -15    2.10    0.94
  -9   3  15    4.25    1.06
  -9  -3  15    2.55    0.88
   9  -3 -15    3.28    1.28
   9   3 -14  220.24    5.24
   9  -3 -14  234.11    5.69
   9   3 -13  421.77    7.94
   9  -3 -13  450.61    8.56
   9   3 -12  136.39    4.44
   9  -3 -12  150.98    4.90
   9   3 -11  222.09    5.90
   9  -3 -11  247.20    6.49
   9   3 -10  122.31    4.36
   9  -3 -10  131.98    4.71
   9   3  -9  340.81    7.61
   9  -3  -9  381.50    8.20
   9   3  -8   39.85    2.64
   9  -3  -8   49.18    3.03
   9   3  -7  101.95    4.09
   9  -3  -7  120.81    4.55
   9  -3  -6  278.00    6.96
   9  -3  -6  257.95    4.96
   9  -3  -5    6.45    0.94
   9   3  -5    2.57    1.13
   9  -3  -5    4.20    1.33
   9  -3  -4  762.73   12.48
   9  -3  -4  738.79   10.14
   9  -3  -3  855.45   11.47
   9   3  -3  911.90   12.67
   9  -3  -3  843.70   13.50
   9  -3  -3  894.56   12.55
   9  -3  -2   19.81    1.77
   9   3  -2   17.29    2.05
   9  -3  -2   22.04    2.27
   9  -3  -2   20.57    1.99
   9   3  -2   25.81    2.18
   9   3  -1   13.88    1.93
   9  -3  -1   14.98    1.96
   9   3  -1   16.99    1.92
   9  -3   0  507.04   10.22
   9  -3   0  511.83   11.71
   9   3   0  533.72   10.17
   9  -3   1  468.45    9.81
   9  -3   1  480.28   10.86
   9   3   1  485.38    9.95
   9  -3   1  466.60    9.43
   9   3   2  623.02   11.77
   9  -3   2  635.49   11.23
   9  -3   2  635.74   11.54
   9   3   3  541.57   10.96
   9  -3   3  592.80   11.16
   9  -3   4   69.14    3.65
   9   3   5  223.83    7.03
   9   3   5  225.42    6.53
   9  -3   5  240.39    6.58
   9  -3   5  238.46    6.67
   9   3   6    2.74    1.40
   9   3   6    2.53    1.25
   9  -3   6    3.29    1.25
   9  -3   6    1.35    1.30
   9   3   7  170.74    6.03
   9   3   7  183.94    5.53
   9  -3   7  193.13    5.50
   9  -3   7  184.99    5.51
   9   3   8  169.83    5.13
   9  -3   8  173.71    4.99
   9  -3   8  158.67    4.77
   9   3   9    3.54    1.19
   9   3   9    2.22    1.13
   9   3  10  753.69   10.09
  -9  -4  18  416.09    5.16
  -9  -4  17   38.43    1.55
  -9  -4  16  112.62    2.97
  -9  -4  15    9.11    1.11
   9  -4 -14  182.07    5.88
   9  -4 -13  100.69    4.85
   9   4 -12  198.76    4.86
   9  -4 -12  217.49    5.33
   9  -4 -11   15.80    2.49
   9  -4 -11   14.32    1.61
   9   4 -11   13.71    1.47
   9  -4 -10  936.34   17.73
   9  -4 -10  880.23   12.69
   9  -4  -9   60.55    3.02
   9  -4  -9   63.35    4.62
   9  -4  -8  554.19    9.69
   9  -4  -7  218.35    8.42
   9  -4  -7  235.80    6.06
   9  -4  -6  418.65    6.61
   9  -4  -6  402.04   11.59
   9  -4  -5   19.47    2.78
   9  -4  -5   18.31    1.93
   9  -4  -4  640.85   10.87
   9  -4  -4  621.87    9.05
   9  -4  -3   16.33    1.93
   9  -4  -3   18.14    1.85
   9  -4  -3   17.80    2.57
   9   4  -3   17.14    1.66
   9  -4  -3   15.90    1.58
   9  -4  -2  552.63    9.16
   9  -4  -2  546.41   10.16
   9  -4  -1   74.12    3.67
   9  -4  -1   72.83    3.30
   9  -4  -1   69.10    4.50
   9  -4  -1   76.75    3.64
   9  -4  -1   64.32    4.02
   9   4  -1   76.90    3.54
   9  -4   0  680.03   11.63
   9  -4   0  689.25   14.06
   9  -4   0  705.85   11.78
   9  -4   1   58.54    3.23
   9  -4   1   62.61    4.10
   9  -4   1   59.72    3.28
   9   4   1   62.97    3.51
   9   4   2   65.09    3.49
   9  -4   2   73.46    3.60
   9   4   2   73.69    3.83
   9  -4   2   73.52    4.03
   9  -4   2   71.08    3.53
   9  -4   3  108.00    3.82
   9   4   3  106.68    4.69
   9   4   4  215.45    6.72
   9  -4   4  226.31    6.37
   9   4   4  203.49    5.89
   9  -4   4  221.54    5.91
   9   4   5   62.60    3.20
   9   4   5   63.85    3.66
   9  -4   5   64.05    3.40
   9   4   6 1650.23   21.87
   9   4   6 1729.31   19.84
   9  -4   6 1858.23   20.81
   9   4   6 1799.21   21.67
   9  -4   7  323.27    6.89
   9   4   7  309.42    7.26
   9   4   8   59.18    3.00
   9   4   8   52.53    3.14
   9   4   9    7.20    1.24
   9   4   9    7.83    1.34
   9   4  10    6.11    1.06
  -9  -5  17   39.37    1.40
  -9  -5  16   32.15    1.51
  -9  -5  16   31.39    1.38
  -9  -5  15  503.08    6.86
   9  -5 -14  721.71   11.13
  -9  -5  14  535.76    8.19
   9  -5 -13   30.73    2.64
   9  -5 -12  165.97    6.16
   9  -5 -11  113.28    5.39
   9  -5 -10    5.67    1.84
   9  -5  -9  169.69    7.14
   9  -5  -9  163.77    3.34
   9  -5  -8  304.91    5.06
   9  -5  -7  212.87    8.09
   9  -5  -7  228.11    4.50
   9  -5  -6  102.58    5.66
   9  -5  -6  113.14    3.24
   9  -5  -5  293.78    9.42
   9  -5  -5  358.52    6.30
   9  -5  -4  155.78    6.71
   9  -5  -4  141.96    6.70
   9   5  -3    4.40    1.06
   9  -5  -3    3.02    0.98
   9  -5  -3    4.34    1.58
   9  -5  -3    2.66    1.76
   9  -5  -2   63.35    4.45
   9  -5  -2   70.75    3.14
   9  -5  -2   66.27    4.09
   9   5  -2   79.41    3.29
   9  -5  -2   72.01    3.38
   9  -5  -1  592.14   13.41
   9  -5  -1  685.49   10.75
   9  -5  -1  614.14   12.39
   9   5  -1  703.66   10.91
   9  -5  -1  665.37   11.00
   9  -5   0  414.71   10.81
   9  -5   0  440.74    8.58
   9   5   0  441.17    8.62
   9  -5   0  438.42    8.80
   9  -5   1  502.16    9.47
   9  -5   1  492.07   11.14
   9  -5   2  549.22   11.44
   9  -5   2  550.71    9.85
   9   5   2  564.52   10.40
   9  -5   2  561.75    9.01
   9   5   3  125.51    4.79
   9  -5   3  127.37    4.16
   9  -5   4  161.50    4.72
   9  -5   4  169.95    5.26
   9   5   4  158.60    5.42
   9   5   5  206.11    6.19
   9  -5   5  210.32    5.67
   9   5   5  207.01    6.03
   9  -5   6   50.03    2.67
   9   5   6   56.15    3.06
   9   5   7   37.93    2.39
   9   5   7   33.97    2.50
   9   5   8   81.13    3.12
   9   5   8   72.28    3.33
   9   5   9  829.56   10.25
   9   5   9  835.56   10.48
   9   5  10  370.84    5.40
  -9  -6  15    3.88    0.67
  -9  -6  14    9.71    1.00
  -9  -6  13  307.67    5.52
   9  -6 -12   17.90    2.09
   9  -6 -12   13.58    1.73
   9  -6 -11  637.93   12.10
   9  -6 -11  533.49   10.93
   9  -6 -10   39.06    3.27
   9  -6 -10   41.42    1.50
   9  -6 -10   39.31    3.12
   9  -6  -9   67.23    4.32
   9  -6  -9   54.68    3.81
   9  -6  -8   88.41    2.54
   9  -6  -8   65.46    4.27
   9  -6  -7   84.87    4.94
   9  -6  -7   76.47    4.72
   9  -6  -6    4.15    0.86
   9  -6  -6    1.46    1.45
   9  -6  -6    0.30    1.49
   9  -6  -5  259.28    8.52
   9  -6  -5  212.89    8.01
   9  -6  -4  356.47    9.94
   9  -6  -4  470.71    7.52
   9  -6  -3  317.22    6.32
   9  -6  -3  236.47    8.42
   9  -6  -3  324.56    6.91
   9  -6  -3  245.97    7.87
   9   6  -2   72.47    2.92
   9  -6  -2   68.40    3.03
   9  -6  -2   66.21    3.18
   9  -6  -1  137.97    4.55
   9   6  -1  130.72    4.10
   9  -6  -1  134.57    4.38
   9  -6   0  354.16    7.42
   9  -6   0  354.77    6.32
   9   6   0  356.97    7.22
   9  -6   1  466.18    8.45
   9  -6   1  472.11    7.68
   9   6   1  479.01    8.66
   9  -6   2   37.66    2.18
   9   6   2   40.24    2.56
   9  -6   2   34.40    2.79
   9  -6   2   37.54    2.31
   9  -6   3  348.26    6.76
   9   6   3  335.72    7.40
   9   6   4    4.68    1.28
   9  -6   4    6.13    1.30
   9   6   4    2.69    1.18
   9  -6   4    3.10    1.06
   9   6   5  737.57   11.57
   9   6   5  751.49   11.21
   9  -6   5  760.41   10.62
   9   6   6  125.66    3.89
   9   6   6  121.65    4.18
   9   6   7   59.54    2.47
   9   6   7   57.41    2.81
   9   6   8   51.26    2.03
   9   6   9   60.02    1.99
  -9  -7  14   13.21    0.90
  -9  -7  13    3.81    0.67
  -9  -7  12   17.65    1.25
   9  -7 -11    8.74    1.35
  -9  -7  11    8.67    0.99
   9  -7 -10  212.08    3.41
   9  -7 -10  199.35    6.05
   9  -7  -9  240.73    3.92
  -9  -7   9  252.72    5.01
   9  -7  -8    3.58    0.71
   9  -7  -8    3.68    1.39
   9  -7  -7  309.65    8.87
   9  -7  -7  439.99    6.23
   9  -7  -6   61.01    4.01
   9  -7  -6   89.01    2.74
   9  -7  -5  399.57   10.57
   9  -7  -5  609.88    8.17
   9  -7  -4  115.21    3.43
   9  -7  -4  125.68    3.92
   9  -7  -3   44.99    2.43
   9  -7  -3   42.52    2.23
   9  -7  -2  290.95    6.21
   9  -7  -2  302.03    6.15
   9  -7  -1  386.03    6.20
   9  -7  -1  384.31    7.18
   9  -7   0   73.39    2.61
   9   7   0   69.40    2.73
   9  -7   0   69.13    2.90
   9  -7   1  272.33    5.28
   9   7   1  262.13    5.58
   9   7   2   30.92    1.99
   9   7   2   26.06    1.91
   9  -7   2   24.31    2.24
   9  -7   2   29.96    1.87
   9  -7   3   19.91    1.66
   9  -7   3   21.57    1.65
   9   7   3   16.24    1.53
   9   7   3   20.28    1.67
   9  -7   4  518.91    7.69
   9   7   4  493.68    8.10
   9   7   5   75.64    2.56
   9   7   5   82.84    3.06
   9   7   6   89.41    2.44
   9  -8 -12  133.99    2.30
  -9  -8  11   23.31    1.07
   9  -8 -10  236.09    3.30
   9  -8  -9   44.59    1.44
   9  -8  -8    0.63    0.50
   9  -8  -8    0.45    0.89
   9  -8  -7    1.12    0.60
   9  -8  -7    2.30    1.09
   9  -8  -6  709.70    8.10
   9  -8  -6  458.39    9.95
   9  -8  -5   21.44    1.42
   9  -8  -5   24.41    1.60
   9  -8  -4   88.64    2.93
   9  -8  -4   89.31    2.84
   9  -8  -3   16.77    1.41
   9  -8  -3   19.35    1.50
   9  -8  -2   11.54    0.98
   9  -8  -2   12.74    1.27
   9  -8  -1   89.69    4.09
   9  -8  -1  127.46    3.03
   9  -8   0  597.12   10.99
   9  -8   0  812.79    9.06
   9  -8   1   28.50    2.19
   9  -8   1   38.03    1.74
   9  -8   2   64.51    2.27
   9  -8   3   80.13    2.46
   9  -9  -8   11.71    0.82
   9  -9  -8   10.59    0.70
   9  -9  -7   28.97    1.31
   9  -9  -7   29.51    1.21
   9  -9  -6  184.11    3.45
   9  -9  -6  180.89    3.28
   9  -9  -5   18.61    1.15
   9  -9  -5   17.68    1.13
   9  -9  -4  321.91    4.97
   9  -9  -1    0.92    0.44
  10   0 -18  226.93    3.76
  10   0 -17    1.59    0.63
 -10   0  17    1.87    0.74
  10   0 -16  423.54    6.89
 -10   0  16  489.16    7.72
  10   0 -15    0.83    0.84
  10   0 -14    2.75    1.07
  10   0 -13    1.14    1.05
  10   0 -12   41.65    2.67
  10   0 -11    3.77    1.28
  10   0 -10  245.32    6.61
  10   0  -9    0.61    1.18
  10   0  -8    6.19    1.50
  10   0  -7    1.54    1.26
  10   0  -6    9.72    1.25
  10   0  -6    5.16    1.50
  10   0  -5   18.38    2.18
  10   0  -5    1.07    0.86
  10   0  -4  771.90   13.67
  10   0  -4  823.34   11.74
  10   0  -3    4.09    1.48
  10   0  -2  125.56    5.31
  10   0  -2  135.85    4.14
  10   0  -1    1.01    0.95
  10   0  -1    0.33    1.25
  10   0   0 1493.34   20.94
  10   0   0 1525.63   18.28
  10   0   1    0.87    1.07
  10   0   1    1.34    1.26
  10   0   2  221.43    7.11
  10   0   2  221.88    6.23
  10   0   3    0.73    1.26
  10   0   3    1.45    1.47
  10   0   4  791.82   12.99
  10   0   4  869.20   13.19
  10   0   5    3.48    1.34
  10   0   5    1.39    1.08
  10   0   5    2.60    1.58
  10   0   6  589.05   10.97
  10   0   7    1.33    1.33
  10   0   8  325.04    7.17
  10   0   9    1.69    1.04
  10   0  10   70.34    2.66
  10   1 -18    1.48    0.46
  10  -1 -18    1.33    0.48
 -10   1  17    4.80    0.91
 -10  -1  17    4.43    0.84
  10   1 -17    3.92    0.72
  10  -1 -17    3.58    0.73
 -10   1  16    1.34    0.79
 -10  -1  16    1.07    0.76
  10   1 -16    2.60    0.76
  10  -1 -16    1.59    0.78
  10   1 -15  216.54    4.92
  10  -1 -15  215.42    5.00
  10   1 -14  154.60    4.45
  10  -1 -14  168.68    4.72
  10   1 -13  469.46    8.51
  10  -1 -13  480.83    8.75
  10   1 -12  369.79    7.68
  10  -1 -12  379.70    7.94
  10   1 -11    8.65    1.53
  10  -1 -11   10.11    1.60
  10   1 -10   54.48    3.12
  10  -1 -10   56.88    3.24
  10   1  -9  200.36    6.00
  10  -1  -9  211.22    6.26
  10  -1  -8  229.27    6.57
  10   1  -8  223.69    6.42
  10   1  -7  174.59    5.69
  10  -1  -7  178.31    5.83
  10  -1  -7  178.21    4.41
  10  -1  -6 1265.12   17.63
  10  -1  -6 1285.17   14.85
  10  -1  -5   59.53    2.76
  10   1  -5   55.28    3.42
  10  -1  -5   56.05    3.51
  10   1  -4  154.11    5.73
  10  -1  -4  168.88    5.98
  10  -1  -3  225.04    5.91
  10   1  -3  205.98    6.69
  10  -1  -3  215.41    6.88
  10  -1  -3  232.19    5.34
  10  -1  -2   23.42    2.11
  10   1  -2   19.71    2.34
  10  -1  -2   21.10    2.43
  10  -1  -2   25.92    1.95
  10  -1  -1  468.89   10.54
  10   1  -1  482.51    8.45
  10  -1  -1  473.56    8.58
  10  -1   0  726.31   13.41
  10   1   0  703.95   11.00
  10  -1   0  726.86   11.34
  10   1   1  145.43    5.77
  10  -1   1  151.16    5.83
  10   1   1  148.17    4.81
  10  -1   1  143.48    4.88
  10   1   2   97.26    4.74
  10  -1   2  106.80    4.90
  10  -1   2  100.04    4.25
  10   1   2  100.62    4.11
  10   1   3   89.34    4.54
  10  -1   3   89.22    4.45
  10  -1   3   86.76    4.04
  10   1   3   93.30    4.06
  10  -1   4  576.32   10.71
  10   1   5  589.82   10.68
  10   1   5  602.32   11.37
  10  -1   5  608.56   11.32
  10   1   6   10.51    1.87
  10  -1   6   12.51    1.94
  10   1   6   10.43    1.66
  10   1   7   74.74    3.59
  10  -1   7   74.55    3.55
  10   1   7   75.04    3.27
  10   1   8  137.05    4.51
  10  -1   8  141.71    4.54
  10   1   8  128.96    3.96
  10   1   9   13.82    1.55
  10  -1   9   14.91    1.59
  10   1  10  706.35    9.35
  10  -1  10  729.34    9.38
  10   2 -18   14.62    0.79
  10  -2 -17   97.15    2.52
  10   2 -17   95.83    2.40
  10   2 -16    2.96    0.72
  10  -2 -16    2.45    0.74
 -10   2  16    6.59    1.07
 -10  -2  16    6.20    0.96
  10   2 -15  258.09    5.13
  10  -2 -15  268.87    5.41
  10   2 -14   42.91    2.20
  10  -2 -14   45.65    2.38
  10   2 -13  265.40    5.83
  10  -2 -13  285.67    6.26
  10   2 -12   44.34    2.54
  10  -2 -12   46.75    2.68
  10   2 -11  105.26    3.98
  10  -2 -11  118.09    4.32
  10   2 -10  239.53    6.23
  10  -2 -10  265.28    6.73
  10   2  -9  454.00    8.95
  10  -2  -9  441.75    6.84
  10   2  -8  220.15    6.17
  10  -2  -8  235.64    6.50
  10  -2  -8  228.81    4.87
  10   2  -7   45.85    2.97
  10  -2  -7   51.86    3.20
  10  -2  -7   44.34    2.27
  10   2  -6    3.99    1.33
  10  -2  -6    5.73    1.13
  10  -2  -5  912.62   14.48
  10  -2  -5  948.66   12.49
  10   2  -4   22.60    2.37
  10  -2  -4   26.42    2.50
  10  -2  -4   27.91    2.13
  10   2  -3  182.47    6.14
  10  -2  -3  197.74    6.42
  10  -2  -3  196.53    5.48
  10  -2  -2    7.06    1.46
  10   2  -2    6.43    1.59
  10  -2  -2    2.21    1.32
  10  -2  -1   18.61    1.98
  10  -2  -1   20.79    1.92
  10   2  -1   16.61    2.15
  10  -2  -1   19.02    2.30
  10  -2   0  218.66    6.29
  10  -2   0  238.81    6.17
  10  -2   0  230.20    7.07
  10  -2   1 1016.54   14.33
  10  -2   1 1015.90   15.79
  10  -2   2  386.25    8.36
  10   2   2  368.57    9.01
  10  -2   2  385.74    9.14
  10  -2   3   11.55    1.79
  10   2   3   13.32    2.08
  10  -2   3   12.50    1.98
  10  -2   4   51.10    3.17
  10   2   4   52.15    3.34
  10  -2   4   51.04    3.27
  10   2   5  108.45    4.53
  10   2   5  103.46    4.40
  10   2   6   34.87    2.60
  10  -2   6   36.87    2.62
  10  -2   6   33.23    2.49
  10   2   6   33.75    2.51
  10   2   7  687.09   11.03
  10   2   7  681.41   10.73
  10   2   8    1.31    1.04
  10  -2   8    1.66    1.06
  10   2   8    4.51    1.11
  10   2   9  321.43    6.07
  10   2   9  329.74    6.05
  10   2  10   60.48    2.16
  10   3 -17   10.83    0.70
 -10  -3  16   33.30    1.47
  10   3 -16   31.07    1.34
  10   3 -15   23.53    1.37
 -10   3  15   29.25    1.79
  10   3 -14   82.32    2.76
  10  -3 -14   89.26    3.03
  10   3 -13  208.40    4.80
  10  -3 -13  224.43    5.23
  10   3 -12   81.40    3.12
  10  -3 -12   89.57    3.45
  10   3 -11   87.69    3.39
  10  -3 -11  100.83    3.79
  10   3 -10    3.67    1.07
  10  -3 -10    2.69    1.08
  10  -3 -10    1.70    0.66
  10   3  -9  361.22    7.54
  10  -3  -9  369.67    6.18
  10  -3  -8  624.01   10.71
  10  -3  -8  597.59    8.58
  10  -3  -7   81.50    3.00
  10  -3  -7   82.36    3.81
  10  -3  -6   36.65    2.19
  10   3  -6   29.25    2.36
  10  -3  -6   31.70    2.51
  10  -3  -5  209.66    5.29
  10  -3  -5  194.23    6.04
  10   3  -4   72.79    3.73
  10  -3  -4   85.13    4.03
  10  -3  -3  243.96    6.15
  10   3  -3  193.22    6.17
  10  -3  -3  234.53    6.75
  10  -3  -3  197.58    7.57
  10  -3  -2  272.86    8.34
  10  -3  -2  324.08    7.30
  10   3  -2  263.27    7.32
  10  -3  -2  327.05    8.04
  10  -3  -1  131.92    5.87
  10   3  -1  141.58    5.37
  10   3   0  409.81    9.29
  10  -3   0  465.98    9.76
  10   3   0  483.10    9.27
  10  -3   0  416.44   10.15
  10  -3   1   42.25    2.88
  10   3   1   40.83    2.93
  10  -3   1   44.69    3.04
  10  -3   1   47.60    2.94
  10   3   1   48.26    2.98
  10   3   2  145.17    5.38
  10  -3   2  162.13    5.57
  10   3   2  148.89    5.21
  10  -3   2  159.35    5.23
  10  -3   3  163.07    5.34
  10   3   4    2.06    1.30
  10  -3   4    2.30    1.25
  10   3   5  463.92    9.41
  10  -3   5  496.58    9.29
  10   3   5  479.43    9.11
  10  -3   6  750.79   11.55
  10   3   6  776.82   11.56
  10  -3   7  111.41    3.80
  10   3   7  117.90    3.88
  10   3   8   42.96    2.35
  10   3   8   39.62    2.12
  10   3   9   12.51    1.25
 -10  -4  16   78.89    2.12
 -10  -4  15  150.73    3.34
  10  -4 -14  342.62    7.34
  10  -4 -13  204.25    6.22
  10  -4 -12  416.76    9.80
  10  -4 -11  201.14    3.88
  10  -4 -11  295.93    8.45
  10   4 -10  443.59    7.66
  10  -4 -10  434.60    6.47
  10   4  -9  130.84    4.09
  10  -4  -9  142.73    4.45
  10  -4  -9  137.14    3.54
  10  -4  -8   53.40    2.84
  10  -4  -8   52.36    2.29
  10  -4  -7  113.22    3.54
  10  -4  -7  108.66    2.99
  10  -4  -7  116.64    5.94
  10   4  -7  104.40    3.89
  10  -4  -7  117.40    4.26
  10  -4  -6  189.43    4.80
  10  -4  -6  177.45    4.08
  10  -4  -6  172.56    7.08
  10  -4  -6  185.27    5.46
  10  -4  -5   16.43    1.64
  10  -4  -5   15.47    1.40
  10  -4  -5   14.49    1.78
  10   4  -5   11.69    1.57
  10  -4  -5   15.44    2.42
  10   4  -4  597.74   10.76
  10  -4  -4  741.21   11.84
  10  -4  -4  646.94   13.90
  10  -4  -4  769.85   11.25
  10  -4  -3   10.56    1.57
  10  -4  -3    9.24    1.56
  10   4  -3    6.49    1.34
  10  -4  -3    7.63    2.00
  10  -4  -3    8.35    1.78
  10   4  -2    1.89    1.02
  10  -4  -2    0.43    1.03
  10  -4  -2    1.18    1.16
  10  -4  -2    1.35    1.44
  10  -4  -1  149.36    6.20
  10  -4  -1  169.26    5.25
  10   4  -1  141.70    4.90
  10  -4  -1  171.80    5.35
  10  -4   0    4.19    1.36
  10   4   0    2.10    1.08
  10  -4   0    2.33    1.15
  10   4   0    4.13    1.21
  10  -4   0    1.84    1.32
  10  -4   1  588.54   10.29
  10   4   1  587.71   10.22
  10  -4   2 1391.64   17.22
  10   4   2 1330.09   17.05
  10   4   3   81.12    3.51
  10   4   3   88.18    3.83
  10   4   4   26.52    2.27
  10   4   4   27.53    2.44
  10  -4   4   27.46    2.23
  10   4   5  152.76    5.00
  10  -4   5  156.86    4.76
  10   4   6  132.58    4.42
  10  -4   6  145.33    4.27
  10   4   6  139.73    4.51
  10  -4   7    5.36    1.04
  10   4   7    4.62    1.07
  10   4   8  393.37    6.60
  10   4   9   98.19    2.72
 -10  -5  16    8.24    0.65
 -10  -5  14  228.73    4.21
  10  -5 -13   18.42    1.89
  10  -5 -13   16.00    1.71
  10  -5 -12    5.40    1.51
  10  -5 -12    3.69    1.27
  10  -5 -12    4.53    0.63
  10  -5 -11    1.13    0.55
  10  -5 -11    0.87    1.22
  10  -5 -10   25.34    1.46
  10  -5 -10   29.79    2.80
  10  -5  -9    3.82    0.82
  10  -5  -8  554.18    7.95
  10  -5  -8  508.21    6.82
  10  -5  -7  450.35    6.58
  10  -5  -7  421.85   10.76
  10  -5  -6    1.11    1.41
  10  -5  -6    2.37    0.95
  10  -5  -6    2.01    0.77
  10  -5  -5   28.64    1.77
  10  -5  -5   31.06    2.07
  10  -5  -4   24.27    1.74
  10  -5  -4   26.12    2.00
  10  -5  -4   19.06    2.39
  10  -5  -4   17.94    2.56
  10  -5  -3    4.51    1.68
  10  -5  -3    3.90    1.37
  10  -5  -2  160.58    4.90
  10  -5  -2  125.62    5.82
  10  -5  -1  538.72    9.35
  10  -5  -1  457.18   10.96
  10  -5   0   64.53    3.16
  10   5   0   63.72    2.95
  10  -5   1    1.19    1.08
  10   5   1    1.29    0.93
  10   5   2   32.88    2.28
  10   5   3  107.41    3.90
  10  -5   3  107.87    3.94
  10   5   4   12.87    1.55
  10  -5   4   11.44    1.47
  10   5   4   13.29    1.68
  10   5   5    9.59    1.33
  10   5   5    9.91    1.42
  10  -5   5    9.69    1.31
  10   5   6  232.45    5.23
  10   5   7  383.40    6.32
  10   5   8   61.79    2.05
 -10  -6  14    0.88    0.44
 -10  -6  13  130.01    2.87
  10  -6 -13  106.66    2.01
 -10  -6  12    2.39    0.67
  10  -6 -12    2.53    0.50
  10  -6 -11  824.55   12.40
  10  -6 -11  918.91   13.14
  10  -6 -10    1.83    1.19
  10  -6 -10    1.03    1.19
  10  -6 -10    1.22    0.62
  10  -6  -9   49.85    1.66
  10  -6  -9   46.26    3.19
  10  -6  -8   28.29    2.66
  10  -6  -8   29.71    1.41
  10  -6  -8   33.79    1.78
  10  -6  -7    0.36    0.56
  10  -6  -7    1.44    1.24
  10  -6  -7    0.85    0.75
  10  -6  -7   -0.66    1.42
  10  -6  -6  137.40    3.84
  10  -6  -6   96.87    4.92
  10  -6  -6  110.08    5.03
  10  -6  -6  134.58    3.39
  10  -6  -5  388.37    9.54
  10  -6  -5  480.96    7.16
  10  -6  -4  276.85    8.49
  10  -6  -4  306.16    8.16
  10  -6  -3  395.89    6.84
  10  -6  -3  396.64    7.31
  10  -6  -2  204.82    6.87
  10  -6  -2  289.37    6.17
  10  -6  -1  212.11    6.93
  10  -6  -1  268.65    5.90
  10  -6   0    8.52    1.63
  10  -6   0   12.57    1.47
  10   6   1    7.91    1.16
  10  -6   2  104.80    3.60
  10   6   2   93.05    3.24
  10   6   3 1190.57   14.02
  10   6   3 1174.55   14.51
  10   6   4    2.30    0.92
  10   6   4    3.50    0.92
  10  -6   4    3.44    0.93
  10   6   5  207.94    4.42
  10   6   6  110.75    2.85
  10  -7 -12  215.96    3.04
 -10  -7  12  216.52    3.38
  10  -7 -11    7.63    0.67
 -10  -7  11    8.87    0.77
  10  -7 -10   55.39    1.75
 -10  -7  10   49.89    1.70
  10  -7  -9    0.57    0.88
 -10  -7   9    1.36    0.54
  10  -7  -9    0.65    0.39
  10  -7  -9    1.04    0.57
  10  -7  -8    7.17    0.91
  10  -7  -8    7.44    0.74
  10  -7  -7  197.14    3.65
  10  -7  -7  205.30    4.15
  10  -7  -6   13.41    1.11
  10  -7  -6    9.67    1.68
  10  -7  -5   15.61    1.35
  10  -7  -5   14.99    1.23
  10  -7  -4    3.15    0.85
  10  -7  -4    4.34    0.96
  10  -7  -3    3.48    1.29
  10  -7  -3    4.08    0.95
  10  -7  -2  204.84    6.23
  10  -7  -2  325.99    5.84
  10  -7  -1  366.17    8.29
  10  -7  -1  518.34    7.56
  10  -7   0   15.39    1.68
  10   7   1    3.41    0.83
  10  -7   1    3.49    0.92
  10   7   2   39.96    1.88
  10  -7   2   47.97    2.11
  10   7   3   21.33    1.24
  10  -7   3   25.48    1.48
  10  -8 -10   39.19    1.22
  10  -8  -9   52.38    1.56
  10  -8  -8  116.22    2.54
  10  -8  -6  329.73    5.05
  10  -8  -5   21.97    1.32
  10  -8  -4    4.42    0.77
  10  -8   0  181.53    3.65
  10  -8   1   40.31    1.59
  11   0 -17    0.80    0.41
  11   0 -16  255.14    4.30
  11   0 -15    0.36    0.58
  11   0 -14    1.27    0.78
  11   0 -13    0.99    0.83
  11   0 -12   30.60    2.09
  11   0 -11    0.32    0.88
  11   0 -10  677.04   10.92
  11   0  -9    2.73    1.23
  11   0  -8   25.51    2.30
  11   0  -7    1.96    1.24
  11   0  -6    2.95    1.38
  11   0  -5    1.55    1.31
  11   0  -4    3.08    1.42
  11   0  -3    0.09    1.32
  11   0  -2 1113.94   13.34
  11   0  -2 1038.39   16.46
  11   0  -1    0.56    0.88
  11   0  -1    2.94    1.54
  11   0   0  190.59    5.08
  11   0   0  190.55    6.44
  11   0   1    3.56    1.19
  11   0   1    1.43    1.32
  11   0   2   71.77    3.26
  11   0   2   67.76    3.88
  11   0   4 1336.47   17.60
  11   0   5    1.18    1.20
  11   0   6  283.62    6.38
  11   0   7    1.90    1.04
  11   0   8  332.49    5.85
  11   1 -17   57.89    1.59
  11  -1 -17   54.55    1.59
  11   1 -16  111.61    2.62
  11  -1 -16  113.35    2.70
  11   1 -15    4.30    0.76
  11  -1 -15    4.66    0.80
  11   1 -14   95.55    2.96
  11  -1 -14  103.80    3.16
  11   1 -13  107.31    3.40
  11  -1 -13  114.20    3.57
  11   1 -12  232.28    5.40
  11  -1 -12  234.67    5.49
  11   1 -11  231.29    5.65
  11  -1 -11  237.93    5.81
  11   1 -10   72.24    3.28
  11  -1 -10   74.34    3.40
  11   1  -9   10.26    1.57
  11  -1  -9    8.28    1.48
  11   1  -8   12.54    1.75
  11  -1  -8   10.74    1.75
  11  -1  -7  427.27    7.02
  11   1  -7  424.32    9.02
  11  -1  -7  436.00    9.22
  11  -1  -6 1598.40   17.04
  11  -1  -6 1579.76   20.24
  11  -1  -5   36.69    2.19
  11   1  -5   35.82    2.83
  11  -1  -5   36.19    2.88
  11   1  -4  275.74    7.61
  11  -1  -4  310.08    8.05
  11  -1  -3  187.81    6.32
  11  -1  -3  194.53    4.63
  11   1  -2   47.08    3.33
  11  -1  -2   52.57    3.47
  11  -1  -2   55.14    2.59
  11   1  -1   52.69    3.52
  11  -1  -1   54.84    3.57
  11  -1  -1   55.72    2.72
  11   1  -1   58.23    2.65
  11  -1   0  504.31   10.62
  11  -1   0  524.45    8.95
  11   1   1  179.25    6.13
  11  -1   1  192.22    6.33
  11  -1   1  195.13    5.33
  11   1   2  110.05    4.78
  11  -1   2  116.59    4.93
  11  -1   2  107.24    4.01
  11   1   3   78.05    3.57
  11  -1   3   75.53    3.42
  11  -1   4  228.17    5.87
  11   1   4  246.81    6.03
  11   1   4  243.52    6.50
  11  -1   4  252.15    6.56
  11   1   5  244.20    6.19
  11  -1   5  260.43    6.36
  11   1   6    2.77    1.14
  11  -1   6    2.24    1.12
  11   1   7  129.78    3.88
  11  -1   7  137.74    3.94
  11   1   8  619.39    8.30
  11  -1   8  640.50    8.43
  11   2 -16   48.67    1.56
  11  -2 -16   49.92    1.65
  11   2 -15  199.10    3.76
  11  -2 -15  204.95    3.97
  11   2 -14   63.41    2.28
  11  -2 -14   65.51    2.41
  11   2 -13  116.72    3.38
  11  -2 -13  124.50    3.62
  11   2 -12  135.35    3.85
  11  -2 -12  146.28    4.15
  11   2 -11   86.07    3.26
  11  -2 -11   87.99    3.42
  11   2 -10  197.31    5.25
  11  -2 -10  211.53    5.59
  11   2  -9   20.53    1.91
  11  -2  -9   24.49    2.11
  11  -2  -9   21.71    1.38
  11  -2  -8  153.81    5.07
  11   2  -8  146.68    4.86
  11  -2  -8  145.65    3.69
  11  -2  -7  309.68    7.49
  11  -2  -7  298.26    5.74
  11   2  -6   16.06    1.90
  11  -2  -6   19.07    2.12
  11  -2  -6   18.66    1.61
  11  -2  -5  163.36    5.58
  11  -2  -5  163.30    4.51
  11  -2  -4    4.27    1.11
  11  -2  -4    2.40    0.84
  11   2  -4    1.91    1.17
  11  -2  -4    2.72    1.38
  11  -2  -3  519.45   10.51
  11  -2  -3  522.91    8.14
  11  -2  -3  520.73    9.10
  11  -2  -2  352.12    8.48
  11  -2  -2  357.84    6.70
  11   2  -1    2.85    1.34
  11  -2  -1    3.19    1.43
  11  -2  -1    2.10    1.04
  11  -2   0  198.92    5.28
  11  -2   0  198.07    6.18
  11  -2   1  119.09    4.15
  11   2   1  107.29    4.56
  11  -2   1  117.04    4.77
  11  -2   2   88.07    3.61
  11  -2   2   93.84    4.24
  11  -2   3  400.74    7.92
  11   2   3  402.53    8.37
  11   2   3  408.17    8.54
  11  -2   4  258.85    6.16
  11   2   4  274.38    6.60
  11   2   4  277.03    6.54
  11   2   5   65.89    3.05
  11  -2   5   73.94    3.19
  11   2   5   67.54    2.99
  11   2   6    4.75    1.12
  11  -2   6    4.21    1.13
  11   2   6    3.43    0.98
  11   2   7   28.17    1.74
  11  -2   7   28.92    1.79
  11   2   7   29.90    1.69
  11   3 -15  106.10    2.30
  11   3 -14    0.39    0.47
  11  -3 -14   -0.08    0.85
  11   3 -13   49.17    1.99
  11  -3 -13   79.19    3.62
  11  -3 -12   55.36    2.45
  11   3 -12   52.18    2.24
  11   3 -11  141.76    3.95
  11  -3 -11  155.51    4.28
  11  -3 -10  170.67    3.53
  11   3 -10  169.26    4.52
  11   3  -9    4.45    1.10
  11  -3  -9    3.95    1.15
  11  -3  -9    5.47    0.85
  11  -3  -8  260.90    5.09
  11   3  -8  248.52    6.03
  11  -3  -7   83.50    2.94
  11   3  -7   76.04    3.39
  11  -3  -7   85.36    3.68
  11  -3  -6    0.60    0.78
  11  -3  -6    0.52    1.33
  11  -3  -6    0.07    1.06
  11   3  -6    3.55    1.22
  11  -3  -5  264.35    6.77
  11  -3  -5  253.30    8.14
  11  -3  -5  262.22    5.74
  11  -3  -4  382.60    6.52
  11  -3  -4  387.78    7.37
  11   3  -4  318.45    7.61
  11  -3  -4  382.38    8.37
  11  -3  -4  336.92    9.15
  11  -3  -3  127.12    5.64
  11  -3  -3  188.56    4.59
  11  -3  -3  186.98    5.16
  11   3  -3  149.17    5.14
  11  -3  -3  184.73    5.76
  11  -3  -3  152.03    5.85
  11  -3  -2  408.07    7.93
  11  -3  -2  418.98    7.33
  11  -3  -2  402.17    8.62
  11   3  -2  327.91    7.82
  11  -3  -2  287.00    8.33
  11  -3  -1  654.88    9.77
  11  -3  -1  630.67   10.96
  11  -3   0   51.38    2.68
  11   3   0   44.72    2.85
  11  -3   0   52.29    3.06
  11  -3   1  121.48    4.09
  11  -3   1  121.00    4.53
  11  -3   2   43.37    2.57
  11  -3   2   43.48    2.69
  11  -3   3   21.67    1.92
  11   3   3   20.32    1.86
  11  -3   3   23.49    1.99
  11   3   3   21.77    2.07
  11   3   4   59.81    2.74
  11   3   4   62.36    3.08
  11   3   5   45.73    2.27
  11   3   5   43.62    2.43
  11   3   6  449.30    6.79
  11   3   6  466.73    7.36
  11   3   7  104.34    2.89
 -11  -4  15    1.03    0.40
  11  -4 -13   10.91    1.47
  11  -4 -12   62.54    3.27
  11  -4 -11  231.19    6.59
  11  -4 -11  157.90    3.05
  11  -4 -10  150.69    5.63
  11  -4 -10  110.15    2.74
  11  -4  -9   48.33    1.95
  11  -4  -8  577.89   11.90
  11  -4  -8  491.76    7.28
  11  -4  -7   65.68    4.05
  11  -4  -7   62.76    2.49
  11   4  -6   19.74    1.73
  11  -4  -6   23.81    2.65
  11  -4  -5   40.68    3.32
  11   4  -5   47.58    2.58
  11  -4  -5   49.14    3.45
  11   4  -4  265.59    6.17
  11  -4  -4  270.13    7.63
  11  -4  -3   42.41    3.27
  11   4  -3   45.29    2.57
  11  -4  -2  203.29    6.83
  11   4  -2  238.11    5.83
  11   4  -1   31.80    2.17
  11  -4  -1   43.96    2.39
  11  -4   0  135.76    4.16
  11  -4   1    8.23    1.37
  11  -4   2  886.60   11.92
  11   4   3  268.61    6.29
  11   4   4  186.22    4.86
  11  -4   4  185.73    4.56
  11   4   5  161.42    4.15
  11  -4   5  154.29    3.88
  11   4   6   50.45    2.06
 -11  -5  14    1.48    0.41
 -11  -5  13  274.92    4.21
  11  -5 -11    5.03    0.61
  11  -5 -11    6.58    1.30
  11  -5 -10   85.70    2.31
  11  -5 -10   97.53    4.18
  11  -5  -9    1.18    1.12
  11  -5  -9    3.44    1.28
  11  -5  -9    0.79    0.61
  11  -5  -8   96.13    4.43
  11  -5  -8   86.08    2.66
  11  -5  -7   17.98    2.18
  11  -5  -7   17.36    1.38
  11  -5  -6   97.87    4.47
  11  -5  -6  108.70    3.30
  11  -5  -5  142.99    5.28
  11  -5  -5  161.29    4.18
  11  -5  -4  261.14    5.50
  11  -5  -4  186.75    6.55
  11  -5  -3    2.78    1.29
  11  -5  -2  126.66    4.90
  11  -5  -2  198.12    4.89
  11  -5  -1   80.78    3.16
  11  -5  -1   92.05    3.19
  11  -5   0    5.08    1.12
  11  -5   1  337.12    6.34
  11   5   2  118.48    3.87
  11   5   3   90.48    3.21
  11  -5   3   98.90    3.13
  11   5   4    7.76    1.04
  11  -5   4    8.64    1.03
  11   5   5   68.17    2.23
  11  -5   5   66.17    2.10
 -11  -6  12    1.81    0.41
 -11  -6  11    3.23    0.56
  11  -6 -11    2.71    0.44
  11  -6 -10   26.96    1.19
  11  -6  -9  686.14    7.90
  11  -6  -9  741.98   11.40
  11  -6  -8   31.91    1.51
  11  -6  -8   29.17    2.34
  11  -6  -7   77.09    2.44
  11  -6  -7   62.05    3.37
  11  -6  -6  107.85    3.02
  11  -6  -5   63.69    2.41
  11  -6  -5   45.42    2.95
  11  -6  -4    2.54    1.15
  11  -6  -3  243.76    6.68
  11  -6  -3  345.47    5.97
  11  -6  -2   23.89    2.06
  11  -6  -2   33.30    1.86
  11  -6  -1  313.84    5.60
  11  -6   0   44.49    2.03
  11   6   1  150.83    3.83
  11   6   2  103.79    3.00
  11  -6   2  125.66    3.18
  11   6   3   47.77    1.81
  11  -6   3   56.31    1.96
  11  -7  -9   68.81    1.73
  11  -7  -8   13.31    0.88
  11  -7  -7   39.46    1.51
  11  -7  -5  327.17    5.10
  11  -7  -4   48.60    1.86
  11  -7  -3   83.03    2.41
  11  -7  -2   22.91    1.29
  11   7  -2   17.33    1.11
  11  -7  -1    9.98    0.93
  11  -7   1  205.10    3.55
  12   0 -15    0.67    0.42
  12   0 -14  293.51    4.78
  12   0 -13    0.63    0.60
  12   0 -12    4.14    0.89
  12   0 -11    0.30    0.78
  12   0 -10    0.13    0.83
  12   0  -9    1.18    1.00
  12   0  -8   88.39    3.65
  12   0  -7    0.52    1.11
  12   0  -6   27.15    2.32
  12   0  -5    0.39    1.19
  12   0  -4   35.71    2.66
  12   0  -3    0.41    1.18
  12   0  -2  481.66    9.68
  12   0  -2  510.57    7.20
  12   0  -1    1.93    1.22
  12   0   0   79.82    3.75
  12   0   2  499.73    8.95
  12   0   3    2.01    1.09
  12   0   4   23.91    1.78
  12   0   5    0.41    0.74
  12   1 -15    5.26    0.61
  12  -1 -15    5.45    0.63
  12   1 -14    2.10    0.59
  12  -1 -14    3.32    0.67
  12   1 -13    1.26    0.65
  12  -1 -13    1.20    0.67
  12  -1 -13    2.61    1.05
  12   1 -12  148.46    3.75
  12  -1 -12  154.95    3.89
  12   1 -11  164.01    4.20
  12  -1 -11  164.24    4.27
  12   1 -10  269.03    5.83
  12  -1 -10  281.44    6.02
  12   1  -9  321.05    6.66
  12  -1  -9  332.58    6.89
  12   1  -8    0.50    0.99
  12  -1  -8    0.66    1.05
  12   1  -7  256.04    6.34
  12  -1  -7  272.48    6.58
  12   1  -6   16.40    1.86
  12  -1  -6   17.25    1.92
  12   1  -5  136.57    4.80
  12  -1  -5  146.43    5.06
  12   1  -4  747.55   12.21
  12  -1  -4  796.12   12.62
  12   1  -3   57.10    3.25
  12  -1  -3   59.58    3.37
  12  -1  -3   56.14    2.16
  12   1  -2   34.66    2.62
  12  -1  -2   40.14    2.82
  12  -1  -2   40.65    1.96
  12  -1  -1   94.70    4.06
  12  -1  -1  102.04    3.13
  12   1   0   62.40    3.26
  12  -1   0   68.28    3.43
  12  -1   0   71.90    2.71
  12  -1   1  189.44    4.50
  12   1   2  278.03    6.39
  12  -1   2  299.88    6.61
  12   1   3  147.27    4.28
  12  -1   3  156.36    4.47
  12   1   4   58.71    2.56
  12  -1   4   63.52    2.67
  12   1   5   23.10    1.52
  12  -1   5   22.25    1.54
  12   2 -14   19.61    1.05
  12  -2 -14   20.47    1.13
  12  -2 -13  323.96    5.16
  12   2 -13  304.81    4.86
  12  -2 -12   64.57    2.38
  12   2 -12   63.18    2.28
  12   2 -11    7.72    1.04
  12  -2 -11    6.74    1.06
  12  -2 -10    1.18    0.86
  12   2 -10    1.42    0.82
  12   2  -9  200.28    4.94
  12  -2  -9  213.33    5.23
  12  -2  -8    4.99    1.19
  12   2  -8    3.30    1.00
  12   2  -7  187.47    5.14
  12  -2  -7  201.00    5.43
  12   2  -6   19.70    1.88
  12  -2  -6   19.36    1.94
  12  -2  -6   23.84    2.45
  12  -2  -5   86.03    3.70
  12  -2  -5   84.27    4.12
  12  -2  -4   16.23    1.19
  12   2  -4   16.72    1.86
  12  -2  -4   15.13    1.87
  12  -2  -3  368.78    5.89
  12  -2  -3  360.05    7.82
  12  -2  -2  148.48    3.70
  12  -2  -2  145.69    4.79
  12  -2  -1  104.39    3.19
  12  -2  -1  103.05    3.99
  12  -2   0   38.11    2.02
  12  -2   0   38.12    2.52
  12  -2   1  267.60    5.34
  12   2   1  256.73    5.94
  12   2   2   45.51    2.38
  12  -2   2   46.08    2.19
  12   2   2   44.41    2.41
  12  -2   2   50.89    2.56
  12   2   3  339.98    6.07
  12  -2   3  352.81    6.42
  12   2   4   14.49    1.28
  12  -2   4   15.92    1.34
  12   3 -12  157.59    3.14
  12   3 -11   12.17    1.04
  12  -3 -11   18.19    1.82
  12   3 -10   23.25    1.46
  12  -3  -9  464.57    6.14
  12   3  -9  481.99    7.44
  12  -3  -8    6.55    1.49
  12  -3  -8    5.51    0.81
  12   3  -8    3.95    0.96
  12  -3  -7  153.78    3.57
  12   3  -7  149.79    4.18
  12  -3  -7  161.61    4.48
  12  -3  -6   69.98    3.75
  12  -3  -6   77.30    2.66
  12  -3  -6   89.42    4.08
  12   3  -6   75.59    3.04
  12  -3  -6   84.20    3.31
  12   3  -5   35.04    2.20
  12  -3  -5   40.38    2.42
  12  -3  -4   59.26    2.09
  12   3  -4   53.25    2.68
  12  -3  -4   56.98    2.84
  12  -3  -3   88.86    2.70
  12  -3  -3   87.62    3.44
  12  -3  -2   26.34    1.60
  12   3  -2   27.42    1.96
  12  -3  -1    3.02    0.87
  12   3  -1    2.52    0.97
  12   3   0   30.85    1.95
  12  -3   0   36.90    1.95
  12   3   1   40.55    2.09
  12  -3   1   47.77    2.17
  12   3   2  267.24    5.05
  12   3   2  283.90    5.78
  12   3   3   10.16    1.00
  12  -3   3   13.57    1.21
  12   3   3   13.93    1.28
  12   3   4   83.81    2.49
 -12  -4  13  122.96    2.31
  12  -4 -10    6.83    0.63
  12  -4 -10   10.73    1.46
  12  -4 -10    9.59    1.38
  12  -4  -9   15.56    0.98
  12  -4  -9   20.69    1.90
  12  -4  -8  344.39    5.18
  12  -4  -8  367.17    8.04
  12  -4  -7    3.03    0.75
  12  -4  -7    3.38    1.16
  12  -4  -7    4.26    1.17
  12  -4  -6  139.46    3.42
  12  -4  -6  137.34    4.66
  12  -4  -5    5.02    1.26
  12  -4  -5    5.72    0.76
  12  -4  -5    5.60    0.95
  12  -4  -4    5.40    0.79
  12  -4  -3   83.49    2.52
  12  -4  -2  477.28    6.84
  12  -4  -1    5.90    0.92
  12  -4   0   63.21    2.34
  12  -4   1  172.83    3.85
  12  -4   2    2.25    0.73
  12  -4   3  155.21    3.31
  12  -5 -10   10.66    0.65
  12  -5  -9    2.38    0.48
  12  -5  -8   29.33    1.29
  12  -5  -7   72.58    2.16
  12  -5  -6   25.35    1.09
  12  -5  -6   29.67    1.48
  12  -5  -5  414.43    5.30
  12  -5  -5  408.54    6.07
  12  -5  -4  146.44    2.99
  12  -5  -3    9.22    0.89
  12  -5  -2    0.57    0.56
  12  -5  -1    1.72    0.62
  12  -5   0    2.37    0.66
  12   5   0    0.45    0.62
  12  -5   1   57.48    1.91
  12   5   1   53.39    2.00
  12  -6  -8   33.06    1.16
  12  -6  -7  138.45    2.65
  12  -6  -4   24.08    1.04
  12  -6  -3    1.20    0.43
  12  -6  -2   90.60    2.12
  12   6  -2   85.10    2.24
  13   0 -12    2.78    0.59
  13   0 -11    1.09    0.61
  13   0 -10   53.14    2.13
  13   0  -9    0.42    0.71
  13   0  -8   19.70    1.54
  13   0  -7    1.15    0.85
  13   0  -6  608.48    9.22
  13   0  -5    0.34    0.85
  13   0  -4    0.66    0.85
  13   0  -3    0.51    0.87
  13   0  -2   12.52    1.42
  13   0   0  644.94    8.96
  13   0   1    1.54    0.74
  13   0   2   59.93    2.08
  13   1 -12   76.30    2.03
  13  -1 -12   74.01    2.05
  13   1 -11   66.52    2.10
  13  -1 -11   69.59    2.19
  13   1 -10  386.98    5.93
  13  -1 -10  394.46    6.10
  13   1  -9  122.99    3.33
  13  -1  -9  127.67    3.43
  13   1  -8    2.71    0.85
  13  -1  -8    2.78    0.88
  13   1  -7  145.53    3.94
  13  -1  -7  145.58    3.98
  13   1  -6  202.81    4.81
  13  -1  -6  213.66    5.02
  13   1  -5  133.69    3.92
  13  -1  -5  139.34    4.05
  13   1  -4  393.29    7.04
  13  -1  -4  408.61    7.22
  13   1  -3  134.02    3.92
  13  -1  -3  139.00    4.03
  13   1  -2    4.01    1.02
  13  -1  -2    4.23    1.08
  13   1   0    5.91    0.98
  13  -1   0    6.02    1.00
  13   1   1   35.55    1.76
  13  -1   1   40.45    1.86
  13   2 -11  160.26    2.98
  13   2 -10   16.07    1.08
  13  -2 -10   18.28    1.18
  13   2  -9   60.87    2.13
  13  -2  -9   66.98    2.28
  13   2  -8  119.43    3.15
  13  -2  -8  127.10    3.35
  13   2  -7    2.09    0.76
  13  -2  -7    2.12    0.81
  13   2  -6    8.85    1.10
  13  -2  -6    8.07    1.12
  13   2  -5  132.93    3.61
  13  -2  -5  144.86    3.84
  13   2  -4  220.93    4.75
  13  -2  -4  240.08    5.03
  13   2  -3    1.03    0.77
  13  -2  -3    0.62    0.79
  13   2  -1  234.39    4.58
  13  -2  -1  256.97    4.91
  13   2   0  233.29    4.31
  13   3  -8  149.41    2.92
  13   3  -7   65.40    1.98
  13   3  -6  138.21    3.06
  13   3  -5  204.62    3.83
  13   3  -4   -0.41    0.67
  13  -3  -2  100.61    2.12
  13   3  -1  140.88    3.21
   0   0   0    0.00    0.00


TITL exp_7566_auto in P2(1)/c
REM P2(1)/c (#14 in standard setting)
CELL 1.54184  11.096458  10.128948  17.539338  90.0000 104.8605  90.0000
ZERR    8.00   0.000169   0.000137   0.000241   0.0000   0.0015   0.0000
LATT  1
SYMM -x, y+1/2,-z+1/2
SFAC C H N O
UNIT 88.00 80.00 8.00 8.00
REM  CrysAlisPro recorded range (K): Min=200.0; max=200.0; aver:200.0
TEMP -73
TREF
HKLF 4
END
_computing_structure_solution     'SHELXT 2018/2 (Sheldrick, 2018)'
;
_shelx_hkl_checksum                71702
_olex2_submission_special_instructions  'No special instructions were received'
_oxdiff_exptl_absorpt_empirical_details
;
Empirical correction (ABSPACK) includes:
- Absorption correction using spherical harmonics
- Frame scaling
;
_oxdiff_exptl_absorpt_empirical_full_max  2.945
_oxdiff_exptl_absorpt_empirical_full_min  0.397
