# Supplementary material for: Thermally activated delayed phosphorescence triggered by charge separation state carrier storage in an organic scintillator
Source: Natl Sci Rev. 2025 Feb 12;12(5):nwaf045. doi: 10.1093/nsr/nwaf045 (PMC11970249; doi:10.1093/nsr/nwaf045)
Supplement: nwaf045_Supplemental_Files [file nwaf045_supplemental_files.zip › TPP-3C2B-MeDMA.cif]

data_tpp-3c2b-medma
_audit_creation_date               2024-07-24
_audit_creation_method
;
Olex2 1.5
(compiled 2024.02.16 svn.r378c4104 for OlexSys, GUI svn.r6928)
;
_shelx_SHELXL_version_number       '2019/2'
_audit_contact_author_address      ?
_audit_contact_author_email        ?
_audit_contact_author_name         ''
_audit_contact_author_phone        ?
_publ_contact_author_id_orcid      ?
_publ_section_references
;
Dolomanov, O.V., Bourhis, L.J., Gildea, R.J, Howard, J.A.K. & Puschmann, H.
 (2009), J. Appl. Cryst. 42, 339-341.

Sheldrick, G.M. (2015). Acta Cryst. C71, 3-8.
;
_chemical_name_common              ?
_chemical_name_systematic          ?
_chemical_formula_moiety           'C21 H21 Br P, Br'
_chemical_formula_sum              'C21 H21 Br2 P'
_chemical_formula_weight           464.17
_chemical_melting_point            ?
loop_
  _atom_type_symbol
  _atom_type_description
  _atom_type_scat_dispersion_real
  _atom_type_scat_dispersion_imag
  _atom_type_scat_source
 'C' 'C' 0.0181 0.0091 'International Tables Vol C Tables 4.2.6.8 and 6.1.1.4'
 'H' 'H' 0.0000 0.0000 'International Tables Vol C Tables 4.2.6.8 and 6.1.1.4'
 'Br' 'Br' -0.6763 1.2805
 'International Tables Vol C Tables 4.2.6.8 and 6.1.1.4'
 'P' 'P' 0.2955 0.4335 'International Tables Vol C Tables 4.2.6.8 and 6.1.1.4'

_shelx_space_group_comment
;
The symmetry employed for this shelxl refinement is uniquely defined
by the following loop, which should always be used as a source of
symmetry information in preference to the above space-group names.
They are only intended as comments.
;
_space_group_crystal_system        'monoclinic'
_space_group_IT_number             14
_space_group_name_H-M_alt          'P 1 21/c 1'
_space_group_name_Hall             '-P 2ybc'
loop_
  _space_group_symop_operation_xyz
 'x, y, z'
 '-x, y+1/2, -z+1/2'
 '-x, -y, -z'
 'x, -y-1/2, z-1/2'

_cell_length_a                     11.0989(2)
_cell_length_b                     10.1273(2)
_cell_length_c                     17.5449(3)
_cell_angle_alpha                  90
_cell_angle_beta                   104.854(2)
_cell_angle_gamma                  90
_cell_volume                       1906.18(6)
_cell_formula_units_Z              4
_cell_measurement_reflns_used      9654
_cell_measurement_temperature      200.00(10)
_cell_measurement_theta_max        75.1190
_cell_measurement_theta_min        2.6180
_shelx_estimated_absorpt_T_max     0.458
_shelx_estimated_absorpt_T_min     0.259
_exptl_absorpt_coefficient_mu      6.166
_exptl_absorpt_correction_T_max    1.00000
_exptl_absorpt_correction_T_min    0.63800
_exptl_absorpt_correction_type     multi-scan
_exptl_absorpt_process_details
;
CrysAlisPro 1.171.43.124a (Rigaku Oxford Diffraction, 2024)
Empirical absorption correction using spherical harmonics,
implemented in SCALE3 ABSPACK scaling algorithm.
;
_exptl_absorpt_special_details     ?
_exptl_crystal_colour              colourless
_exptl_crystal_colour_primary      colourless
_exptl_crystal_density_diffrn      1.617
_exptl_crystal_density_meas        ?
_exptl_crystal_density_method      ?
_exptl_crystal_description         block
_exptl_crystal_F_000               928
_exptl_crystal_size_max            0.3
_exptl_crystal_size_mid            0.18
_exptl_crystal_size_min            0.15
_exptl_transmission_factor_max     ?
_exptl_transmission_factor_min     ?
_diffrn_reflns_av_R_equivalents    0.0184
_diffrn_reflns_av_unetI/netI       0.0155
_diffrn_reflns_Laue_measured_fraction_full  0.989
_diffrn_reflns_Laue_measured_fraction_max  0.941
_diffrn_reflns_limit_h_max         13
_diffrn_reflns_limit_h_min         -12
_diffrn_reflns_limit_k_max         12
_diffrn_reflns_limit_k_min         -12
_diffrn_reflns_limit_l_max         15
_diffrn_reflns_limit_l_min         -21
_diffrn_reflns_number              10974
_diffrn_reflns_point_group_measured_fraction_full  0.989
_diffrn_reflns_point_group_measured_fraction_max  0.941
_diffrn_reflns_theta_full          67.684
_diffrn_reflns_theta_max           75.311
_diffrn_reflns_theta_min           4.121
_diffrn_ambient_environment        N~2~
_diffrn_ambient_temperature        200.00(10)
_diffrn_detector                   'Hybrid Pixel Array Detector'
_diffrn_detector_area_resol_mean   10.0000
_diffrn_detector_type              HyPix
_diffrn_measured_fraction_theta_full  0.989
_diffrn_measured_fraction_theta_max  0.941
_diffrn_measurement_details
;
List of Runs (angles in degrees, time in seconds):

  # Type    Start    End  Width  t~exp~   \w     \q     \k     \f   Frames
--------------------------------------------------------------------------
  1  \w     21.00  48.00   0.50    0.05    --   37.28-107.00 -32.00   54
  2  \w     44.00 104.00   0.50    0.05    --  108.41-107.00 -32.00  120
  3  \w     38.00 102.00   0.50    0.05    --  108.41 -77.00   0.00  128
  4  \w     34.00  63.00   0.50    0.05    --  108.41 -61.00   0.00   58
  5  \w     35.00  98.00   0.50    0.05    --  108.41 -77.00  60.00  126
  6  \w     66.00  99.00   0.50    0.05    --  108.41 -77.00 -60.00   66
  7  \w     36.00  63.00   0.50    0.05    --  108.41 -61.00 -60.00   54
  8  \w     34.00  65.00   0.50    0.05    --  108.41 -61.00-120.00   62
  9  \w     34.00  60.00   0.50    0.05    --  108.41 -61.00-150.00   52
 10  \w     31.00  86.00   0.50    0.05    --  108.41 -95.00-150.00  110
 11  \w    -46.00  22.00   0.50    0.05    --   37.28 -19.00   0.00  136
 12  \w    -42.00   9.00   0.50    0.05    --   37.28 -19.00 -30.00  102
 13  \w     79.00 113.00   0.50    0.05    --  108.41  30.00-120.00   68
 14  \w    129.00 165.00   0.50    0.05    --  108.41  30.00-120.00   72
 15  \w     88.00 136.00   0.50    0.05    --  108.41 107.00  65.00   96
 16  \w    -72.00 -21.00   0.50    0.05    --  -97.00  61.00-180.00  102
 17  \w    -54.00 -18.00   0.50    0.05    --  -97.00  45.00-120.00   72
 18  \w    -54.00 -24.00   0.50    0.05    --  -97.00  45.00-180.00   60
 19  \w    -54.00 -18.00   0.50    0.05    --  -97.00  45.00 -90.00   72
 20  \w    -28.00  45.00   0.50    0.05    --  -37.28  19.00-180.00  146
 21  \w    -46.00 -20.00   0.50    0.05    --  -97.00  45.00 -60.00   52
 22  \w    -51.00 -22.00   0.50    0.05    --  -97.00  45.00   0.00   58
 23  \w    -47.00 -19.00   0.50    0.05    --  -97.00  45.00  60.00   56
 24  \w    -53.00 -22.00   0.50    0.05    --  -97.00  45.00 150.00   62
 25  \w     -7.00  36.00   0.50    0.05    --  -37.28  19.00 -30.00   86
 26  \w    -84.00 -12.00   0.50    0.05    --  -37.28 107.00  65.00  144
 27  \w   -104.00 -59.00   0.50    0.05    --  -97.00 107.00  65.00   90
 28  \w   -157.00-132.00   0.50    0.05    --  -97.00-107.00 -32.00   50
;
_diffrn_measurement_device         'four-circle diffractometer'
_diffrn_measurement_device_type    'ROD, Synergy Custom system, HyPix'
_diffrn_measurement_method         '\w scans'
_diffrn_orient_matrix_type        
 'CrysAlisPro convention (1999,Acta A55,543-557)'
_diffrn_orient_matrix_UB_11        -0.0050940000
_diffrn_orient_matrix_UB_12        0.1418721000
_diffrn_orient_matrix_UB_13        -0.0323676000
_diffrn_orient_matrix_UB_21        0.1036017000
_diffrn_orient_matrix_UB_22        0.0414712000
_diffrn_orient_matrix_UB_23        0.0726953000
_diffrn_orient_matrix_UB_31        0.0992864000
_diffrn_orient_matrix_UB_32        -0.0359741000
_diffrn_orient_matrix_UB_33        -0.0438345000
_diffrn_radiation_monochromator    mirror
_diffrn_radiation_probe            x-ray
_diffrn_radiation_type             'Cu K\a'
_diffrn_radiation_wavelength       1.54184
_diffrn_source                     'Rotating-anode X-ray tube'
_diffrn_source_type                'Rigaku (Cu) X-ray Source'
_reflns_Friedel_coverage           0.000
_reflns_Friedel_fraction_full      .
_reflns_Friedel_fraction_max       .
_reflns_number_gt                  3629
_reflns_number_total               3706
_reflns_special_details
;
 Reflections were merged by SHELXL according to the crystal
 class for the calculation of statistics and refinement.
 
 _reflns_Friedel_fraction is defined as the number of unique
 Friedel pairs measured divided by the number that would be
 possible theoretically, ignoring centric projections and
 systematic absences.
;
_reflns_threshold_expression       'I > 2\s(I)'
_computing_cell_refinement         'CrysAlisPro 1.171.43.124a (Rigaku OD, 2024)'
_computing_data_collection        
 'CrysAlisPro system (CCD 43.124a 64-bit (release 23-05-2024))'
_computing_data_reduction          'CrysAlisPro 1.171.43.124a (Rigaku OD, 2024)'
_computing_molecular_graphics      'Olex2 1.5 (Dolomanov et al., 2009)'
_computing_publication_material    'Olex2 1.5 (Dolomanov et al., 2009)'
_computing_structure_refinement    'SHELXL 2019/2 (Sheldrick, 2015)'
_computing_structure_solution      'SHELXT 2018/2 (Sheldrick, 2018)'
_refine_diff_density_max           0.615
_refine_diff_density_min           -1.126
_refine_diff_density_rms           0.086
_refine_ls_extinction_coef         .
_refine_ls_extinction_method       none
_refine_ls_goodness_of_fit_ref     1.086
_refine_ls_hydrogen_treatment      constr
_refine_ls_matrix_type             full
_refine_ls_number_parameters       217
_refine_ls_number_reflns           3706
_refine_ls_number_restraints       0
_refine_ls_R_factor_all            0.0320
_refine_ls_R_factor_gt             0.0315
_refine_ls_restrained_S_all        1.086
_refine_ls_shift/su_max            0.001
_refine_ls_shift/su_mean           0.000
_refine_ls_structure_factor_coef   Fsqd
_refine_ls_weighting_details      
 'w=1/[\s^2^(Fo^2^)+(0.0421P)^2^+2.6576P] where P=(Fo^2^+2Fc^2^)/3'
_refine_ls_weighting_scheme        calc
_refine_ls_wR_factor_gt            0.0824
_refine_ls_wR_factor_ref           0.0829
_refine_special_details            ?
_olex2_refinement_description
;
1. Fixed Uiso
 At 1.2 times of:
  All C(H) groups, All C(H,H) groups
2.a Secondary CH2 refined with riding coordinates:
 C19(H19A,H19B), C20(H20A,H20B), C21(H21A,H21B)
2.b Aromatic/amide H refined with riding coordinates:
 C2(H2), C3(H3), C4(H4), C5(H5), C6(H6), C8(H8), C9(H9), C10(H10), C11(H11),
 C12(H12), C14(H14), C15(H15), C16(H16), C17(H17), C18(H18)
;
_atom_sites_solution_hydrogens     geom
_atom_sites_solution_primary       ?
_atom_sites_solution_secondary     ?
loop_
  _atom_site_label
  _atom_site_type_symbol
  _atom_site_fract_x
  _atom_site_fract_y
  _atom_site_fract_z
  _atom_site_U_iso_or_equiv
  _atom_site_adp_type
  _atom_site_occupancy
  _atom_site_site_symmetry_order
  _atom_site_calc_flag
  _atom_site_refinement_flags_posn
  _atom_site_refinement_flags_adp
  _atom_site_refinement_flags_occupancy
  _atom_site_disorder_assembly
  _atom_site_disorder_group
 Br1 Br 0.30696(4) 0.23386(3) 0.53570(2) 0.04704(12) Uani 1 1 d . . . . .
 P1 P 0.22526(5) 0.69590(6) 0.46247(3) 0.01745(13) Uani 1 1 d . . . . .
 C1 C 0.3052(2) 0.8013(2) 0.40924(13) 0.0198(4) Uani 1 1 d . . . . .
 C2 C 0.3309(2) 0.9331(3) 0.42960(15) 0.0271(5) Uani 1 1 d . . . . .
 H2 H 0.306804 0.969786 0.473304 0.033 Uiso 1 1 calc R U . . .
 C3 C 0.3917(2) 1.0108(3) 0.38603(16) 0.0312(6) Uani 1 1 d . . . . .
 H3 H 0.408588 1.100985 0.399612 0.037 Uiso 1 1 calc R U . . .
 C4 C 0.4278(2) 0.9571(3) 0.32275(15) 0.0303(6) Uani 1 1 d . . . . .
 H4 H 0.470041 1.010275 0.293271 0.036 Uiso 1 1 calc R U . . .
 C5 C 0.4023(2) 0.8254(3) 0.30218(15) 0.0286(5) Uani 1 1 d . . . . .
 H5 H 0.427431 0.788975 0.258793 0.034 Uiso 1 1 calc R U . . .
 C6 C 0.3403(2) 0.7473(3) 0.34476(15) 0.0251(5) Uani 1 1 d . . . . .
 H6 H 0.321863 0.657764 0.330269 0.030 Uiso 1 1 calc R U . . .
 C7 C 0.0922(2) 0.6292(2) 0.39191(14) 0.0211(5) Uani 1 1 d . . . . .
 C8 C 0.0086(2) 0.7164(3) 0.34485(15) 0.0296(5) Uani 1 1 d . . . . .
 H8 H 0.020822 0.808904 0.351936 0.035 Uiso 1 1 calc R U . . .
 C9 C -0.0926(2) 0.6693(3) 0.28767(16) 0.0364(6) Uani 1 1 d . . . . .
 H9 H -0.150847 0.728755 0.256216 0.044 Uiso 1 1 calc R U . . .
 C10 C -0.1078(2) 0.5337(3) 0.27691(15) 0.0353(6) Uani 1 1 d . . . . .
 H10 H -0.176170 0.500641 0.237209 0.042 Uiso 1 1 calc R U . . .
 C11 C -0.0254(3) 0.4472(3) 0.32280(16) 0.0334(6) Uani 1 1 d . . . . .
 H11 H -0.037595 0.354804 0.314930 0.040 Uiso 1 1 calc R U . . .
 C12 C 0.0763(2) 0.4935(3) 0.38100(14) 0.0256(5) Uani 1 1 d . . . . .
 H12 H 0.133739 0.433458 0.412661 0.031 Uiso 1 1 calc R U . . .
 C13 C 0.1783(2) 0.7915(2) 0.53620(13) 0.0210(4) Uani 1 1 d . . . . .
 C14 C 0.0532(2) 0.8136(3) 0.53405(15) 0.0275(5) Uani 1 1 d . . . . .
 H14 H -0.011223 0.779694 0.492009 0.033 Uiso 1 1 calc R U . . .
 C15 C 0.0244(3) 0.8859(3) 0.59424(17) 0.0355(6) Uani 1 1 d . . . . .
 H15 H -0.060351 0.900177 0.593837 0.043 Uiso 1 1 calc R U . . .
 C16 C 0.1178(3) 0.9371(3) 0.65472(16) 0.0336(6) Uani 1 1 d . . . . .
 H16 H 0.096810 0.986804 0.695426 0.040 Uiso 1 1 calc R U . . .
 C17 C 0.2415(3) 0.9168(3) 0.65648(15) 0.0318(6) Uani 1 1 d . . . . .
 H17 H 0.305315 0.953544 0.697797 0.038 Uiso 1 1 calc R U . . .
 C18 C 0.2724(2) 0.8427(3) 0.59790(15) 0.0285(5) Uani 1 1 d . . . . .
 H18 H 0.357406 0.826705 0.599675 0.034 Uiso 1 1 calc R U . . .
 C19 C 0.3248(2) 0.5653(2) 0.51158(13) 0.0209(4) Uani 1 1 d . . . . .
 H19A H 0.331062 0.496735 0.472536 0.025 Uiso 1 1 calc R U . . .
 H19B H 0.409464 0.600936 0.534305 0.025 Uiso 1 1 calc R U . . .
 C20 C 0.2763(2) 0.5016(3) 0.57777(14) 0.0258(5) Uani 1 1 d . . . . .
 H20A H 0.282745 0.566478 0.620847 0.031 Uiso 1 1 calc R U . . .
 H20B H 0.187095 0.479058 0.556860 0.031 Uiso 1 1 calc R U . . .
 C21 C 0.3472(2) 0.3789(3) 0.61068(15) 0.0286(5) Uani 1 1 d . . . . .
 H21A H 0.326119 0.353582 0.660223 0.034 Uiso 1 1 calc R U . . .
 H21B H 0.437772 0.397066 0.623108 0.034 Uiso 1 1 calc R U . . .
 Br2 Br 0.38502(2) 0.37033(3) 0.33157(2) 0.02757(10) Uani 1 1 d . . . . .

loop_
  _atom_site_aniso_label
  _atom_site_aniso_U_11
  _atom_site_aniso_U_22
  _atom_site_aniso_U_33
  _atom_site_aniso_U_23
  _atom_site_aniso_U_13
  _atom_site_aniso_U_12
 Br1 0.0643(2) 0.02557(17) 0.0451(2) -0.00453(12) 0.00290(15) 0.00522(14)
 P1 0.0185(3) 0.0164(3) 0.0171(3) -0.0011(2) 0.0040(2) 0.0003(2)
 C1 0.0193(10) 0.0197(11) 0.0196(10) 0.0011(9) 0.0038(8) 0.0006(8)
 C2 0.0326(13) 0.0222(12) 0.0266(12) -0.0017(10) 0.0078(10) -0.0023(10)
 C3 0.0344(13) 0.0223(12) 0.0351(14) 0.0011(10) 0.0055(11) -0.0078(11)
 C4 0.0219(11) 0.0385(15) 0.0292(13) 0.0109(11) 0.0040(10) -0.0048(11)
 C5 0.0277(12) 0.0348(14) 0.0253(12) 0.0027(10) 0.0102(10) 0.0042(11)
 C6 0.0268(12) 0.0240(12) 0.0258(12) -0.0006(10) 0.0093(9) 0.0015(10)
 C7 0.0200(10) 0.0233(12) 0.0202(11) -0.0019(9) 0.0052(9) -0.0019(9)
 C8 0.0279(12) 0.0293(13) 0.0288(13) 0.0023(11) 0.0025(10) 0.0036(10)
 C9 0.0244(12) 0.0528(18) 0.0286(13) 0.0065(13) 0.0006(10) 0.0042(12)
 C10 0.0229(12) 0.0573(19) 0.0240(12) -0.0035(12) 0.0027(10) -0.0129(12)
 C11 0.0373(14) 0.0348(14) 0.0285(13) -0.0080(11) 0.0093(11) -0.0135(12)
 C12 0.0275(12) 0.0242(12) 0.0255(12) -0.0003(10) 0.0078(9) -0.0028(10)
 C13 0.0264(11) 0.0182(11) 0.0200(11) -0.0001(9) 0.0086(9) 0.0020(9)
 C14 0.0252(12) 0.0287(13) 0.0284(12) 0.0007(10) 0.0063(10) 0.0038(10)
 C15 0.0348(14) 0.0389(15) 0.0369(15) 0.0013(12) 0.0170(12) 0.0126(12)
 C16 0.0507(16) 0.0270(13) 0.0275(13) -0.0012(11) 0.0180(12) 0.0092(12)
 C17 0.0432(15) 0.0295(13) 0.0232(12) -0.0059(10) 0.0093(11) -0.0034(12)
 C18 0.0285(12) 0.0321(13) 0.0256(12) -0.0050(10) 0.0079(10) -0.0007(11)
 C19 0.0210(10) 0.0199(11) 0.0213(11) 0.0008(9) 0.0043(8) 0.0018(9)
 C20 0.0295(12) 0.0252(12) 0.0237(11) 0.0018(10) 0.0086(9) 0.0044(10)
 C21 0.0327(13) 0.0268(13) 0.0244(12) 0.0019(10) 0.0036(10) 0.0019(10)
 Br2 0.03192(15) 0.02514(15) 0.02555(15) 0.00183(9) 0.00717(11) -0.00144(10)

_geom_special_details
;
 All esds (except the esd in the dihedral angle between two l.s. planes)
 are estimated using the full covariance matrix.  The cell esds are taken
 into account individually in the estimation of esds in distances, angles
 and torsion angles; correlations between esds in cell parameters are only
 used when they are defined by crystal symmetry.  An approximate (isotropic)
 treatment of cell esds is used for estimating esds involving l.s. planes.
;
loop_
  _geom_bond_atom_site_label_1
  _geom_bond_atom_site_label_2
  _geom_bond_distance
  _geom_bond_site_symmetry_2
  _geom_bond_publ_flag
 Br1 C21 1.946(3) . ?
 P1 C1 1.796(2) . ?
 P1 C7 1.797(2) . ?
 P1 C13 1.796(2) . ?
 P1 C19 1.796(2) . ?
 C1 C2 1.392(3) . ?
 C1 C6 1.399(3) . ?
 C2 H2 0.9500 . ?
 C2 C3 1.387(4) . ?
 C3 H3 0.9500 . ?
 C3 C4 1.385(4) . ?
 C4 H4 0.9500 . ?
 C4 C5 1.391(4) . ?
 C5 H5 0.9500 . ?
 C5 C6 1.386(4) . ?
 C6 H6 0.9500 . ?
 C7 C8 1.390(4) . ?
 C7 C12 1.393(3) . ?
 C8 H8 0.9500 . ?
 C8 C9 1.385(4) . ?
 C9 H9 0.9500 . ?
 C9 C10 1.390(5) . ?
 C10 H10 0.9500 . ?
 C10 C11 1.369(4) . ?
 C11 H11 0.9500 . ?
 C11 C12 1.395(4) . ?
 C12 H12 0.9500 . ?
 C13 C14 1.398(3) . ?
 C13 C18 1.397(3) . ?
 C14 H14 0.9500 . ?
 C14 C15 1.388(4) . ?
 C15 H15 0.9500 . ?
 C15 C16 1.381(4) . ?
 C16 H16 0.9500 . ?
 C16 C17 1.381(4) . ?
 C17 H17 0.9500 . ?
 C17 C18 1.385(4) . ?
 C18 H18 0.9500 . ?
 C19 H19A 0.9900 . ?
 C19 H19B 0.9900 . ?
 C19 C20 1.541(3) . ?
 C20 H20A 0.9900 . ?
 C20 H20B 0.9900 . ?
 C20 C21 1.504(3) . ?
 C21 H21A 0.9900 . ?
 C21 H21B 0.9900 . ?

loop_
  _geom_angle_atom_site_label_1
  _geom_angle_atom_site_label_2
  _geom_angle_atom_site_label_3
  _geom_angle
  _geom_angle_site_symmetry_1
  _geom_angle_site_symmetry_3
  _geom_angle_publ_flag
 C1 P1 C7 107.06(11) . . ?
 C1 P1 C13 109.11(11) . . ?
 C1 P1 C19 111.22(11) . . ?
 C13 P1 C7 111.09(11) . . ?
 C19 P1 C7 110.45(11) . . ?
 C19 P1 C13 107.92(11) . . ?
 C2 C1 P1 122.16(18) . . ?
 C2 C1 C6 120.1(2) . . ?
 C6 C1 P1 117.75(18) . . ?
 C1 C2 H2 120.0 . . ?
 C3 C2 C1 119.9(2) . . ?
 C3 C2 H2 120.0 . . ?
 C2 C3 H3 120.0 . . ?
 C4 C3 C2 120.0(2) . . ?
 C4 C3 H3 120.0 . . ?
 C3 C4 H4 119.9 . . ?
 C3 C4 C5 120.2(2) . . ?
 C5 C4 H4 119.9 . . ?
 C4 C5 H5 119.9 . . ?
 C6 C5 C4 120.2(2) . . ?
 C6 C5 H5 119.9 . . ?
 C1 C6 H6 120.2 . . ?
 C5 C6 C1 119.5(2) . . ?
 C5 C6 H6 120.2 . . ?
 C8 C7 P1 118.44(19) . . ?
 C8 C7 C12 120.2(2) . . ?
 C12 C7 P1 121.22(19) . . ?
 C7 C8 H8 119.8 . . ?
 C9 C8 C7 120.4(3) . . ?
 C9 C8 H8 119.8 . . ?
 C8 C9 H9 120.4 . . ?
 C8 C9 C10 119.1(3) . . ?
 C10 C9 H9 120.4 . . ?
 C9 C10 H10 119.6 . . ?
 C11 C10 C9 120.9(2) . . ?
 C11 C10 H10 119.6 . . ?
 C10 C11 H11 119.7 . . ?
 C10 C11 C12 120.6(3) . . ?
 C12 C11 H11 119.7 . . ?
 C7 C12 C11 118.9(2) . . ?
 C7 C12 H12 120.6 . . ?
 C11 C12 H12 120.6 . . ?
 C14 C13 P1 122.43(19) . . ?
 C18 C13 P1 117.46(18) . . ?
 C18 C13 C14 120.1(2) . . ?
 C13 C14 H14 120.5 . . ?
 C15 C14 C13 119.0(2) . . ?
 C15 C14 H14 120.5 . . ?
 C14 C15 H15 119.7 . . ?
 C16 C15 C14 120.6(2) . . ?
 C16 C15 H15 119.7 . . ?
 C15 C16 H16 119.8 . . ?
 C15 C16 C17 120.5(2) . . ?
 C17 C16 H16 119.8 . . ?
 C16 C17 H17 120.1 . . ?
 C16 C17 C18 119.9(3) . . ?
 C18 C17 H17 120.1 . . ?
 C13 C18 H18 120.1 . . ?
 C17 C18 C13 119.9(2) . . ?
 C17 C18 H18 120.1 . . ?
 P1 C19 H19A 109.2 . . ?
 P1 C19 H19B 109.2 . . ?
 H19A C19 H19B 107.9 . . ?
 C20 C19 P1 112.25(16) . . ?
 C20 C19 H19A 109.2 . . ?
 C20 C19 H19B 109.2 . . ?
 C19 C20 H20A 109.1 . . ?
 C19 C20 H20B 109.1 . . ?
 H20A C20 H20B 107.8 . . ?
 C21 C20 C19 112.7(2) . . ?
 C21 C20 H20A 109.1 . . ?
 C21 C20 H20B 109.1 . . ?
 Br1 C21 H21A 109.5 . . ?
 Br1 C21 H21B 109.5 . . ?
 C20 C21 Br1 110.93(17) . . ?
 C20 C21 H21A 109.5 . . ?
 C20 C21 H21B 109.5 . . ?
 H21A C21 H21B 108.0 . . ?

loop_
  _geom_torsion_atom_site_label_1
  _geom_torsion_atom_site_label_2
  _geom_torsion_atom_site_label_3
  _geom_torsion_atom_site_label_4
  _geom_torsion
  _geom_torsion_site_symmetry_1
  _geom_torsion_site_symmetry_2
  _geom_torsion_site_symmetry_3
  _geom_torsion_site_symmetry_4
  _geom_torsion_publ_flag
 P1 C1 C2 C3 -179.3(2) . . . . ?
 P1 C1 C6 C5 -179.97(19) . . . . ?
 P1 C7 C8 C9 177.5(2) . . . . ?
 P1 C7 C12 C11 -176.91(18) . . . . ?
 P1 C13 C14 C15 178.5(2) . . . . ?
 P1 C13 C18 C17 -179.8(2) . . . . ?
 P1 C19 C20 C21 170.99(17) . . . . ?
 C1 P1 C7 C8 -55.0(2) . . . . ?
 C1 P1 C7 C12 121.3(2) . . . . ?
 C1 P1 C13 C14 114.9(2) . . . . ?
 C1 P1 C13 C18 -66.1(2) . . . . ?
 C1 P1 C19 C20 161.54(16) . . . . ?
 C1 C2 C3 C4 -0.5(4) . . . . ?
 C2 C1 C6 C5 0.9(4) . . . . ?
 C2 C3 C4 C5 0.6(4) . . . . ?
 C3 C4 C5 C6 0.2(4) . . . . ?
 C4 C5 C6 C1 -0.9(4) . . . . ?
 C6 C1 C2 C3 -0.2(4) . . . . ?
 C7 P1 C1 C2 124.5(2) . . . . ?
 C7 P1 C1 C6 -54.6(2) . . . . ?
 C7 P1 C13 C14 -2.9(2) . . . . ?
 C7 P1 C13 C18 176.08(19) . . . . ?
 C7 P1 C19 C20 -79.73(19) . . . . ?
 C7 C8 C9 C10 -1.3(4) . . . . ?
 C8 C7 C12 C11 -0.6(4) . . . . ?
 C8 C9 C10 C11 1.0(4) . . . . ?
 C9 C10 C11 C12 -0.5(4) . . . . ?
 C10 C11 C12 C7 0.3(4) . . . . ?
 C12 C7 C8 C9 1.2(4) . . . . ?
 C13 P1 C1 C2 4.2(2) . . . . ?
 C13 P1 C1 C6 -174.88(18) . . . . ?
 C13 P1 C7 C8 64.1(2) . . . . ?
 C13 P1 C7 C12 -119.6(2) . . . . ?
 C13 P1 C19 C20 41.9(2) . . . . ?
 C13 C14 C15 C16 1.1(4) . . . . ?
 C14 C13 C18 C17 -0.8(4) . . . . ?
 C14 C15 C16 C17 -0.3(4) . . . . ?
 C15 C16 C17 C18 -1.0(4) . . . . ?
 C16 C17 C18 C13 1.6(4) . . . . ?
 C18 C13 C14 C15 -0.5(4) . . . . ?
 C19 P1 C1 C2 -114.7(2) . . . . ?
 C19 P1 C1 C6 66.2(2) . . . . ?
 C19 P1 C7 C8 -176.22(19) . . . . ?
 C19 P1 C7 C12 0.1(2) . . . . ?
 C19 P1 C13 C14 -124.2(2) . . . . ?
 C19 P1 C13 C18 54.9(2) . . . . ?
 C19 C20 C21 Br1 -71.9(2) . . . . ?

_shelx_res_file
;
TITL 4-me_auto_a.res in P2(1)/c
    tpp-3c2b-medma.res
    created by SHELXL-2019/2 at 15:11:25 on 24-Jul-2024
REM Old TITL 4-Me_auto in P2(1)/c
REM SHELXT solution in P2(1)/c: R1 0.115, Rweak 0.022, Alpha 0.023
REM <I/s> 2.790 for 223 systematic absences, Orientation as input
REM Formula found by SHELXT: C21 P Br2
CELL 1.54184 11.0989 10.1273 17.5449 90 104.854 90
ZERR 4 0.0002 0.0002 0.0003 0 0.002 0
LATT 1
SYMM -X,0.5+Y,0.5-Z
SFAC C H Br P
UNIT 84 84 8 4

L.S. 10
PLAN  5
SIZE 0.18 0.3 0.15
TEMP -73
CONF
list 4
MORE -1
BOND $H
fmap 2 53
acta
REM <olex2.extras>
REM <HklSrc "%.\\TPP-3C2B-MeDMA.hkl">
REM </olex2.extras>

WGHT    0.042100    2.657600
FVAR       0.56539
BR1   3    0.306955    0.233857    0.535699    11.00000    0.06434    0.02557 =
         0.04512   -0.00453    0.00290    0.00522
P1    4    0.225259    0.695898    0.462471    11.00000    0.01850    0.01642 =
         0.01710   -0.00108    0.00397    0.00030
C1    1    0.305241    0.801302    0.409235    11.00000    0.01930    0.01974 =
         0.01964    0.00108    0.00377    0.00059
C2    1    0.330907    0.933121    0.429603    11.00000    0.03262    0.02224 =
         0.02664   -0.00170    0.00775   -0.00225
AFIX  43
H2    2    0.306804    0.969786    0.473304    11.00000   -1.20000
AFIX   0
C3    1    0.391689    1.010837    0.386035    11.00000    0.03436    0.02231 =
         0.03514    0.00114    0.00549   -0.00776
AFIX  43
H3    2    0.408588    1.100985    0.399612    11.00000   -1.20000
AFIX   0
C4    1    0.427753    0.957072    0.322747    11.00000    0.02187    0.03852 =
         0.02925    0.01087    0.00402   -0.00485
AFIX  43
H4    2    0.470041    1.010275    0.293271    11.00000   -1.20000
AFIX   0
C5    1    0.402281    0.825431    0.302176    11.00000    0.02766    0.03480 =
         0.02531    0.00274    0.01016    0.00422
AFIX  43
H5    2    0.427431    0.788975    0.258793    11.00000   -1.20000
AFIX   0
C6    1    0.340346    0.747318    0.344758    11.00000    0.02676    0.02398 =
         0.02584   -0.00060    0.00926    0.00146
AFIX  43
H6    2    0.321863    0.657764    0.330269    11.00000   -1.20000
AFIX   0
C7    1    0.092245    0.629218    0.391915    11.00000    0.01998    0.02327 =
         0.02016   -0.00186    0.00515   -0.00188
C8    1    0.008560    0.716424    0.344845    11.00000    0.02794    0.02933 =
         0.02882    0.00232    0.00245    0.00362
AFIX  43
H8    2    0.020822    0.808904    0.351936    11.00000   -1.20000
AFIX   0
C9    1   -0.092597    0.669269    0.287668    11.00000    0.02443    0.05283 =
         0.02858    0.00651    0.00061    0.00423
AFIX  43
H9    2   -0.150847    0.728755    0.256216    11.00000   -1.20000
AFIX   0
C10   1   -0.107760    0.533675    0.276913    11.00000    0.02288    0.05726 =
         0.02397   -0.00349    0.00272   -0.01294
AFIX  43
H10   2   -0.176170    0.500641    0.237209    11.00000   -1.20000
AFIX   0
C11   1   -0.025390    0.447153    0.322795    11.00000    0.03731    0.03480 =
         0.02853   -0.00800    0.00931   -0.01353
AFIX  43
H11   2   -0.037595    0.354804    0.314930    11.00000   -1.20000
AFIX   0
C12   1    0.076320    0.493469    0.381004    11.00000    0.02754    0.02421 =
         0.02548   -0.00026    0.00782   -0.00284
AFIX  43
H12   2    0.133739    0.433458    0.412661    11.00000   -1.20000
AFIX   0
C13   1    0.178344    0.791486    0.536205    11.00000    0.02638    0.01821 =
         0.02000   -0.00012    0.00860    0.00201
C14   1    0.053166    0.813613    0.534050    11.00000    0.02520    0.02870 =
         0.02844    0.00065    0.00632    0.00378
AFIX  43
H14   2   -0.011223    0.779694    0.492009    11.00000   -1.20000
AFIX   0
C15   1    0.024403    0.885864    0.594244    11.00000    0.03482    0.03894 =
         0.03692    0.00135    0.01701    0.01264
AFIX  43
H15   2   -0.060351    0.900177    0.593837    11.00000   -1.20000
AFIX   0
C16   1    0.117801    0.937146    0.654722    11.00000    0.05066    0.02695 =
         0.02748   -0.00123    0.01798    0.00921
AFIX  43
H16   2    0.096810    0.986804    0.695426    11.00000   -1.20000
AFIX   0
C17   1    0.241509    0.916781    0.656475    11.00000    0.04322    0.02950 =
         0.02317   -0.00592    0.00927   -0.00344
AFIX  43
H17   2    0.305315    0.953544    0.697797    11.00000   -1.20000
AFIX   0
C18   1    0.272389    0.842689    0.597901    11.00000    0.02849    0.03209 =
         0.02558   -0.00504    0.00790   -0.00068
AFIX  43
H18   2    0.357406    0.826705    0.599675    11.00000   -1.20000
AFIX   0
C19   1    0.324814    0.565269    0.511578    11.00000    0.02101    0.01993 =
         0.02125    0.00076    0.00433    0.00176
AFIX  23
H19A  2    0.331062    0.496735    0.472536    11.00000   -1.20000
H19B  2    0.409464    0.600936    0.534305    11.00000   -1.20000
AFIX   0
C20   1    0.276267    0.501605    0.577772    11.00000    0.02948    0.02519 =
         0.02369    0.00181    0.00864    0.00444
AFIX  23
H20A  2    0.282745    0.566478    0.620847    11.00000   -1.20000
H20B  2    0.187095    0.479058    0.556860    11.00000   -1.20000
AFIX   0
C21   1    0.347170    0.378918    0.610680    11.00000    0.03268    0.02680 =
         0.02442    0.00194    0.00360    0.00191
AFIX  23
H21A  2    0.326119    0.353582    0.660223    11.00000   -1.20000
H21B  2    0.437772    0.397066    0.623108    11.00000   -1.20000
AFIX   0

BR2   3    0.385016    0.370329    0.331567    11.00000    0.03192    0.02514 =
         0.02555    0.00183    0.00717   -0.00144
HKLF 4


REM  4-me_auto_a.res in P2(1)/c
REM wR2 = 0.0829, GooF = S = 1.086, Restrained GooF = 1.086 for all data
REM R1 = 0.0315 for 3629 Fo > 4sig(Fo) and 0.0320 for all 3706 data
REM 217 parameters refined using 0 restraints

END

WGHT      0.0421      2.6564

REM Highest difference peak  0.615,  deepest hole -1.126,  1-sigma level  0.086
Q1    1   0.2851  0.2147  0.5877  11.00000  0.05    0.61
Q2    1   0.2388  0.2371  0.4907  11.00000  0.05    0.44
Q3    1   0.1424  0.6567  0.4190  11.00000  0.05    0.43
Q4    1   0.3837  0.3609  0.3829  11.00000  0.05    0.39
Q5    1   0.3813  0.3543  0.2816  11.00000  0.05    0.37
;
_shelx_res_checksum                65429
_shelx_hkl_file
;
   0   0   1    4.75    0.24
   0   0   2 3136.44   27.49
   0   0   3    1.01    0.31
   0   0   4 1604.98   15.38
   0   0  -5    5.36    0.90
   0   0   5    2.69    0.48
   0   0  -6 5498.98   50.29
   0   0   6 5123.69   46.65
   0   0  -7    1.61    0.91
   0   0   7    0.29    0.38
   0   0  -8 2116.17   24.90
   0   0   8 1993.50   20.20
   0   0  -9    0.46    0.92
   0   0   9    2.17    0.51
   0   0 -10 1276.58   18.89
   0   0  10 1114.22   13.01
   0   0 -11    0.35    0.98
   0   0 -11    6.79    1.31
   0   0 -12   16.37    2.22
   0   0 -12   11.31    1.69
   0   0 -13    0.73    0.83
   0   0 -13    0.39    1.04
   0   0 -13    0.87    1.05
   0   0 -13    1.64    0.93
   0   0 -14 4107.60   46.19
   0   0 -14 4021.04   42.98
   0   0 -15    1.34    1.15
   0   0 -15    2.46    1.22
   0   0 -16 2794.58   32.17
   0   0 -16 2874.37   32.30
   0   0 -17   -0.26    1.16
   0   0 -17    2.18    1.15
   0   0 -18  194.07    5.70
   0   0 -18  191.46    5.49
   0   0 -19    1.14    1.19
   0   1   0    3.08    0.20
   0   1   1  572.34    5.31
   0   1   1  540.37    5.39
   0   1   2  707.31    6.92
   0   1   3  980.25    9.71
   0  -1   3 1126.85   11.43
   0  -1  -4 5169.03   49.01
   0  -1   4 5500.70   48.42
   0  -1  -5 1027.68   12.76
   0  -1   5 1105.04   12.49
   0  -1  -6 3569.64   35.72
   0   1  -6 3468.22   36.69
   0  -1  -7  271.67    6.23
   0   1  -7  264.15    6.51
   0  -1   7  275.31    5.22
   0  -1  -8  225.00    6.03
   0  -1   8  232.12    4.76
   0  -1  -9  160.24    5.39
   0   1  -9  150.65    5.53
   0  -1  10 3439.92   34.98
   0  -1 -10 3585.14   38.09
   0   1 -10 3733.47   37.66
   0  -1 -10 3885.55   40.77
   0   1 -10 3560.90   41.49
   0  -1 -11   93.12    4.14
   0   1 -11   94.19    4.01
   0   1 -11   93.15    4.97
   0  -1 -11   93.46    4.65
   0   1 -12   32.53    2.57
   0   1 -12   29.97    3.07
   0  -1 -13   24.15    2.01
   0   1 -13   22.64    1.98
   0   1 -13   21.85    2.80
   0   1 -13   28.37    2.15
   0  -1 -13   29.26    2.19
   0   1 -14  444.65    9.16
   0  -1 -14  449.59    9.12
   0   1 -14  487.49    9.52
   0  -1 -14  481.90    9.53
   0   1 -14  453.28   10.77
   0  -1 -15  311.80    7.61
   0   1 -15  307.84    7.63
   0  -1 -15  324.26    7.78
   0   1 -15  323.72    7.83
   0   1 -15  303.05    8.87
   0   1 -16   46.83    3.03
   0  -1 -16   45.76    2.99
   0  -1 -16   54.51    3.22
   0   1 -16   54.37    3.20
   0   1 -16   45.45    3.47
   0  -1 -17  345.35    8.02
   0   1 -17  337.27    8.02
   0  -1 -17  336.76    7.90
   0  -1 -18  601.98   10.51
   0   1 -18  594.32   10.61
   0  -1 -18  601.20   10.45
   0  -1 -19    7.27    1.63
   0   1 -20  476.70    7.56
   0  -1 -20  477.26    7.44
   0   1 -21  196.59    3.68
   0  -1 -21  194.31    3.60
   0   2  -1  567.24    5.70
   0   2   1  555.77    5.62
   0   2   1  573.07    5.59
   0   2   1  505.81    4.66
   0  -2   1  515.94    4.69
   0   2   3 1512.51   14.35
   0   2   4 3793.78   34.15
   0  -2   4 3921.69   37.17
   0  -2   5 2060.30   21.63
   0   2   5 1904.89   18.54
   0  -2   6  595.72    9.30
   0  -2   7 4351.42   42.81
   0  -2   8  354.44    7.08
   0   2  -9  350.68    9.01
   0  -2   9  351.05    7.15
   0   2 -10 1517.55   22.58
   0  -2  10 1507.35   18.55
   0  -2  11 1528.68   18.91
   0   2 -11 1577.31   24.33
   0   2 -12 1399.99   23.82
   0   2 -12 1509.21   20.60
   0  -2 -13  786.88   12.45
   0   2 -13  833.44   12.70
   0   2 -13  774.52   13.94
   0   2 -13  673.02   15.98
   0   2 -13  705.50   11.80
   0  -2 -13  719.35   11.71
   0   2 -14 1286.78   18.10
   0  -2 -14 1312.43   18.03
   0   2 -14 1284.75   20.49
   0   2 -14 1461.70   18.97
   0  -2 -14 1441.54   18.90
   0   2 -15   47.15    2.95
   0  -2 -15   46.41    2.89
   0   2 -15   43.76    3.42
   0  -2 -15   46.69    2.99
   0   2 -16 1395.34   18.97
   0  -2 -16 1347.93   18.55
   0   2 -16 1343.62   20.93
   0  -2 -16 1408.16   19.00
   0  -2 -17   20.20    2.03
   0   2 -17   21.65    2.12
   0  -2 -17   21.47    2.11
   0   2 -17   23.71    2.52
   0  -2 -17   18.80    2.69
   0  -2 -18  359.74    7.62
   0  -2 -18  344.45    9.50
   0  -2 -19  645.36   10.05
   0  -2 -19  635.12   11.97
   0   2 -20   56.23    2.19
   0  -2 -20   51.89    2.03
   0   3   0    1.15    0.33
   0   3  -1   10.31    0.67
   0   3   1    8.78    0.61
   0   3   3 4765.82   42.29
   0   3   4   93.40    2.25
   0  -3   5 1102.70   15.02
   0   3   5 1055.78   11.55
   0  -3   6 1755.69   21.24
   0   3   6 1704.83   17.36
   0  -3   7 1085.81   15.54
   0  -3   8 7441.03   71.16
   0  -3   9 1426.45   19.08
   0   3 -10   51.48    3.76
   0  -3  10   60.02    3.19
   0   3 -11   89.88    5.28
   0  -3  11   82.34    3.74
   0  -3 -12  181.85    5.30
   0   3 -12  172.88    7.64
   0  -3 -13   35.67    2.52
   0   3 -13   34.25    2.35
   0  -3 -13   39.35    2.41
   0   3 -13   32.87    2.30
   0  -3 -13   34.92    2.31
   0   3 -13   36.15    2.99
   0   3 -14  848.00   15.52
   0  -3 -14  853.94   17.59
   0  -3 -14  893.16   13.92
   0   3 -14  849.50   13.41
   0  -3 -14  858.27   13.25
   0   3 -15  481.19    9.52
   0  -3 -15  467.27    9.23
   0  -3 -15  491.70    9.85
   0   3 -15  490.31   11.22
   0  -3 -15  458.64   12.49
   0   3 -16  367.51    8.14
   0  -3 -16  372.31    7.94
   0  -3 -16  392.26    8.51
   0   3 -16  352.27    9.37
   0  -3 -16  344.54   10.38
   0   3 -17  269.80    6.54
   0   3 -17  251.70    7.47
   0  -3 -17  259.76    6.57
   0  -3 -18  356.83    9.18
   0  -3 -18  387.16    7.69
   0  -3 -19  119.37    4.54
   0  -3 -19  124.51    3.78
   0   3 -19  132.74    3.59
   0   3 -20    8.39    0.84
   0   3 -20    8.07    1.00
   0   4   0  243.45    4.02
   0   4   1    9.28    0.74
   0   4  -1   11.13    0.82
   0   4   2 5038.75   44.84
   0   4  -2 4936.22   45.09
   0   4   2 5047.48   45.32
   0   4   3  252.52    4.14
   0  -4  -3  234.31    2.75
   0  -4  -4 3810.98   34.10
   0   4  -4 3902.88   36.26
   0   4   5  445.09    6.49
   0  -4   5  443.46    9.52
   0   4  -5  459.67    6.81
   0   4   6  695.98    8.99
   0  -4   6  680.88   12.33
   0   4   7  278.75    5.05
   0  -4   7  286.84    7.75
   0  -4   8  200.61    6.45
   0  -4  -8  205.42    6.55
   0  -4   9   72.31    3.95
   0  -4  -9   80.67    4.30
   0  -4 -10  429.31    7.15
   0  -4  10  402.38    9.59
   0  -4  11   78.21    4.03
   0   4 -11   89.20    3.52
   0  -4 -11   83.06    3.47
   0  -4 -11   82.34    3.07
   0   4 -11   72.74    4.94
   0   4 -12 3458.86   35.81
   0  -4 -12 3244.54   35.78
   0  -4 -13    9.00    1.54
   0   4 -13    9.05    1.74
   0  -4 -14    2.06    0.94
   0   4 -14    0.55    1.12
   0  -4 -14    0.05    0.96
   0  -4 -15   25.87    2.27
   0  -4 -15   22.75    2.91
   0   4 -15   24.87    2.59
   0   4 -15   22.45    1.99
   0  -4 -15   23.95    1.98
   0   4 -16   42.52    3.17
   0  -4 -16   38.31    3.43
   0  -4 -16   45.20    2.83
   0   4 -17    1.57    1.23
   0  -4 -17    2.67    1.14
   0  -4 -17    0.77    1.27
   0  -4 -18  837.86   12.00
   0  -4 -18  833.49   14.03
   0   4 -18  846.16   13.29
   0   4 -18  838.90   10.96
   0  -4 -19    1.05    0.73
   0   4 -19    3.12    0.88
   0  -4 -19    1.76    0.92
   0   4 -20    3.56    0.65
   0   5   0    1.38    0.49
   0   5   0    2.91    0.63
   0   5   1  859.49   10.50
   0   5  -1  845.00   10.36
   0   5   2 2064.86   21.14
   0   5  -2 2106.97   21.57
   0   5   3  141.57    3.29
   0   5  -3  129.59    3.39
   0   5   4   35.00    1.65
   0   5  -4   30.01    1.65
   0   5   5  374.91    6.54
   0   5  -5  380.95    6.67
   0   5  -6 1536.96   17.37
   0  -5  -6 1500.52   20.37
   0   5   6 1455.96   16.69
   0  -5   6 1489.41   22.10
   0  -5   7  181.15    6.74
   0  -5  -7  178.65    6.08
   0  -5   8 2659.96   33.72
   0  -5  -8 2739.42   32.95
   0  -5   9  111.76    5.36
   0  -5  -9  115.48    5.36
   0   5 -10  216.17    5.68
   0  -5 -10  198.52    7.30
   0  -5  10  191.91    7.02
   0  -5 -11  223.24    8.04
   0  -5 -11  228.23    6.10
   0   5 -11  243.95    6.27
   0  -5 -12   23.03    2.85
   0  -5 -12   24.11    2.13
   0  -5 -13  105.65    4.28
   0   5 -14  468.67   10.84
   0  -5 -14  478.44    9.46
   0   5 -15  364.47    9.15
   0  -5 -15  348.46    7.76
   0   5 -16  471.80   10.21
   0  -5 -16  471.08    8.96
   0  -5 -17   88.43    4.21
   0   5 -17   92.33    4.03
   0  -5 -17   91.56    4.34
   0  -5 -17   96.58    3.57
   0  -5 -18   15.96    1.44
   0   5 -18   16.84    1.42
   0   5 -18   16.81    1.67
   0  -5 -19    9.65    0.99
   0   5 -19   10.33    0.97
   0   6   0  104.90    3.10
   0   6   0  106.68    3.24
   0   6  -1  667.14    9.47
   0   6   1  685.83    9.42
   0   6   1  685.75    9.85
   0   6  -1  700.00    9.81
   0   6   2  936.44   11.73
   0  -6  -2  878.84   14.27
   0   6   2  902.21   12.04
   0   6  -2  945.43   12.12
   0  -6  -3  599.12   11.50
   0   6  -3  612.13    9.23
   0   6   4  376.03    6.63
   0  -6  -4  365.51    9.08
   0   6  -4  372.85    6.94
   0  -6  -5 1338.57   20.31
   0   6  -5 1319.20   16.57
   0  -6  -6  366.04    9.73
   0  -6   6  344.20   10.24
   0   6  -6  372.72    7.41
   0  -6  -7 1920.77   27.19
   0  -6  -7 1901.25   26.13
   0  -6   7 1925.40   28.48
   0  -6   8    6.28    1.72
   0  -6  -8    2.60    1.32
   0  -6   9  140.20    6.51
   0  -6  -9  154.86    6.44
   0   6   9  147.66    5.25
   0  -6 -10  579.97   13.21
   0   6  10  551.41   10.86
   0  -6 -11  908.40   17.47
   0  -6 -12   16.80    1.84
   0  -6 -12    4.04    1.68
   0  -6 -13  118.13    6.14
   0  -6 -13  120.90    4.51
   0  -6 -13  110.86    5.71
   0  -6 -14    3.48    1.20
   0   6 -14    4.29    1.45
   0  -6 -14    2.60    1.60
   0  -6 -14    2.04    1.61
   0   6 -15    3.13    1.04
   0  -6 -15    1.03    1.36
   0  -6 -15    5.46    1.23
   0   6 -15    2.66    1.27
   0   6 -16   87.60    3.16
   0  -6 -16   74.51    3.97
   0  -6 -16   77.20    3.20
   0   6 -16   80.76    3.77
   0  -6 -17  330.17    7.40
   0   6 -17  355.81    7.37
   0   6 -17  335.25    6.00
   0  -6 -17  335.23    6.34
   0  -6 -18   19.44    1.30
   0   6 -18   17.43    1.12
   0   7   0    1.67    0.84
   0   7   0    2.47    0.84
   0   7   1 1988.52   22.34
   0   7  -1 2020.62   22.37
   0  -7   1 1875.57   25.54
   0  -7  -1 1911.02   24.76
   0   7   1 1965.15   21.81
   0   7  -1 1886.01   21.64
   0   7  -2   46.95    2.51
   0  -7   2   49.45    3.24
   0  -7  -2   46.49    3.16
   0   7  -2   50.60    2.48
   0   7   2   54.08    2.49
   0   7  -3  608.95   10.13
   0  -7  -3  613.08   12.30
   0   7   3  632.36    9.70
   0   7  -3  618.31    9.89
   0   7  -4 1361.57   17.61
   0  -7  -4 1402.71   21.07
   0   7   4 1431.18   17.23
   0   7  -4 1405.14   17.44
   0  -7   5  167.54    7.55
   0   7  -5  182.75    5.21
   0  -7  -5  169.66    6.57
   0  -7   6   14.67    2.45
   0  -7  -6   16.51    2.34
   0   7   6   17.41    2.02
   0   7  -7   16.99    1.78
   0  -7  -7   17.71    2.50
   0   7   7   18.20    2.10
   0  -7  -8   55.93    4.22
   0   7   8   51.65    3.32
   0  -7  -9 1022.72   19.31
   0   7   9 1012.96   16.22
   0   7  10  836.94   14.21
   0   7  11   19.90    2.04
   0  -7 -12   68.43    4.59
   0  -7 -12   74.33    3.46
   0  -7 -13    7.55    1.88
   0  -7 -13    4.82    1.24
   0   7 -14   75.17    3.81
   0  -7 -14   68.33    4.16
   0  -7 -14   74.11    3.23
   0   7 -15  413.48    8.62
   0  -7 -15  387.32    9.07
   0  -7 -15  391.93    7.30
   0  -7 -16   17.86    1.80
   0   7 -16   25.57    1.94
   0   8   0 1297.33   17.00
   0  -8   0 1316.66   20.96
   0   8   0 1332.06   17.59
   0   8  -1   51.48    2.69
   0   8   1   44.63    2.50
   0  -8  -1   58.26    3.99
   0  -8   1   49.00    3.50
   0  -8  -1   50.95    3.36
   0   8  -1   49.99    2.82
   0   8  -2   67.35    3.09
   0   8   2   69.05    3.07
   0  -8   2   68.65    4.00
   0  -8  -2   64.97    3.88
   0   8  -2   70.25    3.36
   0   8  -3  123.66    4.30
   0  -8   3  135.29    5.40
   0  -8  -3  130.38    5.62
   0   8  -3  128.87    4.56
   0   8  -4  602.72   10.49
   0  -8   4  576.22   11.74
   0  -8  -4  584.98   12.86
   0   8  -4  571.82   10.52
   0  -8  -5  811.44   15.91
   0   8   5  837.75   14.66
   0  -8  -6  402.19   10.89
   0   8   6  409.12    9.75
   0  -8  -7   24.86    2.90
   0   8   7   27.91    2.66
   0  -8  -8    7.31    1.92
   0   8   8    8.57    1.72
   0  -8  -9   57.30    4.24
   0   8   9   51.75    3.31
   0  -8 -10   51.56    4.06
   0   8  10   38.88    2.81
   0  -8 -11  228.20    5.94
   0  -8 -12  239.59    5.96
   0  -8 -13   29.00    2.01
   0  -8 -13   26.04    2.54
   0  -8 -14  278.88    5.71
   0   8 -14  278.72    6.66
   0  -8 -14  265.07    7.04
   0  -8 -15    5.85    0.91
   0  -8 -15    6.31    0.93
   0  -8 -15    5.87    1.16
   0  -8 -16   20.68    1.21
   0  -9   0    0.64    1.30
   0  -9   1   61.54    4.01
   0  -9  -1   59.69    4.26
   0  -9   2  257.85    7.94
   0  -9  -2  256.47    8.79
   0  -9  -3 1434.34   23.73
   0  -9   3 1484.25   21.58
   0  -9  -3 1458.26   22.01
   0  -9  -4  376.67   11.00
   0   9   4  398.49    9.80
   0   9   5   85.01    4.43
   0  -9  -5   81.79    3.39
   0  -9  -5   80.58    4.58
   0  -9  -6   13.27    2.15
   0   9   6   11.57    2.00
   0  -9  -7   40.31    3.37
   0   9   7   46.33    3.29
   0   9   8    3.12    1.29
   0  -9  -8    3.02    1.54
   0  -9  -9   67.35    4.17
   0   9   9   65.15    3.49
   0  -9 -10  623.12   12.72
   0   9  10  637.09   11.02
   0  -9 -11  275.17    6.07
   0  -9 -11  263.65    7.55
   0  -9 -11  261.72    7.73
   0  -9 -12    1.47    1.06
   0  -9 -12    2.60    0.90
   0  -9 -13  228.47    4.84
   0   9 -13  245.32    5.72
   0  -9 -14   12.59    1.06
   0  -9 -14   14.95    1.09
   0 -10   0   35.95    3.07
   0 -10  -1  436.33   10.93
   0 -10   1  450.67   10.59
   0  10   2   90.07    4.54
   0 -10  -2   83.80    4.77
   0 -10   2   88.60    4.47
   0  10   3   63.94    3.81
   0 -10  -3   63.06    4.22
   0 -10   3   72.28    3.82
   0  10   4    4.44    1.59
   0 -10  -4    3.94    1.04
   0 -10  -4    5.80    1.81
   0  10   5    4.00    1.44
   0 -10  -5    3.03    1.54
   0 -10  -5    2.52    0.90
   0 -10  -6  282.22    8.79
   0  10   6  289.05    7.64
   0 -10  -6  275.31    7.95
   0  10   7 1837.03   23.08
   0 -10  -7 1752.92   23.88
   0  10   8   18.85    1.94
   0 -10  -8   19.50    2.12
   0 -10  -9  279.17    7.80
   0  10   9  267.51    6.29
   0 -10  -9  263.67    7.09
   0 -10 -10    1.44    1.04
   0 -10 -10    1.73    0.96
   0 -10 -10    1.03    0.78
   0 -10 -11   86.07    3.45
   0 -10 -11   96.15    3.73
   0 -10 -11   87.21    2.79
   0 -10 -12  109.96    2.85
   0 -11   0    0.34    0.99
   0  11   0    1.67    1.15
   0 -11  -1  112.97    4.75
   0 -11   1  113.51    4.48
   0 -11  -2   32.90    1.99
   0 -11  -2   32.14    2.72
   0  11   2   32.73    2.68
   0 -11  -3 1534.29   17.95
   0 -11  -3 1573.37   21.73
   0 -11  -4   22.14    1.55
   0 -11  -4   25.30    2.40
   0  11   4   27.83    2.35
   0 -11  -5    2.01    1.15
   0  11   5    1.92    1.05
   0  11   6   28.26    2.11
   0 -11  -6   27.32    2.37
   0  11   7  111.61    3.76
   0 -11  -7  122.48    4.55
   0  11   8   61.26    2.54
   0 -11  -9   14.33    1.10
   0 -11 -10   18.84    1.10
   0 -12   0  228.44    4.41
   0  12   0  249.18    5.67
   0 -12   1   88.67    2.64
   0  12  -1   95.80    3.42
   0 -12  -2   49.21    1.79
   0  12  -2   66.05    2.79
   0  12   3  223.38    5.17
   0  12  -3  219.24    5.00
   0  12   4   62.85    2.57
   0  12   5  408.74    6.73
   0  12   6  138.89    3.30
   0 -12  -7  613.49    7.23
   1   0 -19    0.69    1.09
   1   0 -18  400.33    8.67
   1   0 -17    1.30    1.15
   1   0 -17   -0.15    1.14
   1   0 -16  316.03    7.95
   1   0 -16  285.41    7.44
   1   0 -15    2.39    1.44
   1   0 -15    0.26    1.09
   1   0 -15    2.03    1.22
   1   0 -14  225.53    6.30
   1   0 -14  220.42    7.69
   1   0 -14  215.62    7.22
   1   0 -14  204.97    5.92
   1   0 -13    2.31    0.91
   1   0 -13    0.08    0.96
   1   0 -12  526.87   11.63
   1   0 -11    0.81    0.91
   1   0 -10 4067.28   43.76
   1   0  -9    0.80    0.94
   1   0  -8 1168.84   15.24
  -1   0   8 1011.52   10.98
   1   0  -7    0.69    0.73
  -1   0   7    6.45    0.58
   1   0  -6   36.90    1.97
  -1   0   6   30.21    1.08
   1   0  -5    9.08    0.96
  -1   0   5    3.01    0.39
   1   0  -4 6055.66   51.13
  -1   0   4 5554.88   49.28
   1   0  -3    1.74    0.44
  -1   0   3    2.01    0.26
   1   0  -2  170.32    1.77
   1   0  -2  173.27    2.18
   1   0  -1    1.07    0.14
   1   0  -1    2.28    0.15
  -1   0   0 1468.70   13.25
   1   0   1    1.61    0.27
  -1   0  -1    3.88    0.47
   1   0   2  336.66    4.15
  -1   0  -2  284.30    4.67
   1   0   3    0.57    0.43
  -1   0  -3    1.45    0.66
   1   0   4 2906.48   26.69
  -1   0  -4 2788.55   28.69
   1   0   5    0.70    0.43
  -1   0  -5    2.04    0.81
   1   0   6 5337.07   48.17
   1   0   7    1.55    0.52
   1   0   8  592.29    8.18
   1   0   9    1.79    0.59
  -1   0  -9    1.62    1.07
  -1   0 -10 1431.15   18.58
  -1   0 -10 1441.32   21.68
  -1   0 -11    0.31    1.05
  -1   0 -11    0.99    0.88
  -1   0 -12  646.89   14.52
  -1   0 -12  739.80   13.14
  -1   0 -13    0.59    0.85
  -1   0 -13    1.65    1.17
  -1   0 -13    0.61    0.81
  -1   0 -14  511.33   10.01
  -1   0 -14  568.95   10.18
  -1   0 -15   -0.52    1.15
  -1   0 -15   -0.24    1.05
  -1   0 -16  281.00    7.28
  -1   0 -16  280.26    6.90
  -1   0 -17   -0.10    1.15
  -1   0 -17    1.30    0.97
  -1   0 -18    3.17    1.21
  -1   0 -19    0.42    1.11
   1  -1 -21   41.85    1.75
   1   1 -21   40.40    1.80
   1   1 -21   43.09    1.78
   1  -1 -20  830.64   11.23
   1   1 -20  843.97   11.42
   1  -1 -19    5.40    1.50
   1  -1 -19    5.18    1.32
   1  -1 -18   18.85    2.54
   1  -1 -18   18.25    2.06
   1  -1 -17  503.13   10.17
   1   1 -17  486.18    9.87
   1  -1 -17  485.86    9.76
   1  -1 -16   92.82    4.17
   1   1 -16   99.59    4.45
   1   1 -16   88.85    4.80
   1   1 -16   91.68    4.12
   1  -1 -16   87.58    3.99
   1  -1 -15  434.64    9.31
   1   1 -15  411.27    8.94
   1  -1 -15  412.65    8.88
   1   1 -15  406.27   10.47
   1  -1 -14  883.17   13.90
   1   1 -14  912.59   14.13
   1   1 -14  824.32   13.37
   1  -1 -14  831.29   13.27
   1   1 -14  945.66   14.19
   1  -1 -14  882.18   13.76
   1   1 -14  833.65   15.39
   1   1 -13 1104.96   15.16
   1  -1 -13 1152.50   15.27
   1  -1 -13 1084.97   15.32
   1   1 -13 1000.28   16.82
   1   1 -13  983.70   18.66
   1  -1 -13 1018.22   14.64
   1   1 -13 1006.56   14.62
   1   1 -12   55.37    3.24
   1   1 -12   55.21    3.85
   1   1 -11    5.43    1.18
   1   1 -11    6.35    1.49
   1  -1 -11    3.50    1.08
   1  -1 -10   66.68    3.43
   1   1 -10   62.21    3.66
   1   1  -9  103.65    4.34
   1  -1  -9  108.36    4.10
  -1  -1   8  230.42    4.61
   1   1  -8  238.07    6.27
  -1  -1   7 4284.90   40.56
   1   1  -7 4197.67   42.92
  -1  -1   6 2914.85   28.65
   1  -1  -6 3061.83   29.82
  -1  -1   5 1055.82   12.17
   1  -1  -5 1134.53   12.73
  -1  -1   4 6104.32   55.72
   1  -1  -4 6414.03   55.57
   1  -1  -3   55.81    1.17
   1  -1  -3   64.14    1.12
   1   1  -3   61.17    1.11
  -1   1   2  167.26    1.71
   1   1  -2  168.49    2.12
   1   1  -2  167.23    2.03
   1  -1  -2  170.38    2.03
   1   1  -2  168.90    2.15
   1  -1  -1  421.50    4.10
   1   1  -1  422.64    4.10
   1   1   0   74.45    1.48
   1   1   0  125.09    1.66
   1   1   1  221.34    2.96
   1   1   2    6.51    0.52
   1  -1   2    6.54    0.73
  -1  -1  -2    6.28    0.72
   1   1   3    5.22    0.53
  -1  -1  -3    9.51    1.04
   1  -1   4 1136.51   12.57
  -1  -1  -4 1017.69   12.81
   1  -1   5 2183.25   21.39
  -1  -1  -5 1877.48   21.77
   1  -1   6   35.26    1.81
   1  -1   7  165.32    4.08
   1  -1   8   64.75    2.57
   1  -1   9 1989.76   21.80
  -1   1  -9 1955.39   26.31
  -1  -1  -9 2026.78   25.85
  -1  -1 -10 1419.84   18.80
  -1   1 -10 1430.82   18.65
   1  -1  10 1422.92   16.95
  -1  -1 -10 1392.37   21.04
  -1   1 -10 1435.67   22.00
  -1  -1 -11  536.71   10.45
   1  -1  11  478.93    8.32
  -1   1 -11  515.25   12.61
  -1  -1 -11  495.61   11.75
  -1   1 -12   70.30    4.73
  -1   1 -12   82.25    4.01
  -1  -1 -13    3.16    1.04
  -1   1 -13    3.53    1.08
  -1   1 -13    5.75    1.55
  -1   1 -13    1.52    0.89
  -1  -1 -13    2.14    0.95
  -1  -1 -14    4.52    1.29
  -1   1 -14    4.56    1.24
  -1  -1 -14    3.51    1.24
  -1   1 -14    3.83    1.05
  -1  -1 -15   46.71    2.97
  -1   1 -15   51.14    3.12
  -1   1 -15   48.86    3.40
  -1  -1 -15   51.84    3.01
  -1   1 -15   51.73    2.99
  -1   1 -16  160.78    5.50
  -1  -1 -16  162.47    5.43
  -1   1 -16  161.01    5.09
  -1  -1 -16  161.32    5.17
  -1   1 -17  370.54    8.30
  -1  -1 -17  375.15    8.23
  -1  -1 -17  372.69    7.86
  -1   1 -18  231.22    6.03
  -1  -1 -18  227.19    5.89
  -1  -1 -18  217.05    5.41
  -1  -1 -19   45.74    3.05
  -1  -1 -20    6.30    0.86
  -1   1 -20    5.22    0.86
   1   2 -21   78.58    2.25
   1   2 -21   78.08    2.35
   1  -2 -20    8.93    1.06
   1   2 -20   10.21    1.17
   1  -2 -19    1.38    1.12
   1   2 -19    0.97    0.90
   1  -2 -19    0.03    0.88
   1  -2 -19    1.48    1.08
   1  -2 -18    2.80    1.30
   1  -2 -18    1.93    1.18
   1   2 -17  813.58   15.41
   1  -2 -17  811.55   16.23
   1  -2 -16   22.81    2.30
   1  -2 -16   18.93    2.73
   1   2 -16   19.58    2.58
   1  -2 -16   23.13    2.16
   1   2 -16   20.48    2.08
   1  -2 -15  258.56    7.04
   1   2 -15  238.34    6.61
   1  -2 -15  261.82    6.72
   1   2 -15  232.62    7.82
   1   2 -14   19.65    2.12
   1  -2 -14   15.34    1.79
   1   2 -14   14.79    1.79
   1   2 -14   17.63    1.85
   1  -2 -14   17.17    1.82
   1   2 -14   16.56    2.21
   1   2 -13    1.92    0.90
   1  -2 -13    0.99    0.82
   1   2 -13    0.64    0.83
   1  -2 -13    1.25    0.87
   1   2 -13    0.78    1.01
   1  -2 -13    1.19    0.97
   1   2 -13    1.96    1.28
   1   2 -13    2.13    1.32
   1   2 -12  456.38    8.33
   1  -2 -12  475.27    8.36
   1   2 -11 2064.06   28.32
  -1  -2  10 1058.74   14.16
   1   2 -10 1074.41   17.64
  -1  -2   9  459.45    8.26
   1   2  -9  460.71    9.99
  -1  -2   8  701.32   10.70
  -1  -2   7 1973.60   22.01
  -1  -2   6  993.74   12.96
  -1   2   5  458.84    5.23
  -1  -2   5  542.88    8.16
   1  -2  -4 2300.20   20.80
  -1   2   4 2288.11   20.54
   1  -2  -2  128.68    1.77
   1   2  -2  128.79    1.76
   1   2  -2  119.15    1.59
   1  -2  -2  122.89    1.58
  -1   2   2  114.94    1.73
   1   2  -1 2483.25   21.76
   1  -2  -1 2487.54   21.71
   1   2  -1 2606.83   22.78
  -1   2   1 2608.81   22.25
   1   2   0  273.98    2.83
   1  -2   0  281.21    2.83
   1   2   2   62.05    1.63
   1  -2   2   67.93    2.40
   1  -2   3 5647.92   52.23
   1  -2   4 2012.93   21.60
   1   2   4 2000.28   19.45
   1  -2   5  222.16    5.16
   1   2   5  213.12    3.80
   1  -2   6  900.11   12.47
   1  -2   7 2217.89   24.89
   1  -2   8  356.48    7.33
   1  -2   9  524.55    9.27
   1  -2  10  554.34    9.68
  -1   2 -10  565.03   12.97
  -1   2 -10  570.83   10.23
   1  -2  11  148.83    4.61
  -1   2 -11  159.40    6.93
  -1   2 -11  158.54    5.27
  -1  -2 -12  110.16    3.92
  -1   2 -12  111.23    4.02
  -1   2 -12  108.09    5.97
  -1   2 -12  119.57    4.83
  -1  -2 -13 2011.32   23.78
  -1   2 -13 1971.67   23.93
  -1   2 -14  225.09    6.32
  -1  -2 -14  220.27    6.15
  -1   2 -14  224.01    7.21
  -1   2 -15  100.55    4.23
  -1  -2 -15  102.07    4.18
  -1  -2 -15  103.99    4.28
  -1   2 -15  105.38    4.95
  -1   2 -16  147.27    5.09
  -1  -2 -16  143.25    4.93
  -1  -2 -16  144.19    4.88
  -1   2 -16  136.96    5.49
  -1  -2 -17   52.99    2.93
  -1   2 -17   51.65    2.97
  -1  -2 -17   55.51    2.88
  -1  -2 -17   49.20    3.91
  -1  -2 -18    4.20    1.11
  -1   2 -18    4.42    1.17
  -1  -2 -18    2.74    1.45
  -1  -2 -18    1.68    0.94
  -1  -2 -19  271.64    7.09
  -1  -2 -19  268.47    5.30
  -1   2 -20   22.26    1.30
   1   3 -21  568.70    7.35
   1   3 -20   32.94    1.61
   1  -3 -20   30.36    1.79
   1   3 -20   33.07    1.84
   1  -3 -19    3.24    1.15
   1   3 -19    1.05    0.80
   1  -3 -19    0.44    0.94
   1   3 -18  260.76    5.93
   1  -3 -18  264.47    5.74
   1   3 -18  260.76    7.45
   1  -3 -18  261.76    6.48
   1  -3 -17    6.81    1.78
   1  -3 -17    6.93    1.49
   1   3 -17    7.50    1.77
   1  -3 -16  218.33    6.36
   1  -3 -16  194.13    7.52
   1   3 -16  199.15    7.14
   1  -3 -15  713.50   11.78
   1   3 -15  708.19   11.98
   1  -3 -15  752.31   12.76
   1  -3 -15  711.73   15.44
   1   3 -15  708.20   14.14
   1  -3 -14  110.09    4.44
   1  -3 -14  109.35    5.83
   1   3 -14   94.22    4.86
   1   3 -14   98.05    3.96
   1  -3 -14  103.11    3.98
   1   3 -13  676.22   11.25
   1  -3 -13  681.57   11.16
   1  -3 -13  742.34   11.54
   1   3 -13  718.14   11.67
   1  -3 -13  722.79   12.15
   1   3 -13  693.17   13.54
   1  -3 -13  701.91   15.03
   1   3 -13  768.19   11.36
   1   3 -12  230.51    5.49
   1   3 -12  236.74    5.80
   1   3 -11   77.17    2.90
   1  -3 -11   71.23    2.86
   1   3 -11   75.53    2.97
   1   3 -10    1.38    1.22
   1  -3 -10    3.04    0.72
   1   3 -10    2.28    0.70
  -1  -3  10    1.34    0.83
   1  -3  -9    6.03    0.83
  -1  -3   9    1.25    0.89
   1  -3  -8  937.49   11.04
  -1  -3   8  944.59   14.35
   1  -3  -7 5119.49   46.02
  -1  -3   7 5096.88   50.78
  -1  -3   6  541.82    9.65
   1   3  -6  510.96    6.34
   1  -3  -6  492.94    6.21
   1   3  -6  527.36    6.87
  -1   3   5  825.74    8.97
   1   3  -5  833.85    8.99
   1  -3  -5  849.46    8.97
   1  -3  -4 1405.20   13.53
   1   3  -4 1425.25   13.58
  -1   3   3   62.05    1.47
   1   3  -3   59.75    1.26
   1  -3  -3   62.71    1.26
  -1   3   3   63.43    1.55
   1   3  -2 3669.61   33.32
  -1   3   2 3684.61   32.68
  -1   3   2 3698.62   32.67
   1   3  -1 4717.86   41.88
  -1   3   1 4704.21   41.34
   1   3   0  601.27    7.16
   1   3   0  614.51    7.00
   1  -3   0  619.27    5.49
   1   3   0  598.62    5.50
   1   3   1  250.93    3.98
   1   3   1  237.94    3.67
   1   3   2 1790.70   17.44
   1  -3   3 6219.28   59.49
   1   3   3 6371.85   56.16
   1  -3   4 1188.37   15.71
   1   3   4 1205.33   12.97
   1  -3   5  243.79    6.05
   1   3   5  245.10    4.42
   1   3   6  678.94    8.95
   1  -3   6  673.21   11.33
   1  -3   7 1059.71   15.40
   1  -3   8  469.05    9.51
   1  -3   9 1640.97   21.26
  -1   3 -10  158.10    6.80
   1  -3  10  155.65    5.15
  -1   3 -11  329.25   10.57
   1  -3  11  327.74    7.78
  -1  -3 -12  655.64   10.60
  -1   3 -12  652.58   10.78
  -1   3 -12  684.40   12.61
  -1  -3 -13  332.24    7.45
  -1   3 -13  322.97    7.36
  -1  -3 -13  328.35    7.26
  -1   3 -13  350.38    8.83
  -1  -3 -14  100.23    3.99
  -1   3 -14  108.82    4.27
  -1   3 -14  109.76    4.94
  -1   3 -15  104.34    4.20
  -1  -3 -15   90.77    3.85
  -1   3 -15   92.73    4.61
  -1  -3 -15   98.56    4.12
  -1   3 -16   88.26    3.79
  -1  -3 -16   86.07    3.61
  -1   3 -16   89.37    4.37
  -1  -3 -16   88.44    3.76
  -1   3 -17 1291.16   16.86
  -1  -3 -17 1326.61   16.63
  -1  -3 -18   99.06    3.44
  -1   3 -19    2.05    0.71
  -1  -3 -19    2.57    0.74
  -1  -3 -19    1.75    0.95
  -1   3 -20    0.88    0.54
   1   4 -20  141.18    3.38
   1  -4 -20  126.78    3.26
   1   4 -19   68.10    2.76
   1  -4 -19   58.65    2.61
   1   4 -18  274.57    5.55
   1   4 -18  266.78    7.29
   1  -4 -18  264.82    7.37
   1  -4 -18  272.61    6.34
   1   4 -17  167.19    4.58
   1  -4 -17  157.58    6.13
   1   4 -17  167.23    6.12
   1  -4 -17  163.56    5.20
   1  -4 -16  159.60    6.55
   1   4 -16  164.52    6.30
   1  -4 -16  170.18    5.47
   1  -4 -15  353.21    8.39
   1  -4 -15  358.46   10.39
   1   4 -15  356.45    9.59
   1  -4 -14   84.68    3.92
   1  -4 -14   72.22    3.20
   1   4 -14   76.12    4.41
   1  -4 -14   69.31    4.62
   1  -4 -13   90.98    3.50
   1  -4 -13  100.14    4.18
   1  -4 -13   90.24    5.18
   1  -4 -12 1372.30   18.33
   1   4 -12 1423.86   17.63
   1  -4 -12 1377.54   22.07
   1  -4 -11  399.42    7.18
   1   4 -11  415.67    7.79
   1  -4 -11  402.49   10.45
  -1  -4  10  352.04    8.99
   1   4 -10  371.93    7.15
   1  -4 -10  362.10    9.46
   1  -4 -10  347.94    6.32
   1   4 -10  342.22    6.42
   1  -4  -9  512.24   11.08
   1   4  -9  503.93    7.62
   1  -4  -9  497.09    7.48
   1   4  -8 1299.86   15.02
   1  -4  -8 1285.03   18.20
   1   4  -8 1196.43   13.67
   1  -4  -8 1226.03   13.64
  -1  -4   7  387.99    9.33
   1   4  -7  407.64    6.61
   1   4  -7  390.55    5.74
   1  -4  -7  388.40    5.61
  -1  -4   6 8366.80   78.22
   1   4  -6 7938.09   70.49
   1  -4  -6 7994.10   70.35
   1   4  -6 8331.29   72.11
   1  -4  -5  350.19    4.61
   1   4  -5  345.26    4.62
   1   4  -4  197.95    3.90
  -1   4   4  198.21    3.44
   1   4  -3  531.85    7.06
  -1   4   3  515.48    6.60
  -1   4   2   80.74    2.04
  -1   4   2   85.63    2.07
   1   4  -1 1866.98   18.32
   1   4  -1 1823.76   18.00
   1   4   0  548.74    7.21
   1   4   0  551.59    6.93
  -1   4  -1   96.63    2.32
   1   4   1   95.87    2.42
  -1   4  -2 4769.94   43.45
   1   4   2 4831.07   43.53
   1   4   3  185.04    3.76
   1   4   4  865.67   10.61
   1  -4   4  722.88   12.65
   1   4   5    8.83    0.97
   1  -4   5    9.04    1.48
   1  -4   6  169.20    5.69
   1   4   6  166.62    3.94
   1   4   7  317.33    5.86
  -1  -4  -7  315.37    8.18
   1  -4   7  326.55    8.25
  -1  -4  -8 3528.71   40.39
   1  -4   8 3614.66   40.06
  -1  -4  -9  883.86   16.18
   1  -4   9  913.75   15.37
  -1  -4 -10   10.97    2.06
   1  -4  10   14.70    1.89
  -1   4 -10   10.40    2.06
   1  -4  11 1282.35   19.35
  -1   4 -11 1348.40   24.10
  -1  -4 -11 1307.54   22.02
  -1  -4 -12  273.84    6.23
  -1  -4 -12  273.31    9.33
  -1  -4 -13  204.72    5.43
  -1  -4 -13  210.28    5.84
  -1   4 -13  202.64    6.68
  -1  -4 -13  208.19    8.22
  -1   4 -14  264.43    6.51
  -1  -4 -14  264.87    6.30
  -1  -4 -14  265.84    6.64
  -1   4 -14  270.29    7.81
  -1  -4 -14  254.17    9.02
  -1   4 -15   50.91    3.35
  -1  -4 -15   43.45    3.77
  -1  -4 -15   50.66    2.66
  -1   4 -15   49.59    2.76
  -1   4 -16  247.36    7.07
  -1  -4 -16  234.95    8.04
  -1   4 -16  254.32    6.00
  -1  -4 -16  250.21    6.30
  -1   4 -17    3.47    1.18
  -1  -4 -17    1.22    0.90
  -1  -4 -18  256.97    5.39
  -1   4 -19   12.03    1.08
  -1  -4 -19   10.42    0.97
   1  -5 -19  538.27    8.03
   1   5 -19  572.30    8.14
   1   5 -18  318.27    7.42
   1   5 -18  332.18    6.42
   1   5 -17   75.17    3.91
   1  -5 -17   78.49    4.15
   1   5 -17   89.03    3.51
   1   5 -16  749.86   13.90
   1  -5 -16  741.05   14.38
   1  -5 -16  712.42   14.05
   1   5 -15    3.80    1.53
   1  -5 -15    6.27    1.51
   1  -5 -15    4.65    1.68
   1  -5 -15    2.10    1.55
   1   5 -14    4.17    1.56
   1  -5 -14    5.64    1.86
   1  -5 -14    8.72    1.59
   1  -5 -13  110.10    5.69
   1  -5 -13  108.52    4.42
   1  -5 -12 1310.35   17.97
   1  -5 -12 1290.79   21.39
   1   5 -11  786.02   12.26
   1  -5 -11  739.12   15.09
   1   5 -10  416.36    8.15
  -1  -5  10  384.00   10.28
   1   5  -9 2508.60   26.59
  -1  -5   9 2200.60   30.52
   1   5  -8 2040.31   22.44
  -1  -5   8 1879.52   27.12
   1   5  -7  281.71    5.86
  -1  -5   7  276.16    8.49
   1   5  -7  256.62    5.29
  -1  -5   6  456.20   10.98
   1   5  -5 2428.84   24.84
  -1   5   5 2372.25   23.75
   1   5  -4  219.95    4.63
  -1   5   4  218.86    4.14
  -1   5   3 4427.31   41.30
   1   5  -3 4534.49   42.13
  -1   5   3 4489.90   41.05
   1   5  -2 8109.31   72.98
  -1   5   2 8192.46   72.38
  -1   5   2 8155.60   71.98
   1   5  -2 8181.68   72.63
  -1   5   1 2969.08   28.18
   1   5  -1 2922.40   28.70
  -1   5   1 2917.59   28.04
   1   5  -1 2955.56   28.47
  -1   5   0    3.57    0.62
   1   5   0    4.51    0.70
  -1   5  -1  149.57    3.43
   1   5   1  153.87    3.80
   1   5   1  153.71    3.52
  -1   5  -2   32.29    1.61
   1   5   2   36.27    1.69
  -1   5  -3  121.47    3.17
   1   5   3   99.49    2.95
  -1   5  -4 3673.14   35.78
   1   5   4 3844.67   36.11
  -1   5  -5 4030.61   38.95
   1   5   5 4118.49   38.73
   1  -5   6 1821.20   25.38
  -1  -5  -6 1780.22   24.05
   1   5   6 1821.51   20.60
   1   5   7 1162.37   14.61
   1  -5   7 1137.52   18.72
  -1   5  -8  727.31   11.24
   1  -5   8  703.34   14.21
  -1  -5  -9  684.00   14.16
   1  -5   9  682.01   13.73
   1   5  10  416.08    9.06
  -1  -5 -10  404.72   10.91
  -1  -5 -11 1295.19   21.99
  -1  -5 -11 1352.36   17.65
  -1  -5 -12 1977.14   29.41
  -1  -5 -12 2070.80   24.36
  -1   5 -13   63.90    3.77
  -1  -5 -13   72.12    4.77
  -1  -5 -13   66.94    3.30
  -1   5 -14  716.31   13.16
  -1  -5 -14  692.89   11.44
  -1  -5 -15  632.37   13.60
  -1   5 -15  666.01   12.30
  -1  -5 -16   70.16    3.11
  -1   5 -16   65.45    3.42
  -1  -5 -16   63.69    3.88
  -1  -5 -17    0.60    1.04
  -1   5 -17    2.23    0.97
  -1  -5 -17    2.21    1.12
  -1  -5 -17    2.31    0.92
  -1   5 -18  276.54    4.97
  -1  -5 -18  262.87    5.04
   1   6 -18   27.60    1.56
   1   6 -17   80.20    2.97
   1   6 -17   73.75    3.51
   1  -6 -16   54.81    3.40
   1  -6 -16   48.97    2.70
   1   6 -16   57.22    2.75
   1  -6 -16   51.97    2.73
   1   6 -16   54.39    3.33
   1  -6 -15  468.46   11.07
   1   6 -15  515.74    9.21
   1   6 -15  485.71   10.79
   1  -6 -15  497.67    9.46
   1   6 -14    9.45    1.48
   1  -6 -14    7.52    1.96
   1  -6 -14    8.30    1.57
   1   6 -13 1235.10   16.76
   1  -6 -13 1219.08   17.45
   1  -6 -13 1175.05   20.65
   1  -6 -12 1130.19   16.27
   1  -6 -12 1071.24   19.78
   1  -6 -11  137.36    6.46
   1   6 -10 1054.47   15.38
   1  -6 -10 1041.49   19.00
  -1  -6   9  265.39    9.13
   1   6  -9  284.02    6.79
   1  -6  -9  285.38    9.03
   1   6  -8 1531.41   18.96
   1  -6  -8 1487.96   22.81
   1   6  -7  115.79    3.54
  -1  -6   7  112.56    5.94
   1   6  -6 1107.77   14.37
  -1  -6   6 1069.50   19.59
   1  -6  -5 4054.17   43.77
   1   6  -5 4123.65   39.69
   1   6  -4    4.13    0.89
  -1   6   4    5.82    0.82
   1  -6  -4    6.53    1.45
   1   6  -3   53.37    2.45
   1   6  -3   51.82    2.30
   1  -6  -3   53.27    3.14
   1   6  -2    5.94    0.91
  -1   6   2    3.15    0.72
   1   6  -2    4.27    0.82
  -1   6   2    4.43    0.72
   1  -6  -2    4.44    1.09
   1   6  -1  675.45   10.01
  -1   6   1  667.53    9.38
   1  -6  -1  690.96   11.53
  -1   6   1  693.03    9.37
   1   6  -1  668.83    9.49
   1   6   0  120.23    3.66
  -1   6   0  119.19    3.36
  -1   6   0  125.38    3.39
   1   6   0  118.07    3.39
   1  -6   0  116.80    4.55
  -1   6  -1 3596.14   34.57
   1   6   1 3505.41   35.19
   1   6   1 3518.06   34.59
   1  -6   1 3491.04   38.07
   1  -6   2 1684.58   21.33
   1   6   2 1714.47   18.90
  -1   6  -2 1710.48   18.95
   1  -6   2 1648.37   24.03
  -1  -6  -2 1653.87   22.15
   1  -6   3   11.55    1.50
   1   6   3   11.11    1.19
  -1   6  -3    9.85    1.10
   1  -6   3    8.11    1.80
  -1   6  -4 1082.73   14.17
  -1  -6  -4 1081.36   17.68
   1  -6   4 1065.67   15.56
   1  -6   5  111.15    4.21
   1   6   5  125.74    3.80
  -1   6  -5  119.68    3.88
   1  -6   5  113.57    5.55
   1   6   6  617.41   10.01
  -1  -6  -6  636.42   12.86
   1  -6   6  658.40   14.24
  -1  -6  -7  400.77   10.21
   1  -6   7  389.13   10.80
   1   6   8 1910.89   24.61
   1  -6   8 1950.34   28.34
  -1  -6  -8 1862.14   26.85
  -1  -6  -9 1969.87   28.58
   1   6   9 2057.27   26.05
  -1  -6 -10  335.92    9.96
   1   6  10  361.97    8.60
  -1  -6 -11  531.98   13.00
  -1  -6 -11  576.30   10.24
  -1  -6 -12    2.47    1.54
  -1  -6 -12    0.45    0.94
  -1  -6 -13   12.42    2.24
  -1  -6 -13   10.62    1.51
  -1   6 -13    9.16    1.66
  -1  -6 -14    3.75    1.49
  -1  -6 -14    3.69    1.64
  -1  -6 -14    3.55    1.13
  -1   6 -14    2.89    1.30
  -1  -6 -15  979.71   13.37
  -1  -6 -15  985.16   17.33
  -1   6 -16  206.80    4.54
  -1  -6 -16  198.28    6.36
  -1   6 -16  201.17    5.46
  -1  -6 -16  207.65    5.02
  -1  -6 -17   19.34    1.41
  -1  -6 -18   96.49    2.46
   1  -7 -18  109.27    2.52
   1  -7 -17  113.21    3.09
   1  -7 -16   84.42    3.59
   1   7 -16   90.92    3.79
   1  -7 -16   90.00    3.11
   1  -7 -15  162.16    4.71
   1   7 -15  170.79    5.67
   1  -7 -15  162.48    5.65
   1  -7 -14 1096.48   15.31
   1  -7 -14 1072.66   17.72
   1  -7 -13  438.60    8.94
   1  -7 -13  419.55   10.83
   1  -7 -12  185.00    5.59
   1  -7 -12  179.13    7.17
   1  -7 -11   84.89    5.03
   1  -7 -10   58.16    4.28
   1  -7  -9 3607.48   37.99
  -1   7   9 3705.61   40.22
   1  -7  -8  640.79   11.03
  -1   7   8  673.06   12.59
   1   7  -7  247.09    6.42
  -1   7   7  237.95    6.94
   1  -7  -7  236.47    6.04
   1  -7  -7  246.25    8.19
   1   7  -7  264.30    6.35
   1  -7  -6  461.90    8.74
  -1  -7   6  467.04   13.30
   1  -7  -6  468.91   11.37
   1   7  -6  465.35    7.96
  -1  -7   5  561.85   14.55
   1  -7  -5  609.17   12.57
   1   7  -5  550.22    8.85
   1   7  -5  599.19   10.28
   1   7  -4 1721.04   20.59
   1  -7  -4 1652.79   23.36
   1   7  -4 1663.81   19.96
   1   7  -3 1575.35   19.23
   1  -7  -3 1564.29   21.80
   1   7  -3 1572.04   18.75
  -1   7   3 1589.42   18.16
  -1  -7   3 1509.00   21.08
   1   7  -2  570.98    9.70
   1  -7  -2  546.88   11.10
  -1   7   2  538.72    8.68
   1   7  -2  549.91    9.04
   1   7  -1  560.67    9.74
  -1   7   1  580.09    9.27
   1  -7  -1  564.53   11.03
  -1  -7   1  539.21   10.49
  -1   7   1  568.91    8.87
   1   7  -1  573.26    9.25
   1  -7  -1  536.13   11.63
  -1   7   0 3337.62   34.28
  -1  -7   0 3321.08   37.03
  -1   7   0 3417.57   34.07
   1   7   0 3338.81   34.39
   1  -7   0 3407.79   38.69
  -1   7  -1   72.06    3.00
  -1  -7  -1   76.48    3.91
  -1   7  -1   78.30    3.02
   1   7   1   85.84    3.21
   1  -7   1   73.80    3.99
   1  -7   2 1927.24   24.91
  -1   7  -2 1937.46   22.27
  -1  -7  -2 1895.37   25.40
   1  -7   2 1939.60   28.59
   1   7   2 1993.49   22.25
  -1   7  -2 1967.18   22.02
   1  -7   3    3.35    1.17
  -1   7  -3    3.58    0.91
  -1  -7  -3    2.39    1.14
   1  -7   3    2.15    1.37
   1   7   3    5.67    1.02
   1   7   4   86.14    3.55
   1  -7   4   74.30    4.81
  -1  -7  -4   86.42    4.64
   1  -7   4   73.62    3.76
  -1   7  -4   74.90    3.23
  -1  -7  -5 3210.22   39.88
   1  -7   5 3329.43   36.56
   1   7   5 3247.59   36.96
   1   7   6  177.38    6.07
  -1  -7  -6  177.23    7.14
  -1   7  -7  491.12    9.65
   1   7   7  478.59   10.35
  -1  -7  -7  465.27   12.22
   1   7   8   26.45    2.51
  -1  -7  -8   27.16    3.17
   1   7   9    5.12    1.46
  -1  -7  -9    5.88    1.96
  -1  -7 -10 1203.95   21.89
   1   7  10 1263.38   18.35
  -1  -7 -11  811.52   12.57
  -1  -7 -11  773.35   16.70
  -1  -7 -12   60.40    3.02
  -1  -7 -13   56.49    2.79
  -1   7 -13   59.74    3.36
  -1  -7 -14  520.29   11.58
  -1  -7 -14  528.59    8.74
  -1   7 -14  547.13   10.05
  -1   7 -15  317.95    6.82
  -1  -7 -15  311.53    7.89
  -1  -7 -16  410.63    6.67
  -1  -7 -17    8.27    0.80
   1  -8 -16  351.19    5.53
   1  -8 -15  156.69    3.85
   1  -8 -15  150.83    4.62
   1  -8 -15  156.89    4.03
   1   8 -15  167.09    4.91
   1  -8 -14    7.60    1.49
   1  -8 -14    7.55    1.25
   1   8 -14    7.81    1.45
   1  -8 -13  206.26    5.47
   1  -8 -13  198.70    6.54
   1  -8 -12    8.28    1.69
   1  -8 -12   10.15    1.54
   1  -8 -12    6.44    1.69
   1  -8 -11   61.36    4.05
  -1   8  10 1932.91   24.36
   1  -8  -9    2.29    1.00
  -1   8   9    2.83    1.27
   1  -8  -8  162.90    5.06
  -1   8   8  178.02    6.12
   1  -8  -8  176.40    7.05
  -1   8   7    3.48    1.38
   1  -8  -7    2.26    1.52
   1  -8  -7    2.70    1.05
  -1   8   6    1.57    1.25
   1  -8  -6    1.10    1.36
   1  -8  -6    1.62    0.98
   1  -8  -5  642.08   13.54
   1  -8  -4 3125.08   37.67
   1   8  -4 3107.64   33.69
   1   8  -3  776.85   12.90
   1  -8  -3  791.23   14.67
   1   8  -3  784.05   12.30
   1  -8  -3  765.12   15.46
  -1  -8   3  746.59   14.04
   1   8  -2    1.80    0.91
   1  -8  -2    3.15    1.29
   1   8  -2    1.09    0.76
   1  -8  -2    2.29    1.29
  -1  -8   2    3.61    1.36
   1   8  -1  611.60   10.92
  -1  -8   1  593.65   13.05
   1  -8  -1  624.65   13.32
   1   8  -1  621.10   10.57
  -1   8   1  627.06   10.20
  -1  -8   0 1330.07   19.89
   1  -8   0 1330.35   23.56
   1  -8   0 1364.68   21.20
   1   8   0 1415.32   17.96
  -1   8   0 1435.97   17.69
  -1   8  -1  873.67   13.31
   1  -8   1  874.04   15.64
   1   8   1  885.53   13.20
  -1   8  -1  907.56   12.99
  -1  -8  -1  847.92   15.08
  -1   8  -2  131.92    4.46
   1  -8   2  129.22    5.43
  -1  -8  -2  127.59    5.48
   1   8   2  140.92    4.57
  -1   8  -2  127.99    4.30
   1  -8   3    2.15    1.29
  -1   8  -3    3.12    1.00
   1   8   3    4.91    1.12
  -1  -8  -3    2.94    1.37
  -1   8  -3    3.61    1.02
  -1   8  -4 2290.79   26.02
   1  -8   4 2219.69   27.89
  -1   8  -4 2261.48   26.24
   1   8   4 2181.00   27.84
   1   8   5   34.44    2.90
  -1  -8  -5   37.81    3.40
   1  -8   5   42.61    3.02
  -1  -8  -6 3691.06   44.79
   1   8   6 3821.52   42.11
  -1  -8  -7   20.64    2.79
   1   8   7   23.49    2.42
  -1  -8  -8  187.21    7.54
   1   8   8  203.56    6.60
  -1  -8  -9  346.61   10.36
   1   8   9  364.66    8.78
  -1  -8 -10   11.06    2.21
   1   8  10   11.56    1.77
  -1  -8 -11  235.16    5.78
  -1  -8 -11  213.65    7.69
  -1  -8 -12  253.99    7.91
  -1  -8 -12  247.29    5.76
  -1   8 -13  196.62    5.39
  -1  -8 -13  181.70    4.55
  -1   8 -14  633.09    9.75
  -1  -8 -14  606.99    8.67
  -1  -8 -16   34.97    1.36
   1  -9 -14  853.12   10.72
   1  -9 -13  120.78    4.28
   1  -9 -13  117.47    3.55
   1  -9 -12   48.69    3.04
   1  -9 -12   53.76    2.59
   1  -9 -12   50.31    3.05
   1  -9 -11  297.70    6.50
   1  -9 -11  301.38    8.19
  -1   9  10   11.37    1.55
   1  -9 -10   13.10    2.12
  -1   9   9   63.57    3.45
   1  -9  -9   59.44    3.88
   1  -9  -9   64.78    4.22
   1  -9  -8  226.48    5.80
  -1   9   8  243.17    7.03
   1  -9  -8  238.14    7.83
   1  -9  -8  240.36    8.31
   1  -9  -7  761.37   12.13
  -1   9   7  803.50   14.16
   1  -9  -7  797.35   15.30
   1  -9  -7  764.19   15.91
   1  -9  -6  496.00   11.74
  -1   9   6  530.64   11.35
   1  -9  -6  504.32    9.51
   1  -9  -5  453.30   11.02
   1  -9  -5  428.08   11.59
  -1   9   5  441.19   10.24
   1  -9  -5  426.70    8.68
   1  -9  -4  761.39   14.81
   1  -9  -4  736.38   15.65
   1  -9  -3   70.56    4.62
  -1  -9   2   49.17    3.51
   1  -9  -2   50.28    3.84
   1  -9  -1  122.01    5.79
  -1  -9   1  117.91    5.53
   1  -9   0 3006.66   36.70
  -1  -9   0 2910.36   37.09
  -1  -9  -1  227.66    8.25
   1  -9   1  247.73    7.90
  -1  -9  -2 1153.08   18.75
  -1  -9  -2 1161.76   20.69
   1  -9   3  637.89   12.79
  -1  -9  -3  633.59   13.24
   1   9   3  665.12   13.00
   1   9   4   25.64    2.62
  -1  -9  -4   23.98    2.65
   1  -9   4   28.69    2.55
  -1  -9  -5   52.44    3.73
   1   9   5   49.18    3.39
  -1  -9  -6  250.17    8.21
   1   9   6  271.84    7.76
  -1  -9  -7 1340.86   21.47
   1   9   7 1406.89   20.08
  -1  -9  -8   93.26    4.92
   1   9   8  101.17    4.47
  -1  -9  -9  497.01   11.51
   1   9   9  532.02   10.27
  -1  -9 -10  981.75   13.25
  -1  -9 -10  944.12   16.15
  -1  -9 -11   72.83    2.84
  -1  -9 -11   70.81    3.78
  -1   9 -12   45.72    2.38
  -1  -9 -12   44.99    2.78
  -1  -9 -12   44.84    2.10
  -1  -9 -12   44.72    2.89
  -1  -9 -13    1.29    0.84
  -1  -9 -13    1.25    0.60
  -1  -9 -14  182.09    3.53
   1 -10 -13   15.11    1.02
   1 -10 -12   92.88    2.75
   1 -10 -11  667.60    9.47
   1 -10 -11  693.13   11.12
   1 -10 -10  705.65   11.93
   1 -10 -10  708.10   10.08
   1 -10 -10  687.72   12.01
   1 -10  -9   46.05    2.98
   1 -10  -9   45.42    3.08
  -1  10   9   45.22    2.55
   1 -10  -8  204.30    6.47
   1 -10  -8  203.15    6.81
  -1  10   8  192.14    5.68
   1 -10  -7   76.90    3.07
  -1  10   7   86.09    4.00
   1 -10  -6   36.73    2.28
  -1  10   6   37.78    2.87
   1 -10  -5  214.28    7.58
   1 -10  -5  219.98    5.66
   1 -10  -4  319.20    9.36
   1 -10  -4  311.64    7.02
  -1  10   4  339.73    8.73
   1 -10  -3  633.85   13.56
  -1 -10   2    4.37    1.36
   1 -10  -2    1.95    1.36
  -1 -10   1  645.92   13.02
   1 -10  -1  669.17   13.61
   1  10   0  247.30    7.32
  -1 -10   0  223.84    7.59
   1 -10   0  231.81    7.56
   1  10   1   31.05    2.76
  -1 -10  -1   25.19    2.76
   1 -10   1   25.08    2.59
  -1 -10  -2  134.09    6.06
   1 -10   2  130.47    5.33
  -1 -10  -3  324.20    9.67
   1 -10   3  339.58    8.42
   1  10   3  336.76    8.70
  -1 -10  -4  499.17   12.28
   1  10   4  523.43   10.93
  -1 -10  -5   31.83    2.74
  -1 -10  -5   31.85    3.18
   1  10   5   33.31    2.75
  -1 -10  -6  542.55   11.26
  -1 -10  -6  555.70   12.67
   1  10   6  576.32   11.04
  -1 -10  -7  636.31   12.20
  -1 -10  -7  660.51   13.70
   1  10   8   35.38    2.43
  -1 -10  -8   31.87    2.54
  -1 -10  -9    2.11    1.06
  -1 -10 -10  183.68    4.19
  -1 -10 -10  192.15    5.38
  -1 -10 -11    5.86    0.80
  -1 -10 -12   59.59    1.80
  -1  11   8   76.65    2.85
   1 -11  -8   84.90    3.51
  -1  11   7  473.79    8.41
   1 -11  -6    4.11    1.25
  -1  11   6    2.69    1.07
   1 -11  -6    4.65    0.88
   1 -11  -5   20.44    1.54
   1 -11  -5   24.50    2.32
  -1  11   5   23.57    2.12
   1 -11  -4   97.24    3.32
   1  11  -4  110.76    4.14
   1 -11  -4   99.50    4.46
  -1  11   4  108.48    4.36
   1  11  -3   78.66    3.63
  -1  11   3   72.22    3.72
   1 -11  -3   71.24    2.93
   1 -11  -3   66.35    3.75
  -1  11   2  878.18   14.22
   1  11  -2  875.53   13.78
   1 -11  -2  833.14   11.98
   1 -11  -2  814.79   14.31
   1 -11  -1  208.49    6.47
   1  11  -1  216.39    6.26
  -1  11   1  222.59    6.58
  -1 -11   0   11.14    1.64
   1 -11   0   11.68    1.69
   1  11   0   13.11    1.77
  -1 -11  -1  182.42    5.98
   1 -11   1  181.12    5.68
   1  11   1  191.25    5.90
  -1 -11  -2   77.46    3.95
  -1 -11  -3  692.46   12.76
  -1 -11  -4  589.33   11.62
   1  11   4  628.83   10.92
  -1 -11  -5    0.96    0.98
   1  11   5    0.26    0.92
   1  11   6   57.71    2.81
  -1 -11  -6   62.36    3.37
   1  11   7  131.77    3.98
  -1 -11  -7  143.92    4.85
  -1 -11  -8  200.56    4.04
  -1 -11  -9   47.18    1.70
   1 -12  -7   25.56    1.14
  -1  12   6  290.04    5.08
  -1  12   5    2.03    0.78
  -1  12   4   45.84    2.23
   1 -12  -4   39.51    1.53
  -1  12   3  250.45    5.54
   1 -12  -3  231.87    4.28
  -1  12   2   22.07    1.72
   1 -12  -2   20.56    1.30
   1  12  -1  168.90    4.39
  -1  12   1  161.34    4.55
  -1 -12   1  145.90    3.19
   1 -12  -1  153.16    3.61
   1  12   0   21.73    1.71
   1 -12   0   19.85    1.36
   1 -12   1    4.22    0.81
   1  12   1    2.49    0.92
  -1  12  -1    3.47    1.01
  -1  12  -2  603.92    9.53
  -1  12  -3   45.72    2.27
   1  12   4   39.06    1.96
   1  12   5   42.07    1.88
  -1 -12  -6    0.94    0.42
   2   0 -19    0.32    1.01
   2   0 -18  604.25   12.80
   2   0 -18  677.63   12.05
   2   0 -17   -0.28    1.30
   2   0 -16   94.78    4.13
   2   0 -16   98.59    4.48
   2   0 -15    0.49    1.07
   2   0 -15    0.22    1.08
   2   0 -15    0.36    1.32
   2   0 -14 2762.61   29.67
   2   0 -14 2496.10   28.75
   2   0 -14 2328.94   31.35
   2   0 -14 2638.07   29.66
   2   0 -13    1.77    0.86
   2   0 -13    0.12    1.03
   2   0 -13    1.59    0.97
   2   0 -12  165.23    4.61
   2   0 -12  157.35    5.70
   2   0 -11    1.53    0.72
   2   0 -11    0.72    0.83
   2   0 -11    1.80    0.94
   2   0 -10 1736.36   21.85
   2   0 -10 1809.33   19.53
   2   0  -9    1.31    0.79
   2   0  -9    1.12    0.57
   2   0  -8  916.44   12.30
   2   0  -8  792.32    9.92
   2   0  -7    0.52    0.55
  -2   0   7    2.28    0.28
   2   0  -6  739.42    8.29
  -2   0   6  673.48    6.93
   2   0  -5    0.38    0.29
   2   0  -5    2.76    0.57
   2   0  -5    4.43    0.31
  -2   0   5    2.02    0.25
  -2   0   3    1.23    0.13
   2   0  -3    2.87    0.20
   2   0  -3    0.60    0.25
   2   0  -3    1.80    0.27
   2   0  -3    2.80    0.23
   2   0  -3    1.48    0.35
   2   0  -2 1268.61   11.47
   2   0  -2 1189.85   10.99
   2   0  -1    1.29    0.26
   2   0  -1    4.49    0.38
  -2   0   0 4225.21   37.33
  -2   0  -1    1.22    0.53
   2   0   3    1.66    0.50
  -2   0  -3    1.57    0.74
  -2   0  -4 4753.20   47.51
   2   0   4 5096.08   45.05
   2   0   5    1.77    0.54
  -2   0  -5    1.58    0.83
  -2   0  -6   67.49    3.29
   2   0   6   75.21    2.39
  -2   0  -7    5.24    1.28
   2   0   7    9.06    0.95
  -2   0  -8   49.46    3.28
   2   0   8   38.01    1.89
  -2   0  -9    1.64    1.06
   2   0   9    1.43    0.59
  -2   0 -10 7267.29   68.04
   2   0  10 6985.05   65.21
  -2   0 -11    4.71    1.26
  -2   0 -12 1624.24   21.55
  -2   0 -12 1572.24   19.75
  -2   0 -13    1.19    0.95
  -2   0 -14   67.08    3.46
  -2   0 -15    3.14    1.34
  -2   0 -16 1252.23   17.63
  -2   0 -17    0.92    1.12
  -2   0 -18   97.33    3.67
  -2   0 -19    1.63    1.07
  -2   0 -19    0.73    0.75
   2   1 -21  123.88    3.29
   2  -1 -21  123.12    3.20
   2   1 -20   31.71    1.99
   2  -1 -20   30.26    1.93
   2  -1 -19  248.91    6.47
   2   1 -19  248.07    6.01
   2  -1 -19  258.24    6.01
   2  -1 -18  626.10   11.43
   2  -1 -18  554.57   12.10
   2  -1 -17  124.42    4.93
   2  -1 -17  119.61    5.69
   2   1 -16   53.69    3.37
   2  -1 -16   51.17    3.20
   2  -1 -16   53.14    3.14
   2   1 -16   45.71    2.97
   2   1 -15    2.90    1.32
   2  -1 -15    3.14    1.22
   2   1 -15    2.62    1.13
   2  -1 -15    6.46    1.40
   2   1 -15    4.34    1.58
   2   1 -14 2399.80   27.72
   2  -1 -14 2332.22   27.10
   2   1 -14 2394.16   27.03
   2  -1 -14 2373.12   26.89
   2   1 -14 2141.12   28.96
   2   1 -14 2258.05   26.51
   2  -1 -14 2206.07   26.26
   2  -1 -13  322.62    7.05
   2   1 -13  330.61    7.16
   2   1 -13  282.32    8.41
   2   1 -13  286.76    7.96
   2  -1 -13  294.59    8.07
   2  -1 -12  373.79    7.21
   2   1 -12  367.91    7.21
   2   1 -12  333.69    9.11
   2   1 -12  320.32    8.04
   2  -1 -12  335.90    8.31
   2   1 -11  991.90   12.90
   2  -1 -11  984.10   12.80
   2   1 -11  948.71   15.63
   2  -1 -11  898.63   14.40
   2   1 -11  876.95   14.00
   2   1 -10 3875.36   41.79
   2  -1 -10 3948.47   37.91
   2   1 -10 3923.92   37.94
   2   1  -9  115.54    4.25
   2   1  -9  115.07    3.15
   2  -1  -9  113.94    3.11
  -2  -1   8 3959.40   38.99
   2   1  -8 4450.69   42.81
   2  -1  -8 4561.03   41.33
   2  -1  -8 4169.13   39.23
   2   1  -8 4327.48   39.37
  -2  -1   7 2470.07   23.97
   2   1  -7 2465.63   25.87
   2   1  -7 2444.89   23.46
   2  -1  -7 2380.56   23.39
  -2  -1   6   72.60    2.21
   2   1  -6   70.67    1.61
   2  -1  -6   75.88    1.96
   2   1  -6   73.02    1.93
   2  -1  -5  167.68    2.68
   2   1  -5  165.21    2.67
   2   1  -5  161.76    2.48
   2   1  -5  171.36    2.91
   2  -1  -5  169.97    2.92
   2   1  -4 4688.75   40.77
   2   1  -2  207.01    2.93
   2  -1  -2  220.60    2.87
   2   1  -2  231.10    2.91
   2   1  -2  218.58    2.82
   2  -1  -2  244.13    2.86
   2  -1  -1   12.83    0.57
   2   1  -1    8.66    0.49
   2   1  -1   13.74    0.62
   2  -1  -1    9.64    0.63
   2   1   1  146.06    2.55
   2  -1   1  141.25    2.95
  -2  -1  -2 5219.15   47.79
  -2  -1  -3  694.70    9.89
   2   1   3  727.53    8.45
  -2   1  -4 3175.87   33.00
  -2  -1  -4 3065.80   32.49
   2  -1   5  359.23    6.14
  -2   1  -5  353.62    7.35
  -2  -1  -5  335.54    7.03
   2  -1   6 8760.37   75.46
  -2   1  -6 8284.45   78.83
   2  -1   7  888.68   11.73
  -2   1  -7  874.92   14.48
   2  -1   8  632.50    9.52
  -2   1  -8  623.47   12.38
   2  -1   9    5.36    0.96
  -2   1  -9    5.39    1.48
  -2   1 -10  152.74    4.95
   2  -1  10  155.08    4.36
  -2   1 -11  634.94   11.55
   2  -1  11  634.94   10.12
  -2  -1 -12  162.75    4.97
  -2   1 -12  167.96    5.09
  -2   1 -12  177.79    5.91
  -2  -1 -13   78.23    3.57
  -2   1 -13   76.84    3.58
  -2   1 -13   78.12    4.07
  -2  -1 -13   79.67    3.43
  -2   1 -14 1663.59   21.82
  -2  -1 -14 1671.86   21.75
  -2   1 -14 1690.72   23.07
  -2  -1 -15   33.50    2.34
  -2  -1 -15   38.19    2.70
  -2   1 -15   39.11    2.74
  -2  -1 -16 1025.54   14.43
  -2   1 -16 1049.54   15.70
  -2  -1 -16 1058.25   15.56
  -2  -1 -17  286.47    6.18
  -2  -1 -17  308.70    7.12
  -2   1 -17  303.10    7.12
  -2  -1 -18   14.92    1.57
  -2   1 -18   13.76    1.59
  -2   1 -20  691.20    8.12
  -2  -1 -20  636.72    7.86
   2   2 -21  109.28    2.95
   2   2 -21  100.76    2.78
   2   2 -20   99.66    3.34
   2  -2 -20   98.87    3.12
   2   2 -20   95.56    3.18
   2   2 -19   59.73    2.82
   2  -2 -19   56.93    2.67
   2  -2 -19   55.65    3.03
   2  -2 -18  164.47    6.15
   2   2 -18  176.04    5.12
   2  -2 -18  175.97    5.00
   2  -2 -18  180.18    5.62
   2  -2 -17  787.00   15.47
   2  -2 -17  840.23   13.77
   2  -2 -16  852.56   16.57
   2  -2 -16  880.76   14.27
   2  -2 -15  357.89    7.96
   2   2 -15  353.76    8.03
   2  -2 -15  356.74    8.32
   2  -2 -15  365.83   10.31
   2   2 -14 1506.34   19.49
   2  -2 -14 1451.23   19.27
   2  -2 -14 1498.30   19.43
   2  -2 -13    1.69    1.03
   2   2 -13    1.98    1.09
   2   2 -13    2.45    1.25
   2  -2 -13    1.92    0.92
   2   2 -13    2.26    0.98
   2  -2 -13    2.33    0.91
   2   2 -13    4.21    1.48
   2   2 -12  925.73   12.96
   2  -2 -12  944.59   12.93
   2   2 -12  908.99   11.67
   2   2 -11 2073.76   21.32
   2   2 -11 2105.46   22.61
   2   2 -10    1.80    1.06
   2   2 -10    2.16    0.57
   2  -2 -10    1.58    0.65
   2   2 -10    1.05    0.64
  -2  -2   9 2115.60   23.49
   2   2  -9 2151.38   21.42
   2   2  -9 2185.26   22.16
   2  -2  -9 2174.65   22.08
  -2  -2   8  220.39    5.16
   2   2  -8  217.12    3.91
   2  -2  -8  219.41    4.17
   2   2  -8  217.06    4.19
  -2  -2   7  159.45    4.32
   2   2  -7  145.65    3.15
   2  -2  -7  182.24    3.46
   2   2  -7  176.24    3.25
   2   2  -6 1369.43   14.08
   2  -2  -6 1379.16   14.08
   2   2  -6 1391.51   13.84
   2  -2  -5  609.45    6.88
   2   2  -5  587.76    6.83
  -2   2   4 2155.76   19.31
   2  -2  -4 2244.57   20.10
   2   2  -4 2171.73   20.09
   2   2  -4 2281.77   20.72
   2  -2  -4 2359.69   20.64
   2   2  -4 2267.87   20.57
  -2   2   3 3922.61   33.55
   2   2  -2 3779.76   33.86
   2   2  -2 3791.95   33.15
   2   2  -2 3843.27   33.63
   2   2  -1  396.98    4.45
   2  -2  -1  398.56    4.40
   2  -2   0 4072.99   36.72
   2  -2   0 4126.56   38.86
   2  -2   1 2565.58   25.58
   2   2   1 2594.78   24.08
   2   2   2  872.85    9.76
   2   2   4    3.18    0.60
   2  -2   4    1.54    0.75
   2  -2   5  148.46    4.22
   2  -2   6  467.40    8.25
  -2   2  -7 1081.84   16.93
   2  -2   7 1109.55   14.88
  -2   2  -8  953.57   16.70
   2  -2   8  986.41   13.76
  -2   2  -9 1086.43   18.79
   2  -2   9 1062.26   14.71
  -2   2  -9 1070.06   14.67
  -2   2 -10  917.07   17.63
   2  -2  10  915.15   13.55
  -2   2 -10  932.98   13.92
   2  -2  11  774.70   12.23
  -2   2 -11  809.43   13.20
  -2  -2 -12 1105.25   15.18
  -2   2 -12 1094.42   15.34
  -2   2 -13   91.15    4.35
  -2   2 -13   86.83    3.82
  -2  -2 -13   86.42    3.72
  -2   2 -14 1155.05   17.83
  -2   2 -14 1107.76   16.46
  -2  -2 -14 1102.65   16.18
  -2   2 -15  926.07   15.35
  -2  -2 -15  937.72   14.33
  -2   2 -15  935.94   14.54
  -2  -2 -15  943.27   13.95
  -2   2 -16   47.93    2.89
  -2  -2 -16   44.74    2.76
  -2  -2 -16   46.12    2.57
  -2  -2 -17  136.02    5.95
  -2   2 -17  147.41    4.69
  -2  -2 -17  146.84    4.59
  -2  -2 -17  131.75    4.03
  -2   2 -18    3.27    1.00
  -2  -2 -18    3.10    0.95
  -2  -2 -18    2.50    0.83
  -2  -2 -18    2.14    1.28
   2  -3 -20   84.81    3.07
   2   3 -20   85.27    2.70
   2  -3 -19  594.88    9.98
   2   3 -19  594.80    9.15
   2  -3 -18   94.98    4.47
   2  -3 -18  103.04    4.10
   2  -3 -18  105.09    3.59
   2   3 -18  101.98    3.69
   2  -3 -17   80.77    3.34
   2   3 -17   87.69    3.58
   2  -3 -17   79.66    4.48
   2  -3 -16   27.89    2.95
   2  -3 -15   17.87    2.54
   2  -3 -14    2.45    1.17
   2  -3 -14    4.11    1.26
   2  -3 -14    3.41    1.58
   2  -3 -14    2.97    1.08
   2   3 -13 1228.71   16.14
   2  -3 -13 1178.74   15.70
   2  -3 -13 1169.59   15.60
   2   3 -13 1122.04   15.66
   2  -3 -13 1169.37   16.61
   2  -3 -13 1258.10   20.06
   2  -3 -13 1168.58   16.80
   2   3 -13 1077.40   20.27
   2   3 -12 3030.29   31.22
   2   3 -12 3031.54   30.54
   2  -3 -12 3059.52   36.08
   2  -3 -11  163.94    4.30
   2   3 -11  168.10    4.15
   2  -3 -11  175.49    6.23
   2  -3 -10 1318.55   15.35
   2   3 -10 1349.41   15.62
   2   3 -10 1258.91   15.11
   2  -3 -10 1385.73   19.46
   2   3 -10 1258.61   20.01
   2   3  -9    9.07    0.94
  -2  -3   9   11.22    1.45
   2  -3  -9    7.59    0.89
   2   3  -9   10.40    1.01
   2   3  -8 1321.33   14.60
  -2  -3   8 1308.08   17.92
   2   3  -8 1307.88   14.54
   2  -3  -8 1359.61   14.57
   2   3  -7  719.75    9.02
  -2  -3   7  711.68   11.86
   2   3  -7  695.20    8.59
   2  -3  -7  700.98    8.58
   2  -3  -6 4162.96   38.28
   2   3  -6 4211.20   38.25
   2   3  -5 3437.75   31.05
   2  -3  -5 3477.86   31.09
  -2   3   4 1311.31   12.62
   2   3  -4 1410.32   14.01
  -2   3   3  100.63    1.81
  -2   3   3   92.86    1.72
   2  -3  -3   97.42    1.63
   2   3  -3   95.79    1.66
  -2   3   2 3096.73   27.89
   2  -3  -2 3190.02   27.50
   2   3  -2 3139.90   27.58
   2   3  -1 2696.48   23.90
   2  -3  -1 2757.42   23.86
  -2   3   1 2645.50   24.45
   2   3  -1 2730.14   25.67
   2  -3  -1 2785.72   27.40
   2   3   0   23.75    0.77
   2   3   0   26.52    1.27
   2  -3   0   24.80    1.65
   2   3   1 1101.69   11.97
   2  -3   1 1152.61   14.24
   2  -3   2 6951.92   64.61
   2   3   3  281.63    4.82
   2  -3   4 9999.00   91.29
   2  -3   5 1154.97   16.09
   2   3   5 1196.57   13.79
   2  -3   6  168.40    5.13
   2   3   6  174.84    4.08
   2  -3   7 1154.70   16.29
   2  -3   8 1195.72   16.84
  -2   3  -8 1163.81   19.42
   2  -3   9    7.74    1.36
  -2   3  -9    4.90    1.56
   2  -3  10  539.44   10.39
  -2   3 -10  563.98   13.63
  -2   3 -10  561.34   10.35
  -2  -3 -11 1193.00   15.63
  -2   3 -11 1178.24   15.82
   2  -3  11 1218.51   17.25
  -2  -3 -12  812.42   12.16
  -2   3 -12  826.89   13.91
   2   3  12  845.51   12.77
  -2  -3 -12  775.77   12.13
  -2   3 -12  765.98   12.30
  -2  -3 -13   35.96    2.32
  -2  -3 -13   33.65    2.36
  -2   3 -13   33.47    2.43
  -2   3 -13   35.13    2.78
  -2  -3 -14    1.26    0.96
  -2   3 -14    2.05    1.09
  -2   3 -14    2.48    1.19
  -2   3 -15   11.90    1.76
  -2  -3 -15    9.60    2.19
  -2  -3 -15   10.33    1.55
  -2   3 -15   10.39    1.59
  -2  -3 -15    8.86    1.45
  -2  -3 -16   44.70    2.52
  -2   3 -16   45.92    2.67
  -2  -3 -16   43.19    2.53
  -2  -3 -17   76.72    2.98
  -2  -3 -17   80.93    3.13
  -2   3 -17   81.55    3.26
  -2  -3 -17   76.44    4.23
  -2  -3 -18  915.95   11.67
  -2  -3 -18 1030.35   15.22
  -2   3 -19  196.27    3.63
   2   4 -20    1.60    0.77
   2   4 -19   92.48    3.33
   2   4 -19   84.08    3.71
   2   4 -18   76.65    3.35
   2   4 -18   66.87    3.73
   2   4 -18   70.73    2.80
   2  -4 -18   66.79    3.63
   2   4 -17    4.89    1.63
   2  -4 -17    3.40    1.40
   2   4 -17    2.97    1.02
   2  -4 -16 1140.70   18.95
   2  -4 -16 1155.25   16.67
   2  -4 -16 1155.24   14.94
   2   4 -16 1184.08   15.46
   2  -4 -15    1.19    1.24
   2  -4 -15    0.59    0.86
   2  -4 -15    1.62    1.10
   2  -4 -15    2.22    1.21
   2  -4 -14    4.45    1.61
   2  -4 -14    4.37    1.24
   2  -4 -14    2.98    1.29
   2  -4 -13  134.33    5.96
   2  -4 -13  124.45    4.66
   2  -4 -13  131.66    4.84
   2   4 -13  131.84    4.29
   2  -4 -12   38.38    2.62
   2   4 -12   45.40    2.47
   2  -4 -12   45.47    3.50
   2   4 -12   37.76    3.61
   2   4 -11    1.40    0.69
   2  -4 -11    0.95    0.65
   2  -4 -11    1.32    1.22
   2   4 -11    1.70    1.25
   2  -4 -10 1615.21   18.20
   2   4 -10 1632.05   18.37
   2   4 -10 1668.89   18.94
  -2  -4   9   36.00    2.87
   2   4  -9   41.50    2.09
   2  -4  -9   40.49    2.85
   2   4  -9   39.91    1.87
   2  -4  -9   38.16    1.80
   2   4  -8 1731.37   19.20
   2  -4  -8 1692.19   18.02
   2   4  -8 1702.19   18.29
   2   4  -8 1769.95   19.19
  -2  -4   8 1746.05   23.79
   2   4  -7  244.50    4.88
  -2  -4   7  220.74    6.98
   2  -4  -7  235.69    4.15
   2   4  -7  221.10    4.07
   2   4  -6 1311.02   13.73
   2   4  -6 1365.94   15.15
   2   4  -5  532.21    7.52
   2   4  -4    5.92    0.70
  -2   4   4    1.26    0.37
  -2   4   3  845.02    9.32
  -2   4   3  864.47    9.33
  -2   4   2 5845.87   52.08
   2   4  -2 6061.03   53.46
   2  -4  -1  136.99    1.77
   2   4  -1  135.31    3.01
   2   4  -1  134.07    3.23
  -2   4   1  139.16    2.69
   2  -4   0 2419.75   26.40
  -2   4   0 2396.91   22.58
   2   4   0 2388.32   23.66
   2   4   0 2385.71   23.13
   2  -4   0 2352.43   20.76
   2  -4   1   75.36    3.31
   2   4   1   76.57    2.31
   2  -4   1   78.32    1.41
   2   4   2   75.71    2.43
   2  -4   2   54.39    2.89
   2   4   3  193.04    4.36
   2   4   4 2364.52   24.25
   2   4   5  211.49    4.74
   2  -4   5  214.85    6.31
   2   4   6 1265.77   15.41
   2  -4   6 1241.94   18.33
  -2  -4  -7    8.93    1.68
   2  -4   7    8.11    1.49
  -2  -4  -8 4264.46   47.76
   2  -4   8 4422.81   46.49
  -2  -4  -9  143.91    6.15
   2  -4   9  147.15    5.49
  -2   4  -9  143.59    6.72
  -2  -4 -10   48.34    3.88
  -2   4 -10   52.65    4.36
   2  -4  10   56.17    3.36
  -2  -4 -11  287.71    6.47
  -2   4 -11  292.35    7.49
  -2  -4 -11  261.05    9.01
  -2  -4 -11  263.64    5.94
   2   4  12  317.99    7.38
  -2  -4 -12  317.83    6.95
  -2   4 -12  313.81    7.95
  -2  -4 -12  308.59   10.00
  -2  -4 -12  304.29    6.66
   2   4  13   34.14    2.34
  -2   4 -13   34.47    2.69
  -2  -4 -13   32.92    3.47
  -2  -4 -13   34.23    2.27
  -2  -4 -13   36.01    2.34
  -2  -4 -14  961.19   13.70
  -2   4 -14  954.10   14.03
  -2  -4 -14  929.47   18.19
  -2  -4 -15   13.32    1.62
  -2   4 -15   13.14    1.51
  -2  -4 -15    9.13    2.03
  -2   4 -15   11.44    1.68
  -2  -4 -16   11.04    1.41
  -2   4 -16   12.88    1.42
  -2   4 -16    8.90    1.43
  -2  -4 -16    9.52    1.88
  -2  -4 -17    0.47    0.74
  -2  -4 -17    0.11    1.03
  -2  -4 -18   58.00    2.12
  -2  -4 -18   70.02    3.20
   2  -5 -20  201.49    3.82
   2   5 -20  237.02    4.14
   2  -5 -19   12.10    1.25
   2   5 -19   14.11    1.34
   2   5 -19   13.99    1.53
   2  -5 -18  328.65    6.66
   2   5 -18  335.06    7.94
   2   5 -17   59.47    3.00
   2  -5 -17   55.17    2.87
   2   5 -17   54.81    3.47
   2   5 -16    4.31    1.58
   2  -5 -16    5.19    1.42
   2  -5 -16    3.59    1.24
   2   5 -16    7.77    1.47
   2  -5 -16    5.09    1.40
   2  -5 -16    4.75    1.49
   2  -5 -15   53.21    3.19
   2  -5 -15   58.43    4.00
   2  -5 -15   61.95    3.25
   2   5 -15   48.68    3.62
   2  -5 -15   51.57    3.60
   2  -5 -14   74.44    4.58
   2  -5 -14   67.26    4.29
   2  -5 -14   72.44    3.76
   2  -5 -13  251.67    6.89
   2  -5 -13  246.67    8.21
   2  -5 -13  232.31    6.42
   2  -5 -13  249.67    8.26
   2   5 -12 2437.29   27.10
   2  -5 -12 2423.93   31.67
   2  -5 -12 2387.80   31.32
   2   5 -11  362.32    7.56
   2  -5 -11  336.54    7.78
   2  -5 -11  369.31    9.96
   2  -5 -11  356.90    9.64
  -2  -5  10  162.42    6.54
   2  -5 -10  171.77    6.53
   2  -5 -10  179.53    6.54
   2   5 -10  183.76    5.03
   2  -5  -9  387.97    9.46
   2  -5  -9  375.34    9.53
   2   5  -9  361.67    7.24
   2  -5  -8    3.22    1.19
  -2  -5   8    4.28    1.48
   2  -5  -8    5.23    1.36
   2   5  -8    4.97    0.94
   2   5  -8    7.69    1.09
  -2  -5   7  401.04   10.62
   2  -5  -7  478.66    9.79
   2   5  -7  422.50    7.32
   2   5  -7  432.96    7.58
   2  -5  -7  454.56    9.88
   2   5  -6 2193.76   23.51
   2   5  -6 2253.01   23.83
   2   5  -5  334.65    5.90
   2   5  -4   74.06    2.49
   2   5  -3    7.36    0.92
  -2   5   3    3.15    0.55
   2   5  -2  558.73    8.13
   2   5  -2  565.43    7.80
  -2   5   1  502.46    6.93
   2   5  -1  521.85    7.99
   2   5  -1  512.43    7.49
   2   5   0  905.40   11.58
  -2   5   0  885.56   10.55
   2  -5   0  904.65   14.22
  -2   5  -1  594.49    8.20
   2  -5   1  612.97   11.45
   2   5   1  599.30    8.55
  -2   5  -2 2061.73   21.39
   2   5   2 2110.37   21.93
  -2   5  -3    1.49    0.60
   2  -5   3    1.79    1.08
   2   5   4 3438.58   34.17
  -2  -5  -5 1138.74   17.56
   2   5   5 1289.46   15.46
   2  -5   6   15.37    2.10
   2   5   6   16.33    1.48
  -2  -5  -6   12.43    1.80
   2  -5   7  378.91    9.83
   2   5   7  391.40    7.38
  -2  -5  -7  367.46    9.50
  -2  -5  -8  269.25    8.31
   2  -5   8  282.70    8.31
   2   5   9   80.22    3.84
   2  -5   9   70.39    4.17
  -2  -5  -9   79.39    4.62
  -2  -5 -10  151.81    6.62
  -2  -5 -10  164.40    4.77
  -2  -5 -11   89.47    5.20
  -2  -5 -11   91.35    3.61
  -2  -5 -12  854.31   17.10
  -2   5 -12  852.34   14.37
  -2  -5 -12  873.49   12.94
   2   5  13  218.87    5.86
  -2  -5 -13  219.23    5.60
  -2   5 -13  223.43    6.59
  -2  -5 -13  218.95    8.02
  -2  -5 -14    2.21    0.88
  -2   5 -14    1.92    1.03
  -2  -5 -14    1.51    1.38
  -2   5 -15    8.34    1.45
  -2  -5 -15    8.58    1.87
  -2  -5 -16   47.31    2.36
  -2  -5 -16   44.94    3.07
  -2   5 -16   44.97    2.47
  -2  -5 -17   28.43    1.65
  -2  -5 -17   34.99    2.56
  -2  -5 -17   34.41    2.40
  -2  -5 -18  532.00    6.88
   2  -6 -19   26.85    1.35
   2   6 -18    2.58    1.00
   2   6 -18    2.62    0.86
   2  -6 -18    2.47    0.81
   2   6 -17  121.33    3.85
   2  -6 -17  108.04    3.55
   2   6 -17  110.27    4.47
   2   6 -16   58.77    2.91
   2  -6 -16   53.58    2.73
   2   6 -16   57.40    3.49
   2  -6 -16   52.39    2.86
   2  -6 -15 1410.19   20.85
   2  -6 -15 1462.72   18.60
   2  -6 -15 1461.75   19.21
   2   6 -15 1419.70   21.36
   2  -6 -14   27.76    2.36
   2  -6 -14   33.22    3.02
   2   6 -14   25.85    2.18
   2  -6 -13    2.21    1.04
   2  -6 -13    3.54    1.54
   2   6 -13    3.92    1.19
   2  -6 -12    5.63    1.26
   2  -6 -12    7.30    1.76
   2   6 -12    5.58    1.23
   2  -6 -11   82.48    3.79
   2   6 -11   88.12    3.64
   2   6 -10   18.77    1.72
   2   6 -10   18.45    1.72
   2  -6 -10   18.83    1.96
   2   6 -10   17.34    1.77
   2   6  -9  875.99   12.41
   2  -6  -9  801.55   12.82
  -2  -6   9  745.55   16.62
   2   6  -9  799.45   12.02
   2  -6  -9  842.65   15.67
   2   6  -9  865.43   12.96
   2   6  -8  277.69    6.45
   2   6  -8  256.98    5.89
  -2  -6   8  270.66    9.44
   2  -6  -8  271.07    8.14
   2   6  -8  267.77    6.05
   2   6  -7  388.26    7.68
   2   6  -7  377.94    7.22
   2  -6  -7  407.26    9.75
   2   6  -7  384.56    7.27
  -2  -6   7  372.23   11.19
   2   6  -6 2247.81   24.53
   2  -6  -6 2246.28   28.27
   2   6  -6 2315.34   24.63
   2   6  -5  523.20    8.39
   2   6  -5  502.98    8.71
   2   6  -4  363.64    6.68
   2   6  -4  364.56    6.99
   2   6  -3 1505.20   17.49
   2  -6  -3 1516.08   19.68
   2   6  -3 1457.30   16.76
   2   6  -2  449.34    7.87
   2  -6  -2  442.91    8.95
   2   6  -2  426.00    7.26
   2  -6  -2  440.35    9.41
   2  -6  -1 1445.66   20.87
   2   6  -1 1550.90   17.96
  -2   6   1 1444.62   16.29
   2  -6  -1 1527.94   19.30
  -2   6   1 1426.29   16.27
   2   6  -1 1465.72   17.04
   2  -6  -1 1456.27   19.99
   2   6   0  615.07    9.61
  -2   6   0  577.13    8.47
   2  -6   0  587.41   10.95
   2   6   0  583.21    8.98
   2  -6   0  581.53   12.06
  -2   6  -1 2148.60   22.60
   2  -6   1 2131.64   25.53
   2   6   1 2151.43   23.17
   2  -6   1 2107.80   27.95
   2  -6   2    5.68    1.48
  -2  -6  -2    4.49    1.27
  -2   6  -2    6.23    0.93
   2  -6   2    5.07    1.14
   2   6   2    4.17    0.92
   2  -6   3  723.56   12.35
   2   6   3  796.02   11.40
   2  -6   3  670.91   14.00
  -2  -6  -3  726.64   13.75
  -2   6  -3  744.55   10.68
   2  -6   4   90.18    4.80
  -2   6  -4   95.23    3.33
   2   6   4   96.98    3.46
   2  -6   4  100.51    4.05
  -2   6  -5  463.35    8.30
   2   6   5  442.37    8.23
   2  -6   6  160.20    6.61
  -2  -6  -6  147.70    5.87
   2   6   6  157.26    4.68
  -2  -6  -7  470.52   11.30
   2  -6   7  492.47   12.05
   2   6   7  474.46   10.06
  -2  -6  -8  131.99    5.91
   2   6   8  139.15    5.20
   2   6   9  462.94    9.93
  -2  -6  -9  402.39   10.80
  -2  -6 -10  498.62   12.24
  -2  -6 -11    1.33    1.34
  -2  -6 -11    3.16    1.04
  -2  -6 -12  636.55   10.46
  -2  -6 -12  614.51   13.67
  -2   6 -12  639.50   11.80
   2   6  13    5.06    1.19
  -2  -6 -13    6.53    1.85
  -2   6 -13    5.40    1.30
  -2  -6 -13    4.71    1.08
  -2  -6 -14   20.42    1.65
  -2   6 -14   20.94    1.95
  -2  -6 -15  365.26    9.48
  -2  -6 -16    1.15    1.02
  -2  -6 -16    1.36    0.75
  -2  -6 -17   91.67    2.49
   2   7 -17    3.64    0.79
   2  -7 -17    4.81    0.84
   2   7 -16   72.32    2.81
   2  -7 -16   65.43    2.63
   2   7 -16   70.42    3.50
   2  -7 -16   61.91    2.76
   2   7 -15   60.86    2.81
   2  -7 -15   58.20    2.69
   2  -7 -15   55.61    2.88
   2   7 -15   58.69    3.49
   2  -7 -15   53.08    3.14
   2  -7 -14  293.10    8.11
   2   7 -14  318.07    6.88
   2  -7 -14  305.35    7.13
   2  -7 -13  207.83    7.15
   2   7 -13  225.14    5.86
   2   7 -12    3.63    1.13
   2  -7 -12    1.66    1.34
   2  -7 -11  632.75   11.27
   2  -7 -11  671.25   13.98
   2  -7 -10   12.03    1.62
   2  -7 -10   10.12    2.08
   2  -7  -9    8.14    1.49
   2  -7  -9   10.10    2.05
   2  -7  -8  195.45    7.11
  -2   7   8  189.76    6.16
   2   7  -8  210.71    5.99
   2  -7  -8  193.45    5.71
   2   7  -8  198.35    5.45
   2   7  -7 1169.15   15.50
   2  -7  -7 1196.01   19.29
   2  -7  -7 1167.84   16.36
   2   7  -7 1192.34   15.91
   2   7  -6   68.27    2.94
   2   7  -6   73.41    3.36
   2  -7  -6   68.02    3.27
   2   7  -6   73.59    3.17
   2   7  -5  588.37   10.38
   2   7  -5  588.88    9.65
   2   7  -4   18.06    1.55
   2  -7  -4   19.40    2.20
   2   7  -4   16.09    1.71
   2   7  -3  170.48    5.07
   2   7  -3  165.81    4.57
   2  -7  -3  157.62    5.69
   2  -7  -3  167.91    6.35
   2   7  -3  160.09    4.62
   2  -7  -2  118.96    5.16
   2   7  -2  122.80    4.29
   2  -7  -2  122.42    4.89
   2   7  -2  122.57    3.98
   2  -7  -2  118.20    5.47
   2   7  -1  173.75    5.06
   2  -7  -1  161.52    6.52
  -2   7   1  159.78    4.22
   2   7  -1  170.52    4.72
   2  -7  -1  162.62    6.00
   2  -7   0 2327.37   31.00
  -2   7   0 2254.78   24.67
   2   7   0 2343.18   25.49
   2  -7   0 2349.01   28.84
   2  -7   1 1483.69   20.77
  -2   7  -1 1470.84   17.68
   2  -7   1 1495.83   23.10
   2   7   1 1488.07   18.18
   2  -7   2   28.44    2.49
  -2   7  -2   36.31    2.16
  -2  -7  -2   30.51    2.71
   2  -7   2   32.05    3.08
   2   7   2   32.09    2.16
   2  -7   3   39.06    2.84
  -2   7  -3   37.22    2.25
  -2  -7  -3   43.03    3.31
   2  -7   3   37.80    3.38
   2   7   3   43.33    2.64
   2   7   4    4.05    0.99
   2  -7   4    4.20    1.26
   2  -7   4    5.60    1.66
   2   7   4    3.48    1.20
  -2   7  -4    5.86    1.09
  -2  -7  -4    4.65    1.56
  -2  -7  -5  646.24   14.24
   2   7   5  651.79   12.37
   2   7   5  660.01   11.11
  -2  -7  -6  358.50   10.60
   2   7   6  381.30    9.08
  -2  -7  -7  501.08   13.00
   2   7   7  535.28   11.01
  -2  -7  -8   65.54    4.77
   2   7   8   71.46    3.88
  -2  -7  -9  254.36    9.29
   2   7   9  282.75    7.66
  -2  -7 -10   20.32    2.88
  -2  -7 -11  753.02   16.34
  -2  -7 -11  774.17   11.70
  -2   7 -12   67.17    3.38
  -2  -7 -12   63.46    2.86
  -2  -7 -12   69.19    4.59
  -2  -7 -13  387.85    7.04
  -2   7 -13  397.58    8.04
  -2  -7 -13  399.83   10.43
   2   7  13  390.60    7.30
  -2  -7 -14   79.25    2.69
  -2  -7 -15   41.17    2.01
  -2  -7 -16   38.35    1.61
   2  -8 -15   79.44    3.24
   2   8 -15   82.68    3.59
   2  -8 -15   78.16    2.92
   2  -8 -14  191.65    5.78
   2  -8 -14  195.76    4.59
   2  -8 -13  200.74    6.37
   2  -8 -12    7.71    1.67
   2  -8 -12    7.42    1.59
   2  -8 -11    3.70    1.08
   2  -8 -11    3.52    1.49
   2  -8 -11    3.65    1.40
   2  -8 -10  619.66   11.00
   2  -8 -10  659.35   13.54
   2  -8 -10  641.15   13.66
   2  -8  -9  323.46    9.26
   2  -8  -9  318.39    9.44
   2  -8  -9  315.04    7.45
  -2   8   9  307.96    7.92
   2  -8  -8  518.93   12.50
  -2   8   8  530.10   11.01
   2  -8  -8  511.14    9.93
   2  -8  -7   14.76    2.30
   2  -8  -7   14.44    1.75
  -2   8   7   10.74    1.80
   2   8  -6  173.93    4.90
   2  -8  -6  185.92    5.56
   2  -8  -6  187.67    6.99
   2  -8  -6  189.24    7.30
   2   8  -5   60.90    2.83
   2  -8  -5   56.84    3.84
   2   8  -4 2034.65   23.50
   2   8  -4 2121.16   24.77
   2   8  -4 2164.42   25.91
   2  -8  -4 2085.73   27.74
   2   8  -3   76.42    3.72
   2   8  -3   79.59    3.22
   2   8  -3   77.62    3.51
   2  -8  -3   84.84    4.77
   2  -8  -3   83.91    4.48
   2   8  -2   90.95    3.97
   2   8  -2   84.53    3.30
   2   8  -2   87.95    3.65
  -2  -8   2   89.78    4.75
   2  -8  -2   94.66    4.88
   2  -8  -2   85.95    4.98
   2   8  -1   71.17    3.32
   2  -8  -1   77.59    4.39
  -2   8   0    8.51    1.18
   2   8   0    5.21    1.11
   2  -8   0    8.82    1.75
   2  -8   1  741.42   14.01
  -2   8  -1  715.77   11.37
   2  -8   2   97.80    4.81
  -2   8  -2   93.32    3.67
   2   8   2   92.51    4.36
  -2  -8  -2   88.79    4.56
   2   8   3  221.42    6.07
  -2   8  -3  217.55    5.96
  -2  -8  -3  220.48    7.49
   2   8   4  782.86   14.10
  -2  -8  -4  759.27   15.18
   2  -8   4  798.42   14.15
  -2  -8  -5  261.10    8.67
   2   8   5  256.44    7.53
  -2  -8  -6   24.06    2.91
   2   8   6   27.17    2.65
  -2  -8  -7  118.16    5.99
   2   8   7  133.24    5.32
  -2  -8  -8  200.23    7.79
   2   8   8  205.27    6.52
  -2  -8  -9  207.29    7.83
   2   8   9  210.12    6.46
  -2  -8 -10  690.37   14.77
  -2  -8 -10  756.93   11.21
  -2  -8 -11    8.93    1.95
  -2  -8 -11    9.65    1.27
  -2  -8 -12   20.90    2.37
  -2  -8 -12   21.36    1.56
   2   8  13    3.67    0.81
  -2  -8 -13    4.99    1.31
  -2  -8 -13    4.40    0.81
  -2  -8 -14  242.02    6.06
  -2  -8 -15   87.65    2.34
   2  -9 -13    2.48    0.96
   2  -9 -12  213.29    6.15
   2  -9 -11  552.55   10.98
   2  -9 -11  569.40   11.11
   2  -9 -11  564.09    9.44
   2  -9 -10    1.98    1.15
   2  -9 -10    3.05    1.33
   2  -9 -10    0.85    0.88
  -2   9   9    1.42    0.97
   2  -9  -9    2.08    1.02
   2  -9  -9    1.24    1.25
   2  -9  -8  335.98    7.56
  -2   9   8  338.17    8.31
   2  -9  -8  343.77    9.66
   2  -9  -7 1719.24   25.39
  -2   9   7 1752.86   23.35
   2  -9  -7 1709.43   24.38
   2  -9  -7 1679.98   21.38
   2  -9  -6  372.47   10.39
  -2   9   6  370.14    9.26
   2  -9  -6  384.46    9.96
   2  -9  -6  380.21    8.27
   2  -9  -5  190.27    6.89
   2  -9  -5  185.52    5.63
   2  -9  -4   -0.08    1.44
   2  -9  -3  181.88    7.02
   2  -9  -2   37.22    3.29
   2  -9  -1  698.58   14.20
  -2  -9   1  677.46   14.16
   2   9   0 1037.23   16.51
   2  -9   0 1021.25   17.63
   2   9   1   11.99    1.91
   2  -9   1    9.67    1.89
   2  -9   2    2.90    1.31
  -2  -9  -2    1.26    0.95
   2  -9   3   86.53    4.40
  -2  -9  -3   77.56    4.34
  -2  -9  -4  297.18    8.69
   2   9   4  335.96    8.67
  -2  -9  -5  139.60    5.98
   2   9   5  168.74    6.01
  -2  -9  -6  197.57    7.14
   2   9   6  224.52    6.89
  -2  -9  -7  521.05   11.93
   2   9   7  551.94   10.99
   2  -9   8    7.02    1.44
  -2  -9  -8    6.28    1.59
   2   9   8    5.01    1.44
  -2  -9  -9  204.98    6.83
  -2  -9 -10    2.27    1.25
  -2  -9 -10    1.52    0.81
  -2  -9 -11    0.51    0.93
  -2  -9 -11    1.14    0.67
  -2  -9 -12  105.74    2.79
   2   9  12  115.64    3.05
   2 -10 -12   44.34    1.91
   2 -10 -11  634.29   10.20
   2 -10 -11  632.03    9.10
   2 -10 -10  270.12    6.78
   2 -10 -10  255.35    5.44
   2 -10  -9    3.18    1.23
   2 -10  -9    3.45    0.95
   2 -10  -8   33.49    2.83
  -2  10   8   37.20    2.48
   2 -10  -8   33.80    2.16
   2 -10  -7  679.08   13.13
  -2  10   7  660.90   11.76
   2 -10  -7  647.41   10.49
  -2  10   6   27.91    2.48
   2 -10  -6   28.85    2.13
  -2  10   5  374.23    9.03
   2  10  -5  377.42    8.28
   2 -10  -5  369.31    7.80
   2  10  -4  280.55    7.23
   2 -10  -4  263.59    8.18
   2 -10  -4  285.26    6.77
   2 -10  -3  481.70   11.27
   2  10  -3  495.54   10.24
   2 -10  -2   33.17    3.01
   2  10  -2   29.90    2.55
   2 -10  -1   23.29    2.56
  -2 -10   1   17.54    2.21
  -2 -10   0    7.28    1.67
   2 -10   0    9.77    1.84
   2  10   0    9.36    1.70
   2 -10   1   29.36    2.68
  -2 -10  -1   26.05    2.75
   2  10   1   24.90    2.44
   2 -10   2   54.75    3.40
  -2 -10  -2   49.55    3.71
   2  10   2   58.81    3.55
  -2 -10  -3 1808.40   26.30
  -2 -10  -4  285.56    8.88
  -2 -10  -4  285.97    7.67
  -2 -10  -5   17.36    2.40
   2  10   5   18.26    2.09
  -2 -10  -5   20.37    2.14
  -2 -10  -6   20.90    2.50
   2  10   6   20.89    2.09
  -2 -10  -6   20.20    2.09
   2  10   7   21.02    2.00
  -2 -10  -7   17.87    1.94
   2 -10   7   16.54    1.87
  -2 -10  -7   15.29    2.20
  -2 -10  -8  100.41    4.07
  -2 -10  -8  102.75    4.75
   2 -10   8  100.41    3.69
  -2 -10  -9  402.41    6.52
  -2 -10  -9  425.76    8.30
  -2 -10 -10   62.29    2.10
  -2 -10 -11  107.41    2.41
   2  10  11  122.62    2.74
   2 -11 -10    6.17    0.78
   2 -11  -9   13.69    1.10
   2 -11  -8    0.77    0.52
  -2  11   8    0.84    0.66
   2 -11  -8    2.18    0.91
  -2  11   7  493.95    8.46
   2 -11  -7  471.50    7.52
  -2  11   6   48.69    2.67
   2 -11  -6   44.46    2.18
  -2  11   5   37.94    2.51
   2 -11  -5   41.12    2.84
   2 -11  -5   39.58    2.15
  -2  11   4  143.47    4.93
   2 -11  -4  136.35    5.11
   2 -11  -4  135.20    4.06
   2  11  -3  472.88    8.93
  -2  11   3  472.66    9.63
   2 -11  -3  461.73    9.85
   2 -11  -3  456.19    8.17
   2  11  -2   59.41    3.11
  -2  11   2   62.24    3.46
   2 -11  -2   60.94    2.83
   2 -11  -2   57.06    3.36
   2  11  -1 1847.70   22.32
   2 -11  -1 1754.13   22.92
   2  11   0  195.65    5.72
   2 -11   0  180.51    5.74
   2  11   1    8.45    1.52
  -2 -11  -1    6.97    1.38
   2  11   2    1.92    1.09
  -2 -11  -2    2.77    1.14
  -2 -11  -3   31.59    2.53
  -2 -11  -4    5.00    1.28
  -2 -11  -5   97.15    4.14
   2 -11   5   89.60    3.71
   2  11   5   95.91    3.57
  -2 -11  -6   32.85    2.39
   2  11   6   33.53    2.07
   2 -11   6   29.12    2.05
  -2 -11  -8   38.16    1.50
  -2  12   5   94.81    2.85
   2 -12  -5   91.82    2.34
  -2  12   4  194.53    4.46
   2 -12  -4  179.83    3.66
  -2  12   3   17.14    1.49
   2 -12  -3   20.57    1.30
  -2  12   2   80.60    3.09
   2 -12  -2   75.65    2.48
  -2  12   1   30.65    2.01
   2 -12  -1   29.44    1.61
   2  12   0   29.68    1.76
  -2  12   0   28.55    1.95
   2 -12   0   30.13    1.61
   2  12   1   97.95    3.14
   2 -12   1  104.29    2.92
   2  12   2  232.24    4.91
  -2  12  -2  237.64    5.30
   2 -12   2  233.61    4.50
   2  12   3  588.20    8.63
  -2  12  -3  608.78    9.09
  -2  12  -4   27.30    1.62
   3   0 -20  725.53   10.76
   3   0 -19    0.99    1.04
   3   0 -18   20.29    2.05
   3   0 -17    0.98    1.33
   3   0 -17    1.75    1.09
   3   0 -16   29.56    2.63
   3   0 -16   27.54    2.75
   3   0 -15    0.54    1.12
   3   0 -15    0.43    1.11
   3   0 -14 1808.03   25.09
   3   0 -14 1929.91   23.15
   3   0 -13    0.60    1.03
   3   0 -13    0.46    0.78
   3   0 -12   23.48    2.21
   3   0 -12   24.04    1.82
   3   0 -11    0.61    0.79
   3   0 -11    0.91    0.69
   3   0 -11    0.77    0.65
   3   0 -10 1177.95   15.04
   3   0 -10 1084.11   13.61
   3   0  -9    5.03    0.90
   3   0  -9    8.86    1.00
   3   0  -8 2718.84   25.44
   3   0  -8 2716.57   25.82
   3   0  -7    1.12    0.50
   3   0  -7    1.50    0.51
   3   0  -6 3876.81   35.33
   3   0  -6 3988.82   34.83
   3   0  -6 3890.02   33.44
   3   0  -5    1.09    0.43
   3   0  -5    0.84    0.15
   3   0  -5    3.23    0.37
   3   0  -5    3.13    0.46
   3   0  -5    1.22    0.22
   3   0  -4   26.98    0.67
   3   0  -4   27.56    1.05
   3   0  -3    4.26    0.46
   3   0  -3    1.79    0.26
   3   0  -2 2201.45   19.57
   3   0  -2 2024.27   19.01
   3   0  -1    4.79    0.50
  -3   0  -1    2.56    0.62
   3   0   1    4.34    0.55
   3   0   3    1.24    0.49
  -3   0  -3    1.93    0.77
  -3   0  -4 3134.72   33.15
   3   0   4 3210.40   30.48
   3   0   5    1.61    0.58
  -3   0  -5    2.61    1.02
  -3   0  -6  209.21    6.27
   3   0   6  216.64    4.62
  -3   0  -7    2.84    1.15
   3   0   7    4.80    0.85
  -3   0  -8   84.91    4.46
   3   0   8   97.41    3.23
  -3   0  -9    1.26    1.04
  -3   0  -9    1.50    0.84
  -3   0 -10 1533.83   24.08
  -3   0 -10 1697.98   20.88
  -3   0 -11    1.64    1.23
  -3   0 -11   -0.18    0.94
  -3   0 -12  947.89   14.46
   3   0  12  975.81   13.72
  -3   0 -13    1.24    1.12
   3   0  13    2.46    0.90
  -3   0 -14   60.59    3.35
  -3   0 -15    0.74    1.05
  -3   0 -16 1000.85   14.78
  -3   0 -17   -0.08    0.95
  -3   0 -18  224.06    5.18
   3   1 -21   96.18    2.97
   3  -1 -21   96.12    2.90
   3   1 -20    9.04    1.20
   3  -1 -20    8.83    1.31
   3   1 -20    8.84    1.30
   3  -1 -19   90.70    3.54
   3   1 -19   91.33    3.61
   3  -1 -18  888.46   14.37
   3   1 -18  885.42   13.43
   3  -1 -18  880.35   13.25
   3   1 -17  198.58    7.05
   3  -1 -17  214.20    7.00
   3  -1 -17  211.36    5.83
   3   1 -17  208.60    5.87
   3  -1 -16  356.95    9.53
   3   1 -16  333.26    9.38
   3   1 -15   90.60    4.73
   3   1 -15  103.99    4.53
   3   1 -14   10.29    1.88
   3   1 -14    7.43    1.60
   3  -1 -14    7.93    1.42
   3   1 -14    6.62    1.37
   3   1 -13   57.34    3.53
   3  -1 -13   60.05    3.58
   3   1 -13   60.95    3.21
   3  -1 -13   58.82    2.93
   3   1 -13   62.57    3.02
   3   1 -12  672.55   10.50
   3  -1 -12  657.79   10.37
   3   1 -12  639.95   11.83
   3  -1 -12  687.59   12.22
   3  -1 -11 1714.05   19.36
   3   1 -11 1693.26   19.34
   3   1 -11 1769.00   22.04
   3  -1 -11 1708.79   21.48
   3  -1 -10 1441.27   16.12
   3   1 -10 1438.45   18.25
   3  -1  -9  378.52    6.33
   3   1  -9  374.70    5.16
   3  -1  -8 1594.60   16.76
   3   1  -8 1624.17   16.80
   3  -1  -7  824.33    9.79
   3   1  -7  784.17    9.70
  -3  -1   7  817.89    9.60
   3   1  -7  797.61    8.16
   3   1  -7  796.13    8.58
   3   1  -6   41.40    1.06
   3   1  -6   46.49    1.49
   3  -1  -6   48.21    1.50
   3   1  -6   45.05    1.80
   3   1  -6   40.73    1.20
   3  -1  -6   42.95    1.57
   3   1  -6   42.47    1.56
   3   1  -5 3744.02   32.62
   3  -1  -5 3760.75   33.61
   3   1  -5 3779.21   33.71
   3   1  -5 3644.96   32.93
   3   1  -5 3659.28   33.83
   3   1  -4 4523.53   39.41
   3   1  -4 4419.75   38.74
   3   1  -4 4392.96   39.07
   3   1  -3 3761.50   33.05
   3   1  -3 3779.31   32.76
   3   1  -3 3813.36   33.03
   3  -1  -2 2261.22   20.81
   3  -1  -2 2265.75   21.18
   3   1  -2 2328.47   21.28
   3   1  -2 2364.92   21.26
   3  -1  -1    2.82    0.44
   3  -1  -1    4.06    0.47
   3   1  -1    4.28    0.50
   3   1   0  982.52   10.33
   3  -1   0  960.97   10.60
   3  -1   1  194.01    3.68
  -3   1  -2   33.99    1.81
   3  -1   2   30.37    1.49
  -3   1  -3  276.48    5.87
  -3  -1  -3  264.30    5.69
  -3   1  -4  484.97    8.87
   3  -1   4  509.85    7.56
  -3  -1  -5    2.35    1.01
   3  -1   5    3.38    0.80
  -3   1  -6 1385.55   19.26
   3  -1   6 1442.72   16.50
  -3   1  -7  980.86   16.20
   3  -1   7  998.81   12.99
  -3  -1  -8   94.60    4.59
  -3   1  -8   95.42    4.77
  -3   1  -9  425.98    8.27
  -3   1  -9  417.09   10.97
   3  -1   9  444.93    8.04
  -3   1 -10  418.10    8.58
   3  -1  10  419.80    8.00
  -3   1 -10  404.92   11.27
   3  -1  11   38.64    2.33
   3   1  11   41.59    2.43
   3  -1  11   45.89    2.45
  -3  -1 -11   39.87    2.50
  -3   1 -11   39.51    2.51
  -3   1 -11   39.96    2.66
  -3   1 -11   38.12    3.63
   3   1  12  389.12    7.90
  -3   1 -12  363.71    8.50
  -3  -1 -12  386.75    8.29
  -3   1 -12  392.26    8.41
   3   1  13  513.02    9.14
  -3  -1 -13  492.55    9.68
  -3   1 -13  483.93    9.69
  -3  -1 -14  109.92    4.34
  -3   1 -14  109.51    4.38
  -3  -1 -15   49.22    2.98
  -3   1 -15   49.90    3.05
  -3  -1 -16   12.74    1.70
  -3   1 -16   12.51    1.72
  -3   1 -17   58.83    2.93
  -3  -1 -17   56.09    2.83
  -3   1 -18    0.03    0.83
  -3  -1 -18   -0.06    0.86
  -3  -1 -18    0.84    1.01
   3   2 -21  422.54    6.55
   3   2 -21  412.30    6.41
   3   2 -20    8.24    1.20
   3  -2 -20    6.96    1.07
   3   2 -20    8.12    1.19
   3   2 -19   95.22    3.62
   3  -2 -19   91.59    3.37
   3   2 -19   95.16    3.54
   3   2 -18    8.96    1.75
   3   2 -18    7.80    1.43
   3  -2 -18    8.08    1.36
   3  -2 -17   11.82    1.93
   3  -2 -17   10.79    1.57
   3   2 -17   11.72    1.57
   3  -2 -16  506.73   10.18
   3  -2 -16  523.75   11.63
   3  -2 -16  505.96    9.37
   3  -2 -15  789.66   14.81
   3  -2 -15  783.50   12.98
   3  -2 -14  254.21    6.62
   3  -2 -14  262.10    6.52
   3   2 -14  251.88    6.61
   3   2 -14  242.60    7.57
   3  -2 -14  265.10    8.01
   3  -2 -13  210.58    6.91
   3   2 -13  183.37    6.32
   3  -2 -13  206.25    5.87
   3  -2 -13  194.35    5.51
   3  -2 -13  206.52    5.54
   3   2 -13  199.51    5.50
   3  -2 -13  202.56    6.06
   3   2 -12   49.35    2.56
   3  -2 -12   47.03    2.47
   3  -2 -12   46.29    3.15
   3  -2 -11  232.00    5.30
   3   2 -11  223.71    5.24
   3   2 -11  251.34    7.12
   3   2 -11  227.93    4.44
   3  -2 -11  241.94    6.82
   3  -2 -10  611.55    8.99
   3   2 -10  599.64    8.94
   3   2 -10  583.62    7.89
   3   2 -10  598.49   11.06
   3   2  -9 1224.99   14.41
   3  -2  -9 1253.19   14.44
   3   2  -9 1226.42   13.42
   3  -2  -8  219.98    4.38
   3   2  -8  217.36    4.38
   3  -2  -7 3999.06   37.65
   3   2  -7 4014.47   37.69
   3   2  -7 4110.16   36.58
   3   2  -6    7.39    0.59
   3  -2  -6    9.13    0.80
   3   2  -6    7.32    0.74
   3   2  -6    6.74    0.63
   3  -2  -6    7.14    0.65
   3   2  -6    9.76    0.73
   3   2  -5 2973.99   27.71
   3   2  -5 2985.57   27.27
   3  -2  -5 2996.74   27.42
   3   2  -4  359.14    4.96
   3   2  -4  353.14    4.72
   3  -2  -4  364.88    4.72
   3   2  -4  368.34    4.73
   3   2  -3 1454.25   13.60
   3   2  -3 1425.10   13.69
   3   2  -3 1456.89   14.08
   3   2  -2  745.52    7.99
   3  -2  -2  779.97    7.96
   3   2  -2  714.88    8.15
   3  -2  -2  776.35    8.66
   3   2  -2  685.29    8.38
   3   2  -1 5826.77   50.42
   3  -2  -1 5925.12   51.75
   3  -2   0 2302.52   23.04
   3  -2   0 2294.83   21.58
   3   2   0 2322.41   21.72
   3  -2   1   26.55    1.53
   3  -2   2   22.16    1.52
   3   2   2   16.44    1.09
   3   2   3 1422.26   15.47
   3   2   4   35.29    1.74
  -3   2  -5 2799.98   32.36
   3  -2   5 2982.62   30.37
  -3   2  -6  864.07   14.73
   3  -2   6  921.95   12.76
  -3   2  -7 1495.41   21.83
   3  -2   7 1485.46   18.54
  -3   2  -8   20.34    2.43
   3  -2   8   14.05    1.54
  -3   2  -9 1834.94   26.90
   3  -2   9 1827.50   21.90
   3  -2  10  323.00    7.25
  -3   2 -10  316.90    9.98
  -3   2 -10  302.01    7.10
   3  -2  11  228.18    6.01
   3   2  11  256.51    6.32
  -3   2 -11  238.66    6.49
  -3   2 -11  240.93    6.19
  -3  -2 -11  247.35    6.16
   3   2  12  146.91    4.68
  -3   2 -12  132.32    4.95
  -3   2 -12  140.73    4.82
  -3  -2 -12  137.88    4.67
   3   2  13  236.39    5.96
  -3   2 -13  216.04    6.46
  -3   2 -13  228.03    6.31
  -3  -2 -13  225.56    6.13
   3   2  14   33.83    2.19
  -3  -2 -14   35.00    2.27
  -3  -2 -14   33.62    2.42
  -3   2 -14   35.82    2.55
  -3  -2 -15  429.17    8.68
  -3   2 -15  431.73    8.89
  -3  -2 -16  304.57    6.85
  -3   2 -16  304.28    7.01
  -3  -2 -17  152.26    4.32
  -3   2 -17  149.38    4.42
  -3  -2 -17  151.77    5.77
  -3  -2 -18   22.89    1.54
  -3   2 -18   26.00    1.68
  -3  -2 -18   23.15    2.06
   3   3 -21  153.53    3.47
   3   3 -20  113.64    3.50
   3   3 -20  109.67    3.14
   3   3 -19  289.90    5.99
   3   3 -19  260.41    7.06
   3   3 -18    6.51    1.62
   3   3 -18    5.95    1.26
   3  -3 -18    5.46    1.09
   3  -3 -18    5.98    1.41
   3  -3 -17  569.34   11.76
   3  -3 -17  600.69    9.88
   3   3 -17  599.51   10.14
   3  -3 -17  582.24   10.75
   3   3 -16  488.82   11.59
   3  -3 -16  513.11   11.49
   3  -3 -16  516.84   10.12
   3  -3 -16  524.94    9.31
   3   3 -16  533.97    9.62
   3   3 -15    2.41    1.53
   3  -3 -15    2.67    1.33
   3  -3 -15    0.60    1.07
   3  -3 -15    1.59    0.98
   3   3 -15    1.53    0.96
   3  -3 -14  129.46    4.96
   3  -3 -14  140.85    5.82
   3   3 -14  119.19    5.38
   3  -3 -14  132.86    4.96
   3  -3 -14  125.11    4.55
   3  -3 -14  124.45    4.08
   3  -3 -13  119.95    4.71
   3  -3 -13  126.52    5.36
   3  -3 -13  119.62    4.48
   3  -3 -13  114.91    4.20
   3  -3 -13  112.98    3.99
   3   3 -13  113.17    4.06
   3  -3 -12  789.55   11.79
   3   3 -12  829.67   12.12
   3  -3 -11 1553.36   18.07
   3   3 -11 1547.74   18.22
   3   3 -11 1538.69   22.46
   3   3 -11 1510.84   17.37
   3  -3 -10   93.95    3.06
   3   3 -10   91.95    3.08
   3   3 -10   88.92    4.37
   3   3 -10   97.26    2.94
   3  -3 -10  102.45    4.29
   3  -3  -9   14.26    1.17
   3   3  -9   14.07    1.17
   3   3  -9   15.72    1.15
   3   3  -8 1778.58   17.79
   3  -3  -8 1710.46   18.46
   3   3  -8 1778.49   18.50
  -3  -3   8 1742.38   22.07
   3   3  -8 1752.82   18.41
   3   3  -7   78.33    2.18
   3   3  -7   77.22    2.34
   3   3  -7   80.66    2.40
   3   3  -6 3908.88   35.94
   3   3  -6 3855.48   35.52
   3  -3  -5 3419.32   31.09
   3   3  -5 3341.14   31.17
   3   3  -5 3462.68   31.64
   3   3  -5 3384.83   32.15
   3   3  -4    3.44    0.45
   3  -3  -4    3.67    0.44
   3   3  -4    4.60    0.59
   3   3  -4    5.34    0.67
   3  -3  -4    4.35    0.60
   3  -3  -3  549.41    5.99
   3   3  -3  537.40    6.03
   3   3  -3  528.17    7.02
   3   3  -3  529.73    6.63
   3  -3  -3  552.70    7.34
  -3   3   2 2189.37   20.68
   3   3  -2 2257.07   22.54
   3   3  -2 2270.43   21.97
   3  -3  -2 2439.58   23.42
   3  -3  -2 2379.31   21.03
   3   3  -2 2317.49   21.11
   3   3  -1 1434.95   13.87
   3  -3  -1 1437.31   13.73
   3  -3   0 2009.88   22.12
   3  -3   0 2057.61   19.41
   3   3   1    3.83    0.72
   3  -3   1   12.44    1.31
   3   3   1    8.98    0.71
   3  -3   2 3019.62   31.61
   3   3   2 3078.37   29.50
   3  -3   3 2905.58   30.69
   3   3   3 2902.35   28.66
   3   3   4   12.65    1.18
   3   3   5 1670.09   18.53
   3  -3   5 1634.14   20.41
   3  -3   6   57.51    3.02
   3  -3   7  453.30    9.06
  -3   3  -7  439.30   10.63
   3  -3   8 2364.88   27.69
  -3   3  -8 2379.92   31.83
   3  -3   9  435.90    8.43
   3  -3   9  441.78    9.13
  -3   3  -9  443.05   11.75
   3  -3  10  386.91    8.48
  -3   3 -10  373.98   11.31
  -3   3 -10  372.08    7.61
  -3  -3 -10  390.50    7.59
   3   3  11  239.94    6.31
  -3   3 -11  225.24    5.93
  -3  -3 -11  224.92    5.77
  -3   3 -11  226.45    6.27
   3   3  12   16.32    1.79
  -3  -3 -12   17.01    1.72
  -3   3 -12   17.09    1.80
  -3   3 -12   18.39    1.95
   3   3  13 1084.23   14.97
  -3  -3 -13 1036.92   14.84
  -3   3 -13 1036.98   15.12
  -3   3 -13 1029.96   15.82
   3   3  14  476.39    8.65
  -3  -3 -14  487.56    9.13
  -3   3 -14  472.85    9.26
  -3  -3 -14  452.63   12.17
  -3   3 -14  446.72    9.39
  -3  -3 -15   16.60    1.60
  -3   3 -15   15.57    1.71
  -3  -3 -15   14.51    1.62
  -3  -3 -15   16.90    2.48
  -3  -3 -16    9.77    1.18
  -3  -3 -16    7.54    1.23
  -3   3 -16    7.87    1.32
  -3  -3 -16    8.46    1.80
  -3  -3 -17   48.34    3.07
  -3   3 -17   46.55    2.30
   3   4 -20  240.96    5.00
   3  -4 -20  225.70    4.72
   3   4 -19  230.58    6.29
   3  -4 -19  236.75    5.47
   3   4 -18  292.45    7.92
   3  -4 -18  307.92    6.86
   3   4 -18  301.38    6.08
   3   4 -18  317.50    7.02
   3  -4 -17  351.63    8.72
   3  -4 -17  347.02    7.66
   3   4 -17  349.74    7.00
   3   4 -17  370.37    8.02
   3  -4 -16  673.91   11.63
   3  -4 -16  651.07   10.27
   3   4 -16  684.18   10.72
   3  -4 -16  696.43   13.44
   3   4 -16  636.05   13.31
   3  -4 -15  406.99    8.74
   3  -4 -15  434.45   10.52
   3   4 -15  401.23   10.31
   3   4 -15  422.92    8.08
   3  -4 -15  411.12    7.75
   3  -4 -15  404.03    8.84
   3  -4 -14  444.08    9.70
   3  -4 -14  490.17   11.22
   3  -4 -14  493.77   10.77
   3  -4 -14  457.13    9.13
   3  -4 -14  426.70    8.03
   3  -4 -14  461.78    9.65
   3  -4 -13  406.98   10.06
   3  -4 -13  401.26    9.79
   3  -4 -13  364.20    8.68
   3  -4 -13  367.31    7.15
   3  -4 -13  388.77    8.58
   3  -4 -12 1008.77   16.53
   3  -4 -12  979.18   16.54
   3  -4 -12  949.20   15.04
   3  -4 -12  966.08   14.59
   3   4 -12  930.29   13.14
   3   4 -11    5.06    1.47
   3  -4 -11    6.92    1.53
   3   4 -11    5.57    0.97
   3   4 -10 2629.98   27.82
   3   4 -10 2588.67   26.83
   3  -4 -10 2811.21   31.76
   3  -4 -10 2768.11   31.80
   3   4 -10 2685.20   27.54
   3   4  -9   85.14    2.72
  -3  -4   9   80.53    4.27
   3   4  -9   83.16    3.10
   3  -4  -9   87.92    3.91
   3  -4  -9   87.28    3.96
   3   4  -9   81.47    2.90
   3   4  -8  522.75    8.45
  -3  -4   8  506.13   11.24
   3   4  -8  507.05    8.10
   3   4  -7   87.93    2.80
   3   4  -7   83.91    2.56
   3   4  -6  162.94    3.80
   3   4  -6  152.93    3.46
   3   4  -5 2823.91   27.58
   3   4  -5 2780.25   26.98
   3   4  -4  626.50    8.65
   3  -4  -4  687.98    9.32
   3   4  -4  688.71    8.42
   3   4  -4  591.92    6.90
   3  -4  -4  644.11    6.94
   3   4  -3  957.38   11.85
   3  -4  -3 1025.49   12.76
   3   4  -3  996.59   11.35
   3  -4  -3  989.26    9.69
   3   4  -3  935.97    9.70
  -3   4   2 3809.77   34.85
   3   4  -2 3789.68   34.26
   3  -4  -2 3989.76   34.25
   3   4  -2 3954.19   36.36
   3  -4  -2 4050.11   38.65
   3   4  -1  641.52    8.96
  -3   4   1  682.56    7.78
   3   4  -1  645.34    7.00
   3  -4  -1  643.51    6.90
   3  -4  -1  691.43   10.47
   3   4   0   51.82    1.39
   3  -4   0   53.47    1.36
   3  -4   0   48.97    2.58
   3  -4   1  878.08    9.31
   3   4   1  890.20    9.45
   3   4   2  567.01    8.58
   3   4   2  560.72    7.15
   3  -4   2  551.90   10.07
   3   4   3   10.49    1.12
   3  -4   3   10.22    1.55
   3   4   4 5679.93   52.40
   3  -4   4 5421.13   55.40
   3   4   5    1.75    0.77
  -3  -4  -6    0.72    0.90
   3   4   6    5.19    1.01
   3  -4   7  218.70    6.61
  -3  -4  -7  192.91    6.68
  -3   4  -8   47.47    3.80
   3  -4   8   49.47    3.12
  -3  -4  -8   46.12    3.48
  -3   4  -9  562.94   14.16
  -3  -4  -9  555.60   12.87
   3  -4   9  585.37   11.46
  -3  -4 -10  382.96   10.76
  -3  -4 -11  823.71   16.69
  -3  -4 -11  803.50   11.92
  -3  -4 -12  649.50   14.71
  -3  -4 -12  643.96   10.52
  -3  -4 -13  371.32   10.70
  -3  -4 -13  360.85    7.37
  -3   4 -13  361.94    7.59
   3   4  13  354.05    7.68
  -3  -4 -14  315.06    9.38
   3   4  14  309.13    6.62
  -3  -4 -14  313.12    6.65
  -3   4 -14  318.09    6.93
  -3  -4 -15    3.89    1.43
  -3  -4 -15    2.10    0.89
  -3   4 -15    1.40    0.86
  -3  -4 -16   60.88    2.47
  -3  -4 -16   71.23    3.75
  -3  -4 -17    0.65    0.85
  -3  -4 -17    0.38    0.53
   3   5 -20  131.04    3.15
   3   5 -19   10.77    1.08
   3   5 -19   12.21    1.51
   3  -5 -19   10.94    1.18
   3   5 -19   12.14    1.30
   3   5 -18   19.72    2.09
   3  -5 -18   20.15    1.67
   3   5 -18   23.25    1.87
   3   5 -17  398.73    9.50
   3  -5 -17  406.78    7.86
   3  -5 -16  573.31   10.17
   3   5 -16  559.25   12.03
   3  -5 -15  129.55    5.15
   3   5 -15  123.74    5.63
   3   5 -15  134.85    4.79
   3  -5 -15  123.32    4.42
   3  -5 -15  122.92    4.58
   3  -5 -14   39.75    2.84
   3  -5 -14   43.53    2.92
   3   5 -14   45.81    2.86
   3  -5 -14   42.77    2.64
   3  -5 -14   37.07    3.00
   3  -5 -13  739.25   12.62
   3  -5 -13  736.45   14.03
   3   5 -13  732.03   12.23
   3  -5 -12  370.29    8.69
   3  -5 -12  405.06   10.12
   3   5 -12  375.80    8.13
   3  -5 -12  388.68    9.76
   3  -5 -12  386.61    8.43
   3   5 -11   68.38    3.10
   3  -5 -11   62.92    3.46
   3  -5 -11   74.48    4.21
   3   5 -11   71.12    3.27
   3  -5 -11   67.95    3.29
   3  -5 -11   68.18    3.98
   3   5 -10  419.38    7.45
   3  -5 -10  404.97    8.72
   3   5 -10  404.64    7.94
   3   5 -10  427.24    8.01
   3  -5 -10  427.15   10.01
   3   5  -9  646.11    9.68
   3   5  -9  659.26   10.29
   3  -5  -9  672.47   12.57
   3   5  -9  655.63   10.45
   3   5  -8  390.20    6.87
   3   5  -8  389.00    7.32
   3   5  -8  401.32    7.50
   3   5  -7  914.76   12.47
   3  -5  -7  964.70   14.78
   3   5  -7  931.10   11.96
   3   5  -7  930.81   12.73
   3   5  -6 4112.02   39.45
   3   5  -6 4070.93   39.62
   3   5  -5  173.19    4.36
   3  -5  -5  179.98    5.35
   3   5  -5  169.84    4.44
   3  -5  -4   68.76    3.01
   3   5  -4   67.11    2.45
   3  -5  -3    5.38    1.04
   3   5  -3    3.04    0.70
   3   5  -2 1398.07   16.61
   3  -5  -2 1436.39   18.47
   3  -5  -1    9.28    1.35
  -3   5   1    8.04    0.78
   3   5  -1    7.58    0.95
  -3   5   0 2504.69   24.56
   3   5   0 2509.66   25.55
   3  -5   1 3764.60   40.64
  -3   5  -1 3780.53   36.08
   3  -5   2 1876.10   25.15
   3   5   2 2240.16   23.47
   3  -5   3   63.70    3.58
   3   5   3   66.05    2.74
   3  -5   4  359.81    9.00
   3   5   4  365.48    7.06
   3   5   5  439.53    7.99
  -3  -5  -5  384.82    9.06
   3   5   6  108.37    3.85
  -3  -5  -6   96.57    4.58
   3  -5   7 1685.94   23.54
  -3  -5  -7 1631.70   23.52
  -3  -5  -8 3316.30   40.57
   3  -5   8 3442.48   39.86
  -3  -5  -9    5.94    1.75
  -3  -5 -10  226.98    8.04
  -3  -5 -11    1.44    1.34
   3   5  12  148.16    4.95
  -3  -5 -12  145.50    6.40
   3   5  13    4.92    1.17
  -3  -5 -13    3.08    1.45
  -3  -5 -14  750.31   14.20
   3   5  14  750.95   10.98
  -3  -5 -15  612.81    9.35
  -3  -5 -15  600.04   11.66
  -3  -5 -16    1.19    0.91
  -3  -5 -16    1.02    0.69
  -3  -5 -17  220.92    3.81
   3   6 -19  427.30    6.36
   3  -6 -18   19.94    1.44
   3   6 -18   24.76    1.71
   3  -6 -17  231.68    5.23
   3   6 -17  271.87    6.02
   3   6 -16  104.80    3.92
   3  -6 -16   94.30    3.47
   3  -6 -15    6.96    1.49
   3   6 -15    6.34    1.67
   3  -6 -15    8.09    1.34
   3   6 -15    9.60    1.60
   3  -6 -15    7.61    1.34
   3  -6 -15    7.08    1.44
   3  -6 -14  112.04    4.36
   3  -6 -14  125.90    4.65
   3  -6 -14  113.57    4.06
   3   6 -14  120.73    4.50
   3  -6 -14  119.06    5.03
   3   6 -13  974.29   14.61
   3  -6 -13  977.18   14.88
   3  -6 -13  940.48   16.26
   3   6 -12  175.40    5.43
   3  -6 -12  189.50    6.76
   3  -6 -12  176.80    5.83
   3  -6 -12  187.37    5.67
   3   6 -11   18.45    1.90
   3  -6 -11   18.74    1.90
   3  -6 -11   22.63    2.20
   3  -6 -11   18.50    2.20
   3  -6 -11   15.95    2.19
   3   6 -10 1078.53   14.53
   3   6 -10 1075.02   15.41
   3   6 -10 1068.23   15.22
   3  -6 -10 1131.07   18.07
   3  -6 -10 1075.40   16.15
   3   6  -9 1121.76   15.25
   3   6  -9 1112.18   14.59
   3  -6  -9 1060.97   15.89
   3   6  -9 1109.32   15.39
   3   6  -9 1087.48   15.16
   3  -6  -9 1097.01   17.85
   3   6  -8  624.05    9.85
   3  -6  -8  616.20   10.88
   3  -6  -8  641.95   12.48
   3   6  -8  623.48   10.34
   3   6  -8  626.80   10.47
   3   6  -7  193.46    5.27
   3   6  -7  200.80    4.98
   3  -6  -7  211.46    6.67
   3   6  -7  206.31    5.41
   3  -6  -7  210.13    6.67
   3   6  -6  397.76    7.83
   3  -6  -6  424.11    9.40
   3   6  -6  421.71    7.91
   3  -6  -6  388.75    9.35
   3   6  -6  410.85    7.41
   3   6  -5 1944.62   22.35
   3   6  -5 1935.41   21.74
   3  -6  -5 1984.01   25.39
   3  -6  -4  106.62    4.32
   3  -6  -4  102.66    4.48
   3   6  -4   93.72    3.26
   3  -6  -3 5525.50   55.66
   3  -6  -3 5503.40   55.15
   3   6  -3 5457.97   52.82
   3  -6  -2 1450.74   20.06
   3   6  -2 1468.89   18.08
   3   6  -1  119.02    3.70
   3  -6  -1  123.67    4.94
   3  -6  -1  124.48    4.75
   3   6   0  934.51   12.68
   3  -6   0  948.83   15.72
  -3   6  -1  295.61    5.72
   3   6   1  290.09    6.31
   3  -6   1  300.98    8.22
   3  -6   1  299.78    7.42
   3  -6   2  505.04   10.03
  -3   6  -2  518.38    8.35
  -3  -6  -2  484.87   10.78
   3  -6   2  506.57   11.19
   3  -6   3  247.31    6.71
   3  -6   3  251.75    7.75
   3   6   3  260.43    6.05
  -3   6  -3  245.66    5.47
   3  -6   4 1324.35   20.77
   3   6   4 1355.74   17.28
  -3   6  -4 1337.28   16.91
  -3   6  -5 2395.23   26.11
   3   6   5 2319.73   26.18
  -3  -6  -6 1071.04   18.14
   3   6   6 1118.50   17.11
  -3  -6  -7  214.50    7.34
   3   6   7  220.07    6.66
  -3  -6  -8  252.35    8.13
   3   6   8  262.58    7.30
  -3  -6  -9   11.84    2.06
  -3  -6 -10    5.45    1.69
  -3  -6 -11 2292.26   30.51
  -3  -6 -12  212.24    7.32
   3   6  12  218.02    5.87
  -3  -6 -13  251.69    7.57
   3   6  13  254.22    5.90
   3   6  14   38.60    1.99
  -3  -6 -15    9.45    1.12
  -3  -6 -16   67.11    2.12
   3   7 -17  197.30    4.32
   3   7 -16  136.13    4.00
   3   7 -15   26.93    2.04
   3  -7 -15   21.87    1.67
   3  -7 -15   21.77    1.89
   3  -7 -14   79.93    3.15
   3   7 -14   92.62    3.75
   3  -7 -14   80.68    3.91
   3  -7 -14   88.55    3.68
   3  -7 -14   74.52    3.31
   3  -7 -13  598.15   11.98
   3  -7 -13  615.79   10.86
   3   7 -12  385.30    8.19
   3  -7 -12  380.18    8.15
   3  -7 -12  365.27    9.37
   3  -7 -12  346.07    8.72
   3  -7 -12  343.16    8.13
   3   7 -11   30.07    2.34
   3  -7 -11   26.97    2.25
   3  -7 -11   25.24    2.59
   3  -7 -11   25.70    2.57
   3  -7 -11   22.48    2.18
   3   7 -10  847.10   13.16
   3  -7 -10  814.23   13.72
   3  -7 -10  813.97   15.22
   3  -7 -10  836.70   15.38
   3  -7  -9 1022.65   15.61
   3  -7  -9 1037.78   17.53
   3  -7  -9 1018.98   17.60
   3  -7  -8  873.60   14.14
   3  -7  -8  904.12   16.00
   3  -7  -8  902.88   16.38
   3   7  -7 2115.53   24.30
   3   7  -7 2108.36   25.44
   3  -7  -7 2047.17   25.19
   3  -7  -7 2102.37   28.20
   3   7  -7 2166.60   24.63
   3  -7  -7 2135.15   27.72
   3  -7  -6    2.09    1.27
   3  -7  -6    5.77    1.29
   3   7  -6    1.64    0.80
   3   7  -6    2.80    0.99
   3  -7  -6    2.22    1.31
   3   7  -5  113.85    3.97
   3  -7  -5  115.88    4.94
   3   7  -5  118.72    4.10
   3  -7  -5  114.77    5.22
   3   7  -4 1837.25   21.48
   3   7  -4 1813.71   22.48
   3  -7  -4 1843.84   25.08
   3   7  -4 1806.95   21.53
   3   7  -3  113.53    4.24
   3  -7  -2 1198.26   19.01
   3   7  -2 1268.91   16.31
   3  -7  -1    4.13    1.28
   3  -7  -1    2.46    1.13
   3   7  -1    2.40    0.85
   3  -7   0   35.30    2.84
   3  -7   0   34.68    3.01
   3   7   0   40.02    2.41
   3  -7   1 2889.35   34.60
   3  -7   1 2828.86   36.14
   3   7   2  479.61    9.86
   3  -7   2  483.54   10.43
  -3  -7  -2  457.01   10.66
   3  -7   2  445.20   11.14
   3   7   3  320.35    7.22
   3   7   3  290.14    7.61
  -3   7  -3  298.17    6.69
  -3  -7  -3  303.41    8.85
   3  -7   3  324.15    8.18
   3  -7   3  322.33    9.49
   3   7   4   39.02    2.49
  -3   7  -4   43.35    2.52
  -3  -7  -4   38.66    3.37
   3   7   5   22.14    1.97
  -3   7  -5   23.55    2.02
  -3  -7  -5   19.81    2.66
  -3  -7  -6 1691.53   26.51
   3   7   6 1813.73   23.59
  -3  -7  -7  755.47   16.37
   3   7   7  810.58   14.14
   3  -7   8   61.69    3.48
   3   7   8   60.66    3.54
  -3  -7  -9   51.24    4.24
  -3  -7 -10  476.57   12.60
  -3  -7 -10  491.69    8.35
  -3  -7 -11  125.69    3.77
  -3  -7 -11  117.59    5.98
   3  -7  11  131.68    4.58
  -3  -7 -12  814.91   15.84
   3   7  12  814.61   12.10
  -3  -7 -13   28.88    2.72
   3   7  13   27.24    1.76
  -3  -7 -14    1.55    1.08
   3   7  14    1.21    0.59
  -3  -7 -15  399.97    5.95
   3  -8 -15   68.58    2.71
   3  -8 -14 1139.56   15.40
   3  -8 -14 1149.04   14.47
   3  -8 -13  147.90    5.14
   3  -8 -13  144.08    4.49
   3  -8 -13  135.00    4.26
   3  -8 -12  142.76    5.37
   3  -8 -12  149.64    4.69
   3  -8 -12  142.02    4.69
   3  -8 -11    5.15    1.50
   3  -8 -11    5.60    1.53
   3  -8 -11    6.22    1.32
   3  -8 -11    6.56    1.35
   3  -8 -10  274.56    8.06
   3  -8 -10  270.81    8.03
   3  -8 -10  263.48    6.98
   3  -8  -9  271.24    8.13
   3  -8  -9  261.83    8.17
   3  -8  -9  264.30    7.02
   3  -8  -8 1590.88   23.11
   3  -8  -8 1587.91   20.90
   3  -8  -8 1578.28   23.43
   3  -8  -7  149.10    5.99
   3  -8  -7  154.37    6.34
   3  -8  -7  153.97    5.29
   3   8  -7  159.50    4.92
   3  -8  -6   53.91    3.85
   3  -8  -6   52.82    3.09
   3   8  -6   51.58    2.79
   3   8  -5  376.14    7.86
   3  -8  -5  362.87    9.87
   3   8  -4    7.76    1.33
   3  -8  -4   11.46    2.04
   3   8  -3 1715.91   20.95
   3   8  -2 1020.00   15.71
   3  -8  -2 1063.55   17.81
   3   8  -1  105.04    4.45
   3  -8  -1  115.48    5.26
   3   8  -1  110.47    4.25
   3   8   0 1739.33   23.07
   3  -8   0 1794.87   24.83
   3  -8   1  155.60    5.99
   3   8   1  137.25    5.25
   3  -8   2 2400.24   29.85
   3   8   2 2305.24   28.64
  -3  -8  -3   24.42    2.57
   3   8   3   25.66    2.44
  -3  -8  -4    6.09    1.66
  -3  -8  -5  849.49   16.49
   3   8   5  881.06   15.05
  -3  -8  -6  977.75   18.24
   3   8   6 1051.86   16.52
  -3  -8  -7  207.41    7.75
   3   8   7  220.70    6.75
   3  -8   8  439.19    9.45
   3   8   8  443.18    9.68
  -3  -8  -8  426.32   11.26
  -3  -8  -9  150.65    6.40
  -3  -8 -10  364.17    6.63
  -3  -8 -10  378.04    9.94
  -3  -8 -11  375.31    9.40
   3  -8  11  382.14    7.40
   3   8  12    9.00    1.15
  -3  -8 -12    8.63    1.62
   3   8  13  137.42    3.22
  -3  -8 -13  148.98    4.74
  -3  -8 -14   56.80    1.88
   3  -9 -14   79.84    2.61
   3  -9 -13   17.01    1.44
   3  -9 -12  242.98    5.45
   3  -9 -12  256.94    5.64
   3  -9 -11  244.63    5.90
   3  -9 -11  251.21    6.70
   3  -9 -10  419.41    9.50
   3  -9 -10  416.62    8.34
   3  -9 -10  439.10    9.74
   3  -9  -9  204.69    6.73
   3  -9  -9  206.04    6.76
   3  -9  -9  214.24    5.89
   3  -9  -8  269.96    8.07
   3  -9  -8  272.29    6.85
  -3   9   8  256.45    7.00
   3  -9  -7   12.17    2.08
   3  -9  -7   10.24    1.57
  -3   9   7    9.60    1.77
   3  -9  -6    9.83    1.58
   3   9  -6   11.26    1.45
   3  -9  -6    8.60    1.84
   3   9  -5  155.13    5.15
   3  -9  -5  163.79    5.36
   3   9  -5  149.78    4.64
   3  -9  -5  156.70    6.33
   3   9  -4 1416.69   18.02
   3   9  -4 1406.98   19.37
   3   9  -3  209.97    5.59
   3  -9  -3  220.71    7.49
   3   9  -3  221.48    6.54
   3   9  -2  298.47    6.78
   3  -9  -2  308.53    9.03
   3   9  -2  327.06    8.12
   3   9  -1  629.58   10.51
   3   9  -1  646.70   12.18
   3  -9  -1  660.12   13.56
   3   9   0    4.41    1.46
  -3  -9   0    5.01    1.56
   3  -9   0    6.92    1.69
   3   9   1   15.60    2.00
   3  -9   1   14.80    2.11
   3   9   2  961.35   15.82
   3  -9   2  996.63   16.61
   3   9   3  661.50   12.54
  -3  -9  -4   37.22    2.97
  -3  -9  -5  469.41   10.73
   3   9   6  595.24   11.38
  -3  -9  -6  542.27   11.78
   3   9   7   12.66    1.84
  -3  -9  -7   11.00    1.84
   3  -9   7   10.57    1.70
  -3  -9  -8   61.26    3.63
   3  -9   8   63.34    3.17
  -3  -9  -9  249.49    7.05
  -3  -9  -9  232.29    4.83
   3  -9  10  646.00   10.05
  -3  -9 -10  632.46   11.27
   3   9  11    0.84    0.69
  -3  -9 -11    0.50    0.86
   3   9  12  416.17    5.94
   3 -10 -13  136.56    2.94
   3 -10 -12  239.90    4.48
   3 -10 -11   23.39    1.52
   3 -10 -11   22.92    1.45
   3 -10 -10  168.44    4.15
   3 -10 -10  175.91    5.08
   3 -10  -9   93.37    3.16
   3 -10  -9   83.62    3.20
   3 -10  -9   91.06    3.93
   3 -10  -8  401.25    7.78
   3 -10  -8  419.47    9.14
  -3  10   8  391.26    7.88
   3 -10  -7 1019.52   14.27
   3 -10  -7 1032.10   16.23
   3 -10  -6    7.06    1.41
  -3  10   6    8.10    1.60
   3 -10  -6    7.86    1.70
  -3  10   5  249.08    7.06
   3 -10  -5  267.08    6.52
   3 -10  -4   28.85    2.24
   3 -10  -3   73.62    3.45
   3  10  -3   77.81    3.67
   3 -10  -3   75.66    4.24
   3  10  -2   20.64    2.12
   3 -10  -2   19.80    2.35
   3  10  -1  500.87   10.06
   3 -10  -1  479.78   10.82
   3  10   0  368.79    8.56
   3 -10   0  379.74    9.23
   3  10   1   26.27    2.33
  -3 -10  -1   21.15    2.50
   3  10   2  456.84    9.60
  -3 -10  -2  429.82   10.79
   3  10   3  297.68    7.48
  -3 -10  -3  266.31    8.35
  -3 -10  -4  328.47    9.24
   3 -10   5    9.30    1.66
   3  10   6  687.88   11.32
   3 -10   6  677.64   11.66
  -3 -10  -7  196.39    5.39
   3 -10   7  203.02    5.37
  -3 -10  -8   64.42    2.18
  -3 -10  -8   71.98    3.07
  -3 -10  -9  557.20    7.30
  -3 -10  -9  688.52   11.29
   3  10  10   40.63    1.71
   3 -11  -9    8.14    0.87
   3 -11  -8   52.62    2.13
   3 -11  -7    2.57    0.82
   3 -11  -7    2.70    0.96
  -3  11   7    3.04    0.86
   3 -11  -6  301.35    6.01
  -3  11   6  304.72    6.47
   3 -11  -5  405.12    7.34
  -3  11   5  404.68    8.03
   3 -11  -4   17.03    1.59
  -3  11   4   14.10    1.72
   3 -11  -4   16.45    1.86
   3 -11  -3  298.39    6.29
  -3  11   3  286.28    7.05
   3 -11  -3  290.33    7.25
   3 -11  -2  210.97    5.17
   3 -11  -2  194.23    5.83
   3 -11  -1  257.04    5.76
   3  11  -1  249.27    6.05
   3  11   0  362.94    7.52
   3  11   1   86.28    3.50
  -3 -11  -2   19.90    1.91
   3  11   2   21.01    1.82
   3 -11   3  622.43   10.90
  -3 -11  -3  603.26   10.85
   3  11   3  632.29   10.17
  -3 -11  -4    2.43    1.02
   3  11   4    2.33    0.99
   3 -11   4    2.04    1.03
   3 -11   5  202.70    5.10
  -3 -11  -5  198.19    5.56
  -3 -11  -7  131.64    2.58
   3 -12  -5   93.23    2.42
   3 -12  -4   29.04    1.42
  -3  12   4   25.46    1.50
   3 -12  -3   22.63    1.34
  -3  12   3   22.28    1.54
   3 -12  -2  250.45    4.64
  -3  12   2  257.33    5.32
  -3  12   1   59.49    2.52
   3 -12  -1   61.28    2.18
  -3  12   0    1.05    0.77
   3 -12   0    0.15    0.59
  -3  12  -1   21.98    1.58
   3 -12   1   24.81    1.39
  -3  12  -3  118.25    3.24
   3 -12   3  121.59    2.78
   4   0 -20    1.81    0.98
   4   0 -19    3.77    1.24
   4   0 -18 1945.22   23.07
   4   0 -18 1893.51   22.04
   4   0 -17    0.83    1.06
   4   0 -16  425.76    8.79
   4   0 -16  453.61    9.81
   4   0 -15    0.80    0.96
   4   0 -15    1.02    1.16
   4   0 -15    1.07    1.22
   4   0 -14  146.15    4.90
   4   0 -14  144.47    4.59
   4   0 -14  161.15    5.28
   4   0 -14  146.84    5.71
   4   0 -13    2.22    0.89
   4   0 -13    0.49    0.94
   4   0 -12   26.51    1.91
   4   0 -12   31.23    2.47
   4   0 -11    2.99    0.81
   4   0 -11    0.41    0.60
   4   0 -11    1.28    0.85
   4   0 -10  395.45    7.01
   4   0 -10  389.38    6.63
   4   0  -9    0.78    0.65
   4   0  -8 2980.80   28.76
   4   0  -8 3044.56   29.49
   4   0  -7    0.46    0.42
   4   0  -6 1227.86   13.20
   4   0  -5    5.09    0.62
   4   0  -4 1847.83   18.12
   4   0  -3    0.70    0.41
   4   0  -1    1.56    0.46
  -4   0   0 2517.07   25.02
   4   0   0 2728.63   25.35
   4   0   1    0.53    0.40
  -4   0  -1    3.11    0.63
  -4   0  -2  362.90    6.84
   4   0   2  384.89    5.87
  -4   0  -3    1.31    0.74
  -4   0  -4  303.53    7.07
   4   0   5    1.13    0.64
  -4   0  -5    1.68    0.95
  -4   0  -6 8774.59   86.52
   4   0   6 9234.41   81.80
  -4   0  -7    0.48    0.87
   4   0   7    3.91    0.88
  -4   0  -8  991.91   17.06
  -4   0  -9    5.14    1.49
   4   0  10  634.49   10.39
  -4   0 -10  564.61   13.46
  -4   0 -11    0.62    0.97
   4   0  11    1.61    0.96
  -4   0 -12 2179.78   26.17
   4   0  12 2210.80   25.27
  -4   0 -13    0.10    1.21
   4   0  13    0.58    0.89
  -4   0 -14    1.17    1.08
  -4   0 -15   -0.41    1.16
  -4   0 -16   78.44    3.37
  -4   0 -17   -0.10    0.84
  -4   0 -18  281.75    5.20
   4   1 -21   55.94    2.27
   4  -1 -21   58.96    2.28
   4   1 -20    3.67    1.08
   4  -1 -20    3.66    1.02
   4   1 -19   26.36    2.08
   4  -1 -19   25.97    2.04
   4   1 -19   26.59    1.92
   4   1 -18  168.88    5.14
   4  -1 -18  161.77    4.97
   4   1 -18  164.31    4.90
   4  -1 -18  169.22    5.59
   4  -1 -17  110.46    4.20
   4   1 -17  114.47    4.28
   4  -1 -17  119.84    4.78
   4   1 -17  107.39    5.05
   4  -1 -16   76.29    3.51
   4   1 -16   74.81    3.50
   4  -1 -16   78.14    3.85
   4   1 -16   81.07    4.45
   4  -1 -15 1086.04   15.26
   4   1 -15 1085.69   15.31
   4  -1 -15 1112.54   16.24
   4  -1 -14 1629.81   20.45
   4   1 -14 1576.17   20.32
   4  -1 -14 1555.81   19.42
   4   1 -14 1576.94   19.63
   4  -1 -14 1585.49   20.36
   4   1 -14 1576.29   22.28
   4  -1 -13   68.87    3.18
   4   1 -13   70.01    3.21
   4  -1 -13   66.53    2.97
   4   1 -13   69.94    3.05
   4   1 -13   76.03    3.56
   4  -1 -13   68.20    3.17
   4   1 -13   70.94    3.82
   4   1 -12 2565.98   30.26
   4  -1 -12 2624.52   28.32
   4   1 -12 2604.25   28.38
   4  -1 -11  820.47   11.66
   4   1 -11  781.94   11.51
   4   1 -11  819.32   11.20
   4  -1 -11  828.63   11.20
   4  -1 -11  866.80   13.13
   4   1 -11  822.86   12.90
   4  -1 -10   91.97    3.15
   4   1 -10   85.94    3.02
   4   1 -10   91.37    2.90
   4  -1 -10   94.63    2.93
   4  -1  -9   17.97    1.38
   4   1  -9   16.75    1.33
   4   1  -8 5025.16   45.08
   4   1  -8 5154.16   46.47
   4  -1  -8 5151.28   46.38
   4   1  -7    3.36    0.59
   4  -1  -7    3.70    0.61
   4   1  -7    3.48    0.37
   4   1  -6  187.22    3.19
   4  -1  -6  223.19    3.93
   4   1  -6  218.28    3.94
   4   1  -6  235.62    3.35
   4   1  -6  195.92    2.97
   4  -1  -5   54.96    1.72
   4   1  -5   42.80    1.05
   4   1  -5   52.84    1.70
   4   1  -5   44.79    1.31
   4   1  -4 5023.54   40.25
   4   1  -4 5041.10   41.06
   4  -1  -3 1264.93   13.06
   4   1  -3 1264.45   13.13
   4   1  -3 1239.88   12.62
   4   1  -2  485.88    6.03
   4   1  -2  497.31    6.24
   4  -1  -2  483.47    5.68
   4  -1  -1  246.16    4.13
   4   1  -1  245.96    4.15
   4   1  -1  241.13    4.03
   4  -1  -1  254.49    4.04
  -4   1   0 1079.69   12.88
   4  -1   0 1229.55   12.89
   4   1   0 1204.79   12.91
   4  -1   0 1125.24   12.53
   4   1   0 1176.31   12.62
   4  -1   1  288.27    4.93
   4   1   1  304.03    4.93
  -4   1  -1  292.67    5.58
   4  -1   2 4434.76   40.56
  -4   1  -2 4204.71   42.13
   4  -1   3 1211.91   13.91
  -4   1  -3 1117.56   15.38
  -4   1  -4 1672.96   20.77
  -4  -1  -4 1583.90   19.94
  -4   1  -5  317.44    7.98
  -4  -1  -5  296.65    7.44
  -4   1  -6  570.87   11.70
  -4  -1  -6  566.44   11.29
   4  -1   7  432.45    7.56
   4  -1   7  462.80    8.08
  -4  -1  -7  381.63    9.47
  -4   1  -7  405.19   10.23
   4  -1   8 1536.19   18.08
   4  -1   8 1571.69   18.92
  -4   1  -8 1533.61   23.36
   4  -1   9  138.96    4.37
  -4   1  -9   99.00    5.37
   4   1  10 1112.40   15.07
   4  -1  10 1119.14   14.86
  -4   1 -11    1.06    1.04
  -4  -1 -11    0.84    1.03
   4   1  11    2.23    1.06
   4  -1  11    1.97    0.99
  -4   1 -12 1565.77   20.60
  -4  -1 -12 1570.91   20.50
   4   1  12 1598.24   19.92
  -4   1 -13  138.82    4.94
  -4  -1 -13  134.57    4.80
   4   1  13  140.19    4.55
   4   1  14   64.68    2.94
  -4  -1 -14   62.07    3.29
  -4   1 -14   61.94    3.31
  -4  -1 -15   71.85    3.35
  -4   1 -15   76.12    3.49
  -4   1 -16  794.35   12.08
  -4  -1 -16  793.93   11.93
  -4  -1 -17   82.31    3.89
  -4  -1 -17   78.00    2.94
  -4   1 -17   76.41    2.95
  -4   1 -18  179.53    3.94
  -4  -1 -18  185.96    3.93
   4   2 -21  106.33    2.90
   4   2 -20   99.53    3.33
   4   2 -20   98.60    3.28
   4  -2 -20  102.22    3.23
   4   2 -19   93.66    3.51
   4  -2 -19   95.26    3.47
   4  -2 -19   96.70    3.83
   4   2 -19   93.73    3.53
   4  -2 -18  139.75    4.45
   4   2 -18  143.78    4.62
   4  -2 -18  147.82    5.03
   4   2 -18  132.11    5.33
   4   2 -18  142.03    4.62
   4  -2 -17   69.36    3.25
   4   2 -17   66.70    3.24
   4  -2 -17   69.47    3.56
   4   2 -17   68.06    4.08
   4   2 -17   68.97    3.37
   4  -2 -16  333.48    7.36
   4   2 -16  334.07    7.54
   4   2 -16  320.66    9.05
   4  -2 -16  335.93    7.95
   4  -2 -15   32.90    2.33
   4   2 -15   33.91    2.38
   4   2 -15   34.19    2.97
   4  -2 -15   34.96    2.54
   4  -2 -14  485.77   10.24
   4   2 -14  485.60    9.44
   4  -2 -14  459.65    8.69
   4   2 -14  463.59    8.77
   4   2 -14  454.28   10.58
   4  -2 -14  472.26    9.17
   4  -2 -13 1089.38   15.23
   4  -2 -13 1190.10   17.27
   4  -2 -13 1146.73   15.54
   4   2 -13 1134.91   15.58
   4  -2 -13 1082.26   14.68
   4   2 -13 1088.76   14.83
   4  -2 -13 1121.19   15.91
   4   2 -13 1073.11   17.08
   4   2 -12   26.57    1.95
   4   2 -12   26.79    2.37
   4  -2 -11  534.21    8.38
   4   2 -11  525.31    8.45
   4  -2 -11  533.87    8.88
   4   2 -11  526.13    8.84
   4   2 -10  776.42   10.51
   4  -2 -10  799.73   10.51
   4   2 -10  809.36   11.13
   4   2  -9  336.32    5.25
   4   2  -8 2272.90   22.57
   4   2  -8 2305.47   21.97
   4   2  -7 5636.83   49.65
   4   2  -7 5552.81   49.00
   4   2  -7 5491.15   50.07
   4  -2  -7 5492.11   49.94
   4   2  -6 2004.37   19.25
   4   2  -6 2047.01   19.92
   4  -2  -6 2057.87   19.84
   4   2  -5   13.98    0.97
   4   2  -5   14.45    0.94
   4  -2  -5   17.07    0.97
   4  -2  -4 3211.86   28.64
   4   2  -4 3254.56   30.49
   4  -2  -4 3413.40   30.28
   4   2  -4 3380.08   30.37
   4   2  -4 3237.21   30.04
   4  -2  -3   28.99    1.10
   4  -2  -3   28.34    1.21
   4   2  -3   30.92    1.26
   4   2  -3   32.21    1.34
   4  -2  -2 1260.02   13.37
   4  -2  -2 1257.09   13.27
   4  -2  -1 2145.32   21.31
   4   2  -1 2111.98   20.78
   4  -2  -1 2154.64   20.71
   4   2  -1 2182.95   21.16
   4  -2   0  876.97   10.84
   4   2   0  867.28   10.13
   4  -2   0  877.56   10.08
   4  -2   1 1776.81   19.09
   4  -2   2  142.65    3.77
  -4   2  -3  519.38    9.51
   4  -2   3  549.71    8.67
  -4   2  -4 1434.81   19.12
  -4   2  -5 2080.87   26.26
  -4   2  -6 1653.02   23.71
   4  -2   6 1813.35   20.94
   4  -2   7  927.11   13.03
  -4   2  -7  911.42   16.39
   4  -2   7  933.65   13.35
   4  -2   8  633.49   10.28
   4  -2   8  649.07   10.81
   4  -2   9  147.11    4.73
   4  -2   9  149.93    4.46
   4   2  10 1490.19   18.94
  -4   2 -10 1439.51   18.78
  -4  -2 -10 1435.99   18.52
  -4   2 -11 1002.23   15.03
  -4  -2 -11  988.41   14.76
   4   2  12  521.46    9.62
  -4   2 -12  507.26    9.89
  -4  -2 -12  496.79    9.64
   4   2  13  652.06   10.81
  -4  -2 -13  629.30   11.00
  -4   2 -13  643.59   11.29
   4   2  14    0.41    0.80
  -4  -2 -14    1.46    0.99
  -4   2 -14    1.53    1.04
   4   2  15    2.14    0.84
  -4  -2 -15    1.42    0.94
  -4   2 -15    1.61    1.03
  -4  -2 -16    2.12    0.97
  -4   2 -16    2.71    1.02
  -4  -2 -16    0.92    1.13
  -4  -2 -17  443.47    8.84
  -4  -2 -17  430.22    7.08
  -4   2 -17  428.14    7.26
  -4   2 -18  120.88    2.92
   4   3 -21   82.46    2.50
   4   3 -20   60.04    2.32
   4   3 -20   63.08    2.61
   4   3 -19   11.28    1.38
   4  -3 -19   13.48    1.58
   4   3 -19   13.28    1.53
   4  -3 -18    1.01    1.10
   4   3 -18    1.29    0.97
   4  -3 -18    0.92    0.88
   4   3 -18    0.37    1.08
   4   3 -18    1.27    1.09
   4  -3 -17  545.03   10.14
   4  -3 -17  539.14    9.35
   4   3 -17  545.55    9.62
   4   3 -17  557.61   10.19
   4  -3 -16  399.81    9.23
   4  -3 -16  403.08    7.99
   4   3 -16  404.02    8.14
   4  -3 -16  396.57    8.47
   4   3 -16  376.06    9.79
   4  -3 -15  159.98    4.79
   4   3 -15  163.30    4.97
   4   3 -15  149.10    6.05
   4  -3 -15  168.60    5.88
   4  -3 -15  156.94    5.11
   4  -3 -14  135.33    5.30
   4  -3 -14  130.21    4.55
   4  -3 -14  133.70    4.32
   4   3 -14  141.21    4.46
   4  -3 -14  129.18    4.85
   4  -3 -14  134.80    5.25
   4   3 -14  129.54    5.53
   4  -3 -13  178.53    5.95
   4  -3 -13  170.57    5.02
   4  -3 -13  171.00    4.75
   4   3 -13  172.13    4.85
   4  -3 -13  164.28    5.29
   4  -3 -12  579.23   11.05
   4   3 -12  540.73    9.04
   4  -3 -12  589.54   11.04
   4  -3 -12  564.25    9.99
   4  -3 -12  527.89    9.26
   4  -3 -11 1468.55   19.54
   4  -3 -10 1831.42   19.72
   4   3 -10 1776.06   19.78
   4   3 -10 1781.49   19.43
   4   3  -9  393.45    5.94
   4   3  -9  422.55    6.60
   4   3  -9  390.20    6.49
   4  -3  -9  420.67    6.51
   4   3  -9  443.92    7.53
   4   3  -8   43.41    2.11
   4   3  -8   41.84    1.64
   4   3  -8   43.37    1.82
   4   3  -7   85.82    2.32
   4   3  -7   80.74    2.47
   4   3  -6    7.55    0.75
   4   3  -6    9.24    0.80
   4  -3  -6    9.17    0.77
   4   3  -5  119.24    2.82
   4  -3  -5  150.02    2.93
   4   3  -5  154.14    3.03
   4   3  -5  114.06    3.01
   4  -3  -4   19.17    1.00
   4   3  -4   17.16    0.98
   4   3  -4   21.50    1.29
   4  -3  -4   16.29    0.88
   4   3  -4   19.14    1.10
   4   3  -3 2549.23   24.85
   4  -3  -3 2551.08   24.86
   4  -3  -3 2535.13   24.07
   4   3  -2 3342.31   31.63
   4  -3  -2 3358.01   32.08
   4   3  -2 3386.08   30.85
   4  -3  -2 3280.28   30.61
   4   3  -1  279.78    5.01
   4  -3  -1  280.35    5.46
   4  -3  -1  276.58    4.26
   4   3  -1  274.12    4.35
   4  -3   0 4270.99   41.70
   4   3   0 4346.23   39.67
   4  -3   0 4330.69   39.46
   4  -3   1 1504.57   18.27
   4   3   1 1522.24   16.22
   4  -3   2 2663.17   28.56
   4   3   2 2715.02   27.21
   4  -3   3 2612.19   28.84
   4   3   3 2770.09   27.78
   4  -3   4 4149.88   43.30
   4   3   4 4492.33   42.05
  -4   3  -5  383.98    9.27
  -4   3  -6  341.86    9.24
   4  -3   6  370.35    7.18
   4  -3   7  114.36    4.28
  -4   3  -7  117.71    5.59
   4  -3   8  564.69   10.12
  -4   3  -8  557.92   13.25
   4  -3   8  563.30   10.51
  -4   3  -9  238.96    5.93
  -4  -3  -9  240.10    5.80
   4  -3   9  240.96    6.12
   4  -3   9  241.76    6.50
  -4   3 -10   31.43    2.29
  -4  -3 -10   30.78    2.21
   4   3  10   37.97    2.57
  -4   3 -11  613.47   10.76
  -4  -3 -11  602.96   10.45
  -4   3 -12  256.58    6.57
  -4  -3 -12  252.00    6.33
  -4  -3 -13  205.50    5.59
  -4   3 -13  207.79    5.78
  -4  -3 -13  212.21    7.88
   4   3  13  224.75    5.79
  -4  -3 -14  848.29   12.62
  -4   3 -14  879.04   13.06
  -4  -3 -14  863.62   16.28
   4   3  14  872.17   12.36
  -4  -3 -15  282.50    6.16
  -4   3 -15  295.68    6.46
  -4  -3 -15  288.64    8.21
   4   3  15  278.50    5.62
  -4  -3 -16   62.57    3.42
  -4   3 -16   66.74    2.73
  -4   3 -17   52.08    2.02
   4   4 -20  564.35    8.22
   4  -4 -19   28.05    1.85
   4   4 -19   28.39    2.00
   4   4 -19   23.75    2.06
   4   4 -18  123.90    4.96
   4   4 -18  129.06    3.79
   4  -4 -18  126.48    4.11
   4   4 -18  134.54    4.49
   4   4 -17   76.88    3.13
   4   4 -17   74.06    4.08
   4   4 -17   80.81    3.67
   4  -4 -17   74.54    3.35
   4  -4 -16   53.72    2.66
   4   4 -16   48.66    2.66
   4   4 -16   50.43    3.57
   4   4 -16   52.88    3.10
   4  -4 -16   52.39    2.89
   4  -4 -15    7.55    1.41
   4  -4 -15    3.90    1.32
   4  -4 -15    5.95    1.16
   4   4 -15    5.29    1.14
   4   4 -15    4.94    1.68
   4   4 -15    5.22    1.37
   4  -4 -15    5.64    1.50
   4  -4 -14  591.74   11.04
   4  -4 -14  579.60    9.62
   4   4 -14  582.06    9.81
   4  -4 -14  571.30   10.19
   4  -4 -14  610.50   11.85
   4  -4 -14  627.80   12.22
   4   4 -14  550.83   12.18
   4   4 -14  586.16   10.73
   4  -4 -13   17.41    1.74
   4  -4 -13   17.97    2.18
   4   4 -13   20.66    1.99
   4  -4 -13   16.35    1.55
   4  -4 -13   19.57    2.25
   4  -4 -13   16.78    1.85
   4   4 -12 1082.37   15.36
   4  -4 -12 1126.16   16.98
   4  -4 -12 1058.93   15.49
   4  -4 -12 1014.67   14.38
   4  -4 -11   45.97    2.66
   4  -4 -11   51.06    3.18
   4   4 -11   43.68    2.55
   4   4 -11   43.83    2.23
   4  -4 -11   42.72    2.88
   4   4 -10   66.61    2.68
   4  -4 -10   63.50    3.29
   4   4  -9    5.61    0.91
   4   4  -9    7.61    0.92
   4  -4  -8  109.25    3.99
   4   4  -8  101.86    3.18
   4   4  -8  104.76    2.94
   4   4  -7  164.48    4.05
   4   4  -7  166.26    3.75
   4   4  -6 6434.57   58.85
   4   4  -6 6398.93   57.99
   4   4  -5   19.61    1.41
   4   4  -5   21.51    1.10
   4  -4  -5   22.28    1.08
   4   4  -4  573.94    8.55
   4  -4  -4  591.03    6.99
   4   4  -4  571.47    7.05
   4   4  -4  568.84    7.96
   4   4  -3   43.18    2.03
   4  -4  -3   41.98    1.36
   4   4  -3   41.59    1.40
   4   4  -3   39.59    1.82
   4  -4  -3   44.39    2.06
   4  -4  -2  212.83    3.48
   4   4  -2  220.30    3.61
   4  -4  -2  222.03    5.11
   4   4  -1  222.98    4.73
   4  -4  -1  234.29    3.76
   4   4  -1  233.85    3.83
   4  -4  -1  240.11    5.55
   4   4   0 2615.08   24.62
   4  -4   0 2564.13   24.32
   4  -4   0 2623.14   28.04
   4   4   1  402.49    6.93
   4   4   1  401.20    5.76
   4  -4   1  398.64    5.61
   4  -4   1  381.52    7.77
   4   4   2  130.72    3.81
   4   4   2  137.98    3.15
   4  -4   2  129.88    4.49
   4  -4   3    1.78    0.93
   4   4   3    0.74    0.49
   4  -4   4 2169.64   26.38
   4   4   4 2304.19   24.75
   4  -4   5    0.57    0.81
   4  -4   5    1.73    0.98
   4   4   5    2.57    0.83
  -4  -4  -6    7.87    1.53
  -4   4  -6   12.89    2.01
  -4   4  -7  312.33    9.49
  -4  -4  -7  316.63    8.75
   4  -4   7  338.20    8.16
   4  -4   7  336.92    7.30
  -4  -4  -8 1617.95   23.81
  -4   4  -8 1602.60   25.72
   4  -4   8 1642.56   21.95
   4  -4   9  141.35    4.90
  -4  -4  -9  130.63    4.08
  -4  -4  -9  130.48    5.94
  -4  -4 -10 1031.84   18.82
  -4  -4 -10 1064.00   14.45
  -4  -4 -11  112.73    3.88
  -4  -4 -11  109.29    5.56
   4   4  11  118.18    4.46
  -4  -4 -12  172.41    4.86
  -4   4 -12  179.62    5.10
  -4  -4 -12  181.03    7.06
   4   4  12  185.71    5.44
  -4  -4 -13   31.03    2.06
  -4   4 -13   29.77    2.10
   4   4  13   32.43    2.23
  -4  -4 -13   25.68    2.75
   4   4  14  102.85    3.49
  -4   4 -14   98.95    3.51
  -4  -4 -14   95.10    3.25
  -4  -4 -14   99.42    4.78
   4   4  15   63.49    2.40
  -4  -4 -15   69.20    3.65
  -4   4 -15   65.85    2.64
  -4  -4 -16   13.12    1.58
   4   5 -20    0.73    0.58
   4   5 -19   20.72    1.61
   4   5 -19   19.19    1.39
   4   5 -18   39.95    2.70
   4  -5 -18   39.45    2.13
   4   5 -18   45.08    2.51
   4  -5 -17    1.45    0.91
   4   5 -17    3.50    1.32
   4   5 -17    4.84    1.28
   4  -5 -16  907.22   13.14
   4   5 -16  880.27   15.57
   4  -5 -15  287.28    7.17
   4  -5 -15  277.13    6.51
   4   5 -15  304.15    7.41
   4  -5 -15  284.12    7.45
   4   5 -15  284.88    8.36
   4  -5 -14  114.07    4.07
   4   5 -14  119.35    4.58
   4  -5 -14  113.94    4.80
   4  -5 -14  114.78    4.50
   4  -5 -13   19.36    1.81
   4   5 -13   21.50    2.10
   4  -5 -13   22.39    2.35
   4  -5 -13   25.52    2.36
   4  -5 -13   25.94    2.27
   4  -5 -12  271.32    7.47
   4  -5 -12  287.08    7.00
   4  -5 -12  266.48    7.48
   4   5 -12  264.27    6.79
   4  -5 -11   42.73    2.66
   4  -5 -11   49.80    3.19
   4   5 -11   44.84    2.47
   4  -5 -11   44.27    3.07
   4   5 -11   44.35    2.73
   4   5 -10 1890.29   22.14
   4  -5 -10 1914.31   22.51
   4   5 -10 1899.66   22.84
   4  -5 -10 2018.72   24.85
   4   5 -10 1983.20   23.15
   4  -5 -10 1896.81   24.07
   4   5  -9 1375.76   17.72
   4   5  -9 1373.07   17.14
   4   5  -9 1342.38   16.17
   4  -5  -8  528.10   10.16
   4  -5  -8  530.68   10.13
   4   5  -8  520.63    9.22
   4   5  -8  494.34    8.07
   4   5  -8  511.00    8.84
   4  -5  -7    2.52    1.04
   4   5  -7    2.69    0.76
   4   5  -7    4.33    0.96
   4   5  -7    4.85    1.02
   4   5  -6  305.79    6.51
   4   5  -6  309.78    6.36
   4  -5  -6  315.67    7.42
   4  -5  -6  296.67    7.04
   4   5  -6  311.05    5.89
   4   5  -5  177.16    4.65
   4  -5  -5  176.08    5.31
   4  -5  -5  173.96    5.10
   4   5  -5  173.70    4.22
   4  -5  -4  698.17   11.07
   4  -5  -4  683.49   11.44
   4   5  -4  674.59    9.54
   4  -5  -3  817.36   11.98
   4  -5  -3  815.44   12.68
   4   5  -3  823.12   11.02
   4  -5  -2 1832.81   21.85
   4  -5  -2 1832.24   22.13
   4   5  -2 1839.91   20.15
   4  -5  -1  674.71   11.30
   4  -5  -1  682.90   11.23
   4  -5   0 1148.19   16.41
   4  -5   1 1873.07   23.75
   4  -5   1 1900.78   22.80
   4   5   1 1940.07   21.55
   4  -5   2   46.85    2.99
   4  -5   2   50.21    2.78
   4   5   2   48.83    2.46
   4   5   3  452.95    8.22
   4  -5   3  418.96    9.40
   4  -5   4 1970.84   26.05
   4   5   4 2136.02   23.85
   4  -5   5   14.16    1.89
   4   5   5   11.55    1.42
   4   5   6   10.33    1.59
   4  -5   6    6.66    1.37
   4  -5   6    6.60    1.47
  -4   5  -7  450.17   12.16
  -4  -5  -7  462.67   10.77
   4  -5   7  468.47    9.46
  -4  -5  -8  904.19   16.27
   4  -5   9  119.30    4.70
  -4  -5  -9  124.51    5.67
   4  -5  10  133.00    4.79
  -4  -5 -10  125.46    5.73
  -4  -5 -11   40.14    3.30
   4   5  11   43.60    2.80
  -4  -5 -12   53.56    3.66
   4   5  12   53.89    2.94
   4   5  13    2.28    1.01
  -4  -5 -13    6.31    1.53
  -4  -5 -14 1190.50   14.39
   4   5  14 1195.74   14.51
  -4  -5 -14 1165.14   17.30
  -4  -5 -15  514.30    7.39
   4   5  15  525.41    7.35
   4   6 -18   45.41    2.24
   4   6 -17   74.48    3.18
   4   6 -17   71.98    3.52
   4   6 -16    0.77    1.07
   4   6 -16    0.92    1.08
   4   6 -15    3.67    1.24
   4  -6 -15    2.35    0.95
   4  -6 -15    1.63    1.00
   4  -6 -15    2.51    1.18
   4   6 -15    2.53    1.39
   4  -6 -14    9.80    1.55
   4  -6 -14   11.49    1.74
   4  -6 -14    8.82    1.49
   4  -6 -14    7.47    1.21
   4   6 -14   10.89    1.67
   4   6 -13 1052.77   15.43
   4  -6 -13  998.16   15.82
   4  -6 -13 1039.49   16.11
   4  -6 -13 1029.31   15.05
   4   6 -12  159.31    5.26
   4  -6 -12  157.23    5.10
   4  -6 -12  157.36    5.68
   4  -6 -12  150.65    5.52
   4   6 -11  457.43    9.28
   4  -6 -11  446.74    8.90
   4  -6 -11  451.33    9.88
   4  -6 -11  469.48   10.27
   4  -6 -10  533.50   10.94
   4   6 -10  550.37   10.20
   4  -6 -10  548.36   10.89
   4  -6 -10  529.91   11.18
   4   6  -9  102.21    4.07
   4   6  -9   96.24    3.54
   4  -6  -9   95.86    4.22
   4   6  -9  109.78    4.13
   4   6  -9   97.82    3.96
   4  -6  -9  106.61    4.64
   4  -6  -9  105.29    4.60
   4   6  -8  283.96    6.80
   4   6  -8  300.19    7.01
   4  -6  -8  285.70    7.19
   4   6  -8  293.50    6.87
   4   6  -8  273.50    6.18
   4  -6  -8  308.99    7.93
   4  -6  -8  296.49    7.92
   4   6  -7  465.89    8.96
   4  -6  -7  465.73    9.24
   4  -6  -7  472.81   10.25
   4   6  -7  470.91    8.96
   4   6  -7  455.75    8.21
   4  -6  -7  471.05    9.92
   4   6  -6  482.51    8.97
   4  -6  -6  481.01   10.19
   4   6  -6  469.61    8.91
   4   6  -6  458.97    8.19
   4  -6  -6  493.25    9.96
   4   6  -5 1751.22   21.24
   4   6  -5 1753.18   20.40
   4   6  -5 1725.48   21.22
   4  -6  -5 1834.57   23.31
   4  -6  -5 1830.40   22.80
   4   6  -4  275.19    5.97
   4   6  -4  277.85    6.47
   4  -6  -4  281.73    7.40
   4  -6  -4  278.16    7.17
   4  -6  -3  650.47   11.77
   4   6  -3  647.38   10.07
   4  -6  -2  220.18    6.34
   4  -6  -2  215.13    6.19
   4  -6  -1  572.15   11.08
   4  -6   0   40.84    2.81
   4  -6   0   46.03    3.05
   4   6   0   50.07    2.63
   4  -6   1 1561.23   20.97
   4  -6   1 1575.27   22.05
   4   6   1 1616.98   19.50
   4  -6   2  266.92    7.04
   4  -6   2  265.35    7.75
   4   6   2  267.67    6.32
  -4   6  -2  248.76    5.45
   4  -6   3   39.60    3.02
   4   6   3   41.90    2.53
   4  -6   4  543.35   11.75
   4   6   4  524.94   10.40
  -4   6  -4  581.88    9.69
   4   6   4  570.37   10.10
  -4   6  -5  559.19    9.79
   4   6   5  520.27    9.86
  -4   6  -6    2.97    0.97
   4   6   6    4.29    1.26
   4  -6   6    3.01    1.19
   4  -6   7  428.65    9.36
  -4  -6  -7  430.17   10.31
   4   6   7  425.81    9.54
   4  -6   8  304.46    7.40
  -4  -6  -8  283.01    8.38
  -4  -6  -9  100.09    4.92
  -4  -6 -10  154.73    6.06
   4  -6  10  161.98    5.36
  -4  -6 -11  723.71   13.78
   4   6  11  759.28   12.16
   4  -6  11  741.30   11.76
  -4  -6 -12   95.62    4.43
   4   6  12   96.68    3.65
   4   6  13  121.90    3.70
  -4  -6 -14    1.31    0.67
  -4  -6 -14    1.95    1.13
   4   6  14    1.08    0.62
  -4  -6 -15    6.43    0.73
   4   7 -16    1.60    1.05
   4   7 -16    0.79    0.85
   4   7 -15  564.91   11.01
   4   7 -15  596.20    9.72
   4  -7 -15  503.00    8.99
   4  -7 -15  518.64    9.00
   4  -7 -14  220.44    5.67
   4  -7 -14  211.13    5.87
   4  -7 -13    2.00    1.08
   4  -7 -13    0.74    0.95
   4   7 -13    1.40    1.17
   4  -7 -12   62.73    3.55
   4   7 -12   68.00    3.40
   4  -7 -12   64.97    3.20
   4  -7 -12   64.77    3.51
   4  -7 -11  217.32    6.82
   4  -7 -11  227.04    5.98
   4   7 -11  230.23    6.32
   4  -7 -11  216.88    6.57
   4  -7 -11  219.40    6.62
   4  -7 -10  200.08    6.61
   4   7 -10  203.69    5.88
   4  -7 -10  198.49    6.52
   4  -7 -10  191.34    6.19
   4  -7  -9 1104.67   16.68
   4   7  -9 1110.65   15.99
   4  -7  -9 1103.76   17.60
   4  -7  -9 1105.40   17.60
   4   7  -9 1121.57   15.94
   4  -7  -8    5.39    1.42
   4   7  -8    6.96    1.37
   4  -7  -8    5.15    1.49
   4  -7  -8    5.89    1.59
   4  -7  -7   78.93    3.79
   4   7  -7   85.57    3.76
   4  -7  -7   74.40    4.02
   4  -7  -7   74.16    4.16
   4   7  -6  107.98    3.91
   4   7  -6  104.18    4.21
   4  -7  -6  103.95    4.24
   4  -7  -6  118.34    4.98
   4   7  -6  103.05    4.11
   4  -7  -6  105.48    4.92
   4   7  -5  149.01    4.94
   4  -7  -5  149.98    5.82
   4   7  -5  149.30    4.65
   4   7  -4 1670.63   20.90
   4  -7  -4 1707.45   23.13
   4  -7  -3  724.05   13.63
   4   7  -3  719.13   11.47
   4   7  -2  377.09    8.15
   4   7  -1  317.10    7.54
   4   7  -1  349.75    7.57
   4  -7   0  111.58    5.02
   4  -7   0  116.40    4.98
   4   7   0  104.27    4.26
   4  -7   1  629.46   12.92
   4   7   1  610.51   11.34
   4  -7   1  625.51   12.21
   4   7   2 1078.57   16.46
   4   7   2 1166.57   16.17
   4   7   3 1094.21   16.69
   4   7   3 1138.61   16.10
   4   7   4  128.01    4.98
  -4  -7  -4  126.32    5.85
  -4  -7  -5  226.34    8.07
   4  -7   6   13.78    1.93
   4   7   6   14.13    1.94
  -4  -7  -6   10.13    2.07
   4  -7   7  748.73   13.10
   4   7   7  736.42   13.16
   4  -7   8   25.59    2.23
  -4  -7  -8   29.00    3.23
  -4  -7  -9  259.29    8.85
   4  -7  10  312.49    7.36
  -4  -7 -10  290.86    9.20
   4   7  11    7.54    1.29
   4  -7  11    7.31    1.25
  -4  -7 -11    6.31    1.71
   4   7  12   78.98    2.99
  -4  -7 -12   76.52    4.15
   4   7  13    1.39    0.69
  -4  -7 -13    1.06    1.00
  -4  -7 -14    0.62    0.47
   4   7  14    1.73    0.47
   4  -8 -15    6.56    1.00
   4   8 -15    8.55    1.39
   4  -8 -14  984.11   12.82
   4  -8 -14  961.16   13.09
   4  -8 -13  205.63    5.17
   4  -8 -13  211.43    5.58
   4  -8 -12  102.51    4.28
   4  -8 -12  100.65    4.09
   4  -8 -12  103.14    3.76
   4  -8 -11  242.43    5.91
   4  -8 -11  227.04    6.50
   4  -8 -11  242.96    6.95
   4  -8 -11  231.31    6.44
   4  -8 -10   96.98    3.71
   4  -8 -10  100.19    4.32
   4  -8 -10   94.76    4.47
   4  -8 -10   94.46    4.39
   4  -8  -9   15.04    1.89
   4  -8  -9   16.77    2.11
   4  -8  -9   13.94    2.02
   4   8  -8  209.02    5.92
   4  -8  -8  209.51    6.29
   4  -8  -8  215.71    7.01
   4   8  -7   11.01    1.56
   4  -8  -7   12.53    1.76
   4  -8  -7    8.99    1.80
   4   8  -6  520.92   10.01
   4  -8  -6  507.13   11.49
   4   8  -5   77.35    3.62
   4  -8  -5   82.21    3.81
   4  -8  -5   80.31    4.40
   4   8  -4  734.21   12.26
   4  -8  -4  769.38   14.44
   4   8  -3  287.09    7.28
   4   8  -3  303.53    7.29
   4   8  -2  275.83    7.19
   4   8  -1  236.97    6.71
   4  -8  -1  259.88    7.86
   4   8   0 1391.74   19.59
   4  -8   0 1462.95   21.30
   4   8   1  219.28    6.58
   4  -8   1  248.41    7.54
   4   8   2    1.61    1.12
   4   8   3  282.22    7.65
   4   8   4   26.65    2.46
   4  -8   5   10.40    1.90
  -4  -8  -5   12.06    2.03
   4  -8   6 1156.51   17.58
  -4  -8  -6 1056.34   18.51
   4  -8   7    8.15    1.53
  -4  -8  -7   30.40    2.90
   4  -8   8   11.19    1.52
  -4  -8  -8   15.25    2.17
  -4  -8  -9   28.52    2.74
   4  -8   9   29.98    2.30
  -4  -8 -10  255.11    7.44
   4  -8  10  272.53    6.28
   4   8  11  185.39    4.59
  -4  -8 -11  195.25    5.99
   4  -8  11  201.92    4.59
   4   8  12   61.13    2.23
  -4  -8 -12   59.07    2.92
   4   8  13    6.56    0.70
   4  -9 -14   36.40    1.57
   4  -9 -13    2.02    0.79
   4  -9 -13    2.22    0.74
   4  -9 -12    8.45    1.26
   4  -9 -12    7.86    1.12
   4  -9 -11  238.73    5.35
   4  -9 -11  240.39    5.91
   4  -9 -10  600.96    9.43
   4  -9 -10  586.94   10.36
   4  -9 -10  593.24   10.90
   4  -9  -9    0.50    1.26
   4  -9  -9    0.97    1.00
   4  -9  -8   35.03    2.83
   4  -9  -8   38.32    2.64
   4  -9  -7  239.61    6.52
   4   9  -7  235.85    5.94
   4  -9  -7  234.57    7.27
   4   9  -6    1.46    0.93
   4  -9  -6    0.84    1.04
   4  -9  -6    4.21    1.53
   4  -9  -5  538.88   11.76
   4  -9  -5  553.68   10.45
   4   9  -5  533.52    9.72
   4   9  -4 1169.82   16.59
   4  -9  -4 1203.45   19.25
   4   9  -4 1200.66   16.44
   4  -9  -4 1242.31   17.17
   4   9  -3    5.65    1.34
   4   9  -3    5.30    1.25
   4   9  -2    6.07    1.35
   4  -9  -2    6.15    1.59
   4   9  -2    3.96    1.17
   4   9  -1  153.96    5.35
   4   9  -1  153.27    4.92
   4  -9   0   26.49    2.61
   4   9   0   16.86    1.99
   4   9   1   30.67    2.56
   4   9   2  501.35   10.26
   4   9   3  620.82   11.64
   4  -9   4  282.10    7.90
   4   9   4  275.21    7.28
   4  -9   5   53.46    3.37
   4  -9   6   97.20    4.22
   4  -9   7    9.84    1.48
  -4  -9  -7    7.57    1.46
   4  -9   8  120.17    3.81
  -4  -9  -8  116.72    4.44
   4  -9   9  530.96    8.97
  -4  -9  -9  504.29    9.41
   4   9  10  262.99    5.18
   4   9  11    2.36    0.64
   4 -10 -12   25.07    1.31
   4 -10 -11  819.99   10.68
   4 -10 -10  166.63    4.33
   4 -10  -9  405.96    7.60
   4 -10  -9  427.60    8.26
   4 -10  -8  179.52    4.95
   4 -10  -8  187.04    5.58
   4 -10  -7  211.16    5.57
   4 -10  -7  212.65    6.22
  -4  10   7  199.89    5.43
   4 -10  -6   14.20    1.95
  -4  10   6   12.50    1.71
   4 -10  -6   14.50    1.73
   4 -10  -5  227.85    5.93
   4 -10  -5  235.64    6.88
   4 -10  -4    3.45    1.22
   4  10  -4    3.37    0.91
   4 -10  -3    6.11    1.34
   4  10  -3    7.36    1.14
   4  10  -2    5.97    1.14
   4  10  -2    7.49    1.34
   4  10  -1 1348.10   17.98
   4  10   0  351.44    7.83
   4  10   1   79.99    3.63
   4 -10   2   73.17    3.88
  -4 -10  -2   73.57    4.07
   4  10   2   81.82    3.63
   4 -10   3  263.82    7.20
   4  10   3  260.29    6.51
   4 -10   4    3.06    1.20
   4  10   4    4.33    1.22
   4 -10   5  847.20   13.07
   4 -10   6  147.81    4.40
   4 -10   7  226.89    5.46
   4  10   9   97.22    2.63
   4 -11  -9    2.93    0.66
   4 -11  -8  137.64    3.47
   4 -11  -7  162.06    4.01
  -4  11   6   30.20    1.81
   4 -11  -6   34.56    1.94
  -4  11   5  559.20    9.26
   4 -11  -5  607.71    9.17
  -4  11   4    8.23    1.32
   4 -11  -4    9.01    1.23
  -4  11   3    3.72    1.11
   4 -11  -3    5.08    1.09
   4 -11  -3    4.23    1.02
   4 -11  -2  158.76    4.86
   4 -11  -2  162.56    4.35
   4 -11  -1  266.38    6.48
   4 -11   0    1.97    1.02
   4 -11   0    0.81    0.86
   4  11   1  235.16    5.33
   4 -11   1  237.31    5.08
   4  11   2  200.40    4.83
   4 -11   2  198.66    5.35
   4 -11   2  205.88    4.52
   4 -11   3  339.29    6.88
   4 -12  -4    1.45    0.49
   4 -12  -3   70.28    2.12
   4 -12  -2  120.05    2.81
  -4  12   2  111.77    3.00
  -4  12   1  498.38    7.37
  -4  12   0   79.61    2.60
   4 -12   1  354.03    5.05
  -4  12  -1  329.58    5.63
   5   0 -20   22.84    1.76
   5   0 -19   -0.15    1.01
   5   0 -18  605.73   10.51
   5   0 -17    1.64    1.10
   5   0 -17    0.45    0.86
   5   0 -16   26.71    2.21
   5   0 -16   26.57    1.98
   5   0 -15    1.13    0.90
   5   0 -15    0.94    1.17
   5   0 -15    2.73    1.12
   5   0 -14    2.95    1.03
   5   0 -14    1.83    1.00
   5   0 -14    0.74    1.04
   5   0 -13    2.67    1.21
   5   0 -13   -0.40    1.00
   5   0 -13    0.12    0.87
   5   0 -12  946.01   13.14
   5   0 -12 1005.08   14.96
   5   0 -11    0.19    0.67
   5   0 -10 3662.98   35.82
   5   0  -9    1.15    0.58
   5   0  -9    1.37    0.66
   5   0  -8 1147.79   13.28
   5   0  -7    0.95    0.57
   5   0  -6 1999.87   20.28
   5   0  -5    4.78    0.73
   5   0  -4 3819.10   35.56
   5   0  -3    1.84    0.58
   5   0  -2 1056.30   12.02
   5   0  -1   12.64    1.01
   5   0   0    1.11    0.53
  -5   0  -1    0.95    0.54
  -5   0  -2 4642.42   45.13
  -5   0  -3    2.67    0.87
  -5   0  -4   24.30    2.05
   5   0   5    0.34    0.58
  -5   0  -5    0.11    0.75
   5   0   6 3654.86   35.83
  -5   0  -6 3491.07   40.01
   5   0   7    1.38    0.69
  -5   0  -7    2.47    1.13
  -5   0  -8  277.15    8.55
  -5   0  -9   -0.16    1.06
   5   0   9    2.59    0.88
   5   0   9    0.17    0.90
   5   0  10  536.22    9.30
   5   0  10  564.15    9.98
  -5   0 -11   -0.35    1.15
   5   0  11    1.06    0.99
  -5   0 -12 1529.55   20.51
   5   0  12 1590.71   19.76
  -5   0 -13    2.65    1.16
  -5   0 -14  699.08   11.56
  -5   0 -15   -0.19    1.02
  -5   0 -16    9.86    1.26
  -5   0 -17   -0.12    0.68
   5   1 -21  129.73    3.38
   5  -1 -21  126.63    3.28
   5  -1 -20   91.07    3.18
   5   1 -20   86.21    3.16
   5   1 -19   68.91    2.91
   5   1 -19   71.77    3.16
   5  -1 -19   70.82    3.09
   5   1 -18   23.54    1.95
   5   1 -18   23.52    2.10
   5  -1 -18   24.52    2.09
   5   1 -17    3.86    1.15
   5   1 -17    2.64    1.13
   5  -1 -17    3.80    1.29
   5   1 -16   56.83    2.94
   5   1 -16   59.84    3.67
   5  -1 -16   56.55    3.29
   5  -1 -16   54.77    2.97
   5   1 -16   55.75    3.06
   5   1 -15  484.37    9.12
   5   1 -15  516.14   11.09
   5  -1 -15  512.21    9.97
   5  -1 -15  495.24    9.39
   5   1 -15  482.01    9.39
   5   1 -14 2229.28   25.44
   5  -1 -14 2242.99   26.35
   5  -1 -14 2223.31   25.65
   5   1 -14 2218.14   25.73
   5   1 -13  258.64    6.07
   5  -1 -13  266.80    6.23
   5   1 -13  255.11    6.13
   5  -1 -13  265.07    6.40
   5   1 -12  286.16    7.12
   5  -1 -12  279.90    6.10
   5   1 -12  270.24    6.08
   5   1 -11  130.17    4.43
   5  -1 -11  119.84    3.67
   5   1 -11  118.45    3.67
   5  -1 -10   24.00    1.62
   5   1 -10   24.23    1.65
   5   1  -9 3963.18   37.94
   5  -1  -9 3964.64   37.83
   5  -1  -9 3991.15   38.06
   5   1  -9 3983.48   38.14
   5   1  -8 1868.08   19.56
   5  -1  -8 1812.59   19.41
   5  -1  -7 1813.31   18.96
   5   1  -7 1804.61   19.00
   5  -1  -6  209.61    4.09
   5   1  -6  205.76    4.10
   5  -1  -5    9.59    0.93
   5   1  -5   12.87    1.03
   5  -1  -4   53.05    1.89
   5   1  -4   49.30    1.89
   5   1  -4   48.62    1.57
   5   1  -3 1474.29   15.66
   5  -1  -3 1473.03   15.57
   5   1  -3 1475.69   15.08
   5   1  -2 1496.98   15.91
   5   1  -2 1541.43   15.66
   5  -1  -1  260.80    4.43
   5  -1  -1  272.84    4.79
   5   1  -1  259.56    4.80
   5   1  -1  277.82    4.68
   5   1   0 2370.61   23.84
   5  -1   0 2326.81   23.79
  -5   1   0 2353.71   24.03
   5  -1   1    5.51    0.86
   5   1   1    6.32    0.87
  -5   1  -1    5.13    0.87
   5  -1   2 3075.70   29.41
  -5   1  -2 2804.71   30.87
   5  -1   3   12.89    1.19
  -5   1  -3   12.30    1.50
   5  -1   4   22.83    1.62
  -5   1  -4   20.65    2.00
   5   1   5 1167.77   14.69
  -5   1  -5 1170.46   17.87
   5  -1   5 1220.07   15.18
   5  -1   6 1249.80   15.58
  -5   1  -6 1192.36   18.85
   5   1   6 1202.76   15.16
   5  -1   6 1231.83   15.77
   5  -1   6 1192.13   14.72
  -5   1  -7   39.54    3.21
   5  -1   7   44.42    2.46
   5   1   7   42.26    2.25
   5  -1   7   42.94    2.33
   5  -1   8  291.48    6.35
   5  -1   8  309.42    6.83
   5   1   8  290.35    6.27
   5  -1   9  838.82   12.17
   5   1   9  905.69   13.30
   5  -1   9  902.60   13.11
   5   1   9  841.83   12.12
   5  -1  10  191.81    5.46
   5   1  10  197.07    5.59
  -5   1 -11  481.04    9.57
  -5  -1 -11  480.00    9.49
   5   1  11  486.23    9.24
  -5   1 -12   28.25    2.33
  -5  -1 -12   29.08    2.32
   5   1  12   25.40    2.11
  -5   1 -13    3.09    1.18
  -5  -1 -13    3.16    1.16
   5   1  13    4.54    1.10
  -5  -1 -14   66.00    3.19
  -5   1 -14   64.58    3.22
  -5  -1 -15  185.18    4.98
  -5   1 -15  180.94    4.99
  -5  -1 -16  693.92   11.81
  -5  -1 -16  676.59    9.91
  -5   1 -16  677.70    9.99
  -5  -1 -17    2.68    0.73
  -5   1 -17    2.62    0.74
   5   2 -21  175.78    3.73
   5  -2 -20   99.96    3.13
   5   2 -20   98.45    3.19
   5   2 -20   90.95    3.11
   5   2 -19  520.38    8.84
   5  -2 -19  509.72    8.59
   5   2 -19  508.99    8.78
   5   2 -18   86.14    3.55
   5  -2 -18   89.72    3.51
   5   2 -18   86.30    3.55
   5  -2 -17  511.92    9.38
   5   2 -17  523.48    9.60
   5   2 -17  505.92    9.45
   5  -2 -17  512.95    9.87
   5   2 -17  499.57   10.88
   5  -2 -16   98.67    3.95
   5   2 -16   97.78    3.93
   5   2 -16  100.82    4.02
   5  -2 -16   97.27    4.07
   5   2 -16  106.72    4.90
   5  -2 -15   80.05    3.54
   5   2 -15   82.21    3.61
   5   2 -15   85.17    3.72
   5  -2 -15   83.36    3.74
   5   2 -15   90.96    4.49
   5  -2 -14  449.24    8.59
   5   2 -14  443.37    8.68
   5  -2 -14  446.22   10.05
   5   2 -14  434.87    8.70
   5  -2 -14  435.59    8.73
   5   2 -14  464.00   10.27
   5  -2 -13  605.85   10.02
   5   2 -13  585.59    9.99
   5  -2 -13  565.78    9.97
   5   2 -13  579.63   10.05
   5   2 -13  614.39   11.77
   5  -2 -12   77.94    3.19
   5   2 -12   80.38    3.26
   5   2 -12   85.55    3.33
   5  -2 -12   91.48    3.37
   5  -2 -12   83.61    4.03
   5   2 -12   78.83    3.26
   5   2 -12   87.89    4.02
   5   2 -11  751.29   10.87
   5  -2 -11  754.63   10.78
   5  -2 -10    2.88    0.79
   5   2 -10    3.59    0.85
   5   2  -9    8.25    1.04
   5   2  -9    3.60    0.86
   5   2  -8   45.90    2.05
   5  -2  -8   49.34    2.03
   5   2  -7  441.60    6.77
   5  -2  -7  446.04    6.69
   5   2  -6  413.06    5.88
   5  -2  -6  432.73    6.42
   5   2  -6  419.01    6.44
   5   2  -5 4306.46   40.66
   5  -2  -5 4276.43   40.46
   5   2  -4 1094.87   12.35
   5  -2  -4 1107.44   12.23
   5  -2  -3  104.36    2.70
   5   2  -3   96.79    2.65
   5  -2  -3  102.92    2.25
   5  -2  -2  794.38    9.73
   5  -2  -2  811.59    9.44
   5   2  -2  779.02    9.83
   5   2  -1 1284.29   14.44
   5  -2  -1 1305.78   14.32
   5  -2  -1 1306.23   14.38
   5   2   0  161.20    3.75
   5  -2   0  148.62    3.66
   5  -2   0  159.84    3.55
   5   2   0  146.80    3.49
   5   2   1 4100.51   38.12
   5  -2   1 3993.04   37.73
   5   2   1 3993.88   37.89
   5  -2   1 4035.54   38.22
   5  -2   2  321.67    6.13
  -5   2  -2  296.82    6.66
   5  -2   3 1641.19   18.66
  -5   2  -3 1509.57   20.27
  -5   2  -4  213.37    6.35
   5  -2   4  214.18    5.43
   5   2   5 1526.05   18.41
  -5   2  -5 1556.05   22.03
   5  -2   5 1666.75   19.76
   5  -2   5 1697.86   19.74
   5  -2   5 1642.62   18.87
  -5   2  -6  321.58    8.94
   5  -2   6  325.78    6.50
   5   2   6  313.67    6.37
   5  -2   7  461.40    8.67
   5  -2   7  461.67    8.52
  -5   2  -7  410.90   10.64
   5   2   7  409.53    7.59
   5  -2   8  181.53    5.05
   5  -2   8  171.49    5.12
   5   2   8  186.78    5.32
   5   2   9 1162.58   16.07
   5  -2   9 1109.63   15.12
   5   2  10   67.51    3.29
  -5   2 -10   72.16    3.48
  -5  -2 -10   68.62    3.32
   5   2  11  291.13    6.99
  -5   2 -11  292.29    7.17
  -5  -2 -11  284.36    6.93
   5   2  12  120.53    4.26
  -5   2 -12  112.39    4.35
  -5  -2 -12  112.22    4.24
   5   2  13  196.31    5.26
  -5  -2 -13  189.78    5.41
  -5   2 -13  195.30    5.59
   5   2  14  140.07    4.10
  -5  -2 -14  138.68    4.37
  -5   2 -14  140.49    4.50
  -5  -2 -15  197.01    4.96
  -5   2 -15  203.40    5.14
  -5  -2 -15  210.00    6.42
  -5  -2 -16    8.41    1.08
  -5   2 -16    8.12    1.10
  -5  -2 -16    7.21    1.26
  -5   2 -17   12.61    1.05
   5   3 -21   29.00    1.41
   5   3 -21   29.71    1.54
   5   3 -20  200.49    4.28
   5   3 -20  202.71    4.70
   5   3 -19  172.36    4.72
   5   3 -19  160.99    4.27
   5  -3 -18   27.36    2.07
   5   3 -18   32.21    2.31
   5   3 -18   29.59    2.06
   5  -3 -18   28.79    1.95
   5   3 -18   26.70    2.40
   5   3 -17   73.16    3.49
   5  -3 -17   66.39    3.23
   5   3 -17   71.89    3.95
   5  -3 -17   69.69    3.09
   5   3 -17   75.21    3.30
   5  -3 -16  138.99    4.71
   5   3 -16  138.50    4.89
   5   3 -16  138.10    5.57
   5   3 -16  139.26    4.60
   5  -3 -16  144.30    4.55
   5  -3 -15 1120.48   17.35
   5   3 -15 1093.08   15.77
   5   3 -15 1075.74   17.44
   5   3 -15 1116.04   15.32
   5  -3 -15 1085.44   15.09
   5  -3 -14  218.73    5.77
   5   3 -14  230.08    6.22
   5   3 -14  233.43    7.22
   5  -3 -14  222.75    5.81
   5   3 -14  230.23    5.91
   5  -3 -13    0.82    0.78
   5  -3 -13    0.69    0.96
   5  -3 -13    2.02    1.24
   5   3 -13    0.85    0.90
   5   3 -13    2.76    1.28
   5  -3 -13    0.51    0.77
   5   3 -13    0.56    0.82
   5  -3 -12  773.93   12.08
   5  -3 -12  736.10   11.18
   5  -3 -12  776.80   11.52
   5   3 -12  761.15   11.50
   5  -3 -11   88.50    4.10
   5   3 -11   89.65    3.22
   5  -3 -11   83.78    3.08
   5   3 -10 1616.20   19.11
   5   3 -10 1552.43   18.03
   5  -3 -10 1585.28   17.88
   5  -3  -9 1118.37   13.41
   5   3  -9 1109.28   13.51
   5   3  -8   39.72    1.90
   5  -3  -8   41.01    1.86
   5   3  -8   43.52    2.23
   5   3  -8   35.19    1.78
   5   3  -8   35.79    1.58
   5   3  -7  314.35    5.44
   5  -3  -7  318.31    5.35
   5   3  -7  331.06    6.27
   5   3  -7  308.80    5.59
   5   3  -7  309.88    5.14
   5  -3  -6 1743.67   17.90
   5   3  -6 1729.71   18.08
   5   3  -6 1701.16   17.95
   5  -3  -5  232.98    4.24
   5   3  -5  232.15    4.35
   5   3  -5  222.04    4.34
   5  -3  -4  258.48    4.53
   5   3  -4  254.93    4.62
   5   3  -4  248.46    4.80
   5  -3  -3 1042.82   11.80
   5   3  -3 1068.70   12.13
   5  -3  -3 1061.53   11.95
   5  -3  -2 2120.49   21.46
   5   3  -2 2079.92   21.70
   5   3  -2 2138.50   21.10
   5  -3  -2 2059.68   20.80
   5  -3  -1 2518.12   25.31
   5   3  -1 2501.51   25.33
   5  -3  -1 2449.82   24.18
   5   3  -1 2456.99   24.42
   5  -3   0  178.88    4.40
   5   3   0  197.87    4.47
   5   3   0  180.70    3.91
   5  -3   0  191.41    3.89
   5  -3   1 1599.98   16.88
   5   3   1 1525.02   17.01
   5   3   1 1654.36   18.06
   5  -3   1 1502.56   18.18
   5  -3   2  216.76    5.30
   5  -3   2  223.85    4.61
   5   3   2  209.71    4.59
   5   3   3    9.81    1.17
  -5   3  -3   11.72    1.56
   5  -3   3   14.77    1.53
   5   3   3    9.19    1.20
   5  -3   3   13.82    1.48
   5  -3   4 4317.54   42.79
   5   3   4 4260.14   41.42
  -5   3  -5  634.01   12.68
   5  -3   5  659.76   10.64
   5   3   5  628.12    9.74
   5  -3   5  669.31   11.15
   5  -3   6  109.80    4.13
   5  -3   6  105.54    3.72
  -5   3  -6   92.44    4.90
   5   3   6   98.21    3.36
   5  -3   7  106.59    4.15
   5  -3   7  102.02    3.66
  -5   3  -7  105.31    5.35
   5   3   8  147.00    4.86
   5  -3   8  155.33    4.95
   5   3   9  513.36    9.77
   5  -3   9  497.53    9.38
   5   3  10  561.27   10.39
   5  -3  10  559.06    9.77
  -5   3 -10  571.28   10.31
  -5  -3 -10  570.14    9.99
  -5   3 -11  126.32    4.52
  -5  -3 -11  127.98    4.40
   5   3  11  125.28    4.47
  -5  -3 -12   83.46    4.73
  -5   3 -12   85.90    3.65
  -5  -3 -12   85.01    3.53
   5   3  12   93.07    3.75
  -5  -3 -13    1.81    1.29
   5   3  13    1.85    0.95
  -5  -3 -13    1.99    0.89
  -5   3 -13    1.63    0.93
   5   3  14   31.56    1.95
  -5  -3 -14   32.47    2.72
  -5  -3 -14   32.36    2.03
  -5   3 -14   32.41    2.11
  -5  -3 -15  617.12   10.83
  -5   3 -15  617.59    9.18
  -5   3 -16   94.21    2.71
   5   4 -20  209.09    4.42
   5   4 -19  189.98    4.87
   5   4 -18   15.57    1.84
   5  -4 -18   14.30    1.48
   5   4 -18   17.17    1.48
   5   4 -17  255.81    7.22
   5  -4 -17  248.76    5.91
   5   4 -17  262.88    5.82
   5   4 -16  846.09   14.84
   5  -4 -16  841.02   12.66
   5  -4 -15  117.65    4.10
   5   4 -15  128.46    4.80
   5  -4 -15  128.86    4.11
   5   4 -15  131.85    4.29
   5   4 -15  124.95    5.28
   5  -4 -15  130.91    5.23
   5  -4 -14  158.12    5.14
   5  -4 -14  143.95    4.51
   5   4 -14  162.23    5.33
   5   4 -14  162.27    4.77
   5  -4 -14  161.92    4.67
   5   4 -14  159.42    6.04
   5  -4 -14  170.76    6.07
   5  -4 -13   11.23    1.39
   5   4 -13   14.64    1.76
   5  -4 -13   12.83    1.67
   5  -4 -13   14.78    1.55
   5  -4 -12  403.99    9.34
   5  -4 -12  377.32    7.82
   5  -4 -12  364.54    7.16
   5   4 -12  367.93    8.00
   5  -4 -12  332.39    6.84
   5  -4 -11    3.67    1.34
   5  -4 -11    3.22    1.08
   5   4 -11    5.99    1.30
   5   4 -10  933.77   13.66
   5  -4 -10  966.32   12.32
   5   4 -10  959.86   13.85
   5  -4 -10  978.63   15.02
   5   4  -9  362.04    7.37
   5   4  -9  333.63    6.59
   5   4  -8   52.74    2.42
   5   4  -8   50.53    2.09
   5   4  -8   53.70    2.71
   5   4  -7 1218.06   15.58
   5   4  -7 1197.73   14.80
   5   4  -7 1172.41   14.04
   5   4  -6 2524.79   26.35
   5   4  -6 2485.32   27.03
   5   4  -6 2519.56   24.89
   5  -4  -6 2584.68   24.75
   5   4  -6 2501.63   25.50
   5  -4  -5  820.89    9.74
   5   4  -5  812.00    9.85
   5   4  -5  806.91   10.65
   5  -4  -4   23.84    1.25
   5   4  -4   26.20    1.34
   5   4  -4   28.01    1.63
   5  -4  -3  608.47    7.89
   5   4  -3  602.62    8.00
   5  -4  -2  782.89    9.34
   5   4  -2  763.08    9.48
   5  -4  -2  768.95   10.72
   5   4  -1  200.55    4.71
   5  -4  -1  201.75    4.93
   5  -4  -1  223.49    5.48
   5   4  -1  211.00    4.09
   5  -4  -1  205.55    3.88
   5  -4  -1  183.62    5.35
   5  -4   0 4065.05   37.56
   5   4   0 4005.97   37.84
   5  -4   0 3954.16   40.16
   5  -4   1   18.38    1.20
   5  -4   1   18.14    1.80
   5  -4   1   20.34    1.75
   5  -4   2  187.47    5.29
   5  -4   2  185.72    5.48
   5   4   3  110.87    3.83
   5  -4   3  118.88    3.28
   5  -4   3  107.97    4.08
   5   4   4  162.91    4.79
  -5   4  -4  164.65    6.08
   5  -4   4  163.34    5.20
   5  -4   4  164.64    5.18
   5  -4   5  121.42    4.55
  -5   4  -5  112.80    5.31
   5  -4   5  128.49    4.50
   5  -4   6  378.55    8.53
  -5   4  -6  369.24   10.29
   5  -4   6  388.63    8.04
   5  -4   7  173.76    5.15
  -5   4  -7  167.29    7.08
   5  -4   8 1753.34   22.23
   5   4   9  517.26   10.04
  -5  -4  -9  523.16   11.92
   5  -4   9  539.08   10.05
  -5  -4  -9  514.50    9.02
   5   4  10  216.82    6.12
   5  -4  10  215.90    5.79
  -5  -4 -10  202.89    5.33
  -5  -4 -10  211.99    7.31
  -5   4 -11   31.82    2.19
  -5  -4 -11   30.57    2.05
   5   4  11   35.78    2.46
  -5  -4 -11   33.36    2.98
  -5   4 -12   30.95    2.09
   5   4  12   38.81    2.43
  -5  -4 -12   36.76    2.99
  -5   4 -13   70.47    2.90
   5   4  13   75.88    3.06
  -5  -4 -13   77.53    3.95
   5   4  14  524.73    8.12
  -5  -4 -14  516.41    9.88
   5   4  15    4.79    0.75
   5   5 -19    4.23    0.97
   5   5 -19    3.39    0.79
   5   5 -18    2.36    0.97
   5   5 -18    1.79    0.98
   5   5 -18    1.63    1.01
   5   5 -17   75.95    3.45
   5   5 -17   78.44    3.37
   5   5 -17   71.85    3.62
   5   5 -16   32.20    2.67
   5   5 -16   33.63    2.50
   5  -5 -15    2.56    0.91
   5  -5 -15    2.46    1.31
   5   5 -15    1.52    1.28
   5   5 -15    2.58    1.26
   5  -5 -14  280.22    6.88
   5   5 -14  301.63    7.50
   5  -5 -14  295.50    7.93
   5  -5 -13  541.52    9.88
   5   5 -13  554.61   10.47
   5  -5 -13  553.14   11.35
   5  -5 -12  285.11    6.83
   5  -5 -12  303.56    8.14
   5   5 -12  294.65    7.32
   5  -5 -11  333.27    7.29
   5  -5 -11  355.14    8.62
   5   5 -11  332.30    7.72
   5  -5 -10 1209.96   17.56
   5  -5 -10 1208.56   16.79
   5   5 -10 1174.21   15.74
   5   5 -10 1171.63   16.37
   5   5  -9   24.04    2.05
   5  -5  -9   26.84    1.85
   5  -5  -9   24.67    2.08
   5   5  -9   19.81    1.75
   5   5  -9   23.00    2.07
   5  -5  -8    3.50    1.02
   5   5  -8    2.39    0.85
   5   5  -8    4.35    0.84
   5   5  -7  540.86    9.26
   5  -5  -7  572.75   10.13
   5  -5  -7  556.30   10.14
   5   5  -7  529.66    8.60
   5   5  -6 1430.12   16.83
   5  -5  -6 1463.28   18.88
   5   5  -5   38.60    2.05
   5  -5  -5   39.29    2.51
   5  -5  -5   33.92    2.40
   5  -5  -4 1246.51   17.01
   5   5  -4 1245.54   15.36
   5  -5  -3 1869.49   22.82
   5   5  -3 1894.60   21.23
   5  -5  -2  240.45    6.26
   5   5  -2  247.88    5.68
   5  -5  -1   63.09    2.98
   5  -5  -1   63.46    3.15
   5   5  -1   61.80    2.73
   5  -5   0  389.87    8.19
   5  -5   0  395.97    8.32
   5  -5   1  421.75    8.74
   5  -5   2  166.80    5.55
   5  -5   2  171.36    5.48
   5  -5   3 1668.20   22.13
   5  -5   3 1678.25   22.11
   5   5   4 3039.47   33.22
   5  -5   4 2948.96   34.09
   5   5   4 3064.77   32.66
   5  -5   4 3026.94   34.13
   5  -5   5   57.18    3.26
  -5   5  -5   46.10    3.61
   5  -5   5   52.99    3.18
   5  -5   6  328.90    7.77
   5  -5   7   91.41    3.85
   5  -5   8   10.52    1.68
   5  -5   9  155.40    5.20
   5   5  10  843.67   13.30
   5  -5  10  840.27   13.03
   5   5  11  195.98    5.50
  -5  -5 -11  184.52    6.22
   5  -5  11  196.45    5.15
  -5  -5 -12   51.04    3.13
   5   5  12   57.67    2.77
   5   5  13   92.36    3.18
  -5  -5 -13   94.39    3.87
   5   5  14  103.41    2.93
   5  -5  14   97.78    2.86
   5   5  15  103.91    2.39
   5   6 -17 1235.24   15.48
   5   6 -17 1197.42   14.42
   5   6 -16   40.83    2.58
   5   6 -16   42.08    2.38
   5   6 -16   40.10    2.80
   5  -6 -15   12.08    1.73
   5   6 -15   16.05    1.92
   5   6 -15   16.01    1.71
   5  -6 -15   14.24    1.60
   5   6 -15   15.15    1.98
   5  -6 -14  196.50    5.46
   5  -6 -14  207.64    6.34
   5   6 -14  225.13    6.35
   5   6 -14  216.79    5.92
   5  -6 -13  388.27    8.01
   5  -6 -13  386.74    9.17
   5   6 -13  399.87    8.82
   5   6 -13  414.49    8.60
   5  -6 -12   32.99    2.31
   5  -6 -12   32.21    2.73
   5  -6 -12   30.79    2.39
   5   6 -12   32.74    2.58
   5   6 -12   30.75    2.40
   5  -6 -11  308.55    8.18
   5   6 -11  332.85    7.68
   5  -6 -11  318.83    7.76
   5   6 -11  314.37    7.72
   5  -6 -11  305.96    6.93
   5  -6 -10  220.46    6.70
   5   6 -10  215.97    6.18
   5   6 -10  214.98    6.09
   5   6 -10  228.65    6.43
   5  -6 -10  214.64    5.52
   5  -6 -10  222.12    6.43
   5  -6  -9  610.06   11.68
   5   6  -9  630.63   11.27
   5   6  -9  636.99   11.23
   5  -6  -9  638.07   11.69
   5  -6  -9  638.68   11.61
   5  -6  -8   92.71    4.12
   5   6  -8   87.97    3.39
   5   6  -8   95.69    4.04
   5   6  -8   94.93    3.95
   5   6  -8   84.82    3.66
   5  -6  -8   98.76    4.29
   5  -6  -7 1040.37   15.86
   5   6  -7  987.96   14.95
   5   6  -7 1012.63   13.84
   5   6  -6  674.84   10.58
   5  -6  -6  706.80   12.41
   5   6  -6  696.00   11.69
   5  -6  -6  713.05   11.72
   5   6  -5   31.61    2.06
   5  -6  -5   29.26    2.45
   5  -6  -5   27.53    2.14
   5   6  -4  529.69    9.16
   5  -6  -4  509.05   10.48
   5   6  -3 2978.97   31.28
   5  -6  -3 2799.29   32.81
   5   6  -2  517.64    9.30
   5  -6  -2  485.47   10.13
   5   6  -1 1045.13   14.55
   5  -6  -1 1036.12   15.99
   5  -6   0  862.90   14.00
   5  -6   1  970.57   15.48
   5  -6   1  958.31   13.62
   5  -6   2  529.64   10.89
   5  -6   2  530.63    9.14
   5   6   2  544.20   10.18
   5  -6   3  108.38    3.79
   5  -6   3  119.19    4.95
   5   6   3  116.22    4.32
   5   6   3  115.56    4.48
   5  -6   4  129.47    5.18
   5   6   4  127.62    4.63
   5   6   4  128.55    4.80
   5   6   5   57.30    3.30
   5  -6   5   62.65    3.59
   5  -6   6   76.04    3.80
   5  -6   7 2162.46   26.00
   5  -6   8   28.67    2.17
   5  -6   8   34.56    2.70
   5  -6   9  166.43    5.40
   5  -6  10  271.77    6.54
   5   6  10  267.90    6.57
   5  -6  11   50.15    2.46
   5   6  11   47.22    2.60
   5   6  12  262.07    5.62
   5   6  13  468.43    7.29
  -5  -6 -13  502.91   10.21
   5   6  14  222.07    3.95
   5   7 -17  144.04    3.32
   5   7 -16  193.95    5.30
   5  -7 -15   10.53    1.44
   5   7 -15   11.08    1.59
   5  -7 -14   36.88    2.22
   5  -7 -14   37.15    2.61
   5  -7 -13  518.01    9.04
   5  -7 -13  536.27   10.41
   5  -7 -12   28.36    2.04
   5  -7 -12   30.20    2.59
   5  -7 -11  122.91    4.91
   5  -7 -11  117.62    4.05
   5  -7 -10    0.63    1.26
   5  -7 -10    1.39    0.87
   5  -7 -10    3.69    1.12
   5  -7  -9  114.91    4.71
   5   7  -9  124.41    4.68
   5  -7  -9  123.06    4.88
   5  -7  -8 1178.11   17.90
   5   7  -8 1197.33   17.13
   5  -7  -8 1212.13   17.61
   5  -7  -7 1012.18   16.28
   5   7  -7 1015.20   15.41
   5  -7  -6  366.39    9.02
   5  -7  -6  335.66    8.33
   5   7  -6  356.21    8.17
   5  -7  -5  227.80    6.23
   5  -7  -5  222.15    6.99
   5   7  -5  218.15    6.29
   5  -7  -4  198.56    6.60
   5   7  -4  196.62    5.59
   5  -7  -3  758.25   13.70
   5   7  -3  731.64   12.25
   5  -7  -2 1079.90   17.18
   5   7  -2  981.23   14.94
   5   7  -1  136.54    4.75
   5   7   0   15.53    1.74
   5   7   0   15.69    1.81
   5   7   1  823.64   13.52
   5   7   2  556.85   10.72
   5   7   3  704.80   12.49
   5  -7   3  711.94   13.55
   5   7   4    0.33    1.02
   5  -7   4    7.65    1.64
   5   7   5  154.08    5.46
   5  -7   5  171.70    5.97
   5  -7   6  424.92    9.31
  -5  -7  -6  396.07   10.75
   5  -7   7   28.31    2.33
  -5  -7  -7   21.47    2.71
   5  -7   8  990.34   14.09
  -5  -7  -8  979.17   17.76
   5  -7   8 1002.85   15.44
   5  -7   9  100.13    3.99
  -5  -7  -9  103.31    5.13
   5  -7  10   21.55    1.81
  -5  -7 -10   17.44    2.26
   5   7  10   20.41    1.81
  -5  -7 -11  762.19   13.59
   5   7  11  772.30   10.97
   5  -7  11  789.55   10.64
   5   7  12  294.56    5.43
  -5  -7 -12  301.28    7.14
  -5  -7 -13   85.10    2.10
   5   7  13  102.17    2.54
   5   8 -16    6.34    0.84
   5  -8 -15    2.69    0.80
   5  -8 -14  335.44    6.79
   5   8 -14  375.56    7.82
   5  -8 -13    5.01    1.25
   5  -8 -12 1135.92   14.51
   5  -8 -12 1181.83   16.37
   5  -8 -11    8.84    1.24
   5  -8 -11   10.05    1.63
   5  -8 -10   44.41    2.83
   5  -8 -10   43.11    2.90
   5  -8 -10   42.70    2.30
   5  -8  -9  165.27    5.66
   5   8  -9  164.05    5.20
   5  -8  -9  168.83    5.61
   5  -8  -9  157.53    4.44
   5  -8  -8  117.36    4.73
   5   8  -8  124.27    4.58
   5  -8  -8  124.92    5.10
   5  -8  -7  575.88   11.03
   5   8  -7  576.81   10.70
   5  -8  -7  572.03   11.73
   5   8  -6  425.02    9.00
   5  -8  -6  401.38    9.15
   5  -8  -6  414.97    9.86
   5  -8  -5  109.40    4.78
   5  -8  -5  123.33    5.28
   5   8  -5  110.16    4.47
   5  -8  -5  118.83    4.55
   5  -8  -4 1292.94   19.62
   5  -8  -4 1310.69   17.73
   5  -8  -3  348.61    8.96
   5   8  -3  342.89    8.05
   5   8  -2  372.15    8.18
   5  -8  -2  374.14    9.40
   5   8  -1  533.91   10.26
   5   8   0    0.46    0.97
   5   8   1  278.47    7.22
   5   8   2 1416.57   19.33
   5  -8   2 1362.97   20.69
   5   8   3   67.61    3.57
   5  -8   3   64.67    3.90
   5   8   4  138.13    5.02
   5  -8   4  141.77    5.53
   5  -8   5  262.48    7.34
   5  -8   6   49.40    3.01
   5  -8   7  641.96   11.61
   5  -8   7  677.52   11.17
  -5  -8  -8  267.16    7.39
   5  -8   8  270.50    6.70
   5  -8   8  267.13    5.89
   5  -8   9   50.37    2.61
  -5  -8  -9   44.83    2.90
  -5  -8 -10  144.16    4.67
   5  -8  10  150.14    3.91
   5   8  11   36.49    1.75
   5   8  12  723.28    8.48
   5   9 -14  125.31    2.97
   5  -9 -14   97.30    2.68
   5  -9 -13    1.43    0.75
   5  -9 -12    8.35    1.27
   5  -9 -11  109.00    3.88
   5  -9 -10   17.51    1.80
   5  -9  -9  193.71    5.60
   5  -9  -9  194.90    5.65
   5  -9  -8 1153.85   16.23
   5  -9  -8 1130.99   16.66
   5  -9  -7  168.76    5.69
   5  -9  -7  171.53    5.39
   5   9  -7  165.47    5.00
   5   9  -6  193.97    5.48
   5  -9  -6  189.65    6.25
   5   9  -5  813.58   12.84
   5  -9  -5  847.81   14.48
   5  -9  -5  801.88   13.59
   5  -9  -4    0.53    1.09
   5  -9  -4    0.74    1.16
   5   9  -4   -0.09    1.01
   5  -9  -4    2.08    1.12
   5  -9  -3   35.69    2.88
   5  -9  -3   35.48    2.87
   5  -9  -3   34.69    2.43
   5   9  -3   30.90    2.36
   5   9  -2  944.07   14.15
   5   9  -2  924.92   13.88
   5  -9  -2  936.84   15.76
   5   9  -1  270.55    6.70
   5   9  -1  260.59    6.63
   5  -9  -1  258.38    7.66
   5   9   0   58.95    3.14
   5  -9   0   53.68    3.57
   5   9   1  184.31    5.58
   5   9   2  310.38    7.43
   5  -9   2  315.22    8.36
   5   9   3    1.23    1.03
   5  -9   3    0.98    1.12
   5  -9   4  109.17    4.53
   5  -9   5  238.35    6.37
   5  -9   6  371.98    7.61
   5  -9   7   23.02    1.94
   5  -9   7   20.18    1.61
   5  -9   8  526.70    8.62
   5   9   9  222.36    4.57
   5   9  10   78.86    2.28
   5  10 -12  220.64    3.64
   5 -10 -12  214.27    4.00
   5  10 -11  501.31    6.70
   5 -10 -11  505.70    7.56
   5 -10 -10  103.43    3.29
   5  10 -10  106.94    2.71
   5 -10  -9   36.27    2.12
   5  10  -9   35.84    1.61
   5 -10  -8    1.28    0.95
   5 -10  -7   30.44    2.21
   5 -10  -7   32.39    2.18
   5 -10  -6    2.26    1.02
   5  10  -6    1.59    0.80
   5 -10  -6    2.37    1.08
   5  10  -5  768.02   11.08
   5 -10  -4  165.25    5.09
   5  10  -4  154.42    4.33
   5 -10  -3    3.46    1.16
   5  10  -3    3.30    0.96
   5 -10  -3    5.70    1.20
   5 -10  -2  183.35    5.69
   5  10  -2  183.13    4.82
   5 -10  -2  196.57    5.13
   5 -10  -1   16.34    1.94
   5  10  -1   15.88    1.53
   5 -10  -1   15.91    1.60
   5 -10   0  196.12    5.93
   5 -10   0  204.16    5.04
   5  10   1  134.30    4.24
   5  10   1  127.90    3.82
   5 -10   2  507.46    9.74
   5  10   2  471.70    7.85
   5  10   3  349.50    6.34
  -5 -10  -3  347.88    8.19
   5 -10   4  170.84    4.89
  -5 -10  -4  161.39    5.33
   5 -10   5  253.94    5.62
  -5 -10  -5  239.41    6.40
   5 -10   6    5.93    1.04
   5  10   8   56.06    1.85
   5 -11  -9   82.80    2.29
   5  11  -8   24.08    1.12
   5 -11  -8   25.62    1.43
   5  11  -7  384.21    5.41
   5 -11  -7  417.53    6.54
   5 -11  -6  219.43    4.64
   5 -11  -5   68.31    2.56
  -5  11   4   52.92    2.36
  -5  11   3   35.37    2.05
   5 -11  -2   10.57    1.16
   5 -11  -2   11.30    1.28
   5 -11  -1  784.57   10.41
   5 -11  -1  810.66   11.32
   5 -11   0  132.10    3.42
   5 -11   0  132.67    3.93
   5 -11   1   61.09    2.20
   5  11   5  159.01    3.03
   6   0 -20    1.33    0.84
   6   0 -19    0.65    0.94
   6   0 -18    6.81    1.43
   6   0 -17    0.04    1.12
   6   0 -16  608.43   10.07
   6   0 -16  639.37   11.05
   6   0 -15    2.14    0.90
   6   0 -15    0.37    1.10
   6   0 -14  120.60    4.33
   6   0 -14  113.26    3.90
   6   0 -13   -0.08    0.98
   6   0 -13    2.40    0.91
   6   0 -13   -0.17    1.10
   6   0 -12   28.52    2.04
   6   0 -12   24.41    1.95
   6   0 -11    1.50    0.81
   6   0 -10   70.95    2.87
   6   0  -9    0.75    0.72
   6   0  -9    0.68    0.67
   6   0  -8 2807.35   28.24
   6   0  -8 2755.21   28.51
   6   0  -7    2.34    0.73
   6   0  -7    1.86    0.71
   6   0  -6 1951.60   20.77
   6   0  -5    4.03    0.79
   6   0  -4 1153.68   13.52
   6   0  -3    2.91    0.71
   6   0  -2  487.52    7.47
   6   0  -1    7.28    0.94
   6   0   0  181.13    4.27
   6   0   1    0.24    0.57
   6   0   2 6989.04   64.55
   6   0   2 6945.86   64.79
   6   0   2 7073.85   64.66
   6   0   2 7067.66   64.86
   6   0   3    0.63    0.63
   6   0   3    0.93    0.68
   6   0   4   37.65    2.06
   6   0   4   40.40    2.23
   6   0   5    1.30    0.78
   6   0   5    3.19    0.83
   6   0   5    2.72    0.89
   6   0   6  782.31   11.22
   6   0   6  803.93   12.03
   6   0   7    1.67    0.95
   6   0   8 3040.13   32.31
   6   0   8 2957.28   31.92
   6   0   9    0.80    0.96
   6   0   9    1.07    0.87
   6   0  10   34.07    2.41
   6   0  10   29.10    2.08
  -6   0 -11    0.05    1.08
   6   0  11    1.08    0.97
  -6   0 -12    9.88    1.56
  -6   0 -13   -0.13    1.10
  -6   0 -14  292.61    6.36
  -6   0 -15    1.10    0.82
  -6   0 -16  338.22    5.65
   6   1 -21  240.06    4.68
   6   1 -21  226.27    4.54
   6  -1 -21  240.66    4.52
   6   1 -20  122.35    3.64
   6  -1 -20  123.57    3.60
   6  -1 -19   68.34    2.95
   6   1 -19   68.09    2.96
   6  -1 -18  722.40   11.30
   6   1 -18  712.43   11.35
   6   1 -17   98.72    3.97
   6  -1 -17   94.05    3.85
   6   1 -17   93.00    3.63
   6  -1 -16  360.51    7.86
   6   1 -16  361.43    7.99
   6   1 -16  346.42    7.47
   6   1 -15    3.92    1.11
   6  -1 -15    3.15    1.13
   6   1 -15    4.61    1.27
   6  -1 -14   27.33    2.20
   6   1 -14   24.96    2.13
   6   1 -14   27.73    2.13
   6  -1 -14   29.04    2.19
   6   1 -13  315.34    6.99
   6  -1 -13  307.17    6.84
   6  -1 -13  290.89    6.76
   6   1 -13  291.65    6.77
   6  -1 -13  282.08    6.64
   6   1 -13  284.61    6.54
   6  -1 -12 3175.01   34.06
   6   1 -12 3220.16   34.10
   6  -1 -12 3278.51   34.59
   6   1 -12 3301.20   34.59
   6  -1 -12 3597.64   37.42
   6   1 -12 3304.08   33.53
   6   1 -12 3444.83   34.65
   6  -1 -12 3415.14   34.52
   6   1 -11  603.71    9.71
   6  -1 -11  589.97    9.57
   6  -1 -10  969.09   12.96
   6   1 -10  955.57   12.96
   6   1  -9   22.43    1.63
   6  -1  -9   22.60    1.60
   6   1  -9   21.31    1.62
   6  -1  -9   22.13    1.61
   6   1  -8  704.40    9.97
   6  -1  -8  709.31    9.89
   6  -1  -8  717.79   10.11
   6   1  -8  719.19   10.19
   6  -1  -7  140.89    3.76
   6   1  -7  136.18    3.76
   6   1  -7  138.52    3.81
   6  -1  -7  134.92    3.75
   6   1  -6  453.26    7.24
   6  -1  -6  455.13    7.19
   6   1  -5  223.35    4.68
   6  -1  -5  221.74    4.63
   6  -1  -4 2136.15   22.31
   6   1  -4 2188.60   22.44
   6  -1  -3    2.91    0.70
   6   1  -3    3.31    0.74
   6   1  -2 5267.18   48.71
   6  -1  -2 5229.60   48.56
   6  -1  -1 1155.89   13.57
   6   1  -1 1110.86   13.56
   6  -1   0  410.36    6.88
   6   1   0  396.34    6.86
   6   1   1  263.84    5.43
   6  -1   1  274.97    5.47
   6   1   2  776.96   10.94
   6  -1   2  761.21   10.80
   6  -1   2  768.92   10.45
   6   1   2  680.47   10.42
   6  -1   2  706.69   10.51
   6   1   2  688.74   10.21
   6  -1   3    1.34    0.70
   6  -1   3    0.74    0.65
   6  -1   3    1.29    0.78
   6   1   3    3.02    0.83
   6  -1   4 1914.06   21.71
   6  -1   4 1946.65   22.23
   6   1   5    9.38    1.23
   6  -1   5   10.82    1.33
  -6   1  -5   12.84    1.71
   6  -1   5   14.64    1.39
   6   1   6   15.98    1.56
  -6   1  -6   13.96    1.92
   6  -1   6   17.95    1.55
   6  -1   7  898.35   12.92
   6   1   7  910.32   13.02
   6  -1   7  928.68   13.24
   6  -1   8  369.70    7.51
   6  -1   8  370.48    7.78
   6   1   8  383.19    7.94
   6   1   8  369.19    7.47
   6   1   9    4.04    1.24
   6  -1   9    4.12    1.21
   6  -1   9    5.74    1.24
   6   1   9    5.23    1.11
   6   1  10   53.91    2.95
   6  -1  10   55.46    2.83
   6  -1  11   69.27    3.03
   6   1  11   63.76    3.18
  -6  -1 -11   67.49    3.41
  -6   1 -11   64.33    3.36
   6   1  12 1378.37   17.45
  -6   1 -12 1333.83   18.07
  -6  -1 -12 1331.52   17.93
  -6   1 -13  111.86    4.06
  -6  -1 -13  118.34    4.11
  -6  -1 -14  387.76    7.36
  -6   1 -14  384.44    7.42
  -6  -1 -15   58.33    2.43
  -6   1 -15   55.50    2.40
  -6  -1 -16   35.73    1.64
  -6   1 -16   36.67    1.69
   6   2 -21  195.76    3.75
   6   2 -20   63.12    2.49
   6  -2 -20   60.87    2.37
   6   2 -19    0.64    0.89
   6  -2 -19    0.77    0.82
   6   2 -19    1.48    0.88
   6   2 -18  123.87    4.15
   6  -2 -18  128.78    4.14
   6   2 -18  131.60    4.27
   6   2 -17  245.80    6.20
   6  -2 -17  249.35    6.10
   6   2 -17  246.56    6.18
   6  -2 -16    1.49    0.97
   6  -2 -16    4.38    1.23
   6   2 -16    2.46    1.16
   6   2 -16    2.62    1.17
   6   2 -16    2.84    1.21
   6  -2 -15  179.43    5.30
   6   2 -15  180.97    5.46
   6  -2 -15  184.74    5.43
   6   2 -15  181.56    5.40
   6   2 -15  186.98    4.83
   6   2 -15  196.20    6.20
   6  -2 -14    5.97    1.31
   6   2 -14    4.69    1.22
   6  -2 -14    5.50    1.18
   6   2 -14    5.08    1.29
   6  -2 -13    5.62    1.25
   6   2 -13    4.03    1.15
   6  -2 -13    6.12    1.25
   6   2 -13    4.41    1.17
   6  -2 -13    3.75    1.00
   6   2 -12  183.58    5.20
   6  -2 -12  192.05    5.22
   6   2 -12  184.94    5.18
   6   2 -12  198.97    5.28
   6  -2 -12  195.37    5.14
   6  -2 -12  201.35    6.43
   6  -2 -11 1050.65   14.22
   6   2 -11 1028.32   14.19
   6   2 -11 1064.55   14.12
   6  -2 -11 1073.18   13.99
   6   2 -10  610.17    9.54
   6  -2 -10  614.14    9.44
   6   2  -9  446.07    7.65
   6  -2  -9  458.94    7.58
   6  -2  -9  467.50    7.77
   6   2  -9  461.02    7.84
   6   2  -9  466.73    7.92
   6   2  -8 1088.33   13.58
   6  -2  -8 1108.29   13.46
   6   2  -8 1108.66   13.91
   6  -2  -8 1130.99   13.82
   6   2  -8 1129.17   14.05
   6   2  -7  108.43    3.33
   6  -2  -7  104.91    3.26
   6  -2  -7  110.10    3.25
   6   2  -7  107.28    3.29
   6  -2  -6  830.23   10.71
   6   2  -6  827.37   10.83
   6  -2  -6  800.03   10.31
   6   2  -6  806.89   10.50
   6  -2  -5 2050.99   21.26
   6   2  -5 2052.64   21.44
   6   2  -4  765.32   10.12
   6  -2  -4  779.63   10.03
   6   2  -3  407.62    6.50
   6   2  -3  403.49    6.71
   6  -2  -2   57.09    1.96
   6   2  -2   51.87    2.16
   6  -2  -2   52.78    2.16
   6   2  -2   55.64    2.26
   6  -2  -1  224.69    4.40
   6   2  -1  219.86    4.66
   6  -2   0  741.94   10.03
   6   2   0  711.83    9.95
   6  -2   0  742.78    9.81
   6  -2   1  568.88    9.42
   6   2   1  545.75    8.90
   6  -2   1  602.24    8.71
   6   2   1  564.66    8.75
   6  -2   1  598.42    8.75
   6  -2   1  567.36    9.35
   6   2   2  259.30    5.70
   6  -2   2  257.21    5.88
   6   2   2  278.39    5.76
   6  -2   2  280.78    5.68
   6  -2   2  259.12    5.57
   6  -2   3 1660.11   20.58
   6   2   3 1665.56   19.84
   6  -2   3 1698.73   20.21
   6   2   3 1797.71   20.29
   6  -2   3 1834.00   20.23
   6  -2   3 1752.18   19.97
   6   2   4   21.53    1.69
   6  -2   4   20.26    1.78
   6  -2   4   20.16    1.68
   6  -2   4   21.16    1.71
   6   2   5   35.44    2.16
   6  -2   5   35.42    2.32
   6  -2   5   40.17    2.34
   6  -2   5   33.65    2.10
   6   2   6 1343.48   17.27
   6   2   6 1290.98   16.58
   6  -2   6 1338.54   17.33
   6  -2   6 1264.62   17.14
   6  -2   6 1331.43   16.62
   6  -2   7  432.87    8.45
   6  -2   7  417.31    7.78
   6   2   7  416.12    7.99
   6   2   8 1194.26   15.76
   6  -2   8 1226.43   16.42
   6   2   8 1244.67   16.81
   6  -2   9  885.91   13.01
   6   2   9  904.17   13.69
  -6   2 -10    2.52    1.16
  -6  -2 -10    1.86    1.09
   6  -2  11   17.30    1.68
  -6   2 -11   18.38    1.85
  -6  -2 -11   18.32    1.85
   6   2  11   16.64    1.74
   6  -2  12   33.69    2.10
  -6   2 -12   38.05    2.49
  -6  -2 -12   36.17    2.39
   6   2  12   38.68    2.39
  -6  -2 -13  111.45    3.84
  -6   2 -13  116.57    4.00
   6   2  13  120.54    3.80
  -6  -2 -13  114.88    4.78
  -6  -2 -14   68.29    3.33
  -6  -2 -14   62.36    2.65
  -6   2 -14   60.19    2.68
  -6  -2 -15  262.41    5.10
  -6   2 -15  274.37    5.29
  -6   2 -16  218.95    3.95
   6   3 -20   96.43    2.70
   6   3 -20  100.28    2.98
   6   3 -20  102.06    3.23
   6   3 -19   37.27    2.02
   6   3 -19   39.61    2.23
   6   3 -19   39.73    2.39
   6   3 -18   22.46    1.97
   6  -3 -18   22.66    1.72
   6   3 -18   22.14    1.78
   6   3 -17  314.88    7.27
   6   3 -17  331.39    7.00
   6  -3 -17  325.97    6.79
   6   3 -16  199.90    5.81
   6  -3 -16  187.58    5.21
   6   3 -16  201.99    6.28
   6   3 -16  198.66    4.96
   6  -3 -16  200.93    5.37
   6   3 -16  203.48    5.49
   6   3 -15  574.16   10.57
   6   3 -15  567.00    9.98
   6  -3 -15  567.67    9.86
   6   3 -14  632.78   11.14
   6  -3 -14  668.35   12.74
   6   3 -14  657.34   12.13
   6  -3 -14  636.50   10.53
   6   3 -14  621.66   10.62
   6  -3 -13  178.92    5.06
   6   3 -13  167.54    4.99
   6   3 -13  171.08    5.34
   6   3 -13  183.81    5.91
   6  -3 -12   17.82    1.67
   6   3 -12   17.99    1.73
   6   3 -12   18.57    1.70
   6  -3 -12   17.25    1.63
   6   3 -12   16.46    1.83
   6   3 -12   20.13    2.08
   6  -3 -11  278.27    6.23
   6   3 -11  272.97    6.22
   6   3 -11  262.55    6.47
   6   3 -11  276.64    6.12
   6  -3 -11  287.61    6.05
   6   3 -10  289.76    6.50
   6   3 -10  289.25    6.12
   6  -3 -10  303.70    6.04
   6  -3 -10  300.71    7.54
   6  -3  -9  109.71    3.37
   6   3  -9  108.37    3.74
   6  -3  -8  120.70    3.48
   6   3  -8  115.54    3.50
   6   3  -8  115.88    3.85
   6   3  -8  124.46    3.58
   6  -3  -8  125.17    3.50
   6   3  -7 1549.98   17.60
   6  -3  -7 1571.86   17.43
   6   3  -7 1533.89   18.36
   6   3  -7 1551.20   17.39
   6  -3  -7 1557.36   17.18
   6   3  -6 2055.05   22.27
   6   3  -6 2105.31   22.30
   6  -3  -6 2092.43   22.05
   6   3  -6 2079.08   21.55
   6  -3  -5   30.21    1.61
   6   3  -5   28.90    1.62
   6   3  -5   26.96    1.57
   6   3  -4  152.74    3.78
   6  -3  -4  158.77    3.74
   6   3  -4  148.37    3.76
   6  -3  -3   68.28    2.35
   6   3  -3   64.19    2.40
   6  -3  -3   59.43    2.83
   6   3  -3   67.93    2.51
   6   3  -2  526.92    7.86
   6  -3  -2  524.18    7.68
   6  -3  -2  521.48    7.41
   6   3  -2  513.56    8.13
   6  -3  -2  518.33    9.14
   6   3  -1 2043.68   21.46
   6  -3  -1 1860.83   22.22
   6  -3  -1 1902.94   20.59
   6  -3  -1 1864.94   22.49
   6  -3  -1 1979.70   20.55
   6   3  -1 1974.27   20.80
   6  -3   0 3825.93   37.55
   6  -3   0 3790.91   39.20
   6  -3   0 3897.05   37.07
   6   3   0 3820.67   37.24
   6   3   1   45.24    2.31
   6  -3   1   51.26    2.23
   6   3   1   44.96    2.15
   6  -3   1   52.68    2.77
   6  -3   1   47.18    2.62
   6  -3   1   53.51    2.46
   6  -3   2  349.58    7.46
   6   3   2  367.85    6.76
   6  -3   2  376.70    6.63
   6  -3   2  359.27    7.07
   6   3   2  350.86    6.98
   6  -3   3    2.89    0.96
   6   3   3    4.35    0.96
   6  -3   3    2.93    0.79
   6   3   3    2.09    0.72
   6  -3   3    4.68    1.16
   6  -3   4   12.17    1.39
   6   3   4    5.01    0.99
   6   3   4    4.06    0.99
   6  -3   4    9.23    1.44
   6  -3   4    1.04    0.74
   6  -3   5  946.44   14.37
   6  -3   5  963.65   13.67
   6  -3   5  953.56   13.87
   6   3   5  926.10   13.14
   6   3   6  548.81    9.78
   6  -3   6  524.42    9.92
   6  -3   6  526.06    9.25
   6  -3   7  495.31    8.86
   6  -3   7  505.07    9.66
   6  -3   8  298.16    7.05
   6   3   8  308.28    7.26
   6  -3   9  283.67    6.66
   6   3   9  298.42    7.10
   6  -3  10  989.36   13.82
   6   3  10 1010.54   14.65
  -6   3 -10  998.80   14.61
  -6  -3 -10 1005.45   14.35
   6   3  11  103.84    3.91
  -6   3 -11  106.50    3.99
  -6  -3 -11  101.38    3.78
   6  -3  12   96.62    3.44
  -6   3 -12   94.33    3.57
  -6  -3 -12   93.13    3.43
   6   3  12   92.12    3.49
  -6  -3 -13  432.81    7.56
  -6   3 -13  434.60    7.77
   6   3  13  457.50    7.72
   6  -3  13  435.82    7.28
  -6   3 -14  547.98    8.40
   6   3  14  570.20    8.17
  -6   3 -15   70.76    2.29
   6   4 -20  232.88    4.47
   6   4 -19  113.99    3.53
   6   4 -19  113.29    3.59
   6   4 -18  136.14    4.30
   6   4 -18  130.50    3.60
   6   4 -18  142.68    4.45
   6   4 -17    4.01    0.99
   6   4 -17    5.25    1.39
   6   4 -16  881.19   14.23
   6   4 -16  854.74   12.35
   6   4 -15   67.18    3.64
   6  -4 -15   65.20    3.75
   6   4 -15   65.47    3.04
   6  -4 -15   65.97    2.96
   6   4 -14   33.44    2.69
   6   4 -14   29.04    2.12
   6  -4 -14   31.12    2.78
   6  -4 -14   33.33    2.20
   6  -4 -13    1.02    0.85
   6   4 -13    0.64    0.82
   6   4 -13    0.64    1.04
   6  -4 -13    0.50    1.20
   6  -4 -12    7.32    1.23
   6  -4 -12    8.87    1.30
   6   4 -11  170.39    5.38
   6  -4 -11  179.80    4.64
   6  -4 -11  179.13    4.89
   6  -4 -10 3616.60   39.03
   6   4 -10 3553.51   37.27
   6  -4 -10 3510.76   35.07
   6   4 -10 3539.24   37.55
   6  -4  -9   22.51    2.21
   6   4  -9   16.36    1.81
   6   4  -9   21.61    1.96
   6  -4  -9   21.20    1.52
   6   4  -9   26.89    2.12
   6   4  -8    3.11    1.03
   6  -4  -8    1.40    0.64
   6   4  -7   23.52    1.66
   6  -4  -7   21.28    1.39
   6   4  -7   25.35    1.94
   6  -4  -6  173.24    4.95
   6  -4  -6  168.39    3.84
   6  -4  -5  941.33   13.29
   6  -4  -5  916.14   13.59
   6   4  -5  902.57   12.11
   6  -4  -4 2508.09   28.08
   6  -4  -4 2451.02   24.92
   6  -4  -3   10.44    1.47
   6  -4  -3   12.82    1.07
   6  -4  -2  143.69    3.44
   6   4  -2  140.84    4.02
   6  -4  -2  132.24    4.59
   6   4  -1    5.13    0.98
   6  -4  -1    3.69    1.10
   6  -4  -1    2.54    0.75
   6  -4  -1    3.48    0.69
   6  -4   0  955.78   13.28
   6   4   0  991.98   13.51
   6  -4   1   68.93    3.02
   6   4   1   64.03    2.92
   6  -4   1   71.52    2.53
   6  -4   1   64.81    3.32
   6  -4   2   26.03    1.59
   6  -4   2   24.06    1.91
   6  -4   2   29.63    2.30
   6  -4   3  277.30    5.64
   6  -4   3  255.17    6.39
   6  -4   3  261.32    6.72
   6  -4   4 2611.58   30.49
   6  -4   4 2581.58   29.64
   6  -4   4 2641.50   29.87
   6  -4   5    7.19    1.32
   6  -4   5   12.23    1.78
   6  -4   6 1156.00   15.94
   6  -4   6 1146.84   16.83
   6  -4   7    1.45    0.88
   6  -4   7    1.48    1.06
   6   4   8  240.68    6.42
   6  -4   8  241.58    6.43
   6  -4   9  123.94    4.38
   6   4   9  123.69    4.51
  -6   4  -9  120.28    4.13
  -6  -4  -9  121.29    4.00
   6  -4  10  398.53    7.85
  -6   4 -10  403.10    7.85
  -6  -4 -10  384.45    7.48
   6  -4  11  111.05    3.58
   6   4  11  111.80    3.97
  -6   4 -11  103.23    3.60
   6   4  12   30.71    2.02
  -6   4 -12   27.23    1.81
   6   4  13    0.73    0.77
   6  -4  13    1.49    0.67
   6   4  14  366.90    5.83
   6   5 -19  286.00    5.05
   6   5 -18    0.71    0.83
   6   5 -17   15.87    1.73
   6   5 -17   17.46    1.73
   6   5 -16   30.58    2.35
   6   5 -16   29.25    2.25
   6   5 -15    3.54    1.27
   6  -5 -15    2.94    1.45
   6   5 -15    3.47    1.40
   6   5 -15    3.49    1.30
   6   5 -14  859.93   14.43
   6   5 -14  850.59   13.78
   6   5 -14  842.66   13.82
   6  -5 -14  832.23   14.43
   6   5 -13  584.70   10.89
   6   5 -13  564.87   10.82
   6  -5 -13  571.34   11.57
   6   5 -12   48.89    3.07
   6  -5 -12   44.78    2.48
   6  -5 -12   55.81    3.52
   6   5 -12   47.51    3.07
   6   5 -11   12.17    1.78
   6   5 -11   11.93    1.77
   6  -5 -11   12.33    1.38
   6   5 -10    2.87    1.20
   6   5 -10    2.49    1.21
   6   5 -10    5.05    1.34
   6  -5  -9   61.07    3.42
   6   5  -9   62.38    3.35
   6   5  -9   59.51    3.22
   6   5  -9   69.24    3.39
   6  -5  -8  178.08    4.65
   6   5  -8  191.79    5.67
   6   5  -8  181.15    5.52
   6  -5  -8  189.83    5.80
   6   5  -7  266.19    6.68
   6  -5  -7  279.83    6.85
   6  -5  -7  270.57    6.66
   6   5  -7  271.27    6.00
   6   5  -7  270.49    6.72
   6  -5  -7  268.31    5.86
   6   5  -6 1106.68   15.79
   6  -5  -6 1137.62   15.86
   6   5  -6 1141.72   14.84
   6  -5  -6 1153.28   15.79
   6  -5  -5  685.80   11.73
   6  -5  -5  676.58   11.86
   6  -5  -4  265.24    6.62
   6   5  -4  259.88    5.86
   6  -5  -4  247.40    6.68
   6   5  -3  743.67   11.10
   6  -5  -3  731.69   12.61
   6   5  -2   20.15    1.72
   6  -5  -2   19.38    2.01
   6   5  -1    7.36    1.17
   6  -5  -1    6.99    1.44
   6   5   0 1949.12   22.62
   6  -5   0 1880.88   22.24
   6  -5   1  753.79   11.32
   6  -5   1  718.32   11.74
   6   5   1  772.84   11.95
   6  -5   1  722.39   12.89
   6  -5   2    7.20    1.21
   6  -5   2   10.11    1.45
   6  -5   2    7.75    1.53
   6  -5   3  157.23    4.56
   6   5   3  153.11    4.90
   6  -5   3  158.72    5.46
   6  -5   3  153.94    5.09
   6  -5   4  353.41    8.27
   6  -5   5  257.20    6.79
   6  -5   5  251.14    7.16
   6  -5   6  185.31    5.54
   6  -5   6  175.34    5.83
   6  -5   7   68.11    3.21
   6  -5   7   65.79    3.50
   6  -5   8  231.14    6.36
   6   5   8  220.78    6.17
   6  -5   9    1.18    0.92
   6   5   9    1.08    1.01
   6  -5  10  579.67    9.65
   6   5  10  597.14   10.13
   6  -5  11  461.26    7.73
   6   5  11  479.39    8.38
   6   5  12  119.77    3.59
   6   5  13    4.75    0.86
   6  -5  13    5.15    0.82
   6   5  14  118.05    2.67
   6   6 -17  346.73    5.89
   6   6 -17  346.31    6.16
   6   6 -16   68.67    2.71
   6   6 -16   64.67    2.84
   6   6 -15  544.57   10.07
   6   6 -15  530.19    9.30
   6   6 -14  105.10    4.42
   6   6 -14  100.20    4.14
   6  -6 -14   93.76    4.22
   6   6 -14  100.86    3.99
   6  -6 -13    6.73    1.15
   6  -6 -13   11.30    1.86
   6   6 -13    6.33    1.47
   6   6 -13    7.05    1.40
   6   6 -12   90.04    4.06
   6   6 -12   96.72    4.09
   6  -6 -12   90.42    4.35
   6   6 -11  439.68    9.10
   6  -6 -11  432.40    9.72
   6   6 -10  174.82    5.52
   6   6  -9  835.59   13.45
   6  -6  -9  848.43   14.20
   6  -6  -8  384.90    8.49
   6   6  -8  396.80    8.52
   6  -6  -8  396.74    8.81
   6   6  -7   61.29    2.99
   6  -6  -7   61.91    3.34
   6  -6  -7   61.54    3.31
   6   6  -7   61.28    3.17
   6  -6  -6   63.52    3.34
   6   6  -6   70.81    3.19
   6  -6  -6   71.32    3.44
   6   6  -6   68.75    3.34
   6  -6  -6   69.41    3.08
   6  -6  -6   68.22    3.55
   6   6  -5    4.96    1.12
   6  -6  -5    2.84    0.99
   6  -6  -5    4.07    1.23
   6  -6  -5    4.78    1.34
   6   6  -5    3.69    1.08
   6  -6  -5    7.14    1.35
   6   6  -4   38.88    2.35
   6  -6  -4   38.07    2.71
   6  -6  -4   33.28    2.62
   6   6  -4   36.91    2.40
   6  -6  -4   38.21    2.36
   6  -6  -4   35.99    2.36
   6  -6  -3 2841.05   30.33
   6   6  -3 2766.54   30.50
   6  -6  -3 2753.98   32.74
   6  -6  -2  369.27    7.66
   6   6  -2  389.84    7.95
   6  -6  -2  388.27    9.21
   6   6  -1   23.35    1.92
   6   6  -1   25.88    2.05
   6  -6  -1   23.53    1.96
   6   6  -1   25.58    1.85
   6  -6  -1   25.80    2.55
   6   6   0 1546.18   19.34
   6  -6   0 1464.06   18.52
   6   6   0 1491.85   17.71
   6   6   0 1407.98   18.82
   6   6   1  729.86   12.03
   6  -6   1  730.04   13.35
   6  -6   1  726.54   11.48
   6  -6   2   69.96    3.85
   6  -6   2   69.88    3.11
   6  -6   3  880.28   14.79
   6  -6   3  853.37   12.61
   6  -6   4  286.09    7.62
   6  -6   5  279.09    7.24
   6  -6   5  260.95    7.37
   6  -6   6  183.48    5.60
   6  -6   6  188.26    6.14
   6  -6   7  523.56    9.60
   6  -6   7  548.82   10.60
   6  -6   8   92.27    3.45
   6  -6   8   91.65    3.94
   6  -6   9  142.31    4.53
   6   6   9  139.65    4.52
   6  -6  10   70.98    2.91
   6   6  10   60.44    2.82
   6  -6  11  202.92    4.42
   6   6  11  189.00    4.62
   6   6  12   70.40    2.47
  -6  -6 -12   70.48    3.39
   6   6  13  142.49    3.04
   6   7 -17    8.82    0.86
   6   7 -16   28.43    1.61
   6  -7 -15    0.47    0.92
   6  -7 -14   79.46    3.55
   6  -7 -13  764.28   12.72
   6  -7 -12   14.37    1.96
   6  -7 -11   20.01    2.22
   6   7 -10  100.95    4.16
   6   7  -9    2.81    1.31
   6  -7  -9    2.27    1.06
   6  -7  -8 1048.10   15.89
   6  -7  -8 1024.50   15.62
   6   7  -8  991.23   15.46
   6  -7  -7 1552.92   21.07
   6   7  -7 1532.20   20.86
   6  -7  -6   40.22    2.86
   6  -7  -6   39.60    2.70
   6   7  -6   39.39    2.83
   6  -7  -6   40.04    2.75
   6  -7  -5  106.60    4.59
   6  -7  -5  109.04    4.27
   6   7  -5  100.10    4.33
   6  -7  -5  106.58    4.58
   6  -7  -4    9.06    1.59
   6  -7  -4    6.36    1.53
   6  -7  -4    8.86    1.51
   6  -7  -3  812.56   14.49
   6  -7  -3  842.89   12.80
   6  -7  -2  971.90   16.20
   6   7  -1  183.39    5.40
   6   7  -1  194.53    4.95
   6  -7  -1  192.32    6.57
   6   7   0   53.04    2.98
   6   7   1  509.95    9.86
   6  -7   1  529.43   11.28
   6  -7   2    1.12    1.24
   6   7   2    1.10    0.94
   6  -7   3  522.39   11.05
   6  -7   4   63.58    3.59
   6  -7   5  266.31    7.38
   6  -7   5  285.00    7.25
   6  -7   6  882.66   14.43
   6  -7   6  893.14   13.69
   6  -7   7  131.63    4.73
   6  -7   7  131.84    4.29
   6  -7   8  138.12    4.52
  -6  -7  -9    1.57    1.01
   6  -7   9    0.82    0.79
   6   7   9    0.89    0.89
  -6  -7 -10    1.52    0.93
   6   7  10    1.39    0.89
   6  -7  10    1.94    0.74
   6   7  11  548.09    7.83
   6   7  12   35.55    1.46
   6   8 -14  412.65    6.68
   6  -8 -14  369.07    6.98
   6  -8 -13   11.32    1.50
   6  -8 -12  470.31    9.04
   6  -8 -11   69.42    3.40
   6  -8 -10  123.03    4.65
   6   8  -9   49.50    2.88
   6  -8  -8  426.75    8.93
   6   8  -8  404.54    8.63
   6  -8  -7  116.36    4.53
   6  -8  -7  114.30    4.56
   6   8  -7  110.32    4.41
   6  -8  -6   16.68    1.85
   6   8  -6   16.72    1.55
   6  -8  -6   17.29    1.96
   6  -8  -5   14.43    1.88
   6  -8  -5   12.57    1.79
   6   8  -5   11.72    1.78
   6  -8  -5   15.64    1.85
   6  -8  -4  771.75   13.64
   6   8  -4  772.83   13.22
   6  -8  -3  225.23    6.91
   6  -8  -3  237.83    6.14
   6   8  -3  217.50    6.43
   6  -8  -2  212.51    6.77
   6   8  -2  203.53    5.05
   6  -8  -2  209.72    5.61
   6   8  -1  173.80    5.18
   6  -8  -1  183.08    6.32
   6   8   0    2.43    1.02
   6   8   1   42.38    2.63
   6  -8   2  987.29   15.98
   6  -8   3   17.84    2.12
   6  -8   4    0.41    1.02
   6  -8   5    6.85    1.34
   6  -8   5    6.83    1.48
   6  -8   6   18.79    1.93
   6  -8   6   20.15    1.79
   6  -8   7  203.02    5.44
   6  -8   7  207.31    4.97
   6  -8   8  223.57    5.26
   6  -8   9    1.23    0.66
   6   8   9    0.54    0.71
   6   8  10  455.03    6.60
   6   8  11   33.76    1.31
   6   9 -14  233.74    3.79
   6   9 -14  210.93    3.62
   6  -9 -13    0.30    0.64
   6   9 -13    0.16    0.57
   6  -9 -12    1.09    0.80
   6   9 -12    1.03    0.68
   6  -9 -11  196.31    5.07
   6   9 -11  213.17    4.49
   6  -9 -10  229.22    5.71
   6   9 -10  227.98    4.81
   6  -9  -9  268.15    6.40
   6   9  -9  277.27    5.44
   6   9  -8  807.98   10.77
   6   9  -8  794.75   11.97
   6   9  -7    2.02    0.79
   6   9  -7    1.71    0.97
   6   9  -6   11.66    1.54
   6  -9  -6   11.75    1.70
   6   9  -5  198.43    5.58
   6  -9  -5  200.41    5.64
   6  -9  -5  208.88    5.67
   6   9  -4  156.96    4.97
   6  -9  -4  165.93    4.96
   6   9  -4  157.94    4.26
   6  -9  -4  161.38    5.25
   6   9  -3    5.61    1.01
   6  -9  -3    2.10    1.12
   6   9  -3    1.91    1.06
   6  -9  -3    7.28    1.31
   6  -9  -2  260.32    6.11
   6  -9  -2  249.67    6.88
   6   9  -2  246.33    6.32
   6  -9  -1  606.32    9.79
   6  -9  -1  593.54   11.28
   6   9  -1  583.52   10.35
   6  -9   0  412.67    7.59
   6  -9   0  431.44    9.33
   6  -9   1   32.18    1.97
   6  -9   2   17.92    1.92
   6  -9   3   68.74    3.35
   6  -9   3   72.08    3.39
   6  -9   4   17.08    1.71
   6  -9   5  575.63    9.38
   6  -9   6  657.46   10.07
   6  -9   6  641.52    9.37
   6   9   7    4.86    0.90
   6  -9   7    6.31    1.01
   6 -10 -11  117.03    2.98
   6  10 -11  131.33    2.87
   6 -10 -10   17.50    1.37
   6  10 -10   16.72    0.95
   6 -10  -9  350.76    6.40
   6  10  -9  369.26    5.90
   6  10  -8    0.34    0.66
   6  10  -7    2.01    0.72
   6  10  -6    6.24    0.92
   6  10  -6    7.18    1.07
   6 -10  -6    7.77    1.25
   6  10  -5  416.20    6.53
   6  10  -5  403.72    7.18
   6 -10  -5  426.82    7.58
   6  10  -4   86.84    2.59
   6  10  -4   86.51    3.09
   6 -10  -4   89.07    3.22
   6  10  -3   82.70    3.08
   6 -10  -3   85.08    3.11
   6  10  -2   46.70    2.32
   6 -10  -2   45.88    2.53
   6 -10  -2   47.55    2.31
   6  10  -1  153.63    4.16
   6 -10  -1  157.24    4.09
   6 -10  -1  159.48    4.72
   6  10   0  113.35    3.49
   6 -10   0  119.80    3.40
   6 -10   0  122.10    4.08
   6 -10   0  113.50    3.70
   6  10   1  865.26   11.55
   6 -10   1  908.87   12.41
   6 -10   2  257.11    5.77
   6  10   2  240.85    4.97
   6 -10   2  253.25    5.59
   6 -10   3   18.85    1.55
   6 -10   3   18.85    1.54
   6 -10   4    5.56    0.95
   6 -10   4    5.17    0.90
   6  10   5    0.73    0.56
   6  10   6    1.46    0.51
   6 -11  -5  383.66    5.98
   6 -11  -4   13.98    1.15
   6 -11  -3  201.12    3.90
  -6  11   3  147.13    3.43
   6 -11  -2    5.00    0.78
  -6  11   2    4.96    0.80
   7   0 -20    7.60    1.08
   7   0 -19    0.77    0.84
   7   0 -19   -0.17    0.96
   7   0 -18  175.18    5.01
   7   0 -17    2.10    1.18
   7   0 -16 1055.71   15.26
   7   0 -15    0.51    1.08
   7   0 -15    1.89    0.89
   7   0 -14  244.05    6.35
   7   0 -14  247.67    6.44
   7   0 -14  245.13    5.92
   7   0 -13    1.48    0.88
   7   0 -13    1.43    1.08
   7   0 -13    1.53    1.01
   7   0 -12 2011.85   23.46
   7   0 -12 2045.22   23.33
   7   0 -11    2.39    1.09
   7   0 -11    0.36    0.90
   7   0 -10   73.99    3.13
   7   0 -10   72.10    3.00
   7   0 -10   70.83    3.10
   7   0  -9   11.05    1.26
   7   0  -9   13.99    1.48
   7   0  -8 2741.67   28.39
   7   0  -8 2613.09   28.40
   7   0  -7   -0.07    0.66
   7   0  -7    0.03    0.75
   7   0  -6  395.03    7.18
   7   0  -5    2.79    0.86
   7   0  -5    3.58    0.90
   7   0  -4  118.41    3.54
   7   0  -4  109.27    3.37
   7   0  -3    1.18    0.74
   7   0  -3    1.39    0.68
   7   0  -3    4.35    0.95
   7   0  -3    5.41    0.94
   7   0  -2 2412.69   25.99
   7   0  -2 2381.82   25.64
   7   0  -2 2528.48   26.35
   7   0  -2 2518.50   26.04
   7   0  -1    0.26    0.70
   7   0  -1    4.35    0.94
   7   0   0   26.67    1.87
   7   0   0   27.20    1.87
   7   0   0   29.40    1.86
   7   0   1    0.68    0.71
   7   0   1    0.35    0.67
   7   0   1    0.30    0.70
   7   0   2 1384.61   17.10
   7   0   2 1370.82   16.92
   7   0   3    1.04    0.79
   7   0   3    1.70    0.81
   7   0   3    0.44    0.82
   7   0   4   15.74    1.62
   7   0   4   19.75    1.71
   7   0   4   19.07    1.76
   7   0   5   -0.09    0.86
   7   0   5    0.23    0.84
   7   0   5   -0.27    0.93
   7   0   6 1247.51   16.80
   7   0   6 1239.40   16.40
   7   0   7    0.39    0.88
   7   0   8 2447.35   27.42
   7   0   9   13.98    1.55
   7   0   9    0.52    1.03
   7   0  10   12.44    1.62
   7   0  10   15.52    1.56
  -7   0 -11    0.26    1.00
   7   0  11    0.90    0.71
  -7   0 -12  396.56    7.89
  -7   0 -13    1.53    0.90
  -7   0 -14    5.82    0.94
  -7   0 -15    0.33    0.52
   7  -1 -21   19.37    1.15
   7   1 -21   19.10    1.18
   7   1 -20   53.85    2.29
   7  -1 -20   50.95    2.17
   7   1 -20   55.36    2.34
   7  -1 -19   77.09    3.02
   7   1 -19   72.73    2.97
   7   1 -19   77.82    3.14
   7  -1 -18  550.80    9.42
   7   1 -18  555.94    9.54
   7  -1 -17  177.77    5.23
   7   1 -17  177.52    5.20
   7   1 -16    1.90    1.03
   7  -1 -16    0.67    1.03
   7   1 -16    1.76    1.22
   7   1 -15  143.96    4.67
   7  -1 -15  143.41    4.83
   7   1 -15  145.48    4.90
   7   1 -14  151.31    4.81
   7   1 -14  155.47    5.05
   7  -1 -14  158.55    5.02
   7  -1 -14  149.98    4.96
   7   1 -14  150.48    4.92
   7   1 -13 1136.22   14.77
   7   1 -13 1163.96   15.91
   7  -1 -13 1157.29   15.81
   7   1 -13 1138.47   15.89
   7  -1 -13 1151.01   15.89
   7   1 -12 1565.66   18.65
   7  -1 -12 1563.66   19.61
   7   1 -12 1538.71   19.57
   7  -1 -12 1578.28   19.38
   7   1 -12 1587.19   19.55
   7  -1 -11  751.85   12.79
   7  -1 -11  742.93   11.71
   7   1 -11  733.41   11.59
   7   1 -11  756.19   11.10
   7   1 -11  767.81   11.67
   7  -1 -11  764.63   11.55
   7  -1 -10   40.52    2.41
   7   1 -10   54.20    2.72
   7  -1 -10   46.41    2.50
   7   1 -10   46.03    2.52
   7   1 -10   47.63    2.46
   7  -1 -10   48.50    2.46
   7   1  -9    3.71    0.88
   7  -1  -9    2.91    0.83
   7  -1  -9    2.98    0.93
   7   1  -9    2.65    0.92
   7   1  -8   35.50    2.14
   7  -1  -8   37.59    2.17
   7   1  -8   34.76    2.06
   7  -1  -8   35.18    2.03
   7   1  -7  410.34    7.59
   7  -1  -7  401.72    7.53
   7  -1  -7  420.80    7.49
   7   1  -7  410.86    7.51
   7   1  -6  881.27   12.22
   7  -1  -6  865.53   12.10
   7  -1  -6  892.57   12.03
   7   1  -6  887.98   12.12
   7  -1  -6  892.29   11.93
   7   1  -5 1193.72   14.97
   7  -1  -5 1232.63   14.99
   7  -1  -5 1240.03   15.23
   7   1  -5 1176.74   15.03
   7  -1  -5 1208.39   15.05
   7  -1  -4 1010.86   12.93
   7   1  -4  989.66   12.97
   7  -1  -4 1011.40   13.06
   7   1  -4 1015.98   13.18
   7  -1  -4 1020.37   13.48
   7  -1  -3  467.95    7.82
   7   1  -3  461.37    7.84
   7  -1  -3  475.23    7.86
   7  -1  -3  483.93    7.98
   7   1  -3  478.35    8.03
   7   1  -3  471.08    8.00
   7  -1  -3  474.47    8.21
   7  -1  -2  746.71   10.48
   7   1  -2  720.92   10.46
   7  -1  -2  751.74   10.62
   7   1  -2  707.63   10.56
   7  -1  -2  760.57   11.08
   7  -1  -2  737.04   10.65
   7   1  -2  712.60   10.67
   7  -1  -2  741.60   10.64
   7  -1  -1   57.62    2.52
   7   1  -1   60.22    2.58
   7   1  -1   56.87    2.62
   7  -1  -1   54.84    2.55
   7  -1  -1   57.18    2.58
   7  -1   0  101.89    3.39
   7   1   0  102.44    3.42
   7  -1   0   98.02    3.49
   7   1   0   91.87    3.41
   7  -1   0   98.44    3.56
   7  -1   0   99.36    3.52
   7  -1   1 1496.09   18.41
   7  -1   1 1527.60   18.18
   7   1   1 1528.08   18.26
   7  -1   1 1552.33   18.59
   7  -1   1 1511.57   18.43
   7  -1   2 1453.32   17.71
   7   1   2 1483.73   17.87
   7  -1   2 1454.56   18.32
   7  -1   2 1475.91   18.16
   7   1   2 1486.48   18.21
   7  -1   3   31.07    2.05
   7   1   3   30.83    2.06
   7   1   3   33.84    2.20
   7  -1   3   29.05    2.01
   7  -1   3   30.35    2.08
   7   1   4  236.50    5.94
   7  -1   4  258.65    6.23
   7  -1   4  228.95    5.96
   7   1   4  237.78    5.93
   7  -1   4  226.30    5.88
   7  -1   4  256.46    5.95
   7   1   5  391.58    7.72
   7  -1   5  372.76    7.53
   7   1   5  377.85    7.79
   7   1   5  388.14    8.04
   7  -1   5  396.79    8.09
   7  -1   5  374.61    7.98
   7  -1   5  384.74    7.64
   7  -1   5  376.55    7.79
   7  -1   6  109.21    4.01
   7   1   6  109.63    3.99
   7  -1   6  103.25    4.03
   7   1   6  110.66    4.03
   7  -1   6  117.27    4.13
   7  -1   6  105.70    3.74
   7  -1   7  668.28   11.32
   7   1   7  691.35   11.23
   7   1   7  680.63   11.24
   7   1   8  387.92    7.88
   7  -1   8  407.94    8.31
   7   1   9    0.77    0.78
   7  -1   9    2.93    1.05
   7   1   9    1.95    1.06
   7   1  10   79.75    3.10
   7  -1  10   82.30    3.34
   7   1  10   82.48    3.53
  -7   1 -10   83.27    3.73
  -7  -1 -10   79.61    3.62
   7   1  11  194.85    5.21
  -7   1 -11  189.25    5.43
  -7  -1 -11  186.65    5.33
   7  -1  11  182.77    4.73
  -7   1 -12  846.37   12.44
  -7  -1 -12  824.75   12.22
  -7  -1 -13   65.63    2.76
  -7   1 -13   63.43    2.74
  -7  -1 -14    4.08    0.85
  -7   1 -14    4.07    0.86
  -7  -1 -15  109.64    2.70
  -7   1 -15  105.50    2.69
   7   2 -20   83.04    2.64
   7   2 -19  353.11    6.59
   7  -2 -19  352.52    6.46
   7  -2 -18   89.48    3.34
   7   2 -18   84.13    3.30
   7   2 -18   81.62    3.17
   7  -2 -17  213.31    5.55
   7   2 -17  212.78    5.58
   7   2 -17  199.43    5.41
   7   2 -16   10.44    1.55
   7  -2 -16   10.15    1.59
   7   2 -16   12.24    1.62
   7   2 -15  103.44    4.07
   7   2 -15  105.08    3.57
   7  -2 -15   99.92    3.98
   7   2 -15  100.25    4.03
   7  -2 -14    1.88    1.10
   7   2 -14    0.68    1.02
   7   2 -14    0.41    0.86
   7   2 -14    0.28    0.98
   7   2 -13  636.55   10.78
   7  -2 -13  649.96   10.70
   7  -2 -13  651.22   12.33
   7   2 -13  617.73   10.90
   7   2 -13  619.90   10.74
   7   2 -13  617.61   10.15
   7  -2 -13  618.72   10.77
   7   2 -12   13.31    1.61
   7  -2 -12   13.98    1.58
   7   2 -12   10.91    1.60
   7  -2 -12   12.00    1.59
   7   2 -12   12.78    1.52
   7   2 -12   12.08    1.59
   7  -2 -12   11.95    1.91
   7   2 -11    6.10    1.32
   7   2 -11    5.55    1.26
   7   2 -11    6.17    1.17
   7   2 -11    7.61    1.25
   7  -2 -11    7.37    1.27
   7  -2 -11    7.80    1.60
   7   2 -10  416.88    7.72
   7   2 -10  408.70    8.00
   7  -2 -10  410.85    8.17
   7   2 -10  395.00    8.08
   7   2 -10  424.18    7.98
   7  -2 -10  426.36    7.88
   7   2 -10  406.29    7.37
   7   2  -9 1920.24   22.00
   7  -2  -9 1940.60   21.87
   7  -2  -9 1909.78   21.81
   7   2  -9 1933.11   22.03
   7   2  -9 1931.62   21.66
   7   2  -8 1406.74   17.03
   7  -2  -8 1404.90   16.85
   7  -2  -8 1392.50   17.05
   7   2  -8 1414.19   17.30
   7   2  -8 1445.29   17.07
   7  -2  -7  286.13    5.96
   7   2  -7  287.17    6.09
   7   2  -7  280.05    6.03
   7  -2  -7  276.77    5.90
   7   2  -7  269.39    5.75
   7  -2  -6 1216.10   15.02
   7   2  -6 1206.61   15.22
   7  -2  -6 1304.49   15.82
   7   2  -6 1257.61   15.71
   7  -2  -6 1274.89   15.58
   7   2  -6 1273.11   15.38
   7   2  -5  332.52    6.71
   7  -2  -5  346.70    6.65
   7  -2  -5  357.00    7.01
   7  -2  -5  372.71    6.81
   7   2  -5  363.14    6.87
   7  -2  -4  475.28    7.83
   7   2  -4  468.80    7.92
   7   2  -4  465.05    7.97
   7  -2  -4  478.63    7.98
   7  -2  -4  471.26    7.83
   7  -2  -3 3224.55   32.49
   7  -2  -3 3146.30   31.99
   7   2  -3 3213.82   32.28
   7  -2  -3 3188.77   31.99
   7  -2  -3 3162.28   32.11
   7   2  -3 3157.19   32.26
   7  -2  -2  294.19    6.21
   7  -2  -2  292.88    6.02
   7  -2  -2  303.22    5.93
   7   2  -2  274.68    5.80
   7  -2  -2  285.14    6.40
   7  -2  -2  313.13    6.03
   7   2  -2  276.55    5.87
   7  -2  -1  160.21    4.21
   7   2  -1  146.57    4.16
   7  -2  -1  148.89    4.38
   7  -2  -1  137.65    4.14
   7   2  -1  147.50    4.38
   7  -2  -1  153.19    4.09
   7   2  -1  150.09    4.10
   7  -2  -1  149.84    4.48
   7  -2   0   14.31    1.34
   7   2   0   15.15    1.43
   7  -2   0   13.36    1.51
   7   2   1  127.30    3.96
   7  -2   1  127.87    4.19
   7   2   1  124.01    4.09
   7  -2   1  127.64    4.25
   7  -2   2   12.87    1.31
   7  -2   2   14.07    1.54
   7   2   2   12.23    1.44
   7   2   2    9.87    1.25
   7  -2   2    9.08    1.17
   7  -2   3 1104.07   14.59
   7   2   3 1061.15   14.46
   7  -2   3 1132.34   14.66
   7  -2   3 1100.26   15.35
   7  -2   3 1080.42   14.94
   7   2   3 1086.87   14.96
   7   2   4  452.86    8.57
   7   2   4  452.05    8.46
   7  -2   4  457.48    8.42
   7  -2   4  447.47    8.77
   7   2   4  441.98    8.27
   7  -2   4  443.44    8.47
   7   2   5 2458.70   27.36
   7   2   5 2457.16   27.48
   7  -2   5 2517.49   28.00
   7  -2   5 2433.82   27.35
   7   2   6 1304.24   17.24
   7   2   6 1327.61   17.22
   7  -2   6 1295.13   17.51
   7  -2   6 1331.82   16.93
   7   2   7  305.86    7.06
   7  -2   7  302.02    6.94
   7   2   7  286.03    6.70
   7  -2   7  301.32    6.49
   7  -2   8  235.34    5.97
   7   2   8  231.69    5.74
   7  -2   8  230.18    6.14
   7   2   9  262.10    6.48
   7   2   9  255.63    5.88
   7  -2   9  253.69    6.32
  -7   2 -10  131.98    4.55
  -7  -2 -10  128.68    4.41
   7  -2  10  132.89    4.31
   7   2  10  132.13    4.39
  -7   2 -11  750.48   11.72
  -7  -2 -11  736.27   11.47
   7  -2  11  748.24   10.99
   7   2  11  747.07   11.32
   7  -2  12   13.95    1.26
  -7   2 -12   10.47    1.38
  -7  -2 -12    9.62    1.29
   7   2  12   12.41    1.37
  -7  -2 -13   64.03    2.56
  -7   2 -13   62.35    2.58
  -7  -2 -14    1.78    0.66
  -7   2 -14    1.77    0.64
   7   3 -20  125.86    3.32
   7   3 -19  175.76    4.59
   7   3 -19  167.46    3.96
   7   3 -18   67.62    2.92
   7   3 -18   72.46    3.20
   7   3 -18   69.61    2.81
   7   3 -17   67.63    3.15
   7   3 -17   63.71    3.26
   7   3 -17   66.48    2.96
   7  -3 -17   60.97    2.79
   7   3 -16   77.46    3.55
   7   3 -16   80.26    3.83
   7  -3 -16   82.46    3.40
   7   3 -16   78.78    3.37
   7   3 -15  124.85    4.33
   7  -3 -15  121.73    4.23
   7   3 -15  123.23    3.97
   7   3 -15  118.74    4.50
   7  -3 -14  281.48    6.71
   7   3 -14  287.08    6.43
   7   3 -14  281.39    6.74
   7   3 -14  280.97    7.18
   7   3 -13  784.57   13.08
   7   3 -13  802.93   12.09
   7  -3 -13  802.17   12.42
   7   3 -13  787.86   12.42
   7   3 -12    1.23    0.98
   7  -3 -12    0.38    0.98
   7   3 -12    2.53    1.03
   7   3 -12    2.49    0.96
   7  -3 -12    3.99    1.08
   7   3 -12    1.84    1.16
   7   3 -12    1.02    1.06
   7  -3 -12    1.20    1.29
   7   3 -11  331.25    7.67
   7   3 -11  338.45    8.08
   7  -3 -11  361.00    8.62
   7   3 -11  341.82    7.13
   7  -3 -11  346.17    6.96
   7  -3 -11  343.00    7.34
   7   3 -11  328.53    7.26
   7   3 -10  361.74    7.45
   7  -3 -10  374.14    8.60
   7  -3 -10  353.72    7.46
   7   3 -10  350.68    7.32
   7   3 -10  338.19    7.68
   7   3 -10  355.18    8.08
   7   3 -10  357.00    7.15
   7  -3 -10  359.54    6.98
   7   3  -9   12.39    1.43
   7  -3  -9    7.37    1.23
   7   3  -9   15.34    1.57
   7  -3  -9   31.16    1.94
   7   3  -9   41.89    2.27
   7   3  -9    7.19    1.42
   7   3  -9    7.08    1.30
   7   3  -9   16.48    1.65
   7  -3  -9    7.97    1.50
   7   3  -9   39.18    2.15
   7  -3  -9   29.14    1.83
   7  -3  -8  159.95    4.31
   7   3  -8  166.59    4.51
   7   3  -8  160.39    4.37
   7  -3  -8  166.68    4.33
   7   3  -8  158.92    4.65
   7   3  -8  154.75    5.00
   7  -3  -7  208.00    4.84
   7   3  -7  198.15    4.85
   7   3  -7  195.99    5.16
   7  -3  -7  210.14    4.94
   7   3  -7  208.63    5.07
   7  -3  -6  268.39    5.67
   7   3  -6  267.57    5.75
   7   3  -6  261.69    6.05
   7  -3  -6  279.88    6.13
   7  -3  -6  277.57    5.80
   7   3  -6  272.72    5.91
   7  -3  -5  728.01   11.34
   7   3  -5  722.87   10.15
   7  -3  -5  768.18   10.55
   7   3  -5  735.15   10.57
   7  -3  -5  749.57   10.61
   7   3  -5  745.18   10.85
   7   3  -4   34.56    1.89
   7  -3  -4   31.24    1.95
   7  -3  -4   31.48    1.90
   7   3  -4   31.35    1.93
   7  -3  -4   33.53    2.22
   7   3  -4   30.99    1.87
   7  -3  -4   33.70    1.90
   7  -3  -3   15.34    1.33
   7   3  -3   18.29    1.47
   7  -3  -3   15.83    1.39
   7   3  -3   15.17    1.40
   7   3  -3   15.52    1.36
   7  -3  -3   13.28    1.45
   7  -3  -2   73.21    2.74
   7   3  -2   67.19    2.71
   7   3  -2   69.11    2.78
   7  -3  -2   66.74    2.67
   7  -3  -2   69.99    3.21
   7   3  -2   65.16    2.71
   7  -3  -2   71.44    3.11
   7   3  -1   24.23    1.72
   7  -3  -1   28.11    1.77
   7  -3  -1   30.10    1.83
   7   3  -1   26.46    1.76
   7  -3  -1   28.71    2.07
   7  -3  -1   33.19    2.28
   7   3   0 1816.59   20.59
   7   3   0 1763.69   20.39
   7  -3   0 1799.81   21.92
   7  -3   0 1830.61   20.35
   7  -3   1 2050.91   24.38
   7   3   1 2008.90   22.85
   7  -3   1 2071.24   24.30
   7  -3   1 2050.57   22.84
   7  -3   2  227.41    6.13
   7  -3   2  240.78    6.15
   7  -3   2  238.78    5.60
   7  -3   2  236.61    5.45
   7   3   2  224.06    5.43
   7  -3   3   82.89    3.22
   7  -3   3   81.10    3.32
   7  -3   3   81.02    3.56
   7  -3   3   86.41    3.26
   7   3   3   83.49    3.29
   7   3   3   79.39    3.30
   7  -3   4  952.56   13.91
   7  -3   4  957.39   14.49
   7   3   4  945.28   13.63
   7  -3   5  337.91    7.36
   7  -3   5  332.42    7.69
   7   3   5  349.07    7.47
   7  -3   6  330.35    7.23
   7  -3   6  344.16    7.71
   7   3   6  347.80    7.58
   7  -3   7   21.94    1.83
   7   3   7   22.07    2.01
   7  -3   7   22.95    2.02
   7  -3   8  353.17    7.55
   7   3   9   85.83    3.58
   7  -3   9   92.57    3.55
  -7   3  -9   92.46    3.75
  -7  -3  -9   89.78    3.56
   7  -3  10    2.32    0.97
   7   3  10    2.12    1.02
  -7   3 -10    2.26    1.00
  -7  -3 -10    1.60    0.92
   7  -3  11  146.24    4.21
   7   3  11  146.36    4.30
  -7   3 -11  139.00    4.23
  -7  -3 -11  134.85    4.05
   7  -3  12   14.21    1.29
  -7  -3 -12   12.55    1.26
  -7   3 -12   11.82    1.29
   7   3  12   15.28    1.44
   7   3  13   66.08    2.35
  -7   3 -13   61.67    2.32
  -7   3 -14  160.78    3.25
   7   4 -19  160.29    3.99
   7   4 -18    5.58    1.18
   7   4 -17  120.73    4.23
   7   4 -17  112.61    3.47
   7   4 -16   49.41    2.50
   7   4 -16   54.37    2.51
   7   4 -16   52.92    2.95
   7   4 -16   57.01    3.13
   7  -4 -15   84.27    4.07
   7   4 -15   79.53    3.21
   7   4 -15   76.40    3.22
   7   4 -15   83.21    3.92
   7   4 -15   80.17    3.70
   7  -4 -14  912.57   13.16
   7   4 -14  955.16   13.40
   7   4 -14  932.72   13.36
   7   4 -14  906.62   14.35
   7   4 -14  956.57   14.96
   7  -4 -13    5.89    1.22
   7   4 -13    3.90    1.11
   7  -4 -13    5.47    1.59
   7   4 -13    4.63    1.41
   7   4 -12   85.90    4.04
   7  -4 -12   87.67    4.33
   7  -4 -12   87.90    3.51
   7   4 -11   60.74    2.82
   7  -4 -11   65.01    2.77
   7  -4 -11   70.39    3.81
   7  -4 -11   62.14    3.00
   7   4 -11   59.34    3.37
   7   4 -10  892.37   13.62
   7   4 -10  879.68   12.42
   7  -4 -10  886.57   12.20
   7  -4 -10  904.60   13.07
   7   4 -10  907.98   14.37
   7   4  -9  240.32    6.21
   7  -4  -9  233.97    5.24
   7  -4  -9  231.02    5.31
   7   4  -9  226.54    6.39
   7  -4  -9  233.09    5.74
   7  -4  -9  247.69    6.70
   7  -4  -8  145.22    4.19
   7   4  -8  151.16    5.08
   7  -4  -8  148.99    5.03
   7   4  -8  151.92    4.84
   7  -4  -8  150.99    4.08
   7   4  -7  638.42   10.10
   7  -4  -7  652.35   10.10
   7  -4  -7  663.54    9.58
   7   4  -7  643.55   10.87
   7   4  -7  643.50   11.35
   7  -4  -7  662.81   11.09
   7  -4  -7  629.58    9.39
   7  -4  -6  899.05   11.75
   7  -4  -6  884.34   13.03
   7  -4  -6  888.15   12.51
   7   4  -6  874.58   12.22
   7  -4  -6  839.92   11.42
   7   4  -6  867.80   13.16
   7   4  -6  874.57   13.54
   7   4  -5 1020.16   14.94
   7  -4  -5 1050.98   13.11
   7   4  -5  996.06   13.33
   7  -4  -5 1040.43   13.08
   7  -4  -5 1009.31   14.64
   7  -4  -4 1994.32   21.29
   7  -4  -4 1975.14   21.48
   7   4  -4 1936.17   22.10
   7  -4  -3  448.10    8.99
   7  -4  -3  472.36    7.74
   7  -4  -3  456.55    8.66
   7  -4  -3  469.82    7.54
   7   4  -3  448.16    8.06
   7  -4  -2  350.12    7.59
   7  -4  -2  359.70    6.53
   7  -4  -2  352.93    6.39
   7  -4  -2  343.53    7.80
   7   4  -2  346.79    7.05
   7  -4  -1   81.38    3.59
   7  -4  -1   93.11    3.08
   7  -4  -1   96.83    3.19
   7  -4  -1   85.48    3.79
   7   4  -1   87.91    3.44
   7   4   0  737.26   10.85
   7  -4   0  757.33   10.45
   7  -4   0  759.51   10.43
   7  -4   0  728.06   11.31
   7  -4   0  706.43   11.96
   7  -4   1    8.85    1.51
   7  -4   1    8.26    1.11
   7  -4   1    8.36    1.48
   7  -4   1   10.16    1.33
   7   4   1    9.84    1.29
   7  -4   1   15.39    1.36
   7  -4   1   13.71    1.39
   7  -4   2  618.59   11.21
   7  -4   2  583.16    9.91
   7  -4   2  632.81   10.20
   7   4   2  646.67    9.90
   7  -4   2  607.62   11.05
   7  -4   3   45.30    2.47
   7  -4   3   46.40    2.83
   7  -4   4 1439.47   18.75
   7  -4   4 1413.61   19.32
   7   4   4 1372.60   18.03
   7  -4   5  427.03    8.59
   7   4   5  406.22    8.41
   7  -4   5  424.65    8.99
   7  -4   6   39.62    2.48
   7  -4   6   42.06    2.76
   7   4   6   36.47    2.50
   7  -4   7   44.44    2.51
   7  -4   7   46.91    2.83
   7   4   7   47.83    2.75
   7  -4   8   67.09    3.19
  -7  -4  -8   64.89    2.91
  -7   4  -8   66.01    2.99
   7  -4   9  141.83    4.37
  -7   4  -9  135.48    4.20
   7   4  10 1149.92   14.91
  -7   4 -10 1084.44   14.17
   7   4  11  164.10    4.32
   7  -4  11  164.43    4.32
   7   4  12    2.51    0.83
   7  -4  12    3.13    0.78
   7   4  13   12.07    1.03
   7   5 -18  104.09    3.18
   7   5 -17  311.74    6.41
   7   5 -16  148.92    4.62
   7   5 -16  141.73    3.93
   7   5 -15   33.27    2.44
   7  -5 -15   33.50    2.63
   7   5 -15   36.51    2.19
   7   5 -14  169.97    5.44
   7   5 -14  172.38    4.86
   7   5 -13   58.32    3.35
   7   5 -12    0.05    1.14
   7  -5 -12    3.19    1.34
   7   5 -11  649.07   11.92
   7  -5 -11  690.16   12.71
   7   5 -10 1456.14   19.91
   7  -5 -10 1495.65   20.49
   7   5  -9   43.41    2.91
   7  -5  -9   40.23    2.26
   7   5  -9   47.83    2.91
   7  -5  -9   39.97    2.83
   7  -5  -8  195.18    5.10
   7   5  -8  201.64    5.98
   7   5  -8  204.75    5.97
   7  -5  -8  194.26    5.88
   7   5  -7  392.01    8.47
   7  -5  -7  403.37    8.49
   7  -5  -7  400.72    7.68
   7   5  -7  392.19    8.63
   7   5  -7  378.71    7.55
   7  -5  -6  392.07    8.22
   7   5  -6  398.28    8.53
   7   5  -6  387.53    7.51
   7  -5  -6  409.57    8.28
   7   5  -6  407.79    8.63
   7  -5  -6  399.00    7.81
   7  -5  -5   39.95    2.41
   7   5  -5   49.79    2.91
   7  -5  -5   42.67    2.71
   7   5  -5   40.15    2.29
   7  -5  -5   42.78    2.50
   7   5  -5   40.89    2.28
   7   5  -4  356.93    7.83
   7  -5  -4  341.88    7.23
   7  -5  -4  339.23    7.06
   7   5  -4  339.11    6.72
   7   5  -4  322.85    6.94
   7  -5  -4  353.52    8.06
   7   5  -3  535.89    9.36
   7   5  -3  529.85    9.01
   7   5  -3  516.99    8.64
   7  -5  -3  539.23   10.35
   7  -5  -3  524.66    8.87
   7  -5  -3  520.89    9.81
   7  -5  -2   19.20    1.78
   7  -5  -2   18.14    1.91
   7   5  -2   23.13    1.90
   7  -5  -2   19.16    2.08
   7   5  -2   22.34    1.79
   7  -5  -1 1636.99   20.00
   7  -5  -1 1574.45   20.94
   7   5  -1 1647.63   20.21
   7  -5  -1 1658.97   21.70
   7   5  -1 1637.84   19.33
   7  -5   0  623.98   10.40
   7  -5   0  612.87   11.34
   7   5   0  613.05   10.65
   7   5   0  620.80    9.85
   7   5   1  102.69    3.56
   7  -5   1   92.83    4.14
   7  -5   1   95.74    3.73
   7  -5   1   94.90    4.22
   7   5   1   97.07    3.85
   7  -5   2   15.49    1.92
   7  -5   2   15.27    1.85
   7  -5   2   14.43    1.62
   7  -5   3  195.40    5.93
   7  -5   3  185.37    5.15
   7  -5   4  245.29    6.85
   7  -5   4  251.72    6.72
   7  -5   4  248.76    5.83
   7   5   5  225.85    6.05
   7  -5   5  237.32    6.33
   7  -5   5  242.62    6.74
   7   5   6  780.60   12.46
   7  -5   6  798.34   13.09
   7  -5   6  807.26   12.39
   7  -5   7  542.66    9.38
   7  -5   7  539.42    9.99
   7   5   7  533.76    9.72
   7  -5   8  207.71    5.56
   7  -5   9   36.49    2.18
   7  -5  10   11.30    1.22
   7   5  10   12.58    1.41
   7  -5  11   69.01    2.61
   7   5  11   60.35    2.45
   7   5  12   93.71    2.68
   7   5  13  352.60    5.02
   7   6 -17   12.19    1.12
   7   6 -16    2.52    0.85
   7   6 -16    1.96    0.81
   7   6 -15  474.10    8.33
   7   6 -15  473.86    7.87
   7   6 -14  141.44    4.51
   7  -6 -14  136.01    4.89
   7   6 -14  135.11    4.14
   7   6 -13  311.37    7.15
   7   6 -12   95.57    4.00
   7  -6 -11  145.86    5.33
   7   6 -11  153.96    5.10
   7  -6 -10   19.22    2.20
   7   6 -10   18.39    1.93
   7   6 -10   18.76    1.97
   7  -6  -9  409.66    9.12
   7   6  -9  410.29    8.82
   7   6  -9  403.39    8.80
   7   6  -8   10.27    1.57
   7   6  -8    8.89    1.67
   7   6  -7 1343.33   17.25
   7   6  -7 1414.24   18.81
   7   6  -7 1387.82   19.07
   7  -6  -7 1403.50   18.86
   7  -6  -6  437.59    8.80
   7   6  -6  414.87    7.81
   7   6  -6  412.27    9.05
   7  -6  -6  407.55    8.63
   7   6  -6  427.85    8.86
   7  -6  -6  423.50    8.29
   7  -6  -5  501.25    9.39
   7   6  -5  486.23    8.54
   7   6  -5  509.49   10.15
   7  -6  -5  499.32    9.94
   7  -6  -5  498.07    9.19
   7  -6  -4  840.19   12.59
   7  -6  -4  830.97   13.76
   7   6  -4  805.11   11.66
   7  -6  -3   64.10    3.34
   7   6  -3   70.70    3.09
   7  -6  -3   70.21    3.26
   7  -6  -3   71.13    3.14
   7  -6  -3   68.58    3.65
   7  -6  -2   27.01    2.32
   7   6  -2   21.94    1.82
   7  -6  -2   24.22    2.04
   7  -6  -2   25.85    1.89
   7  -6  -2   24.27    2.35
   7  -6  -1  468.13    9.75
   7  -6  -1  492.13    9.19
   7   6  -1  474.10    8.44
   7  -6  -1  480.90   10.16
   7   6   0  215.75    5.30
   7  -6   0  212.51    6.40
   7  -6   0  221.81    5.84
   7  -6   1   27.70    2.47
   7  -6   1   24.27    2.37
   7  -6   1   26.04    2.06
   7  -6   2  220.63    6.61
   7  -6   2  209.97    6.39
   7  -6   2  220.58    5.69
   7  -6   3  799.19   13.70
   7  -6   3  806.75   13.47
   7  -6   3  801.26   12.07
   7  -6   4   28.10    2.33
   7  -6   5   15.96    1.87
   7  -6   5   15.31    1.74
   7  -6   6   29.24    2.14
   7   6   6   29.53    2.21
   7  -6   7  337.66    6.85
   7  -6   7  350.40    7.54
   7   6   7  336.97    7.15
   7  -6   8    2.69    0.97
   7  -6   9  731.04   10.48
   7  -6  10  268.84    5.12
   7   6  10  268.02    5.31
   7   6  11   49.36    1.96
   7  -6  11   51.07    2.04
   7   6  12  242.52    4.00
   7   7 -16   16.98    1.17
   7  -7 -15   87.06    3.13
   7   7 -14   11.36    1.21
   7  -7 -14    8.85    1.43
   7  -7 -13   30.79    2.29
   7   7 -13   30.85    1.99
   7   7 -12  294.57    6.32
   7   7 -12  294.26    6.27
   7   7 -11  308.25    6.71
   7   7 -11  303.77    6.54
   7   7 -10    3.32    1.03
   7   7 -10    3.38    1.09
   7  -7 -10    2.08    1.18
   7   7  -9    2.15    1.02
   7   7  -9    0.97    0.90
   7  -7  -9    2.20    1.20
   7   7  -8   76.74    3.40
   7   7  -8   77.55    3.21
   7  -7  -8   77.69    3.78
   7   7  -7  215.91    5.37
   7  -7  -7  221.04    6.19
   7   7  -6  770.61   11.35
   7  -7  -6  756.14   12.40
   7  -7  -6  798.47   12.64
   7   7  -5   14.70    1.49
   7  -7  -5   19.77    1.95
   7  -7  -5   16.48    1.89
   7   7  -4   57.49    2.82
   7  -7  -4   60.67    3.05
   7  -7  -4   58.95    3.39
   7  -7  -3  705.88   11.18
   7   7  -3  694.78   10.77
   7  -7  -3  681.77   11.73
   7  -7  -3  699.34   12.56
   7  -7  -2  130.01    4.19
   7   7  -2  130.49    4.11
   7  -7  -2  125.64    4.71
   7  -7  -2  137.01    5.21
   7  -7  -1  444.34    8.08
   7   7  -1  456.73    8.04
   7  -7  -1  447.71    9.80
   7  -7  -1  458.74    9.53
   7  -7   0   10.23    1.27
   7  -7   0   10.58    1.70
   7  -7   1   35.37    2.68
   7  -7   1   34.24    2.69
   7  -7   2  365.55    8.54
   7  -7   2  374.27    8.61
   7  -7   3  498.11   10.12
   7  -7   3  509.63   10.04
   7  -7   4  353.65    7.89
   7  -7   5  170.19    5.31
   7  -7   5  170.33    5.02
   7   7   6   13.45    1.52
   7  -7   6   14.11    1.62
   7  -7   6   13.85    1.50
   7  -7   7  529.29    8.96
   7  -7   7  519.06    8.28
   7  -7   8  383.84    6.93
   7   7   8  368.75    6.67
   7  -7   9   71.97    2.50
   7   7  10   48.90    1.86
   7   7  11   21.92    1.07
   7   8 -15   15.96    1.03
   7   8 -14  137.60    3.25
   7   8 -14  131.25    3.09
   7  -8 -13   16.20    1.54
   7   8 -13   19.63    1.42
   7   8 -13   19.31    1.39
   7   8 -12  166.67    4.12
   7   8 -11  176.10    4.35
   7  -8 -10  470.94    9.03
   7   8 -10  481.64    7.99
   7   8  -9   87.47    3.63
   7  -8  -9   90.46    3.79
   7   8  -9   93.53    3.24
   7   8  -8   55.36    2.99
   7  -8  -8   60.23    3.12
   7   8  -8   60.36    2.63
   7   8  -7    3.17    1.23
   7   8  -7    2.68    0.87
   7  -8  -7    1.73    1.13
   7   8  -6  159.41    4.18
   7  -8  -6  163.48    5.01
   7   8  -6  160.35    5.21
   7   8  -5  175.18    5.52
   7  -8  -5  184.31    5.41
   7  -8  -5  186.20    5.25
   7   8  -5  181.15    4.84
   7   8  -4   93.93    4.04
   7   8  -4   96.23    3.44
   7  -8  -4  100.04    3.75
   7  -8  -4   98.43    4.08
   7  -8  -3    2.72    1.10
   7   8  -3    0.60    1.05
   7   8  -3    1.04    0.86
   7  -8  -3    0.96    1.07
   7  -8  -2 2309.71   25.08
   7  -8  -2 2263.95   27.23
   7   8  -2 2286.72   24.37
   7  -8  -1    2.40    1.16
   7  -8  -1    3.82    0.97
   7  -8   0    2.55    1.15
   7  -8   1    7.28    1.39
   7  -8   2   11.60    1.59
   7  -8   2   11.02    1.58
   7  -8   3  387.23    8.04
   7  -8   3  387.73    8.15
   7  -8   4  800.72   12.11
   7   8   5   64.35    2.68
   7  -8   5   66.51    2.82
   7  -8   5   63.09    2.94
   7   8   6    7.70    1.09
   7  -8   6    9.30    1.25
   7  -8   6    9.15    1.13
   7   8   7  117.93    3.26
   7  -8   7  122.19    3.49
   7   8   8  112.88    2.91
   7  -9 -13   82.59    2.38
   7   9 -13   89.94    2.23
   7   9 -13   88.90    2.15
   7  -9 -12  261.66    5.11
   7   9 -12  287.27    4.61
   7   9 -11    1.43    0.71
   7   9 -11    1.02    0.61
   7   9 -10   32.84    1.78
   7   9 -10   29.39    1.54
   7   9  -9   32.59    1.86
   7   9  -9   31.57    1.63
   7  -9  -9   31.38    2.05
   7   9  -8   55.42    2.12
   7   9  -8   58.30    2.45
   7  -9  -8   57.53    2.75
   7   9  -8   53.71    2.58
   7   9  -7   24.42    1.68
   7  -9  -7   24.25    1.89
   7   9  -7   23.95    1.85
   7   9  -6 1146.44   13.97
   7  -9  -6 1119.01   14.77
   7   9  -6 1116.74   14.99
   7   9  -5  260.32    5.33
   7   9  -5  254.97    6.15
   7  -9  -5  260.25    5.89
   7  -9  -4   84.03    3.33
   7   9  -4   79.71    2.80
   7   9  -4   83.04    3.44
   7  -9  -4   83.68    3.19
   7  -9  -3  302.21    6.73
   7   9  -3  300.43    5.58
   7   9  -3  299.85    6.70
   7  -9  -3  297.18    6.14
   7   9  -2  213.47    5.55
   7  -9  -2  216.18    5.00
   7  -9  -2  216.39    5.72
   7   9  -1   70.65    3.11
   7  -9  -1   67.45    2.90
   7  -9  -1   70.33    3.22
   7   9   0  105.55    3.75
   7  -9   0  101.58    3.63
   7  -9   0  102.60    3.85
   7  -9   1  199.43    5.12
   7  -9   2  581.29    9.50
   7  -9   2  583.72    9.65
   7  -9   3   57.28    2.63
   7  -9   3   56.67    2.58
   7  -9   4  157.27    4.15
   7  -9   4  156.00    4.04
   7   9   5  140.34    3.33
   7   9   6    6.64    0.81
   7   9   7    2.15    0.51
   7  10 -10  121.32    2.56
   7 -10  -9  556.07    7.81
   7  10  -9  588.71    7.31
   7 -10  -8    8.65    1.01
   7  10  -8    9.03    0.87
   7 -10  -7   45.70    2.04
   7  10  -7   52.18    1.83
   7 -10  -6   30.66    1.73
   7  10  -6   32.80    1.47
   7 -10  -5    2.95    0.80
   7  10  -5    3.94    0.81
   7  10  -5    4.40    0.69
   7 -10  -4    3.72    0.86
   7  10  -4    3.44    0.80
   7  10  -3  129.13    3.52
   7  10  -2  114.28    3.28
   7 -10  -2  106.87    3.24
   7  10  -1  249.48    4.99
   7 -10  -1  254.46    5.20
   7 -10   0   96.00    3.05
   8   0 -20  428.24    6.56
   8   0 -19    0.50    0.78
   8   0 -18  159.04    4.40
   8   0 -18  162.03    4.57
   8   0 -17   -0.36    0.99
   8   0 -17    0.47    0.92
   8   0 -16   30.16    2.27
   8   0 -16   29.86    2.33
   8   0 -15    0.32    1.08
   8   0 -15    1.18    1.08
   8   0 -14   31.45    2.40
   8   0 -14   33.57    2.45
   8   0 -14   30.46    2.34
   8   0 -13    1.03    1.08
   8   0 -13    2.17    1.19
   8   0 -13    0.71    1.00
   8   0 -12 1829.55   22.18
   8   0 -12 1848.54   20.94
   8   0 -12 1844.97   22.49
   8   0 -12 1773.45   22.29
   8   0 -11    1.82    1.09
   8   0 -11    2.20    1.07
   8   0 -11    0.73    1.07
   8   0 -10  111.44    4.08
   8   0 -10  108.68    4.13
   8   0 -10  108.81    4.11
   8   0 -10  116.42    3.85
   8   0  -9   -0.08    0.90
   8   0  -9    0.94    0.83
   8   0  -9    0.04    0.92
   8   0  -9    2.03    0.97
   8   0  -8   14.90    1.51
   8   0  -8   14.49    1.61
   8   0  -8   14.94    1.62
   8   0  -8   19.45    1.72
   8   0  -8   18.43    1.74
   8   0  -7    1.50    0.95
   8   0  -7   -0.16    0.80
   8   0  -7    0.04    0.69
   8   0  -6 1548.72   18.84
   8   0  -5    1.09    0.91
   8   0  -5   -0.11    0.82
   8   0  -4  254.56    5.73
   8   0  -4  252.36    5.82
   8   0  -4  246.72    5.85
   8   0  -3    1.40    0.88
   8   0  -3    3.44    0.94
   8   0  -3    0.86    0.75
   8   0  -3    1.54    0.89
   8   0  -2 1895.24   21.70
   8   0  -2 1841.87   21.51
   8   0  -2 1832.26   21.42
   8   0  -2 1894.68   21.99
   8   0  -1    1.03    0.93
   8   0  -1    1.53    0.81
   8   0   0   42.29    2.39
   8   0   0   45.52    2.58
   8   0   1    1.09    0.79
   8   0   1    0.76    0.86
   8   0   1    0.33    0.73
   8   0   1    1.66    0.90
   8   0   2 1988.18   23.31
   8   0   2 2026.47   22.68
   8   0   2 1983.78   22.19
   8   0   2 2058.35   22.41
   8   0   3    0.29    0.82
   8   0   3    0.73    0.88
   8   0   3    1.19    1.01
   8   0   4 5043.53   48.29
   8   0   4 4939.85   48.75
   8   0   4 5036.49   49.88
   8   0   5    0.52    0.89
   8   0   5    4.35    1.15
   8   0   6  109.63    4.00
   8   0   6  111.88    4.21
   8   0   7    0.33    0.86
   8   0   7    0.74    0.88
   8   0   8  232.84    5.85
   8   0   9    0.84    0.87
   8   0  10  258.34    5.55
  -8   0 -10  264.91    6.32
   8   0  11    1.70    0.68
  -8   0 -11    1.17    0.92
  -8   0 -12  380.37    6.76
  -8   0 -13    0.63    0.61
  -8   0 -14   56.69    1.78
   8  -1 -20   -0.08    0.62
   8   1 -20    0.17    0.59
   8   1 -20    0.66    0.55
   8   1 -19  112.86    3.44
   8   1 -19  110.25    3.39
   8  -1 -19  109.01    3.31
   8   1 -18   20.87    1.78
   8   1 -18   21.16    1.76
   8  -1 -18   21.25    1.77
   8   1 -17  147.39    4.67
   8  -1 -17  147.32    4.57
   8   1 -17  146.13    4.56
   8  -1 -16  520.34    9.17
   8   1 -16  523.95    9.86
   8  -1 -16  542.12    9.72
   8   1 -16  539.87    9.74
   8  -1 -15  532.48    9.55
   8   1 -15  553.70   10.33
   8  -1 -15  550.21   10.03
   8   1 -15  558.64   10.14
   8  -1 -14    4.18    1.34
   8   1 -14    6.43    1.42
   8   1 -14    7.14    1.38
   8  -1 -14    5.80    1.29
   8  -1 -14    3.60    1.10
   8   1 -14    4.71    1.34
   8   1 -14    4.13    1.00
   8  -1 -13    6.31    1.39
   8   1 -13    5.91    1.41
   8  -1 -13    5.20    1.25
   8   1 -13    7.39    1.53
   8  -1 -13    9.43    1.49
   8   1 -13    6.35    1.39
   8   1 -13    5.94    1.17
   8  -1 -12   60.99    3.07
   8   1 -12   61.69    3.29
   8   1 -12   63.96    3.20
   8  -1 -12   64.30    3.18
   8  -1 -12   63.58    3.28
   8   1 -12   61.86    3.21
   8   1 -12   66.03    2.96
   8  -1 -11  236.47    6.07
   8   1 -11  233.59    6.43
   8   1 -11  241.99    6.16
   8  -1 -11  251.47    6.21
   8   1 -11  233.99    6.26
   8  -1 -11  246.29    6.39
   8   1 -11  250.71    5.89
   8   1 -10 1712.63   20.21
   8   1 -10 1714.62   21.00
   8  -1 -10 1687.16   20.99
   8   1 -10 1696.51   20.78
   8  -1 -10 1694.77   20.69
   8  -1 -10 1720.28   19.63
   8   1 -10 1702.54   21.38
   8  -1 -10 1628.71   20.44
   8  -1  -9  506.66    9.14
   8   1  -9  501.23    9.63
   8   1  -9  520.26    9.56
   8  -1  -9  521.01    9.53
   8   1  -9  526.85    9.07
   8  -1  -9  516.14    9.45
   8  -1  -9  536.65    8.79
   8   1  -9  513.07    8.55
   8   1  -9  535.92    9.48
   8  -1  -9  548.10    9.48
   8   1  -8  185.43    5.25
   8  -1  -8  187.01    5.32
   8   1  -8  188.39    5.01
   8   1  -8  186.79    5.19
   8  -1  -8  182.98    5.09
   8  -1  -8  195.56    4.90
   8   1  -8  193.01    4.82
   8   1  -8  190.76    5.28
   8  -1  -8  193.16    5.26
   8   1  -8  181.32    5.35
   8   1  -7   53.10    2.75
   8  -1  -7   57.51    2.80
   8  -1  -7   59.91    2.81
   8   1  -7   57.56    2.80
   8  -1  -7   53.19    2.80
   8   1  -7   51.03    2.74
   8   1  -7   47.31    2.49
   8   1  -7   42.00    2.60
   8  -1  -6  755.83   11.60
   8   1  -6  765.92   11.74
   8  -1  -6  747.91   11.49
   8   1  -6  760.66   11.58
   8  -1  -5  355.92    7.22
   8   1  -5  353.10    7.25
   8  -1  -5  359.48    7.34
   8   1  -5  349.45    7.35
   8  -1  -4   10.60    1.34
   8   1  -4    9.45    1.27
   8  -1  -4    9.75    1.32
   8  -1  -4   12.03    1.31
   8   1  -4    9.80    1.36
   8  -1  -3   95.01    3.47
   8   1  -3   90.84    3.39
   8  -1  -3   91.81    3.56
   8  -1  -3   92.09    3.38
   8   1  -3   91.11    3.48
   8  -1  -3   98.70    3.59
   8  -1  -2 2033.81   22.76
   8   1  -2 1954.83   22.66
   8  -1  -2 2021.68   23.27
   8  -1  -2 2028.38   22.85
   8   1  -2 2005.57   23.04
   8   1  -2 1938.81   22.59
   8  -1  -2 2024.05   22.68
   8   1  -1   52.51    2.63
   8  -1  -1   53.12    2.64
   8   1  -1   51.46    2.65
   8  -1  -1   49.17    2.57
   8   1  -1   49.09    2.68
   8   1   0  444.58    8.54
   8  -1   0  427.08    8.37
   8  -1   0  440.86    8.37
   8  -1   0  455.87    7.95
   8  -1   0  438.63    8.10
   8   1   0  428.43    8.11
   8  -1   0  414.97    8.33
   8  -1   1  212.62    5.68
   8  -1   1  216.09    5.69
   8  -1   1  215.94    5.36
   8  -1   1  210.92    5.46
   8   1   1  215.36    5.52
   8  -1   1  221.92    5.32
   8   1   1  230.73    5.24
   8  -1   1  218.49    5.73
   8   1   2  186.78    4.89
   8  -1   2  214.85    5.19
   8   1   2  227.60    5.15
   8   1   2  185.66    5.01
   8  -1   2  197.17    5.14
   8   1   2  202.62    5.62
   8  -1   2  196.41    5.54
   8  -1   2  193.14    5.42
   8   1   3  418.94    7.81
   8  -1   3  428.23    7.78
   8   1   3  429.67    7.48
   8   1   3  424.72    7.86
   8  -1   3  401.13    7.81
   8   1   3  424.06    8.53
   8  -1   3  394.44    8.11
   8   1   4   82.21    3.35
   8   1   4   79.71    2.98
   8   1   4   78.37    3.53
   8  -1   4   79.92    3.63
   8  -1   4   86.97    3.55
   8   1   4   78.06    3.20
   8  -1   4   81.04    3.22
   8   1   5  164.07    5.07
   8  -1   5  158.22    5.10
   8   1   5  150.12    4.65
   8  -1   5  151.17    4.72
   8   1   6   48.97    2.80
   8  -1   6   50.23    2.91
   8   1   6   51.77    2.77
   8  -1   7    2.15    1.05
   8   1   7    1.93    1.00
   8   1   7    1.65    1.01
   8   1   8  468.35    8.56
   8  -1   8  473.10    8.80
   8   1   8  456.93    8.62
   8  -1   9  428.81    8.02
   8   1   9  430.40    7.78
  -8   1 -10   53.89    2.82
  -8  -1 -10   50.83    2.75
   8  -1  10   54.24    2.50
  -8   1 -11    0.28    0.90
  -8  -1 -11    0.27    0.87
   8  -1  11    0.37    0.61
  -8  -1 -12   35.70    1.92
  -8   1 -12   35.56    1.93
  -8  -1 -13   19.39    1.30
  -8   1 -13   20.31    1.32
  -8  -1 -14  318.86    4.61
  -8   1 -14  323.88    4.67
   8   2 -20   27.36    1.46
   8   2 -20   23.89    1.29
   8   2 -19  253.43    5.33
   8   2 -19  260.99    5.08
   8  -2 -19  251.07    4.90
   8   2 -18   27.54    2.02
   8  -2 -18   26.50    1.80
   8   2 -18   27.88    1.88
   8   2 -17  102.73    3.95
   8  -2 -17  101.34    3.62
   8   2 -17  104.17    3.71
   8   2 -16   26.34    2.28
   8  -2 -16   24.82    2.00
   8   2 -16   28.20    2.18
   8   2 -15  744.82   12.58
   8   2 -15  741.82   11.90
   8  -2 -15  734.70   11.85
   8   2 -14  150.83    5.20
   8   2 -14  151.51    4.93
   8  -2 -14  152.80    4.91
   8   2 -14  150.46    4.39
   8   2 -14  152.48    4.88
   8   2 -13   71.81    3.70
   8  -2 -13   80.83    3.63
   8   2 -13   77.44    3.58
   8   2 -13   75.33    3.20
   8   2 -13   75.45    3.45
   8  -2 -13   78.10    3.39
   8   2 -12  259.57    6.41
   8  -2 -12  264.24    6.35
   8   2 -12  264.66    6.19
   8  -2 -12  267.66    6.68
   8   2 -12  259.65    6.60
   8  -2 -12  270.55    7.24
   8   2 -12  265.02    7.03
   8   2 -11   42.62    2.91
   8   2 -11   48.65    2.71
   8  -2 -11   53.88    2.77
   8  -2 -11   45.41    2.96
   8   2 -11   45.61    2.58
   8  -2 -11   42.51    2.67
   8   2 -11   44.90    2.75
   8   2 -11   43.52    2.31
   8   2 -10  854.74   12.94
   8  -2 -10  874.68   12.83
   8  -2 -10  887.18   13.92
   8   2 -10  867.10   13.16
   8   2 -10  859.08   12.62
   8  -2 -10  851.42   13.19
   8   2 -10  860.99   12.14
   8   2 -10  856.00   13.75
   8   2  -9  304.72    7.33
   8  -2  -9  292.74    6.59
   8   2  -9  300.87    6.76
   8  -2  -9  303.99    7.17
   8   2  -9  299.03    6.57
   8  -2  -9  293.10    6.96
   8   2  -9  299.80    6.93
   8   2  -9  302.74    6.39
   8  -2  -9  285.28    6.04
   8   2  -8  622.61   11.08
   8   2  -8  631.51   10.46
   8  -2  -8  633.20   10.32
   8   2  -8  617.80   10.09
   8  -2  -8  633.32   10.69
   8   2  -8  626.63   10.59
   8  -2  -8  629.83   10.59
   8   2  -8  642.19    9.75
   8  -2  -8  627.34    9.85
   8  -2  -8  637.84    9.56
   8   2  -8  617.24    9.86
   8   2  -7  781.98   11.56
   8  -2  -7  816.85   11.37
   8  -2  -7  792.66   11.63
   8  -2  -7  806.18   11.99
   8   2  -7  788.97   12.08
   8  -2  -7  813.57   12.56
   8   2  -7  798.36   12.23
   8   2  -7  803.84   12.85
   8  -2  -7  811.95   12.06
   8   2  -7  808.87   12.21
   8  -2  -7  840.14   11.84
   8   2  -6  266.72    5.96
   8   2  -6  259.22    6.21
   8  -2  -6  273.50    6.46
   8   2  -6  257.92    5.91
   8  -2  -6  268.36    5.91
   8   2  -6  248.10    5.83
   8  -2  -6  273.87    6.08
   8   2  -6  264.05    6.60
   8  -2  -6  273.33    6.19
   8   2  -6  264.13    6.19
   8   2  -5  350.24    6.96
   8  -2  -5  360.35    7.18
   8   2  -5  356.44    7.27
   8  -2  -5  364.45    7.44
   8  -2  -5  346.60    7.13
   8   2  -5  353.56    7.65
   8  -2  -4    0.29    0.74
   8   2  -4    0.71    0.78
   8  -2  -4    0.74    0.84
   8   2  -4    1.15    0.88
   8  -2  -4    3.21    1.01
   8   2  -3  286.80    6.36
   8  -2  -3  309.28    6.50
   8  -2  -3  284.40    6.17
   8   2  -3  278.19    6.23
   8  -2  -3  304.77    6.28
   8  -2  -3  308.92    6.86
   8  -2  -3  301.31    6.40
   8   2  -2  162.93    4.67
   8  -2  -2  181.62    4.86
   8  -2  -2  184.69    4.90
   8  -2  -2  178.19    4.84
   8   2  -2  171.16    4.84
   8  -2  -2  174.12    5.09
   8  -2  -2  178.70    4.92
   8  -2  -1 1242.49   15.64
   8   2  -1 1157.31   15.47
   8  -2  -1 1231.92   15.85
   8   2  -1 1209.11   15.62
   8  -2  -1 1204.36   15.86
   8  -2  -1 1262.53   15.78
   8   2  -1 1166.85   15.61
   8  -2  -1 1184.61   16.23
   8  -2  -1 1195.08   15.95
   8  -2   0  356.86    7.12
   8   2   0  352.19    7.12
   8  -2   0  350.08    7.49
   8   2   0  357.33    6.82
   8  -2   0  369.13    7.29
   8   2   0  349.66    7.22
   8  -2   0  358.15    7.26
   8   2   0  371.10    7.20
   8  -2   0  353.58    7.64
   8  -2   0  359.21    7.50
   8   2   1   11.79    1.62
   8  -2   1   14.10    1.54
   8   2   1   14.69    1.44
   8  -2   1   12.15    1.53
   8  -2   1   16.52    1.59
   8   2   1   13.93    1.51
   8   2   1   14.24    1.37
   8  -2   1   13.40    1.46
   8  -2   1   20.68    1.89
   8  -2   1   18.32    1.79
   8  -2   2  507.38    9.39
   8   2   2  520.33    8.28
   8  -2   2  506.80    8.90
   8   2   2  489.36    9.41
   8  -2   2  496.05    9.35
   8   2   3    9.43    1.30
   8  -2   3   39.13    2.51
   8  -2   3   10.30    1.40
   8  -2   3   10.18    1.49
   8   2   3   36.35    2.47
   8  -2   3   10.81    1.51
   8   2   4  525.94    9.19
   8  -2   4  522.86    9.73
   8  -2   4  519.63    8.96
   8   2   4  538.79    9.82
   8  -2   4  520.01    9.52
   8   2   5  727.89   11.44
   8  -2   5  715.43   12.06
   8  -2   5  729.87   11.96
   8   2   5  731.84   11.86
   8   2   5  742.85   10.97
   8  -2   5  732.12   11.52
   8   2   6   96.05    3.74
   8   2   6   93.43    3.74
   8  -2   6   92.25    3.55
   8  -2   6   97.52    3.99
   8   2   7  129.60    4.30
   8   2   7  131.60    4.32
   8  -2   7  133.65    4.57
   8   2   8  196.32    5.30
   8  -2   8  210.08    5.59
   8  -2   9   37.85    2.29
   8   2  10   46.00    2.40
   8  -2  10   47.56    2.34
  -8   2 -10   46.64    2.50
  -8  -2 -10   47.30    2.46
   8  -2  11  337.71    5.99
  -8   2 -11  326.52    6.40
  -8  -2 -11  318.09    6.24
  -8  -2 -12   48.01    2.04
  -8   2 -12   48.35    2.09
  -8  -2 -13  181.67    3.55
  -8   2 -13  177.78    3.60
   8   3 -19   97.06    2.59
   8   3 -19  103.98    3.14
   8   3 -18   59.45    2.39
   8   3 -18   64.53    2.83
   8   3 -17   23.14    1.74
   8   3 -17   24.61    2.07
   8   3 -16   40.51    2.35
   8  -3 -16   41.21    2.33
   8   3 -16   44.18    2.79
   8  -3 -15  541.13    9.37
   8   3 -15  535.14    9.41
   8   3 -15  535.07    8.80
   8   3 -15  535.95   10.25
   8  -3 -14  327.81    7.23
   8   3 -14  343.96    7.40
   8   3 -14  338.91    6.94
   8   3 -14  347.13    8.15
   8   3 -13  319.55    7.86
   8  -3 -13  309.23    7.91
   8   3 -13  313.20    6.99
   8  -3 -13  310.39    6.83
   8   3 -13  314.14    6.30
   8   3 -13  316.46    6.81
   8  -3 -13  313.69    7.10
   8   3 -13  312.67    7.12
   8   3 -12   70.64    3.74
   8  -3 -12   72.67    3.84
   8   3 -12   63.22    3.06
   8  -3 -12   65.11    2.98
   8   3 -12   64.44    2.82
   8  -3 -12   66.49    3.25
   8   3 -12   65.96    3.07
   8   3 -12   67.26    3.26
   8   3 -11  110.23    4.59
   8  -3 -11  109.49    4.56
   8   3 -11  106.80    4.06
   8  -3 -11  108.57    4.11
   8   3 -11  112.17    3.99
   8   3 -11  111.81    3.98
   8  -3 -11  108.91    3.83
   8   3 -11  109.08    3.77
   8   3 -10  811.00   12.21
   8   3 -10  797.87   11.86
   8   3 -10  810.17   13.46
   8  -3 -10  855.20   13.68
   8   3 -10  807.66   12.50
   8   3 -10  796.99   12.22
   8  -3 -10  823.38   12.67
   8   3 -10  803.54   12.15
   8  -3 -10  815.85   11.98
   8   3  -9  193.50    5.10
   8   3  -9  200.00    5.33
   8  -3  -9  198.98    5.16
   8   3  -9  197.45    5.33
   8  -3  -9  202.31    5.87
   8   3  -9  193.95    5.92
   8  -3  -9  193.84    4.91
   8  -3  -9  202.50    5.62
   8   3  -9  186.68    5.37
   8  -3  -8  101.99    3.91
   8   3  -8   96.80    3.76
   8   3  -8   99.15    3.59
   8  -3  -8  100.36    3.54
   8  -3  -8  104.10    4.02
   8   3  -8  100.29    4.17
   8   3  -8   93.53    3.59
   8  -3  -8   97.88    3.55
   8   3  -8  102.41    3.77
   8  -3  -7  256.87    5.94
   8  -3  -7  246.62    6.12
   8   3  -7  248.36    6.58
   8   3  -7  244.17    5.86
   8  -3  -7  263.71    6.30
   8   3  -7  247.09    6.05
   8  -3  -7  248.11    5.88
   8  -3  -7  258.91    5.89
   8   3  -7  254.63    6.01
   8  -3  -7  248.58    5.30
   8   3  -7  246.37    5.84
   8   3  -7  255.42    6.07
   8   3  -6   63.11    3.30
   8   3  -6   62.95    2.99
   8  -3  -6   64.47    3.08
   8   3  -6   66.04    2.94
   8  -3  -6   70.31    3.14
   8  -3  -6   64.16    2.95
   8  -3  -6   65.43    2.84
   8   3  -6   59.72    2.81
   8  -3  -6   66.30    2.92
   8   3  -6   62.90    2.92
   8  -3  -6   67.81    2.69
   8   3  -6   65.59    2.92
   8   3  -6   71.44    3.11
   8   3  -5  966.66   13.44
   8  -3  -5  946.53   13.16
   8  -3  -5  915.89   12.77
   8   3  -5  891.18   12.95
   8  -3  -5  939.82   13.75
   8  -3  -5  965.80   12.69
   8   3  -5  958.96   13.18
   8  -3  -5  992.85   13.77
   8   3  -5  946.85   13.40
   8   3  -5  961.64   14.40
   8  -3  -5  971.89   13.51
   8  -3  -4 1733.09   20.11
   8  -3  -4 1725.95   20.04
   8   3  -4 1692.52   20.21
   8  -3  -4 1730.87   20.50
   8  -3  -4 1686.33   20.96
   8  -3  -4 1745.44   19.59
   8   3  -4 1725.02   20.03
   8  -3  -4 1736.82   20.06
   8   3  -4 1670.60   21.27
   8   3  -3  218.25    5.36
   8  -3  -3  226.93    5.99
   8  -3  -3  255.09    5.52
   8   3  -3  214.15    5.42
   8  -3  -3  230.00    5.37
   8   3  -3  206.66    5.29
   8  -3  -3  237.61    5.72
   8  -3  -3  221.80    5.43
   8   3  -3  218.20    5.47
   8  -3  -2   74.74    3.10
   8   3  -2   74.42    3.12
   8  -3  -2   78.98    3.35
   8  -3  -2   78.60    3.03
   8   3  -2   63.89    2.86
   8  -3  -2   72.30    3.07
   8   3  -2   75.85    3.06
   8   3  -2   75.06    3.14
   8  -3  -2   80.99    3.11
   8  -3  -2   71.60    3.19
   8  -3  -2   70.49    3.31
   8  -3  -1  172.25    5.03
   8   3  -1  173.57    4.78
   8  -3  -1  181.13    4.79
   8  -3  -1  177.59    4.95
   8  -3  -1  182.65    4.83
   8   3  -1  176.70    4.87
   8  -3  -1  187.22    4.82
   8   3  -1  165.44    4.54
   8   3  -1  171.17    4.85
   8  -3  -1  172.01    5.10
   8  -3  -1  172.41    5.23
   8  -3   0   23.65    1.95
   8   3   0   22.88    1.80
   8   3   0   22.39    1.77
   8  -3   0   24.53    1.85
   8  -3   0   27.54    2.07
   8  -3   0   22.52    1.75
   8   3   0   23.71    1.85
   8   3   0   22.68    1.71
   8  -3   0   23.34    2.02
   8   3   1 1743.19   20.36
   8  -3   1 1755.01   20.28
   8  -3   1 1717.01   21.03
   8  -3   1 1709.17   21.45
   8   3   1 1656.88   19.75
   8   3   1 1791.52   20.48
   8  -3   1 1727.88   20.88
   8  -3   1 1715.92   21.37
   8  -3   2  634.39   10.99
   8   3   2  611.97    9.92
   8  -3   2  616.45   10.27
   8  -3   2  616.09   10.88
   8  -3   3   30.94    2.33
   8  -3   3   29.25    2.06
   8   3   3   27.36    1.99
   8  -3   4  447.02    8.71
   8   3   4  415.32    8.15
   8  -3   4  425.61    8.00
   8  -3   4  437.86    8.85
   8  -3   5   37.13    2.53
   8   3   5   40.80    2.44
   8  -3   5   36.43    2.41
   8  -3   6  302.26    7.02
   8  -3   6  306.72    7.22
   8   3   6  302.80    6.78
   8  -3   6  310.00    6.76
   8  -3   7   98.55    3.77
   8   3   7   94.46    3.64
   8  -3   7   93.45    3.43
   8  -3   7   98.58    3.88
   8  -3   8   47.90    2.65
   8   3   8   45.08    2.52
   8  -3   9  546.82    9.16
  -8   3  -9  537.29    9.11
  -8  -3  -9  535.30    8.91
   8  -3  10  590.02    9.05
  -8   3 -10  575.90    9.05
  -8  -3 -10  558.22    8.78
   8  -3  11   53.44    2.17
   8   3  11   56.32    2.30
  -8   3 -12  186.00    3.77
   8   4 -19   38.57    1.72
   8   4 -18   82.71    2.93
   8   4 -17    5.43    1.19
   8   4 -16   56.20    2.92
   8   4 -16   57.95    2.47
   8   4 -15   77.22    3.59
   8   4 -15   80.05    3.07
   8   4 -15   74.80    3.02
   8  -4 -14  917.74   14.60
   8   4 -14  932.52   13.08
   8   4 -14  935.58   13.05
   8   4 -13   90.22    3.28
   8   4 -13   95.61    3.64
   8  -4 -13   94.30    3.57
   8   4 -13   94.67    3.60
   8  -4 -13   97.43    4.38
   8   4 -13   93.77    4.20
   8   4 -12  154.05    4.47
   8   4 -12  148.92    4.50
   8  -4 -12  155.06    4.39
   8   4 -12  158.85    4.79
   8  -4 -12  156.95    4.71
   8   4 -12  153.14    4.66
   8  -4 -12  165.30    5.68
   8   4 -12  157.40    5.41
   8   4 -11  113.60    3.89
   8   4 -11  116.32    3.88
   8  -4 -11  109.04    3.65
   8   4 -11  114.47    4.08
   8  -4 -11  115.43    4.07
   8   4 -11  112.24    3.98
   8   4 -11  113.74    4.64
   8  -4 -11  121.85    4.76
   8  -4 -10   52.59    3.19
   8   4 -10   50.33    2.55
   8  -4 -10   54.59    2.55
   8   4 -10   48.90    2.63
   8   4 -10   50.86    3.19
   8   4 -10   52.85    2.88
   8   4  -9  121.62    4.35
   8  -4  -9  110.72    4.47
   8   4  -9  109.25    3.73
   8  -4  -9  108.97    3.56
   8   4  -9  114.90    3.98
   8  -4  -9  112.51    3.73
   8   4  -9  112.81    4.56
   8  -4  -9  112.95    4.02
   8   4  -9  110.73    3.97
   8   4  -8 1764.21   21.22
   8   4  -8 1644.78   19.74
   8  -4  -8 1645.20   19.38
   8  -4  -8 1691.24   20.03
   8   4  -8 1716.25   21.95
   8   4  -8 1684.32   20.27
   8  -4  -8 1692.80   20.42
   8  -4  -8 1735.64   21.46
   8   4  -8 1662.28   20.22
   8  -4  -7    0.23    0.86
   8   4  -7    1.18    1.17
   8   4  -7    3.98    1.09
   8   4  -7    3.84    0.98
   8  -4  -7    3.33    0.90
   8   4  -7    4.38    1.11
   8  -4  -7    2.76    1.00
   8  -4  -7   -0.28    1.01
   8   4  -7    2.68    1.06
   8   4  -6  316.00    7.68
   8  -4  -6  316.91    6.99
   8   4  -6  331.68    7.39
   8   4  -6  328.49    6.87
   8  -4  -6  329.37    7.06
   8  -4  -6  332.68    7.26
   8  -4  -6  332.97    6.54
   8  -4  -5   72.50    2.89
   8   4  -5   69.23    2.99
   8  -4  -5   71.92    3.22
   8   4  -5   65.52    2.97
   8  -4  -5   69.38    2.73
   8   4  -5   61.47    3.31
   8  -4  -5   69.26    3.26
   8  -4  -4   42.17    2.25
   8   4  -4   43.41    2.39
   8  -4  -4   45.65    2.66
   8  -4  -4   47.03    2.31
   8   4  -4   43.18    2.47
   8  -4  -4   46.92    2.81
   8   4  -4   47.26    2.89
   8  -4  -4   40.07    2.33
   8   4  -3   48.71    2.49
   8   4  -3   45.56    2.53
   8  -4  -3   48.03    2.86
   8  -4  -3   50.81    2.53
   8  -4  -2  172.77    4.61
   8  -4  -2  161.75    4.59
   8  -4  -2  159.77    4.94
   8   4  -2  172.37    4.83
   8   4  -2  168.89    4.57
   8  -4  -2  169.73    5.03
   8  -4  -2  173.94    5.38
   8  -4  -1  559.52    8.96
   8  -4  -1  526.01    9.25
   8   4  -1  540.84    9.23
   8   4  -1  523.09    8.68
   8  -4  -1  542.00    9.65
   8  -4  -1  512.95   10.01
   8  -4  -1  526.52    9.85
   8  -4   0 2106.74   25.53
   8   4   0 2145.56   24.44
   8  -4   1  133.14    4.00
   8  -4   1  117.37    4.48
   8  -4   1  124.08    4.65
   8   4   1  125.13    4.05
   8  -4   1  126.15    4.31
   8   4   1  121.37    3.95
   8  -4   2  356.18    7.98
   8  -4   2  358.57    8.07
   8  -4   2  370.28    7.62
   8   4   2  348.92    7.18
   8  -4   3   62.06    3.20
   8   4   3   56.61    2.82
   8  -4   3   60.78    2.91
   8  -4   4  105.67    3.69
   8   4   4  109.26    3.94
   8  -4   4  106.46    4.24
   8  -4   4  116.56    4.28
   8   4   5   88.98    3.56
   8  -4   5   97.13    3.96
   8  -4   5   96.44    3.79
   8   4   6 1025.73   14.25
   8  -4   6 1025.15   14.71
   8  -4   6 1034.23   14.23
   8  -4   7   20.99    1.90
   8  -4   7   18.23    1.57
   8  -4   7   20.27    1.79
   8   4   7   21.10    1.81
   8  -4   8   18.27    1.74
  -8   4  -8   15.61    1.47
   8  -4   8   20.19    1.68
   8   4   8   18.37    1.68
   8  -4   9   34.54    2.07
  -8   4  -9   32.93    1.88
   8  -4  10  276.26    5.52
   8   4  11    2.70    0.72
   8  -4  11    2.75    0.70
   8   5 -18  175.72    3.73
   8   5 -17  409.15    6.99
   8   5 -16   36.67    2.21
   8   5 -16   32.33    1.78
   8   5 -15   81.96    3.42
   8   5 -15   79.26    2.94
   8   5 -14    3.73    1.25
   8   5 -14    5.16    1.13
   8  -5 -14    3.34    1.29
   8   5 -13    1.24    1.14
   8   5 -13    1.62    0.85
   8   5 -13    0.74    0.98
   8  -5 -13    1.18    1.15
   8  -5 -12   61.50    3.42
   8   5 -12   59.92    2.81
   8   5 -12   63.71    3.35
   8  -5 -11  280.59    7.31
   8   5 -11  257.12    6.08
   8   5 -11  269.60    7.04
   8  -5 -10  637.42   11.61
   8   5 -10  633.85   11.41
   8   5 -10  594.99   10.68
   8   5 -10  606.51   10.24
   8   5 -10  603.13   10.15
   8   5  -9    6.05    1.34
   8  -5  -9    2.17    0.92
   8   5  -9    2.13    1.07
   8   5  -9    2.91    1.28
   8  -5  -9    1.78    1.14
   8   5  -9    2.01    1.09
   8  -5  -8  120.27    4.49
   8   5  -8  114.26    4.55
   8  -5  -8  119.66    4.02
   8   5  -8  122.11    4.53
   8   5  -8  112.81    4.02
   8   5  -8  110.74    3.97
   8  -5  -7    4.25    1.14
   8   5  -7    6.28    1.27
   8  -5  -7    3.32    1.14
   8   5  -7    3.53    1.32
   8   5  -7    4.14    1.24
   8   5  -6    2.43    1.23
   8  -5  -6    4.55    1.15
   8   5  -6    4.32    1.25
   8  -5  -6    3.30    1.10
   8   5  -6    4.71    1.16
   8   5  -6    3.40    1.03
   8  -5  -6    2.36    1.01
   8  -5  -5    7.93    1.34
   8  -5  -5    6.44    1.33
   8   5  -5    8.08    1.28
   8   5  -5    8.86    1.50
   8   5  -5   10.15    1.43
   8  -5  -5    6.56    1.17
   8   5  -4  958.10   13.32
   8  -5  -4  978.80   14.64
   8   5  -4  974.79   13.68
   8  -5  -3 1607.97   19.85
   8  -5  -3 1642.30   20.08
   8  -5  -3 1587.25   20.64
   8   5  -3 1569.62   18.80
   8   5  -3 1543.36   19.31
   8  -5  -2   26.41    2.15
   8  -5  -2   26.37    2.15
   8   5  -2   22.64    1.72
   8   5  -2   26.15    1.99
   8  -5  -1  581.88   10.27
   8   5  -1  577.57    9.64
   8  -5  -1  574.26   10.47
   8  -5  -1  570.61   10.77
   8  -5   0    0.82    1.02
   8  -5   0    0.82    1.00
   8   5   0    0.79    0.83
   8   5   1    1.85    0.91
   8  -5   1    1.98    1.09
   8   5   1    2.20    0.92
   8  -5   1    3.52    1.21
   8  -5   1    4.51    1.18
   8  -5   2  232.67    6.48
   8  -5   2  242.34    5.96
   8   5   2  228.35    5.69
   8  -5   2  237.12    6.46
   8  -5   3  136.60    4.27
   8   5   3  130.48    4.26
   8  -5   3  140.33    4.80
   8  -5   4  330.77    6.68
   8  -5   4  341.34    7.49
   8   5   4  321.41    6.91
   8   5   5    1.23    0.93
   8  -5   5    2.09    1.09
   8  -5   5    1.53    0.92
   8  -5   6  429.49    7.95
   8   5   6  419.04    7.89
   8  -5   6  433.04    8.39
   8  -5   7  123.44    3.74
   8   5   7  133.52    4.03
   8  -5   7  130.58    4.15
   8  -5   8    1.00    0.77
   8   5   8    1.03    0.79
   8  -5   8    1.13    0.81
   8  -5   9    2.10    0.86
   8   5   9    0.38    0.74
   8  -5  10  104.75    3.02
   8   5  11  120.45    2.80
   8   6 -16    7.41    0.99
   8   6 -16    8.78    0.96
   8   6 -15   26.63    1.76
   8   6 -15   24.75    1.61
   8  -6 -14   52.26    2.79
   8   6 -14   56.03    2.48
   8   6 -14   59.86    2.75
   8  -6 -13  889.48   13.63
   8   6 -13  908.33   12.09
   8   6 -13  928.10   13.19
   8  -6 -12   12.91    1.72
   8   6 -12   14.34    1.49
   8   6 -12   15.27    1.73
   8   6 -12   13.40    1.55
   8  -6 -11    1.13    1.12
   8   6 -11    0.47    0.89
   8   6 -11    1.66    1.09
   8   6 -11    0.78    0.91
   8   6 -10    5.41    1.21
   8  -6 -10    7.84    1.53
   8   6 -10    7.19    1.27
   8   6 -10    6.18    1.38
   8   6 -10    6.77    1.35
   8  -6  -9    0.83    1.00
   8   6  -9    0.33    1.01
   8   6  -9    0.46    0.94
   8   6  -9    1.52    1.09
   8  -6  -8    9.33    1.52
   8   6  -8   11.79    1.64
   8   6  -8   13.57    1.79
   8   6  -8   10.82    1.49
   8   6  -7  940.31   13.31
   8   6  -7  999.15   14.66
   8  -6  -7  949.41   14.20
   8   6  -7  953.58   13.69
   8   6  -7  966.04   14.79
   8   6  -6    0.81    1.13
   8  -6  -6    2.03    0.96
   8  -6  -6    1.04    1.00
   8   6  -6    2.15    1.08
   8  -6  -6    0.52    0.98
   8   6  -6    0.73    0.94
   8  -6  -5  169.59    4.95
   8   6  -5  168.05    4.64
   8   6  -5  170.87    5.54
   8  -6  -5  173.80    5.31
   8  -6  -5  179.82    5.24
   8   6  -5  171.88    4.91
   8   6  -4  494.05    8.89
   8  -6  -4  499.49    9.66
   8  -6  -4  481.25    8.66
   8   6  -4  494.35    8.44
   8  -6  -3  216.37    5.73
   8  -6  -3  194.65    5.91
   8   6  -3  201.12    4.92
   8   6  -3  207.45    5.33
   8  -6  -3  197.66    5.59
   8  -6  -2  129.27    4.51
   8   6  -2  131.63    4.19
   8  -6  -2  131.79    4.52
   8  -6  -2  127.84    4.79
   8  -6  -1  886.65   13.68
   8  -6  -1  858.61   14.05
   8   6  -1  881.44   12.50
   8  -6  -1  901.46   13.38
   8   6   0  256.06    5.80
   8  -6   0  260.19    6.41
   8  -6   0  256.31    6.65
   8   6   1  674.92    9.98
   8  -6   1  670.46   11.78
   8  -6   1  676.88   11.64
   8  -6   1  676.55   10.93
   8  -6   2  271.29    6.86
   8  -6   2  262.69    6.74
   8  -6   2  268.80    6.23
   8   6   2  252.02    5.87
   8  -6   3  751.63   12.13
   8   6   3  716.72   11.05
   8  -6   3  748.97   12.27
   8   6   4    0.44    0.81
   8  -6   4    1.00    0.93
   8   6   5   76.35    3.07
   8  -6   5   80.48    3.25
   8  -6   5   79.14    3.40
   8   6   6   25.72    1.80
   8  -6   6   27.30    1.84
   8  -6   6   27.29    1.93
   8   6   7  395.80    6.96
   8  -6   7  401.50    6.79
   8  -6   7  411.50    7.34
   8  -6   8   41.83    2.03
   8   6   8   38.20    1.90
   8  -6   9   63.48    2.30
   8   6   9   58.61    2.14
   8   7 -16   76.36    1.98
   8   7 -14   92.51    2.84
   8   7 -13  108.94    3.17
   8   7 -13  108.99    3.28
   8  -7 -13  103.12    3.66
   8   7 -12  162.21    4.18
   8   7 -12  158.94    4.16
   8  -7 -12  160.52    4.74
   8   7 -11  537.11    8.67
   8  -7 -11  526.22    9.50
   8   7 -11  523.43    8.53
   8  -7 -10   48.69    2.79
   8   7 -10   47.44    2.40
   8   7  -9  118.36    4.29
   8   7  -9  131.19    4.10
   8  -7  -9  126.76    4.43
   8   7  -9  127.99    3.92
   8   7  -8  330.13    7.54
   8   7  -8  341.90    6.71
   8   7  -8  337.39    6.96
   8  -7  -8  339.20    7.43
   8   7  -7    0.70    0.85
   8   7  -7    1.19    0.98
   8  -7  -7    0.38    0.93
   8   7  -7    0.96    1.02
   8   7  -6  692.18   11.88
   8   7  -6  709.49   10.86
   8   7  -6  700.15   10.30
   8  -7  -6  688.48   11.14
   8  -7  -6  679.27   10.80
   8   7  -5  358.34    8.14
   8   7  -5  358.20    7.18
   8   7  -5  352.17    6.68
   8  -7  -5  352.61    7.28
   8  -7  -5  372.29    7.73
   8  -7  -4   13.60    1.50
   8   7  -4   15.22    1.89
   8  -7  -4   14.81    1.71
   8   7  -4   11.61    1.42
   8  -7  -3  347.22    7.82
   8   7  -3  340.22    6.83
   8  -7  -3  336.31    6.96
   8  -7  -2    1.88    0.95
   8   7  -2    0.68    0.82
   8  -7  -2    2.14    1.13
   8   7  -1  365.60    6.82
   8  -7  -1  352.98    7.59
   8  -7  -1  346.33    7.94
   8  -7   0  111.89    4.15
   8   7   0  110.52    3.42
   8  -7   1    4.62    1.22
   8  -7   1    7.83    1.39
   8  -7   2  644.57   10.80
   8  -7   2  638.52   10.86
   8  -7   3  630.75   10.43
   8  -7   3  645.45   10.55
   8  -7   4   42.22    2.37
   8   7   4   38.22    2.08
   8  -7   5    2.02    0.82
   8   7   5    1.45    0.77
   8  -7   5    2.09    0.89
   8   7   6   68.47    2.52
   8  -7   6   72.44    2.81
   8  -7   6   75.39    2.67
   8  -7   7  339.16    5.97
   8  -7   7  343.66    5.94
   8   7   7  323.25    5.59
   8   7   8  454.61    6.46
   8   7   9   39.80    1.43
   8   8 -14    8.73    0.79
   8   8 -13   24.98    1.33
   8   8 -13   27.45    1.40
   8   8 -12  379.71    6.11
   8   8 -12  387.58    6.09
   8   8 -11   11.54    1.15
   8  -8 -11    8.08    1.20
   8   8 -10   31.87    1.86
   8   8 -10   31.48    1.75
   8  -8 -10   28.91    1.99
   8   8  -9    5.03    1.03
   8   8  -9    5.41    0.97
   8  -8  -9    5.35    1.17
   8   8  -8  628.09    9.43
   8   8  -8  623.16    8.91
   8  -8  -8  604.58    9.82
   8   8  -7  272.19    5.72
   8   8  -7  265.35    5.25
   8  -8  -7  275.76    6.12
   8   8  -6    2.78    0.95
   8   8  -6    2.49    0.76
   8  -8  -6    1.78    0.95
   8  -8  -5   20.41    1.70
   8  -8  -5   18.50    1.63
   8   8  -4  135.30    3.84
   8   8  -4  139.59    4.61
   8  -8  -4  136.59    4.28
   8   8  -3    3.97    1.21
   8  -8  -3    6.33    1.22
   8   8  -3    5.72    1.03
   8  -8  -2  329.90    7.13
   8   8  -2  325.40    6.02
   8   8  -2  338.20    7.37
   8  -8  -1   53.41    2.78
   8  -8  -1   43.85    2.35
   8  -8   0  101.91    3.78
   8  -8   0   97.34    3.50
   8  -8   1   18.92    1.65
   8  -8   2   33.32    2.07
   8  -8   2   35.12    2.18
   8  -8   3  109.73    3.52
   8  -8   3  109.49    3.52
   8  -8   4  116.44    3.51
   8  -8   4  121.46    3.51
   8  -8   5   12.24    1.12
   8   8   7   55.42    1.68
   8   9 -11    1.33    0.55
   8  -9 -11    1.00    0.57
   8   9 -10    2.33    0.66
   8  -9 -10    2.83    0.75
   8   9 -10    2.91    0.54
   8   9  -9  209.93    4.13
   8  -9  -9  205.01    4.41
   8  -9  -8  445.84    7.29
   8   9  -8  473.42    6.95
   8   9  -7   26.27    1.53
   8  -9  -7   25.38    1.65
   8   9  -7   26.23    1.73
   8   9  -6  397.16    6.33
   8   9  -6  389.75    7.03
   8   9  -5  176.82    3.87
   8   9  -5  176.10    4.52
   8   9  -4  129.95    3.23
   8   9  -4  138.16    4.01
   8   9  -3   12.34    1.02
   8  -9  -3   11.20    1.21
   8   9  -3   13.38    1.39
   8  -9  -2   24.02    1.67
   8   9  -2   23.57    1.73
   8  -9  -1  125.06    3.68
   8   9  -1  125.59    3.74
   8   9   0    1.63    0.77
   8  -9   0    0.41    0.73
   8  -9   1  295.42    5.40
   8   9   1  321.90    5.91
   8  -9   2  565.11    8.27
   8   9   2  584.03    8.38
   9   0 -19    1.12    0.66
   9   0 -18   32.76    1.90
   9   0 -17    0.93    0.87
   9   0 -16   11.30    1.43
   9   0 -16    9.37    1.50
   9   0 -15    1.78    0.99
   9   0 -15    0.43    1.05
   9   0 -14  108.53    4.07
   9   0 -14  115.48    4.31
   9   0 -14  106.25    4.05
   9   0 -13    1.02    1.04
   9   0 -13    0.36    1.00
   9   0 -13    2.36    1.11
   9   0 -12  378.87    7.13
   9   0 -12  365.70    7.95
   9   0 -12  377.82    8.23
   9   0 -12  360.78    7.84
   9   0 -11   -0.19    1.07
   9   0 -11    3.54    1.18
   9   0 -11    1.24    0.98
   9   0 -11    0.47    0.85
   9   0 -10  347.36    7.69
   9   0 -10  355.76    7.18
   9   0 -10  353.63    7.93
   9   0 -10  345.99    7.72
   9   0  -9    0.49    0.96
   9   0  -9    0.17    0.75
   9   0  -9    0.13    0.94
   9   0  -9    1.97    1.14
   9   0  -9    0.38    0.92
   9   0  -8  283.10    6.86
   9   0  -8  288.33    6.42
   9   0  -8  294.05    6.34
   9   0  -8  291.56    6.99
   9   0  -8  273.51    6.69
   9   0  -7    0.26    0.92
   9   0  -7    1.08    0.84
   9   0  -7    1.03    1.04
   9   0  -7    0.46    1.06
   9   0  -7    4.12    1.10
   9   0  -6 2021.31   24.00
   9   0  -6 2071.98   23.22
   9   0  -6 2058.69   23.21
   9   0  -6 2037.80   23.77
   9   0  -5    1.01    0.96
   9   0  -5    2.66    1.05
   9   0  -5    4.64    1.23
   9   0  -5    0.63    0.91
   9   0  -5    1.30    1.06
   9   0  -4  132.01    4.28
   9   0  -4  137.53    4.58
   9   0  -3    1.36    0.97
   9   0  -3    1.62    0.97
   9   0  -3    1.70    1.01
   9   0  -2  514.60    9.18
   9   0  -2  522.71    9.41
   9   0  -2  514.18    8.92
   9   0  -2  507.25    9.40
   9   0  -1    1.67    1.04
   9   0  -1    2.70    1.07
   9   0  -1   -0.08    0.87
   9   0  -1    0.98    0.91
   9   0   0   35.76    2.35
   9   0   0   37.63    2.46
   9   0   0   35.54    2.19
   9   0   0   36.66    2.37
   9   0   1    0.91    0.88
   9   0   1    0.18    0.88
   9   0   1    0.04    0.84
   9   0   2  232.17    5.48
   9   0   2  216.99    5.55
   9   0   3   -0.26    0.85
   9   0   3    0.05    0.98
   9   0   4  681.95   10.66
   9   0   4  731.78   11.85
   9   0   5    0.22    0.96
   9   0   6  182.61    5.21
   9   0   7    5.41    1.15
   9   0   8 1144.17   14.69
  -9   0  -9    0.28    0.86
   9   0   9    2.48    0.79
  -9   0 -10   61.92    2.60
  -9   0 -11    0.38    0.63
  -9   0 -12  407.32    5.85
   9  -1 -19    0.74    0.63
   9   1 -19    1.20    0.64
   9  -1 -18  232.29    5.01
   9   1 -18  237.52    5.09
   9   1 -18  232.05    4.99
   9  -1 -17   33.69    2.07
   9   1 -17   32.68    2.08
   9   1 -17   32.10    2.06
   9   1 -16 1115.27   14.97
   9  -1 -16 1116.96   14.93
   9   1 -16 1096.29   14.98
   9   1 -15    8.17    1.49
   9  -1 -15    8.02    1.44
   9   1 -15    6.74    1.37
   9   1 -14   94.48    3.80
   9  -1 -14   97.01    3.77
   9   1 -14  103.22    4.05
   9   1 -14  100.54    4.00
   9  -1 -14   94.17    3.85
   9   1 -13  514.10    8.62
   9   1 -13  484.98    9.24
   9  -1 -13  491.24    9.20
   9  -1 -13  491.95    8.97
   9   1 -13  504.95    9.75
   9  -1 -13  512.03    9.71
   9   1 -13  507.91    9.62
   9   1 -12   45.25    2.48
   9   1 -12   44.85    2.73
   9  -1 -12   49.45    2.79
   9  -1 -12   46.06    2.62
   9   1 -12   48.04    2.94
   9   1 -12   45.31    2.83
   9  -1 -12   46.85    2.86
   9   1 -11   66.75    3.03
   9  -1 -11   64.05    2.70
   9   1 -11   63.84    3.22
   9  -1 -11   61.73    3.12
   9  -1 -11   60.43    3.24
   9   1 -11   65.68    3.33
   9  -1 -11   62.43    3.04
   9   1 -11   63.38    3.29
   9   1 -10  341.16    7.11
   9  -1 -10  338.15    6.64
   9  -1 -10  321.12    7.08
   9   1 -10  318.22    7.61
   9   1 -10  334.32    6.58
   9  -1 -10  332.34    7.63
   9   1 -10  319.48    7.57
   9  -1 -10  327.44    7.35
   9   1 -10  321.24    7.38
   9   1  -9 1188.05   15.58
   9  -1  -9 1185.92   14.98
   9  -1  -9 1120.03   15.47
   9   1  -9 1142.71   16.30
   9  -1  -9 1168.10   14.91
   9   1  -9 1147.76   14.90
   9   1  -9 1156.86   14.74
   9  -1  -9 1159.41   16.35
   9   1  -9 1138.73   16.16
   9  -1  -9 1116.87   15.77
   9   1  -9 1095.67   15.79
   9   1  -8  911.84   13.04
   9  -1  -8  910.85   12.63
   9  -1  -8  882.24   12.99
   9   1  -8  876.96   13.76
   9  -1  -8  901.60   12.75
   9   1  -8  911.12   12.60
   9   1  -8  884.95   12.61
   9  -1  -8  898.81   13.74
   9   1  -8  877.51   13.54
   9   1  -8  875.06   13.49
   9  -1  -8  879.51   13.41
   9  -1  -7  206.63    5.18
   9   1  -7  203.68    5.35
   9  -1  -7  189.88    5.23
   9   1  -7  194.47    5.71
   9  -1  -7  201.98    5.28
   9   1  -7  201.12    5.19
   9   1  -7  206.39    5.24
   9  -1  -7  196.28    5.67
   9   1  -7  196.83    5.63
   9  -1  -7  194.91    5.55
   9   1  -7  184.31    5.45
   9  -1  -6  360.10    7.08
   9   1  -6  361.48    7.27
   9  -1  -6  354.00    7.37
   9   1  -6  348.17    7.12
   9   1  -6  344.99    7.61
   9  -1  -6  363.51    7.79
   9  -1  -6  351.60    7.60
   9   1  -6  336.09    7.52
   9  -1  -6  347.13    7.19
   9   1  -6  354.03    7.81
   9  -1  -5    8.59    1.32
   9   1  -5   10.15    1.42
   9   1  -5    9.40    1.36
   9   1  -5    7.18    1.34
   9   1  -5    5.02    1.26
   9  -1  -5    3.93    1.19
   9  -1  -5    6.12    1.14
   9   1  -4   88.73    3.42
   9  -1  -4   91.47    3.60
   9   1  -4   91.34    3.55
   9   1  -4   90.38    3.47
   9  -1  -4   96.95    3.52
   9  -1  -4   94.87    3.48
   9   1  -4   87.82    3.69
   9  -1  -4   89.45    3.71
   9  -1  -4   91.53    3.69
   9   1  -3  751.20   11.29
   9  -1  -3  763.55   11.52
   9  -1  -3  741.62   11.75
   9  -1  -3  753.89   12.09
   9   1  -2 2602.38   28.83
   9  -1  -2 2696.13   29.08
   9   1  -2 2670.02   28.45
   9  -1  -2 2720.22   29.20
   9  -1  -2 2644.84   29.28
   9   1  -2 2580.46   29.06
   9  -1  -2 2691.65   29.62
   9   1  -1   89.35    3.55
   9  -1  -1   82.03    3.49
   9  -1  -1   83.09    3.30
   9   1  -1   87.15    3.34
   9   1  -1   82.67    3.50
   9  -1  -1   90.25    3.64
   9  -1  -1   85.29    3.56
   9   1  -1   91.92    3.77
   9  -1   0  202.28    5.46
   9   1   0  202.88    5.48
   9   1   0  207.90    5.19
   9  -1   0  209.95    5.29
   9  -1   0  211.94    5.78
   9   1   0  213.63    5.88
   9  -1   0  216.86    5.65
   9   1   0  201.32    5.56
   9  -1   0  204.04    5.80
   9  -1   1   29.14    2.12
   9   1   1   29.05    2.07
   9  -1   1   29.40    2.07
   9   1   1   27.69    1.92
   9  -1   1   30.10    2.22
   9  -1   1   28.46    2.22
   9   1   1   28.60    2.10
   9  -1   2  346.27    7.31
   9   1   2  358.15    7.31
   9  -1   2  362.44    7.18
   9   1   2  367.62    6.94
   9  -1   2  365.38    7.86
   9   1   2  352.11    7.84
   9   1   2  339.82    6.80
   9  -1   2  343.09    7.64
   9   1   3  378.72    7.43
   9  -1   3  381.52    7.57
   9   1   3  374.37    7.30
   9   1   3  379.25    7.06
   9   1   3  380.67    8.17
   9   1   4  214.05    5.34
   9  -1   4  224.40    5.43
   9   1   4  211.37    5.26
   9   1   4  227.18    6.06
   9  -1   5   39.47    2.53
   9   1   5   39.15    2.50
   9   1   5   40.77    2.33
   9  -1   6   85.91    3.58
   9   1   6   83.02    3.45
   9   1   6   74.46    3.10
   9   1   7    3.82    1.04
   9  -1   7    5.67    1.16
   9  -1   8  746.62   10.99
  -9   1  -9  332.52    6.77
  -9  -1  -9  335.11    6.72
   9  -1   9  350.42    6.40
  -9   1 -10   90.80    3.09
  -9  -1 -10   89.13    3.04
   9  -1  10   94.66    2.83
  -9   1 -11  232.12    4.59
  -9  -1 -11  234.57    4.58
  -9  -1 -12  171.34    3.35
  -9   1 -12  178.81    3.43
   9   2 -19    7.10    0.83
   9   2 -19    9.99    0.98
   9  -2 -18    2.39    0.81
   9   2 -18    2.40    0.81
   9   2 -18    2.85    0.88
   9   2 -17  570.94    9.29
   9  -2 -17  573.94    8.84
   9   2 -17  565.19    8.90
   9   2 -16   14.84    1.67
   9  -2 -16   14.36    1.54
   9   2 -16   16.20    1.60
   9   2 -15   23.38    2.12
   9  -2 -15   23.70    1.95
   9   2 -15   20.45    1.88
   9   2 -14   18.54    1.80
   9  -2 -14   19.39    1.79
   9   2 -14   20.95    1.69
   9  -2 -14   21.25    1.96
   9   2 -14   19.53    1.91
   9   2 -14   24.12    2.20
   9   2 -13  216.35    5.77
   9  -2 -13  218.40    5.63
   9  -2 -13  229.34    6.01
   9   2 -13  224.62    5.99
   9   2 -13  220.58    5.44
   9   2 -13  221.78    6.26
   9   2 -12  125.56    4.34
   9  -2 -12  126.07    4.28
   9   2 -12  128.26    4.79
   9   2 -12  130.51    4.21
   9  -2 -12  124.15    4.51
   9   2 -12  124.07    4.49
   9   2 -11  339.17    7.47
   9  -2 -11  344.39    7.38
   9   2 -11  348.54    8.09
   9   2 -11  356.72    6.87
   9   2 -11  346.82    7.30
   9  -2 -11  353.77    7.83
   9   2 -11  349.40    7.73
   9   2 -10  321.09    6.61
   9  -2 -10  320.41    7.43
   9   2 -10  304.81    7.28
   9   2 -10  317.99    6.93
   9  -2 -10  312.26    7.01
   9   2 -10  305.27    7.08
   9   2 -10  306.23    7.57
   9  -2  -9   23.15    1.67
   9   2  -9   20.80    1.80
   9  -2  -9   24.63    2.13
   9   2  -9   21.00    2.03
   9   2  -9   20.62    1.86
   9  -2  -9   21.87    1.77
   9   2  -9   19.91    1.89
   9  -2  -9   21.84    1.90
   9   2  -9   19.70    2.10
   9   2  -8  504.41    8.89
   9  -2  -8  516.43    8.52
   9   2  -8  496.26    8.69
   9  -2  -8  533.25    9.08
   9  -2  -8  517.30    9.66
   9   2  -8  499.25    9.47
   9   2  -8  509.39    9.14
   9  -2  -8  507.75    9.25
   9   2  -8  493.26    9.31
   9   2  -8  499.63    9.94
   9  -2  -7  454.52    8.02
   9   2  -7  455.07    8.46
   9  -2  -7  461.83    9.02
   9   2  -7  440.96    8.79
   9   2  -7  460.11    8.39
   9  -2  -7  462.02    8.55
   9  -2  -7  492.42    8.69
   9  -2  -7  470.68    8.85
   9   2  -7  489.24    9.15
   9   2  -7  444.19    9.21
   9  -2  -6  330.09    6.60
   9   2  -6  318.30    6.85
   9   2  -6  310.65    6.89
   9   2  -6  313.82    7.14
   9  -2  -6  324.91    7.33
   9  -2  -6  333.69    7.18
   9  -2  -6  319.30    6.97
   9   2  -6  318.69    6.88
   9  -2  -6  321.82    7.11
   9   2  -6  310.87    7.15
   9   2  -6  301.23    7.37
   9  -2  -5  292.83    6.76
   9  -2  -5  295.53    6.69
   9   2  -5  290.75    7.10
   9  -2  -5  298.59    6.29
   9   2  -5  283.28    6.49
   9   2  -5  296.19    6.57
   9   2  -4  160.69    4.73
   9  -2  -4  168.74    4.96
   9  -2  -4  163.39    5.02
   9  -2  -4  159.15    4.89
   9  -2  -4  167.83    4.60
   9   2  -4  155.97    4.62
   9  -2  -3    3.44    0.96
   9  -2  -3    3.30    1.07
   9   2  -3    3.77    1.16
   9  -2  -3    4.09    1.13
   9  -2  -3    3.84    1.07
   9   2  -3    2.32    0.99
   9  -2  -2   62.08    3.18
   9  -2  -2   64.90    3.00
   9   2  -2   63.06    2.85
   9  -2  -2   64.83    2.90
   9  -2  -2   64.66    3.07
   9   2  -2   66.66    3.14
   9   2  -2   63.02    2.94
   9  -2  -2   57.82    3.02
   9  -2  -1  528.87    9.36
   9  -2  -1  515.47    9.38
   9   2  -1  512.80    8.71
   9  -2  -1  532.93    9.34
   9   2  -1  494.83    9.21
   9  -2   0   33.87    2.46
   9  -2   0   34.16    2.35
   9  -2   0   32.79    2.34
   9  -2   0   40.51    2.37
   9   2   0   38.58    2.19
   9  -2   0   35.52    2.33
   9   2   0   40.94    2.45
   9  -2   1 1480.74   19.37
   9  -2   1 1543.90   19.39
   9  -2   1 1468.23   18.84
   9   2   1 1496.24   17.79
   9  -2   1 1549.81   18.92
   9   2   1 1506.64   18.87
   9  -2   2  570.59   10.23
   9  -2   2  592.19   10.37
   9   2   2  563.44    9.64
   9  -2   2  582.00    9.85
   9   2   2  538.00    9.01
   9   2   2  572.92    8.95
   9  -2   2  607.81    9.95
   9   2   2  575.39    9.85
   9  -2   3    9.23    1.31
   9   2   3   12.66    1.45
   9  -2   3    8.77    1.48
   9  -2   3    7.37    1.37
   9   2   3    7.68    1.20
   9  -2   4   21.46    1.70
   9   2   4   18.15    1.63
   9  -2   4   19.12    1.82
   9   2   4   17.47    1.63
   9   2   5  541.55    8.67
   9   2   5  532.54    9.07
   9  -2   6  159.17    4.82
   9   2   6  148.80    4.38
   9  -2   7  759.77   11.42
   9   2   7  746.25   10.95
   9  -2   8  375.65    7.08
   9   2   8  352.72    6.70
   9  -2   9    3.48    0.86
  -9   2  -9    2.35    0.88
  -9  -2  -9    2.73    0.89
   9  -2  10    3.66    0.77
  -9   2 -10    4.26    0.86
  -9  -2 -10    4.80    0.86
  -9   2 -11   43.42    1.77
  -9  -2 -11   41.81    1.71
   9   3 -18  114.39    2.81
   9   3 -17  346.71    6.08
   9   3 -16   42.02    2.19
   9  -3 -15    1.74    0.92
   9   3 -15    4.53    1.08
   9   3 -15    2.61    0.88
   9  -3 -14  218.96    5.49
   9   3 -14  216.56    5.51
   9   3 -14  214.10    5.15
   9  -3 -13  413.70    8.05
   9   3 -13  399.52    7.94
   9   3 -13  406.98    7.70
   9   3 -13  394.78    7.80
   9  -3 -13  399.44    7.67
   9  -3 -12  129.43    4.36
   9   3 -12  130.47    4.41
   9   3 -12  130.95    4.24
   9   3 -12  123.91    4.17
   9  -3 -12  126.75    4.05
   9   3 -12  126.13    3.85
   9  -3 -11  221.82    6.12
   9   3 -11  217.67    5.32
   9  -3 -11  228.16    5.96
   9   3 -11  220.01    5.82
   9   3 -11  218.12    5.62
   9   3 -11  217.73    5.65
   9  -3 -11  218.66    5.48
   9  -3 -10  129.58    4.57
   9   3 -10  124.63    4.08
   9  -3 -10  126.23    3.84
   9   3 -10  128.11    4.27
   9  -3 -10  135.39    4.23
   9  -3 -10  132.03    4.48
   9   3 -10  132.40    4.48
   9   3 -10  135.06    4.39
   9  -3  -9  359.38    7.08
   9   3  -9  354.92    7.27
   9   3  -9  342.71    7.51
   9  -3  -9  357.02    7.71
   9   3  -9  377.53    7.27
   9   3  -9  341.90    7.34
   9  -3  -9  353.70    7.24
   9  -3  -9  359.75    7.69
   9   3  -8   45.06    2.45
   9  -3  -8   46.59    2.22
   9   3  -8   47.00    2.56
   9  -3  -8   44.27    2.68
   9   3  -8   41.18    2.54
   9   3  -8   45.37    2.67
   9  -3  -8   44.60    2.50
   9   3  -8   43.84    2.41
   9   3  -8   46.21    2.64
   9  -3  -8   47.65    2.58
   9   3  -7  136.22    4.25
   9  -3  -7  116.86    3.63
   9   3  -7  126.40    4.18
   9  -3  -7  120.22    4.07
   9   3  -7  123.92    4.24
   9   3  -7  121.13    4.19
   9  -3  -7  124.75    4.35
   9   3  -7  115.75    4.13
   9  -3  -7  126.26    4.21
   9  -3  -7  124.05    4.09
   9   3  -6  289.52    6.33
   9   3  -6  265.30    6.29
   9  -3  -6  273.06    5.83
   9   3  -6  292.25    6.52
   9   3  -6  258.00    6.37
   9  -3  -6  274.55    6.37
   9  -3  -6  288.15    6.62
   9  -3  -6  267.98    6.43
   9  -3  -5    5.44    1.16
   9  -3  -5    7.58    1.31
   9  -3  -5    5.67    1.09
   9  -3  -5    6.54    1.23
   9   3  -5    5.51    1.22
   9   3  -5    6.91    1.22
   9   3  -5    7.10    1.24
   9  -3  -4  752.02   11.60
   9  -3  -4  743.44   12.04
   9   3  -4  728.58   11.26
   9   3  -4  712.13   11.37
   9  -3  -4  746.74   11.02
   9  -3  -4  739.45   11.86
   9  -3  -3  815.46   12.14
   9   3  -3  757.17   12.00
   9  -3  -3  810.73   12.76
   9  -3  -3  818.70   11.71
   9   3  -3  773.02   11.66
   9  -3  -3  806.28   12.04
   9   3  -3  771.26   12.05
   9  -3  -2   15.89    1.78
   9   3  -2   14.68    1.63
   9  -3  -2   16.04    1.65
   9   3  -2   17.56    1.74
   9  -3  -2   16.32    1.87
   9   3  -2   14.61    1.52
   9  -3  -2   15.20    1.58
   9  -3  -2   19.21    1.71
   9  -3  -2   16.01    1.67
   9  -3  -1   17.60    1.79
   9   3  -1   16.36    1.64
   9  -3  -1   17.83    1.69
   9   3  -1   17.56    1.73
   9  -3  -1   14.06    1.76
   9   3  -1   14.99    1.50
   9  -3  -1   15.55    1.64
   9  -3  -1   17.64    1.80
   9  -3   0  415.69    8.35
   9   3   0  442.62    8.28
   9  -3   0  420.64    8.06
   9   3   0  400.39    7.38
   9  -3   0  431.59    8.36
   9  -3   0  423.22    8.45
   9  -3   1  399.31    8.01
   9   3   1  390.35    7.68
   9  -3   1  402.06    7.72
   9  -3   1  384.82    8.31
   9   3   1  383.82    6.94
   9  -3   1  384.54    8.09
   9  -3   1  395.52    8.08
   9  -3   2  515.87    9.48
   9  -3   2  506.37    9.59
   9  -3   2  539.63    9.06
   9   3   2  513.67    8.96
   9  -3   2  507.67    9.15
   9  -3   2  500.63    9.45
   9  -3   3  452.93    8.82
   9  -3   3  445.02    8.72
   9  -3   3  449.94    8.31
   9   3   3  431.97    7.92
   9  -3   3  470.12    8.33
   9   3   3  465.39    8.33
   9  -3   4   56.58    2.96
   9  -3   4   53.24    2.77
   9   3   4   60.64    2.76
   9   3   4   51.78    2.54
   9  -3   4   51.69    2.54
   9  -3   4   53.05    2.88
   9   3   4   55.17    2.64
   9   3   5  166.10    4.45
   9  -3   5  160.40    4.66
   9   3   5  149.91    4.35
   9   3   5  154.67    4.15
   9   3   6    2.63    0.96
   9   3   7  120.93    3.71
   9  -3   7  124.74    3.97
  -9   3  -8   89.41    3.17
  -9  -3  -8   94.00    3.15
   9   3   8   93.53    3.11
   9   3   8   97.85    2.94
   9  -3   8  100.77    3.36
  -9   3  -9    1.57    0.75
   9   3   9    2.47    0.81
   9   3   9    1.55    0.61
   9  -3   9    1.13    0.70
   9  -3  10  437.30    6.41
  -9   3 -10  381.99    6.01
  -9   3 -11  127.29    2.60
   9   4 -18  460.94    6.73
   9   4 -17   43.45    2.12
   9   4 -16  124.65    3.90
   9   4 -15   12.28    1.57
   9   4 -15    9.48    1.19
   9   4 -15    8.38    1.11
   9   4 -14  133.35    4.57
   9   4 -14  136.53    3.89
   9   4 -14  134.92    3.95
   9   4 -13   75.51    3.59
   9   4 -13   69.76    2.91
   9   4 -13   72.52    3.03
   9  -4 -12  224.37    6.09
   9   4 -12  225.05    6.29
   9   4 -12  223.80    5.56
   9   4 -12  221.98    5.41
   9   4 -12  225.38    5.24
   9   4 -12  217.80    5.27
   9  -4 -12  213.48    5.07
   9  -4 -11   16.19    1.83
   9  -4 -11   15.28    1.60
   9   4 -11   13.47    1.57
   9   4 -11   15.26    1.90
   9   4 -11   16.78    1.61
   9   4 -11   13.19    1.46
   9  -4 -11   15.17    1.46
   9  -4 -10  871.06   12.50
   9   4 -10  842.62   12.32
   9  -4 -10  857.30   13.26
   9   4 -10  848.71   13.76
   9  -4 -10  859.84   11.79
   9   4 -10  873.35   12.65
   9   4 -10  848.50   12.33
   9  -4 -10  833.97   11.74
   9  -4  -9   64.28    2.97
   9   4  -9   55.85    2.75
   9   4  -9   52.21    2.78
   9  -4  -9   55.25    2.97
   9   4  -9   52.66    3.20
   9  -4  -9   64.83    2.86
   9   4  -9   57.37    2.87
   9   4  -9   54.14    2.76
   9   4  -9   53.54    2.61
   9  -4  -9   56.46    2.58
   9   4  -8  530.59   10.43
   9  -4  -8  553.50    9.42
   9  -4  -8  539.96    9.61
   9   4  -8  573.54    9.82
   9   4  -8  525.88    9.08
   9  -4  -8  549.77    8.98
   9   4  -8  547.76    9.47
   9   4  -8  532.86    9.42
   9   4  -7  219.81    5.65
   9  -4  -7  233.05    5.83
   9   4  -7  223.92    5.72
   9   4  -7  246.74    6.12
   9   4  -7  226.83    5.52
   9  -4  -7  237.77    5.44
   9   4  -7  227.33    6.51
   9  -4  -7  233.44    5.70
   9  -4  -6  489.62    9.09
   9   4  -6  482.32    8.81
   9   4  -6  518.13    9.34
   9   4  -6  476.58    8.57
   9  -4  -6  482.89    8.37
   9   4  -6  492.88    9.88
   9  -4  -6  487.42    9.00
   9  -4  -5   33.12    2.07
   9   4  -5   30.14    2.08
   9  -4  -5   18.86    1.84
   9   4  -5   21.66    1.98
   9  -4  -5   20.47    1.93
   9   4  -5   38.10    2.33
   9   4  -5   22.56    1.89
   9  -4  -4  580.53    9.60
   9   4  -4  575.64    9.67
   9   4  -4  587.21   10.01
   9  -4  -4  585.94   10.49
   9  -4  -4  616.70    9.68
   9   4  -4  591.09    9.75
   9  -4  -3   17.81    1.88
   9  -4  -3   17.93    1.67
   9   4  -3   16.88    1.72
   9   4  -3   16.36    1.62
   9  -4  -3   17.22    1.87
   9   4  -3   19.49    1.73
   9  -4  -3   19.53    1.68
   9  -4  -2  522.12    8.88
   9   4  -2  489.57    8.97
   9  -4  -2  507.33    9.43
   9  -4  -2  517.21    8.76
   9   4  -2  490.41    8.48
   9  -4  -2  491.19    9.63
   9  -4  -2  511.45    9.21
   9  -4  -1   68.83    2.95
   9  -4  -1   67.60    3.26
   9   4  -1   63.26    2.96
   9  -4  -1   64.55    2.94
   9   4  -1   65.97    2.74
   9  -4  -1   64.04    3.29
   9  -4  -1   68.09    3.17
   9  -4   0  602.08   10.13
   9  -4   0  614.09   10.48
   9  -4   0  588.73   10.42
   9  -4   1   47.46    2.64
   9  -4   1   45.14    2.78
   9  -4   1   44.27    2.62
   9  -4   1   45.74    2.39
   9  -4   1   46.47    2.74
   9  -4   2   58.58    3.03
   9  -4   2   60.83    3.00
   9  -4   2   62.08    2.72
   9  -4   2   55.93    3.02
   9  -4   2   60.77    2.91
   9   4   2   58.92    2.62
   9  -4   3   80.68    3.43
   9   4   3   75.45    2.99
   9  -4   3   80.06    3.51
   9  -4   3   85.60    3.12
   9  -4   3   82.17    3.24
   9  -4   4  157.25    4.17
   9  -4   4  143.03    4.08
   9  -4   4  150.63    4.60
   9  -4   4  145.60    4.58
   9   4   4  134.33    4.03
   9  -4   5   47.78    2.25
   9   4   5   43.75    2.28
   9  -4   5   44.95    2.42
   9  -4   5   43.99    2.49
   9  -4   5   50.50    2.67
   9   4   5   42.92    2.13
   9  -4   6 1200.74   15.12
   9   4   6 1196.01   15.04
   9   4   7  201.13    4.62
  -9   4  -7  189.73    4.40
   9  -4   8   36.05    1.95
   9   4   8   34.69    1.80
   9  -4   9    4.43    0.81
   9   4   9    3.61    0.78
   9   5 -17   41.91    1.75
   9   5 -16   37.05    1.91
   9   5 -15  572.31    8.28
   9   5 -15  577.36    9.08
   9   5 -14  541.16    8.43
   9   5 -14  536.63    9.19
   9  -5 -13   23.23    1.99
   9   5 -13   23.31    1.61
   9   5 -13   24.08    1.81
   9   5 -13   22.43    1.96
   9   5 -12  143.36    4.06
   9  -5 -12  146.78    4.71
   9   5 -12  148.60    4.81
   9  -5 -11  106.47    4.05
   9   5 -11  107.38    4.19
   9   5 -11  104.26    3.72
   9   5 -11  107.75    3.63
   9   5 -10    5.38    1.17
   9   5 -10    6.03    1.37
   9   5 -10    6.84    1.21
   9   5 -10    5.90    1.26
   9  -5 -10    4.81    1.24
   9   5  -9  197.54    5.23
   9  -5  -9  208.21    5.13
   9   5  -9  209.27    6.01
   9   5  -9  203.12    5.30
   9  -5  -9  202.76    5.59
   9   5  -9  206.37    5.57
   9  -5  -8  343.19    7.38
   9   5  -8  341.96    7.90
   9  -5  -8  364.72    7.24
   9   5  -8  362.50    7.69
   9   5  -8  340.57    7.10
   9   5  -8  346.34    7.20
   9   5  -7  270.26    6.60
   9  -5  -7  266.88    6.19
   9   5  -7  247.37    5.93
   9  -5  -7  240.46    5.95
   9   5  -6  111.12    3.96
   9  -5  -6  120.79    4.11
   9  -5  -6  121.91    4.22
   9   5  -6  116.29    4.28
   9   5  -6  109.34    3.84
   9  -5  -5  371.48    7.73
   9   5  -5  351.65    7.10
   9   5  -5  351.66    7.33
   9  -5  -5  355.54    7.68
   9   5  -4  170.07    4.67
   9   5  -4  180.18    5.03
   9  -5  -4  174.91    5.29
   9   5  -3    3.02    0.94
   9   5  -3    2.61    1.06
   9  -5  -3    3.87    1.04
   9  -5  -3    4.29    1.21
   9  -5  -2   68.08    3.34
   9   5  -2   66.52    2.72
   9   5  -2   65.31    3.01
   9  -5  -2   65.85    3.07
   9  -5  -2   69.81    3.30
   9  -5  -1  574.07   10.10
   9  -5  -1  565.15   10.38
   9  -5  -1  571.29    9.95
   9  -5  -1  582.56    9.31
   9   5  -1  556.57    9.40
   9  -5   0  344.10    7.37
   9  -5   0  345.25    7.46
   9  -5   0  356.20    7.11
   9  -5   1  429.74    8.23
   9  -5   1  426.60    8.70
   9  -5   1  423.41    8.45
   9  -5   1  431.69    8.08
   9  -5   2  416.74    7.84
   9  -5   2  424.35    8.47
   9  -5   2  427.53    8.34
   9  -5   2  439.04    8.08
   9   5   3   82.59    3.01
   9  -5   3   84.36    3.16
   9  -5   3   85.96    3.52
   9  -5   3   86.33    3.52
   9  -5   3   90.87    3.48
   9  -5   4  113.94    3.89
   9  -5   4  118.74    3.90
   9   5   4  110.72    3.45
   9   5   5  144.86    3.90
   9  -5   5  148.83    4.32
   9  -5   5  150.48    4.29
   9  -5   5  145.33    4.13
   9   5   5  150.23    3.77
   9  -5   6   34.66    1.88
   9  -5   6   34.03    1.99
   9  -5   6   35.08    2.03
   9   5   6   30.41    1.77
   9   5   7   19.36    1.37
   9   5   8   50.58    1.96
   9   5   9  458.20    6.26
   9   6 -16    1.29    0.48
   9   6 -15    3.58    0.74
   9   6 -14   11.31    1.20
   9   6 -13  340.22    5.88
   9   6 -13  349.01    6.59
   9   6 -12   20.03    1.62
   9   6 -12   18.90    1.50
   9  -6 -12   14.46    1.59
   9   6 -12   18.91    1.70
   9   6 -11  644.33    9.81
   9   6 -11  651.08    9.75
   9  -6 -11  633.08   10.36
   9   6 -11  665.71   10.54
   9   6 -10   48.98    2.44
   9   6 -10   47.99    2.44
   9  -6 -10   42.64    2.49
   9   6 -10   48.85    2.67
   9   6  -9   86.61    3.48
   9   6  -9   84.76    3.23
   9  -6  -9   82.61    3.41
   9   6  -8   98.69    3.79
   9   6  -8   91.48    3.36
   9  -6  -8   89.42    3.50
   9   6  -7  117.21    4.25
   9   6  -7  115.39    3.90
   9   6  -7  109.93    3.66
   9   6  -6    2.02    0.93
   9   6  -6    0.58    0.93
   9   6  -6    1.37    0.96
   9  -6  -6    1.45    0.85
   9  -6  -5  318.11    6.98
   9   6  -5  334.71    7.46
   9   6  -5  316.71    6.75
   9   6  -5  315.88    6.36
   9  -6  -5  337.57    7.15
   9   6  -4  434.10    7.51
   9   6  -4  427.90    7.98
   9  -6  -4  436.88    8.50
   9   6  -3  276.03    6.10
   9  -6  -3  268.61    5.89
   9  -6  -3  276.03    6.49
   9  -6  -3  270.03    6.53
   9  -6  -2   54.86    2.87
   9   6  -2   57.36    2.68
   9  -6  -2   57.01    2.72
   9  -6  -2   61.19    3.07
   9  -6  -1  109.95    3.95
   9   6  -1  112.90    3.60
   9  -6  -1  112.40    4.15
   9  -6  -1  112.10    3.88
   9  -6   0  293.99    6.50
   9  -6   0  283.82    6.39
   9  -6   1  397.47    7.51
   9  -6   1  387.77    7.64
   9  -6   1  379.37    7.85
   9  -6   1  385.53    7.06
   9  -6   2   31.32    1.93
   9  -6   2   29.00    2.02
   9  -6   2   27.61    2.05
   9  -6   3  245.74    5.41
   9  -6   3  246.46    5.75
   9  -6   3  241.61    5.68
   9  -6   4    4.01    0.97
   9  -6   4    3.81    0.89
   9  -6   5  541.05    8.32
   9  -6   5  542.85    8.28
   9  -6   5  525.86    8.41
   9   6   6   76.44    2.43
   9  -6   6   79.66    2.55
   9  -6   6   80.91    2.76
   9   6   7   36.18    1.57
   9  -6   7   38.32    1.73
   9   6   8   29.73    1.28
   9   7 -14   18.82    1.13
   9   7 -13    0.56    0.60
   9  -7 -13    0.60    0.64
   9   7 -13    1.01    0.58
   9   7 -12   16.82    1.29
   9  -7 -12   15.47    1.38
   9   7 -12   19.02    1.37
   9   7 -11   10.07    1.14
   9  -7 -11    8.69    1.21
   9   7 -11   10.37    1.16
   9  -7 -10  254.92    5.57
   9   7 -10  258.70    5.24
   9   7  -9  273.77    5.47
   9   7  -9  275.74    6.01
   9   7  -8    3.69    0.94
   9   7  -8    5.54    1.15
   9   7  -8    4.63    1.04
   9   7  -7  460.41    7.93
   9   7  -7  468.45    8.56
   9   7  -7  453.35    7.45
   9   7  -6   89.22    2.97
   9   7  -6   93.43    3.30
   9   7  -6   94.83    3.67
   9   7  -5  569.34    8.43
   9   7  -5  590.00    9.22
   9  -7  -5  574.60    9.30
   9   7  -4  114.34    3.58
   9  -7  -4  112.34    3.80
   9   7  -4  122.50    4.23
   9   7  -3   37.69    2.09
   9  -7  -3   37.72    2.29
   9   7  -3   41.17    2.53
   9   7  -2  242.36    5.13
   9  -7  -2  244.03    5.87
   9   7  -1  319.67    5.81
   9  -7  -1  327.82    6.85
   9  -7  -1  321.82    6.32
   9  -7   0   57.96    2.59
   9  -7   1  215.48    5.32
   9  -7   1  217.63    5.09
   9  -7   2   23.14    1.70
   9  -7   2   18.08    1.51
   9  -7   3   11.77    1.27
   9  -7   3   13.58    1.30
   9  -7   4  361.97    6.25
   9  -7   4  363.33    6.31
   9   7   5   56.90    1.79
   9   8 -12  150.96    3.00
   9   8 -12  141.03    2.86
   9   8 -11   26.06    1.31
   9   8 -10  289.05    5.05
   9   8 -10  282.74    4.72
   9   8  -9   49.03    1.86
   9   8  -9   54.06    2.14
   9   8  -8    0.68    0.58
   9   8  -8    0.29    0.71
   9   8  -8    1.12    0.73
   9   8  -7    0.87    0.57
   9   8  -7    1.60    0.79
   9   8  -7    0.09    0.77
   9   8  -6  707.55   10.34
   9   8  -6  696.07    9.52
   9   8  -5   20.64    1.70
   9   8  -5   21.93    1.48
   9   8  -4   80.25    3.11
   9   8  -4   75.97    2.57
   9  -8  -4   73.33    2.68
   9   8  -3   20.70    1.69
   9  -8  -3   18.14    1.48
   9   8  -3   18.76    1.29
   9  -8  -2    9.69    1.19
   9  -8  -1  103.67    3.30
   9  -8   0  648.86    9.41
   9  -8   1   28.51    1.57
   9  -8   2   36.07    1.81
   9  -8   2   33.88    1.66
   9   8   4    0.70    0.39
   9   9  -9   74.72    1.95
   9   9  -8    8.95    0.80
   9   9  -7   23.42    1.18
   9   9  -6  154.94    3.09
   9   9  -5   13.27    0.88
  10   0 -18  280.48    4.96
  10   0 -17    1.21    0.80
  10   0 -16  440.12    7.70
  10   0 -15    0.43    0.95
  10   0 -14    3.84    1.18
  10   0 -14    2.25    0.97
  10   0 -13    1.08    0.95
  10   0 -13    0.15    0.88
  10   0 -13    0.89    1.06
  10   0 -12   44.47    2.20
  10   0 -12   40.54    2.45
  10   0 -12   40.64    2.63
  10   0 -12   42.92    2.59
  10   0 -11    0.43    0.79
  10   0 -11    1.51    0.99
  10   0 -11    1.49    1.13
  10   0 -11    0.87    0.84
  10   0 -10  236.96    5.55
  10   0 -10  224.85    6.03
  10   0 -10  229.32    5.91
  10   0 -10  238.05    6.27
  10   0  -9    1.86    0.87
  10   0  -9    1.26    1.02
  10   0  -9    0.60    1.03
  10   0  -9    0.43    0.84
  10   0  -9    0.22    0.82
  10   0  -8    5.31    1.13
  10   0  -8    6.48    1.38
  10   0  -8    7.83    1.39
  10   0  -8    5.56    1.21
  10   0  -7    0.28    0.93
  10   0  -7    0.75    0.90
  10   0  -7    0.69    1.08
  10   0  -6    2.28    1.05
  10   0  -6    4.74    1.29
  10   0  -5    1.23    0.99
  10   0  -5    3.03    1.17
  10   0  -4  777.90   12.75
  10   0  -4  821.12   12.39
  10   0  -3    0.33    0.88
  10   0  -3    3.31    1.25
  10   0  -2  106.32    3.72
  10   0  -2  108.63    4.16
  10   0  -2  105.52    3.97
  10   0  -1    0.40    1.04
  10   0  -1    0.29    1.00
  10   0  -1    1.23    0.93
  10   0  -1    1.64    1.02
  10   0   0 1293.69   16.25
  10   0   0 1333.53   17.50
  10   0   0 1294.95   17.18
  10   0   0 1267.48   16.74
  10   0   1    1.20    1.03
  10   0   1    0.77    0.89
  10   0   1    0.82    0.92
  10   0   1   -0.35    1.00
  10   0   2  171.49    4.86
  10   0   2  180.34    5.13
  10   0   2  181.21    5.30
  10   0   3    0.63    0.84
  10   0   3    1.55    1.03
  10   0   4  602.69    9.34
  10   0   4  620.69   10.00
  10   0   4  628.71   10.41
  10   0   5    3.97    1.02
  10   0   5    0.45    0.88
  10   0   6  404.37    7.16
  10   0   6  395.89    7.37
  10   0   7    0.61    0.75
  10   0   7    2.00    0.75
  10   0   8  175.52    3.94
 -10   0  -8  161.39    4.16
  10   0   9    0.57    0.54
 -10   0  -9    0.14    0.59
 -10   0 -10   33.06    1.47
  10  -1 -18    1.87    0.62
  10   1 -18    1.97    0.68
  10  -1 -17    3.36    0.87
  10   1 -17    4.57    0.94
  10   1 -16    0.72    0.78
  10  -1 -16    1.32    0.86
  10   1 -16    0.53    0.81
  10  -1 -15  219.73    5.34
  10   1 -15  213.48    5.30
  10   1 -15  217.43    5.26
  10   1 -14  153.55    4.59
  10  -1 -14  155.52    4.55
  10   1 -14  161.67    4.70
  10  -1 -14  165.90    4.81
  10   1 -14  161.93    4.76
  10   1 -13  429.57    8.29
  10  -1 -13  429.96    8.21
  10   1 -13  456.82    8.62
  10   1 -13  466.98    7.65
  10  -1 -13  465.80    8.76
  10   1 -13  461.67    8.73
  10   1 -12  329.92    7.23
  10  -1 -12  330.74    7.15
  10   1 -12  341.19    7.45
  10   1 -12  347.35    6.73
  10  -1 -12  348.32    7.56
  10   1 -12  348.20    7.55
  10   1 -11    7.97    1.42
  10  -1 -11    7.99    1.37
  10  -1 -11    9.35    1.17
  10   1 -11    9.33    1.32
  10   1 -11   10.04    1.53
  10  -1 -11   11.78    1.68
  10   1 -11   10.11    1.59
  10  -1 -10   49.49    2.38
  10   1 -10   50.54    2.84
  10  -1 -10   51.59    2.85
  10  -1 -10   50.95    2.40
  10   1 -10   52.81    2.66
  10  -1 -10   45.81    2.46
  10   1 -10   49.09    2.85
  10  -1 -10   50.39    2.93
  10   1 -10   50.40    2.87
  10  -1  -9  207.95    5.19
  10   1  -9  204.71    5.09
  10   1  -9  198.79    5.64
  10  -1  -9  199.88    5.60
  10  -1  -9  208.09    5.05
  10   1  -9  208.85    5.36
  10  -1  -9  201.92    5.23
  10   1  -9  212.46    5.86
  10  -1  -9  208.23    5.85
  10   1  -9  205.90    5.78
  10  -1  -8  244.30    5.81
  10   1  -8  243.21    5.74
  10   1  -8  233.32    6.22
  10  -1  -8  243.26    6.25
  10  -1  -8  245.75    5.64
  10   1  -8  242.64    5.88
  10   1  -8  234.59    6.26
  10  -1  -8  242.36    6.32
  10   1  -8  241.34    6.26
  10   1  -7  183.53    5.09
  10  -1  -7  189.03    4.96
  10  -1  -7  193.15    5.24
  10   1  -7  183.39    5.01
  10   1  -7  183.32    5.46
  10  -1  -7  190.85    5.54
  10   1  -7  184.81    5.52
  10  -1  -6 1269.11   17.22
  10  -1  -6 1295.15   16.22
  10  -1  -6 1300.87   16.80
  10   1  -6 1256.89   16.48
  10  -1  -5   57.84    3.07
  10   1  -5   54.38    3.01
  10  -1  -5   57.72    2.80
  10   1  -5   58.50    2.82
  10  -1  -5   54.81    2.88
  10   1  -5   60.39    2.98
  10  -1  -4  163.95    5.23
  10   1  -4  165.48    5.24
  10  -1  -4  172.89    4.78
  10   1  -4  167.34    4.74
  10  -1  -4  172.17    5.10
  10   1  -4  165.27    4.92
  10  -1  -3  218.16    5.63
  10   1  -3  210.76    5.37
  10  -1  -3  210.88    5.85
  10   1  -3  213.81    5.87
  10   1  -2   18.08    1.76
  10  -1  -2   19.22    1.89
  10  -1  -2   22.02    1.89
  10   1  -2   20.50    1.73
  10  -1  -2   20.04    1.78
  10  -1  -2   17.28    1.85
  10   1  -2   17.33    1.89
  10   1  -1  407.99    8.15
  10  -1  -1  422.42    8.36
  10  -1  -1  440.83    8.45
  10   1  -1  430.07    7.82
  10  -1  -1  432.67    7.96
  10  -1  -1  416.41    8.46
  10   1  -1  402.08    8.34
  10  -1   0  617.71   10.40
  10   1   0  596.19   10.21
  10  -1   0  628.57   10.63
  10  -1   0  625.88    9.98
  10   1   0  628.82    9.76
  10  -1   0  617.35   10.48
  10   1   0  622.95   10.56
  10  -1   1  111.44    3.98
  10   1   1  117.66    4.00
  10  -1   1  120.19    4.26
  10   1   1  118.47    3.72
  10   1   1  117.45    4.12
  10  -1   1  123.49    4.24
  10  -1   2   73.52    3.15
  10   1   2   69.11    2.98
  10  -1   2   79.70    3.44
  10   1   2   69.89    2.80
  10  -1   2   71.87    3.19
  10   1   2   73.39    3.24
  10  -1   3   68.02    3.15
  10  -1   3   74.59    3.18
  10   1   3   71.62    3.11
  10  -1   3   69.07    2.90
  10   1   3   66.85    2.84
  10  -1   4  441.58    7.98
  10   1   4  442.09    8.02
  10  -1   4  416.68    7.38
  10   1   4  415.43    7.39
  10   1   5  419.76    7.57
  10  -1   5  414.32    7.53
  10  -1   5  408.24    7.81
  10  -1   6    8.98    1.16
  10   1   6   10.53    1.22
  10  -1   6    8.54    1.22
  10  -1   7   44.32    2.10
  10   1   7   46.62    2.14
  10  -1   7   41.92    2.11
 -10  -1  -8   71.34    2.64
 -10   1  -8   70.08    2.65
  10  -1   8   73.91    2.47
  10   1   8   70.87    2.41
  10  -1   8   72.98    2.53
  10   1   9    8.75    0.87
  10  -1   9   10.27    0.93
 -10   1  -9    7.15    0.94
 -10  -1  -9    7.77    0.95
 -10   1 -10  345.20    5.14
 -10  -1 -10  344.37    5.11
  10   2 -18   19.68    1.13
  10   2 -18   18.74    1.16
  10  -2 -17  110.06    2.99
  10   2 -17  111.73    3.05
  10   2 -17  111.64    3.17
  10  -2 -16    3.22    0.93
  10   2 -16    2.52    0.86
  10   2 -16    2.89    0.95
  10  -2 -15  279.76    5.88
  10   2 -15  281.58    5.90
  10   2 -15  282.86    6.15
  10  -2 -14   41.92    2.37
  10   2 -14   45.04    2.46
  10   2 -14   43.65    2.54
  10   2 -13  283.24    6.63
  10   2 -13  297.60    5.97
  10  -2 -13  284.21    6.39
  10   2 -13  281.01    6.39
  10   2 -13  263.05    6.11
  10  -2 -13  275.47    6.12
  10   2 -12   45.39    2.78
  10   2 -12   50.03    2.51
  10  -2 -12   45.84    2.65
  10   2 -12   47.97    2.69
  10   2 -12   42.71    2.46
  10  -2 -12   43.08    2.44
  10   2 -11  108.74    3.43
  10   2 -11  110.72    4.24
  10   2 -11  112.74    3.83
  10   2 -11  102.84    3.85
  10  -2 -11  115.34    3.96
  10  -2 -11  107.40    4.04
  10   2 -11  106.97    4.02
  10   2 -10  242.13    5.49
  10  -2 -10  239.01    5.91
  10   2 -10  235.82    6.00
  10   2 -10  249.48    5.94
  10  -2 -10  236.15    5.02
  10  -2 -10  246.49    6.19
  10   2 -10  240.57    6.11
  10   2 -10  231.08    6.25
  10   2  -9  479.49    8.36
  10   2  -9  467.23    8.07
  10  -2  -9  472.93    8.32
  10   2  -9  441.35    8.72
  10  -2  -9  459.56    8.70
  10  -2  -9  472.86    7.83
  10   2  -9  467.87    8.62
  10  -2  -9  487.54    9.10
  10   2  -9  476.41    8.98
  10   2  -9  469.18    9.29
  10  -2  -8  241.26    5.38
  10   2  -8  220.85    5.92
  10  -2  -8  236.94    5.99
  10  -2  -8  237.51    5.78
  10   2  -8  244.57    5.67
  10   2  -8  234.11    5.65
  10   2  -8  234.46    6.36
  10  -2  -7   50.68    2.49
  10  -2  -7   48.30    2.73
  10   2  -7   44.55    2.69
  10   2  -7   48.85    2.90
  10  -2  -7   51.61    2.73
  10   2  -7   47.25    2.58
  10   2  -7   47.85    2.56
  10   2  -6    5.12    1.17
  10   2  -6    3.49    1.12
  10  -2  -6    4.80    1.23
  10  -2  -6    6.80    1.34
  10   2  -6    5.88    1.34
  10  -2  -6    4.41    1.07
  10   2  -6    3.43    1.11
  10   2  -5  894.38   12.91
  10  -2  -5  900.02   12.64
  10  -2  -5  909.30   13.42
  10   2  -5  878.54   13.46
  10   2  -5  910.74   13.17
  10  -2  -5  921.88   13.45
  10   2  -5  898.81   12.98
  10  -2  -4   20.67    1.97
  10  -2  -4   23.12    1.86
  10   2  -4   23.15    1.90
  10  -2  -4   26.12    2.14
  10   2  -4   21.72    1.89
  10  -2  -3  177.68    5.24
  10  -2  -3  184.68    4.93
  10  -2  -3  175.09    4.85
  10   2  -3  179.41    4.87
  10  -2  -3  183.51    5.39
  10  -2  -3  181.73    5.27
  10   2  -3  170.10    5.20
  10  -2  -2    1.84    0.99
  10   2  -2    1.59    0.93
  10  -2  -2    1.93    1.08
  10   2  -2    3.16    1.14
  10  -2  -2    1.88    1.04
  10   2  -2    1.06    0.94
  10  -2  -2    5.44    1.11
  10  -2  -2    5.99    1.33
  10  -2  -1   12.16    1.59
  10   2  -1   14.94    1.66
  10   2  -1   13.89    1.46
  10  -2  -1   13.55    1.54
  10  -2  -1   15.73    1.70
  10   2  -1   14.04    1.62
  10   2   0  181.28    5.09
  10  -2   0  176.64    5.13
  10  -2   0  192.51    5.30
  10   2   0  185.24    4.69
  10  -2   0  180.76    5.40
  10  -2   0  190.57    5.26
  10   2   0  186.02    5.25
  10   2   1  832.47   12.24
  10  -2   1  822.15   12.36
  10  -2   1  884.56   12.86
  10   2   1  814.97   11.32
  10  -2   1  817.20   12.83
  10  -2   1  856.98   12.51
  10   2   1  849.98   12.49
  10  -2   2  296.33    6.50
  10   2   2  302.53    6.43
  10   2   2  297.66    5.82
  10  -2   2  327.46    6.83
  10   2   2  313.44    6.69
  10  -2   2  314.10    6.92
  10   2   3    9.90    1.19
  10  -2   3    8.00    1.23
  10   2   3   11.78    1.42
  10  -2   3    7.56    1.19
  10   2   3    7.05    1.13
  10  -2   3   14.24    1.61
  10   2   4   35.69    1.98
  10  -2   4   42.31    2.28
  10   2   4   37.41    2.17
  10  -2   4   40.19    2.38
  10   2   4   35.81    1.97
  10  -2   4   36.81    2.02
  10  -2   5   75.94    2.91
  10   2   5   73.59    2.85
  10  -2   6   25.30    1.67
  10   2   6   27.13    1.72
  10  -2   6   25.37    1.77
  10  -2   7  445.19    7.01
  10   2   7  440.03    6.92
  10  -2   7  434.96    7.26
 -10   2  -8    0.34    0.61
 -10  -2  -8    0.43    0.62
  10  -2   8   -0.04    0.55
  10   2   8    0.35    0.53
  10  -2   8    0.80    0.62
 -10   2  -9  171.64    3.58
 -10  -2  -9  175.48    3.57
 -10   2 -10   26.08    1.12
  10   3 -17   15.96    1.24
  10   3 -16   35.92    1.71
  10   3 -15   26.07    1.64
  10  -3 -14   92.04    3.14
  10   3 -14   94.76    3.23
  10   3 -14   92.41    3.02
  10   3 -13  226.34    5.15
  10   3 -13  210.57    5.14
  10  -3 -13  218.37    5.07
  10  -3 -13  229.00    5.29
  10   3 -13  224.32    5.27
  10   3 -12   90.60    3.33
  10  -3 -12   92.50    3.42
  10   3 -12   89.33    3.40
  10   3 -12   85.97    3.28
  10  -3 -12   87.41    3.18
  10   3 -11   97.26    3.53
  10   3 -11   86.74    3.35
  10  -3 -11   92.69    3.34
  10  -3 -11   96.32    3.57
  10   3 -11   92.51    3.50
  10   3 -11   92.78    3.23
  10   3 -10    1.61    1.02
  10   3 -10    2.19    0.96
  10   3 -10    0.46    0.82
  10  -3 -10    0.28    0.81
  10   3 -10    1.66    0.93
  10   3  -9  403.06    7.65
  10  -3  -9  397.42    7.43
  10   3  -9  390.42    7.73
  10  -3  -9  406.20    7.66
  10   3  -8  610.99   10.11
  10  -3  -8  601.07    8.97
  10   3  -8  619.31    9.71
  10   3  -8  607.66    9.97
  10  -3  -8  619.16    9.99
  10   3  -8  577.77    9.92
  10  -3  -8  613.84    9.92
  10   3  -7   74.90    3.25
  10  -3  -7   78.00    2.91
  10   3  -7   75.76    3.26
  10  -3  -7   80.02    3.27
  10   3  -7   73.23    3.19
  10   3  -7   75.87    3.17
  10  -3  -7   81.90    3.37
  10  -3  -6   36.42    2.34
  10   3  -6   34.33    2.32
  10  -3  -6   36.34    2.11
  10   3  -6   34.42    2.26
  10  -3  -6   36.55    2.33
  10   3  -6   36.69    2.31
  10   3  -6   41.12    2.41
  10  -3  -6   38.72    2.46
  10  -3  -5  187.19    5.16
  10   3  -5  179.89    5.17
  10  -3  -5  184.32    4.77
  10   3  -5  183.51    4.98
  10  -3  -5  192.28    5.32
  10  -3  -5  190.04    5.38
  10   3  -5  185.10    5.13
  10  -3  -4   78.74    3.31
  10   3  -4   75.72    3.29
  10   3  -4   72.57    3.10
  10  -3  -4   77.36    3.10
  10  -3  -4   80.60    3.47
  10   3  -4   76.70    3.25
  10   3  -4   77.10    3.30
  10  -3  -3  216.55    5.60
  10   3  -3  213.92    5.22
  10  -3  -3  213.74    5.78
  10  -3  -3  212.03    5.75
  10  -3  -2  294.16    6.83
  10  -3  -2  290.11    6.26
  10   3  -2  279.05    5.99
  10  -3  -2  289.15    6.86
  10  -3  -2  296.86    6.63
  10   3  -2  292.60    6.66
  10   3  -1  126.55    4.22
  10  -3  -1  131.07    4.44
  10  -3  -1  134.14    4.20
  10   3  -1  127.79    3.80
  10  -3  -1  128.03    4.48
  10   3  -1  129.67    4.24
  10  -3   0  371.72    7.67
  10   3   0  366.68    7.45
  10   3   0  363.59    6.65
  10  -3   0  391.19    7.65
  10  -3   0  381.39    7.48
  10   3   0  378.53    7.44
  10   3   1   33.14    2.16
  10  -3   1   31.40    2.18
  10  -3   1   38.45    2.31
  10   3   1   32.32    1.81
  10  -3   1   31.23    2.27
  10  -3   1   34.79    2.16
  10   3   1   34.11    2.15
  10  -3   2  119.48    4.01
  10   3   2  120.15    3.86
  10  -3   2  126.89    3.93
  10  -3   2  114.88    4.08
  10   3   2  116.95    3.78
  10  -3   2  120.55    3.92
  10  -3   3  132.30    4.19
  10  -3   3  139.59    3.98
  10   3   3  131.85    3.94
  10  -3   3  126.23    4.13
  10   3   3  127.07    3.79
  10  -3   3  122.24    3.75
  10  -3   4    1.55    0.79
  10   3   4    1.76    0.81
  10  -3   4    3.11    0.97
  10  -3   4    1.69    0.72
  10   3   4    0.56    0.68
  10  -3   5  350.82    6.73
  10   3   5  323.52    5.91
  10  -3   5  347.99    6.25
  10   3   5  355.41    6.25
  10   3   5  321.63    5.69
  10   3   6  510.47    7.53
  10  -3   6  522.14    7.65
  10   3   7   72.87    2.28
  10  -3   7   76.44    2.39
  10  -3   7   71.18    2.56
  10  -3   8   27.80    1.47
 -10   3  -8   21.85    1.29
 -10   3  -9    4.12    0.56
  10   4 -17   49.61    1.79
  10   4 -16   88.43    2.79
  10   4 -15  155.09    3.51
  10   4 -15  160.23    4.15
  10   4 -14  237.99    4.86
  10   4 -14  240.75    5.56
  10   4 -13  147.14    3.98
  10   4 -13  151.98    4.56
  10   4 -12  311.42    6.23
  10   4 -12  304.58    6.88
  10   4 -11  237.72    5.29
  10   4 -11  234.11    6.08
  10  -4 -10  465.57    7.65
  10   4 -10  480.50    8.42
  10   4 -10  491.38    8.26
  10   4 -10  482.43    9.23
  10   4  -9  136.00    3.97
  10  -4  -9  138.61    3.90
  10  -4  -9  143.10    4.09
  10   4  -9  139.05    4.79
  10   4  -9  140.09    4.27
  10   4  -9  140.81    4.21
  10  -4  -8   54.62    2.47
  10   4  -8   49.35    2.43
  10   4  -8   50.92    2.46
  10   4  -8   49.26    2.60
  10   4  -8   50.37    2.62
  10  -4  -8   52.60    2.62
  10   4  -8   53.95    2.54
  10   4  -7  107.93    3.62
  10  -4  -7  115.38    3.62
  10   4  -7  113.44    3.77
  10   4  -7  122.23    3.87
  10   4  -7  104.84    3.73
  10   4  -7  112.99    3.92
  10  -4  -7  116.84    3.95
  10  -4  -7  114.09    3.71
  10   4  -6  198.26    5.13
  10  -4  -6  193.91    5.26
  10   4  -6  207.66    5.18
  10   4  -6  185.40    4.96
  10  -4  -6  190.31    5.07
  10   4  -6  186.81    4.87
  10  -4  -6  190.08    4.77
  10   4  -5   13.89    1.58
  10  -4  -5   14.49    1.66
  10   4  -5   15.50    1.57
  10   4  -5   14.13    1.51
  10  -4  -5   15.81    1.64
  10  -4  -5   16.39    1.54
  10   4  -5   14.74    1.53
  10   4  -4  668.74   10.76
  10   4  -4  735.84   10.96
  10  -4  -4  730.01   10.58
  10   4  -4  692.92   10.59
  10   4  -4  677.52   10.37
  10  -4  -4  688.48   11.22
  10   4  -3    7.45    1.15
  10   4  -3    8.42    1.33
  10  -4  -3    8.85    1.41
  10  -4  -3    7.38    1.18
  10   4  -3    7.12    1.19
  10  -4  -3   11.91    1.51
  10  -4  -2    1.97    1.00
  10  -4  -2    1.12    1.04
  10  -4  -2    1.59    0.83
  10   4  -2    1.58    0.87
  10  -4  -1  154.60    4.71
  10   4  -1  144.94    3.86
  10  -4  -1  156.78    4.30
  10  -4  -1  146.11    4.72
  10  -4  -1  160.40    4.40
  10  -4   0    0.31    0.94
  10  -4   0    1.73    0.84
  10  -4   0    0.46    0.78
  10  -4   1  482.36    8.32
  10  -4   1  459.13    8.31
  10  -4   1  470.01    8.73
  10  -4   1  483.59    8.00
  10  -4   2 1043.93   14.24
  10  -4   2 1064.85   13.92
  10   4   2 1055.93   13.65
  10  -4   2 1081.13   13.32
  10  -4   3   60.98    2.76
  10  -4   3   65.35    2.78
  10   4   3   64.93    2.61
  10  -4   3   69.45    2.61
  10  -4   3   59.77    2.50
  10  -4   4   20.74    1.61
  10  -4   4   17.57    1.52
  10   4   4   16.96    1.34
  10  -4   5  111.06    3.36
  10   4   5   97.70    2.71
  10  -4   6   97.39    3.01
  10   5 -15   78.08    2.24
  10   5 -14  247.89    5.12
  10   5 -14  245.12    4.64
  10   5 -13   14.62    1.45
  10   5 -13   15.12    1.29
  10   5 -12    4.49    1.10
  10   5 -12    1.81    0.75
  10   5 -11    1.30    0.87
  10   5 -11    0.57    0.76
  10   5 -10   25.05    1.78
  10   5 -10   23.85    1.78
  10   5  -9    4.06    1.00
  10   5  -9    3.58    0.95
  10   5  -9    4.62    1.06
  10   5  -8  541.75    9.05
  10   5  -8  541.49    8.93
  10  -5  -8  563.64    9.03
  10   5  -7  504.56    8.59
  10  -5  -7  483.04    8.47
  10   5  -7  500.37    8.26
  10  -5  -6    1.78    0.87
  10   5  -6    2.41    0.98
  10  -5  -6    1.79    0.91
  10   5  -6    1.47    0.99
  10   5  -6    2.03    0.91
  10   5  -5   25.89    1.94
  10   5  -5   26.01    1.79
  10   5  -5   27.97    2.00
  10  -5  -5   27.97    2.06
  10  -5  -5   26.53    1.91
  10   5  -4   26.55    1.96
  10   5  -4   24.26    1.86
  10  -5  -4   25.89    1.94
  10   5  -4   23.86    1.69
  10  -5  -3    3.79    1.08
  10   5  -3    3.29    0.98
  10  -5  -3    3.03    1.14
  10   5  -3    2.45    0.91
  10   5  -3    4.08    0.90
  10   5  -2  133.20    3.51
  10  -5  -2  141.91    4.46
  10  -5  -2  140.72    4.40
  10  -5  -1  457.43    8.54
  10  -5  -1  462.73    8.39
  10  -5   0   46.20    2.44
  10  -5   1    0.91    0.87
  10  -5   1    0.94    0.72
  10  -5   1    1.32    0.94
  10  -5   2   21.06    1.56
  10  -5   2   22.44    1.74
  10   5   3   84.26    2.77
  10  -5   3   81.42    2.82
  10  -5   3   79.46    2.95
  10  -5   4    8.80    1.05
  10   5   4    6.65    0.88
  10  -5   4    6.78    1.01
  10  -5   5    7.26    0.91
  10   5   5    4.52    0.68
  10  -5   6  162.79    3.57
  10   6 -13  135.30    3.19
  10   6 -12    2.67    0.80
  10   6 -12    2.39    0.72
  10   6 -11  801.11   10.46
  10   6 -11  794.97   10.34
  10   6 -10    2.65    0.86
  10   6 -10    1.11    0.80
  10   6  -9   54.50    2.36
  10   6  -8   33.73    1.99
  10   6  -8   31.63    1.84
  10   6  -7    1.40    0.87
  10   6  -7    1.61    0.80
  10   6  -7    0.96    0.83
  10   6  -6  122.46    3.46
  10   6  -6  121.91    3.76
  10   6  -6  133.53    4.08
  10   6  -5  432.09    7.60
  10   6  -5  426.01    6.98
  10  -6  -5  455.54    8.02
  10  -6  -5  439.52    7.62
  10   6  -4  329.81    5.78
  10   6  -4  342.65    6.49
  10  -6  -4  353.21    6.81
  10   6  -3  338.06    6.34
  10  -6  -3  349.07    6.94
  10  -6  -3  348.53    6.86
  10  -6  -2  242.60    5.61
  10  -6  -2  242.84    5.63
  10  -6  -1  235.57    5.50
  10  -6  -1  236.59    5.37
  10  -6   1    8.81    1.18
  10  -6   2   72.13    2.71
  10   6   3  925.99   11.02
  10  -6   3  922.94   11.61
  10   6   4    1.08    0.53
  10  -6   4    4.16    0.75
  10   7 -13   38.49    1.32
  10   7 -12  233.83    3.95
  10   7 -12  239.28    3.97
  10   7 -11    8.29    0.85
  10   7 -11    6.24    0.80
  10   7 -10   55.79    1.98
  10   7  -9    0.64    0.61
  10   7  -8    6.00    0.84
  10   7  -8    5.90    0.94
  10   7  -8    5.53    0.94
  10   7  -7  190.40    3.85
  10   7  -7  190.04    4.29
  10   7  -7  199.54    4.53
  10   7  -6   13.23    1.04
  10   7  -6   16.29    1.42
  10   7  -6   14.61    1.30
  10   7  -5   15.39    1.40
  10   7  -5   12.97    1.22
  10  -7  -4    4.91    0.87
  10   7  -4    3.96    0.95
  10   7  -4    3.19    0.82
  10   7  -3    3.39    0.90
  10  -7  -3    3.35    0.85
  10   7  -2  313.97    5.95
  10  -7  -2  287.19    5.65
  10   7  -1  469.71    7.48
  10  -7  -1  433.18    7.26
  10   7   0   20.26    1.45
  10  -7   1    2.64    0.72
  10   7   1    3.96    0.80
  10  -7   2   34.12    1.64
  10   7   2   34.52    1.52
  10   7   3   19.70    1.05
  10   8 -10   38.39    1.34
  10   8  -9   43.87    1.56
  10   8  -8  102.60    2.49
  10   8  -7    0.67    0.53
  10   8  -6  281.67    4.57
  10   8   1   32.96    1.28
  11   0 -15    0.40    0.74
  11   0 -14    0.34    0.72
  11   0 -14    0.64    0.80
  11   0 -13    0.69    0.81
  11   0 -13    0.40    0.90
  11   0 -12   26.17    1.89
  11   0 -12   27.46    2.03
  11   0 -11    0.04    0.83
  11   0 -11    2.25    0.81
  11   0 -10  648.81   10.62
  11   0 -10  687.11    9.82
  11   0  -9    0.86    0.78
  11   0  -9    0.57    0.91
  11   0  -9    0.63    0.84
  11   0  -8   24.48    2.01
  11   0  -8   28.82    1.97
  11   0  -8   26.69    1.85
  11   0  -7    1.29    0.96
  11   0  -7    2.33    0.93
  11   0  -7    2.99    1.12
  11   0  -6    3.83    1.22
  11   0  -6    4.71    1.23
  11   0  -6    7.21    1.22
  11   0  -5    2.32    1.11
  11   0  -5    0.20    0.89
  11   0  -4    3.76    1.18
  11   0  -4    2.29    1.00
  11   0  -4    2.89    1.12
  11   0  -3    0.78    0.87
  11   0  -3   -0.22    1.07
  11   0  -2  958.99   13.91
  11   0  -2  953.87   12.84
  11   0  -2  947.88   13.53
  11   0  -1    1.45    0.93
  11   0  -1    0.26    0.92
  11   0  -1   -0.04    1.07
  11   0   0  152.18    4.46
  11   0   0  154.73    4.19
  11   0   0  157.89    4.69
  11   0   1    2.00    0.93
  11   0   1    0.99    0.87
  11   0   2   46.33    2.28
  11   0   2   49.15    2.49
  11   0   3    1.66    0.72
  11   0   3    2.16    0.87
  11   0   4  826.83   10.50
  11   0   4  883.46   11.50
  11   0   5    0.77    0.70
  11   0   6  179.03    3.91
 -11   0  -7    0.89    0.59
 -11   0  -8  158.12    3.16
  11   1 -15    5.55    0.99
  11  -1 -15    5.22    0.95
  11  -1 -14  110.03    3.42
  11   1 -14  107.91    3.41
  11  -1 -13  119.73    3.72
  11   1 -13  123.42    3.80
  11   1 -13  117.07    3.60
  11   1 -13  112.85    3.63
  11  -1 -13  114.54    3.61
  11   1 -12  245.29    5.67
  11   1 -12  244.96    5.53
  11   1 -12  242.46    4.94
  11   1 -12  230.23    5.46
  11  -1 -12  229.06    5.38
  11   1 -11  238.36    5.59
  11   1 -11  224.59    5.56
  11  -1 -11  233.33    5.57
  11   1 -11  243.71    5.17
  11  -1 -10   72.01    2.63
  11   1 -10   73.82    2.87
  11   1 -10   69.80    3.11
  11  -1 -10   71.32    3.09
  11  -1  -9    8.22    1.18
  11  -1  -9    8.29    1.15
  11   1  -9    9.64    1.33
  11  -1  -9    7.16    1.30
  11   1  -9    7.52    1.32
  11  -1  -8   17.66    1.63
  11   1  -8   11.47    1.38
  11  -1  -8   10.81    1.28
  11   1  -8   18.50    1.62
  11   1  -8    9.58    1.48
  11  -1  -8    9.42    1.45
  11  -1  -7  438.30    8.07
  11   1  -7  428.23    7.92
  11  -1  -7  433.37    7.62
  11  -1  -7  439.89    8.45
  11   1  -7  415.00    8.34
  11  -1  -6 1550.58   18.84
  11   1  -6 1544.74   18.72
  11  -1  -6 1537.29   18.10
  11  -1  -6 1533.37   19.23
  11   1  -6 1504.84   19.29
  11  -1  -5   33.06    2.25
  11   1  -5   37.72    2.34
  11   1  -5   32.85    2.14
  11  -1  -5   32.55    2.08
  11  -1  -5   37.66    2.47
  11   1  -5   41.47    2.58
  11   1  -4  275.96    6.31
  11   1  -4  272.08    5.94
  11  -1  -4  277.29    6.01
  11  -1  -4  285.40    6.63
  11   1  -4  278.92    6.61
  11  -1  -3  169.69    4.93
  11   1  -3  168.52    4.50
  11  -1  -3  166.64    5.02
  11   1  -3  168.01    5.05
  11  -1  -2   42.07    2.49
  11   1  -2   39.13    2.37
  11  -1  -2   41.07    2.33
  11   1  -2   40.96    2.24
  11  -1  -2   41.70    2.56
  11   1  -2   39.45    2.49
  11  -1  -1   49.75    2.64
  11   1  -1   46.67    2.55
  11  -1  -1   48.91    2.46
  11   1  -1   47.55    2.34
  11  -1  -1   51.95    2.74
  11   1  -1   48.70    2.66
  11  -1   0  406.24    7.68
  11   1   0  406.45    7.63
  11  -1   0  414.70    7.90
  11   1   0  417.75    7.94
  11   1   0  406.28    7.08
  11  -1   1  151.89    4.43
  11  -1   1  157.61    4.50
  11   1   1  158.60    4.52
  11  -1   1  149.13    4.26
  11   1   1  145.82    4.23
  11  -1   2   86.30    3.26
  11  -1   2   81.06    3.13
  11   1   2   81.32    3.15
  11  -1   2   79.23    2.94
  11   1   2   79.54    2.95
  11  -1   3   58.08    2.62
  11  -1   3   54.62    2.50
  11   1   3   56.37    2.53
  11  -1   3   52.11    2.25
  11   1   3   54.02    2.28
  11  -1   4  171.98    4.25
  11   1   4  174.34    4.24
  11   1   4  160.71    3.67
  11  -1   4  154.97    3.61
  11  -1   5  172.20    4.03
  11   1   5  170.16    4.01
  11  -1   6    0.78    0.61
  11   1   6    0.73    0.58
 -11   1  -7   65.56    2.16
 -11  -1  -7   67.82    2.18
 -11   1  -8  287.97    4.41
 -11  -1  -8  289.17    4.40
  11   2 -15  230.81    4.66
  11   2 -14   68.92    2.65
  11   2 -13  121.67    3.73
  11   2 -13  115.03    3.54
  11  -2 -13  125.62    3.58
  11   2 -13  123.05    3.24
  11   2 -12  143.32    4.22
  11   2 -12  128.87    3.88
  11  -2 -12  137.75    3.88
  11   2 -12  142.78    3.73
  11   2 -11   87.95    3.38
  11   2 -11   80.42    3.12
  11  -2 -11   84.11    3.13
  11   2 -11   85.96    3.02
  11   2 -10  183.66    4.89
  11  -2 -10  195.37    4.92
  11   2 -10  194.26    4.76
  11  -2  -9   20.60    1.61
  11   2  -9   17.87    1.67
  11  -2  -9   20.24    1.71
  11   2  -9   20.39    1.70
  11  -2  -9   21.37    1.49
  11   2  -8  146.56    4.15
  11  -2  -8  150.31    4.30
  11   2  -8  139.43    4.39
  11  -2  -8  147.07    4.42
  11  -2  -8  150.33    3.91
  11  -2  -7  298.19    6.41
  11   2  -7  293.10    6.20
  11   2  -7  279.12    6.44
  11  -2  -7  296.33    6.50
  11  -2  -7  291.07    5.80
  11   2  -7  280.19    6.08
  11  -2  -6   19.00    1.81
  11   2  -6   17.35    1.67
  11  -2  -6   17.43    1.73
  11   2  -6   17.65    1.75
  11  -2  -6   18.08    1.55
  11   2  -6   16.82    1.61
  11  -2  -5  156.08    4.69
  11   2  -5  153.96    4.51
  11  -2  -5  162.18    4.73
  11   2  -5  156.71    4.75
  11   2  -5  152.44    4.31
  11  -2  -5  160.62    4.33
  11   2  -4    2.23    1.03
  11  -2  -4    4.62    1.15
  11   2  -4    4.21    1.18
  11  -2  -4    2.62    0.96
  11   2  -4    3.17    0.96
  11  -2  -3  459.61    8.58
  11   2  -3  462.72    7.87
  11  -2  -3  465.91    8.03
  11  -2  -3  477.34    8.59
  11   2  -3  473.50    8.67
  11  -2  -2  291.74    6.55
  11   2  -2  285.61    6.31
  11  -2  -2  307.36    6.68
  11   2  -2  294.82    6.59
  11   2  -2  284.78    5.83
  11  -2  -1    3.68    0.96
  11  -2  -1    1.00    0.91
  11   2  -1    1.76    0.97
  11  -2  -1    3.10    1.07
  11   2  -1    1.18    1.00
  11   2  -1    1.99    0.88
  11  -2   0  149.69    4.35
  11   2   0  146.55    4.24
  11   2   0  142.70    3.73
  11  -2   0  152.90    4.33
  11  -2   0  151.99    4.41
  11   2   0  151.28    4.39
  11  -2   1   90.81    3.27
  11   2   1   93.58    3.25
  11   2   1   88.89    2.81
  11  -2   1   97.80    3.41
  11  -2   1   94.21    3.33
  11   2   1   96.26    3.38
  11  -2   2   67.63    2.78
  11  -2   2   65.04    2.69
  11   2   2   65.75    2.70
  11   2   2   65.73    2.62
  11  -2   2   63.94    2.60
  11  -2   3  319.29    6.15
  11  -2   3  320.98    6.02
  11   2   3  312.36    5.94
  11   2   3  292.84    5.52
  11  -2   3  292.93    5.51
  11  -2   4  183.35    4.37
  11  -2   4  192.73    4.30
  11   2   4  183.79    4.20
  11  -2   5   43.41    1.90
  11   2   5   41.07    1.83
  11  -2   6    2.45    0.64
  11  -2   6    3.55    0.68
 -11   2  -7   12.65    0.95
 -11  -2  -7   13.15    0.95
  11   3 -13   50.38    2.07
  11  -3 -12   55.89    2.27
  11   3 -12   56.08    2.30
  11   3 -11  140.52    3.89
  11  -3 -11  150.70    3.88
  11   3 -11  154.32    4.00
  11   3 -10  161.60    4.31
  11  -3 -10  175.19    4.33
  11   3  -9    5.45    1.05
  11  -3  -9    4.75    0.98
  11  -3  -9    5.26    1.01
  11   3  -8  249.14    5.65
  11  -3  -8  265.59    5.68
  11   3  -8  264.75    5.51
  11  -3  -8  263.12    5.69
  11   3  -8  258.65    5.70
  11   3  -7   72.31    2.98
  11  -3  -7   78.12    3.02
  11   3  -7   78.22    3.03
  11  -3  -7   82.46    3.18
  11   3  -7   77.94    3.01
  11   3  -6    1.19    0.86
  11   3  -6    0.68    0.84
  11  -3  -6    1.98    0.99
  11   3  -6   -0.18    1.02
  11  -3  -6   -0.10    0.98
  11   3  -5  234.04    5.51
  11  -3  -5  233.65    5.71
  11   3  -5  227.92    5.22
  11  -3  -5  244.18    5.55
  11   3  -5  238.93    5.60
  11   3  -4  335.42    6.77
  11   3  -4  322.59    6.26
  11  -3  -4  345.02    6.75
  11   3  -4  329.01    6.74
  11  -3  -3  164.03    4.75
  11   3  -3  154.73    4.08
  11  -3  -3  166.99    4.52
  11   3  -3  157.67    4.45
  11   3  -2  343.31    6.86
  11  -3  -2  349.75    7.13
  11  -3  -2  356.37    6.80
  11   3  -2  353.45    6.89
  11   3  -2  344.22    6.25
  11  -3  -1  544.89    8.48
  11   3  -1  517.90    8.71
  11  -3  -1  527.05    8.93
  11  -3  -1  554.47    8.84
  11   3  -1  506.81    7.80
  11  -3   0   46.92    2.25
  11   3   0   46.47    2.36
  11  -3   0   43.11    2.33
  11  -3   0   48.64    2.35
  11   3   0   47.78    2.36
  11   3   0   44.48    1.94
  11  -3   1   89.87    3.08
  11   3   1   89.48    3.08
  11  -3   1   89.65    3.10
  11  -3   1   87.52    3.09
  11   3   1   80.75    2.93
  11  -3   2   28.81    1.73
  11   3   2   27.84    1.69
  11  -3   2   29.04    1.78
  11  -3   2   29.28    1.72
  11   3   2   26.81    1.66
  11  -3   3   16.25    1.35
  11   3   3   14.52    1.21
  11  -3   3   16.61    1.31
  11   3   3   16.52    1.29
  11  -3   3   16.79    1.25
  11   3   4   35.91    1.57
  11  -3   4   39.44    1.89
  11  -3   4   40.49    1.80
  11   3   4   36.59    1.69
  11  -3   5   31.07    1.59
 -11   3  -6  248.13    4.07
  11   4 -14  456.01    6.25
  11   4 -13    6.66    0.88
  11   4 -12   41.96    1.92
  11   4 -10  120.57    3.51
  11   4 -10  121.17    3.36
  11   4  -9   47.82    2.29
  11   4  -9   48.84    2.24
  11   4  -8  478.77    7.85
  11   4  -8  476.31    7.84
  11  -4  -8  482.79    7.89
  11   4  -7   58.12    2.56
  11   4  -7   59.06    2.51
  11   4  -7   56.67    2.48
  11  -4  -7   62.84    2.69
  11   4  -6   23.56    1.72
  11   4  -6   22.15    1.61
  11  -4  -6   25.19    1.83
  11   4  -5   54.98    2.53
  11   4  -5   50.82    2.28
  11  -4  -5   54.87    2.64
  11   4  -4  298.73    6.12
  11   4  -4  288.10    5.56
  11   4  -3   45.77    2.05
  11  -4  -3   49.02    2.54
  11  -4  -3   51.10    2.53
  11   4  -2  237.15    4.70
  11   4  -2  255.56    5.54
  11  -4  -2  250.10    5.64
  11  -4  -2  250.09    5.68
  11   4  -1   30.64    1.56
  11  -4  -1   30.86    1.98
  11   4  -1   32.48    1.95
  11  -4  -1   33.35    2.08
  11  -4   0   95.27    3.18
  11   4   0   92.79    3.12
  11   4   1    4.33    0.89
  11  -4   1    4.03    0.88
  11  -4   2  645.79    8.81
  11   4   2  625.42    8.60
  11  -4   3  187.64    3.70
  11   4   3  185.80    3.80
  11  -4   3  196.49    4.11
  11   4   4  120.35    2.69
  11  -4   4  135.92    3.18
  11   5 -14    1.29    0.45
  11   5 -11    5.56    0.89
  11   5 -11    5.64    0.80
  11   5 -10   85.20    2.70
  11   5 -10   85.88    2.67
  11   5  -9    0.44    0.74
  11   5  -9    1.27    0.76
  11   5  -8   81.35    2.77
  11   5  -8   77.97    2.66
  11  -5  -7   14.10    1.34
  11   5  -7   13.67    1.25
  11   5  -6  105.71    3.19
  11  -5  -6  100.59    3.27
  11   5  -6   99.88    2.96
  11   5  -5  144.64    3.85
  11   5  -5  138.00    3.45
  11  -5  -5  145.90    4.03
  11  -5  -4  215.74    4.88
  11   5  -4  208.73    4.22
  11   5  -4  217.99    4.87
  11  -5  -3    4.73    1.06
  11   5  -3    4.74    0.96
  11   5  -3    3.03    0.69
  11  -5  -3    4.44    0.96
  11  -5  -2  164.05    4.24
  11  -5  -2  166.27    4.26
  11  -5  -1   65.83    2.57
  11   5  -1   66.64    2.55
  11  -5  -1   63.22    2.58
  11  -5   0    4.61    0.88
  11   5   0    3.84    0.83
  11   5   1  239.96    4.63
  11  -5   1  240.49    4.64
  11   5   2   90.27    2.53
  11   5   3   66.38    1.96
  11   6 -12    1.73    0.50
  11   6 -11    2.65    0.59
  11   6 -10   27.77    1.36
  11   6 -10   27.99    1.38
  11   6  -9  664.71    8.43
  11   6  -9  682.88    8.69
  11   6  -8   24.16    1.34
  11   6  -7   63.06    2.06
  11   6  -6   91.01    2.44
  11   6  -5   51.86    1.76
  11   6  -5   53.28    2.10
  11   6  -4    2.88    0.78
  11  -6  -4    3.24    0.72
  11   6  -3  314.33    5.50
  11  -6  -3  295.83    5.41
  11  -6  -2   26.05    1.53
  11   6  -1  226.17    4.43
  11  -6  -1  232.68    4.60
  11   6   0   31.72    1.53
  11   6   1  129.68    2.92
  11   6   2   80.58    2.05
  11   7  -4   42.07    1.60
  11   7  -3   71.11    2.10
  11   7  -1    6.07    0.69
  11   7   0   88.05    2.10
  12   0 -13    0.39    0.62
  12   0 -12    3.32    0.81
  12   0 -11    0.71    0.69
  12   0 -10    0.42    0.76
  12   0 -10    1.31    0.68
  12   0  -9    0.95    0.76
  12   0  -9    0.97    0.71
  12   0  -8   84.45    2.81
  12   0  -8   80.02    3.07
  12   0  -8   86.86    2.92
  12   0  -7    1.46    0.87
  12   0  -7    0.53    0.76
  12   0  -7    0.54    0.79
  12   0  -6   20.21    1.52
  12   0  -6   19.62    1.59
  12   0  -6   20.35    1.69
  12   0  -5   -0.17    0.84
  12   0  -5    0.93    0.90
  12   0  -4   31.88    1.85
  12   0  -4   33.50    2.11
  12   0  -3    1.95    0.87
  12   0  -3    0.03    0.74
  12   0  -3    2.41    0.95
  12   0  -2  429.21    7.45
  12   0  -2  443.11    7.67
  12   0  -1    0.70    0.79
  12   0  -1    1.12    0.82
  12   0   0   64.73    2.51
  12   0   0   64.66    2.68
  12   0   1    0.02    0.65
  12   0   1    0.33    0.75
  12   0   2  346.32    5.64
  12   0   2  370.69    6.21
  12   0   3    0.13    0.46
  12   0   3    0.57    0.62
  12   1 -13    1.20    0.68
  12  -1 -13    0.57    0.60
  12   1 -12  149.63    3.74
  12  -1 -12  148.50    3.70
  12   1 -11  163.76    3.60
  12   1 -11  155.72    3.98
  12  -1 -11  162.78    4.02
  12   1 -10  265.57    4.94
  12   1 -10  250.66    5.36
  12  -1 -10  257.31    5.35
  12   1  -9  313.59    5.65
  12  -1  -9  307.46    5.36
  12  -1  -9  316.00    6.13
  12   1  -9  312.62    6.16
  12   1  -8    0.55    0.76
  12  -1  -8    0.19    0.75
  12   1  -8    1.34    0.76
  12  -1  -8    0.30    0.71
  12  -1  -8    1.21    0.73
  12   1  -8    0.29    0.74
  12  -1  -7  255.98    5.42
  12   1  -7  256.95    5.34
  12   1  -7  243.48    5.55
  12  -1  -7  252.52    5.58
  12  -1  -7  253.35    5.03
  12  -1  -6   16.87    1.50
  12   1  -6   16.39    1.48
  12   1  -6   15.29    1.52
  12  -1  -6   16.22    1.56
  12  -1  -6   19.66    1.46
  12  -1  -5  130.42    3.88
  12   1  -5  130.88    3.84
  12  -1  -5  132.05    3.97
  12   1  -5  130.41    3.98
  12  -1  -5  125.11    3.54
  12   1  -5  126.72    3.56
  12   1  -4  705.05   10.30
  12  -1  -4  722.77   10.56
  12   1  -4  706.89   10.53
  12   1  -4  681.80    9.68
  12  -1  -3   45.98    2.35
  12  -1  -3   51.16    2.48
  12   1  -3   51.94    2.51
  12   1  -3   49.80    2.18
  12  -1  -2   27.51    1.84
  12   1  -2   27.02    1.80
  12  -1  -2   27.98    1.86
  12   1  -2   28.27    1.89
  12   1  -2   27.61    1.64
  12  -1  -1   84.26    2.97
  12   1  -1   78.89    2.88
  12  -1   0   55.57    2.43
  12   1   0   49.51    2.31
  12  -1   0   50.33    2.22
  12   1   0   49.69    2.20
  12  -1   1  150.69    3.84
  12   1   1  145.13    3.79
  12  -1   1  135.61    3.48
  12   1   1  137.64    3.48
  12  -1   2  214.96    4.46
  12   1   2  208.34    4.38
  12   1   2  192.46    3.93
  12  -1   2  193.39    3.92
  12   1   3   94.81    2.70
  12   1   3   89.61    2.29
  12  -1   3   88.69    2.23
 -12   1  -5   11.01    0.87
 -12  -1  -5   11.24    0.87
  12   2 -12   62.87    2.28
  12  -2 -12   65.42    2.26
  12   2 -12   64.34    2.06
  12   2 -11    6.66    0.94
  12  -2 -11    7.09    0.94
  12   2 -11    8.32    0.94
  12   2 -10    3.11    0.80
  12  -2 -10    3.15    0.81
  12   2 -10    2.93    0.81
  12   2  -9  181.23    4.37
  12  -2  -9  194.70    4.43
  12   2  -9  192.58    4.21
  12   2  -8    4.91    1.00
  12  -2  -8    4.35    0.97
  12  -2  -8    4.68    0.90
  12   2  -7  171.28    4.08
  12   2  -7  171.95    4.36
  12  -2  -7  178.57    4.36
  12   2  -7  166.09    4.12
  12  -2  -7  175.27    4.30
  12   2  -6   18.77    1.46
  12   2  -6   19.66    1.58
  12  -2  -6   21.13    1.60
  12   2  -6   21.00    1.57
  12  -2  -6   20.79    1.62
  12   2  -5   64.61    2.47
  12  -2  -5   72.67    2.80
  12   2  -5   68.18    2.78
  12   2  -5   66.50    2.68
  12  -2  -5   68.51    2.77
  12   2  -4   11.93    1.17
  12  -2  -4   10.70    1.28
  12   2  -4   11.18    1.32
  12   2  -4   11.38    1.31
  12   2  -3  309.18    5.54
  12  -2  -3  320.33    6.11
  12   2  -3  325.63    6.20
  12  -2  -3  311.72    6.17
  12   2  -2  116.48    3.10
  12  -2  -2  124.09    3.55
  12   2  -2  124.02    3.58
  12   2  -2  116.79    3.48
  12  -2  -2  120.42    3.57
  12   2  -1   78.44    2.43
  12  -2  -1   81.79    2.81
  12   2  -1   85.25    2.88
  12   2  -1   77.55    2.77
  12  -2  -1   78.82    2.80
  12  -2   0   29.81    1.67
  12   2   0   28.90    1.67
  12   2   0   26.11    1.60
  12  -2   0   26.35    1.60
  12  -2   1  191.47    4.18
  12   2   1  192.59    4.03
  12  -2   1  181.94    3.95
  12  -2   2   32.13    1.48
  12   2   2   36.24    1.58
  12  -2   2   34.92    1.68
  12   2   2   34.99    1.66
  12   2   3  211.81    3.60
  12   3 -13   17.04    0.97
  12   3 -12  156.43    3.22
  12   3 -11   10.65    0.99
  12   3 -10   24.88    1.43
  12   3  -9  475.27    7.06
  12   3  -9  462.30    7.05
  12   3  -8    4.96    0.91
  12  -3  -8    5.73    0.92
  12   3  -8    3.25    0.80
  12  -3  -8    4.65    0.83
  12  -3  -7  146.63    3.77
  12   3  -7  146.10    3.59
  12  -3  -7  140.63    3.56
  12   3  -7  142.64    3.64
  12   3  -7  146.76    3.64
  12  -3  -6   75.01    2.74
  12   3  -6   69.63    2.44
  12   3  -6   72.64    2.59
  12  -3  -6   73.84    2.54
  12   3  -6   72.65    2.62
  12   3  -5   33.70    1.72
  12   3  -5   31.25    1.77
  12  -3  -5   33.86    1.78
  12   3  -5   34.79    1.88
  12  -3  -5   32.35    1.89
  12   3  -4   49.79    2.00
  12  -3  -4   49.68    2.13
  12   3  -4   45.39    2.09
  12   3  -4   47.18    2.18
  12   3  -3   64.91    2.22
  12  -3  -3   74.00    2.53
  12   3  -3   75.99    2.60
  12  -3  -3   67.18    2.63
  12   3  -2   22.46    1.30
  12  -3  -2   23.95    1.47
  12   3  -2   22.30    1.48
  12   3  -2   22.77    1.53
  12  -3  -2   22.10    1.56
  12   3  -1    1.83    0.74
  12  -3  -1    2.81    0.78
  12   3  -1    2.06    0.60
  12  -3  -1    2.28    0.68
  12   3  -1    3.32    0.75
  12  -3   0   30.52    1.61
  12   3   0   31.08    1.62
  12   3   0   30.46    1.55
  12  -3   1   31.01    1.49
  12   3   1   32.24    1.54
  12  -3   2  190.62    3.44
  12   3   2  194.80    3.61
  12   3   3    5.41    0.57
  12   4 -13  129.61    2.40
  12   4 -12   76.45    2.00
  12   4 -10    8.49    0.87
  12   4  -9   15.06    1.11
  12   4  -8  308.47    5.15
  12  -4  -7    3.48    0.79
  12   4  -7    2.01    0.70
  12   4  -6  119.60    2.97
  12  -4  -6  125.89    3.34
  12   4  -6  122.44    3.19
  12   4  -5    4.28    0.74
  12   4  -5    4.36    0.83
  12  -4  -5    3.78    0.86
  12   4  -4    5.32    0.75
  12   4  -4    5.89    0.92
  12   4  -3   68.32    2.01
  12  -4  -3   65.95    2.43
  12  -4  -2  368.70    6.06
  12   4  -2  377.69    6.02
  12   4  -1    2.22    0.68
  12  -4  -1    2.67    0.71
  12  -4   0   43.75    1.73
  12   4   0   46.57    1.80
  12  -4   1  113.81    2.60
  12   4   1  120.83    2.74
  12   4   2    1.66    0.45
  12   5 -11   88.36    2.01
  12   5 -10   11.32    0.82
  12   5  -9    3.35    0.60
  12   5  -8   24.26    1.18
  12   5  -7   57.72    1.80
  12   5  -6   24.58    1.17
  12   5  -5  331.43    4.79
  12   5  -5  361.21    5.45
  12  -5  -4  118.34    3.00
  12   5  -4  121.25    2.89
  12  -5  -3    7.26    0.87
  12   5  -2    0.79    0.54
  12   5  -1    0.51    0.48
  12   5   0    0.31    0.42
  12   5   1   33.94    1.24
  12   6  -4   19.06    0.99
  12   6  -3    1.18    0.43
  12   6  -1  424.10    5.23
  13   0  -9    0.37    0.48
  13   0  -9    0.54    0.57
  13   0  -8   16.45    1.21
  13   0  -8   16.53    1.09
  13   0  -7    0.71    0.61
  13   0  -7    0.88    0.57
  13   0  -7   -0.10    0.55
  13   0  -6  496.40    7.29
  13   0  -6  485.22    7.08
  13   0  -5    0.11    0.62
  13   0  -5   -0.02    0.62
  13   0  -4    0.61    0.58
  13   0  -3    0.57    0.62
  13   0  -3    0.90    0.62
  13   0  -2    8.20    0.89
  13   0  -2    8.92    0.94
  13   0  -1    0.22    0.52
  13   0   0  442.79    5.95
  13   0   1    0.50    0.35
  13   1 -10  356.70    4.99
  13   1  -9  106.85    2.53
  13   1  -8    1.64    0.66
  13  -1  -8    1.82    0.65
  13  -1  -7  119.10    2.96
  13   1  -7  126.92    3.18
  13  -1  -7  127.36    3.17
  13   1  -6  169.90    3.65
  13  -1  -6  166.92    3.67
  13   1  -6  167.90    3.76
  13  -1  -6  172.53    3.77
  13   1  -6  168.32    3.45
  13   1  -5  112.58    2.97
  13  -1  -5  118.78    3.07
  13   1  -5  118.68    3.09
  13  -1  -5  120.46    3.09
  13   1  -5  114.51    2.80
  13   1  -4  341.32    5.65
  13  -1  -4  343.12    5.64
  13  -1  -3  116.86    2.98
  13   1  -3  119.25    3.02
  13   1  -3  109.61    2.90
  13  -1  -3  111.24    2.92
  13  -1  -2    3.83    0.73
  13   1  -2    3.51    0.71
  13  -1  -2    3.77    0.72
  13   1  -2    3.53    0.72
  13   1  -1   76.80    2.21
  13  -1  -1   74.43    2.17
  13  -1   0    3.66    0.61
  13   1   0    2.95    0.58
  13  -1   1   22.09    0.96
  13   1   1   22.05    0.99
  13   2 -11  140.86    2.57
  13   2 -10   15.41    0.92
  13   2  -7    1.57    0.56
  13  -2  -7    1.41    0.59
  13   2  -6    6.44    0.78
  13  -2  -6    6.09    0.83
  13   2  -6    7.49    0.85
  13   2  -5  114.07    2.67
  13   2  -5  118.27    2.90
  13  -2  -5  113.76    2.91
  13   2  -4  185.79    3.46
  13   2  -4  194.00    3.84
  13  -2  -3    1.40    0.61
  13  -2  -2   32.10    1.47
  13   2  -2   32.76    1.47
  13  -2  -1  178.34    3.37
  13   2  -1  179.34    3.38
  13  -2   0  173.00    3.05
  13   2   0  175.97    3.12
  13   3  -9  117.88    2.44
  13   3  -8  152.54    2.90
  13   3  -7   57.02    1.72
  13  -3  -7   56.02    1.79
  13   3  -6  129.93    2.67
  13  -3  -6  129.13    2.91
  13   3  -6  131.42    2.80
  13   3  -5  170.15    3.10
  13  -3  -5  177.90    3.49
  13   3  -5  182.15    3.44
  13   3  -4    0.81    0.43
  13   3  -4    0.22    0.51
  13  -3  -3   45.28    1.66
  13  -3  -2   81.00    2.13
  13   3  -2   87.17    2.19
  13  -3  -1   99.68    2.22
  13   3  -1   97.29    2.23
  13   3   0   18.22    0.86
  13   4  -8   87.68    1.85
  13   4  -7    3.92    0.48
  13   4  -6  142.83    2.46
  13   4  -5   11.74    0.80
  13   4  -4   33.02    1.25
  13   4  -2  143.96    2.59
   0   0   0    0.00    0.00


TITL 4-Me_auto in P2(1)/c
REM P2(1)/c (#14 in standard setting)
CELL 1.54184  11.098902  10.127317  17.544870  90.0000 104.8545  90.0000
ZERR    8.00   0.000173   0.000164   0.000298   0.0000   0.0017   0.0000
LATT  1
SYMM -x, y+1/2,-z+1/2
SFAC C H N O
UNIT 88.00 80.00 8.00 8.00
REM  CrysAlisPro recorded range (K): Min=200.0; max=200.0; aver:200.0
TEMP -73
TREF
HKLF 4
END
_computing_structure_solution     'SHELXT 2018/2 (Sheldrick, 2018)'
;
_shelx_hkl_checksum                63662
_olex2_submission_special_instructions  'No special instructions were received'
_oxdiff_exptl_absorpt_empirical_details
;
Empirical correction (ABSPACK) includes:
- Absorption correction using spherical harmonics
- Frame scaling
;
_oxdiff_exptl_absorpt_empirical_full_max  2.353
_oxdiff_exptl_absorpt_empirical_full_min  0.582
