# Supplementary material for: Thermally activated delayed phosphorescence triggered by charge separation state carrier storage in an organic scintillator
Source: Natl Sci Rev. 2025 Feb 12;12(5):nwaf045. doi: 10.1093/nsr/nwaf045 (PMC11970249; doi:10.1093/nsr/nwaf045)
Supplement: nwaf045_Supplemental_Files [file nwaf045_supplemental_files.zip › TPP-3C2B.cif]

data_tpp-3c2b
_audit_creation_date               2024-07-24
_audit_creation_method
;
Olex2 1.5
(compiled 2024.02.16 svn.r378c4104 for OlexSys, GUI svn.r6928)
;
_shelx_SHELXL_version_number       '2019/2'
_audit_contact_author_address      ?
_audit_contact_author_email        ?
_audit_contact_author_name         ''
_audit_contact_author_phone        ?
_publ_contact_author_id_orcid      ?
_publ_section_references
;
Dolomanov, O.V., Bourhis, L.J., Gildea, R.J, Howard, J.A.K. & Puschmann, H.
 (2009), J. Appl. Cryst. 42, 339-341.

Sheldrick, G.M. (2015). Acta Cryst. C71, 3-8.
;
_chemical_name_common              ?
_chemical_name_systematic          ?
_chemical_formula_moiety           'C21 H21 Br P, Br'
_chemical_formula_sum              'C21 H21 Br2 P'
_chemical_formula_weight           464.17
_chemical_melting_point            ?
loop_
  _atom_type_symbol
  _atom_type_description
  _atom_type_scat_dispersion_real
  _atom_type_scat_dispersion_imag
  _atom_type_scat_source
 'C' 'C' 0.0181 0.0091 'International Tables Vol C Tables 4.2.6.8 and 6.1.1.4'
 'H' 'H' 0.0000 0.0000 'International Tables Vol C Tables 4.2.6.8 and 6.1.1.4'
 'Br' 'Br' -0.6763 1.2805
 'International Tables Vol C Tables 4.2.6.8 and 6.1.1.4'
 'P' 'P' 0.2955 0.4335 'International Tables Vol C Tables 4.2.6.8 and 6.1.1.4'

_shelx_space_group_comment
;
The symmetry employed for this shelxl refinement is uniquely defined
by the following loop, which should always be used as a source of
symmetry information in preference to the above space-group names.
They are only intended as comments.
;
_space_group_crystal_system        'monoclinic'
_space_group_IT_number             14
_space_group_name_H-M_alt          'P 1 21/c 1'
_space_group_name_Hall             '-P 2ybc'
loop_
  _space_group_symop_operation_xyz
 'x, y, z'
 '-x, y+1/2, -z+1/2'
 '-x, -y, -z'
 'x, -y-1/2, z-1/2'

_cell_length_a                     11.0908(2)
_cell_length_b                     10.1179(2)
_cell_length_c                     17.5478(3)
_cell_angle_alpha                  90
_cell_angle_beta                   104.846(2)
_cell_angle_gamma                  90
_cell_volume                       1903.40(6)
_cell_formula_units_Z              4
_cell_measurement_reflns_used      9515
_cell_measurement_temperature      200.00(10)
_cell_measurement_theta_max        74.7850
_cell_measurement_theta_min        2.5860
_shelx_estimated_absorpt_T_max     0.458
_shelx_estimated_absorpt_T_min     0.191
_exptl_absorpt_coefficient_mu      6.175
_exptl_absorpt_correction_T_max    1.00000
_exptl_absorpt_correction_T_min    0.50002
_exptl_absorpt_correction_type     multi-scan
_exptl_absorpt_process_details
;
CrysAlisPro 1.171.43.124a (Rigaku Oxford Diffraction, 2024)
Empirical absorption correction using spherical harmonics,
implemented in SCALE3 ABSPACK scaling algorithm.
;
_exptl_absorpt_special_details     ?
_exptl_crystal_colour              colourless
_exptl_crystal_colour_primary      colourless
_exptl_crystal_density_diffrn      1.620
_exptl_crystal_density_meas        ?
_exptl_crystal_density_method      ?
_exptl_crystal_description         block
_exptl_crystal_F_000               928
_exptl_crystal_size_max            0.4
_exptl_crystal_size_mid            0.3
_exptl_crystal_size_min            0.15
_exptl_transmission_factor_max     ?
_exptl_transmission_factor_min     ?
_diffrn_reflns_av_R_equivalents    0.0308
_diffrn_reflns_av_unetI/netI       0.0219
_diffrn_reflns_Laue_measured_fraction_full  0.993
_diffrn_reflns_Laue_measured_fraction_max  0.951
_diffrn_reflns_limit_h_max         12
_diffrn_reflns_limit_h_min         -13
_diffrn_reflns_limit_k_max         12
_diffrn_reflns_limit_k_min         -10
_diffrn_reflns_limit_l_max         21
_diffrn_reflns_limit_l_min         -19
_diffrn_reflns_number              10335
_diffrn_reflns_point_group_measured_fraction_full  0.993
_diffrn_reflns_point_group_measured_fraction_max  0.951
_diffrn_reflns_theta_full          67.684
_diffrn_reflns_theta_max           74.993
_diffrn_reflns_theta_min           4.124
_diffrn_ambient_environment        N~2~
_diffrn_ambient_temperature        200.00(10)
_diffrn_detector                   'Hybrid Pixel Array Detector'
_diffrn_detector_area_resol_mean   10.0000
_diffrn_detector_type              HyPix
_diffrn_measured_fraction_theta_full  0.993
_diffrn_measured_fraction_theta_max  0.951
_diffrn_measurement_details
;
List of Runs (angles in degrees, time in seconds):

  # Type    Start    End  Width  t~exp~   \w     \q     \k     \f   Frames
--------------------------------------------------------------------------
  1  \w     74.00  99.00   0.50    0.05    --  108.41 -77.00  60.00   50
  2  \w     41.00  69.00   0.50    0.05    --  108.41 -77.00  60.00   56
  3  \w     35.00  60.00   0.50    0.05    --  108.41 -61.00  30.00   50
  4  \w     43.00  68.00   0.50    0.05    --  108.41 -61.00 120.00   50
  5  \w     33.00  58.00   0.50    0.05    --  108.41 -61.00 -30.00   50
  6  \w     67.00 100.00   0.50    0.05    --  108.41 -77.00 -90.00   66
  7  \w     36.00  89.00   0.50    0.05    --  108.41 -77.00-120.00  106
  8  \w     37.00  65.00   0.50    0.05    --  108.41 -61.00-120.00   56
  9  \w     37.00  64.00   0.50    0.05    --  108.41 -61.00 -90.00   54
 10  \w     37.00  63.00   0.50    0.05    --  108.41 -61.00  60.00   52
 11  \w     33.00  58.00   0.50    0.05    --  108.41 -61.00  90.00   50
 12  \w    -46.00  19.00   0.50    0.05    --   37.28 -19.00  60.00  130
 13  \w     91.00 138.00   0.50    0.05    --  108.41  95.00 160.00   94
 14  \w     79.00 169.00   0.50    0.05    --  108.41  45.00 150.00  180
 15  \w    -36.00  38.00   0.50    0.05    --   37.28 -38.00 -60.00  148
 16  \w    -78.00  21.00   0.50    0.05    --  -37.28  95.00 160.00  198
 17  \w    -95.00 -27.00   0.50    0.05    --  -97.00  95.00 160.00  136
 18  \w    -74.00 -26.00   0.50    0.05    --  -97.00  61.00   0.00   96
 19  \w    -54.00 -28.00   0.50    0.05    --  -97.00  45.00 150.00   52
 20  \w   -137.00-111.00   0.50    0.05    --  -97.00 -95.00  50.00   52
 21  \w    -49.00 -19.00   0.50    0.05    --  -97.00  45.00 120.00   60
 22  \w    -51.00 -20.00   0.50    0.05    --  -97.00  45.00-120.00   62
 23  \w    -53.00 -18.00   0.50    0.05    --  -97.00  45.00-180.00   70
 24  \w    -53.00 -27.00   0.50    0.05    --  -97.00  45.00 -90.00   52
 25  \w    -54.00 -29.00   0.50    0.05    --  -97.00  45.00   0.00   50
 26  \w    -29.00  35.00   0.50    0.05    --   37.28 -95.00  50.00  128
 27  \w     27.00 104.00   0.50    0.05    --  108.41 -95.00  50.00  154
;
_diffrn_measurement_device         'four-circle diffractometer'
_diffrn_measurement_device_type    'ROD, Synergy Custom system, HyPix'
_diffrn_measurement_method         '\w scans'
_diffrn_orient_matrix_type        
 'CrysAlisPro convention (1999,Acta A55,543-557)'
_diffrn_orient_matrix_UB_11        -0.1336646000
_diffrn_orient_matrix_UB_12        0.0378391000
_diffrn_orient_matrix_UB_13        -0.0453474000
_diffrn_orient_matrix_UB_21        -0.0465780000
_diffrn_orient_matrix_UB_22        -0.1372667000
_diffrn_orient_matrix_UB_23        0.0175542000
_diffrn_orient_matrix_UB_31        -0.0247153000
_diffrn_orient_matrix_UB_32        0.0538693000
_diffrn_orient_matrix_UB_33        0.0767427000
_diffrn_radiation_monochromator    mirror
_diffrn_radiation_probe            x-ray
_diffrn_radiation_type             'Cu K\a'
_diffrn_radiation_wavelength       1.54184
_diffrn_source                     'Rotating-anode X-ray tube'
_diffrn_source_type                'Rigaku (Cu) X-ray Source'
_reflns_Friedel_coverage           0.000
_reflns_Friedel_fraction_full      .
_reflns_Friedel_fraction_max       .
_reflns_number_gt                  3653
_reflns_number_total               3727
_reflns_special_details
;
 Reflections were merged by SHELXL according to the crystal
 class for the calculation of statistics and refinement.
 
 _reflns_Friedel_fraction is defined as the number of unique
 Friedel pairs measured divided by the number that would be
 possible theoretically, ignoring centric projections and
 systematic absences.
;
_reflns_threshold_expression       'I > 2\s(I)'
_computing_cell_refinement         'CrysAlisPro 1.171.43.124a (Rigaku OD, 2024)'
_computing_data_collection        
 'CrysAlisPro system (CCD 43.124a 64-bit (release 23-05-2024))'
_computing_data_reduction          'CrysAlisPro 1.171.43.124a (Rigaku OD, 2024)'
_computing_molecular_graphics      'Olex2 1.5 (Dolomanov et al., 2009)'
_computing_publication_material    'Olex2 1.5 (Dolomanov et al., 2009)'
_computing_structure_refinement    'SHELXL 2019/2 (Sheldrick, 2015)'
_computing_structure_solution      'SHELXT 2018/2 (Sheldrick, 2018)'
_refine_diff_density_max           0.594
_refine_diff_density_min           -1.153
_refine_diff_density_rms           0.108
_refine_ls_extinction_coef         0.0049(3)
_refine_ls_extinction_expression  
 'Fc^*^=kFc[1+0.001xFc^2^\l^3^/sin(2\q)]^-1/4^'
_refine_ls_extinction_method       'SHELXL-2019/2 (Sheldrick 2019)'
_refine_ls_goodness_of_fit_ref     1.056
_refine_ls_hydrogen_treatment      constr
_refine_ls_matrix_type             full
_refine_ls_number_parameters       218
_refine_ls_number_reflns           3727
_refine_ls_number_restraints       0
_refine_ls_R_factor_all            0.0392
_refine_ls_R_factor_gt             0.0385
_refine_ls_restrained_S_all        1.056
_refine_ls_shift/su_max            0.002
_refine_ls_shift/su_mean           0.000
_refine_ls_structure_factor_coef   Fsqd
_refine_ls_weighting_details      
 'w=1/[\s^2^(Fo^2^)+(0.0637P)^2^+3.1798P] where P=(Fo^2^+2Fc^2^)/3'
_refine_ls_weighting_scheme        calc
_refine_ls_wR_factor_gt            0.1051
_refine_ls_wR_factor_ref           0.1057
_refine_special_details            ?
_olex2_refinement_description
;
1. Fixed Uiso
 At 1.2 times of:
  All C(H) groups, All C(H,H) groups
2.a Secondary CH2 refined with riding coordinates:
 C19(H19A,H19B), C20(H20A,H20B), C21(H21A,H21B)
2.b Aromatic/amide H refined with riding coordinates:
 C1(H1), C2(H2), C3(H3), C4(H4), C5(H5), C8(H8), C9(H9), C10(H10), C11(H11),
 C12(H12), C14(H14), C15(H15), C16(H16), C17(H17), C18(H18)
;
_atom_sites_solution_hydrogens     geom
_atom_sites_solution_primary       ?
_atom_sites_solution_secondary     ?
loop_
  _atom_site_label
  _atom_site_type_symbol
  _atom_site_fract_x
  _atom_site_fract_y
  _atom_site_fract_z
  _atom_site_U_iso_or_equiv
  _atom_site_adp_type
  _atom_site_occupancy
  _atom_site_site_symmetry_order
  _atom_site_calc_flag
  _atom_site_refinement_flags_posn
  _atom_site_refinement_flags_adp
  _atom_site_refinement_flags_occupancy
  _atom_site_disorder_assembly
  _atom_site_disorder_group
 Br1 Br 0.30717(4) 0.76608(4) 0.53572(2) 0.04564(16) Uani 1 1 d . . . . .
 P1 P 0.22510(6) 0.30422(6) 0.46254(3) 0.01486(17) Uani 1 1 d . . . . .
 C1 C 0.3402(3) 0.2530(3) 0.34467(16) 0.0215(5) Uani 1 1 d . . . . .
 H1 H 0.321943 0.342679 0.330268 0.026 Uiso 1 1 calc R U . . .
 C2 C 0.4020(3) 0.1741(3) 0.30206(16) 0.0248(6) Uani 1 1 d . . . . .
 H2 H 0.426772 0.210322 0.258476 0.030 Uiso 1 1 calc R U . . .
 C3 C 0.4278(3) 0.0425(3) 0.32276(17) 0.0268(6) Uani 1 1 d . . . . .
 H3 H 0.470156 -0.010812 0.293357 0.032 Uiso 1 1 calc R U . . .
 C4 C 0.3916(3) -0.0112(3) 0.38635(18) 0.0280(6) Uani 1 1 d . . . . .
 H4 H 0.408644 -0.101319 0.400062 0.034 Uiso 1 1 calc R U . . .
 C5 C 0.3308(3) 0.0667(3) 0.42983(16) 0.0234(6) Uani 1 1 d . . . . .
 H5 H 0.306804 0.030195 0.473598 0.028 Uiso 1 1 calc R U . . .
 C6 C 0.3051(2) 0.1984(3) 0.40930(14) 0.0174(5) Uani 1 1 d . . . . .
 C7 C 0.1777(2) 0.2083(3) 0.53609(15) 0.0182(5) Uani 1 1 d . . . . .
 C8 C 0.2724(3) 0.1571(3) 0.59794(16) 0.0249(6) Uani 1 1 d . . . . .
 H8 H 0.357389 0.173235 0.599637 0.030 Uiso 1 1 calc R U . . .
 C9 C 0.2416(3) 0.0832(3) 0.65652(17) 0.0286(6) Uani 1 1 d . . . . .
 H9 H 0.305446 0.046363 0.697816 0.034 Uiso 1 1 calc R U . . .
 C10 C 0.1173(3) 0.0629(3) 0.65482(17) 0.0311(7) Uani 1 1 d . . . . .
 H10 H 0.096258 0.013798 0.695733 0.037 Uiso 1 1 calc R U . . .
 C11 C 0.0238(3) 0.1136(3) 0.59396(19) 0.0329(7) Uani 1 1 d . . . . .
 H11 H -0.061026 0.098355 0.593121 0.040 Uiso 1 1 calc R U . . .
 C12 C 0.0529(3) 0.1866(3) 0.53407(16) 0.0243(6) Uani 1 1 d . . . . .
 H12 H -0.011450 0.221229 0.492268 0.029 Uiso 1 1 calc R U . . .
 C13 C 0.0921(2) 0.3711(3) 0.39184(15) 0.0179(5) Uani 1 1 d . . . . .
 C14 C 0.0764(3) 0.5071(3) 0.38120(16) 0.0221(5) Uani 1 1 d . . . . .
 H14 H 0.133837 0.567028 0.413047 0.026 Uiso 1 1 calc R U . . .
 C15 C -0.0256(3) 0.5539(3) 0.32265(18) 0.0300(6) Uani 1 1 d . . . . .
 H15 H -0.037728 0.646285 0.314687 0.036 Uiso 1 1 calc R U . . .
 C16 C -0.1079(3) 0.4670(4) 0.27683(17) 0.0316(7) Uani 1 1 d . . . . .
 H16 H -0.176495 0.500017 0.237237 0.038 Uiso 1 1 calc R U . . .
 C17 C -0.0927(3) 0.3308(4) 0.28734(18) 0.0326(7) Uani 1 1 d . . . . .
 H17 H -0.150740 0.271338 0.255595 0.039 Uiso 1 1 calc R U . . .
 C18 C 0.0080(3) 0.2836(3) 0.34462(17) 0.0266(6) Uani 1 1 d . . . . .
 H18 H 0.020009 0.190986 0.351859 0.032 Uiso 1 1 calc R U . . .
 C19 C 0.3245(2) 0.4351(3) 0.51158(14) 0.0180(5) Uani 1 1 d . . . . .
 H19A H 0.409322 0.399616 0.534211 0.022 Uiso 1 1 calc R U . . .
 H19B H 0.330539 0.503808 0.472530 0.022 Uiso 1 1 calc R U . . .
 C20 C 0.2760(3) 0.4986(3) 0.57782(15) 0.0220(5) Uani 1 1 d . . . . .
 H20A H 0.186725 0.520961 0.557039 0.026 Uiso 1 1 calc R U . . .
 H20B H 0.282869 0.433733 0.620940 0.026 Uiso 1 1 calc R U . . .
 C21 C 0.3467(3) 0.6214(3) 0.61042(16) 0.0250(6) Uani 1 1 d . . . . .
 H21A H 0.437394 0.603137 0.622978 0.030 Uiso 1 1 calc R U . . .
 H21B H 0.325550 0.646928 0.659891 0.030 Uiso 1 1 calc R U . . .
 Br2 Br 0.61491(3) 0.37045(3) 0.66848(2) 0.02451(14) Uani 1 1 d . . . . .

loop_
  _atom_site_aniso_label
  _atom_site_aniso_U_11
  _atom_site_aniso_U_22
  _atom_site_aniso_U_33
  _atom_site_aniso_U_23
  _atom_site_aniso_U_13
  _atom_site_aniso_U_12
 Br1 0.0654(3) 0.0247(2) 0.0400(2) 0.00469(14) 0.00115(18) -0.00526(16)
 P1 0.0185(3) 0.0142(3) 0.0108(3) 0.0008(2) 0.0017(2) -0.0003(2)
 C1 0.0252(13) 0.0202(13) 0.0191(13) 0.0007(10) 0.0058(10) -0.0026(11)
 C2 0.0259(13) 0.0305(15) 0.0189(13) -0.0029(11) 0.0076(11) -0.0034(12)
 C3 0.0215(12) 0.0338(16) 0.0229(14) -0.0095(12) 0.0022(10) 0.0042(12)
 C4 0.0332(15) 0.0197(13) 0.0285(15) -0.0012(11) 0.0032(12) 0.0054(12)
 C5 0.0312(14) 0.0183(13) 0.0200(13) 0.0016(10) 0.0054(11) 0.0021(11)
 C6 0.0194(11) 0.0181(12) 0.0135(11) -0.0001(9) 0.0019(9) -0.0012(10)
 C7 0.0258(13) 0.0155(11) 0.0136(11) 0.0000(9) 0.0056(10) -0.0014(10)
 C8 0.0274(14) 0.0291(14) 0.0175(13) 0.0043(11) 0.0044(10) -0.0002(12)
 C9 0.0424(16) 0.0260(15) 0.0176(13) 0.0049(11) 0.0080(12) 0.0032(13)
 C10 0.0509(19) 0.0255(15) 0.0202(13) 0.0021(11) 0.0152(13) -0.0089(13)
 C11 0.0346(16) 0.0376(17) 0.0307(16) -0.0020(13) 0.0159(13) -0.0127(14)
 C12 0.0250(13) 0.0251(14) 0.0210(13) 0.0000(11) 0.0029(10) -0.0040(11)
 C13 0.0199(12) 0.0197(13) 0.0130(11) 0.0011(9) 0.0024(9) 0.0013(10)
 C14 0.0254(13) 0.0214(13) 0.0184(12) 0.0006(10) 0.0039(10) 0.0020(11)
 C15 0.0372(16) 0.0303(16) 0.0219(14) 0.0071(12) 0.0067(12) 0.0135(13)
 C16 0.0242(13) 0.051(2) 0.0173(13) 0.0018(13) 0.0010(10) 0.0101(14)
 C17 0.0238(14) 0.0487(19) 0.0212(14) -0.0069(13) -0.0017(11) -0.0045(14)
 C18 0.0276(14) 0.0265(14) 0.0226(14) -0.0029(11) 0.0007(11) -0.0033(12)
 C19 0.0206(12) 0.0187(12) 0.0132(11) -0.0011(9) 0.0014(9) -0.0009(10)
 C20 0.0285(13) 0.0216(13) 0.0164(12) -0.0013(10) 0.0068(10) -0.0051(11)
 C21 0.0320(15) 0.0226(14) 0.0185(13) -0.0029(10) 0.0028(11) -0.0032(11)
 Br2 0.0312(2) 0.02231(19) 0.01910(19) -0.00162(10) 0.00482(12) 0.00143(11)

_geom_special_details
;
 All esds (except the esd in the dihedral angle between two l.s. planes)
 are estimated using the full covariance matrix.  The cell esds are taken
 into account individually in the estimation of esds in distances, angles
 and torsion angles; correlations between esds in cell parameters are only
 used when they are defined by crystal symmetry.  An approximate (isotropic)
 treatment of cell esds is used for estimating esds involving l.s. planes.
;
loop_
  _geom_bond_atom_site_label_1
  _geom_bond_atom_site_label_2
  _geom_bond_distance
  _geom_bond_site_symmetry_2
  _geom_bond_publ_flag
 Br1 C21 1.939(3) . ?
 P1 C6 1.797(3) . ?
 P1 C7 1.798(3) . ?
 P1 C13 1.798(3) . ?
 P1 C19 1.796(3) . ?
 C1 H1 0.9500 . ?
 C1 C2 1.388(4) . ?
 C1 C6 1.403(4) . ?
 C2 H2 0.9500 . ?
 C2 C3 1.391(4) . ?
 C3 H3 0.9500 . ?
 C3 C4 1.389(4) . ?
 C4 H4 0.9500 . ?
 C4 C5 1.386(4) . ?
 C5 H5 0.9500 . ?
 C5 C6 1.390(4) . ?
 C7 C8 1.401(4) . ?
 C7 C12 1.393(4) . ?
 C8 H8 0.9500 . ?
 C8 C9 1.383(4) . ?
 C9 H9 0.9500 . ?
 C9 C10 1.386(5) . ?
 C10 H10 0.9500 . ?
 C10 C11 1.382(5) . ?
 C11 H11 0.9500 . ?
 C11 C12 1.388(4) . ?
 C12 H12 0.9500 . ?
 C13 C14 1.394(4) . ?
 C13 C18 1.394(4) . ?
 C14 H14 0.9500 . ?
 C14 C15 1.401(4) . ?
 C15 H15 0.9500 . ?
 C15 C16 1.370(5) . ?
 C16 H16 0.9500 . ?
 C16 C17 1.394(5) . ?
 C17 H17 0.9500 . ?
 C17 C18 1.383(4) . ?
 C18 H18 0.9500 . ?
 C19 H19A 0.9900 . ?
 C19 H19B 0.9900 . ?
 C19 C20 1.541(3) . ?
 C20 H20A 0.9900 . ?
 C20 H20B 0.9900 . ?
 C20 C21 1.502(4) . ?
 C21 H21A 0.9900 . ?
 C21 H21B 0.9900 . ?

loop_
  _geom_angle_atom_site_label_1
  _geom_angle_atom_site_label_2
  _geom_angle_atom_site_label_3
  _geom_angle
  _geom_angle_site_symmetry_1
  _geom_angle_site_symmetry_3
  _geom_angle_publ_flag
 C6 P1 C7 108.99(12) . . ?
 C6 P1 C13 106.99(12) . . ?
 C7 P1 C13 111.06(12) . . ?
 C19 P1 C6 111.37(12) . . ?
 C19 P1 C7 108.11(12) . . ?
 C19 P1 C13 110.33(12) . . ?
 C2 C1 H1 120.4 . . ?
 C2 C1 C6 119.1(3) . . ?
 C6 C1 H1 120.4 . . ?
 C1 C2 H2 119.8 . . ?
 C1 C2 C3 120.4(3) . . ?
 C3 C2 H2 119.8 . . ?
 C2 C3 H3 119.9 . . ?
 C4 C3 C2 120.1(3) . . ?
 C4 C3 H3 119.9 . . ?
 C3 C4 H4 120.0 . . ?
 C5 C4 C3 120.1(3) . . ?
 C5 C4 H4 120.0 . . ?
 C4 C5 H5 120.0 . . ?
 C4 C5 C6 119.9(3) . . ?
 C6 C5 H5 120.0 . . ?
 C1 C6 P1 117.5(2) . . ?
 C5 C6 P1 122.2(2) . . ?
 C5 C6 C1 120.3(2) . . ?
 C8 C7 P1 117.2(2) . . ?
 C12 C7 P1 122.6(2) . . ?
 C12 C7 C8 120.2(2) . . ?
 C7 C8 H8 120.1 . . ?
 C9 C8 C7 119.8(3) . . ?
 C9 C8 H8 120.1 . . ?
 C8 C9 H9 120.1 . . ?
 C8 C9 C10 119.8(3) . . ?
 C10 C9 H9 120.1 . . ?
 C9 C10 H10 119.8 . . ?
 C11 C10 C9 120.4(3) . . ?
 C11 C10 H10 119.8 . . ?
 C10 C11 H11 119.7 . . ?
 C10 C11 C12 120.6(3) . . ?
 C12 C11 H11 119.7 . . ?
 C7 C12 H12 120.4 . . ?
 C11 C12 C7 119.1(3) . . ?
 C11 C12 H12 120.4 . . ?
 C14 C13 P1 121.1(2) . . ?
 C14 C13 C18 120.4(3) . . ?
 C18 C13 P1 118.5(2) . . ?
 C13 C14 H14 120.6 . . ?
 C13 C14 C15 118.7(3) . . ?
 C15 C14 H14 120.6 . . ?
 C14 C15 H15 119.8 . . ?
 C16 C15 C14 120.3(3) . . ?
 C16 C15 H15 119.8 . . ?
 C15 C16 H16 119.4 . . ?
 C15 C16 C17 121.1(3) . . ?
 C17 C16 H16 119.4 . . ?
 C16 C17 H17 120.5 . . ?
 C18 C17 C16 119.0(3) . . ?
 C18 C17 H17 120.5 . . ?
 C13 C18 H18 119.8 . . ?
 C17 C18 C13 120.4(3) . . ?
 C17 C18 H18 119.8 . . ?
 P1 C19 H19A 109.1 . . ?
 P1 C19 H19B 109.1 . . ?
 H19A C19 H19B 107.9 . . ?
 C20 C19 P1 112.27(18) . . ?
 C20 C19 H19A 109.1 . . ?
 C20 C19 H19B 109.1 . . ?
 C19 C20 H20A 109.1 . . ?
 C19 C20 H20B 109.1 . . ?
 H20A C20 H20B 107.8 . . ?
 C21 C20 C19 112.5(2) . . ?
 C21 C20 H20A 109.1 . . ?
 C21 C20 H20B 109.1 . . ?
 Br1 C21 H21A 109.4 . . ?
 Br1 C21 H21B 109.4 . . ?
 C20 C21 Br1 111.18(19) . . ?
 C20 C21 H21A 109.4 . . ?
 C20 C21 H21B 109.4 . . ?
 H21A C21 H21B 108.0 . . ?

loop_
  _geom_torsion_atom_site_label_1
  _geom_torsion_atom_site_label_2
  _geom_torsion_atom_site_label_3
  _geom_torsion_atom_site_label_4
  _geom_torsion
  _geom_torsion_site_symmetry_1
  _geom_torsion_site_symmetry_2
  _geom_torsion_site_symmetry_3
  _geom_torsion_site_symmetry_4
  _geom_torsion_publ_flag
 P1 C7 C8 C9 179.6(2) . . . . ?
 P1 C7 C12 C11 -178.7(2) . . . . ?
 P1 C13 C14 C15 176.9(2) . . . . ?
 P1 C13 C18 C17 -177.4(2) . . . . ?
 P1 C19 C20 C21 -170.92(19) . . . . ?
 C1 C2 C3 C4 0.1(4) . . . . ?
 C2 C1 C6 P1 -179.9(2) . . . . ?
 C2 C1 C6 C5 -0.6(4) . . . . ?
 C2 C3 C4 C5 -0.6(4) . . . . ?
 C3 C4 C5 C6 0.5(4) . . . . ?
 C4 C5 C6 P1 179.3(2) . . . . ?
 C4 C5 C6 C1 0.1(4) . . . . ?
 C6 P1 C7 C8 66.4(2) . . . . ?
 C6 P1 C7 C12 -115.0(2) . . . . ?
 C6 P1 C13 C14 -121.6(2) . . . . ?
 C6 P1 C13 C18 55.0(2) . . . . ?
 C6 P1 C19 C20 -161.37(18) . . . . ?
 C6 C1 C2 C3 0.5(4) . . . . ?
 C7 P1 C6 C1 174.7(2) . . . . ?
 C7 P1 C6 C5 -4.6(3) . . . . ?
 C7 P1 C13 C14 119.6(2) . . . . ?
 C7 P1 C13 C18 -63.8(2) . . . . ?
 C7 P1 C19 C20 -41.7(2) . . . . ?
 C7 C8 C9 C10 -1.7(5) . . . . ?
 C8 C7 C12 C11 -0.1(4) . . . . ?
 C8 C9 C10 C11 1.5(5) . . . . ?
 C9 C10 C11 C12 -0.6(5) . . . . ?
 C10 C11 C12 C7 -0.1(5) . . . . ?
 C12 C7 C8 C9 1.0(4) . . . . ?
 C13 P1 C6 C1 54.5(2) . . . . ?
 C13 P1 C6 C5 -124.7(2) . . . . ?
 C13 P1 C7 C8 -176.0(2) . . . . ?
 C13 P1 C7 C12 2.6(3) . . . . ?
 C13 P1 C19 C20 80.0(2) . . . . ?
 C13 C14 C15 C16 -0.1(4) . . . . ?
 C14 C13 C18 C17 -0.8(4) . . . . ?
 C14 C15 C16 C17 0.2(5) . . . . ?
 C15 C16 C17 C18 -0.6(5) . . . . ?
 C16 C17 C18 C13 0.9(5) . . . . ?
 C18 C13 C14 C15 0.4(4) . . . . ?
 C19 P1 C6 C1 -66.1(2) . . . . ?
 C19 P1 C6 C5 114.6(2) . . . . ?
 C19 P1 C7 C8 -54.8(2) . . . . ?
 C19 P1 C7 C12 123.8(2) . . . . ?
 C19 P1 C13 C14 -0.3(3) . . . . ?
 C19 P1 C13 C18 176.3(2) . . . . ?
 C19 C20 C21 Br1 71.6(3) . . . . ?

_shelx_res_file
;
TITL tpp_auto_a.res in P2(1)/c
    tpp-3c2b.res
    created by SHELXL-2019/2 at 14:29:09 on 24-Jul-2024
REM Old TITL tpp_auto in P2(1)/c
REM SHELXT solution in P2(1)/c: R1 0.127, Rweak 0.028, Alpha 0.026
REM <I/s> 3.091 for 227 systematic absences, Orientation as input
REM Formula found by SHELXT: C21 P Br2
CELL 1.54184 11.0908 10.1179 17.5478 90 104.846 90
ZERR 4 0.0002 0.0002 0.0003 0 0.002 0
LATT 1
SYMM -X,0.5+Y,0.5-Z
SFAC C H Br P
UNIT 84 84 8 4

L.S. 10
PLAN  5
SIZE 0.4 0.3 0.15
TEMP -73
CONF
BOND
list 4
MORE -1
BOND $H
fmap 2 53
acta
REM <olex2.extras>
REM <HklSrc "%.\\TPP-3C2B.hkl">
REM </olex2.extras>

WGHT    0.063700    3.179800
EXTI    0.004885
FVAR       0.59760
BR1   3    0.307173    0.766083    0.535716    11.00000    0.06545    0.02467 =
         0.04002    0.00469    0.00115   -0.00526
P1    4    0.225100    0.304217    0.462535    11.00000    0.01849    0.01417 =
         0.01077    0.00079    0.00166   -0.00029
C1    1    0.340193    0.252969    0.344669    11.00000    0.02522    0.02025 =
         0.01913    0.00067    0.00576   -0.00257
AFIX  43
H1    2    0.321943    0.342679    0.330268    11.00000   -1.20000
AFIX   0
C2    1    0.401964    0.174128    0.302057    11.00000    0.02595    0.03047 =
         0.01895   -0.00293    0.00758   -0.00341
AFIX  43
H2    2    0.426772    0.210322    0.258476    11.00000   -1.20000
AFIX   0
C3    1    0.427762    0.042497    0.322759    11.00000    0.02155    0.03381 =
         0.02295   -0.00947    0.00216    0.00417
AFIX  43
H3    2    0.470156   -0.010812    0.293357    11.00000   -1.20000
AFIX   0
C4    1    0.391650   -0.011151    0.386350    11.00000    0.03320    0.01970 =
         0.02850   -0.00125    0.00321    0.00540
AFIX  43
H4    2    0.408644   -0.101319    0.400062    11.00000   -1.20000
AFIX   0
C5    1    0.330839    0.066730    0.429830    11.00000    0.03123    0.01834 =
         0.01999    0.00160    0.00537    0.00212
AFIX  43
H5    2    0.306804    0.030195    0.473598    11.00000   -1.20000
AFIX   0
C6    1    0.305067    0.198387    0.409299    11.00000    0.01937    0.01810 =
         0.01348   -0.00007    0.00195   -0.00117
C7    1    0.177711    0.208255    0.536086    11.00000    0.02576    0.01547 =
         0.01363    0.00000    0.00564   -0.00140
C8    1    0.272353    0.157135    0.597942    11.00000    0.02738    0.02911 =
         0.01754    0.00434    0.00438   -0.00016
AFIX  43
H8    2    0.357389    0.173235    0.599637    11.00000   -1.20000
AFIX   0
C9    1    0.241579    0.083166    0.656519    11.00000    0.04245    0.02601 =
         0.01763    0.00491    0.00800    0.00318
AFIX  43
H9    2    0.305446    0.046363    0.697816    11.00000   -1.20000
AFIX   0
C10   1    0.117316    0.062870    0.654817    11.00000    0.05089    0.02553 =
         0.02018    0.00212    0.01524   -0.00886
AFIX  43
H10   2    0.096258    0.013798    0.695733    11.00000   -1.20000
AFIX   0
C11   1    0.023830    0.113574    0.593964    11.00000    0.03458    0.03764 =
         0.03072   -0.00197    0.01586   -0.01272
AFIX  43
H11   2   -0.061026    0.098355    0.593121    11.00000   -1.20000
AFIX   0
C12   1    0.052916    0.186552    0.534072    11.00000    0.02503    0.02509 =
         0.02097    0.00001    0.00286   -0.00402
AFIX  43
H12   2   -0.011450    0.221229    0.492268    11.00000   -1.20000
AFIX   0
C13   1    0.092113    0.371078    0.391841    11.00000    0.01989    0.01972 =
         0.01299    0.00109    0.00237    0.00131
C14   1    0.076440    0.507126    0.381204    11.00000    0.02542    0.02141 =
         0.01842    0.00057    0.00391    0.00201
AFIX  43
H14   2    0.133837    0.567028    0.413047    11.00000   -1.20000
AFIX   0
C15   1   -0.025585    0.553862    0.322651    11.00000    0.03724    0.03026 =
         0.02193    0.00714    0.00667    0.01352
AFIX  43
H15   2   -0.037728    0.646285    0.314687    11.00000   -1.20000
AFIX   0
C16   1   -0.107906    0.466955    0.276833    11.00000    0.02418    0.05085 =
         0.01729    0.00177    0.00104    0.01006
AFIX  43
H16   2   -0.176495    0.500017    0.237237    11.00000   -1.20000
AFIX   0
C17   1   -0.092717    0.330786    0.287338    11.00000    0.02377    0.04869 =
         0.02120   -0.00686   -0.00169   -0.00446
AFIX  43
H17   2   -0.150740    0.271338    0.255595    11.00000   -1.20000
AFIX   0
C18   1    0.008018    0.283562    0.344624    11.00000    0.02756    0.02652 =
         0.02263   -0.00292    0.00066   -0.00335
AFIX  43
H18   2    0.020009    0.190986    0.351859    11.00000   -1.20000
AFIX   0
C19   1    0.324519    0.435138    0.511576    11.00000    0.02063    0.01866 =
         0.01322   -0.00106    0.00141   -0.00090
AFIX  23
H19A  2    0.409322    0.399616    0.534211    11.00000   -1.20000
H19B  2    0.330539    0.503808    0.472530    11.00000   -1.20000
AFIX   0
C20   1    0.276037    0.498626    0.577816    11.00000    0.02855    0.02155 =
         0.01635   -0.00125    0.00683   -0.00510
AFIX  23
H20A  2    0.186725    0.520961    0.557039    11.00000   -1.20000
H20B  2    0.282869    0.433733    0.620940    11.00000   -1.20000
AFIX   0
C21   1    0.346732    0.621369    0.610423    11.00000    0.03198    0.02258 =
         0.01851   -0.00294    0.00281   -0.00320
AFIX  23
H21A  2    0.437394    0.603137    0.622978    11.00000   -1.20000
H21B  2    0.325550    0.646928    0.659891    11.00000   -1.20000
AFIX   0

BR2   3    0.614910    0.370450    0.668480    11.00000    0.03123    0.02231 =
         0.01910   -0.00162    0.00482    0.00143
HKLF 4


REM  tpp_auto_a.res in P2(1)/c
REM wR2 = 0.1057, GooF = S = 1.056, Restrained GooF = 1.056 for all data
REM R1 = 0.0385 for 3653 Fo > 4sig(Fo) and 0.0392 for all 3727 data
REM 218 parameters refined using 0 restraints

END

WGHT      0.0637      3.1800

REM Highest difference peak  0.594,  deepest hole -1.153,  1-sigma level  0.108
Q1    1   0.5550  0.2743  0.6106  11.00000  0.05    0.59
Q2    1   0.5583  0.4666  0.6100  11.00000  0.05    0.51
Q3    1   0.1443  0.3579  0.4177  11.00000  0.05    0.50
Q4    1   0.3565  0.8450  0.5955  11.00000  0.05    0.49
Q5    1   0.6693  0.4542  0.7326  11.00000  0.05    0.45
;
_shelx_res_checksum                20871
_shelx_hkl_file
;
   0   0   1    0.87    0.11
   0   0  -1    0.79    0.10
   0   0   3    0.57    0.22
   0   0   4 1385.07   13.00
   0   0   5    1.14    0.36
   0   0   6 4895.85   39.89
   0   0  -6 4502.47   37.25
   0   0   7    2.66    0.57
   0   0   8 2369.26   23.27
   0   0   9    1.21    0.65
   0   0  10 1418.10   16.57
   0   0  11    0.57    0.76
   0   0  11    0.50    0.67
   0   0  12   20.68    1.88
   0   0  12   17.45    1.78
   0   0  13    3.34    1.17
   0   0  13    0.86    0.91
   0   0  13    1.54    1.03
   0   0  13    2.11    1.08
   0   0  13    2.62    1.19
   0   0  14 5572.94   53.71
   0   0  14 5366.12   53.14
   0   0  14 5401.92   53.96
   0   0  14 5546.65   53.77
   0   0  15    2.74    1.34
   0   0  15    1.85    1.39
   0   0  15    1.22    1.25
   0   0  15    1.35    1.23
   0   0  16 3656.14   39.45
   0   0  16 3686.74   39.44
   0   0  16 3620.34   38.80
   0   0  17   -0.42    1.32
   0   0  17    0.59    1.26
   0   0  17    1.50    1.31
   0   0  18  282.59    7.16
   0   0  18  290.69    7.49
   0   0  19    1.88    1.03
   0   0  20  230.25    5.54
   0  -1   0   21.29    0.55
   0  -1  -1  465.28    4.36
   0   1  -1  492.54    4.39
   0  -1   1  489.31    4.39
   0  -1   1  458.77    5.03
   0   1   2  507.10    4.89
   0  -1   2  494.22    4.89
   0  -1   3  965.31    9.09
   0   1   3  964.09    9.09
   0   1   4 4143.50   35.15
   0  -1   5 1024.94   10.38
   0  -1   5 1106.46   10.90
   0   1   6 3433.98   32.76
   0  -1   6 3985.12   33.11
   0  -1   7  328.87    5.25
   0   1   7  286.64    5.03
   0   1   8  220.56    4.57
   0  -1   8  254.20    4.79
   0   1   9  164.25    4.11
   0  -1   9  182.54    4.24
   0  -1  10 4345.58   40.04
   0   1  10 4187.02   39.89
   0  -1  11  131.77    4.23
   0   1  11  128.68    3.68
   0   1  11  126.39    4.13
   0  -1  11  140.39    4.26
   0  -1  11  134.21    4.02
   0   1  12   30.79    2.32
   0  -1  12   37.87    2.47
   0  -1  12   38.76    2.28
   0  -1  12   41.96    2.58
   0   1  12   37.94    2.51
   0  -1  13   35.04    2.44
   0   1  13   32.29    2.42
   0  -1  13   33.51    2.27
   0  -1  13   35.10    2.62
   0   1  13   35.69    2.57
   0  -1  13   31.66    2.42
   0  -1  13   35.97    2.60
   0   1  13   30.97    2.52
   0  -1  13   33.94    2.51
   0   1  13   35.11    2.47
   0   1  13   31.07    2.37
   0  -1  14  627.48   10.72
   0  -1  14  664.75   12.55
   0   1  14  656.52   11.49
   0  -1  14  628.59   11.69
   0  -1  14  659.66   11.99
   0   1  14  618.88   11.93
   0  -1  14  656.70   11.74
   0   1  14  656.43   11.93
   0   1  14  614.42   11.48
   0  -1  15  440.49    8.86
   0  -1  15  437.66    9.61
   0   1  15  451.84    9.49
   0   1  15  428.21    9.86
   0  -1  15  464.93    9.98
   0  -1  15  445.11    9.59
   0   1  15  441.18    9.55
   0  -1  16   70.24    3.80
   0   1  16   70.65    3.68
   0  -1  16   73.41    3.92
   0   1  16   68.45    3.92
   0   1  16   71.95    3.79
   0  -1  16   72.88    4.05
   0  -1  16   69.16    3.33
   0  -1  17  486.16   10.17
   0   1  17  472.46   10.31
   0  -1  17  468.48    9.84
   0  -1  17  485.32   10.33
   0   1  17  484.86    9.88
   0  -1  18  816.01   13.05
   0  -1  18  820.87   13.46
   0  -1  18  854.73   13.49
   0   1  18  812.77   13.52
   0  -1  19    6.47    1.35
   0  -1  19    6.44    1.34
   0   1  19    6.71    1.34
   0  -1  20  612.31    9.43
   0   1  20  592.81    9.53
   0  -2   0 3173.40   27.19
   0  -2  -1  628.41    6.32
   0  -2   1  631.21    5.65
   0   2   3 1671.23   14.51
   0  -2   3 1680.41   14.54
   0   2   4 3742.48   31.31
   0   2   4 3799.40   32.60
   0   2   5 2121.66   19.78
   0  -2   5 2037.61   20.91
   0  -2   6  672.32    7.84
   0  -2   6  664.90    8.80
   0   2   7 4525.19   41.77
   0  -2   7 4977.34   42.00
   0   2   8  359.09    6.02
   0  -2   8  405.62    6.18
   0   2   9  427.76    7.28
   0  -2   9  492.59    7.51
   0  -2  10 1876.23   20.95
   0  -2  10 2080.22   21.47
   0   2  10 1751.14   20.94
   0   2  10 1851.71   20.87
   0  -2  10 2086.32   21.14
   0   2  11 1957.46   23.06
   0  -2  11 2244.08   23.39
   0   2  11 1929.96   21.51
   0  -2  11 2081.36   22.97
   0  -2  11 2331.32   23.58
   0   2  11 2123.92   23.43
   0  -2  12 2100.35   22.91
   0   2  12 1836.71   22.57
   0  -2  12 2014.17   22.35
   0   2  12 1860.28   22.32
   0   2  12 1826.82   20.73
   0  -2  12 1912.15   22.08
   0   2  13  967.13   14.78
   0  -2  13 1009.62   14.60
   0  -2  13 1056.03   15.31
   0   2  13 1061.24   14.60
   0  -2  13 1019.80   14.63
   0   2  13  997.62   14.70
   0   2  13  976.50   15.22
   0  -2  13 1122.78   15.51
   0   2  13 1072.28   15.39
   0  -2  13 1004.87   14.67
   0  -2  14 1770.13   22.31
   0   2  14 1767.84   21.45
   0  -2  14 1722.25   21.39
   0   2  14 1726.72   21.74
   0   2  14 1676.33   22.52
   0  -2  14 1743.06   21.71
   0   2  14 1737.86   22.17
   0  -2  15   70.73    3.48
   0   2  15   69.34    3.79
   0  -2  15   77.75    3.83
   0   2  15   67.45    3.53
   0  -2  15   73.49    3.83
   0   2  15   68.73    3.46
   0  -2  16 1836.98   22.48
   0  -2  16 1838.85   23.17
   0   2  16 1818.76   22.67
   0  -2  17   28.79    2.50
   0  -2  17   28.84    2.24
   0  -2  17   32.16    2.76
   0  -2  17   30.98    2.48
   0   2  17   28.90    2.53
   0  -2  18  511.08   10.14
   0  -2  18  498.93    9.42
   0  -2  18  517.71    9.44
   0   2  18  503.16    9.84
   0   2  19  920.22   13.36
   0  -2  19  962.06   13.05
   0  -2  19  958.91   13.62
   0  -3   0    0.89    0.40
   0  -3   1    3.01    0.56
   0  -3  -1    3.30    0.45
   0  -3   3 4251.54   42.32
   0   3   3 5243.20   40.07
   0  -3   3 4854.46   40.07
   0  -3  -3 4569.88   40.21
   0  -3   4  111.01    2.12
   0   3   4  108.92    2.07
   0  -3   4  107.30    3.09
   0   3   5 1176.29   11.41
   0  -3   5 1211.86   11.51
   0   3   6 1942.15   18.51
   0  -3   6 2056.92   18.65
   0  -3   7 1256.97   15.47
   0   3   7 1238.59   13.55
   0  -3   8 8494.30   69.71
   0   3   8 7792.79   69.56
   0  -3   9 1942.86   19.78
   0   3   9 1803.33   19.77
   0   3  10    8.07    1.01
   0  -3  10   12.09    1.25
   0   3  10   10.96    1.19
   0   3  10    8.73    1.18
   0  -3  10   11.61    1.22
   0  -3  11  112.21    3.91
   0   3  11   94.81    3.25
   0   3  11  104.62    3.81
   0  -3  11  121.00    3.89
   0   3  11  104.30    3.67
   0  -3  11  114.92    3.67
   0  -3  12  234.68    6.57
   0  -3  12  231.16    6.78
   0  -3  12  232.00    6.07
   0  -3  12  234.43    6.09
   0   3  12  228.19    5.97
   0  -3  12  252.15    5.93
   0  -3  12  254.88    6.17
   0   3  12  225.15    6.10
   0   3  13   39.21    2.62
   0  -3  13   48.79    2.72
   0   3  13   38.72    2.69
   0  -3  13   51.19    2.85
   0  -3  13   41.57    3.15
   0  -3  13   40.31    2.62
   0   3  13   40.87    2.42
   0  -3  13   42.94    2.74
   0   3  14 1134.08   16.70
   0  -3  14 1168.17   18.13
   0  -3  14 1195.51   16.67
   0  -3  14 1183.66   16.86
   0   3 -15  648.69   11.21
   0   3  15  656.89   12.04
   0  -3  15  735.73   11.89
   0  -3  15  671.88   11.86
   0  -3  15  709.21   12.07
   0  -3  15  672.12   13.17
   0  -3  16  491.78    9.79
   0  -3  16  543.73    9.94
   0   3  16  493.86   10.05
   0  -3  16  513.35    9.92
   0  -3  16  531.22   11.35
   0  -3  17  361.67    7.57
   0   3  17  346.29    7.91
   0  -3  17  360.79    7.80
   0  -3  17  356.30    7.70
   0  -3  18  505.23    8.87
   0  -3  18  533.20   10.07
   0  -3  18  522.88    8.85
   0   3  18  504.61    9.25
   0  -3  19  191.59    5.13
   0  -3  19  175.62    4.27
   0  -4   0  216.83    4.22
   0  -4  -1    4.27    0.64
   0  -4   1    4.64    0.72
   0  -4  -2 5007.08   43.30
   0  -4   2 4984.66   44.63
   0   4   3  326.47    3.35
   0  -4   3  308.69    5.92
   0   4   4 4172.49   35.14
   0   4   4 4162.45   33.90
   0  -4   5  544.46    8.82
   0   4   5  544.63    6.10
   0  -4   5  549.98    6.19
   0  -4   6  867.19    9.36
   0   4   6  842.33    9.25
   0  -4   7  381.71    5.54
   0   4   7  363.55    5.46
   0  -4   8  242.52    6.25
   0  -4   8  256.79    4.67
   0   4   8  255.26    4.72
   0   4   9   89.70    3.32
   0   4   9   99.11    3.02
   0  -4   9  104.14    3.03
   0  -4   9   92.40    3.33
   0   4  10  508.28    8.13
   0  -4  10  519.82    9.00
   0   4  11  107.87    3.75
   0  -4  11  111.88    4.10
   0   4  11  106.76    3.58
   0  -4  11  113.33    4.34
   0   4  12 3698.28   36.93
   0  -4  12 3704.36   38.79
   0  -4  12 3699.41   37.27
   0   4  12 3629.14   38.49
   0  -4  13   16.30    1.62
   0  -4  13   12.56    1.63
   0  -4  13   12.85    2.02
   0   4  13   11.73    1.68
   0  -4  14    1.93    1.12
   0   4  14    7.69    1.34
   0  -4  14    1.37    1.29
   0  -4  14    5.53    1.16
   0   4  15   37.90    2.52
   0  -4  15   34.63    2.26
   0   4 -15   36.35    2.54
   0  -4  15   37.42    2.49
   0  -4  15   37.11    3.03
   0  -4  15   33.78    2.57
   0  -4  16   53.67    2.68
   0   4  16   57.69    2.97
   0  -4  16   51.69    2.82
   0   4 -16   52.10    2.86
   0  -4  16   55.66    3.07
   0  -4  16   54.27    3.54
   0  -4  17    2.42    1.05
   0  -4  17    1.56    1.04
   0   4 -17    1.45    0.92
   0  -4  18 1214.03   16.33
   0  -4  19    3.80    1.05
   0  -5   0    0.50    0.52
   0  -5  -1  868.46   10.76
   0  -5   1  894.84   11.42
   0  -5  -2 2133.47   21.09
   0  -5   2 2084.23   22.37
   0  -5  -3  163.45    3.65
   0  -5   3  180.33    4.78
   0  -5   4   32.70    2.08
   0   5   4   32.66    1.55
   0  -5   5  407.36    8.05
   0   5   5  390.86    5.65
   0   5   6 1418.97   22.06
   0  -5   6 1645.71   19.60
   0  -5   7  214.66    4.93
   0   5   7  218.72    7.57
   0  -5   8 3304.59   32.51
   0   5  -9  152.56    4.46
   0  -5   9  153.63    4.48
   0  -5  10  265.63    6.58
   0  -5  10  281.88    6.48
   0   5  10  273.31    7.27
   0  -5  11  298.62    7.26
   0   5  11  302.49    7.82
   0  -5  11  317.03    7.16
   0   5  12   21.17    2.25
   0  -5  12   26.43    2.60
   0  -5  12   27.36    2.24
   0   5  13  133.68    5.24
   0  -5  13  150.08    5.08
   0  -5  13  136.13    5.45
   0   5  14  606.27   11.41
   0  -5  14  597.80    9.89
   0  -5  14  615.12   11.99
   0  -5  15  455.00    8.19
   0   5 -15  482.99    9.21
   0  -5  15  476.29   10.17
   0  -5  16  651.54   10.70
   0   5 -16  625.04   10.33
   0  -5  16  643.94   11.71
   0   5 -17  133.63    4.06
   0  -5  17  146.46    4.40
   0  -5  18   19.65    1.75
   0   5 -18   18.58    1.40
   0  -5  19   15.50    1.27
   0  -6   0   98.93    3.41
   0  -6   1  795.80   11.16
   0  -6  -1  707.15   10.02
   0   6   2 1122.84   12.62
   0   6   2  732.22   14.96
   0   6   2  755.66   15.58
   0  -6   2 1005.72   13.56
   0  -6  -2  922.15   11.75
   0   6   3  745.21    9.76
   0  -6   3  662.32   10.64
   0   6   4  383.36    6.37
   0  -6   4  391.96    8.09
   0  -6   5 1489.91   16.18
   0  -6   5 1385.36   18.28
   0  -6   6  438.23    7.49
   0  -6   6  415.58    8.89
   0  -6   7 2199.93   26.83
   0   6   7 2123.88   30.88
   0  -6   8    4.74    1.04
   0   6  -8    4.29    1.04
   0  -6   9  194.48    5.23
   0   6  -9  192.18    5.42
   0   6   9  184.11    6.03
   0   6  10  713.37   12.98
   0  -6  10  747.64   11.61
   0  -6  11 1251.44   16.62
   0   6  11 1215.26   18.24
   0  -6  12    4.95    1.33
   0   6  12    8.10    1.73
   0  -6  13  179.17    5.44
   0   6  13  179.83    6.20
   0  -6  13  173.28    5.86
   0   6 -14    2.69    1.20
   0   6  14    2.88    1.36
   0  -6  14    1.72    1.26
   0  -6  14    2.47    1.13
   0  -6  15    3.86    1.23
   0   6 -15    3.31    1.22
   0  -6  15    3.08    1.15
   0   6 -16   94.72    3.48
   0  -6  16   92.90    3.76
   0  -6  16  100.61    3.71
   0   6 -17  456.06    7.56
   0  -6  17  512.14    8.24
   0  -6  18   26.12    1.66
   0   6 -18   22.73    1.27
   0   7   0    0.06    1.37
   0   7   0   -0.07    1.18
   0   7   0    0.93    0.76
   0   7  -1 1721.43   24.67
   0   7   1 1717.75   26.45
   0   7  -1 1720.77   26.33
   0   7   1 1757.33   25.84
   0  -7   2   60.62    3.06
   0   7  -2   60.09    4.07
   0   7   2   58.43    4.16
   0   7   2   47.63    3.71
   0  -7   3  740.17   12.08
   0   7   3  797.01   10.83
   0   7   3  577.32   13.85
   0   7  -3  607.04   13.48
   0   7   4 1384.89   23.16
   0  -7   4 1538.36   19.71
   0   7   5  163.77    7.28
   0  -7   5  169.08    5.55
   0   7   6    2.06    1.02
   0  -7   6    1.28    0.93
   0   7  -6    1.77    0.90
   0  -7   7   22.38    2.25
   0   7   7   21.77    2.16
   0  -7   7   22.30    1.82
   0   7   8   58.61    3.46
   0   7  -8   62.64    3.22
   0  -7   8   64.73    2.98
   0  -7   9 1360.81   17.27
   0  -7  10 1139.35   15.35
   0   7  10 1134.62   17.63
   0   7  10 1114.20   16.42
   0  -7  11   28.63    2.19
   0  -7  11   25.85    2.34
   0   7  11   30.49    2.82
   0   7  11   31.10    2.45
   0  -7  12   94.77    3.79
   0   7  12   91.64    4.51
   0   7  12   86.29    3.79
   0  -7  12   89.82    4.02
   0  -7  13   12.90    1.64
   0   7  13    7.28    1.66
   0   7 -13    6.59    1.36
   0  -7  13   11.47    1.65
   0   7  14  102.35    4.34
   0  -7  14   90.37    3.69
   0   7 -14  103.94    3.83
   0  -7  15  509.56    8.84
   0   7 -15  512.50    8.60
   0   7 -16   24.98    1.71
   0  -7  16   30.42    1.93
   0   7 -17   38.70    1.73
   0   8   0 1720.19   20.37
   0   8   0 1393.68   22.45
   0   8   1   59.63    3.06
   0   8  -1   48.32    3.86
   0   8  -1   50.65    2.65
   0   8   2   85.11    3.58
   0  -8   2   81.07    3.67
   0   8  -2  105.22    4.07
   0   8  -2   75.34    4.63
   0   8   2   84.95    5.03
   0   8   2  102.97    3.74
   0   8   3  120.58    6.20
   0   8   3  128.27    4.53
   0   8  -3  119.18    5.71
   0  -8   3  119.22    4.58
   0   8   4  712.96   15.88
   0   8   4  668.83   11.53
   0   8   5  946.16   14.61
   0   8   6  453.33    9.67
   0   8   7   35.71    2.83
   0   8   8   10.12    1.84
   0   8   8   17.27    2.03
   0   8   9   59.27    3.64
   0   8   9   64.95    3.51
   0   8 -10   44.98    2.65
   0   8  10   42.91    2.90
   0  -8  10   42.70    2.65
   0   8 -11  249.82    6.11
   0   8  11  269.86    6.84
   0   8  11  273.06    7.61
   0  -8  11  245.07    6.17
   0   8 -12  318.13    6.82
   0  -8  12  301.42    6.68
   0   8  13   39.90    2.82
   0  -8  13   35.19    2.13
   0  -8  13   43.05    2.51
   0   8  14  382.13    7.89
   0  -8  14  390.21    7.09
   0   8 -15    8.55    1.07
   0  -8  15   11.39    1.20
   0   8 -16   22.69    1.28
   0   9   0   -0.25    1.06
   0   9  -1   56.79    2.87
   0   9   1   54.18    2.99
   0   9   2  299.66    7.17
   0   9   3 1644.42   20.81
   0   9   3 1727.89   21.20
   0   9   4  444.65    9.23
   0   9   4  465.42    9.37
   0   9   5   89.14    4.00
   0   9   5   88.80    4.02
   0   9  -6   17.83    1.59
   0   9   6   19.39    2.10
   0   9   6   14.68    1.90
   0   9  -7   58.43    2.73
   0   9   7   59.41    3.46
   0   9  -8    9.83    1.34
   0   9   8    5.58    1.45
   0   9   8    5.68    1.58
   0   9   9   87.13    3.94
   0   9   9   92.15    4.28
   0   9  -9   91.23    3.36
   0   9  10  822.92   13.59
   0   9  10  833.38   12.93
   0   9  11  363.43    7.52
   0  -9  11  368.39    6.96
   0   9  12    2.84    1.22
   0  -9  12    2.62    0.83
   0   9 -12    3.95    0.92
   0   9  13  320.18    6.78
   0  -9  13  333.95    5.98
   0   9 -14   16.60    1.18
   0   9  14   20.21    1.52
   0  10   0   38.14    2.35
   0  10   1  528.88    9.50
   0  10   2  107.05    4.07
   0  10   3   70.69    3.35
   0  10   4    3.48    1.23
   0  10   4    4.52    1.17
   0  10   5    6.74    1.39
   0  10   5    9.01    1.43
   0  10   6  325.84    7.44
   0  10   6  334.33    7.55
   0  10   7 2119.04   24.66
   0  10   7 2214.54   24.93
   0  10   8   26.72    2.20
   0  10   9  325.21    6.96
   0  10   9  324.97    7.21
   0  10  10    1.01    0.93
   0  10  10    0.62    1.01
   0  10  11  122.70    3.60
   0  10  11  123.72    3.93
   0  10  13  235.62    4.42
   0  11   0    0.70    0.67
   0  11   1  113.61    3.61
   0  11   2   41.35    2.28
   0  11   3 1786.68   20.19
   0  11   4   34.32    2.13
   0  11   5    4.34    1.05
   0  11   5    4.14    0.90
   0  11   6   27.35    1.78
   0  11   6   34.85    2.13
   0  11   7  131.80    3.78
   0  11   7  146.05    4.15
   0  11   7  138.73    3.99
   0  11   8   70.70    2.66
   0  11   9   16.52    1.31
   0  11   9   17.80    1.36
   0  11  10   23.26    1.34
   0  12   0  292.85    5.47
   0  12  -1   98.57    2.94
   0  12   1  108.40    3.21
   0  12  -2   66.54    2.26
   0  12   2   72.07    2.63
   0  12   3  257.20    5.13
   0  12   5  494.09    7.23
   0  12   6  188.10    3.80
  -1   0  20    2.63    1.03
  -1   0  19    0.93    1.02
  -1   0  18  541.57   10.16
  -1   0  18  544.56   10.90
  -1   0  18  536.43   10.27
  -1   0  17    0.53    1.08
  -1   0  17    0.70    1.31
  -1   0  17    0.22    1.18
  -1   0  16  414.39    9.27
  -1   0  16  418.52    9.50
  -1   0  16  411.73    9.16
  -1   0  16  395.30    9.53
  -1   0  15    6.40    1.69
  -1   0  15    3.10    1.36
  -1   0  15    7.04    1.67
  -1   0  14  300.29    7.58
  -1   0  14  303.60    7.50
  -1   0  14  310.26    7.46
  -1   0  14  284.51    7.63
  -1   0  14  307.07    7.69
  -1   0  13    1.81    0.97
  -1   0  13    1.52    1.06
  -1   0  12  752.38   11.72
  -1   0  12  735.24   11.92
  -1   0  12  717.18   10.47
  -1   0  11    0.97    0.70
  -1   0  11    1.69    0.81
  -1   0  10 4251.94   39.95
  -1   0   9    5.62    0.90
  -1   0   8 1122.34   12.91
  -1   0   7    5.37    0.69
  -1   0   6   53.39    1.73
  -1   0   5   11.37    0.74
  -1   0   5    2.52    0.34
  -1   0   3    4.08    0.38
  -1   0   3    2.70    0.28
  -1   0   2  196.36    2.48
  -1   0   2  193.95    2.44
  -1   0   2  189.96    2.07
  -1   0   1    1.51    0.17
  -1   0   0 1233.90   10.59
  -1   0  -1    2.50    0.19
   1   0   2  266.39    3.53
  -1   0  -2  321.47    3.07
  -1   0  -3    5.24    0.27
   1   0   3    0.57    0.31
   1   0   4 2328.71   22.53
  -1   0  -4 2626.58   21.22
   1   0   5    3.16    0.51
  -1   0  -5    1.11    0.16
   1   0   6 5850.85   49.58
  -1   0  -6 5628.65   46.11
   1   0   7    1.87    0.54
   1   0   8  778.57   10.24
   1   0   9    1.56    0.68
   1   0  10 1764.25   18.82
   1   0  10 1819.10   20.04
   1   0  11    0.42    0.80
   1   0  11    1.93    0.78
   1   0  11    1.12    0.82
   1   0  12  963.93   14.22
   1   0  12  934.21   14.08
   1   0  13    1.05    1.14
   1   0  13    1.35    0.82
   1   0  13    3.77    1.25
   1   0  14  759.70   13.43
   1   0  14  751.70   11.70
   1   0  14  729.91   13.05
   1   0  15    1.42    1.27
   1   0  15    0.10    1.39
   1   0  16  437.08    9.87
   1   0  16  413.39    9.65
   1   0  17    0.60    1.23
   1   0  17    2.03    1.26
   1   0  18    6.70    1.47
   1   0  18    4.76    1.34
   1   0  19    3.17    1.06
  -1   1  20 1090.88   14.60
  -1  -1  20 1126.99   14.47
  -1  -1  19    7.45    1.47
  -1   1  19    4.84    1.35
  -1   1  18   27.32    2.49
  -1  -1  18   27.53    2.48
  -1   1  18   32.34    2.48
  -1  -1  17  709.07   12.62
  -1  -1  17  669.88   12.22
  -1   1  17  682.51   11.72
  -1   1  17  669.54   11.82
  -1   1  16  148.04    5.25
  -1  -1  16  128.50    4.56
  -1  -1  16  139.56    5.23
  -1   1  16  146.17    5.45
  -1   1  16  131.36    5.37
  -1  -1  16  141.75    5.42
  -1  -1  16  149.37    5.48
  -1   1  16  144.25    5.07
  -1   1  15  608.65   11.54
  -1  -1  15  598.49   11.23
  -1  -1  15  564.17   10.31
  -1   1  15  588.24   11.01
  -1  -1  15  604.41   11.49
  -1  -1  15  621.75   12.06
  -1   1  15  546.32   11.28
  -1  -1  15  593.83   11.50
  -1   1  15  591.58   10.91
  -1  -1  14 1106.88   15.99
  -1   1  14 1107.89   16.31
  -1   1  14 1087.65   15.57
  -1  -1  14 1123.27   16.46
  -1   1  14 1018.68   16.14
  -1  -1  14 1092.34   16.15
  -1   1  14 1117.52   15.82
  -1  -1  14 1034.97   14.99
  -1  -1  14 1120.16   16.64
  -1  -1  13 1299.52   16.78
  -1   1  13 1389.62   18.04
  -1  -1  13 1362.62   17.71
  -1  -1  13 1347.63   17.55
  -1   1  13 1207.82   17.19
  -1  -1  13 1387.89   18.24
  -1   1  13 1231.54   17.86
  -1   1  12   71.83    3.29
  -1  -1  12   82.06    3.42
  -1  -1  12   76.88    3.48
  -1   1  12   66.88    3.34
  -1  -1  12   75.27    3.09
  -1   1  11    3.24    0.91
  -1  -1  11    4.61    0.96
  -1  -1  11    4.77    0.92
  -1  -1  11    3.41    0.96
  -1   1  11    2.59    0.91
  -1  -1  10   82.46    3.01
  -1   1  10   72.10    2.87
  -1   1   9  118.69    3.51
  -1  -1   9  131.89    3.64
  -1   1   8  248.04    4.84
  -1  -1   8  261.39    4.97
  -1  -1   7 4660.10   39.27
  -1  -1   7 4446.83   39.36
  -1  -1   6 2876.67   25.22
  -1  -1   6 2772.40   25.05
  -1  -1   5 1010.35   10.63
  -1   1   5 1000.17   10.29
  -1  -1   5  982.05   10.26
  -1  -1   4 4145.93   35.67
  -1  -1   3   58.45    1.32
  -1   1   3   53.75    1.03
  -1  -1   2  203.22    2.59
  -1   1   2  205.84    2.61
  -1  -1   2  228.59    2.77
  -1   1   2  230.13    2.60
  -1   1   1  415.76    4.03
  -1  -1   1  414.65    4.01
  -1   1   0   50.48    1.03
  -1   1  -1  224.87    2.78
   1  -1   2    9.24    0.51
   1   1   2    8.36    0.51
  -1   1  -2    9.86    0.51
   1   1   3    5.56    0.53
  -1   1  -3    7.24    0.46
   1  -1   4 1045.32    9.99
  -1   1  -4 1022.63    9.41
   1   1   5 1951.64   19.45
  -1   1  -5 2026.60   18.27
   1   1   6   41.74    1.71
  -1   1  -6   30.45    1.02
   1   1   7  177.96    3.91
  -1   1  -7  176.91    2.83
   1  -1   8   66.70    2.45
   1   1   8   57.85    2.33
   1   1   9 2521.62   26.92
   1  -1   9 2818.84   27.26
   1   1  10 1660.83   19.48
   1  -1  10 1811.65   19.69
   1   1  10 1708.31   18.48
   1  -1  10 1784.40   19.75
   1  -1  11  717.59   10.83
   1   1  11  653.96   10.66
   1   1  11  665.29    9.98
   1  -1  11  708.55   11.02
   1   1  11  635.91   10.79
   1   1  12   90.21    3.42
   1  -1  12   93.96    3.68
   1   1  12   92.65    3.89
   1  -1  12  101.59    3.96
   1  -1  12   98.29    3.96
   1   1  12   89.25    3.92
   1   1  13    6.31    1.41
   1  -1  13    6.61    1.43
   1   1  13    2.65    1.13
   1  -1  13    3.23    1.01
   1   1  13    2.08    1.13
   1  -1  13    1.98    1.15
   1   1  14    4.32    1.45
   1  -1  14    5.23    1.46
   1   1  14    8.68    1.65
   1   1  14    3.34    1.28
   1  -1  14    3.24    1.32
   1  -1  14    5.01    1.22
   1  -1  15   71.14    3.41
   1  -1  15   70.97    3.83
   1   1  15   67.57    3.91
   1   1  15   67.49    3.76
   1  -1  15   69.89    4.00
   1  -1  15   70.25    3.80
   1   1  15   73.17    3.71
   1  -1  16  208.20    5.73
   1  -1  16  237.55    6.98
   1   1  16  220.92    6.92
   1  -1  16  220.97    6.58
   1  -1  16  216.98    6.97
   1   1  16  213.40    6.59
   1   1  17  523.68   10.42
   1  -1  17  510.49   10.68
   1   1  17  503.54   10.41
   1  -1  18  341.91    8.02
   1   1  18  347.22    8.01
   1  -1  18  358.07    7.90
   1  -1  19   72.85    3.23
   1  -1  19   72.40    3.12
   1   1  19   71.48    3.22
  -1   2  20    9.56    1.27
  -1  -2  20   10.31    1.26
  -1  -2  19    2.65    1.10
  -1  -2  19    1.14    0.99
  -1   2  19    1.57    1.04
  -1  -2  18   -0.04    1.15
  -1  -2  18    1.68    1.16
  -1  -2  18    2.83    1.19
  -1   2  17 1189.61   16.18
  -1  -2  17 1204.66   17.18
  -1  -2  17 1169.81   16.32
  -1  -2  17 1168.15   17.43
  -1   2  17 1130.94   17.22
  -1   2  16   36.06    2.81
  -1  -2  16   32.33    2.57
  -1   2  16   31.54    2.43
  -1  -2  16   35.15    2.78
  -1  -2  16   34.56    3.02
  -1  -2  16   32.69    2.50
  -1   2  16   36.13    2.54
  -1  -2  16   35.73    2.75
  -1   2  16   35.10    2.83
  -1   2  15  353.58    8.39
  -1  -2  15  345.18    8.00
  -1  -2  15  343.74    8.00
  -1   2  15  336.88    8.47
  -1  -2  15  364.44    8.47
  -1   2  15  346.78    7.78
  -1  -2  15  346.85    8.43
  -1  -2  15  352.68    8.96
  -1   2  15  340.46    7.76
  -1   2  14   30.00    2.54
  -1  -2  14   27.70    2.33
  -1   2  14   28.35    2.18
  -1   2  14   25.01    2.33
  -1  -2  14   27.68    2.34
  -1   2  14   30.78    2.30
  -1  -2  14   29.40    2.36
  -1  -2  14   29.22    2.64
  -1  -2  13    1.51    0.91
  -1   2  13    3.96    1.09
  -1  -2  13    2.27    1.14
  -1  -2  13    1.76    0.95
  -1   2  13    3.38    1.14
  -1  -2  13    1.95    1.07
  -1   2  13    1.36    0.88
  -1   2  13    5.22    1.29
  -1  -2  13    0.84    0.96
  -1  -2  12  547.17    9.34
  -1   2  12  499.73    9.23
  -1  -2  12  537.08    9.34
  -1   2  12  503.10    9.59
  -1  -2  11 2832.38   28.16
  -1   2  11 2622.16   27.98
  -1  -2  11 2631.41   27.78
  -1   2  11 2600.59   28.32
  -1  -2  11 2848.87   28.58
  -1   2  10 1268.83   15.35
  -1  -2  10 1248.25   15.34
  -1   2   9  547.33    8.21
  -1  -2   9  581.83    8.32
  -1  -2   8  735.40   10.02
  -1  -2   8  740.86    9.37
  -1   2   7 2243.57   21.33
  -1  -2   7 2275.59   21.41
  -1  -2   6 1061.61   12.35
  -1   2   6 1051.02   11.32
  -1  -2   5  534.80    6.27
  -1   2   5  542.02    6.26
  -1   2   5  509.82    5.27
  -1  -2   5  502.01    7.12
  -1  -2   4 2389.11   22.28
  -1  -2   4 2384.91   21.03
  -1  -2   2  130.58    2.47
  -1   2   2  142.88    1.89
  -1  -2   2  129.11    1.92
  -1   2   2  120.00    1.99
   1  -2  -2  113.14    1.76
  -1  -2   1 2593.63   21.19
  -1   2   1 2437.81   21.03
  -1   2   1 2308.99   20.04
  -1  -2   1 2509.20   20.04
   1  -2  -1 2259.86   20.67
  -1  -2   0  227.64    2.42
  -1   2   0  232.95    2.51
   1  -2   0  236.77    3.29
   1  -2   2   87.26    2.11
   1  -2   2   82.29    1.54
   1   2   3 4415.43   37.25
   1   2   4 1675.18   16.89
   1  -2   4 2032.98   17.14
   1  -2   5  259.04    4.17
   1   2   5  216.46    3.99
   1   2   6  805.89    9.47
  -1   2  -6  722.28    8.85
   1   2   7 2277.91   22.58
  -1   2  -7 2125.48   21.47
   1  -2   8  425.45    6.62
   1   2   8  374.46    6.48
   1   2   9  628.11    9.54
   1  -2   9  706.44    9.73
   1  -2  10  750.08   10.56
   1   2  10  663.12   10.41
   1   2  10  674.00    9.69
   1   2  10  632.21    9.40
   1  -2  10  692.99   10.25
   1   2  10  593.42    9.98
   1   2  11  192.18    5.26
   1  -2  11  210.47    5.26
   1  -2  11  211.50    5.45
   1   2  11  183.62    5.32
   1   2  11  190.34    4.82
   1   2  12  160.63    5.09
   1   2  12  146.89    4.42
   1   2  12  164.59    5.32
   1  -2  12  180.72    5.32
   1  -2  12  153.85    4.85
   1  -2  12  177.20    5.13
   1   2  12  160.03    5.10
   1  -2  12  156.53    5.43
   1  -2  12  164.11    5.16
   1  -2  13 2759.75   30.00
   1   2  13 2625.77   30.63
   1  -2  13 2974.91   30.78
   1   2  13 2644.03   28.95
   1   2  13 2735.50   30.52
   1  -2  13 2788.91   32.33
   1  -2  13 2818.70   30.79
   1   2  13 2856.08   30.09
   1  -2  14  319.02    7.93
   1   2  14  325.40    7.97
   1  -2  14  314.49    8.63
   1   2  14  306.94    8.04
   1  -2  14  338.06    7.99
   1  -2  14  334.26    7.68
   1   2  15  144.23    5.29
   1   2  15  143.60    5.50
   1  -2  15  158.36    5.45
   1  -2  15  150.61    5.38
   1  -2  15  150.55    5.03
   1  -2  16  185.96    6.48
   1  -2  16  205.86    6.12
   1   2  16  182.32    6.07
   1  -2  16  192.29    5.98
   1  -2  16  190.79    5.58
   1  -2  17   73.76    3.33
   1  -2  17   77.03    3.60
   1   2  17   74.61    3.76
   1  -2  17   75.35    4.00
   1   2  18    4.11    1.26
   1  -2  18    5.52    1.23
   1  -2  18    4.87    1.37
   1  -2  19  393.68    7.13
   1  -2  19  407.33    7.79
  -1  -3  19    2.95    1.05
  -1  -3  19    1.67    0.94
  -1   3  19    0.62    0.82
  -1  -3  19    0.51    0.79
  -1  -3  18  350.76    8.02
  -1   3  18  340.07    7.59
  -1  -3  18  358.91    7.35
  -1  -3  18  337.06    7.30
  -1   3  17    8.68    1.58
  -1  -3  17   10.11    1.58
  -1  -3  17   10.11    1.60
  -1  -3  17    7.97    1.47
  -1  -3  16  259.91    6.82
  -1  -3  16  272.57    7.08
  -1  -3  16  271.25    7.08
  -1  -3  16  290.05    7.01
  -1   3  16  266.14    7.14
  -1  -3  15  983.43   15.17
  -1   3  15  961.38   13.66
  -1  -3  15 1031.58   14.90
  -1   3  15  989.18   15.25
  -1  -3  15 1000.25   15.19
  -1   3  15  977.54   14.89
  -1  -3  15  949.26   14.06
  -1   3  14  146.77    4.52
  -1  -3  14  154.57    5.30
  -1  -3  14  162.43    5.15
  -1   3  14  153.96    5.29
  -1  -3  14  157.24    5.29
  -1  -3  14  138.10    4.65
  -1   3  14  159.38    5.18
  -1  -3  13  909.56   14.59
  -1  -3  13  885.27   13.71
  -1   3  13  887.19   13.76
  -1   3  13  875.48   12.40
  -1   3  13  918.11   13.60
  -1  -3  13  846.05   12.80
  -1  -3  12  256.34    6.41
  -1  -3  12  278.00    6.35
  -1   3  12  257.50    6.34
  -1  -3  12  273.71    6.11
  -1   3  12  255.06    6.11
  -1  -3  11   84.96    3.43
  -1  -3  11   86.18    3.15
  -1   3  11   93.89    3.37
  -1  -3  11   93.76    3.43
  -1   3  11   92.59    3.54
  -1  -3  10    6.14    1.01
  -1   3  10    3.94    0.93
  -1  -3  10    6.38    0.99
  -1   3  10    4.02    0.83
  -1  -3   9    1.04    0.71
  -1  -3   9    2.00    0.63
  -1   3   9    1.14    0.59
  -1  -3   8 1093.97   14.59
  -1   3   8 1157.58   13.10
  -1  -3   7 5643.49   52.34
  -1   3   7 5728.77   49.78
  -1  -3   6  620.46    9.11
  -1  -3   6  602.86    7.19
  -1   3   6  605.22    7.15
  -1  -3   5  981.07    9.86
  -1   3   5  973.48    9.72
  -1  -3   4 1617.33   12.76
  -1   3   4 1615.43   12.55
  -1  -3   3   67.77    2.26
  -1  -3   3   71.30    1.47
  -1   3   2 3523.77   29.10
  -1  -3   2 3837.33   30.45
  -1  -3   1 4488.27   36.03
  -1   3   1 4213.31   35.77
   1  -3   0  547.46    4.75
   1   3   0  519.70    4.77
  -1  -3   0  536.59    4.68
  -1   3   0  506.95    4.74
   1  -3   0  549.66    6.77
   1  -3   1  210.92    3.82
   1   3   1  211.89    2.41
   1  -3   2 1636.17   17.17
   1   3   2 1669.48   14.98
   1   3   3 6860.33   55.22
   1  -3   3 7270.87   55.26
   1  -3   4 1171.05   13.89
   1   3   4 1210.63   12.02
   1  -3   5  272.98    5.42
   1   3   5  265.94    3.05
   1   3   5  260.34    4.14
   1  -3   6  805.68    8.92
   1   3   6  763.30    8.94
   1   3   7 1235.95   13.72
   1  -3   7 1391.43   13.82
   1   3   8  582.47    8.27
   1  -3   8  625.58    8.25
   1   3   9 1865.70   21.07
   1  -3   9 1938.82   20.46
   1   3   9 1892.60   20.56
   1   3  10  188.55    4.88
   1   3  10  166.12    4.34
   1  -3  10  214.61    4.99
   1   3  10  188.06    4.95
   1  -3  10  219.97    5.00
   1   3  10  198.45    5.02
   1   3  11  429.00    8.06
   1  -3  11  465.64    8.68
   1  -3  11  484.59    8.28
   1   3  11  451.34    8.49
   1   3  11  414.44    7.77
   1   3  11  440.55    8.51
   1  -3  11  479.90    8.40
   1  -3  12  918.23   13.73
   1   3  12  906.12   13.69
   1  -3  12  861.11   14.69
   1  -3  12  907.30   13.57
   1  -3  12 1023.13   13.80
   1   3  12  928.85   13.96
   1   3  12  843.31   12.51
   1  -3  12  980.91   13.53
   1   3  12  889.29   13.67
   1  -3  13  462.03    9.28
   1  -3  13  467.23    9.24
   1   3  13  428.32    8.31
   1   3  13  453.36    9.40
  -1   3 -13  449.48    9.04
   1  -3  13  441.09   10.12
   1  -3  14  123.90    5.35
   1   3  14  130.87    4.97
   1  -3  14  142.77    4.86
  -1   3 -14  126.17    4.54
   1  -3  14  132.70    4.74
   1  -3  14  128.16    4.75
   1   3  15  140.55    5.13
   1  -3  15  139.66    4.88
   1  -3  15  135.99    4.87
   1  -3  16  143.47    4.82
   1   3  16  130.16    4.84
   1  -3  16  144.82    4.73
   1  -3  16  130.92    4.67
   1  -3  17 1746.44   23.10
   1   3  17 1777.64   21.61
   1  -3  17 1831.93   20.89
   1  -3  17 1850.00   21.24
   1  -3  18  138.50    4.78
   1  -3  18  139.92    4.02
   1   3  18  133.75    4.24
   1  -3  18  141.46    4.15
   1  -3  19    6.90    1.19
   1  -3  20    0.88    0.56
  -1  -4  19   86.45    3.26
  -1  -4  18  401.41    8.24
  -1  -4  18  377.39    7.10
  -1  -4  17  229.13    6.14
  -1  -4  17  229.48    6.85
  -1  -4  17  215.03    5.59
  -1  -4  17  221.09    5.33
   1   4 -17  208.02    5.40
  -1  -4  16  239.50    6.56
  -1   4  16  225.43    6.02
  -1  -4  16  230.93    5.73
  -1  -4  16  230.19    7.09
  -1  -4  16  221.13    5.96
  -1  -4  16  227.91    6.42
  -1  -4  15  470.68   10.59
  -1   4  15  471.05    9.20
  -1  -4  15  483.84    8.86
  -1  -4  15  452.86    9.08
  -1  -4  15  482.12    9.78
  -1  -4  14   96.40    4.67
  -1  -4  14   98.21    4.23
  -1   4  14   88.15    3.71
  -1  -4  14   89.27    3.56
  -1  -4  14   87.42    3.80
  -1  -4  13  131.27    4.25
  -1   4  13  117.72    4.21
  -1  -4  13  123.20    4.64
  -1   4  13  113.36    4.05
  -1  -4  13  131.07    5.41
  -1  -4  13  117.74    4.82
  -1   4  13  107.39    4.43
  -1   4  12 1673.33   19.54
  -1  -4  12 1629.89   20.99
  -1   4  11  512.88    8.60
  -1   4  11  473.72    8.08
  -1  -4  10  481.85    8.61
  -1   4  10  452.23    7.47
  -1  -4   9  636.34    8.64
  -1   4   9  606.85    8.52
  -1  -4   9  622.21   10.95
  -1  -4   9  592.62    9.62
  -1  -4   8 1408.06   17.92
  -1  -4   8 1443.92   14.96
  -1   4   8 1391.87   14.77
  -1  -4   8 1388.41   16.31
  -1  -4   7  479.92    8.73
  -1  -4   7  474.35    6.43
  -1   4   7  466.61    6.29
  -1  -4   6 9999.00   75.55
  -1   4   6 9255.04   75.00
  -1   4   5  452.28    5.31
  -1  -4   5  468.26    5.58
  -1  -4   4  236.65    5.18
  -1   4   4  235.82    3.94
  -1  -4   3  575.54    8.23
  -1   4   3  533.08    6.70
  -1  -4   2  105.73    3.04
  -1   4   2   98.82    2.55
  -1  -4   1 1821.74   18.09
  -1   4   1 1808.04   17.61
   1  -4   0  566.49    7.71
  -1  -4   0  567.44    7.29
   1  -4   1   94.58    2.75
  -1  -4  -1   93.16    2.30
   1   4   2 4745.03   38.55
  -1  -4  -2 4689.82   40.54
   1  -4   3  166.36    4.23
  -1  -4  -3  169.01    3.10
   1   4   4  816.31    8.33
   1  -4   4  851.13    8.39
   1   4   5   10.46    0.74
   1  -4   5   11.93    0.76
   1   4   6  189.85    3.59
   1  -4   6  199.80    3.60
   1   4   7  377.61    5.73
   1  -4   7  397.84    5.70
  -1   4  -8 4194.86   40.55
   1   4   8 4314.21   39.39
   1   4   9 1169.29   13.86
   1  -4   9 1136.23   14.67
   1   4   9 1161.19   15.40
   1   4  10    9.45    1.32
   1   4  10    7.57    1.10
   1   4  10    9.20    1.18
   1  -4  11 1752.52   20.62
   1   4  11 1705.80   20.02
   1  -4  11 1741.55   20.22
   1  -4  11 1707.04   22.19
   1  -4  12  400.58    9.34
   1   4  12  404.61    8.76
   1   4  12  386.91    7.99
   1  -4  12  394.17    8.08
   1  -4  12  421.10    7.89
   1   4  12  425.91    8.36
   1  -4  13  269.36    7.68
   1   4  13  262.78    6.93
   1  -4  13  285.93    6.45
   1   4  13  279.40    6.78
  -1   4 -13  279.20    7.07
   1  -4  13  269.24    6.61
   1  -4  14  385.22    7.60
   1   4  14  378.60    8.03
   1  -4  14  383.83    8.35
   1  -4  14  378.85    9.31
  -1   4 -14  368.60    8.31
   1  -4  14  376.21    7.97
   1   4  15   66.14    3.23
   1  -4  15   66.45    3.00
  -1   4 -15   65.24    3.30
   1  -4  15   61.29    3.07
   1  -4  15   63.50    3.80
   1  -4  15   70.55    3.42
   1  -4  16  343.90    6.73
   1  -4  16  355.71    7.68
  -1   4 -16  329.39    7.25
  -1   4 -17    1.80    0.96
   1  -4  17    1.36    0.95
   1  -4  18  371.82    6.73
   1  -4  18  360.50    7.50
   1  -4  19   15.82    1.38
   1   5 -18  386.67    6.63
  -1  -5  17  113.15    4.48
   1   5 -17  104.16    3.63
  -1  -5  17  103.12    3.32
  -1  -5  16 1037.25   14.79
  -1  -5  16 1019.38   14.88
   1   5 -16 1003.08   14.11
  -1  -5  16 1006.91   15.61
  -1  -5  15    7.54    1.24
  -1  -5  15   10.50    1.86
  -1   5  14    4.52    1.36
  -1  -5  14    3.49    1.42
  -1  -5  14    5.95    1.21
  -1   5  13  150.31    5.59
  -1  -5  13  155.05    5.27
  -1  -5  13  158.12    5.99
  -1  -5  13  148.15    5.29
  -1  -5  13  144.36    4.60
  -1   5  12 1607.96   21.76
  -1  -5  12 1556.38   20.70
  -1  -5  11  859.23   13.68
  -1   5  11  868.90   14.60
  -1  -5  10  523.78    9.47
  -1  -5   9 2804.73   32.26
  -1  -5   9 2911.29   30.28
  -1  -5   8 2313.37   24.45
  -1   5   8 2359.98   30.84
  -1   5   7  299.20    9.12
  -1  -5   7  334.73    6.42
  -1   5   6  436.13   11.29
  -1  -5   6  544.28    9.63
  -1   5   5 2590.88   24.86
  -1  -5   5 2722.56   28.34
  -1   5   4  235.39    4.47
  -1  -5   4  219.46    5.43
  -1   5   3 4713.35   41.76
  -1  -5   3 4633.39   43.52
  -1   5   2 8287.24   69.50
  -1  -5   2 8336.36   70.80
  -1  -5   1 3111.45   30.05
  -1   5   1 3213.71   29.60
  -1  -5   0    3.33    0.73
   1  -5   0    5.60    0.85
   1  -5   1  150.71    3.98
  -1  -5  -1  143.12    3.53
   1  -5   2   30.51    1.91
  -1  -5  -2   25.22    1.39
   1  -5   3  123.47    3.83
  -1  -5  -3  108.40    2.79
   1  -5   4 3606.68   33.95
  -1  -5  -4 3227.62   29.96
  -1   5  -5 4530.63   41.12
   1  -5   5 4180.71   42.20
   1  -5   6 2175.39   22.16
  -1   5  -6 2124.70   23.11
   1  -5   7 1346.51   16.04
  -1   5  -7 1432.12   17.01
   1  -5   8  862.65   11.95
  -1   5  -8  897.12   12.65
   1  -5   9  910.91   12.54
   1   5   9  881.23   13.48
   1   5  10  537.09   10.05
   1  -5  10  572.24    9.70
   1  -5  10  544.96   10.70
   1  -5  11 1715.41   20.49
   1   5  11 1714.29   22.07
   1  -5  11 1658.43   21.97
   1   5  12 2480.38   27.68
   1  -5  12 2592.51   28.11
   1   5  12 2617.29   29.88
   1  -5  12 2469.33   29.72
   1   5  13   93.97    4.27
   1  -5  13   87.90    4.26
  -1   5 -13   91.40    4.05
   1  -5  13   93.94    3.92
   1   5  14  913.01   14.52
  -1   5 -14  950.45   14.35
   1  -5  14  937.51   15.25
   1  -5  14  954.10   14.16
  -1   5 -15  911.03   13.66
   1  -5  15  912.54   14.68
   1  -5  16  112.24    3.96
  -1   5 -16  103.72    3.82
   1  -5  17    3.65    0.99
  -1   5 -17    2.48    0.92
   1   6 -18   31.32    1.62
  -1  -6  17  109.39    3.88
  -1  -6  17  113.17    3.76
   1   6 -17  100.18    3.30
  -1  -6  16   63.82    3.27
  -1  -6  16   73.32    3.32
   1   6 -16   64.89    2.94
  -1  -6  15  621.81   11.45
   1   6 -15  642.97   10.74
  -1  -6  14   13.77    1.99
  -1  -6  14   10.34    1.64
  -1   6  14    8.35    1.72
  -1  -6  13 1525.46   21.18
  -1  -6  13 1577.81   19.99
  -1   6  13 1515.07   21.42
  -1  -6  12 1263.67   17.40
  -1  -6  12 1405.94   18.19
  -1   6  12 1248.49   17.50
  -1   6  12 1350.43   19.67
  -1  -6  11  171.30    5.31
  -1   6  11  184.22    6.38
  -1   6  11  175.07    5.56
  -1  -6  11  187.83    5.60
  -1  -6  10 1161.15   16.13
  -1  -6  10 1283.80   16.77
  -1   6  10 1179.51   16.71
  -1   6  10 1255.84   18.50
  -1   6   9  327.33    7.58
  -1   6   9  324.37    8.15
  -1   6   9  347.08   10.88
  -1  -6   9  352.92    7.44
  -1  -6   9  306.90    8.15
  -1  -6   9  307.91    6.88
  -1   6   8 1583.46   25.86
  -1  -6   8 1753.35   20.24
  -1  -6   7  143.09    4.34
  -1  -6   7  148.96    5.27
  -1  -6   6 1241.98   15.07
  -1  -6   6 1147.66   16.79
  -1   6   5 3681.57   47.11
  -1  -6   5 4377.05   40.14
  -1   6   5 4434.00   39.34
  -1   6   5 3838.80   46.82
  -1  -6   5 4394.61   42.98
  -1   6   4   12.15    2.15
  -1   6   4   11.64    2.09
  -1   6   4    9.81    1.12
  -1  -6   3   46.49    2.55
  -1   6   3   48.32    2.22
  -1   6   2    4.92    1.52
  -1   6   2    1.53    1.15
  -1  -6   2    3.49    0.90
  -1   6   2    4.46    0.91
  -1  -6   1  661.93   10.23
   1  -6  -1  684.02    9.84
  -1  -6   0  126.83    3.88
   1  -6   0  128.87    3.89
  -1  -6  -1 3587.45   34.67
   1  -6   1 3575.55   35.29
   1   6   2 1305.80   20.99
   1  -6   2 1707.70   18.98
  -1   6  -2 1355.58   22.43
  -1  -6  -2 1640.66   17.64
   1   6   3    8.75    1.70
  -1   6  -3    9.01    1.86
  -1   6  -3   14.26    1.46
   1  -6   3   12.98    1.47
   1   6   4  965.87   17.90
  -1   6  -4  928.54   17.59
   1  -6   5  137.58    3.74
   1  -6   5  137.39    4.82
  -1   6  -6  816.22   12.16
   1  -6   6  754.55   10.68
  -1   6  -7  554.60    9.83
   1  -6   7  522.42    8.62
  -1   6  -8 2265.40   25.76
   1  -6   8 2407.45   25.02
  -1   6  -9 2310.02   26.68
   1   6   9 2435.96   28.13
   1  -6  10  418.14    9.19
   1  -6  10  443.57    8.43
   1   6  10  419.16    8.98
   1   6  10  449.20    9.88
   1  -6  11  696.65   11.26
   1   6  11  705.18   12.94
   1  -6  11  683.19   12.21
  -1   6 -11  731.83   12.25
   1   6  12    1.23    0.85
   1   6  12    3.61    1.47
   1  -6  12    1.03    1.13
  -1   6 -12    1.02    1.14
   1  -6  13   12.68    1.73
  -1   6 -13   16.34    1.97
   1   6  13   13.71    1.96
   1  -6  13   15.92    1.76
  -1   6 -14    7.20    1.50
   1   6  14    2.64    1.19
   1  -6  14    4.28    1.16
   1  -6  14    3.93    1.27
  -1   6 -15 1409.37   17.63
   1  -6  15 1407.37   17.28
  -1   6 -16  265.13    5.85
   1  -6  16  277.12    5.89
  -1   6 -17   23.81    1.52
   1  -6  17   25.68    1.83
   1   7 -17  155.37    3.64
   1   7 -16  107.09    3.39
  -1  -7  16  105.65    3.60
   1   7 -15  220.02    5.33
  -1  -7  15  219.15    5.68
  -1   7  14 1433.62   19.52
  -1  -7  14 1466.28   18.56
   1   7 -14 1399.47   17.49
  -1  -7  13  551.47   10.56
  -1   7  13  570.77   11.55
  -1   7  12  244.75    7.49
  -1   7  12  225.88    6.36
  -1  -7  11  103.03    4.08
  -1   7  11   95.22    4.73
  -1   7  11   94.74    4.23
  -1  -7  10   65.98    3.31
  -1   7  10   65.05    3.54
  -1   7  10   60.53    3.85
  -1  -7   9 4724.83   45.19
  -1   7   9 4503.85   46.51
  -1  -7   8  801.23   14.48
  -1   7   8  877.17   14.84
  -1   7   8  891.35   14.14
  -1  -7   8  957.76   13.39
  -1   7   8  845.03   18.40
  -1  -7   7  250.14    7.18
  -1  -7   7  276.45    6.38
  -1   7   7  264.94    6.93
  -1   7   7  262.26    7.26
  -1   7   6  534.52   10.48
  -1  -7   6  533.34   10.78
  -1   7   5  618.34   14.56
  -1   7   5  588.31   14.36
  -1  -7   5  609.90   11.32
  -1  -7   4 1768.04   22.74
  -1   7   4 1640.89   26.97
  -1   7   3 1476.95   25.66
  -1   7   3 1526.91   25.16
  -1   7   2  479.04   12.68
  -1   7   2  472.35   12.39
   1   7  -1  516.19   11.44
  -1   7   1  496.32   12.78
  -1   7   1  539.44   12.74
   1   7   0 3110.55   37.98
  -1   7   0 3084.18   38.82
   1   7   1   67.01    4.26
  -1   7  -1   65.70    4.43
  -1  -7  -1   74.55    3.10
  -1   7  -1   71.87    4.30
  -1   7  -2 1776.08   27.39
   1   7   2 1823.32   27.21
   1  -7   3    1.83    0.87
   1   7   3    0.08    0.65
  -1   7  -3    2.38    1.37
  -1   7  -4   90.58    4.97
   1  -7   4   91.94    4.00
  -1   7  -5 4087.75   41.18
  -1   7  -6  240.11    6.50
  -1   7  -7  565.08   10.26
   1  -7   7  564.38    9.27
   1   7   8   32.25    2.68
   1  -7   8   35.32    2.18
   1  -7   9   10.83    1.47
   1   7   9    9.68    1.60
  -1   7  -9   10.41    1.62
   1  -7  10 1457.09   19.57
  -1   7 -10 1636.34   20.06
   1   7  10 1458.42   19.80
   1  -7  10 1607.42   19.01
   1   7  10 1605.26   21.69
   1   7  11 1047.88   15.08
   1   7  11 1067.23   16.50
   1  -7  11  937.00   14.42
   1  -7  11 1054.16   14.20
   1   7  11  919.03   14.03
   1   7  12   72.86    3.92
   1  -7  12   63.43    3.22
   1  -7  12   73.92    3.22
   1  -7  13   73.65    3.34
   1   7  13   77.59    3.90
  -1   7 -13   75.60    3.47
   1  -7  13   78.25    3.21
   1  -7  14  686.93   10.74
  -1   7 -14  700.05   10.94
   1   7  14  739.99   12.03
   1  -7  14  731.84   10.65
  -1   7 -15  416.52    7.46
  -1   7 -16  539.60    7.96
  -1   7 -17    8.30    0.79
   1  -7  17    8.22    0.92
   1   8 -16  469.11    6.67
  -1  -8  15  198.16    4.47
   1   8 -15  195.68    4.43
  -1  -8  14   12.39    1.38
  -1  -8  14   10.95    1.44
  -1   8  14    9.65    1.61
  -1  -8  13  262.36    6.19
  -1   8  13  260.44    7.10
  -1  -8  13  236.84    5.82
   1   8 -13  233.15    5.50
  -1  -8  12   19.18    1.86
   1   8 -12   21.19    1.81
  -1   8  12   17.09    1.88
  -1  -8  12   18.71    1.86
  -1   8  12   17.75    2.22
  -1   8  11   74.94    4.09
  -1   8  11   74.55    3.71
  -1   8  10 2564.74   29.36
  -1   8  10 2519.97   28.81
  -1   8   9    0.84    1.14
  -1   8   9    1.41    1.39
  -1   8   8  208.56    6.44
  -1   8   8  208.69    6.72
  -1   8   7   41.09    2.98
  -1   8   7    6.34    1.49
  -1   8   6    4.47    1.94
  -1   8   6    8.91    1.65
  -1   8   5  713.75   16.39
  -1   8   5  714.89   12.33
  -1   8   5  735.24   12.73
  -1   8   4 3556.82   36.28
  -1   8   4 3553.41   36.48
  -1  -8   3  798.39   13.45
  -1   8   3  822.60   17.74
  -1   8   3  830.31   17.21
  -1   8   3  861.80   13.53
  -1   8   3  869.55   13.45
  -1   8   2    2.74    1.50
  -1   8   2    1.06    1.38
  -1   8   2    2.51    0.94
  -1  -8   2    3.22    0.96
  -1   8   1  617.76   13.96
  -1   8   1  617.27   14.88
  -1   8   1  624.90   10.80
  -1  -8   1  629.25   11.04
  -1   8   0 1787.30   21.00
  -1   8   0 1480.95   25.27
   1   8   0 1889.01   20.68
  -1   8   0 1526.28   24.07
  -1   8   0 1515.16   19.75
  -1   8  -1  916.84   18.55
  -1   8  -1  952.32   17.31
  -1   8  -2  162.90    7.05
   1   8   2  151.89    4.73
  -1   8  -3    8.75    1.92
   1   8   3    2.58    1.01
  -1   8  -4 2519.14   32.07
   1   8   4 2359.83   27.04
  -1   8  -5   47.91    2.60
   1   8   5   43.28    2.85
  -1   8  -6 4642.48   43.70
   1   8   6 4383.08   45.40
  -1   8  -7   27.31    2.15
   1   8   7   23.63    2.30
  -1   8  -8  284.31    6.74
   1   8   8  282.66    7.67
   1   8   9  445.92    9.87
  -1   8  -9  445.51    8.67
   1  -8   9  470.55    8.23
  -1   8 -10   16.30    1.72
   1   8  10   16.40    1.90
   1  -8  10   17.46    1.59
  -1   8 -11  281.05    6.56
   1  -8  11  289.69    6.20
   1   8  11  303.72    7.85
   1   8  11  297.66    7.03
  -1   8 -12  330.52    6.95
   1   8  12  344.33    8.12
   1   8  13  251.73    6.46
   1  -8  14  940.52   12.07
   1   8  14  916.35   12.88
  -1   8 -15  160.17    3.70
   1  -8  16   48.63    1.71
  -1   8 -16   46.73    1.58
   1   9 -15   54.45    1.73
  -1  -9  14  949.88   11.06
   1   9 -14 1063.30   11.76
  -1   9  13  159.89    4.80
  -1  -9  13  167.88    4.17
  -1  -9  13  128.88    3.34
   1   9 -13  139.36    3.57
  -1   9  12   67.96    3.43
   1   9 -12   61.74    2.52
  -1  -9  12   57.16    2.41
  -1  -9  12   70.05    2.90
  -1  -9  11  342.33    6.72
   1   9 -11  356.89    6.65
   1   9 -10   11.45    1.34
  -1   9  10   12.53    1.82
  -1  -9   9   73.92    3.19
  -1   9   9   66.93    3.76
  -1   9   9   65.46    3.53
   1   9  -9   64.62    2.79
  -1   9   9   73.22    3.67
  -1   9   8  303.25    7.97
  -1   9   8  310.85    7.84
   1   9  -8  296.90    6.26
  -1   9   7  929.77   15.11
   1   9  -7  929.81   12.51
  -1   9   6  593.27   11.26
  -1   9   6  585.25   11.31
  -1   9   5  512.22   10.25
  -1   9   5  495.20   10.19
  -1   9   4  869.73   14.08
  -1   9   4  847.29   13.80
  -1   9   3  103.52    5.70
  -1   9   3  102.44    4.30
  -1   9   3  102.88    4.22
  -1   9   2   58.02    4.22
  -1   9   2   55.30    3.11
  -1   9   1  146.88    6.44
   1   9  -1  134.80    4.33
  -1   9   1  144.70    4.88
  -1   9   0 3599.38   40.46
  -1   9   0 3317.21   35.13
  -1   9  -1  269.73    9.14
  -1   9  -2 1433.59   22.82
  -1   9  -3  776.45   15.24
   1   9   3  701.57   11.71
   1   9   4   32.37    2.42
   1   9   5   42.54    2.81
   1   9   6  328.41    7.90
  -1   9  -6  324.47    6.75
   1   9   7 1712.99   21.93
  -1   9  -7 1737.94   19.93
  -1   9  -8  124.13    4.03
   1   9   8  131.09    4.95
   1   9   8  127.63    4.69
  -1   9  -9  623.35    9.88
   1   9   9  643.33   11.60
   1   9   9  652.61   11.08
   1   9  10 1250.58   17.20
   1   9  10 1276.11   16.48
  -1   9 -11   97.54    3.31
   1   9  11  102.76    3.69
   1  -9  12   58.54    2.41
  -1   9 -12   52.39    2.30
   1   9  12   56.46    2.88
   1   9  13    1.15    0.89
  -1   9 -13    0.71    0.69
  -1   9 -14  212.25    3.87
  -1  10  13   26.85    1.59
  -1  10  11  889.07   11.82
  -1  10  11  867.74   12.37
  -1  10  10  872.54   12.48
  -1  10  10  880.09   12.96
  -1  10   9   58.78    2.97
  -1  10   9   53.91    2.99
  -1  10   8  245.47    6.34
  -1  10   8  231.51    6.27
  -1  10   7  100.36    4.18
  -1  10   7  100.98    4.14
  -1  10   6   42.18    2.79
  -1  10   6   42.02    2.69
  -1  10   5  282.39    6.96
  -1  10   5  295.69    7.24
  -1  10   4  371.00    7.94
  -1  10   4  388.85    8.37
  -1  10   3  706.56   11.80
  -1  10   2    2.90    1.16
  -1  10   1  755.52   12.01
  -1  10   0  277.14    6.48
   1  10   0  266.83    6.18
   1  10   1   43.64    2.53
   1  10   2  155.50    4.77
   1  10   3  371.40    7.54
   1  10   3  388.04    7.94
   1  10   4  588.59   10.22
   1  10   4  572.47    9.88
   1  10   5   38.31    2.53
   1  10   5   38.38    2.49
   1  10   6  643.91   10.83
   1  10   6  627.78   10.61
   1  10   7  823.93   12.52
   1  10   8   37.24    2.36
   1  10   8   37.76    2.44
   1  10   9    4.32    1.11
   1  10   9    9.61    1.44
   1  10  10  252.52    5.48
   1  10  10  239.39    5.65
   1  10  11    5.25    1.07
  -1  11  10  124.66    3.27
  -1  11   9   11.08    1.16
  -1  11   8  109.12    3.35
  -1  11   7  571.43    9.15
  -1  11   7  529.78    8.54
  -1  11   6    6.17    1.20
  -1  11   6    4.54    1.08
  -1  11   6    6.14    1.06
  -1  11   5   25.65    2.03
  -1  11   5   22.62    1.81
  -1  11   5   21.56    1.61
  -1  11   4  113.32    3.85
  -1  11   3   89.40    3.41
  -1  11   2  935.56   12.71
  -1  11   1  238.08    5.40
   1  11   0    8.86    1.12
   1  11   1  193.41    4.70
   1  11   2   78.70    3.01
  -1  11  -3  764.17   10.66
   1  11   3  763.25   10.91
   1  11   4  709.80   10.42
   1  11   5    1.69    0.76
   1  11   5    2.32    0.89
   1  11   6   74.14    2.90
   1  11   6   73.23    2.74
   1  11   7  156.36    4.09
   1  11   7  146.78    3.85
   1  11   8  227.54    4.74
   1  11   9   54.06    2.07
   1  11   9   50.06    2.01
  -1  12   6  416.02    6.32
  -1  12   5    2.17    0.74
  -1  12   4   62.45    2.43
  -1  12   3  294.38    5.62
  -1  12   2   28.09    1.70
  -1  12   1  170.17    4.08
  -1  12   0   25.27    1.56
  -1  12  -1    3.01    0.71
   1  12   2  566.32    7.37
  -1  12  -2  594.08    7.63
   1  12   3   39.92    1.65
   1  12   4   40.23    1.66
   1  12   4   42.88    1.92
   1  12   5   48.75    1.77
   1  12   5   51.87    1.94
  -2   0  20  377.12    7.73
  -2   0  19    0.51    1.16
  -2   0  19    0.65    1.11
  -2   0  18  869.25   14.63
  -2   0  18  883.85   14.23
  -2   0  18  889.76   13.95
  -2   0  17    2.63    1.46
  -2   0  17    2.55    1.38
  -2   0  17    1.16    0.96
  -2   0  17    0.18    1.23
  -2   0  16  109.67    4.77
  -2   0  16  104.77    4.76
  -2   0  16  107.72    4.35
  -2   0  16  118.11    4.82
  -2   0  15    1.70    1.26
  -2   0  15    1.69    1.16
  -2   0  15    0.49    1.25
  -2   0  15    0.12    0.94
  -2   0  15    1.11    1.12
  -2   0  14 3284.71   33.98
  -2   0  14 3170.51   34.14
  -2   0  13   11.15    1.51
  -2   0  13   13.25    1.69
  -2   0  12  164.14    4.89
  -2   0  12  164.74    5.04
  -2   0  11   22.22    1.70
  -2   0  11   25.41    1.87
  -2   0  10 1711.60   19.00
  -2   0   9    0.74    0.53
  -2   0   8  797.45    9.98
  -2   0   7    0.84    0.44
  -2   0   7    1.35    0.32
  -2   0   6  727.47    8.74
  -2   0   6  782.71    7.89
  -2   0   5    0.84    0.38
  -2   0   5    3.76    0.40
  -2   0   3    0.80    0.35
  -2   0   3    0.35    0.29
  -2   0   2 1126.79   10.49
  -2   0   1    1.29    0.28
  -2   0   1    4.39    0.38
  -2   0  -1    2.35    0.32
  -2   0  -3    1.61    0.27
   2   0   3    0.73    0.35
   2   0   4 4838.36   43.96
  -2   0  -4 5228.49   42.41
   2   0   5    8.73    0.82
  -2   0  -5    3.29    0.34
   2   0   6   72.45    2.36
   2   0   7    1.00    0.61
   2   0   8   64.16    2.70
   2   0   9    7.85    1.14
   2   0   9    7.82    0.98
   2   0  10 8564.13   75.81
   2   0  10 8442.20   76.38
   2   0  11    4.07    1.10
   2   0  11    1.43    0.81
   2   0  11    4.08    1.09
   2   0  12 2167.42   25.03
   2   0  12 2030.88   24.84
   2   0  12 2055.05   23.50
   2   0  12 2228.43   25.51
   2   0  13    2.44    1.17
   2   0  13    3.17    1.29
   2   0  14  120.20    4.30
   2   0  14  125.28    5.07
   2   0  15    1.14    1.32
   2   0  15    1.22    0.86
   2   0  16 1869.99   23.72
   2   0  16 1747.90   23.44
   2   0  17    0.27    1.23
   2   0  17    2.67    1.32
   2   0  18  136.69    4.62
   2   0  19    1.45    0.85
  -2  -1  20   40.55    2.44
  -2   1  20   39.27    2.47
  -2  -1  19  362.15    8.03
  -2   1  19  348.61    7.29
  -2  -1  18  844.08   13.38
  -2   1  18  846.31   13.72
  -2  -1  18  835.94   13.88
  -2   1  18  825.98   12.96
  -2   1  17  160.25    5.65
  -2  -1  17  154.16    5.43
  -2  -1  17  152.30    5.25
  -2   1  17  158.14    5.33
  -2  -1  17  159.99    5.79
  -2   1  17  145.81    5.67
  -2   1  16   65.07    3.72
  -2  -1  16   59.44    3.46
  -2  -1  16   66.99    3.81
  -2   1  16   57.46    3.09
  -2  -1  16   62.18    3.43
  -2   1  16   65.21    3.82
  -2  -1  16   63.93    3.72
  -2   1  16   65.06    3.48
  -2  -1  15    2.51    1.33
  -2   1  15    4.22    1.49
  -2   1  15    7.42    1.57
  -2  -1  15    4.52    1.42
  -2  -1  15    2.53    1.10
  -2  -1  14 2654.13   29.58
  -2   1  14 2927.78   31.47
  -2  -1  14 2855.23   30.94
  -2   1  14 2827.39   30.56
  -2   1  14 2562.08   31.13
  -2  -1  14 2830.77   31.52
  -2  -1  14 2853.48   31.55
  -2  -1  14 2893.20   31.52
  -2  -1  13  366.32    7.42
  -2  -1  13  362.25    7.87
  -2   1  13  342.88    7.75
  -2  -1  13  379.78    8.31
  -2   1  13  334.65    7.97
  -2  -1  13  343.71    7.41
  -2  -1  12  389.14    7.71
  -2   1  12  344.51    7.42
  -2  -1  12  395.92    8.04
  -2   1  12  342.34    7.66
  -2  -1  12  367.91    7.27
  -2   1  11  958.58   13.28
  -2  -1  11 1057.83   13.59
  -2   1  11  944.38   13.54
  -2  -1  11 1056.81   13.95
  -2  -1  11  998.73   13.07
  -2  -1  10 3925.95   35.66
  -2   1  10 3510.47   35.20
  -2  -1   9  120.57    3.38
  -2   1   9  120.34    3.40
  -2  -1   8 4099.78   37.09
  -2  -1   8 4183.48   36.68
  -2   1   7 2357.14   22.70
  -2  -1   7 2267.32   22.57
  -2  -1   6   68.58    2.04
  -2   1   6   75.30    2.11
  -2  -1   6   72.48    2.12
  -2  -1   5  186.25    3.40
  -2   1   5  194.15    3.32
  -2  -1   4 4753.71   39.50
  -2   1   4 4919.26   39.80
  -2   1   2  213.55    3.04
  -2   1   2  207.27    2.90
  -2   1   1    7.07    0.49
  -2  -1   1    9.96    0.52
  -2   1  -1  140.65    2.29
  -2   1  -3  727.72    7.24
   2  -1   3  711.84    7.69
  -2   1  -4 2923.11   25.63
   2   1   4 2798.07   26.78
  -2   1  -5  353.27    4.48
   2  -1   5  366.26    5.35
  -2   1  -6 8079.11   69.18
   2   1   6 7927.12   71.24
   2   1   7  975.58   12.68
   2  -1   7 1105.78   13.04
   2   1   8  695.53   10.23
   2  -1   8  779.69   10.44
   2   1   9    4.17    0.85
   2  -1   9    4.05    0.86
   2   1   9    4.07    0.89
   2   1   9    3.40    0.83
   2  -1   9    3.52    0.82
   2   1  10  187.81    5.09
   2  -1  10  206.61    5.17
   2   1  10  197.30    4.86
   2  -1  10  207.69    4.92
   2   1  10  203.76    5.38
   2  -1  10  218.64    5.42
   2  -1  11  855.39   12.70
   2   1  11  824.48   11.82
   2  -1  11  853.17   12.63
   2   1  12  256.77    6.54
   2  -1  12  232.16    6.42
   2   1  12  234.45    6.58
   2  -1  12  243.93    6.52
   2   1  12  220.24    6.40
   2  -1  12  244.00    6.48
   2   1  12  222.15    5.73
   2  -1  13  111.44    4.28
   2   1  13  102.05    4.02
   2  -1  13  112.35    4.60
   2   1  13  105.74    4.55
   2  -1  13  114.71    4.57
   2   1  13  112.00    4.67
   2  -1  14 2355.73   27.92
   2  -1  14 2418.49   28.21
   2   1  14 2423.39   28.73
   2  -1  14 2409.64   26.92
   2  -1  15   54.82    3.39
   2   1  15   51.76    3.43
   2   1  15   49.32    3.32
   2  -1  15   49.45    2.90
   2   1  16 1480.56   20.51
   2   1  16 1466.73   20.21
   2  -1  16 1417.81   18.17
   2   1  17  438.34    9.29
   2  -1  17  436.18    9.65
   2   1  18   17.81    1.84
   2  -1  18   16.00    1.73
   2  -1  18   15.55    1.83
   2  -1  19   30.69    1.91
   2   1  19   29.51    1.95
  -2  -2  20  123.75    3.90
  -2  -2  20  127.45    3.87
  -2  -2  19   76.15    3.36
  -2   2  19   71.89    3.42
  -2  -2  19   76.27    3.39
  -2  -2  18  246.96    6.64
  -2   2  18  228.54    6.67
  -2  -2  18  221.81    6.19
  -2   2  18  236.53    5.88
  -2  -2  18  231.28    6.44
  -2  -2  17 1153.64   16.97
  -2   2  17 1166.67   15.91
  -2  -2  17 1223.03   18.16
  -2   2  17 1091.38   17.13
  -2  -2  17 1218.91   17.29
  -2  -2  17 1117.26   16.20
  -2   2  17 1205.08   17.20
  -2  -2  16 1113.09   16.20
  -2   2  16 1170.64   17.10
  -2  -2  16 1160.13   17.73
  -2  -2  16 1158.55   17.09
  -2   2  16 1160.77   15.98
  -2   2  16 1058.88   16.94
  -2  -2  16 1189.11   17.13
  -2  -2  16 1100.90   16.23
  -2   2  15  481.96    9.95
  -2  -2  15  470.98    9.50
  -2  -2  15  467.10    9.50
  -2  -2  15  477.36   10.40
  -2  -2  15  495.82   10.46
  -2   2  15  485.33    9.26
  -2  -2  15  431.07    9.11
  -2  -2  15  503.46   10.08
  -2   2  15  441.48    9.84
  -2  -2  14 1888.50   22.70
  -2   2  14 1909.88   23.45
  -2  -2  14 1754.05   22.60
  -2   2  14 1943.34   22.36
  -2  -2  14 1962.24   23.60
  -2   2  14 1784.06   23.41
  -2  -2  14 2023.03   23.72
  -2  -2  14 2013.76   24.43
  -2  -2  14 1940.73   24.50
  -2  -2  14 1814.00   22.72
  -2  -2  13    7.03    1.25
  -2  -2  13    5.90    1.37
  -2  -2  13    3.33    1.11
  -2  -2  13    4.14    1.25
  -2  -2  13    5.20    1.34
  -2   2  13    3.25    1.19
  -2  -2  13    6.57    1.35
  -2   2  13    2.69    1.01
  -2  -2  13    4.81    1.15
  -2   2  13    3.83    1.20
  -2   2  12 1036.04   14.44
  -2  -2  12 1072.70   14.42
  -2   2  12 1045.16   14.92
  -2  -2  12 1015.02   14.41
  -2   2  11 2281.45   24.81
  -2  -2  11 2462.20   25.00
  -2  -2  11 2208.33   24.76
  -2   2  11 2252.25   25.21
  -2  -2  11 2485.13   25.56
  -2  -2  10    2.30    0.77
  -2  -2  10    4.53    0.88
  -2  -2  10    2.66    0.76
  -2   2  10    3.88    0.83
  -2  -2   9 2475.74   24.89
  -2  -2   9 2387.38   24.25
  -2   2   9 2435.41   24.25
  -2  -2   8  236.04    4.62
  -2   2   8  234.57    4.60
  -2  -2   7  160.99    3.53
  -2   2   7  164.75    3.51
  -2  -2   6 1572.15   16.19
  -2   2   6 1486.25   14.14
  -2  -2   6 1459.72   15.09
  -2   2   6 1552.51   15.12
  -2   2   5  638.34    7.16
  -2  -2   5  645.88    7.86
  -2  -2   4 2669.06   23.11
  -2   2   4 2391.72   21.69
  -2   2   4 2312.28   22.05
  -2   2   4 2637.76   22.14
  -2  -2   4 2369.59   22.11
  -2   2   3 4491.18   37.92
  -2   2   2 3414.25   28.94
  -2  -2   1  394.86    4.26
  -2   2   1  374.14    4.36
  -2   2   0 3509.02   30.17
  -2   2   0 3629.79   30.96
  -2   2  -1 2315.69   20.89
   2  -2   2  775.11    7.81
  -2   2  -2  810.55    8.38
   2   2   3 5615.92   47.84
   2   2   4    5.20    0.65
   2  -2   4    4.17    0.56
  -2   2  -4    4.90    0.57
   2  -2   5  142.60    3.03
  -2   2  -5  135.88    2.93
   2   2   6  437.95    6.79
  -2   2  -6  436.59    6.34
   2   2   7 1219.43   14.18
  -2   2  -7 1052.89   12.39
   2   2   8 1032.80   13.50
   2  -2   8 1217.41   13.80
   2   2   9 1289.69   16.05
   2  -2   9 1441.96   16.13
   2   2   9 1290.20   15.48
   2   2   9 1317.11   15.70
   2  -2   9 1405.98   15.74
   2   2   9 1246.73   15.64
   2   2  10 1165.27   15.61
   2  -2  10 1320.68   15.70
   2   2  10 1038.23   13.78
   2   2  10 1004.45   14.58
   2  -2  10 1181.14   14.80
   2   2  10 1131.08   14.47
   2   2  11 1064.77   14.48
   2   2  11 1098.91   15.46
   2  -2  11 1226.61   15.48
   2   2  11 1012.63   15.07
   2  -2  11 1176.85   15.28
   2  -2  12 1461.14   19.12
   2   2  12 1426.74   19.13
   2  -2  12 1507.53   20.44
   2  -2  12 1544.09   18.86
   2   2  12 1362.28   18.91
   2   2  12 1405.08   17.94
   2   2  13  127.65    4.94
   2  -2  13  129.80    4.67
   2  -2  13  128.73    4.89
   2  -2  13  137.87    4.95
   2   2  13  125.34    5.00
   2   2  13  118.06    4.29
   2   2  14 1578.19   21.05
   2  -2  14 1566.79   19.95
   2  -2  14 1550.26   20.48
   2   2  14 1532.61   19.60
   2  -2  14 1630.15   20.65
   2   2  14 1492.22   20.84
   2  -2  15 1348.77   17.97
   2   2  15 1329.55   19.26
   2  -2  16   53.86    2.92
   2  -2  16   63.82    3.38
   2   2  16   56.99    3.42
   2  -2  17  219.23    5.47
   2  -2  17  225.98    5.87
   2   2  17  212.58    6.06
   2   2  18    5.40    1.18
   2  -2  18    6.75    1.19
   2  -2  19   22.08    1.74
  -2  -3  20  118.29    3.42
  -2  -3  19  860.19   11.90
  -2  -3  19  841.05   11.93
  -2   3  18  130.60    4.59
  -2  -3  18  137.76    4.43
  -2  -3  18  135.02    4.72
  -2  -3  18  139.90    4.66
  -2  -3  17  125.77    5.17
  -2  -3  17  111.80    4.44
  -2  -3  17  112.65    4.36
  -2  -3  17  120.28    4.47
  -2   3  17  115.07    4.64
  -2  -3  16   30.27    2.50
  -2  -3  16   28.31    2.43
  -2   3  16   29.07    2.49
  -2  -3  16   28.54    2.25
  -2  -3  16   32.97    2.53
  -2   3  16   29.64    2.53
  -2  -3  16   32.05    2.83
  -2   3  16   29.14    2.09
  -2  -3  16   30.68    2.59
  -2  -3  15   17.96    1.99
  -2  -3  15   14.18    2.09
  -2  -3  15   18.03    1.98
  -2   3  15   14.48    1.93
  -2  -3  15   15.66    1.81
  -2   3  15   15.58    1.87
  -2  -3  15   10.78    1.59
  -2   3  15   13.76    1.55
  -2  -3  14    3.24    1.25
  -2  -3  14    2.67    1.31
  -2   3  14    0.88    0.99
  -2  -3  14    1.21    0.98
  -2  -3  14    2.30    1.13
  -2   3  14    2.74    1.09
  -2   3  14    3.08    0.95
  -2   3  13 1492.64   19.22
  -2  -3  13 1401.53   18.29
  -2  -3  13 1466.37   19.67
  -2  -3  13 1659.26   19.70
  -2   3  13 1550.55   19.70
  -2  -3  13 1565.87   19.79
  -2  -3  13 1563.90   20.87
  -2  -3  13 1627.14   19.51
  -2   3  13 1590.00   19.85
  -2  -3  12 3494.67   36.81
  -2  -3  12 3825.27   36.76
  -2   3  12 3703.13   36.83
  -2   3  12 3468.98   36.36
  -2  -3  12 3676.46   36.43
  -2  -3  11  194.18    5.39
  -2  -3  11  221.34    5.42
  -2   3  11  210.15    5.36
  -2  -3  11  211.00    5.34
  -2   3  11  199.10    5.25
  -2  -3  10 1585.97   17.48
  -2   3  10 1563.85   17.88
  -2  -3  10 1621.49   18.03
  -2  -3  10 1570.22   19.12
  -2  -3   9   12.85    1.15
  -2   3   9   14.69    1.21
  -2  -3   8 1594.95   18.83
  -2  -3   8 1650.34   17.41
  -2   3   8 1632.00   17.26
  -2  -3   7  873.87   11.80
  -2  -3   7  869.42   10.23
  -2  -3   6 4804.24   42.66
  -2  -3   6 4703.71   40.44
  -2   3   6 4693.68   40.22
  -2  -3   5 3955.91   34.13
  -2   3   5 4068.16   33.81
  -2  -3   5 4026.37   36.37
  -2   3   4 1503.90   14.71
  -2  -3   3  140.19    3.10
  -2   3   3  122.84    2.68
  -2  -3   3  135.14    2.27
  -2   3   3  120.81    2.23
  -2   3   2 3259.08   29.03
  -2   3   2 3205.74   27.61
  -2  -3   2 3217.32   27.41
  -2  -3   1 2557.84   21.30
  -2   3   1 2504.68   21.48
  -2   3   0   27.11    0.87
  -2  -3   0   28.09    0.80
  -2   3  -1  991.80   10.70
   2  -3   1  964.85    9.20
   2   3   2 5994.96   52.20
   2  -3   2 6470.42   52.01
   2   3   3  262.54    4.03
  -2   3  -3  245.47    4.43
   2   3   4 8782.04   73.33
   2   3   5 1266.68   13.55
   2  -3   5 1436.12   13.59
   2   3   6  236.65    4.48
   2  -3   6  201.08    4.00
   2   3   7 1280.45   14.27
   2  -3   7 1378.71   14.13
   2   3   8 1470.20   17.60
   2   3   8 1408.17   16.63
   2   3   9   14.68    1.42
   2  -3   9   24.75    1.66
   2   3   9    6.20    1.16
   2   3   9   16.92    1.56
   2  -3   9   26.66    1.76
   2   3  10  660.32   10.51
   2   3  10  718.70   11.14
   2  -3  10  786.51   10.94
   2   3  10  678.12   10.88
   2  -3  10  764.41   10.83
   2   3  10  687.65   10.94
   2  -3  11 1738.99   19.76
   2   3  11 1565.67   19.99
   2   3  11 1678.98   20.12
   2  -3  11 1716.66   20.36
   2  -3  11 1658.64   21.61
   2   3  11 1580.15   19.35
   2  -3  11 1728.27   19.50
   2   3  11 1597.25   19.86
   2   3  11 1661.69   20.58
  -2   3 -11 1689.88   20.46
   2   3  12 1071.02   15.10
   2  -3  12 1167.99   15.98
   2  -3  12 1210.92   15.83
   2   3  12 1112.15   16.13
   2  -3  12 1109.18   17.15
   2  -3  12 1126.93   15.77
  -2   3 -12 1075.14   15.67
   2   3  13   48.04    2.77
   2  -3  13   48.83    2.94
   2  -3  13   48.80    2.93
   2   3  13   45.04    2.97
   2  -3  13   49.24    2.84
   2  -3  13   48.16    3.36
  -2   3 -13   44.27    2.80
   2  -3  14    2.50    1.07
   2   3  14    2.75    1.25
   2   3  14    0.78    0.92
   2  -3  14    1.08    0.98
   2  -3  14    2.43    1.14
  -2   3 -14    0.12    0.97
  -2   3 -15   12.06    1.59
   2  -3  15   14.79    1.75
   2  -3  15   18.08    1.89
   2   3  15   16.62    1.96
   2  -3  16   58.08    2.97
   2  -3  16   54.40    3.49
   2  -3  16   57.03    2.85
   2   3  16   56.51    3.12
   2  -3  17  120.11    3.87
   2   3  17  118.34    4.15
   2  -3  17  125.07    4.06
   2  -3  17  121.22    4.71
   2  -3  18 1343.92   15.20
  -2  -4  19  120.84    3.50
  -2  -4  18   85.16    3.31
   2   4 -18   81.14    3.02
  -2  -4  17    2.32    1.13
  -2  -4  17    3.05    1.10
  -2  -4  17    3.76    1.05
  -2  -4  16 1525.95   20.54
  -2  -4  16 1481.35   19.13
  -2   4  16 1477.68   18.88
  -2   4  15    3.15    1.13
  -2  -4  15    2.38    1.00
  -2  -4  15    3.59    1.35
  -2   4  15    0.55    0.95
  -2  -4  15    2.39    1.38
  -2  -4  14    7.92    1.65
  -2  -4  14    6.17    1.29
  -2   4  14    4.51    1.19
  -2  -4  14    4.60    1.31
  -2   4  14    4.19    1.15
  -2   4  13  149.00    5.33
  -2  -4  13  160.92    5.66
  -2  -4  13  154.33    5.03
  -2  -4  13  172.62    4.97
  -2   4  13  163.98    4.99
  -2   4  13  158.93    4.81
  -2  -4  13  167.57    5.53
  -2   4  12   47.67    2.61
  -2   4  12   42.26    2.93
  -2  -4  12   41.85    2.54
  -2  -4  12   46.74    3.03
  -2   4  11    0.74    0.66
  -2  -4  11    1.72    0.95
  -2   4  11    0.68    0.72
  -2   4  10 1909.67   20.82
  -2  -4  10 1960.13   23.82
  -2  -4  10 1969.29   22.75
  -2  -4   9   47.66    2.07
  -2   4   9   49.18    2.07
  -2  -4   9   50.40    2.89
  -2  -4   9   43.57    2.42
  -2  -4   8 2132.45   20.78
  -2   4   8 2027.59   20.36
  -2  -4   8 2006.24   22.27
  -2  -4   8 2147.72   24.00
  -2  -4   7  290.18    6.55
  -2   4   7  275.83    4.60
  -2  -4   7  292.50    4.90
  -2  -4   6 1623.22   18.31
  -2   4   6 1477.81   15.29
  -2   4   5  588.23    7.57
  -2   4   4    1.95    0.50
  -2  -4   4   15.91    1.37
  -2   4   3 1002.34   11.46
  -2  -4   3  964.39   12.06
  -2   4   2 5709.60   47.47
  -2  -4   2 5823.89   47.89
  -2   4   1  140.93    3.28
   2  -4  -1  135.28    3.00
   2  -4   0 2104.22   20.90
  -2   4   0 2085.03   18.20
  -2   4  -1   69.77    2.41
   2   4   1   66.98    1.38
   2  -4   1   61.09    2.26
  -2   4  -1   63.70    1.34
  -2   4  -2   44.42    2.01
   2   4   2   50.91    1.28
   2   4   3  165.69    2.90
   2  -4   3  176.38    2.87
   2   4   4 2638.22   24.13
   2  -4   4 2824.20   24.05
   2   4   5  256.89    4.24
   2  -4   5  254.90    4.07
   2   4   6 1424.56   14.83
   2  -4   6 1491.83   14.64
   2   4   7   26.56    1.54
   2  -4   7   22.94    1.38
   2   4   8 5448.67   46.95
   2   4   8 5355.56   49.56
   2   4   9  191.44    4.65
   2   4   9  195.10    5.62
  -2   4 -10   95.36    3.91
   2   4  10   89.41    3.35
   2   4  10   77.99    3.37
   2   4  10   87.84    3.35
   2   4  10   81.64    3.67
   2  -4  10   86.62    3.90
  -2   4 -11  393.33    8.42
   2   4  11  393.46    7.81
   2  -4  11  393.67    8.07
   2  -4  11  375.90    8.73
  -2   4 -12  402.74    8.79
   2  -4  12  412.36    7.81
   2  -4  12  390.19    7.99
   2   4  12  372.85    7.93
   2   4  12  398.08    8.42
   2  -4  12  390.69    9.23
   2  -4  13   50.94    2.69
   2   4  13   53.39    2.97
   2  -4  13   46.73    2.74
   2   4  13   43.35    2.58
   2  -4  13   50.29    3.41
  -2   4 -13   47.80    3.02
   2  -4  14 1347.00   16.66
   2   4  14 1387.00   17.72
  -2   4 -15   17.57    1.89
   2  -4  15   18.69    1.86
   2  -4  15   17.99    1.61
   2   4  15   19.60    1.83
  -2   4 -16   15.11    1.61
   2  -4  16   17.73    1.75
   2  -4  16   17.35    2.06
   2  -4  17    1.15    1.05
   2  -4  17    2.61    0.91
   2  -4  18  100.17    3.50
   2   5 -19   13.03    1.04
  -2  -5  18  449.19    7.05
   2   5 -18  444.28    7.32
  -2  -5  17   77.46    3.74
  -2  -5  17   81.31    3.59
  -2  -5  17   73.78    2.92
   2   5 -17   80.17    3.25
  -2  -5  16    5.79    1.48
  -2  -5  16    5.91    1.60
  -2  -5  16    5.76    1.21
  -2  -5  15   80.06    3.93
  -2  -5  15   77.92    3.33
  -2  -5  15   84.93    4.32
  -2   5  14  101.53    4.60
  -2  -5  14  105.37    4.71
  -2  -5  14  101.76    4.43
  -2  -5  14  108.03    4.96
  -2   5  13  302.96    8.18
  -2  -5  13  310.75    7.89
  -2  -5  12 2660.57   28.69
  -2  -5  12 2758.06   30.77
  -2   5  12 2687.64   31.82
  -2   5  11  409.41    9.45
  -2  -5  11  423.66    9.62
  -2  -5  11  442.36    8.96
  -2  -5  11  413.69    8.77
  -2  -5  10  204.39    5.75
  -2  -5  10  199.93    6.27
  -2  -5   9  446.96    8.56
  -2   5   9  436.42   11.90
  -2  -5   9  460.95    9.73
  -2  -5   8    9.19    1.44
  -2   5   8    8.22    2.05
  -2  -5   7  535.30    8.89
  -2   5   7  551.86   12.49
  -2  -5   7  552.53   10.22
  -2   5   6 2260.18   21.80
  -2   5   6 1909.02   28.71
  -2  -5   5  360.81    7.32
  -2   5   5  349.35    6.03
  -2   5   4   91.40    2.90
  -2  -5   4   90.48    3.42
  -2   5   3   12.88    1.19
  -2  -5   3    1.84    0.77
  -2   5   2  596.95    8.29
  -2  -5   2  553.38    8.67
  -2   5   1  607.86    8.61
  -2  -5   1  573.76    8.46
   2  -5   0  827.86   11.10
  -2  -5   0  887.29   10.74
   2  -5   1  554.67    8.62
  -2  -5  -1  582.76    7.82
  -2  -5  -2 1935.79   19.82
  -2   5  -2 2220.32   22.24
  -2  -5  -3   13.43    0.97
  -2   5  -3    2.93    0.84
  -2  -5  -4 3188.64   29.87
  -2   5  -4 3429.47   32.41
  -2   5  -5 1301.07   15.98
  -2   5  -6   32.67    2.06
  -2   5  -7  442.56    8.18
   2  -5   8  312.85    6.49
  -2   5  -8  293.35    6.82
   2   5   9   95.19    4.27
  -2   5  -9  101.30    4.15
   2  -5   9   96.83    3.62
   2  -5   9   94.13    3.99
   2  -5  10  209.46    5.57
   2   5  10  209.45    6.25
   2   5  10  201.91    5.61
  -2   5 -10  219.46    6.22
   2  -5  10  204.06    6.13
   2   5  11  116.14    4.53
   2  -5  11  121.61    4.28
   2  -5  11  114.61    4.67
  -2   5 -11  125.77    4.75
   2  -5  12 1179.35   16.13
   2   5  12 1117.87   16.23
   2  -5  12 1138.32   17.17
  -2   5 -12 1224.83   17.21
   2   5  12 1207.73   17.52
   2  -5  13  325.38    7.38
   2   5  13  327.97    8.01
   2  -5  13  328.95    8.26
  -2   5 -13  334.36    7.97
  -2   5 -14    0.80    1.11
   2  -5  14    1.52    0.99
  -2   5 -15   10.17    1.56
  -2   5 -16   58.09    2.72
   2  -5  17   45.31    2.48
   2  -5  17   48.22    2.23
  -2   5 -17   44.96    2.03
   2  -5  18  863.61   10.82
   2   6 -18    4.29    0.84
   2   6 -17  158.30    4.19
  -2  -6  17  159.15    4.82
  -2  -6  16   72.03    3.42
  -2  -6  16   65.89    3.39
  -2  -6  15 1970.27   23.72
  -2  -6  15 1874.10   23.80
  -2   6  14   27.76    2.66
  -2  -6  14   25.92    2.26
  -2  -6  14   30.36    2.74
  -2   6  13    3.45    1.48
  -2  -6  13    2.76    1.21
  -2  -6  12   12.61    1.82
  -2   6  12    5.96    1.39
  -2   6  12   12.55    2.06
  -2  -6  12    7.52    1.45
  -2  -6  11  136.62    4.94
  -2  -6  11  123.86    4.53
  -2   6  11  126.25    5.38
  -2   6  11  126.46    4.81
  -2  -6  10   23.54    2.18
  -2  -6  10   19.65    1.89
  -2  -6  10   22.86    2.34
  -2   6  10   23.43    3.19
  -2   6  10   20.47    2.10
  -2   6  10   20.81    2.44
  -2   6   9  921.40   14.46
  -2  -6   9  946.63   15.39
  -2  -6   9  902.63   13.40
  -2   6   9  929.52   19.01
  -2  -6   8  311.13    6.99
  -2  -6   8  292.45    7.77
  -2   6   7  432.40   11.70
  -2   6   7  421.21   12.31
  -2   6   6 2212.45   32.12
  -2  -6   6 2514.63   27.98
  -2   6   5  590.53    8.99
  -2  -6   5  574.19   10.33
  -2   6   4  306.58   10.05
  -2   6   4  323.49   10.12
  -2  -6   3 1606.77   19.36
  -2   6   3 1806.81   19.52
  -2   6   2  332.03   10.29
  -2  -6   2  427.32    8.04
  -2   6   2  350.97   10.89
  -2   6   2  481.70    8.11
  -2  -6   1 1534.42   18.28
  -2   6   1 1718.21   18.51
  -2  -6   0  567.02    9.19
  -2   6   0  658.42    9.85
  -2  -6  -1 2064.04   22.72
  -2   6  -1 2383.16   24.15
  -2  -6  -2    1.64    0.63
  -2  -6  -3  767.34   10.58
  -2   6  -3  889.25   12.33
  -2   6  -4  100.20    3.71
  -2   6  -5  511.50    9.30
   2  -6   5  510.22    7.89
  -2   6  -6  187.60    5.35
   2  -6   6  186.16    4.60
  -2   6  -7  602.16   10.61
   2  -6   7  621.06    9.51
  -2   6  -8  150.62    5.10
  -2   6  -8  161.97    5.14
   2  -6   8  153.48    4.44
   2   6   9  559.39   11.21
   2  -6   9  571.08    9.58
  -2   6 -10  682.26   11.96
   2  -6  10  673.96   10.85
   2   6  10  670.62   12.23
  -2   6 -11    1.71    1.17
   2   6  11    1.67    1.08
   2   6  11    2.05    1.22
   2  -6  11    2.89    1.07
   2  -6  11    1.21    0.99
   2   6  12  843.68   14.05
   2   6  12  784.77   12.69
   2  -6  12  814.46   12.31
   2  -6  12  763.30   12.87
  -2   6 -12  820.26   13.27
   2  -6  13    7.43    1.32
  -2   6 -13    8.05    1.53
   2  -6  13    8.04    1.48
   2   6  13    8.45    1.62
  -2   6 -14   28.43    2.26
   2  -6  14   27.51    2.01
  -2   6 -15  527.15    9.11
   2  -6  15  531.38    8.63
  -2   6 -16    1.46    0.80
   2  -6  16    3.46    0.86
   2  -6  17  139.81    3.65
  -2   6 -17  129.96    3.04
   2   7 -18   88.15    2.26
  -2  -7  17    8.99    1.13
   2   7 -17    8.99    1.05
  -2  -7  16   78.58    3.19
   2   7 -16   77.26    2.86
  -2  -7  15   69.97    3.29
  -2   7  14  404.17    9.33
  -2  -7  14  397.04    8.66
  -2   7  13  283.04    8.03
  -2  -7  13  297.37    7.39
  -2   7  12    3.60    1.56
  -2  -7  12    4.26    1.38
  -2  -7  12    2.41    0.97
  -2   7  12    3.78    1.31
  -2   7  11  812.11   13.58
  -2   7  11  837.76   15.00
  -2   7  10    5.69    1.34
  -2  -7  10    6.62    1.24
  -2   7  10    3.65    1.38
  -2   7  10    6.91    1.79
  -2   7   9   11.38    2.70
  -2   7   9   16.23    2.12
  -2   7   8  228.74    9.21
  -2   7   8  224.25    7.02
  -2   7   8  238.11    6.81
  -2   7   7 1437.35   19.89
  -2   7   7 1440.51   19.35
  -2   7   6   91.71    4.23
  -2  -7   6   91.56    4.21
  -2   7   6   87.22    5.51
  -2   7   5  668.63   11.81
  -2   7   5  660.74   11.49
  -2   7   5  630.99   15.36
  -2  -7   5  634.15   11.77
  -2   7   4   14.60    2.58
  -2   7   4   18.92    1.65
  -2  -7   4   20.91    2.02
  -2   7   4   13.03    2.48
  -2   7   3  185.76    5.18
  -2  -7   3  174.95    5.33
  -2   7   2  125.10    6.53
  -2   7   2  125.12    6.34
  -2  -7   2  134.99    4.56
  -2  -7   1  184.26    5.22
  -2   7   1  177.30    7.40
  -2   7   1  175.69    7.81
  -2  -7   0 2181.74   25.69
  -2   7   0 2269.23   31.38
  -2   7   0 2294.23   33.30
  -2  -7  -1 1485.96   18.60
  -2   7  -1 1468.97   23.17
  -2   7  -1 1505.65   25.46
  -2   7  -2   22.95    2.96
  -2   7  -3   41.78    3.86
  -2   7  -3   52.16    2.89
  -2   7  -4    2.08    0.92
  -2   7  -4    3.24    1.51
  -2   7  -5  780.03   12.90
  -2   7  -5  826.83   12.28
  -2   7  -6  470.63    9.73
  -2   7  -6  477.47    9.06
  -2   7  -7  708.61   11.60
   2  -7   7  678.37   10.23
  -2   7  -8  124.98    4.60
   2  -7   8  102.85    3.59
   2  -7   9  338.86    6.95
  -2   7  -9  355.55    8.00
   2   7   9  330.93    8.47
   2   7  10   32.90    2.80
   2  -7  10   28.60    2.02
   2   7  10   26.63    2.38
  -2   7 -10   29.89    2.43
   2   7  11 1041.25   15.96
   2  -7  11 1004.69   13.57
   2   7  12   94.04    4.27
  -2   7 -12   94.82    3.99
   2   7  12   88.42    3.56
   2  -7  12   99.74    3.61
   2   7  13  586.61   10.72
   2  -7  13  562.53    9.03
  -2   7 -13  562.70    9.91
   2  -7  14  109.66    3.41
  -2   7 -14  108.10    3.76
   2  -7  15   61.15    2.34
  -2   7 -15   55.78    2.43
  -2   7 -16   44.42    1.86
   2  -7  16   46.66    2.01
   2   8 -17    1.41    0.46
   2   8 -16  249.37    4.59
  -2  -8  16  251.81    4.78
  -2  -8  15  113.21    3.70
  -2  -8  15  114.64    3.66
  -2   8  14  267.63    6.83
  -2  -8  14  247.83    5.81
  -2   8  13  278.15    7.50
  -2  -8  13  291.48    6.82
  -2   8  12    7.57    1.46
  -2   8  12   11.87    2.00
  -2  -8  11    4.05    1.22
  -2   8  11    4.97    1.41
  -2   8  10  851.14   14.32
  -2   8  10  848.67   14.38
  -2   8   9  391.88    9.26
  -2  -8   9  418.05    8.73
  -2   8   9  395.64    9.21
  -2   8   9  395.37    9.77
  -2   8   8  692.36   16.51
  -2   8   8  669.62   12.66
  -2   8   8  694.93   13.25
  -2  -8   7   12.40    1.56
  -2   8   7    7.98    1.77
  -2   8   6  208.24    6.48
  -2   8   6  204.68    6.62
  -2   8   6  189.66    8.42
  -2   8   5   75.83    5.33
  -2   8   5   68.65    5.13
  -2   8   5   74.97    3.82
  -2   8   5   76.52    3.99
  -2   8   4 2342.75   27.04
  -2   8   4 2368.59   27.36
  -2   8   4 2298.79   33.10
  -2   8   3   89.42    5.65
  -2   8   3   99.60    3.96
  -2   8   3   99.32    4.22
  -2   8   3   86.82    4.01
  -2  -8   3   86.14    4.00
  -2   8   3  103.65    6.28
  -2   8   2  117.22    6.18
  -2   8   2  117.83    4.53
  -2  -8   2  108.20    4.39
  -2   8   2  102.85    6.07
  -2   8   1   74.38    4.79
  -2   8   1   86.64    3.93
  -2   8   1   79.24    3.68
  -2   8   1   72.41    5.09
  -2  -8   1   66.11    3.30
  -2   8   0    5.07    1.86
  -2   8   0   10.31    1.60
  -2   8  -1  788.87   15.70
  -2   8  -1  771.89   16.90
  -2   8  -2  104.26    5.78
  -2   8  -2  119.57    4.72
  -2   8  -3  276.28    9.19
  -2   8  -4  960.65   17.98
  -2   8  -4 1026.75   14.02
  -2   8  -5  320.39    7.12
   2   8   6   30.21    2.50
  -2   8  -6   29.26    2.25
   2   8   7  152.03    5.39
  -2   8  -7  158.90    4.98
   2   8   8  273.49    7.40
  -2   8  -8  274.86    6.75
  -2   8  -9  289.39    6.89
   2   8   9  276.38    7.46
   2  -8   9  295.07    6.06
   2   8   9  288.21    7.64
   2  -8  10  923.26   12.20
  -2   8 -10  946.22   13.64
   2  -8  11   14.31    1.35
   2   8  11   14.31    1.61
   2   8  11   16.44    2.03
  -2   8 -11   14.24    1.71
   2  -8  12   25.42    1.67
   2   8  12   24.71    2.20
  -2   8 -12   22.34    1.89
   2   8  13    4.59    1.22
  -2   8 -14  332.00    5.90
   2  -8  15  117.78    2.86
  -2   8 -15  116.63    2.84
   2   9 -15   24.83    1.20
  -2  -9  14  295.88    5.08
   2   9 -14  303.90    5.09
   2   9 -13    2.16    0.76
  -2  -9  13    0.97    0.69
  -2   9  13    1.25    1.05
  -2  -9  12  262.14    5.67
   2   9 -12  264.05    5.31
  -2   9  11  739.42   12.89
  -2   9  11  737.19   12.04
  -2   9  10    4.68    1.33
  -2  -9  10    5.23    1.18
  -2   9   9    3.04    1.34
  -2   9   9    1.38    1.34
  -2   9   9    0.63    1.04
  -2   9   8  451.36    9.91
  -2   9   8  422.72    9.49
  -2   9   8  435.57    9.93
  -2   9   7 2134.79   26.97
  -2   9   7 2393.76   33.11
  -2   9   6  468.59   10.09
  -2   9   6  466.73   10.22
  -2   9   5  199.87    6.33
  -2   9   5  197.20    6.23
  -2   9   4    1.18    1.11
  -2   9   4    1.50    1.61
  -2   9   4    2.28    1.29
  -2   9   3  206.79    8.56
  -2   9   3  192.39    5.94
  -2   9   3  198.38    6.17
  -2   9   2   45.47    2.94
  -2   9   2   45.88    4.12
  -2   9   2   52.46    4.09
  -2   9   1  777.44   13.00
  -2   9   1  822.97   17.38
  -2   9   1  836.53   16.35
  -2   9   0 1216.39   19.87
  -2   9   0 1223.19   21.72
  -2   9  -1    5.00    1.85
  -2   9  -2    9.90    2.21
   2   9   2    3.05    1.02
  -2   9  -3  102.75    5.44
   2   9   3   83.63    3.58
  -2   9  -4  438.12   10.95
   2   9   4  387.37    8.19
  -2   9  -5  211.53    5.35
   2   9   5  188.26    5.60
  -2   9  -6  260.88    6.08
   2   9   6  246.73    6.59
   2   9   7  671.07   11.69
  -2   9  -7  686.57   10.70
   2   9   8    8.17    1.44
   2   9   8    9.75    1.69
  -2   9  -8    9.63    1.36
   2   9   9  272.25    6.49
   2   9   9  268.06    6.86
  -2   9  -9  257.54    5.88
   2   9  10    1.45    0.98
   2   9  10    1.89    1.18
  -2   9 -10    1.45    0.92
  -2   9 -11    1.38    0.80
  -2   9 -12  152.76    3.78
   2   9  12  178.34    4.70
  -2   9 -13  351.13    5.54
   2   9  13  373.53    6.43
  -2  10  12   65.05    2.79
  -2  10  11  780.64   11.56
  -2  10  10  321.96    7.16
  -2  10   9    8.54    1.45
  -2  10   9    7.88    1.45
  -2  10   9    7.66    1.47
  -2  10   8   46.17    2.87
  -2  10   8   46.33    2.84
  -2  10   7  818.94   13.17
  -2  10   7  803.50   12.99
  -2  10   6   28.27    2.41
  -2  10   6   31.32    2.59
  -2  10   6   24.28    2.16
  -2  10   5  441.95    9.12
  -2  10   5  428.79    8.77
  -2  10   4  319.44    7.61
  -2  10   4  296.50    7.02
  -2  10   3  573.80   10.71
  -2  10   3  688.88   14.15
  -2  10   2   46.77    2.83
  -2  10   2   46.66    3.58
  -2  10   1   28.12    2.20
  -2  10   1   32.08    2.87
   2  10  -1   27.31    1.87
  -2  10   0   21.24    2.40
   2  10   0    9.81    1.30
   2  10   1   23.07    1.85
   2  10   2   58.97    2.90
   2  10   3 2096.68   23.25
  -2  10  -3 2090.33   23.35
   2  10   4  354.60    7.40
   2  10   4  340.50    7.12
   2  10   5   18.48    1.84
   2  10   5   17.14    1.73
   2  10   6   25.16    2.04
   2  10   6   22.98    1.91
   2  10   7   25.61    1.99
   2  10   8  139.02    4.33
   2  10   8  144.55    4.30
   2  10   9  526.58    8.83
   2  10   9  547.03    8.63
   2  10  10   83.36    3.05
   2  10  10   79.66    2.78
   2  10  11  195.60    4.37
  -2  11  10    8.52    0.98
  -2  11   9   16.77    1.38
  -2  11   8    0.32    0.73
  -2  11   8    1.09    0.79
  -2  11   7  671.81   10.31
  -2  11   7  595.23    9.21
  -2  11   6   67.54    3.11
  -2  11   6   56.67    2.51
  -2  11   5   36.75    2.03
  -2  11   4  175.09    5.17
  -2  11   3  529.19    9.56
  -2  11   2   67.71    3.22
  -2  11   1 2053.62   23.22
  -2  11   0  237.08    5.75
   2  11   0  209.50    4.64
  -2  11  -1    6.41    1.17
   2  11   1    6.13    0.97
  -2  11  -2    2.51    0.84
   2  11   2    2.11    0.84
   2  11   3   35.63    2.02
   2  11   4    6.70    1.08
   2  11   5  106.39    3.14
   2  11   5  110.50    3.41
   2  11   6   40.12    2.05
   2  11   6   38.53    1.90
   2  11   7  797.17   10.17
   2  11   7  821.64   10.46
   2  11   8   54.83    2.07
   2  11   9  332.37    5.03
   2  11   9  310.77    4.97
  -2  12   6  139.81    3.35
  -2  12   4  256.09    5.12
  -2  12   3   22.15    1.53
  -2  12   2   95.44    3.02
  -2  12   1   33.61    1.76
  -2  12   0   31.84    1.69
  -2  12  -1   93.13    2.58
   2  12   2  215.47    3.74
   2  12   3  582.55    7.25
   2  12   4   29.44    1.32
   2  12   4   35.25    1.58
   2  12   5  396.82    5.41
  -3   0  20  963.56   14.11
  -3   0  20 1032.40   13.47
  -3   0  19    2.69    1.21
  -3   0  19    4.81    1.43
  -3   0  18   23.08    2.48
  -3   0  18   26.12    2.49
  -3   0  18   23.93    2.29
  -3   0  17    5.89    1.64
  -3   0  17    3.82    1.44
  -3   0  17    1.58    1.37
  -3   0  16   56.10    3.48
  -3   0  16   45.42    3.31
  -3   0  15    1.76    1.21
  -3   0  15    0.54    0.94
  -3   0  15    0.88    1.18
  -3   0  14 2312.46   26.98
  -3   0  14 2340.75   25.75
  -3   0  14 2316.81   26.11
  -3   0  13    0.34    0.92
  -3   0  13    0.43    0.81
  -3   0  12   31.07    2.30
  -3   0  12   36.05    2.40
  -3   0  11    0.68    0.73
  -3   0  11    0.10    0.66
  -3   0  10 1143.84   14.64
  -3   0   9    2.50    0.77
  -3   0   8 2552.62   26.09
  -3   0   8 2704.37   23.67
  -3   0   7    8.45    0.91
  -3   0   7    3.52    0.49
  -3   0   6 4229.68   38.51
  -3   0   6 4252.26   37.19
  -3   0   5    2.59    0.36
  -3   0   5    2.93    0.52
  -3   0   5    2.09    0.54
  -3   0   4   31.04    1.28
  -3   0   3    3.85    0.49
  -3   0   2 2151.48   19.50
  -3   0   2 2107.66   19.24
  -3   0   1    1.56    0.41
  -3   0   1    4.10    0.49
  -3   0  -1    0.92    0.33
  -3   0  -3    1.09    0.33
  -3   0  -4 3447.33   29.08
   3   0   4 3149.96   30.35
  -3   0  -5    4.15    0.49
   3   0   5    4.61    0.80
   3   0   6  200.47    4.45
   3   0   7    0.81    0.62
   3   0   8   73.53    2.79
   3   0   8   81.15    3.31
   3   0   9    1.45    0.86
   3   0   9   -0.20    0.83
   3   0  10 2128.52   23.30
   3   0  10 2202.87   24.58
   3   0  10 2131.45   23.99
   3   0  11    2.17    1.11
   3   0  11    0.30    0.88
   3   0  11    3.07    0.96
   3   0  11    0.16    0.80
   3   0  12 1272.22   17.11
   3   0  12 1304.46   18.40
   3   0  13    2.00    1.26
   3   0  13    3.44    1.42
   3   0  14   80.36    3.58
   3   0  14   82.34    4.27
   3   0  14   84.37    4.33
   3   0  15    2.60    0.94
   3   0  15    0.51    1.26
   3   0  15    1.79    1.32
   3   0  16 1491.87   20.04
   3   0  17    0.23    1.05
   3   0  18  353.83    7.09
  -3   1  20    6.74    1.29
  -3  -1  20    7.61    1.31
  -3  -1  20    9.26    1.36
  -3  -1  19  131.49    4.77
  -3   1  19  117.09    4.64
  -3   1  19  126.83    4.24
  -3  -1  19  136.60    4.68
  -3   1  19  133.27    4.71
  -3  -1  19  131.53    4.53
  -3  -1  18 1177.12   17.24
  -3   1  18 1205.68   17.06
  -3  -1  18 1160.45   16.50
  -3   1  18 1182.90   16.13
  -3  -1  18 1187.03   16.89
  -3  -1  17  292.71    7.99
  -3   1  17  263.02    7.74
  -3   1  17  289.03    7.28
  -3  -1  17  298.96    7.75
  -3   1  17  287.44    7.73
  -3  -1  17  286.26    7.48
  -3  -1  17  290.38    7.63
  -3  -1  16  477.74   10.44
  -3   1  16  493.98    9.82
  -3  -1  16  484.90   10.02
  -3   1  16  491.48   10.38
  -3  -1  16  483.50   10.13
  -3   1  15  142.50    5.28
  -3  -1  15  132.35    4.99
  -3  -1  15  129.03    4.94
  -3  -1  15  133.26    5.10
  -3   1  15  115.37    5.02
  -3  -1  15  123.21    5.06
  -3   1  14   12.30    1.88
  -3  -1  14   12.57    1.79
  -3  -1  14   13.94    1.90
  -3   1  14   11.64    1.81
  -3  -1  14   15.09    1.90
  -3  -1  14   13.96    1.86
  -3  -1  13   66.90    3.18
  -3   1  13   64.79    3.46
  -3  -1  13   74.11    3.62
  -3  -1  13   79.38    3.44
  -3  -1  13   75.86    3.67
  -3   1  13   75.20    3.67
  -3   1  12  727.49   12.14
  -3  -1  12  789.89   12.44
  -3  -1  12  761.44   11.69
  -3  -1  12  831.66   12.70
  -3   1  12  768.79   12.41
  -3  -1  12  848.83   12.27
  -3  -1  11 1781.74   21.38
  -3   1  11 1845.13   21.63
  -3  -1  11 1884.27   21.53
  -3   1  11 1961.96   21.82
  -3  -1  11 1959.19   21.12
  -3  -1  11 1815.54   20.75
  -3  -1  10 1442.95   17.41
  -3   1  10 1462.40   17.45
  -3   1   9  418.95    7.26
  -3  -1   9  438.78    6.64
  -3   1   8 1734.41   18.44
  -3  -1   8 1770.63   17.78
  -3   1   7  900.69   10.50
  -3  -1   7  879.23   10.14
  -3  -1   6   31.93    1.55
  -3   1   6   36.83    1.61
  -3  -1   6   33.49    1.52
  -3  -1   5 3889.07   31.46
  -3   1   5 3525.90   31.40
  -3   1   5 3224.06   29.21
  -3  -1   5 3988.82   31.27
  -3  -1   5 3684.14   31.96
  -3   1   5 3671.00   31.33
  -3   1   4 4736.29   40.33
  -3  -1   4 4720.56   40.18
  -3   1   3 3790.05   33.16
  -3   1   3 3745.31   33.05
  -3   1   2 2060.31   19.40
  -3  -1   2 2235.20   19.39
  -3   1   1    3.11    0.46
  -3  -1   1    4.17    0.48
  -3   1   0 1061.91   10.90
  -3   1  -1  219.85    3.56
  -3   1  -2   25.73    1.12
   3   1   3  238.39    4.29
   3  -1   3  257.34    4.31
  -3   1  -4  489.79    6.10
   3  -1   4  476.70    6.63
   3  -1   5    3.90    0.72
  -3   1  -5    2.96    0.51
   3   1   5    1.67    0.61
   3  -1   6 1478.72   15.97
  -3   1  -6 1500.94   14.63
   3   1   7 1071.61   14.08
   3  -1   7 1229.67   14.38
   3   1   8  138.13    3.75
   3  -1   8  105.80    3.22
   3  -1   8  107.04    3.33
   3   1   8   94.15    3.26
   3   1   8  113.94    3.97
   3  -1   8  129.77    4.08
   3   1   9  480.32    8.13
   3  -1   9  529.04    8.43
   3   1   9  533.37    8.63
   3   1   9  537.60    9.44
   3   1   9  479.89    8.56
   3  -1   9  523.85    8.62
   3   1  10  458.77    8.46
   3   1  10  474.00    8.83
   3  -1  10  516.24    8.91
   3   1  10  479.08    9.19
   3  -1  10  512.85    9.23
   3   1  11   43.29    2.80
   3  -1  11   50.71    2.90
   3   1  11   49.20    2.71
   3   1  11   50.08    3.02
   3   1  12  461.61    9.07
   3   1  12  479.30   10.20
   3  -1  12  498.18   10.47
   3   1  12  491.50   10.16
   3   1  13  668.09   11.47
   3  -1  13  701.33   12.26
   3   1  13  658.01   12.28
   3  -1  13  679.25   13.02
   3   1  13  672.19   12.68
   3  -1  14  185.42    6.09
   3   1  14  173.92    6.12
   3  -1  14  183.03    6.43
   3  -1  14  174.51    5.45
   3  -1  15   81.20    4.02
   3   1  15   79.77    4.09
   3  -1  15   73.93    4.10
   3  -1  15   77.99    3.47
   3   1  16   22.03    2.30
   3  -1  16   21.47    2.22
   3  -1  16   21.89    2.35
   3  -1  16   23.26    1.86
   3  -1  17   97.06    3.87
   3   1  17   90.93    3.87
   3  -1  17   88.14    3.96
   3  -1  18    0.17    0.93
   3   1  18   -0.03    0.95
  -3  -2  20   11.34    1.40
  -3   2  20    8.17    1.26
  -3  -2  20   10.67    1.34
  -3  -2  19  131.09    4.49
  -3  -2  19  138.15    4.67
  -3   2  19  125.97    4.67
  -3   2  18   11.82    1.78
  -3  -2  18   10.37    1.61
  -3  -2  18   10.54    1.63
  -3   2  18    8.11    1.59
  -3   2  18    9.36    1.39
  -3  -2  18    9.01    1.58
  -3  -2  17   13.20    1.89
  -3   2  17   15.11    1.75
  -3   2  17   14.23    1.99
  -3  -2  17   14.21    1.90
  -3  -2  17   14.00    1.90
  -3   2  17   12.68    1.94
  -3  -2  16  679.89   12.50
  -3  -2  16  658.96   12.35
  -3   2  16  660.92   11.07
  -3   2  16  657.39   12.06
  -3  -2  16  623.33   11.27
  -3  -2  16  600.97   11.15
  -3   2  16  613.85   12.20
  -3  -2  16  697.50   12.51
  -3  -2  15 1054.50   16.42
  -3  -2  15 1045.27   16.38
  -3  -2  15 1062.57   15.98
  -3   2  15 1035.37   14.69
  -3   2  15 1053.84   15.91
  -3  -2  15  992.23   14.96
  -3  -2  15 1086.12   16.21
  -3   2  15  975.65   15.89
  -3  -2  15  958.09   15.10
  -3  -2  14  284.87    7.39
  -3  -2  14  304.41    7.73
  -3  -2  14  323.38    7.82
  -3   2  14  293.49    7.73
  -3  -2  14  323.70    8.19
  -3  -2  14  310.78    8.03
  -3  -2  14  297.97    7.23
  -3   2  14  302.78    7.62
  -3  -2  13  247.12    6.37
  -3   2  13  237.76    6.38
  -3  -2  13  229.46    6.29
  -3  -2  13  254.45    6.89
  -3  -2  13  220.63    6.17
  -3  -2  13  230.73    6.10
  -3   2  13  240.55    6.52
  -3  -2  13  252.20    6.58
  -3   2  13  235.05    6.59
  -3  -2  13  241.54    6.56
  -3  -2  12   44.11    2.68
  -3   2  12   45.59    2.78
  -3  -2  12   40.30    2.54
  -3  -2  12   44.62    2.58
  -3   2  12   46.78    2.68
  -3  -2  12   39.72    2.56
  -3  -2  11  242.61    6.10
  -3  -2  11  241.19    5.92
  -3  -2  11  269.19    6.09
  -3   2  11  268.61    6.13
  -3  -2  11  273.19    5.93
  -3  -2  11  269.67    6.25
  -3   2  11  263.56    6.30
  -3  -2  10  666.63   10.11
  -3   2  10  655.93   10.17
  -3  -2  10  661.09    9.84
  -3   2  10  675.37    9.96
  -3  -2  10  663.28    9.93
  -3  -2   9 1423.32   16.38
  -3   2   9 1390.26   16.30
  -3  -2   8  227.44    4.78
  -3   2   8  236.01    4.81
  -3   2   7 4561.79   40.96
  -3  -2   7 4371.84   40.92
  -3  -2   6    9.89    1.03
  -3  -2   6    9.00    0.89
  -3   2   6   10.25    0.90
  -3   2   5 3327.98   29.81
  -3  -2   5 3387.32   29.90
  -3   2   4  392.98    5.54
  -3   2   4  383.40    5.53
  -3  -2   4  432.29    5.47
  -3  -2   4  430.64    5.72
  -3   2   3 1520.92   15.36
  -3   2   3 1541.87   14.91
  -3   2   2  707.74    8.37
  -3   2   2  720.25    7.87
  -3   2   0 2068.69   19.61
  -3  -2   0 2084.97   18.78
  -3   2   0 2077.71   19.09
  -3   2  -1   13.41    0.91
  -3   2  -2   26.35    1.25
   3  -2   3 1314.80   12.88
  -3   2  -3 1266.87   12.99
   3  -2   4   47.17    1.78
  -3   2  -4   49.50    1.82
   3   2   5 2814.70   28.03
  -3   2  -5 2839.85   27.27
   3   2   6  824.84   11.11
  -3   2  -6  846.64   10.40
   3   2   7 1557.34   18.77
   3  -2   7 1918.24   19.10
   3   2   8   16.27    1.49
   3  -2   8   15.94    1.35
   3   2   8   14.17    1.37
   3  -2   8   14.24    1.27
   3   2   8   17.65    1.69
   3  -2   8   20.03    1.61
   3   2   9 2336.94   24.90
   3  -2   9 2440.08   24.67
   3   2   9 2145.52   24.61
   3   2   9 2305.98   24.90
   3   2   9 2168.05   25.02
   3  -2   9 2525.30   25.20
   3   2  10  403.71    7.97
   3   2  10  394.86    8.21
   3  -2  10  453.57    8.28
   3   2  10  384.00    7.91
   3  -2  10  433.46    7.92
   3   2  10  375.92    7.44
   3   2  11  315.91    7.10
   3  -2  11  320.20    7.49
   3   2  11  320.45    7.66
   3   2  11  335.21    7.90
   3  -2  11  368.81    7.81
   3   2  11  302.12    7.43
   3  -2  11  346.40    7.47
  -3   2 -11  277.33    6.88
   3   2  12  184.66    5.48
   3   2  12  171.80    5.71
   3   2  13  308.28    7.36
   3   2  13  313.85    8.00
   3  -2  14   43.76    2.79
   3  -2  14   41.57    3.21
   3   2  14   44.80    2.81
   3  -2  14   48.23    3.00
   3   2  14   43.65    3.07
   3   2  15  612.38   11.61
   3  -2  15  581.02   11.89
   3  -2  15  619.47   10.71
   3   2  16  432.05    9.06
   3  -2  16  446.62    8.71
   3  -2  16  416.06    8.02
   3  -2  17  217.41    6.11
   3  -2  17  231.87    5.56
   3   2  17  218.45    5.75
   3  -2  18   34.66    2.20
   3   2  18   29.96    1.94
   3  -2  18   30.71    1.83
  -3  -3  20  147.83    3.93
  -3  -3  19  372.38    7.01
  -3   3  19  356.83    7.24
  -3  -3  18   13.71    1.71
  -3  -3  18   10.30    1.74
  -3  -3  18    9.07    1.33
  -3  -3  18   19.06    1.86
  -3   3  18   16.76    1.87
  -3  -3  17  817.47   12.65
  -3   3  17  775.99   12.89
  -3  -3  17  789.02   12.89
  -3  -3  17  750.35   11.72
  -3   3  17  823.42   12.83
  -3  -3  17  719.37   12.44
  -3  -3  17  802.42   13.78
  -3   3  16  661.89   12.01
  -3  -3  16  724.19   12.03
  -3  -3  16  700.33   12.78
  -3  -3  16  707.37   13.00
  -3  -3  16  634.97   11.95
  -3  -3  16  628.55   10.84
  -3   3  16  685.45   11.93
  -3  -3  15    1.42    1.33
  -3   3  15   10.09    1.74
  -3  -3  15    4.07    1.39
  -3  -3  15    2.55    1.17
  -3   3  15    0.08    1.15
  -3  -3  15    0.76    0.98
  -3  -3  15    9.31    1.64
  -3   3  14  163.36    5.34
  -3  -3  14  149.85    4.78
  -3  -3  14  168.19    5.56
  -3  -3  14  161.74    5.54
  -3  -3  14  185.57    5.66
  -3   3  14  178.58    5.73
  -3  -3  14  150.46    5.41
  -3  -3  13  139.97    5.10
  -3   3  13  162.88    5.16
  -3  -3  13  138.99    4.53
  -3  -3  13  151.51    5.26
  -3  -3  13  164.59    5.05
  -3   3  13  155.21    5.01
  -3  -3  13  177.86    5.38
  -3   3  13  163.52    5.27
  -3  -3  13  162.85    5.25
  -3   3  12 1003.84   14.13
  -3  -3  12 1034.75   14.14
  -3  -3  12 1071.83   14.56
  -3   3  12 1037.60   14.56
  -3  -3  12  978.47   14.68
  -3   3  11 1859.47   21.44
  -3  -3  11 1896.92   22.14
  -3  -3  11 1924.58   21.21
  -3   3  11 1835.55   21.09
  -3  -3  10  117.69    3.84
  -3   3  10  125.49    3.95
  -3  -3  10  121.76    3.79
  -3   3  10  122.08    3.75
  -3  -3  10  129.13    4.41
  -3  -3   9   24.16    1.63
  -3  -3   9   23.73    1.90
  -3  -3   8 2137.11   23.06
  -3   3   8 2123.63   21.22
  -3  -3   7   91.84    3.26
  -3   3   7   89.65    2.51
  -3  -3   6 4370.08   39.54
  -3   3   6 4085.69   37.09
  -3  -3   5 3863.04   35.09
  -3   3   5 3670.93   33.79
  -3   3   4    7.08    0.68
  -3   3   4    6.31    0.75
  -3   3   3  548.43    6.53
  -3   3   3  538.67    7.30
  -3   3   2 2194.27   20.10
  -3  -3   2 2250.80   19.76
  -3   3   2 2232.86   21.37
  -3  -3   1 1282.70   12.18
  -3   3   1 1316.65   12.58
  -3   3   0 1857.55   18.69
  -3   3   0 1908.56   17.42
  -3  -3   0 1863.81   16.96
  -3   3  -1    3.62    0.64
  -3  -3  -1    6.02    0.55
  -3   3  -2 2804.15   25.41
   3  -3   2 2738.98   23.61
  -3   3  -3 2643.78   26.00
   3   3   3 2626.77   25.29
   3   3   4    8.88    0.90
  -3   3  -4    9.34    0.95
   3   3   5 1560.18   16.96
  -3   3  -5 1525.78   17.25
   3   3   6   50.86    2.21
   3  -3   6   58.30    2.19
   3   3   7  657.07    9.77
   3  -3   7  686.03    9.39
   3   3   8 2834.12   29.40
   3  -3   8 3106.65   29.06
   3   3   8 2961.88   30.64
   3   3   8 2755.35   28.77
   3  -3   8 2974.77   28.42
   3   3   9  539.01    9.39
   3   3   9  540.22    9.17
   3   3   9  538.24    9.77
   3   3  10  447.30    8.87
   3   3  10  437.14    8.69
   3   3  10  427.80    8.65
   3  -3  10  480.74    8.49
   3  -3  10  466.10    8.74
   3   3  10  502.89    9.50
   3  -3  10  528.35    9.07
  -3   3 -10  445.17    9.01
   3  -3  10  465.66    9.64
   3   3  11  291.29    7.16
   3  -3  11  318.29    6.95
   3   3  11  315.57    7.32
  -3   3 -11  296.41    7.30
   3   3  11  290.85    6.92
  -3   3 -12   21.34    2.09
   3   3  12   18.31    2.01
   3  -3  12   20.96    1.93
   3   3  12   18.52    1.91
   3   3  13 1490.91   19.71
   3  -3  13 1502.37   19.29
   3   3  14  680.40   12.02
   3  -3  14  676.69   11.42
   3   3  14  672.99   11.33
   3   3  15   24.33    2.24
   3  -3  15   29.11    2.18
   3  -3  15   23.60    2.44
   3  -3  15   26.19    2.10
   3  -3  16   14.80    1.55
   3   3  16   15.61    1.70
   3  -3  16   14.78    1.60
   3  -3  16   16.32    2.06
   3  -3  17   63.81    2.67
   3  -3  17   59.21    2.51
   3  -3  17   62.64    3.12
   3  -3  18  344.57    6.54
  -3  -4  20  307.74    5.20
  -3  -4  19  317.42    6.08
  -3  -4  18  425.94    8.88
  -3  -4  18  406.71    7.72
  -3  -4  17  460.78    8.84
  -3  -4  17  461.80    9.43
  -3  -4  17  472.58    8.28
  -3  -4  17  483.93   10.07
  -3  -4  16  986.53   13.59
  -3   4  16  892.44   13.43
  -3   4  16  916.20   13.14
  -3  -4  16  798.01   11.91
  -3  -4  16  862.23   14.39
  -3  -4  16  882.05   14.56
  -3  -4  16  937.82   15.37
  -3  -4  15  526.30   10.73
  -3   4  15  531.96    9.60
  -3  -4  15  480.52    8.70
  -3  -4  15  527.09   11.02
  -3  -4  15  523.19   10.00
  -3  -4  15  559.08   11.68
  -3  -4  15  557.76   11.18
  -3  -4  15  582.96    9.94
  -3   4  15  550.49   10.00
  -3  -4  14  613.87   11.03
  -3   4  14  615.24   10.47
  -3  -4  14  672.14   10.82
  -3   4  14  626.63   10.78
  -3  -4  14  654.52   12.24
  -3  -4  14  597.17   11.81
  -3  -4  13  451.11    9.89
  -3  -4  13  455.54    9.18
  -3   4  13  464.87    8.70
  -3   4  13  479.80    8.97
  -3  -4  13  485.83   10.21
  -3   4  13  443.56    9.80
  -3   4  12 1047.37   16.22
  -3  -4  12 1092.84   16.39
  -3  -4  12 1083.29   15.13
  -3  -4  12 1139.24   16.49
  -3   4  12 1137.78   14.85
  -3  -4  12 1034.93   16.21
  -3  -4  11    9.35    1.45
  -3   4  11   17.40    1.59
  -3   4  10 3780.50   40.64
  -3  -4  10 3363.90   35.03
  -3   4   9  104.21    5.54
  -3  -4   9   94.13    3.76
  -3  -4   8  614.91   10.06
  -3  -4   8  656.12   10.82
  -3   4   7   86.73    2.67
  -3  -4   7   97.46    3.66
  -3  -4   6  181.41    4.93
  -3   4   6  164.17    3.89
  -3  -4   5 3017.88   29.71
  -3   4   5 2871.36   27.94
  -3   4   4  726.67    9.50
  -3  -4   3  986.09   11.53
  -3  -4   3  968.35    9.64
  -3   4   3  944.83    9.86
  -3   4   3  958.51   11.47
  -3   4   2 3904.02   33.32
  -3  -4   2 3849.01   33.04
  -3   4   1  619.03    8.66
  -3   4   1  600.69    6.69
  -3   4   0   36.84    1.20
  -3  -4   0   33.15    1.03
  -3   4  -1  892.58   11.22
  -3   4  -1  860.04    8.66
  -3  -4  -1  759.51    8.08
   3  -4   1  807.44    8.37
   3   4   1  759.14    8.49
  -3   4  -2  538.95    8.38
  -3   4  -2  506.64    6.40
  -3  -4  -2  478.67    5.90
   3   4   2  517.03    6.54
   3  -4   2  551.26    6.36
  -3   4  -3   13.33    1.29
   3   4   3   13.21    0.90
   3  -4   3   14.67    0.87
   3   4   4 5801.05   50.35
   3  -4   4 5997.34   49.94
  -3   4  -5    4.93    0.93
   3  -4   5    5.05    0.72
   3   4   6    1.03    0.54
   3  -4   6    1.74    0.54
  -3   4  -6    0.77    0.61
   3   4   7  253.93    5.16
  -3   4  -7  211.57    5.23
   3   4   8   73.88    2.86
   3   4   8   91.76    3.96
   3   4   9  715.28   10.87
   3   4   9  740.96   12.44
   3   4   9  764.84   11.28
  -3   4  -9  743.00   12.18
  -3   4 -10  513.23   10.11
   3   4  10  516.03   10.08
   3   4  10  539.71    9.36
   3   4  10  507.94    9.63
   3  -4  10  517.00   10.26
  -3   4 -11 1135.71   16.40
   3   4  11 1093.82   15.87
   3   4  11 1126.87   15.20
   3  -4  11 1105.30   14.31
   3  -4  11 1109.42   16.66
   3   4  12  914.59   14.30
   3  -4  12  931.97   13.97
  -3   4 -12  920.89   14.70
   3  -4  12  937.82   12.93
   3   4  12  945.04   13.79
   3   4  12  888.43   13.74
  -3   4 -13  490.86   10.02
   3  -4  13  529.73    9.00
   3   4  13  526.40    9.66
   3   4  13  479.46    9.36
  -3   4 -14  420.43    8.90
   3   4  14  418.90    8.38
   3  -4  14  450.41    8.06
   3   4  14  461.49    8.77
  -3   4 -15    4.70    1.16
   3  -4  15    4.12    1.12
   3  -4  15    4.34    1.50
  -3   4 -16   93.26    3.29
   3  -4  16  101.55    4.10
   3  -4  17    1.16    0.72
   3  -4  17    0.72    0.91
   3  -4  18  303.03    5.45
   3   5 -19   12.68    1.06
  -3  -5  19   12.84    1.03
   3   5 -18   22.86    1.63
  -3  -5  18   24.82    2.03
  -3  -5  18   26.00    1.94
  -3  -5  18   22.09    1.56
  -3  -5  17  565.24   10.24
  -3  -5  17  544.13    8.84
  -3  -5  16  769.30   13.07
  -3  -5  16  773.85   12.75
  -3  -5  16  744.61   11.39
  -3   5  15  147.52    5.32
  -3  -5  15  159.41    5.77
  -3  -5  15  167.60    5.80
  -3  -5  15  155.47    5.42
  -3  -5  14   53.10    3.30
  -3  -5  14   53.01    2.87
  -3  -5  14   55.19    3.51
  -3   5  14   57.01    3.54
  -3  -5  13  915.48   14.50
  -3  -5  13  889.48   14.79
  -3   5  13  880.87   15.19
  -3  -5  12  439.30    8.43
  -3  -5  12  444.64    9.43
  -3   5  12  442.97   10.23
  -3  -5  11   78.33    3.94
  -3   5  11   76.67    4.08
  -3  -5  11   74.97    3.70
  -3   5  11   69.51    3.40
  -3  -5  11   72.73    3.16
  -3   5  10  573.75   14.04
  -3  -5  10  543.27   10.93
  -3   5   9  722.16   16.35
  -3  -5   9  766.83   13.06
  -3  -5   8  476.04    9.66
  -3   5   8  472.58   11.70
  -3  -5   7 1031.29   14.62
  -3   5   7  963.62   17.82
  -3   5   6 3615.95   47.44
  -3   5   6 3832.81   46.99
  -3   5   5  201.98    4.67
  -3   5   5  167.89    7.55
  -3   5   4   72.73    2.77
  -3  -5   4   65.34    2.94
  -3   5   3    3.80    0.76
  -3  -5   3    4.97    0.94
  -3   5   2 1390.13   15.93
  -3  -5   2 1241.99   15.11
  -3   5   1    7.43    1.08
  -3  -5   1    9.23    0.98
  -3  -5   0 2334.85   23.10
  -3   5  -1 3904.43   36.84
  -3  -5  -1 3676.80   34.30
  -3   5  -2 1987.96   21.49
  -3  -5  -2 1802.06   19.03
  -3   5  -3   56.97    2.78
  -3   5  -4  422.00    8.23
  -3   5  -5  466.11    8.83
  -3   5  -6  134.87    4.46
  -3   5  -7 1966.63   22.83
  -3   5  -8 4495.74   44.34
   3   5   8 4371.93   45.25
  -3   5  -9   27.41    2.30
   3   5   9    4.42    1.37
   3   5  10  276.86    6.95
  -3   5 -10  297.47    7.60
   3  -5  10  289.10    6.71
   3   5  10  294.63    7.70
  -3   5 -11    1.97    1.21
   3  -5  11    3.01    1.08
   3   5  11    2.67    1.01
   3  -5  11    2.08    1.09
   3   5  11    1.32    1.06
   3   5  12  219.05    6.28
   3  -5  12  214.43    5.82
   3   5  12  205.31    5.76
   3  -5  13    5.58    1.24
   3   5  13    6.84    1.24
  -3   5 -13    7.60    1.56
   3   5  13    4.96    1.36
  -3   5 -14 1037.72   15.01
   3  -5  14 1047.80   14.22
  -3   5 -15  819.85   12.07
   3  -5  16    0.66    0.88
  -3   5 -16    1.48    0.82
   3  -5  17  371.45    6.45
   3   6 -18   32.58    1.69
  -3  -6  17  317.30    6.93
  -3  -6  17  293.17    5.18
  -3  -6  16  132.02    4.73
  -3  -6  16  127.56    4.52
  -3  -6  16  115.21    3.38
  -3  -6  16  122.83    4.62
  -3   6  15   11.03    1.81
  -3  -6  15   13.51    1.93
  -3  -6  15   12.17    1.89
  -3  -6  15    9.49    1.51
  -3  -6  15   14.25    1.89
  -3  -6  15   10.99    1.30
  -3   6  14  147.90    5.72
  -3   6  14  144.24    5.61
  -3  -6  14  148.21    5.02
  -3  -6  13 1140.12   16.46
  -3   6  13 1169.65   18.47
  -3  -6  12  193.02    5.83
  -3   6  12  192.31    6.05
  -3   6  12  214.47    7.17
  -3  -6  12  212.68    6.59
  -3  -6  11   23.58    2.15
  -3   6  11   26.61    2.38
  -3   6  11   29.08    3.42
  -3   6  11   28.23    2.80
  -3  -6  11   23.63    2.32
  -3  -6  10 1317.38   18.48
  -3   6  10 1297.64   23.23
  -3   6  10 1290.68   19.51
  -3  -6  10 1270.14   18.82
  -3   6  10 1228.13   17.87
  -3   6  10 1230.43   17.80
  -3  -6  10 1201.57   16.77
  -3  -6   9 1302.17   18.92
  -3   6   9 1267.30   23.41
  -3   6   9 1323.04   19.44
  -3  -6   9 1351.93   18.40
  -3   6   9 1264.32   18.09
  -3   6   9 1274.43   18.10
  -3  -6   8  720.41   12.16
  -3  -6   8  719.85   13.02
  -3   6   8  688.06   12.09
  -3   6   8  706.62   15.47
  -3   6   7  226.10    8.62
  -3   6   7  248.80    9.54
  -3  -6   7  246.83    6.46
  -3  -6   6  431.59    8.95
  -3   6   6  394.46   11.73
  -3  -6   6  433.44    8.56
  -3   6   6  390.06   12.17
  -3  -6   5 2051.47   24.19
  -3  -6   5 2060.15   23.27
  -3   6   4   88.06    5.74
  -3   6   4   94.81    5.93
  -3   6   4  116.26    3.94
  -3  -6   4  105.65    3.81
  -3  -6   4  106.28    4.09
  -3  -6   3 5246.69   51.26
  -3   6   3 5056.27   59.79
  -3  -6   2 1420.30   18.00
  -3   6   2 1299.76   23.73
  -3  -6   1  108.05    3.69
  -3   6   1  100.22    5.78
  -3  -6   0  895.86   12.37
  -3   6   0  838.53   17.79
  -3  -6  -1  256.88    5.36
  -3   6  -1  262.37    9.26
  -3  -6  -2  449.01    7.43
  -3   6  -2  433.78   11.92
  -3   6  -3  287.99    7.05
  -3  -6  -3  234.39    5.00
  -3   6  -4 1606.77   20.47
  -3   6  -5 2747.72   29.78
   3  -6   5 2623.80   26.49
  -3   6  -6 1455.04   18.37
   3  -6   6 1391.76   16.29
  -3   6  -7  243.08    6.62
   3  -6   7  252.22    5.71
   3  -6   8  318.71    6.64
  -3   6  -8  328.28    7.87
   3  -6   9   23.95    1.86
   3   6   9   20.71    2.30
   3   6  10    5.64    1.26
  -3   6 -10    6.53    1.50
   3   6  10    6.10    1.48
   3  -6  10    6.64    1.21
   3   6  11 3021.07   32.80
   3  -6  11 3052.52   30.93
   3   6  12  304.48    7.71
  -3   6 -12  299.89    7.55
   3   6  12  289.64    7.12
   3  -6  12  291.71    6.48
   3   6  13  336.20    7.71
   3  -6  13  324.89    6.72
  -3   6 -13  340.53    7.75
   3  -6  14   54.70    2.56
  -3   6 -14   54.68    2.87
   3  -6  15   15.92    1.37
  -3   6 -15   14.56    1.46
   3  -6  15   14.23    1.53
  -3   6 -16   88.66    2.71
   3  -6  16   92.79    2.99
   3   7 -18  240.67    4.01
  -3  -7  17  231.75    5.06
   3   7 -17  231.36    4.58
  -3  -7  16  156.34    4.58
  -3  -7  16  181.86    4.84
  -3  -7  15   24.08    2.11
  -3  -7  15   29.50    2.28
  -3   7  15   26.01    2.33
  -3  -7  14   97.82    3.65
  -3   7  14  107.80    4.75
  -3   7  13  790.87   14.30
  -3  -7  13  845.28   13.71
  -3   7  12  494.35   11.17
  -3   7  12  454.69    9.73
  -3  -7  12  430.99    8.60
  -3  -7  12  529.84   10.67
  -3   7  11   41.38    3.30
  -3  -7  11   35.90    2.39
  -3   7  11   43.25    3.02
  -3   7  11   41.07    2.94
  -3   7  11   45.02    4.24
  -3  -7  11   46.34    3.08
  -3   7  10 1012.39   16.15
  -3   7  10 1021.72   16.13
  -3   7  10 1076.70   21.03
  -3  -7  10 1096.46   16.17
  -3   7   9 1191.83   17.72
  -3   7   9 1184.51   17.76
  -3   7   9 1195.87   22.64
  -3  -7   9 1238.03   17.19
  -3   7   8 1071.77   21.77
  -3   7   8 1116.30   17.78
  -3   7   8 1117.12   16.98
  -3   7   8 1094.22   17.04
  -3  -7   8 1127.37   16.20
  -3  -7   7 2339.79   29.14
  -3  -7   7 2548.08   28.13
  -3   7   7 2337.83   35.41
  -3   7   7 2486.15   35.17
  -3   7   7 2560.82   30.17
  -3   7   7 2462.82   28.96
  -3  -7   6    7.76    1.28
  -3   7   6   10.85    1.76
  -3  -7   6    8.70    1.51
  -3   7   5  117.49    6.71
  -3  -7   5  122.32    4.71
  -3  -7   5  151.24    4.87
  -3   7   5  129.53    6.96
  -3   7   5  142.51    5.13
  -3   7   5  143.01    5.35
  -3   7   4 2058.47   23.87
  -3   7   4 1861.98   29.62
  -3   7   4 1979.97   22.63
  -3  -7   4 1718.93   22.50
  -3   7   4 1875.20   29.72
  -3   7   3  118.38    6.55
  -3   7   3  126.28    4.39
  -3  -7   3  113.07    4.29
  -3   7   2 1339.77   24.65
  -3   7   2 1300.62   23.36
  -3   7   1    3.54    1.07
  -3  -7   1    1.44    0.78
  -3   7   0   35.05    2.49
  -3   7   0   32.26    3.39
  -3  -7   0   29.34    2.13
  -3   7  -1 3333.70   33.48
  -3   7  -1 3080.04   38.73
  -3   7  -2  539.60   13.06
  -3  -7  -2  481.71    8.87
  -3   7  -3  369.90    7.63
  -3   7  -3  377.47    8.60
  -3   7  -4   50.30    2.80
  -3   7  -4   52.52    3.16
  -3   7  -5   20.76    1.98
  -3   7  -5   18.67    1.99
  -3   7  -6 2353.63   26.95
   3  -7   7 1052.16   13.59
  -3   7  -7 1100.72   15.77
   3  -7   8   66.19    2.83
  -3   7  -8   67.50    3.54
   3  -7   9   70.84    2.96
  -3   7  -9   78.37    3.81
   3   7   9   73.31    4.02
   3  -7  10  634.85    9.96
   3   7  10  643.08   11.88
   3   7  11  165.89    5.26
   3  -7  11  171.16    4.60
   3  -7  12 1091.26   13.79
  -3   7 -12 1131.62   15.49
   3   7  12 1142.35   16.02
   3   7  13   43.73    2.67
  -3   7 -13   41.48    2.50
   3  -7  13   40.56    2.08
  -3   7 -14    1.97    0.88
   3  -7  14    1.33    0.67
   3  -7  15  526.55    7.64
  -3   7 -15  531.73    7.66
   3   8 -17  114.02    2.46
   3   8 -16    8.41    0.92
  -3  -8  16    8.35    0.99
  -3  -8  15  102.92    3.50
  -3  -8  15  100.77    3.53
  -3  -8  14 1684.60   19.76
  -3  -8  14 1656.02   19.10
  -3   8  13  176.27    5.93
  -3  -8  13  192.41    5.58
  -3  -8  12  211.76    5.91
  -3   8  12  195.39    6.55
  -3  -8  11   13.62    1.78
  -3   8  11   12.90    1.87
  -3   8  11   11.90    1.76
  -3  -8  10  355.08    8.20
  -3   8  10  324.05    8.96
  -3   8  10  356.29   11.32
  -3   8  10  325.39    8.40
  -3   8  10  326.10    8.39
  -3  -8   9  362.87    8.26
  -3   8   9  331.05    9.08
  -3   8   9  368.94   11.72
  -3   8   9  337.34    8.72
  -3   8   9  338.68    8.64
  -3  -8   8 2122.01   24.84
  -3   8   8 2040.23   26.80
  -3   8   8 2067.22   31.66
  -3   8   8 2035.54   26.20
  -3   8   8 2001.32   25.78
  -3   8   7  193.11    6.70
  -3  -8   7  197.25    5.84
  -3   8   6   64.90    5.18
  -3   8   6   60.74    4.88
  -3   8   6   60.60    3.75
  -3   8   6   60.30    3.58
  -3   8   5  414.62   12.68
  -3   8   5  405.02    9.57
  -3   8   5  408.45    9.40
  -3   8   5  426.73   12.95
  -3   8   4   10.74    1.79
  -3   8   4   10.14    1.78
  -3   8   4    8.96    2.43
  -3   8   3 1935.77   29.88
  -3   8   3 2006.77   24.33
  -3   8   3 1984.50   24.70
  -3   8   3 2009.73   24.77
  -3   8   2 1291.25   17.30
  -3   8   2 1236.06   22.93
  -3   8   2 1268.04   17.62
  -3   8   2 1214.24   21.84
  -3   8   1  109.11    4.40
  -3   8   1  111.38    6.03
  -3   8   1  111.58    4.49
  -3   8   1  119.53    6.65
  -3   8   0 1974.37   23.22
  -3   8   0 1997.16   30.08
  -3   8  -1  163.50    7.80
  -3   8  -1  171.91    7.08
  -3   8  -2 2805.01   37.83
  -3   8  -3   35.45    3.65
  -3   8  -4    9.27    2.14
  -3   8  -4    6.63    1.27
  -3   8  -5 1127.72   19.99
  -3   8  -5 1187.66   16.15
  -3   8  -6 1366.46   18.00
  -3   8  -7  279.29    6.92
   3   8   8  515.58   10.96
   3   8   8  536.39   10.55
   3   8   9  181.94    5.87
  -3   8  -9  199.22    5.67
   3  -8  10  496.62    7.83
   3   8  10  488.75    9.41
  -3   8 -10  517.49    9.37
   3   8  11  452.17    8.23
   3  -8  11  459.38    7.26
  -3   8 -11  469.85    8.53
   3  -8  12   15.47    1.23
   3   8  12   16.80    1.74
   3   8  13  188.39    4.78
   3  -8  14   68.43    2.08
  -3   8 -14   68.62    2.28
   3   9 -15    6.08    0.67
  -3  -9  15    5.78    0.67
  -3   9  14  106.65    3.62
  -3  -9  14   99.22    2.84
   3   9 -14  100.43    2.66
  -3  -9  13   18.95    1.53
   3   9 -13   16.36    1.26
  -3   9  13   18.48    1.91
  -3  -9  13   16.18    1.40
  -3   9  13   19.86    1.94
  -3  -9  12  350.55    6.90
  -3  -9  11  353.97    7.19
  -3   9  11  324.83    8.08
  -3   9  10  553.36   10.71
  -3   9  10  544.77   10.51
  -3   9  10  536.81   10.97
  -3   9   9  254.30    7.16
  -3   9   9  262.73    7.36
  -3  -9   9  275.60    6.47
  -3   9   9  257.65    7.45
  -3   9   8  343.03    8.66
  -3   9   8  331.70    8.61
  -3  -9   8  360.87    7.57
  -3   9   7    8.89    1.82
  -3   9   7    7.95    1.75
  -3   9   7    8.69    2.36
  -3   9   7    6.18    1.66
  -3   9   6    8.75    1.79
  -3   9   6    8.36    1.74
  -3   9   6    8.54    2.27
  -3   9   6    6.66    1.57
  -3   9   5  205.67    8.41
  -3   9   5  197.87    6.33
  -3   9   5  207.85    6.56
  -3   9   4 1662.09   21.90
  -3   9   4 1696.26   22.31
  -3   9   3  274.82    9.58
  -3   9   3  280.72   10.08
  -3   9   3  265.92    7.30
  -3   9   2  375.78    8.74
  -3   9   2  411.17   11.53
  -3   9   2  409.86   12.29
  -3   9   1  833.14   16.52
  -3   9   1  858.06   18.06
  -3   9   0    9.17    1.97
  -3   9   0    9.28    2.27
  -3   9  -1   30.46    3.34
  -3   9  -1   29.22    2.93
  -3   9  -2 1126.76   16.01
  -3   9  -2 1218.70   20.54
   3   9   3  673.79   11.17
  -3   9  -3  814.51   15.84
   3   9   4   53.76    2.90
  -3   9  -4   55.29    3.94
   3   9   5  575.72   10.22
  -3   9  -6  740.49   11.19
   3   9   6  717.50   11.82
  -3   9  -7    8.14    1.27
   3   9   7    9.45    1.55
  -3   9  -8   70.33    3.01
   3   9   8   70.61    3.38
   3   9   8   63.68    3.29
  -3   9  -9  323.04    6.49
   3   9   9  334.18    7.35
   3   9   9  319.19    6.94
  -3   9 -10  780.93   10.83
   3   9  10  840.65   11.39
  -3   9 -11    1.71    0.74
   3   9  12  626.17    8.84
  -3   9 -12  573.15    7.80
  -3  10  12  324.46    6.54
  -3  10  12  332.09    6.34
  -3 -10  11   26.22    1.48
  -3  10  11   33.11    2.24
  -3 -10  10  241.53    5.61
  -3  10  10  209.57    5.72
  -3  10   9  134.45    4.63
  -3  10   9  125.64    4.49
  -3  10   8  548.55   10.32
  -3  10   8  497.58    9.62
  -3  10   7 1321.75   18.05
  -3  10   7 1225.06   17.00
  -3  10   6    9.58    1.70
  -3  10   6   11.03    1.67
  -3  10   5  303.25    7.47
  -3  10   5  317.51    7.99
  -3  10   5  290.83    7.10
  -3  10   4   31.56    2.68
  -3  10   4   31.92    2.32
  -3  10   4   35.24    3.24
  -3  10   3  111.83    4.66
  -3  10   3  126.81    5.79
  -3  10   2   24.66    2.34
  -3  10   2   29.79    2.86
  -3  10   1  576.75   10.71
  -3  10   1  633.22   12.59
  -3  10   0  467.93   10.37
  -3  10   0  439.75    9.18
  -3  10   0  474.28   11.69
  -3  10  -1   26.94    2.22
  -3  10  -1   26.71    2.79
  -3  10  -2  520.95    9.54
  -3  10  -2  587.03   12.28
   3  10   3  316.23    6.46
   3  10   4  404.96    7.57
   3  10   5   13.61    1.48
   3  10   6  789.63   11.52
   3  10   6  809.96   11.62
   3  10   7  215.01    5.43
   3  10   7  221.52    5.32
   3  10   8   96.01    3.25
   3  10   8   85.51    3.16
   3  10   9  827.83   11.09
   3  10   9  838.48   10.74
   3  10  10   58.11    2.30
  -3  11   9   11.59    1.18
  -3  11   8   65.04    2.53
  -3  11   8   72.07    2.92
  -3  11   7    2.64    0.85
  -3  11   7    4.49    1.13
  -3  11   6  351.64    6.35
  -3  11   5  524.91    9.45
  -3  11   4   15.60    1.74
  -3  11   3  350.71    7.48
  -3  11   2  239.25    5.97
  -3  11   1  275.74    6.32
   3  11   0  365.55    6.19
  -3  11   0  429.55    7.80
   3  11   1  105.07    3.13
  -3  11  -1  109.22    3.62
   3  11   2   27.07    1.67
   3  11   3  682.01    9.47
   3  11   4    1.93    0.77
   3  11   5  206.58    4.18
   3  11   5  217.95    4.59
   3  11   6    1.93    0.65
   3  11   6    1.24    0.68
   3  11   7  210.44    4.00
   3  11   8  288.04    4.61
  -3  12   5  118.53    3.11
  -3  12   4   38.71    1.82
  -3  12   3   24.43    1.49
  -3  12   2  306.73    5.37
  -3  12   1   61.36    2.16
  -3  12   0    0.95    0.48
  -4   0  20    3.84    1.17
  -4   0  20    2.53    1.11
  -4   0  20    4.08    1.08
  -4   0  19    1.17    1.23
  -4   0  19    2.61    1.17
  -4   0  19    2.36    1.15
  -4   0  18 2618.64   29.54
  -4   0  18 2615.17   29.07
  -4   0  17    0.92    1.26
  -4   0  17    0.23    1.19
  -4   0  16  587.27   11.38
  -4   0  16  508.52   11.15
  -4   0  15    0.61    0.97
  -4   0  15    4.08    1.38
  -4   0  15   -0.09    1.32
  -4   0  15    1.04    1.09
  -4   0  14  211.92    6.44
  -4   0  14  213.54    6.19
  -4   0  13   -0.26    0.87
  -4   0  13    2.53    1.05
  -4   0  13    0.17    1.00
  -4   0  13   -0.28    0.94
  -4   0  12   27.19    2.28
  -4   0  12   30.13    2.24
  -4   0  11    5.11    1.15
  -4   0  11    6.85    1.12
  -4   0  10  372.73    7.65
  -4   0  10  382.21    7.44
  -4   0   9    0.17    0.69
  -4   0   8 2995.51   26.86
  -4   0   7    0.15    0.56
  -4   0   7    1.37    0.43
  -4   0   6 1276.28   13.78
  -4   0   6 1251.20   12.39
  -4   0   5    2.39    0.60
  -4   0   4 1958.56   18.88
  -4   0   3    1.14    0.45
  -4   0   1    0.73    0.40
  -4   0   1    2.45    0.53
  -4   0   0 2681.65   24.62
  -4   0   0 2631.81   24.63
  -4   0  -1    3.69    0.57
  -4   0  -2  417.22    6.01
  -4   0  -3    4.63    0.64
  -4   0  -4  335.18    5.14
   4   0   4  304.19    5.75
  -4   0  -5    1.88    0.47
   4   0   5    1.23    0.69
   4   0   6 9281.39   80.93
   4   0   7    1.87    0.79
   4   0   7    1.47    0.72
   4   0   7    2.75    0.73
   4   0   8 1246.65   15.67
   4   0   8 1274.98   15.19
   4   0   8 1293.65   16.51
   4   0   9    0.30    1.00
   4   0   9    1.40    0.79
   4   0   9   -0.07    0.84
   4   0  10  698.66   11.04
   4   0  10  708.45   11.54
   4   0  10  700.23   11.93
   4   0  10  734.34   12.42
   4   0  11    1.50    1.12
   4   0  11    4.12    1.32
   4   0  12 2716.04   31.29
   4   0  12 2825.59   32.38
   4   0  13    1.00    1.33
   4   0  13    0.15    1.18
   4   0  14    7.28    1.68
   4   0  14    4.02    1.57
   4   0  15   -0.13    1.29
   4   0  15    2.42    1.35
   4   0  16  127.81    4.63
   4   0  17    0.16    0.93
  -4  -1  21   79.99    2.73
  -4  -1  20    5.69    1.19
  -4  -1  20    4.67    1.15
  -4   1  20    4.70    1.18
  -4   1  19   35.42    2.58
  -4  -1  19   36.44    2.51
  -4  -1  19   36.94    2.52
  -4   1  19   33.95    2.25
  -4  -1  19   32.05    2.47
  -4   1  19   30.50    2.46
  -4   1  18  229.26    6.59
  -4  -1  18  225.62    6.33
  -4  -1  18  220.97    6.75
  -4   1  18  207.27    6.71
  -4   1  18  229.15    6.07
  -4  -1  18  228.78    6.46
  -4   1  17  172.72    5.85
  -4  -1  17  148.39    5.32
  -4  -1  17  152.44    5.23
  -4  -1  17  143.12    5.47
  -4   1  17  127.30    5.24
  -4   1  17  159.66    5.19
  -4   1  16  109.60    4.77
  -4  -1  16  100.90    4.44
  -4  -1  16  108.42    4.43
  -4  -1  16  106.84    4.52
  -4  -1  16  100.17    4.65
  -4   1  16   90.35    4.49
  -4  -1  16  104.63    4.59
  -4  -1  15 1428.36   19.46
  -4   1  15 1386.83   18.55
  -4  -1  15 1419.44   18.83
  -4   1  15 1455.69   19.85
  -4  -1  15 1401.66   19.20
  -4  -1  15 1440.98   19.49
  -4  -1  14 1955.18   23.06
  -4   1  14 1912.37   22.85
  -4  -1  14 1972.41   23.85
  -4  -1  14 2001.00   23.41
  -4  -1  14 1985.57   23.98
  -4   1  14 1985.73   24.36
  -4  -1  14 1901.40   23.65
  -4  -1  13   81.78    4.04
  -4   1  13   86.21    4.02
  -4  -1  13   79.81    3.78
  -4  -1  13   75.50    3.83
  -4   1  13   68.01    3.68
  -4  -1  13   79.68    3.76
  -4  -1  13   83.90    3.63
  -4   1  13   67.43    3.51
  -4  -1  13   73.45    3.63
  -4  -1  13   80.81    3.73
  -4  -1  12 2668.60   30.25
  -4   1  12 2608.29   30.15
  -4  -1  12 2762.45   31.03
  -4   1  12 2731.20   31.00
  -4  -1  12 3151.11   30.13
  -4  -1  12 3144.95   30.82
  -4  -1  11  839.09   12.89
  -4   1  11  872.82   13.02
  -4  -1  11  832.67   13.19
  -4   1  11  890.18   13.51
  -4  -1  11 1036.88   13.41
  -4  -1  11  981.23   13.51
  -4  -1  10   86.00    3.39
  -4   1  10   93.52    3.49
  -4  -1  10   85.03    3.48
  -4   1  10   97.24    3.70
  -4  -1   9   22.85    1.72
  -4  -1   9   20.15    1.39
  -4  -1   8 5601.70   49.44
  -4   1   7    2.96    0.74
  -4  -1   7    4.16    0.78
  -4  -1   7    4.38    0.74
  -4   1   6  225.63    4.35
  -4  -1   6  227.54    4.28
  -4  -1   6  227.81    3.94
  -4  -1   5   50.94    1.84
  -4  -1   5   48.44    1.68
  -4  -1   4 5081.69   43.51
  -4   1   4 4943.21   43.63
  -4   1   4 5036.92   44.04
  -4   1   3 1210.16   13.12
  -4  -1   3 1355.87   13.17
  -4   1   2  492.15    6.58
  -4   1   2  488.67    6.75
  -4   1   1  239.05    4.08
  -4  -1   1  238.89    3.96
  -4   1   1  238.49    4.31
  -4  -1   0 1109.65   11.66
  -4   1   0 1116.66   11.98
  -4   1  -1  296.14    4.86
  -4   1  -2 4388.70   38.84
  -4   1  -3 1339.22   14.15
   4  -1   4 1832.22   18.54
  -4   1  -4 1788.80   17.65
   4  -1   5  387.06    6.85
  -4   1  -5  381.01    5.95
   4   1   6  573.35    9.31
   4  -1   6  651.65    9.55
   4  -1   7  522.56    8.63
   4   1   7  471.14    8.54
   4  -1   7  506.38    8.12
   4   1   7  463.35    8.10
   4   1   7  529.30    8.26
   4  -1   7  516.38    7.88
   4   1   8 1754.26   21.34
   4  -1   8 1992.89   21.64
   4  -1   8 1865.83   20.56
   4   1   8 1698.03   20.44
   4   1   8 1903.78   20.68
   4  -1   8 1852.22   20.14
   4  -1   9  137.11    4.29
   4   1   9  125.87    4.27
   4  -1   9  138.10    4.15
   4   1  10 1338.16   18.12
   4  -1  10 1312.09   18.24
   4   1  10 1285.61   17.86
   4  -1  10 1380.83   17.87
   4  -1  10 1366.08   17.46
   4   1  10 1275.83   17.49
   4  -1  10 1261.17   16.33
   4   1  11    3.30    1.23
   4  -1  11    3.08    1.18
   4  -1  11    2.78    1.04
   4  -1  11    1.77    1.20
   4   1  11    4.70    1.38
   4   1  12 1925.01   24.78
   4  -1  12 2067.04   24.78
   4   1  12 1953.79   23.73
   4   1  12 2098.21   25.54
   4  -1  12 2038.51   25.81
   4  -1  13  204.01    6.28
   4   1  13  191.78    6.34
   4   1  13  192.02    5.83
   4  -1  13  209.19    6.77
   4   1  13  200.79    6.50
   4  -1  14   90.07    3.83
   4  -1  14   82.38    3.99
   4   1  14   81.21    4.10
   4   1  14   80.70    4.15
   4  -1  14   78.44    4.19
   4  -1  15  114.40    4.03
   4  -1  15  122.74    4.62
   4   1  15  115.15    4.67
   4  -1  15  115.43    4.86
   4  -1  16 1249.42   16.41
   4   1  16 1230.92   16.70
   4  -1  17  119.52    3.87
   4   1  17  115.21    3.95
  -4  -2  20  119.33    3.78
  -4   2  20  110.46    3.79
  -4  -2  19  129.57    4.35
  -4   2  19  134.46    4.50
  -4  -2  19  127.25    4.14
  -4  -2  18  183.53    5.60
  -4   2  18  164.99    5.53
  -4   2  18  199.15    5.84
  -4  -2  18  178.88    5.33
  -4  -2  18  185.65    5.69
  -4  -2  17   80.53    3.74
  -4   2  17   91.10    4.20
  -4  -2  17   90.04    4.08
  -4  -2  17   93.48    4.35
  -4   2  17   85.54    4.31
  -4   2  17   89.73    3.63
  -4   2  16  435.43    8.55
  -4  -2  16  438.92    9.62
  -4  -2  16  403.66    8.91
  -4   2  16  437.09    9.52
  -4  -2  16  413.78    8.91
  -4  -2  16  441.92    9.64
  -4   2  16  392.52    9.32
  -4  -2  16  440.31    9.55
  -4  -2  16  448.90    9.85
  -4  -2  15   47.54    3.14
  -4  -2  15   50.68    3.35
  -4  -2  15   42.20    2.89
  -4  -2  15   41.52    2.79
  -4   2  15   42.48    3.03
  -4  -2  15   44.51    3.02
  -4   2  15   41.94    3.06
  -4  -2  15   47.07    3.14
  -4  -2  14  631.60   11.49
  -4  -2  14  568.01   11.20
  -4  -2  14  639.81   11.91
  -4  -2  14  574.38   10.68
  -4   2  14  600.86   11.37
  -4  -2  14  631.06   11.78
  -4  -2  14  614.34   11.50
  -4   2  14  594.00   11.49
  -4  -2  13 1401.19   18.93
  -4   2  13 1380.88   18.95
  -4  -2  13 1459.79   18.88
  -4  -2  13 1465.33   19.03
  -4   2  13 1379.13   17.30
  -4   2  13 1425.97   19.14
  -4  -2  13 1360.20   18.20
  -4  -2  13 1435.50   20.07
  -4   2  13 1410.07   18.84
  -4  -2  13 1342.00   18.47
  -4  -2  13 1457.19   19.59
  -4  -2  13 1373.29   18.86
  -4  -2  12   32.09    2.41
  -4  -2  12   36.64    2.52
  -4  -2  12   30.39    2.25
  -4   2  12   33.23    2.37
  -4  -2  12   35.66    2.49
  -4   2  12   31.19    2.41
  -4  -2  11  591.87   10.47
  -4  -2  11  610.79   10.44
  -4   2  11  591.65   10.35
  -4  -2  11  595.11   10.16
  -4   2  11  619.20   10.36
  -4  -2  10  837.52   12.80
  -4  -2  10  825.37   12.41
  -4   2  10  912.15   12.74
  -4  -2  10  900.54   12.20
  -4  -2   9  430.80    7.64
  -4  -2   8 2799.60   28.08
  -4  -2   7 6380.46   56.74
  -4   2   6 2208.81   21.94
  -4  -2   6 2268.61   22.09
  -4  -2   6 2229.66   21.85
  -4   2   6 2216.43   22.21
  -4   2   5   14.56    1.09
  -4  -2   5   16.61    1.11
  -4   2   5   14.29    1.10
  -4  -2   5   16.13    1.08
  -4   2   4 3377.75   31.09
  -4  -2   4 3438.92   30.32
  -4   2   4 3332.22   30.65
  -4   2   3   33.45    1.58
  -4  -2   3   31.21    1.32
  -4   2   3   30.28    1.38
  -4   2   2 1180.21   12.48
  -4  -2   2 1199.51   12.16
  -4  -2   1 2213.50   20.49
  -4   2   1 2169.31   20.85
  -4  -2   0  853.51    9.53
  -4   2   0  862.45    9.91
  -4   2   0  882.44   10.44
  -4   2  -1 1822.73   18.49
  -4   2  -2  156.39    3.62
  -4   2  -3  567.56    7.94
   4  -2   3  549.39    7.43
  -4   2  -4 1480.98   15.85
   4  -2   4 1586.48   16.02
   4   2   5 2165.23   24.18
  -4   2  -5 2224.32   23.32
   4  -2   6 1890.17   19.15
  -4   2  -6 1748.33   19.21
   4   2   6 1621.38   19.76
   4  -2   6 1969.56   20.02
   4   2   6 2007.38   20.87
   4   2   7 1049.79   14.60
   4  -2   7 1268.74   14.81
   4   2   7  997.75   13.64
   4  -2   7 1131.62   13.65
   4  -2   7 1136.92   13.40
   4   2   7 1156.36   14.71
   4   2   8  744.97   12.02
   4  -2   8  738.13   10.57
   4  -2   8  733.14   10.45
   4   2   9  189.51    5.64
   4  -2   9  204.19    5.52
   4  -2   9  198.76    5.04
   4   2   9  179.00    5.12
   4   2   9  192.15    5.31
   4  -2   9  185.76    4.92
   4  -2  10 1815.87   20.34
   4   2  10 1688.11   20.68
   4   2  10 1601.97   19.84
   4   2  10 1745.76   21.45
  -4   2 -10 1547.80   20.32
   4   2  11 1309.80   17.34
   4   2  11 1368.50   18.40
   4  -2  12  635.27   12.43
   4   2  12  621.51   11.16
   4   2  12  630.46   11.93
   4  -2  13  880.87   15.14
   4   2  13  875.96   13.74
   4   2  13  877.78   14.44
   4   2  14    4.91    1.32
   4  -2  14    3.56    1.19
   4   2  14    3.88    1.27
   4  -2  14    6.83    1.41
   4  -2  14    2.83    1.40
   4  -2  15    2.04    1.13
   4   2  15    1.45    1.17
   4  -2  15    2.33    1.31
   4  -2  15    2.48    1.05
   4  -2  16    4.81    1.16
   4   2  16    2.95    1.16
   4  -2  16    3.05    0.94
   4  -2  16    2.19    1.21
   4  -2  17  606.41    9.02
   4   2  17  608.80    9.43
   4  -2  17  614.87    9.92
  -4  -3  21  111.01    2.78
  -4  -3  20   84.08    2.95
  -4  -3  19   19.81    1.81
  -4  -3  19   18.56    1.63
  -4   3  19   15.57    1.61
  -4  -3  18    2.37    1.21
  -4  -3  18    1.96    0.99
  -4   3  18    1.87    1.02
  -4  -3  18    1.82    1.14
  -4   3  18    2.26    1.14
  -4  -3  18    1.95    0.96
  -4  -3  17  675.76   10.99
  -4   3  17  762.83   12.21
  -4  -3  17  746.74   12.86
  -4  -3  17  747.34   12.80
  -4  -3  17  747.89   11.92
  -4   3  17  696.06   11.98
  -4  -3  17  645.74   11.77
  -4  -3  16  474.20   10.24
  -4  -3  16  532.97   10.91
  -4  -3  16  524.34   10.83
  -4  -3  16  467.41    9.03
  -4   3  16  513.34    9.99
  -4  -3  16  556.73   10.41
  -4   3  16  507.63   10.31
  -4  -3  16  504.19   10.16
  -4  -3  15  206.09    6.32
  -4  -3  15  187.28    6.29
  -4  -3  15  220.83    6.86
  -4  -3  15  188.29    5.46
  -4   3  15  197.63    6.03
  -4  -3  15  199.02    6.14
  -4  -3  15  217.85    6.85
  -4  -3  15  225.25    6.34
  -4   3  15  218.37    6.58
  -4  -3  14  163.02    5.70
  -4  -3  14  175.12    5.99
  -4  -3  14  144.70    5.56
  -4  -3  14  163.20    5.56
  -4   3  14  161.38    5.36
  -4  -3  14  150.38    4.86
  -4  -3  14  176.56    5.58
  -4   3  14  178.21    5.72
  -4  -3  13  208.22    6.45
  -4  -3  13  203.80    6.04
  -4  -3  13  241.98    6.33
  -4   3  13  214.75    6.09
  -4  -3  13  186.12    6.12
  -4   3  13  191.60    5.86
  -4  -3  13  179.32    5.22
  -4  -3  13  215.00    6.55
  -4  -3  12  684.91   11.23
  -4   3  12  672.70   11.14
  -4  -3  12  645.27   12.04
  -4  -3  12  662.50   11.24
  -4  -3  11 1675.22   19.65
  -4   3  11 1650.63   19.51
  -4  -3  10 2190.86   23.52
  -4   3  10 2133.52   23.16
  -4  -3   9  534.01    8.95
  -4   3   9  541.72    8.80
  -4  -3   9  531.84    9.24
  -4  -3   8   53.33    2.65
  -4  -3   7   91.68    3.40
  -4   3   7   85.99    2.84
  -4  -3   6    9.73    1.15
  -4   3   6   17.76    1.28
  -4   3   5  125.43    3.06
  -4  -3   5  122.16    3.26
  -4   3   5  120.66    3.29
  -4   3   4   24.50    1.30
  -4  -3   4   21.21    1.11
  -4  -3   4   21.71    1.32
  -4   3   4   21.49    1.44
  -4  -3   3 2636.51   23.68
  -4   3   3 2581.22   24.16
  -4   3   3 2600.67   25.39
  -4  -3   2 3208.20   28.09
  -4   3   2 3278.81   30.34
  -4   3   1  255.05    4.24
  -4  -3   1  243.61    3.86
  -4   3   0 4080.77   37.42
  -4   3   0 4195.55   36.03
  -4   3  -1 1455.01   16.46
  -4  -3  -1 1490.23   14.95
  -4   3  -2 2321.40   22.82
   4  -3   2 2273.22   21.21
  -4   3  -3 2524.28   25.29
   4   3   3 2374.13   24.46
   4   3   4 4118.41   39.74
  -4   3  -4 4057.09   39.88
   4   3   5  428.48    7.34
  -4   3  -5  415.33    7.31
  -4   3  -6  377.32    7.14
   4   3   6  397.68    7.23
   4  -3   6  430.16    6.97
   4  -3   6  410.65    6.56
   4   3   6  402.44    6.93
   4   3   7  153.10    4.62
   4  -3   7  148.47    3.82
   4   3   8  772.22   11.99
   4  -3   8  733.15   10.35
   4   3   9  279.49    6.95
   4   3   9  296.08    6.94
   4  -3   9  310.53    6.57
   4   3   9  283.56    7.01
  -4   3  -9  298.68    7.35
   4  -3   9  303.61    6.38
   4   3   9  298.59    6.80
   4  -3  10   46.61    2.50
   4   3  10   45.92    2.73
   4   3  10   46.98    2.84
  -4   3 -10   49.35    3.04
   4   3  10   50.48    2.98
   4   3  11  825.74   13.36
  -4   3 -11  773.52   13.30
   4   3  11  825.38   13.30
   4   3  11  790.21   12.87
   4  -3  12  341.12    7.43
   4   3  12  332.98    7.93
   4   3  12  338.40    7.88
   4   3  13  307.70    7.40
   4  -3  13  308.60    7.31
   4  -3  13  328.70    7.28
   4   3  13  313.56    7.73
   4   3  14 1232.71   16.37
   4  -3  14 1207.92   16.08
   4  -3  14 1236.69   15.77
   4   3  14 1229.67   16.74
   4  -3  15  449.58    8.10
   4   3  15  450.62    8.69
   4  -3  15  409.44    9.00
   4  -3  15  423.52    8.05
   4  -3  16   79.22    2.89
   4   3  16   78.86    3.12
   4  -3  16   75.86    3.42
   4  -3  16   82.57    3.06
   4  -3  17   70.59    2.87
  -4  -4  20  699.90    8.91
  -4  -4  19   33.79    1.96
  -4  -4  19   35.86    2.24
  -4  -4  18  174.89    4.85
  -4  -4  18  186.07    5.49
  -4  -4  17  100.71    4.35
  -4  -4  17   91.56    4.05
  -4  -4  17   90.83    3.20
  -4  -4  17   99.69    3.57
  -4  -4  16   54.75    2.66
  -4   4  16   62.75    3.07
  -4  -4  16   65.01    3.28
  -4  -4  16   64.02    3.05
  -4   4  16   58.45    3.00
  -4  -4  16   65.59    3.82
  -4  -4  16   57.38    3.47
  -4  -4  16   57.51    3.18
  -4  -4  15    4.48    1.32
  -4  -4  15    5.70    1.50
  -4   4  15    3.30    1.13
  -4  -4  15    3.72    1.01
  -4  -4  15    4.44    1.07
  -4   4  15    5.35    1.26
  -4  -4  15    3.81    1.30
  -4  -4  15    3.99    1.53
  -4  -4  14  724.63   13.42
  -4  -4  14  742.12   12.28
  -4   4  14  679.08   12.65
  -4  -4  14  780.84   11.88
  -4   4  14  724.51   11.74
  -4  -4  14  763.36   13.43
  -4  -4  14  689.47   13.14
  -4   4  14  718.98   11.55
  -4  -4  13   25.15    2.18
  -4   4  13   20.73    2.22
  -4  -4  13   27.12    2.08
  -4   4  13   27.69    2.13
  -4   4  13   25.56    2.03
  -4  -4  13   24.79    2.46
  -4   4  13   20.06    2.23
  -4  -4  13   25.43    2.40
  -4  -4  12 1282.65   17.98
  -4   4  12 1270.66   18.48
  -4  -4  12 1248.41   17.09
  -4  -4  12 1248.32   18.13
  -4   4  11   49.81    3.18
  -4  -4  11   60.21    3.05
  -4  -4  11   53.19    3.17
  -4   4  11   51.77    2.61
  -4  -4  11   57.27    3.30
  -4   4  10   85.86    5.19
  -4  -4  10   83.21    3.94
  -4  -4   9    8.82    1.37
  -4  -4   9    7.28    1.26
  -4   4   8  111.44    6.33
  -4  -4   8  107.49    4.05
  -4   4   7  181.33    4.36
  -4   4   7  140.02    7.18
  -4  -4   7  160.12    4.90
  -4  -4   7  200.25    5.46
  -4   4   6 6460.38   57.50
  -4  -4   6 6508.72   59.30
  -4   4   5   23.74    1.64
  -4  -4   5   21.50    1.64
  -4   4   4  557.97    7.18
  -4   4   4  582.56    8.73
  -4  -4   3   38.92    1.37
  -4   4   3   40.99    1.55
  -4   4   3   39.03    2.04
  -4   4   2  245.43    4.02
  -4  -4   2  228.09    3.60
  -4   4   2  235.98    5.19
  -4  -4   2  241.43    4.75
  -4   4   1  210.07    3.63
  -4  -4   1  194.94    3.22
  -4  -4   0 2389.31   22.30
  -4   4   0 2438.03   25.47
   4   4   1  362.05    5.61
   4  -4   1  372.21    5.27
  -4  -4  -1  399.27    5.30
  -4   4  -1  406.44    7.29
   4  -4   2  152.31    3.08
   4   4   2  122.70    3.07
  -4   4  -2  127.28    3.84
  -4   4  -2  142.22    3.17
  -4  -4  -2  120.90    2.68
   4   4   3    0.69    0.51
   4  -4   3    2.59    0.59
  -4   4  -3    2.13    0.78
  -4   4  -4 2154.07   23.71
   4   4   4 2170.76   21.92
  -4   4  -5    3.78    0.90
   4   4   5   20.48    1.46
  -4   4  -6   14.94    1.52
   4   4   6   15.18    1.41
   4   4   7  440.53    7.84
   4   4   7  411.62    7.17
   4   4   8 2141.54   22.84
   4   4   8 2171.81   23.32
   4   4   8 2097.96   25.47
   4   4   9  178.46    5.87
  -4   4  -9  182.44    5.86
   4   4  10 1452.76   18.13
   4  -4  10 1431.50   17.10
   4   4  10 1376.87   19.04
  -4   4 -10 1398.14   19.57
   4   4  10 1385.09   18.81
   4  -4  11  152.71    4.44
   4   4  11  156.60    4.91
   4   4  11  146.75    5.24
  -4   4 -11  160.67    5.59
   4  -4  12  277.04    6.22
   4   4  12  285.03    6.84
   4  -4  12  280.64    6.83
  -4   4 -12  261.69    7.20
   4   4  12  266.96    6.90
   4   4  13   40.71    2.65
   4  -4  13   42.12    2.33
   4   4  13   42.16    2.58
  -4   4 -13   37.68    2.65
  -4   4 -14  126.89    4.46
   4   4  14  140.44    4.51
   4  -4  14  136.80    5.07
   4  -4  15  101.96    4.07
   4  -4  15  107.98    3.60
  -4   4 -15   94.00    3.43
   4  -4  16   19.24    1.73
   4  -4  16   19.98    1.52
   4  -4  17  126.32    3.36
  -4  -5  19   26.91    1.44
  -4  -5  19   29.03    1.86
   4   5 -19   26.49    1.38
  -4  -5  18   56.29    2.39
  -4  -5  18   60.07    2.93
  -4  -5  17    2.91    1.19
  -4  -5  17    2.38    0.98
  -4  -5  17    3.06    1.29
  -4  -5  16 1226.93   17.13
  -4  -5  16 1195.92   17.02
  -4  -5  16 1224.26   17.69
  -4   5  15  369.51    8.75
  -4  -5  15  360.51    7.58
  -4  -5  15  381.76    9.14
  -4  -5  15  380.77    8.75
  -4  -5  15  388.14    9.27
  -4   5  14  131.82    5.43
  -4   5  14  139.70    5.49
  -4  -5  14  137.73    4.60
  -4  -5  14  140.36    5.58
  -4  -5  14  142.04    5.25
  -4  -5  14  143.69    5.59
  -4  -5  13   26.84    2.12
  -4   5  13   28.36    2.81
  -4  -5  13   29.05    2.55
  -4   5  13   29.37    2.73
  -4  -5  12  309.96    7.84
  -4  -5  12  290.49    6.82
  -4   5  12  303.60    8.47
  -4  -5  11   67.40    3.86
  -4  -5  11   67.54    3.75
  -4  -5  11   58.12    2.95
  -4   5  11   62.67    3.44
  -4   5  11   64.32    3.90
  -4   5  10 2365.58   32.81
  -4  -5  10 2330.68   26.89
  -4  -5  10 2152.90   26.36
  -4  -5  10 2099.68   24.85
  -4  -5  10 2028.43   23.40
  -4   5  10 2181.05   27.19
  -4   5  10 2053.94   25.16
  -4   5  10 2099.80   25.62
  -4  -5   9 1414.22   19.93
  -4   5   9 1396.80   24.94
  -4  -5   8  597.86   10.88
  -4   5   8  579.52   13.66
  -4  -5   8  549.51   10.55
  -4   5   8  536.57   14.66
  -4   5   7    2.41    1.80
  -4  -5   7    3.40    1.06
  -4  -5   7    5.99    1.30
  -4   5   7    4.98    0.97
  -4   5   7    1.75    1.51
  -4   5   6  358.54    7.01
  -4  -5   6  333.76    7.46
  -4  -5   6  299.79    7.05
  -4   5   6  289.36   10.75
  -4   5   5  159.72    7.97
  -4  -5   5  175.34    5.05
  -4  -5   4  717.58   10.96
  -4   5   4  783.19   11.47
  -4  -5   3  751.02   10.77
  -4   5   3  847.10   11.84
  -4  -5   2 1746.56   19.37
  -4   5   2 1893.81   20.80
  -4  -5   1  716.26    9.86
  -4   5   1  753.37   11.24
  -4  -5   0 1047.68   12.69
  -4   5  -1 1983.36   22.36
  -4   5  -2   36.96    2.26
  -4   5  -3  482.71    8.90
  -4   5  -4 1982.72   22.90
  -4   5  -5   10.39    1.41
  -4   5  -6   14.78    1.64
  -4   5  -6   13.48    1.71
  -4   5  -7  530.20   10.01
  -4   5  -8 1277.52   17.95
   4   5   8 1223.88   18.60
   4   5   9  190.65    6.34
  -4   5  -9  198.43    6.30
   4   5  10  186.07    6.10
  -4   5 -10  191.31    6.19
   4   5  10  175.86    5.65
   4   5  11   59.20    3.37
   4  -5  11   56.95    2.97
  -4   5 -11   63.17    3.60
   4   5  11   57.72    3.06
   4  -5  12   63.54    3.02
   4   5  12   61.26    3.17
  -4   5 -12   66.12    3.59
   4   5  13    3.03    1.02
   4  -5  13    2.60    1.07
  -4   5 -13    3.69    1.27
   4  -5  14 1564.77   19.67
   4  -5  14 1601.53   18.23
  -4   5 -14 1562.74   19.15
  -4   5 -15  740.60   10.63
   4  -5  15  792.74   11.40
   4  -5  16    1.55    0.78
  -4   5 -16    2.01    0.58
  -4  -6  18   63.15    2.66
   4   6 -18   58.56    2.20
  -4  -6  17  106.33    3.83
  -4  -6  17   86.39    2.67
  -4  -6  16    0.52    0.89
  -4  -6  16    0.62    0.71
  -4  -6  16    1.95    1.10
  -4  -6  16    0.56    0.94
  -4  -6  15    2.91    1.27
  -4  -6  15    1.70    1.13
  -4  -6  15    1.48    1.13
  -4   6  15    2.44    1.30
  -4  -6  14    9.81    1.31
  -4  -6  14   12.64    1.99
  -4   6  14   10.64    1.89
  -4  -6  14   12.48    1.69
  -4   6  14   11.95    1.94
  -4  -6  13 1260.40   18.55
  -4   6  13 1242.28   18.95
  -4   6  12  183.42    6.71
  -4  -6  12  177.01    5.60
  -4  -6  12  195.60    6.51
  -4  -6  12  162.92    4.71
  -4   6  12  211.58    8.31
  -4   6  11  551.72   12.20
  -4   6  11  532.80   11.10
  -4  -6  11  567.30   11.55
  -4   6  10  632.35   12.98
  -4   6  10  645.33   16.09
  -4  -6  10  637.50   12.21
  -4   6  10  606.17   11.78
  -4   6  10  624.75   12.18
  -4  -6   9  124.63    5.15
  -4  -6   9  114.66    4.18
  -4   6   9  119.95    5.08
  -4   6   9  122.68    4.98
  -4   6   9  136.93    6.50
  -4   6   9  117.83    6.84
  -4  -6   9  132.27    5.14
  -4   6   8  333.90    8.79
  -4  -6   8  319.59    8.00
  -4   6   8  297.04   11.01
  -4  -6   8  318.83    8.13
  -4   6   8  317.90   10.48
  -4   6   8  310.01    8.01
  -4   6   8  322.28    8.27
  -4   6   7  557.35   11.43
  -4   6   7  517.12   13.92
  -4  -6   7  509.29   10.29
  -4   6   7  540.09   10.61
  -4   6   7  536.94   10.77
  -4   6   7  523.13   14.87
  -4  -6   7  542.20   10.43
  -4   6   6  484.35   14.00
  -4  -6   6  456.12    9.40
  -4   6   6  481.74   14.31
  -4   6   5 1820.17   30.00
  -4  -6   5 1860.60   22.47
  -4  -6   5 1880.10   23.03
  -4  -6   4  278.99    6.60
  -4   6   4  291.97    6.87
  -4  -6   4  274.36    6.83
  -4   6   3  611.21   16.60
  -4  -6   3  619.83   10.61
  -4   6   2  228.28    9.61
  -4  -6   2  236.94    5.84
  -4   6   1  578.62   15.55
  -4  -6   1  621.91    9.83
  -4   6   0   41.62    4.16
  -4  -6   0   39.59    2.10
  -4  -6  -1 1532.12   17.41
  -4   6  -1 1635.78   19.84
  -4  -6  -2  261.07    5.51
  -4   6  -2  275.88    6.82
  -4  -6  -3   43.02    2.14
  -4   6  -3   46.52    2.81
  -4  -6  -4  504.87    8.41
  -4   6  -4  574.00   10.61
  -4   6  -5  629.35   11.60
  -4   6  -5  691.81   11.79
  -4   6  -6   20.77    2.11
  -4   6  -6    1.95    0.93
  -4   6  -7  589.84   11.22
   4  -6   8  353.37    7.07
   4   6   8  352.40    9.17
   4   6   9  142.15    5.55
   4  -6   9  135.59    4.26
  -4   6 -10  189.44    6.18
   4   6  10  186.31    6.12
   4  -6  10  184.36    4.99
   4   6  10  180.21    5.59
  -4   6 -11 1000.43   15.22
   4   6  11  952.87   14.70
   4  -6  11  968.57   13.16
  -4   6 -12  122.36    4.56
   4   6  12  128.23    4.67
   4  -6  12  118.70    3.82
   4  -6  13  176.00    4.52
  -4   6 -13  191.74    5.35
   4  -6  14    1.68    0.74
   4  -6  14    1.38    0.86
  -4   6 -14    1.25    0.90
   4  -6  15    9.35    1.04
  -4   6 -15    9.34    1.04
   4   7 -18  240.31    3.90
   4   7 -17  186.57    4.00
  -4  -7  17  193.67    4.49
  -4  -7  16    0.39    0.88
  -4  -7  16    1.13    0.82
  -4   7  15  703.02   12.01
  -4  -7  15  753.30   12.06
  -4  -7  15  778.13   12.13
  -4  -7  15  671.76   10.26
  -4  -7  15  710.50   11.66
  -4   7  14  271.27    7.63
  -4  -7  14  307.00    7.77
  -4  -7  14  295.00    7.35
  -4  -7  14  259.08    6.09
  -4   7  14  275.98    7.71
  -4  -7  13    2.16    1.01
  -4  -7  13    1.61    1.20
  -4   7  13    2.86    1.56
  -4   7  13    2.52    1.50
  -4   7  12   77.78    4.41
  -4  -7  12   73.39    3.34
  -4   7  11  307.29   10.48
  -4  -7  11  306.41    8.01
  -4   7  11  296.12    8.64
  -4  -7  11  265.31    6.52
  -4   7  11  269.37    7.72
  -4   7  10  246.66    7.33
  -4  -7  10  232.13    6.11
  -4   7  10  256.55    7.67
  -4  -7  10  277.25    7.50
  -4   7  10  265.11   10.00
  -4  -7   9 1342.84   18.94
  -4   7   9 1345.22   20.62
  -4   7   9 1310.14   19.68
  -4   7   9 1292.54   19.32
  -4   7   8   10.43    2.45
  -4   7   8    7.04    1.86
  -4   7   8   12.51    2.00
  -4   7   8    8.70    1.73
  -4   7   8    5.12    2.35
  -4  -7   8   12.29    1.82
  -4   7   7   82.00    5.55
  -4   7   7   92.23    4.72
  -4   7   7   87.93    6.09
  -4  -7   7   84.96    4.04
  -4   7   7   88.66    4.37
  -4   7   7   88.13    4.44
  -4  -7   6  119.55    4.81
  -4   7   6  142.62    5.71
  -4   7   6  139.57    5.48
  -4  -7   6  140.25    4.98
  -4   7   6  137.66    7.32
  -4  -7   5  163.16    5.53
  -4   7   5  198.41    6.55
  -4   7   5  212.07    6.12
  -4   7   5  192.91    6.29
  -4   7   5  180.25    8.56
  -4   7   5  186.41    8.74
  -4   7   4 1946.60   24.43
  -4   7   4 1997.98   23.75
  -4   7   4 1919.63   24.09
  -4   7   4 1875.84   30.83
  -4   7   4 1920.42   31.48
  -4   7   3  812.17   13.86
  -4   7   3  833.02   13.81
  -4   7   3  809.36   18.56
  -4   7   2  450.76    9.67
  -4   7   2  461.50    9.39
  -4   7   2  453.23    9.61
  -4   7   2  438.44   13.35
  -4   7   1  404.67    8.90
  -4   7   1  376.28   12.04
  -4  -7   0   91.17    3.70
  -4   7   0   99.24    6.09
  -4   7  -1  705.08   12.05
  -4   7  -1  706.77   16.22
  -4   7  -2 1224.71   17.48
  -4   7  -2 1222.73   21.78
  -4   7  -3 1467.40   18.61
  -4   7  -3 1344.41   19.04
  -4   7  -4  190.11    5.74
  -4   7  -5  333.23    7.95
  -4   7  -6   19.83    2.13
  -4   7  -7  955.84   14.70
   4  -7   7  878.00   11.95
   4  -7   8   34.20    2.02
  -4   7  -8   37.60    2.80
   4   7   8   34.14    2.94
  -4   7  -9  372.46    8.48
   4  -7   9  350.69    6.70
   4   7   9  351.22    8.74
   4   7  10  392.66    8.66
   4  -7  10  381.23    6.90
   4   7  11    8.17    1.44
   4  -7  11    9.02    1.15
  -4   7 -11    6.71    1.45
   4   7  11    8.07    1.52
   4  -7  12   97.26    3.09
  -4   7 -12  103.75    3.85
   4   7  12  108.16    4.00
  -4   7 -13    0.92    0.84
   4  -7  13    1.05    0.62
   4  -7  13    0.81    0.75
  -4   7 -14    1.10    0.68
   4  -7  14    1.75    0.61
  -4  -8  16   86.39    2.69
  -4  -8  15    8.47    1.18
  -4  -8  15    8.42    1.17
  -4  -8  15    8.26    1.20
  -4  -8  14 1475.11   17.58
  -4  -8  14 1451.44   18.05
  -4   8  13  284.35    7.59
  -4   8  13  270.42    7.61
  -4   8  12  135.57    5.46
  -4  -8  12  115.42    3.66
  -4  -8  11  258.70    5.79
  -4   8  11  289.53    7.67
  -4   8  10  121.71    6.65
  -4  -8  10  126.91    4.77
  -4   8  10  109.11    4.89
  -4   8  10  112.61    5.17
  -4   8   9   25.37    3.43
  -4  -8   9   24.06    2.25
  -4   8   9   22.65    2.64
  -4   8   9   25.30    2.61
  -4   8   9   22.99    2.46
  -4  -8   8  265.80    7.06
  -4   8   8  280.33   10.49
  -4   8   8  261.19    7.85
  -4   8   8  252.19    7.61
  -4   8   8  269.46    8.08
  -4   8   7   10.85    2.41
  -4  -8   7   11.20    1.60
  -4   8   7   10.12    1.91
  -4   8   7   14.80    2.17
  -4   8   6  693.99   16.99
  -4   8   6  664.92   12.93
  -4   8   6  667.54   13.12
  -4   8   5   96.45    6.17
  -4   8   5   87.96    5.94
  -4   8   5   84.96    4.35
  -4   8   5   85.18    4.41
  -4   8   5   88.34    4.42
  -4   8   4  914.02   19.71
  -4   8   4  901.98   19.38
  -4   8   4  866.24   14.94
  -4   8   4  887.07   14.97
  -4   8   4  884.90   15.30
  -4   8   3  333.77   11.22
  -4   8   3  350.37    8.70
  -4   8   3  338.36    8.75
  -4   8   3  346.28    8.60
  -4   8   2  345.24   12.06
  -4   8   2  345.30   11.24
  -4   8   2  334.94    8.62
  -4   8   1  315.53   11.39
  -4   8   1  307.68   10.35
  -4   8   1  301.12    8.04
  -4   8   0 1718.31   27.04
  -4   8   0 1717.38   22.58
  -4   8  -1  272.48   10.39
  -4   8  -1  252.74    8.96
  -4   8  -1  249.10    7.00
  -4   8  -2    2.59    1.50
  -4   8  -2    0.46    1.77
  -4   8  -3  343.86   11.24
  -4   8  -3  346.31    7.62
  -4   8  -4   29.65    3.43
  -4   8  -4   25.58    2.14
  -4   8  -5    8.79    2.09
  -4   8  -5   10.25    1.56
  -4   8  -6 1444.54   18.83
   4   8   7    6.16    1.60
  -4   8  -7    7.51    1.48
   4   8   8   19.33    2.15
  -4   8  -8   22.34    2.02
  -4   8  -9   37.39    2.46
   4   8   9   32.51    2.46
  -4   8 -10  366.46    7.37
   4   8  10  375.01    7.83
   4   8  11  247.99    5.54
   4  -8  11  242.63    4.54
  -4   8 -11  254.72    5.70
   4   8  12   89.75    3.23
  -4  -9  15  112.03    2.57
   4   9 -15  109.21    2.33
  -4  -9  14   56.27    2.14
   4   9 -14   54.56    1.83
  -4   9  13    5.31    1.25
  -4   9  13    3.71    1.17
  -4  -9  13    6.44    1.15
  -4  -9  13    4.61    0.94
  -4   9  12   12.05    1.81
  -4  -9  12   13.17    1.56
  -4  -9  11  343.45    6.91
  -4   9  11  327.51    8.07
  -4  -9  11  350.71    7.77
  -4  -9  10  874.45   12.50
  -4   9  10  835.34   13.81
  -4   9  10  832.10   14.21
  -4   9   9    1.75    1.30
  -4   9   9    0.59    1.26
  -4   9   9    1.03    1.66
  -4  -9   9    2.07    0.93
  -4   9   8   43.63    3.17
  -4   9   8   47.35    3.35
  -4   9   7  290.75    8.18
  -4   9   7  283.75    7.83
  -4   9   6    1.46    1.87
  -4   9   6    1.55    1.25
  -4   9   5  713.90   16.18
  -4   9   5  735.14   16.39
  -4   9   5  630.94   12.25
  -4   9   5  663.86   13.02
  -4   9   4 1369.84   19.63
  -4   9   4 1461.12   20.90
  -4   9   3   12.50    2.45
  -4   9   3   10.15    1.86
  -4   9   3   12.17    2.61
  -4   9   3   12.25    1.77
  -4   9   2    4.67    1.49
  -4   9   2    3.28    1.90
  -4   9   2    3.87    1.74
  -4   9   1  185.28    6.19
  -4   9   1  201.76    7.73
  -4   9   1  205.83    8.36
  -4   9   0   20.09    2.17
  -4   9   0   22.27    2.73
  -4   9   0   22.15    3.04
  -4   9  -1   38.19    2.75
  -4   9  -1   40.84    3.37
  -4   9  -1   44.73    3.93
  -4   9  -2  621.59   14.17
  -4   9  -3  813.02   15.98
  -4   9  -4  369.89    9.74
   4   9   4  327.20    7.14
   4   9   5   51.69    2.81
   4   9   6  118.02    4.21
   4   9   7    8.29    1.51
  -4   9  -7    7.53    1.22
   4   9   7    8.15    1.37
  -4   9  -8  161.41    4.39
   4   9   8  152.81    4.63
   4   9   8  150.99    4.81
  -4   9  -9  640.15    9.38
   4   9   9  653.08   10.14
  -4   9 -10  343.04    6.00
   4   9  11    2.84    0.84
  -4   9 -11    3.17    0.68
  -4 -10  12   30.45    1.41
  -4  10  12   34.27    2.07
  -4  10  11 1152.59   15.25
  -4  10  11 1098.21   14.32
  -4  10  10  219.86    5.67
  -4 -10  10  252.20    5.52
  -4 -10   9  587.21    9.40
  -4  10   9  575.87   10.11
  -4 -10   8  243.00    5.75
  -4  10   8  225.97    6.28
  -4 -10   7  309.98    6.64
  -4  10   7  292.47    7.49
  -4  10   6   22.61    2.68
  -4  10   6   19.18    1.91
  -4  10   5  322.13    9.22
  -4  10   5  298.50    7.79
  -4  10   4    9.20    1.90
  -4  10   4    6.03    1.56
  -4  10   3   10.19    1.91
  -4  10   3    5.99    1.79
  -4  10   3    7.92    1.58
  -4  10   2    9.70    1.93
  -4  10   2   11.36    2.23
  -4  10   2   10.04    1.73
  -4  10   1 1708.12   23.12
  -4  10   1 1795.55   25.27
  -4  10   0  464.73   10.07
  -4  10   0  484.36   11.46
  -4  10   0  449.64    9.15
  -4  10  -1  106.74    5.12
  -4  10  -1   90.79    3.78
  -4  10  -2  113.11    5.06
  -4  10  -3  326.49    8.15
   4  10   3  261.51    5.60
   4  10   4    3.19    0.93
  -4  10  -4    3.64    1.16
   4  10   5  972.93   12.60
   4  10   6  166.12    4.83
   4  10   6  161.22    4.26
   4  10   7  288.96    5.75
   4  10   7  299.03    6.09
   4  10   8   12.66    1.19
   4  10   8   12.00    1.22
   4  10   9  122.40    3.21
   4  10   9  123.42    3.04
  -4  11  10    2.09    0.68
  -4  11   9    4.39    0.91
  -4  11   8  194.14    4.83
  -4  11   8  196.71    4.66
  -4  11   7  194.71    5.04
  -4  11   7  203.12    5.04
  -4  11   6   38.57    2.32
  -4  11   5  727.07   10.97
  -4  11   5  753.13   11.41
  -4  11   4   18.39    1.64
  -4  11   4   15.37    1.61
  -4  11   3    4.22    1.13
  -4  11   2  195.52    5.17
  -4  11   1  307.67    6.45
   4  11   0    2.18    0.65
  -4  11   0    2.86    0.93
   4  11   1  246.62    4.67
   4  11   2  221.56    4.42
   4  11   3  363.99    5.97
   4  11   4   12.54    1.11
   4  11   5   97.65    2.44
   4  11   5  116.77    2.96
   4  11   6   52.19    1.87
  -4  12   4    1.37    0.51
  -4  12   3   65.67    2.11
  -5   0  20   32.92    2.14
  -5   0  20   29.34    1.93
  -5   0  19    0.66    1.11
  -5   0  19    0.57    1.06
  -5   0  19    1.06    1.01
  -5   0  18  811.50   13.19
  -5   0  18  826.31   12.82
  -5   0  17    1.41    1.38
  -5   0  17    0.05    1.20
  -5   0  16   30.36    2.70
  -5   0  16   24.54    2.56
  -5   0  16   30.35    2.32
  -5   0  16   28.92    2.49
  -5   0  15    1.72    1.09
  -5   0  15    0.63    1.23
  -5   0  15    1.90    1.16
  -5   0  15    0.49    1.15
  -5   0  14    0.95    0.97
  -5   0  14    0.72    1.19
  -5   0  14    0.79    1.11
  -5   0  14    0.68    1.11
  -5   0  14    1.48    1.26
  -5   0  13    0.90    0.93
  -5   0  13    3.69    1.36
  -5   0  13    1.00    1.15
  -5   0  13    2.56    1.24
  -5   0  13    2.52    1.14
  -5   0  12  856.10   13.93
  -5   0  11    0.85    0.73
  -5   0  11    0.38    0.94
  -5   0  10 4252.97   38.09
  -5   0  10 3535.91   38.90
  -5   0   9    3.56    0.99
  -5   0   8 1456.44   17.34
  -5   0   7    1.36    0.70
  -5   0   7    3.82    0.58
  -5   0   6 2417.73   24.06
  -5   0   6 2418.08   22.34
  -5   0   5   14.45    1.17
  -5   0   4 4349.74   39.08
  -5   0   3    1.94    0.58
  -5   0   2 1065.91   12.03
  -5   0   1    0.90    0.52
  -5   0   1   10.11    0.97
  -5   0   0    3.91    0.74
  -5   0   0    2.92    0.65
  -5   0  -1    6.62    0.85
  -5   0  -2 5178.84   46.23
  -5   0  -3    1.16    0.53
   5   0   4   15.41    1.45
   5   0   5    3.12    0.74
   5   0   5    3.96    0.83
   5   0   6 4277.10   42.12
   5   0   6 4351.37   40.18
   5   0   7    0.52    0.75
   5   0   7    0.71    0.76
   5   0   7    1.65    0.72
   5   0   8  365.64    7.31
   5   0   8  373.01    7.67
   5   0   9    3.28    1.15
   5   0   9    0.77    0.85
   5   0   9    0.66    0.90
   5   0  10  708.89   12.37
   5   0  10  680.14   11.63
   5   0  11    0.81    1.11
   5   0  11   -0.23    1.06
   5   0  11   -0.26    1.28
   5   0  12 1968.57   23.57
   5   0  12 1982.73   24.98
   5   0  13    2.08    1.28
   5   0  13    3.39    1.34
   5   0  14 1087.93   16.01
   5   0  14 1048.45   16.13
   5   0  14 1080.07   14.60
   5   0  15    0.56    1.04
   5   0  16   11.59    1.49
  -5  -1  21  177.74    3.97
  -5   1  20  132.87    4.15
  -5  -1  20  133.08    4.01
  -5  -1  20  128.68    3.94
  -5  -1  19   88.02    3.83
  -5   1  19   81.15    3.77
  -5  -1  19   91.63    3.73
  -5   1  19   99.50    3.98
  -5  -1  19  101.00    3.88
  -5  -1  18   27.61    2.58
  -5   1  18   23.50    2.35
  -5   1  18   29.16    2.23
  -5   1  18   28.98    2.51
  -5  -1  18   28.71    2.42
  -5  -1  17    4.93    1.53
  -5   1  17    3.40    1.37
  -5  -1  17    8.23    1.67
  -5   1  17    8.45    1.70
  -5  -1  17    7.87    1.62
  -5  -1  17    7.21    1.51
  -5  -1  16   80.00    4.00
  -5   1  16   75.39    4.04
  -5  -1  16   70.60    3.80
  -5  -1  16   73.82    3.74
  -5  -1  16   68.16    3.89
  -5  -1  15  651.26   11.91
  -5   1  15  651.17   12.38
  -5  -1  15  624.14   11.88
  -5   1  15  653.31   11.31
  -5  -1  15  660.38   12.04
  -5   1  14 2787.98   30.21
  -5  -1  14 2897.88   31.45
  -5  -1  14 2740.57   31.36
  -5   1  14 2862.30   32.17
  -5  -1  14 2834.62   31.31
  -5  -1  14 2924.62   32.90
  -5  -1  14 2589.93   31.89
  -5   1  14 2521.34   31.70
  -5  -1  13  351.42    7.70
  -5   1  13  314.34    7.29
  -5  -1  13  335.59    8.05
  -5  -1  13  344.87    8.82
  -5  -1  13  300.53    8.11
  -5   1  13  307.83    8.19
  -5   1  13  340.37    8.36
  -5  -1  13  323.18    7.94
  -5  -1  13  336.53    7.98
  -5  -1  13  352.51    7.91
  -5  -1  12  332.04    7.52
  -5  -1  12  335.92    7.42
  -5  -1  11  146.42    4.74
  -5   1  11  139.06    4.96
  -5  -1  11  153.31    4.83
  -5  -1  10   19.20    1.75
  -5  -1  10   13.87    1.64
  -5   1  10   14.84    1.70
  -5  -1  10   16.90    1.67
  -5  -1   9 4704.48   40.48
  -5  -1   9 4538.22   40.03
  -5  -1   8 2004.07   20.93
  -5  -1   7 1931.24   19.46
  -5  -1   7 1918.39   20.28
  -5   1   7 1902.24   20.55
  -5  -1   6  222.84    4.16
  -5  -1   6  223.91    4.74
  -5   1   6  223.19    4.90
  -5   1   5    8.71    1.00
  -5  -1   5   13.71    1.12
  -5   1   4   46.63    1.99
  -5  -1   4   50.33    1.98
  -5   1   4   46.49    2.08
  -5  -1   3 1536.93   15.87
  -5   1   3 1539.64   16.11
  -5  -1   2 1605.69   16.33
  -5   1   2 1565.56   16.52
  -5   1   2 1585.52   17.25
  -5  -1   1  258.29    4.73
  -5   1   1  254.01    4.82
  -5   1   1  261.51    5.04
  -5  -1   0 2407.93   23.57
  -5   1   0 2460.29   24.09
  -5   1  -1    4.76    0.76
  -5   1  -2 3119.88   29.66
  -5   1  -3   10.81    1.06
  -5   1  -4   16.87    1.31
   5   1   4   16.30    1.49
   5  -1   4   19.11    1.57
  -5   1  -5 1338.56   15.54
   5  -1   5 1321.93   14.80
   5  -1   6 1345.99   16.81
   5  -1   6 1319.09   15.10
   5   1   6 1349.42   15.79
   5   1   7   42.79    2.60
   5  -1   7   47.50    2.49
   5   1   7   44.48    2.49
   5   1   7   48.55    2.56
   5  -1   7   46.90    2.32
   5   1   7   48.22    2.47
   5   1   8  319.96    7.10
   5  -1   8  333.76    7.01
   5   1   8  324.08    6.92
   5  -1   8  328.74    6.66
   5   1   8  313.96    7.55
   5  -1   8  339.80    7.59
   5  -1   9 1077.31   14.49
   5   1   9 1046.59   14.66
   5  -1   9 1087.18   14.97
   5   1   9 1032.80   15.06
   5   1   9 1140.56   15.92
   5  -1   9 1132.05   16.20
   5   1  10  239.99    6.37
   5  -1  10  252.76    6.23
   5   1  10  272.55    7.19
   5  -1  10  254.03    7.13
   5   1  10  250.63    6.74
   5  -1  10  263.01    6.64
   5   1  11  635.33   11.85
   5  -1  11  621.57   11.99
   5  -1  11  629.20   11.24
   5   1  11  604.01   11.38
   5   1  12   32.09    2.68
   5  -1  12   34.71    2.68
   5   1  12   37.49    2.90
   5  -1  12   30.74    2.70
   5   1  13    4.18    1.47
   5  -1  13    4.44    1.44
   5   1  13    4.71    1.35
   5  -1  13    4.02    1.38
   5  -1  14   99.62    3.87
   5  -1  14   93.15    4.25
   5  -1  14  100.71    4.19
   5   1  14   98.75    4.27
   5  -1  15  278.09    5.99
   5  -1  15  287.04    6.70
   5   1  15  289.87    6.93
   5  -1  16 1026.69   13.61
   5   1  16 1025.20   13.92
  -5  -2  20  125.95    3.58
  -5   2  20  132.79    3.89
  -5  -2  19  684.71   10.46
  -5   2  19  725.84   11.19
  -5   2  18   96.86    4.18
  -5  -2  18  106.57    4.24
  -5  -2  18  107.06    4.01
  -5   2  18  110.47    4.33
  -5  -2  17  672.22   11.95
  -5   2  17  602.28   11.70
  -5  -2  17  664.69   11.46
  -5  -2  17  721.93   12.31
  -5   2  17  712.16   12.17
  -5  -2  17  649.51   11.20
  -5   2  16  119.57    4.86
  -5  -2  16  115.61    4.54
  -5  -2  16  126.25    5.01
  -5  -2  16  121.02    4.69
  -5  -2  16  118.24    4.78
  -5   2  16  111.06    4.77
  -5   2  16  122.49    4.21
  -5   2  15  116.46    4.84
  -5  -2  15  109.74    4.46
  -5  -2  15  100.93    4.47
  -5  -2  15  111.95    4.79
  -5  -2  15  106.97    4.61
  -5   2  15  124.08    4.98
  -5  -2  15  110.67    4.55
  -5   2  14  559.05   11.07
  -5  -2  14  526.31   10.70
  -5   2  14  544.70    9.54
  -5  -2  14  559.27   10.73
  -5  -2  14  565.77   11.21
  -5  -2  14  558.62   11.68
  -5  -2  14  550.99   11.05
  -5   2  14  538.59   10.99
  -5  -2  13  748.99   13.04
  -5   2  13  772.36   13.28
  -5   2  13  756.24   13.20
  -5  -2  13  719.20   12.39
  -5   2  13  755.72   11.48
  -5  -2  13  752.40   13.12
  -5  -2  13  776.42   12.86
  -5  -2  13  819.43   14.32
  -5  -2  13  816.00   13.60
  -5  -2  12   95.94    4.45
  -5   2  12   89.19    4.07
  -5  -2  12   79.95    3.62
  -5  -2  12   88.33    4.07
  -5  -2  12   87.05    3.95
  -5   2  12   86.23    4.00
  -5  -2  12   92.83    4.02
  -5  -2  11  878.86   13.69
  -5  -2  11  817.12   13.03
  -5   2  11  836.05   13.06
  -5  -2  11  916.98   13.84
  -5  -2  10    4.85    1.16
  -5  -2  10    3.31    1.02
  -5   2  10    6.78    1.23
  -5  -2   9    3.69    1.09
  -5  -2   9    2.72    0.86
  -5  -2   9    2.64    0.95
  -5   2   9    5.50    1.08
  -5  -2   8   52.27    2.76
  -5  -2   8   57.87    2.86
  -5  -2   8   54.10    2.57
  -5   2   7  535.44    8.58
  -5  -2   7  537.64    8.19
  -5  -2   7  545.42    8.38
  -5   2   6  421.49    7.28
  -5  -2   6  426.71    6.72
  -5   2   6  430.14    7.07
  -5  -2   5 5037.70   43.36
  -5  -2   5 4951.07   43.10
  -5   2   4 1099.13   13.31
  -5   2   4 1110.29   12.90
  -5  -2   3  104.22    2.70
  -5   2   3  107.39    2.93
  -5   2   2  818.61   10.02
  -5  -2   2  787.49    9.53
  -5   2   2  807.31   10.70
  -5  -2   1 1364.69   14.37
  -5   2   1 1359.18   14.84
  -5   2   1 1384.55   15.61
  -5   2   0  127.97    3.28
  -5  -2   0  118.82    3.01
  -5   2   0  130.03    3.61
  -5   2  -1 4193.88   36.85
  -5   2  -1 4005.85   37.28
  -5   2  -2  293.72    5.81
  -5   2  -3 1606.06   17.66
   5  -2   3 1614.72   16.90
  -5   2  -4  256.62    5.49
   5  -2   4  255.60    5.40
   5  -2   5 1851.80   19.22
   5   2   5 2040.31   21.39
  -5   2  -5 1739.78   20.12
   5   2   5 1706.11   21.13
   5  -2   5 2039.23   21.30
   5  -2   6  413.92    6.90
   5   2   6  368.10    7.70
   5  -2   6  393.57    7.43
   5   2   6  435.08    8.05
   5  -2   7  545.67    8.47
   5   2   7  494.70    9.34
   5  -2   7  546.16    9.22
   5   2   7  489.65    8.85
   5  -2   7  540.60    8.71
   5   2   7  551.96    9.42
  -5   2  -8  182.49    5.59
   5  -2   8  209.86    5.15
   5   2   8  212.34    5.72
   5  -2   8  208.19    5.29
   5   2   8  198.53    5.50
   5   2   8  217.91    6.38
   5  -2   8  240.76    6.21
  -5   2  -9 1235.39   17.59
   5   2   9 1293.96   17.35
   5  -2   9 1378.52   16.94
   5   2   9 1405.30   17.98
   5  -2  10   71.55    3.79
   5  -2  10   76.28    3.45
   5   2  10   76.52    3.70
  -5   2 -10   65.89    3.46
   5  -2  11  364.08    8.83
   5   2  11  362.34    8.30
   5  -2  11  384.21    8.01
   5   2  11  358.63    8.15
   5  -2  12  142.57    5.46
   5   2  12  142.11    5.32
   5  -2  12  149.44    5.08
   5   2  12  140.68    4.96
   5  -2  13  261.01    7.33
   5  -2  13  287.07    6.95
   5   2  13  274.51    7.27
   5   2  13  269.90    6.83
   5  -2  14  187.19    5.90
   5  -2  14  188.11    5.27
   5  -2  14  194.70    5.44
   5   2  14  195.42    5.82
   5  -2  15  306.42    6.31
   5  -2  15  323.13    6.72
   5   2  15  311.66    7.01
   5  -2  16   11.73    1.32
   5   2  16    9.49    1.31
  -5  -3  21   43.09    1.67
  -5  -3  20  274.56    5.40
  -5  -3  19  207.60    4.65
  -5  -3  19  213.14    5.29
  -5  -3  18   38.68    2.23
  -5   3  18   39.88    2.46
  -5  -3  17   99.90    4.18
  -5   3  17   98.77    4.03
  -5  -3  17   89.85    3.55
  -5  -3  17  106.23    4.10
  -5   3  17   95.38    4.03
  -5  -3  17  101.13    4.21
  -5  -3  17  104.85    4.41
  -5  -3  16  162.16    5.37
  -5  -3  16  205.09    6.33
  -5  -3  16  166.80    5.79
  -5  -3  16  170.04    5.09
  -5   3  16  183.50    5.69
  -5  -3  16  189.25    5.91
  -5  -3  16  195.65    5.76
  -5   3  16  187.93    5.82
  -5  -3  16  201.62    6.38
  -5  -3  15 1454.83   19.97
  -5   3  15 1431.55   18.93
  -5  -3  15 1258.23   17.35
  -5  -3  15 1405.41   19.02
  -5  -3  15 1203.26   18.80
  -5  -3  15 1289.38   18.86
  -5  -3  15 1444.15   18.80
  -5   3  15 1377.16   18.77
  -5  -3  15 1505.74   20.18
  -5  -3  14  308.55    7.49
  -5   3  14  294.74    7.44
  -5   3  14  301.41    7.48
  -5  -3  14  273.45    6.69
  -5  -3  14  297.50    7.53
  -5  -3  14  260.60    7.72
  -5  -3  14  274.42    7.49
  -5   3  14  261.71    7.55
  -5  -3  14  305.41    8.03
  -5  -3  13    3.64    1.25
  -5   3  13    3.47    1.28
  -5  -3  13    1.75    0.98
  -5   3  13    1.51    1.06
  -5  -3  13    2.03    1.17
  -5  -3  13    0.85    1.11
  -5  -3  13    2.17    1.04
  -5   3  13    5.06    1.24
  -5  -3  12  991.79   14.22
  -5   3  12  953.84   13.94
  -5   3  12  844.24   14.74
  -5  -3  12  952.07   15.29
  -5  -3  12  801.07   14.21
  -5  -3  12  907.33   14.94
  -5  -3  12  940.47   14.29
  -5   3  12  911.79   14.06
  -5  -3  12  833.20   12.84
  -5   3  12  863.93   14.18
  -5  -3  11   92.45    4.22
  -5  -3  11   94.50    3.82
  -5   3  11   86.50    3.62
  -5  -3  11   96.64    4.40
  -5  -3  11   87.63    4.12
  -5  -3  10 1793.87   22.73
  -5  -3  10 1761.82   21.03
  -5   3   9 1284.17   15.97
  -5  -3   9 1312.08   17.84
  -5  -3   8   37.54    2.34
  -5  -3   8   33.96    2.33
  -5  -3   7  365.23    7.74
  -5  -3   7  359.71    7.09
  -5  -3   7  368.86    7.61
  -5   3   6 1805.06   19.10
  -5  -3   6 1776.22   19.39
  -5   3   6 1824.65   19.83
  -5  -3   5  242.73    4.56
  -5   3   5  244.60    5.00
  -5   3   5  240.88    5.37
  -5  -3   4  242.46    4.47
  -5   3   4  255.33    4.88
  -5  -3   4  256.49    4.97
  -5   3   4  238.95    5.35
  -5   3   3 1129.98   12.68
  -5   3   3 1122.76   13.85
  -5  -3   2 2114.63   20.60
  -5   3   2 2226.48   21.39
  -5  -3   1 2480.08   23.75
  -5   3   1 2561.45   26.31
  -5   3   0  201.90    4.22
  -5  -3   0  185.57    3.78
  -5   3   0  195.80    4.90
  -5   3  -1 1600.79   16.81
  -5   3  -1 1591.98   18.38
  -5  -3  -2  186.65    3.99
   5  -3   2  179.99    3.99
   5   3   3   10.26    1.20
  -5   3  -3   10.20    1.27
   5   3   4 4358.21   43.82
  -5   3  -4 4720.96   45.07
   5   3   5  730.31   11.36
   5  -3   5  796.19   10.88
  -5   3  -5  758.01   11.73
   5   3   5  822.12   12.42
   5   3   6   95.14    3.62
   5   3   6   93.81    3.38
   5  -3   6  102.04    3.21
   5   3   6  103.52    4.08
   5   3   7  129.75    4.71
   5   3   7  121.07    4.02
   5  -3   7  127.35    3.79
   5   3   7  121.09    4.31
   5  -3   7  136.89    4.15
  -5   3  -7  129.59    4.70
   5   3   8  173.03    5.51
   5  -3   8  176.71    4.62
   5   3   8  169.28    4.93
   5   3   8  198.17    6.00
   5  -3   8  193.29    5.46
  -5   3  -8  156.72    5.42
   5   3   9  637.07   11.37
   5   3   9  646.73   10.81
   5  -3   9  652.21   10.12
   5   3   9  626.36   11.33
   5  -3  10  748.95   11.24
   5   3  10  752.12   12.05
  -5   3 -10  669.64   12.32
   5   3  10  678.00   11.87
   5   3  11  177.34    5.64
   5  -3  11  172.20    5.13
   5   3  11  159.72    5.40
   5  -3  11  154.13    5.60
  -5   3 -11  153.85    5.46
   5   3  12  129.01    4.74
  -5   3 -12  121.31    4.69
   5  -3  12  128.39    5.04
   5   3  12  131.69    4.85
   5  -3  12  133.79    4.48
   5   3  13    2.95    1.17
   5  -3  13    2.76    1.09
   5  -3  13    6.12    1.47
  -5   3 -13    2.43    1.02
   5  -3  13    3.03    1.08
   5   3  13    2.51    1.13
   5  -3  14   44.10    2.79
   5  -3  14   45.66    2.51
   5   3  14   44.56    2.65
   5  -3  14   47.06    2.45
   5   3  14   45.26    2.64
   5  -3  15  916.62   12.03
   5  -3  15  907.37   11.71
   5   3  15  921.85   12.45
   5  -3  16  149.23    3.99
  -5  -4  20  267.76    4.71
  -5  -4  19  225.33    4.92
  -5  -4  18   23.47    1.87
  -5  -4  18   23.16    1.96
  -5  -4  18   20.09    1.42
  -5  -4  17  350.24    7.92
  -5  -4  17  349.13    7.92
  -5  -4  16 1022.70   15.58
  -5  -4  16  980.85   15.84
  -5  -4  16  970.29   13.13
  -5  -4  16 1166.79   16.67
  -5  -4  16 1101.16   15.29
  -5   4  15  144.29    5.51
  -5  -4  15  161.61    5.25
  -5  -4  15  148.19    5.67
  -5   4  15  160.72    4.89
  -5  -4  15  136.00    4.20
  -5  -4  15  145.30    5.39
  -5   4  14  190.68    5.47
  -5   4  14  177.86    6.45
  -5  -4  14  196.22    5.83
  -5  -4  14  178.88    6.44
  -5  -4  14  181.77    6.35
  -5   4  14  183.28    6.10
  -5  -4  13   18.75    1.81
  -5  -4  13   16.18    1.86
  -5  -4  13   17.32    2.07
  -5  -4  13   16.45    2.10
  -5   4  13   17.13    2.14
  -5   4  13   13.63    2.02
  -5   4  13   14.09    1.65
  -5  -4  13   15.80    2.13
  -5  -4  12  476.31    9.25
  -5   4  12  449.82   10.27
  -5   4  12  456.15    8.78
  -5  -4  12  459.13    9.95
  -5  -4  12  401.42    9.77
  -5   4  12  436.64   10.53
  -5  -4  12  417.43   10.13
  -5   4  11    4.90    1.51
  -5   4  11    3.63    1.35
  -5  -4  11    5.07    1.26
  -5  -4  11    3.77    1.32
  -5   4  10 1029.54   16.46
  -5  -4  10 1173.90   16.31
  -5  -4  10  887.22   15.26
  -5   4  10 1122.72   21.28
  -5  -4  10  997.22   15.23
  -5   4   9  367.12   12.15
  -5  -4   9  336.09    8.30
  -5   4   8   62.27    2.88
  -5  -4   8   53.38    3.08
  -5  -4   8   60.15    3.17
  -5   4   7 1332.94   16.14
  -5  -4   7 1308.37   17.11
  -5   4   6 2714.63   28.14
  -5  -4   6 2769.07   28.42
  -5  -4   5  846.85   11.67
  -5  -4   5  893.21   13.17
  -5  -4   5  846.37   10.25
  -5   4   5  870.46   10.79
  -5   4   5  899.54   12.50
  -5  -4   5  853.63   12.81
  -5  -4   4   37.08    1.95
  -5  -4   4   34.06    1.52
  -5   4   4   40.85    1.83
  -5  -4   4   40.89    2.45
  -5   4   4   37.92    2.27
  -5   4   3  646.61    8.39
  -5   4   3  623.55   10.04
  -5   4   2  798.80    9.44
  -5   4   2  770.19   11.34
  -5   4   1  218.86    4.18
  -5  -4   1  189.12    3.57
  -5   4   0 4232.24   36.48
  -5   4   0 4145.35   39.65
  -5  -4  -1   17.76    1.11
  -5   4  -1   17.92    1.25
   5   4   1   13.67    1.15
   5  -4   1   14.63    1.05
  -5   4  -1   18.83    1.71
  -5  -4  -2  202.28    3.99
  -5   4  -2  234.14    4.63
   5   4   2  204.02    4.59
  -5   4  -2  232.40    5.93
  -5   4  -3  112.70    3.26
   5   4   3  122.17    3.63
  -5   4  -3  118.19    4.23
   5   4   4  168.98    4.40
  -5   4  -4  180.13    5.26
  -5   4  -4  177.46    4.34
  -5   4  -5  134.71    4.60
   5   4   5  136.85    3.78
   5   4   5  140.56    4.05
  -5   4  -6  494.65    9.76
   5   4   6  492.34    8.51
   5   4   6  479.67    7.94
   5   4   6  487.84   10.04
   5   4   7  221.50    6.57
  -5   4  -7  230.32    6.60
   5   4   7  210.48    5.15
   5   4   8 2255.91   27.31
  -5   4  -8 2222.48   27.35
  -5   4  -9  667.18   12.30
   5   4   9  649.21   11.97
   5  -4   9  666.98    9.89
   5   4   9  687.24   10.79
  -5   4 -10  268.54    7.54
   5   4  10  280.03    6.67
   5  -4  10  265.20    5.97
   5   4  10  261.84    6.99
  -5   4 -11   41.92    2.92
   5   4  11   41.95    2.74
   5   4  11   42.07    2.59
   5  -4  11   40.92    2.31
   5  -4  12   58.18    2.67
   5   4  12   61.71    3.05
   5  -4  12   58.04    3.02
   5   4  12   61.18    3.25
   5  -4  12   58.28    3.36
  -5   4 -12   59.19    3.33
   5  -4  13   92.73    3.99
   5   4  13  104.24    3.98
  -5   4 -13   98.19    3.95
   5  -4  14  688.24   11.08
  -5   4 -14  651.65   10.35
   5  -4  15    5.47    1.07
   5  -4  15    6.23    1.01
   5  -4  16    5.43    0.82
   5   5 -19    4.25    0.71
  -5  -5  19    3.43    0.69
  -5  -5  18    7.22    1.05
  -5  -5  18    2.52    0.96
  -5  -5  17  103.66    4.03
  -5  -5  17   94.96    3.80
  -5  -5  16   45.47    2.99
  -5  -5  16   40.25    2.38
  -5  -5  16   38.52    2.69
  -5  -5  16   39.91    2.82
  -5  -5  16   40.72    2.76
  -5  -5  15    5.27    1.54
  -5  -5  15    2.85    1.19
  -5  -5  15    3.54    1.14
  -5  -5  15    4.27    1.41
  -5  -5  14  356.02    9.12
  -5  -5  14  360.91    9.17
  -5  -5  14  377.30    8.68
  -5  -5  14  359.00    7.69
  -5   5  14  353.72    8.97
  -5   5  14  362.44    9.50
  -5   5  13  632.01   13.14
  -5  -5  13  608.12   10.58
  -5  -5  13  666.10   12.03
  -5   5  13  632.93   12.76
  -5  -5  13  588.89   12.51
  -5  -5  12  290.37    8.53
  -5  -5  12  307.95    7.09
  -5   5  12  332.80    9.08
  -5  -5  12  303.41    7.75
  -5   5  12  323.44    9.30
  -5  -5  11  381.98    9.56
  -5   5  11  381.28    9.09
  -5   5  11  413.12   10.13
  -5  -5  11  396.19    8.07
  -5  -5  11  381.94    8.71
  -5  -5  10 1434.05   19.78
  -5  -5  10 1244.51   17.81
  -5   5  10 1322.19   19.05
  -5   5  10 1343.11   24.42
  -5  -5  10 1268.00   19.11
  -5   5  10 1360.32   20.19
  -5  -5   9   24.53    2.28
  -5   5   9   24.62    2.43
  -5   5   9   22.25    3.49
  -5  -5   9   22.82    2.31
  -5   5   9   25.26    2.58
  -5  -5   9   22.48    2.05
  -5   5   8    3.27    1.74
  -5  -5   8    4.45    1.18
  -5  -5   8    5.46    1.29
  -5   5   8    2.03    1.86
  -5  -5   7  509.85   10.37
  -5   5   7  534.31   15.79
  -5   5   7  589.54    9.99
  -5  -5   7  611.55   11.05
  -5   5   6 1375.46   27.23
  -5  -5   6 1322.02   18.56
  -5  -5   5   40.19    2.62
  -5   5   5   41.46    4.69
  -5  -5   5   41.93    2.56
  -5   5   5   47.90    2.69
  -5  -5   4 1224.45   16.61
  -5  -5   4 1212.86   16.91
  -5   5   3 2004.27   22.64
  -5  -5   3 1931.30   22.54
  -5   5   2  256.24    6.39
  -5  -5   2  235.54    5.29
  -5  -5   1   57.53    2.50
  -5   5   0  420.44    8.65
  -5   5  -1  434.87    8.78
  -5   5  -2  195.57    5.74
  -5   5  -3 1820.66   22.58
  -5   5  -4 3709.42   37.11
  -5   5  -4 3307.56   36.46
  -5   5  -5   84.14    3.93
  -5   5  -5   72.78    3.67
  -5   5  -6  339.95    8.13
   5   5   7  111.94    5.03
  -5   5  -7  120.82    4.91
  -5   5  -8    4.00    1.41
  -5   5  -9  216.54    6.66
  -5   5 -10 1067.03   16.38
   5   5  10 1045.42   15.96
  -5   5 -11  259.55    7.14
   5   5  11  246.95    6.46
   5   5  11  252.69    6.90
   5  -5  11  243.68    6.01
  -5   5 -12   77.74    3.71
   5  -5  12   71.50    3.40
   5  -5  12   77.25    3.17
   5   5  12   83.78    3.57
  -5   5 -13  122.25    4.24
   5  -5  13  113.88    4.00
   5  -5  13  121.44    3.76
   5   5  13  126.31    4.03
  -5   5 -14  141.59    4.01
   5  -5  14  147.31    3.83
   5  -5  14  138.41    3.95
  -5   5 -15  133.64    3.21
   5  -5  15  142.27    3.36
  -5  -6  18    7.83    1.06
  -5  -6  18    6.64    0.72
  -5  -6  17 1523.47   17.47
  -5  -6  17 1364.71   14.98
  -5  -6  16   53.45    2.95
  -5  -6  16   45.82    2.56
  -5  -6  16   48.60    2.80
  -5  -6  15   17.30    1.94
  -5  -6  15   21.12    2.00
  -5  -6  15   17.33    1.51
  -5   6  15   19.90    2.16
  -5   6  14  259.40    7.87
  -5  -6  14  249.18    7.33
  -5  -6  14  245.75    6.47
  -5   6  14  251.16    7.44
  -5  -6  14  234.36    5.51
  -5  -6  13  429.99    8.07
  -5  -6  13  471.97   10.78
  -5   6  13  481.30   11.33
  -5  -6  13  455.55    9.31
  -5  -6  13  502.86   10.79
  -5   6  13  494.04   11.16
  -5  -6  12   35.06    2.23
  -5  -6  12   37.14    3.13
  -5  -6  12   38.67    2.74
  -5   6  12   42.32    3.90
  -5  -6  12   37.83    2.99
  -5   6  12   39.69    3.29
  -5   6  12   39.30    3.44
  -5   6  11  366.73    9.20
  -5   6  11  382.99   10.00
  -5  -6  11  379.59    9.39
  -5  -6  10  222.23    6.04
  -5   6  10  250.76    7.55
  -5   6  10  253.04    8.01
  -5  -6  10  227.10    5.61
  -5  -6  10  237.70    7.25
  -5   6  10  259.93   10.10
  -5   6   9  687.63   13.30
  -5  -6   9  671.46   12.62
  -5   6   9  710.75   17.65
  -5   6   8  108.51    5.13
  -5  -6   8   93.15    4.27
  -5   6   8  100.83    4.82
  -5   6   8  107.81    6.30
  -5  -6   8  100.60    4.54
  -5   6   8  102.93    6.71
  -5  -6   7 1073.95   16.56
  -5   6   7 1156.07   23.98
  -5   6   7 1227.74   23.49
  -5   6   7 1141.45   17.75
  -5  -6   7 1043.89   16.20
  -5   6   7 1194.24   18.38
  -5   6   6  762.37   19.24
  -5  -6   6  702.79   12.43
  -5   6   6  777.77   18.48
  -5   6   6  761.60   12.50
  -5  -6   6  700.92   12.58
  -5   6   6  786.78   14.24
  -5   6   5   38.83    2.67
  -5   6   5   41.13    2.98
  -5   6   5   41.28    3.11
  -5  -6   5   43.35    2.80
  -5  -6   4  489.40   10.08
  -5  -6   4  506.28    9.71
  -5   6   4  514.54   10.80
  -5  -6   3 2690.75   29.32
  -5   6   3 2665.08   40.70
  -5   6   2  449.21   14.62
  -5  -6   2  451.69    8.52
  -5   6   1 1144.20   16.30
  -5  -6   1  973.39   13.44
  -5  -6   0  818.09   11.62
  -5   6  -1 1155.80   16.64
  -5  -6  -1 1054.20   13.83
  -5   6  -2  607.25   11.40
  -5  -6  -2  534.46    9.00
  -5   6  -3  119.25    4.79
  -5  -6  -3  103.87    3.51
  -5   6  -4  134.58    5.16
  -5   6  -4  148.77    5.21
  -5   6  -5   66.40    3.61
  -5   6  -6  101.16    4.50
  -5   6  -7 2842.11   32.33
   5  -6   8   33.74    2.14
   5  -6   9  201.45    5.13
   5   6   9  195.38    6.41
  -5   6  -9  213.03    6.55
   5   6  10  342.61    8.17
   5  -6  10  338.68    6.72
   5   6  10  320.92    7.43
   5  -6  11   61.10    2.67
   5   6  11   63.02    3.24
  -5   6 -11   66.59    3.45
   5   6  11   59.02    2.96
   5  -6  12  344.55    6.32
  -5   6 -12  351.16    7.49
  -5   6 -13  649.89    9.85
   5  -6  13  656.71    8.88
  -5   6 -14  304.54    5.50
  -5  -7  17  180.64    4.13
  -5  -7  16  257.91    5.79
  -5  -7  15   14.55    1.66
  -5  -7  15   12.89    1.40
  -5  -7  14   54.36    3.14
  -5  -7  14   49.14    2.58
  -5  -7  14   50.13    3.11
  -5   7  14   50.83    3.26
  -5   7  14   51.16    3.44
  -5   7  13  659.43   13.22
  -5   7  13  680.30   12.94
  -5  -7  13  699.22   12.19
  -5  -7  12   43.13    3.07
  -5  -7  12   38.80    2.44
  -5   7  12   39.08    3.43
  -5   7  12   37.87    3.22
  -5   7  12   41.37    3.76
  -5   7  11  159.54    7.45
  -5  -7  11  150.04    5.91
  -5  -7  11  133.11    4.53
  -5   7  11  139.54    5.54
  -5  -7  11  155.42    5.66
  -5   7  11  148.51    6.17
  -5   7  10    5.24    1.52
  -5  -7  10    4.98    1.44
  -5   7  10   10.64    2.57
  -5  -7  10    9.93    1.69
  -5  -7   9  153.21    5.64
  -5   7   9  167.69    8.33
  -5   7   9  149.48    6.00
  -5   7   9  149.60    6.22
  -5   7   9  166.98    7.45
  -5  -7   8 1457.67   20.28
  -5   7   8 1437.33   21.62
  -5   7   8 1462.45   22.04
  -5  -7   7 1196.18   17.64
  -5   7   7 1297.79   25.12
  -5   7   7 1222.98   19.34
  -5   7   7 1247.02   19.62
  -5   7   7 1303.05   23.86
  -5   7   6  451.31   13.76
  -5   7   6  440.55   10.59
  -5  -7   6  411.35    9.07
  -5   7   5  248.11    7.62
  -5   7   5  279.90   11.24
  -5   7   5  286.96   11.37
  -5   7   5  271.61    7.40
  -5   7   5  269.75    8.06
  -5   7   4  202.18    6.81
  -5  -7   4  175.54    5.84
  -5  -7   4  177.95    5.94
  -5   7   4  211.12    9.76
  -5   7   4  208.08    6.92
  -5   7   4  217.56    6.62
  -5   7   4  222.63    9.90
  -5   7   3  821.47   14.28
  -5   7   3  798.15   19.17
  -5   7   3  780.97   14.08
  -5   7   3  811.58   13.85
  -5   7   2 1228.12   17.95
  -5   7   2 1221.41   18.22
  -5   7   2 1211.26   23.94
  -5   7   2 1241.23   17.94
  -5   7   1  164.65    5.86
  -5   7   1  160.45    8.14
  -5   7   1  174.80    6.08
  -5  -7   0   19.69    1.82
  -5   7   0   19.30    2.19
  -5   7   0   22.06    3.34
  -5   7   0   22.73    2.29
  -5   7  -1  954.38   20.61
  -5   7  -1  955.69   15.54
  -5   7  -2  764.67   12.50
  -5   7  -2  653.96   16.37
  -5   7  -3  931.13   14.50
  -5   7  -4    2.60    1.14
  -5   7  -5  213.72    6.40
  -5   7  -6  550.74   10.74
   5  -7   7   27.91    1.77
  -5   7  -7   32.93    2.66
   5  -7   8 1210.44   14.78
   5   7   8 1249.30   18.63
   5   7   9  132.48    5.00
   5  -7   9  135.15    3.75
   5   7   9  124.89    4.46
   5   7  10   19.83    1.96
   5  -7  10   19.37    1.45
   5   7  10   19.67    1.67
  -5   7 -11 1066.42   14.42
   5   7  11 1054.67   14.29
   5  -7  11 1018.02   12.34
   5  -7  12  389.02    6.07
  -5   7 -12  388.29    7.15
  -5   7 -13  128.98    3.37
  -5  -8  16    7.76    0.90
  -5  -8  15    3.87    0.91
  -5  -8  15    4.15    0.93
  -5  -8  14  389.20    6.36
  -5   8  14  446.10    9.02
  -5   8  13    6.49    1.62
  -5   8  13    8.01    1.68
  -5  -8  13    4.55    0.97
  -5   8  12 1527.90   20.68
  -5   8  12 1516.24   21.40
  -5  -8  11   12.10    1.85
  -5   8  11   11.62    2.20
  -5  -8  11   10.66    1.59
  -5   8  11    9.52    2.18
  -5  -8  11    8.30    1.21
  -5   8  11    7.49    1.56
  -5  -8  10   51.04    2.52
  -5   8  10   52.11    3.46
  -5  -8  10   59.64    3.28
  -5   8  10   57.32    3.83
  -5  -8  10   68.10    3.82
  -5   8  10   70.32    4.92
  -5   8   9  200.08    7.04
  -5  -8   9  202.77    6.04
  -5   8   9  194.03    6.76
  -5  -8   9  199.93    6.53
  -5   8   8  149.90    6.07
  -5   8   8  149.26    6.07
  -5   8   8  167.13    7.45
  -5   8   8  168.15    8.18
  -5  -8   8  147.06    5.62
  -5   8   7  699.46   13.93
  -5   8   7  708.43   13.88
  -5  -8   7  685.64   12.96
  -5   8   6  530.10   11.62
  -5   8   6  579.07   14.94
  -5   8   6  548.61   15.07
  -5  -8   6  502.08   10.74
  -5   8   5  136.53    5.75
  -5   8   5  139.09    5.65
  -5   8   5  142.71    7.62
  -5  -8   5  131.24    5.13
  -5   8   4 1493.09   22.00
  -5   8   4 1492.46   21.29
  -5   8   3  388.11    9.70
  -5   8   3  389.62   12.38
  -5   8   3  369.21    9.05
  -5   8   2  441.30   10.36
  -5   8   2  463.62   13.36
  -5   8   1  652.59   12.70
  -5   8   1  684.03   16.26
  -5   8   1  706.74   17.73
  -5   8   0    0.93    1.42
  -5   8   0    4.47    2.30
  -5   8   0    1.97    1.15
  -5   8  -1  340.92   11.68
  -5   8  -1  363.42   10.91
  -5   8  -1  336.70    8.43
  -5   8  -2 1713.07   26.13
  -5   8  -2 1785.92   21.19
  -5   8  -3   73.04    3.43
  -5   8  -3   73.87    5.23
  -5   8  -4  177.84    5.44
  -5   8  -4  165.67    7.47
  -5   8  -5  314.04    7.38
  -5   8  -5  310.91    9.80
  -5   8  -6   70.84    3.43
  -5   8  -7  852.16   12.82
   5   8   7  732.06   13.28
  -5   8  -8  375.12    7.68
   5   8   8  337.59    8.06
  -5   8  -9   57.09    2.80
   5   8   9   50.59    2.75
  -5   8 -10  184.94    4.72
   5   8  10  193.21    5.02
  -5   8 -11   45.31    2.13
   5   8  11   46.49    2.29
   5   9 -14  139.94    2.86
  -5  -9  14  149.26    3.39
  -5   9  13    1.76    1.05
  -5  -9  13    1.74    0.78
  -5  -9  12   11.34    1.37
  -5   9  12   10.71    1.65
  -5  -9  11  147.42    4.61
  -5   9  11  133.43    4.86
  -5   9  10   27.72    2.68
  -5   9  10   29.09    2.43
  -5   9  10   24.86    2.43
  -5  -9  10   27.87    2.25
  -5   9   9  249.71    7.16
  -5  -9   9  265.95    6.76
  -5   9   9  245.35    7.07
  -5   9   8 1394.21   19.76
  -5   9   8 1435.46   20.40
  -5  -9   7  231.15    6.37
  -5   9   7  212.36    6.63
  -5   9   7  239.50    8.83
  -5   9   6  266.39    9.51
  -5   9   6  250.67    7.66
  -5  -9   6  245.59    6.54
  -5   9   6  278.56    9.45
  -5   9   6  240.57    7.03
  -5   9   5 1018.21   16.13
  -5   9   5 1066.77   17.44
  -5   9   5 1220.55   21.75
  -5   9   5 1157.36   21.04
  -5   9   4    0.54    1.22
  -5   9   4    2.01    1.80
  -5   9   4    1.57    1.77
  -5   9   3   38.18    3.72
  -5   9   3   37.03    3.03
  -5   9   2 1250.40   21.36
  -5   9   2 1283.65   22.67
  -5   9   2 1230.88   18.54
  -5   9   1  338.86    9.99
  -5   9   1  335.29   10.72
  -5   9   1  322.43    8.31
  -5   9   0   69.82    4.42
  -5   9   0   68.37    4.85
  -5   9   0   63.46    3.57
  -5   9  -1  216.99    7.33
  -5   9  -1  209.28    6.15
  -5   9  -1  218.06    8.26
  -5   9  -2  405.38   11.13
  -5   9  -3    2.23    1.39
  -5   9  -4  139.76    5.77
   5   9   5  281.34    6.28
   5   9   6  397.07    8.70
   5   9   6  425.11    7.87
   5   9   7   23.61    1.87
   5   9   7   21.37    1.92
   5   9   8  628.93    9.44
   5   9   8  582.87    9.41
   5   9   9  307.33    5.50
   5   9   9  298.28    5.86
  -5   9 -10   83.58    2.34
  -5  10  12  320.57    5.95
  -5 -10  12  266.99    4.36
  -5  10  10  136.49    4.56
  -5 -10   9   46.40    2.25
  -5  10   9   46.11    2.79
  -5  10   9   44.28    2.59
  -5  10   8    1.39    1.14
  -5 -10   8    4.41    0.94
  -5  10   8    2.35    1.13
  -5  10   7   34.62    2.98
  -5  10   7   34.54    2.61
  -5  10   6    1.73    1.21
  -5  10   6    2.10    1.24
  -5  10   5 1019.92   15.52
  -5  10   5  989.49   15.21
  -5  10   4  199.85    6.11
  -5  10   4  191.05    5.73
  -5  10   3    7.00    1.77
  -5  10   3    8.57    1.56
  -5  10   3   10.02    1.90
  -5  10   2  233.60    6.43
  -5  10   2  242.15    7.36
  -5  10   1   30.61    2.33
  -5  10   1   28.92    2.94
  -5  10   1   27.67    2.53
  -5  10   0  231.11    6.00
  -5  10   0  252.72    6.84
  -5  10  -1  187.42    6.53
  -5  10  -2  666.04   12.45
  -5  10  -3  475.76    9.44
   5  10   3  378.58    6.52
   5  10   4  174.57    4.11
   5  10   5  275.35    6.22
   5  10   5  269.44    5.26
   5  10   6    6.08    1.02
   5  10   6    6.56    0.96
   5  10   7   56.58    2.12
   5  10   7   53.29    2.09
   5  10   8   71.12    2.24
   5  10   8   72.15    2.18
  -5  11   9  101.82    2.93
  -5  11   8   32.35    1.80
  -5  11   7  509.42    7.97
  -5  11   6  246.10    5.24
  -5  11   6  273.20    5.71
  -5  11   5   74.24    2.70
  -5  11   5   84.29    3.15
  -5  11   4   66.63    2.82
  -5  11   3   62.83    2.71
  -5  11   2   14.68    1.41
  -5  11   1  858.94   11.08
   5  11   0  125.82    2.82
   5  11   1   54.47    1.88
   5  11   2   34.44    1.53
   5  11   3  179.64    3.58
   5  11   4  124.49    2.82
   5  11   5  191.59    3.42
  -6   0  20    2.16    0.99
  -6   0  19    0.09    0.89
  -6   0  19    1.15    1.11
  -6   0  18   12.09    1.79
  -6   0  17   -0.05    1.42
  -6   0  17    2.10    1.26
  -6   0  17    1.32    1.15
  -6   0  16  822.58   13.92
  -6   0  16  832.72   13.31
  -6   0  15    1.27    1.08
  -6   0  15    0.31    0.85
  -6   0  15    0.21    1.21
  -6   0  15    2.00    1.39
  -6   0  14  142.70    5.13
  -6   0  14  146.67    5.67
  -6   0  14  143.60    4.83
  -6   0  14  142.54    5.50
  -6   0  13    1.41    1.30
  -6   0  13    3.34    1.26
  -6   0  13    0.05    1.09
  -6   0  13    0.66    1.17
  -6   0  13    0.04    0.96
  -6   0  12   29.45    2.50
  -6   0  12   28.38    2.43
  -6   0  12   30.56    2.67
  -6   0  11    2.77    0.95
  -6   0  11    0.48    0.99
  -6   0  10   68.35    3.12
  -6   0  10   49.26    2.96
  -6   0   9    0.32    0.72
  -6   0   8 3259.23   32.49
  -6   0   8 3197.34   32.71
  -6   0   7    1.18    0.72
  -6   0   7    1.43    0.72
  -6   0   6 2114.53   22.42
  -6   0   5    6.94    0.99
  -6   0   4 1369.25   15.63
  -6   0   3    3.53    0.74
  -6   0   2  506.07    7.84
  -6   0   1    3.10    0.76
  -6   0   0  186.01    4.42
  -6   0  -1    0.33    0.61
  -6   0  -2 7222.03   64.20
   6   0   3    0.64    0.68
   6   0   4   53.89    2.81
   6   0   5    2.50    0.91
   6   0   5    1.23    0.71
   6   0   6  860.77   11.81
   6   0   6  860.68   13.55
   6   0   7    0.25    0.83
   6   0   7    0.39    0.90
   6   0   7    1.55    0.80
   6   0   8 3332.86   35.06
   6   0   8 3343.92   34.33
   6   0   9    2.40    1.15
   6   0   9    0.79    1.08
   6   0   9    0.79    0.93
   6   0  10   49.36    3.16
   6   0  10   43.44    2.91
   6   0  10   49.25    2.88
   6   0  11    2.05    1.14
   6   0  11    0.43    1.08
   6   0  11    1.94    1.09
   6   0  12   40.40    2.85
   6   0  13   -0.04    1.17
   6   0  14  491.19    9.31
   6   0  15    1.65    0.94
  -6  -1  21  328.87    5.31
  -6  -1  20  175.21    4.41
  -6   1  20  181.43    4.64
  -6  -1  20  170.74    4.39
  -6  -1  19   94.63    3.66
  -6   1  19   94.21    3.76
  -6  -1  19   94.93    3.63
  -6   1  18  931.33   14.15
  -6  -1  18  907.03   13.67
  -6  -1  17  120.80    4.74
  -6   1  17  122.91    4.88
  -6  -1  17  116.33    4.63
  -6  -1  17  118.72    4.39
  -6   1  16  470.60   10.18
  -6  -1  16  453.16    9.71
  -6  -1  16  409.48    9.71
  -6   1  16  386.65    9.60
  -6  -1  16  487.35    9.93
  -6   1  16  468.90    9.13
  -6  -1  16  474.85    9.55
  -6   1  15    7.77    1.72
  -6  -1  15    5.78    1.56
  -6  -1  15    3.89    1.45
  -6   1  15    4.16    1.51
  -6  -1  15    9.05    1.71
  -6   1  15    4.70    1.30
  -6  -1  15    5.82    1.43
  -6  -1  14   40.86    2.87
  -6  -1  14   33.49    2.76
  -6   1  14   35.30    2.90
  -6  -1  14   41.39    2.73
  -6   1  14   42.94    2.72
  -6  -1  14   39.01    2.87
  -6   1  14   41.33    3.18
  -6  -1  14   37.61    2.94
  -6   1  14   40.36    2.90
  -6  -1  14   42.19    3.23
  -6  -1  13  314.75    8.22
  -6   1  13  327.64    8.39
  -6   1  13  360.54    7.89
  -6  -1  13  375.42    8.61
  -6  -1  13  382.42    8.34
  -6   1  13  315.55    8.35
  -6   1  13  368.76    8.87
  -6  -1  13  359.25    8.49
  -6   1  13  367.82    8.78
  -6  -1  13  380.44    9.42
  -6  -1  12 3128.31   37.13
  -6   1  12 3566.76   38.04
  -6   1  12 3657.11   36.54
  -6   1  12 3585.09   38.23
  -6  -1  12 3827.49   39.71
  -6   1  12 3566.53   37.96
  -6  -1  12 3478.02   37.28
  -6  -1  12 3936.48   37.79
  -6   1  12 3532.94   38.71
  -6   1  11  664.54   11.81
  -6  -1  11  736.06   11.82
  -6   1  10 1071.87   15.30
  -6  -1  10 1197.87   15.66
  -6  -1   9   33.65    2.33
  -6  -1   8  823.01   12.28
  -6  -1   8  828.89   11.88
  -6   1   8  831.88   12.21
  -6  -1   7  165.88    4.73
  -6   1   7  159.76    4.45
  -6  -1   7  162.23    4.33
  -6  -1   7  161.81    3.86
  -6   1   6  532.39    8.67
  -6  -1   6  541.70    8.46
  -6  -1   6  562.29    7.86
  -6   1   5  253.69    5.46
  -6  -1   5  260.12    5.34
  -6   1   4 2458.93   25.12
  -6  -1   4 2543.50   24.99
  -6   1   3    4.36    0.84
  -6  -1   3    4.60    0.82
  -6   1   2 5490.09   49.08
  -6   1   2 5658.20   50.32
  -6  -1   1 1198.28   14.04
  -6   1   1 1195.48   14.32
  -6  -1   0  385.23    6.62
  -6   1   0  382.20    6.79
  -6   1   0  396.65    7.32
  -6   1  -1  290.58    5.88
  -6   1  -1  298.71    6.23
  -6  -1  -2  718.90   10.41
  -6   1  -2  743.48   10.81
  -6   1  -3    0.68    0.61
   6   1   3    2.32    0.84
   6  -1   3    0.99    0.72
   6  -1   4 2015.87   20.50
  -6   1  -4 2000.70   22.29
   6  -1   4 1989.27   22.69
   6   1   5   11.48    1.28
   6  -1   5   11.30    1.17
   6  -1   5   14.58    1.64
   6   1   6   16.18    1.58
   6  -1   6   18.54    1.54
   6   1   6   17.42    1.87
   6  -1   6   16.08    1.75
   6  -1   7 1101.59   14.79
   6   1   7 1053.04   14.95
   6   1   7 1160.77   15.47
   6   1   7 1101.69   14.78
   6  -1   7 1096.92   14.11
   6   1   7 1016.11   15.49
   6  -1   7 1112.11   15.58
   6   1   8  452.06    9.03
  -6   1  -8  357.23    8.00
   6   1   8  387.15    7.95
   6  -1   8  427.85    7.98
   6   1   8  411.94    8.62
   6  -1   8  429.42    8.51
   6   1   9    5.29    1.28
   6  -1   9    7.99    1.32
   6  -1   9    4.67    1.29
   6   1   9    6.08    1.42
   6  -1   9    4.89    1.27
   6  -1  10   55.74    2.96
   6   1  10   49.78    2.95
   6  -1  10   60.09    3.42
   6   1  10   64.81    3.45
   6  -1  10   65.77    3.35
   6   1  11   84.77    3.83
   6  -1  11   92.36    4.01
   6   1  11   90.66    4.10
   6  -1  11   90.51    4.17
   6  -1  12 1774.70   22.47
   6   1  12 1783.79   22.71
   6  -1  12 1797.12   22.26
   6   1  12 1727.53   21.45
   6  -1  13  177.76    5.41
   6   1  13  179.20    5.65
   6  -1  14  597.14   10.13
   6   1  14  599.78   10.43
   6  -1  15   88.32    3.25
   6   1  15   88.28    3.38
  -6  -2  21  257.95    4.49
  -6   2  20   83.86    2.96
  -6  -2  20   80.70    2.73
  -6  -2  20   84.63    2.96
  -6  -2  19    1.11    0.93
  -6   2  19    0.34    0.98
  -6  -2  19    1.80    1.02
  -6   2  18  178.01    5.33
  -6  -2  18  162.94    4.80
  -6  -2  17  319.71    7.31
  -6   2  17  340.71    7.98
  -6  -2  17  342.41    7.89
  -6  -2  16    5.28    1.49
  -6   2  16    2.38    1.33
  -6  -2  16    2.13    1.24
  -6  -2  15  237.53    6.43
  -6  -2  15  216.37    6.32
  -6   2  15  224.75    5.68
  -6  -2  15  242.39    6.97
  -6   2  15  236.80    7.01
  -6  -2  15  218.48    6.35
  -6  -2  15  222.76    6.73
  -6   2  15  218.16    6.74
  -6   2  14    5.40    1.48
  -6  -2  14    4.80    1.68
  -6  -2  14    5.27    1.53
  -6  -2  14    6.33    1.50
  -6   2  14    6.60    1.61
  -6   2  14    5.28    1.58
  -6  -2  14    4.24    1.44
  -6  -2  14    9.35    1.57
  -6   2  13    9.82    1.76
  -6  -2  13    6.67    1.53
  -6  -2  13   10.50    1.88
  -6  -2  13   10.61    1.76
  -6   2  13    4.07    1.39
  -6  -2  13    6.29    1.45
  -6   2  12  203.72    6.71
  -6  -2  12  226.42    6.69
  -6  -2  12  205.83    6.25
  -6   2  12  217.49    6.43
  -6   2  12  211.61    6.36
  -6  -2  12  200.15    5.85
  -6  -2  12  206.24    6.71
  -6  -2  11 1103.35   15.33
  -6   2  11 1163.53   16.30
  -6   2  11 1125.75   17.62
  -6  -2  11 1184.34   17.61
  -6  -2  10  706.66   12.28
  -6  -2   9  552.01   10.36
  -6  -2   9  550.70    9.58
  -6  -2   8 1294.20   17.25
  -6  -2   8 1253.33   15.69
  -6   2   8 1279.63   16.46
  -6  -2   8 1279.13   15.95
  -6  -2   7  114.98    3.54
  -6   2   7  109.52    3.72
  -6  -2   7  117.95    3.54
  -6  -2   6  912.97   13.11
  -6  -2   6  906.75   11.78
  -6   2   6  932.08   12.44
  -6   2   6  853.26   12.54
  -6  -2   6  867.34   11.35
  -6  -2   5 2211.92   22.60
  -6   2   5 2242.32   23.23
  -6   2   4  859.00   12.20
  -6  -2   4  834.53   10.72
  -6   2   4  856.94   11.27
  -6  -2   3  437.45    6.94
  -6   2   3  476.87    7.53
  -6   2   2   44.72    2.35
  -6   2   2   45.57    2.18
  -6  -2   2   49.19    2.06
  -6   2   1  204.44    4.67
  -6  -2   1  211.84    4.47
  -6  -2   0  751.40   10.13
  -6   2   0  742.85   11.14
  -6   2  -1  618.54    9.15
  -6   2  -1  599.28    9.69
  -6  -2  -2  252.90    5.37
  -6   2  -2  261.20    5.79
   6   2   2  274.56    5.88
  -6   2  -2  257.01    5.93
   6   2   3 2010.49   20.73
  -6  -2  -3 1809.14   19.59
   6   2   3 1477.37   19.26
   6  -2   3 1674.46   19.23
  -6   2  -3 1800.84   20.32
   6   2   4   14.92    1.58
   6  -2   4   19.16    1.67
  -6   2  -4   14.24    1.41
   6   2   4   16.37    1.59
   6  -2   5   41.67    2.03
   6   2   5   38.86    2.63
   6  -2   5   42.71    2.55
   6   2   5   41.97    2.45
   6  -2   6 1467.28   17.96
   6   2   6 1483.55   18.14
   6  -2   6 1461.13   16.65
  -6   2  -7  492.86    9.89
   6   2   7  516.57    9.49
   6  -2   7  529.46    9.06
   6   2   7  528.27    9.65
   6  -2   7  524.40    8.73
   6   2   8 1441.12   18.88
   6  -2   8 1460.41   17.57
   6   2   8 1424.47   18.65
   6  -2   8 1477.76   18.08
   6   2   8 1494.08   19.03
   6   2   9 1019.82   15.08
   6  -2   9 1118.16   16.14
   6   2   9 1113.11   15.67
   6  -2   9 1131.21   15.01
  -6   2  -9  995.87   15.59
   6   2  10    2.27    1.21
  -6   2 -10    5.23    1.26
   6  -2  10    4.80    1.31
   6  -2  10    2.04    1.04
   6   2  10    1.38    1.11
   6  -2  11   21.95    2.18
   6  -2  11   25.25    2.15
   6   2  11   24.51    2.28
  -6   2 -11   19.53    1.94
   6  -2  12   46.33    2.94
   6   2  12   50.11    3.13
   6  -2  12   50.37    2.90
   6   2  13  179.92    5.30
   6  -2  13  182.24    5.15
   6   2  13  180.68    5.49
   6  -2  14   97.78    3.48
   6   2  14   92.83    3.66
   6  -2  14   96.60    3.40
   6  -2  15  403.10    6.91
   6   2  15  415.96    7.36
  -6  -3  20  133.07    3.45
  -6  -3  19   50.26    2.48
  -6  -3  19   47.90    2.10
  -6  -3  18   28.66    1.88
  -6   3  18   31.89    2.15
  -6  -3  18   32.79    2.28
  -6  -3  17  418.84    8.63
  -6   3  17  424.91    8.39
  -6  -3  17  438.13    8.98
  -6   3  16  236.25    6.41
  -6  -3  16  217.46    5.73
  -6  -3  16  250.08    6.98
  -6  -3  16  239.21    6.61
  -6  -3  16  203.76    6.08
  -6  -3  16  252.76    6.69
  -6  -3  15  731.86   12.45
  -6  -3  15  743.33   12.98
  -6   3  15  625.97   12.58
  -6  -3  15  646.39   12.26
  -6   3  15  723.69   12.32
  -6  -3  15  653.01   11.02
  -6  -3  14  782.92   13.16
  -6  -3  14  717.69   13.35
  -6   3  14  702.89   13.79
  -6  -3  14  807.86   13.83
  -6   3  14  782.54   13.09
  -6  -3  14  703.61   11.76
  -6  -3  13  216.13    6.45
  -6  -3  13  194.49    5.66
  -6   3  13  213.07    6.42
  -6  -3  13  214.58    6.84
  -6   3  13  193.96    6.84
  -6  -3  13  195.71    6.59
  -6   3  12   20.82    2.17
  -6  -3  12   21.50    1.93
  -6  -3  12   25.54    2.41
  -6  -3  12   24.52    2.44
  -6   3  12   20.18    2.41
  -6  -3  12   24.75    2.41
  -6   3  11  294.70    7.27
  -6  -3  11  271.99    6.46
  -6  -3  11  301.64    7.92
  -6   3  11  306.39    8.54
  -6   3  11  297.24    7.52
  -6  -3  11  302.78    7.96
  -6  -3  11  328.18    8.33
  -6  -3  10  299.75    7.83
  -6   3  10  293.37    8.27
  -6  -3  10  296.67    7.54
  -6  -3  10  306.97    7.88
  -6  -3   9   97.73    3.99
  -6   3   9   87.11    6.28
  -6  -3   8  143.33    4.72
  -6  -3   7 1775.43   20.36
  -6   3   7 1725.89   20.77
  -6   3   7 1833.64   20.29
  -6  -3   7 1675.71   19.00
  -6  -3   7 1684.61   21.33
  -6  -3   6 2320.77   23.64
  -6   3   6 2295.52   25.10
  -6   3   6 2217.53   23.40
  -6  -3   6 2240.56   25.25
  -6  -3   5   25.04    1.66
  -6  -3   5   31.31    2.20
  -6   3   5   27.33    2.07
  -6  -3   5   24.64    1.54
  -6   3   5   28.23    1.77
  -6  -3   4  168.68    4.93
  -6   3   4  157.83    4.68
  -6  -3   4  152.21    3.74
  -6   3   4  168.44    4.26
  -6  -3   3   84.39    3.37
  -6  -3   3   75.25    2.52
  -6   3   3   82.37    2.91
  -6  -3   2  490.30    7.28
  -6   3   2  525.07    7.98
  -6   3   1 2141.12   21.45
  -6   3   1 2042.99   23.08
  -6   3   0 3899.89   35.56
  -6   3   0 3893.96   37.90
  -6   3  -1   52.89    2.40
  -6   3  -1   54.78    2.83
  -6  -3  -2  344.80    6.16
  -6   3  -2  389.73    6.89
   6  -3   2  342.68    6.29
  -6   3  -2  379.45    7.76
  -6  -3  -3    3.10    0.77
  -6   3  -3    4.07    0.94
  -6   3  -3    7.65    1.23
   6   3   3   12.80    1.41
   6  -3   3    8.77    1.12
  -6   3  -4    3.11    0.91
  -6  -3  -4    3.91    0.90
   6   3   4    4.52    1.14
   6  -3   4    1.24    0.73
   6   3   5 1069.87   15.26
   6  -3   5 1073.45   14.21
  -6   3  -5 1141.29   16.18
  -6   3  -5 1016.38   15.08
   6   3   5 1145.65   15.82
   6   3   6  674.56   11.60
   6   3   6  643.76   10.42
   6  -3   6  641.91    9.70
  -6   3  -6  651.59   11.78
   6   3   6  611.90   10.82
   6  -3   6  626.59   10.18
   6   3   7  619.49   10.40
   6  -3   7  625.06    9.74
  -6   3  -7  593.75   11.47
   6   3   7  608.19   11.03
   6   3   8  364.35    7.73
   6  -3   8  358.43    7.08
  -6   3  -8  348.27    8.59
   6   3   8  350.81    8.20
   6  -3   9  381.76    7.48
   6   3   9  381.49    8.09
  -6   3  -9  354.69    8.68
   6   3   9  380.92    8.63
  -6   3 -10 1169.47   17.62
   6  -3  10 1321.01   16.32
   6   3  10 1331.43   17.35
   6  -3  10 1192.15   17.30
   6   3  11  130.53    4.80
   6  -3  11  124.27    4.67
  -6   3 -11  124.85    4.73
   6   3  11  134.02    4.79
   6  -3  11  141.21    4.50
   6   3  12  111.88    4.29
   6  -3  12  108.06    4.23
  -6   3 -12   98.17    3.93
   6  -3  12  125.59    4.06
   6   3  12  121.02    4.35
   6  -3  13  647.53    9.67
   6   3  13  657.62   10.43
   6  -3  13  567.94    9.92
   6   3  13  669.36   10.60
   6  -3  13  630.04    9.97
  -6   3 -13  524.73    9.21
   6  -3  14  801.04   10.80
   6  -3  14  796.97   10.41
  -6  -4  20  289.26    4.70
  -6  -4  19  144.85    3.73
  -6  -4  18  183.10    4.98
  -6  -4  17    4.96    1.21
  -6  -4  17    3.55    1.26
  -6  -4  17    3.59    0.84
  -6  -4  17    4.56    1.18
  -6  -4  16 1121.70   15.91
  -6  -4  16 1065.74   14.79
  -6  -4  16  930.96   14.83
  -6  -4  16  936.06   12.65
  -6  -4  16 1120.74   15.73
  -6   4  15   71.56    4.08
  -6   4  15   72.03    3.31
  -6  -4  15   67.65    2.91
  -6  -4  15   75.47    3.62
  -6  -4  15   81.42    4.05
  -6  -4  15   68.16    3.81
  -6  -4  14   34.61    2.93
  -6  -4  14   36.46    2.67
  -6   4  14   34.07    2.40
  -6  -4  14   37.00    2.25
  -6   4  14   34.18    3.06
  -6   4  13    0.80    1.33
  -6  -4  13    0.16    1.17
  -6  -4  13    0.15    1.12
  -6   4  13    3.13    1.09
  -6  -4  13    0.58    1.11
  -6  -4  12   10.91    1.78
  -6   4  12   12.75    1.98
  -6  -4  12    9.86    1.80
  -6   4  12   10.51    1.98
  -6   4  12   17.14    1.86
  -6  -4  12   10.09    1.83
  -6   4  11  205.68    6.89
  -6   4  11  205.07    7.32
  -6   4  11  199.79    6.11
  -6  -4  11  179.19    6.54
  -6   4  11  205.48    5.73
  -6  -4  11  201.20    6.33
  -6  -4  10 4079.70   39.97
  -6   4  10 3868.32   41.38
  -6   4  10 4064.07   50.08
  -6  -4  10 3627.94   39.10
  -6   4  10 3831.71   38.94
  -6   4  10 3812.49   42.18
  -6   4   9   20.78    2.00
  -6  -4   9   24.31    2.15
  -6   4   9   18.12    2.08
  -6  -4   9   22.66    2.34
  -6  -4   9   20.67    2.21
  -6   4   9   27.08    3.82
  -6   4   9   24.04    2.47
  -6  -4   9   22.18    2.08
  -6   4   9   22.13    2.49
  -6  -4   8    2.42    1.14
  -6  -4   8    0.34    0.80
  -6  -4   8    3.30    1.25
  -6   4   8    0.24    1.93
  -6   4   8    1.93    0.83
  -6   4   7   20.53    1.92
  -6  -4   7   26.12    2.34
  -6  -4   7   20.82    1.90
  -6   4   6  209.83    5.86
  -6  -4   6  212.44    6.25
  -6  -4   6  205.73    5.40
  -6   4   5  984.75   14.31
  -6  -4   5 1005.55   14.78
  -6  -4   5  964.25   13.11
  -6   4   5 1004.31   12.49
  -6   4   4 2651.10   29.27
  -6  -4   4 2570.83   28.85
  -6  -4   4 2661.89   27.22
  -6   4   3   16.73    1.34
  -6  -4   3   12.79    1.55
  -6  -4   3   12.04    1.25
  -6   4   2  168.76    4.10
  -6  -4   2  149.45    4.70
  -6   4   1    7.54    0.96
  -6   4   1   13.33    1.58
  -6   4   0 1124.92   13.45
  -6   4   0 1113.56   16.09
  -6   4  -1   67.98    2.58
  -6   4  -1   68.22    3.51
  -6   4  -2   34.28    1.94
   6   4   2   36.71    2.13
  -6   4  -2   33.97    2.51
  -6   4  -3  301.90    7.52
   6   4   3  286.12    6.41
  -6   4  -3  289.59    5.93
  -6   4  -4 2897.59   28.78
   6   4   4 2841.39   29.44
  -6   4  -5    7.80    1.50
  -6   4  -5    6.96    1.11
   6   4   5   11.28    1.82
  -6   4  -5    8.99    1.45
   6   4   6 1353.23   16.63
  -6   4  -6 1354.82   19.40
   6   4   7    0.65    0.86
   6  -4   7    1.90    0.82
  -6   4  -7    1.33    1.18
   6   4   7    0.47    1.19
   6  -4   8  333.43    6.51
   6   4   8  315.95    8.02
  -6   4  -8  328.20    8.51
   6  -4   9  149.89    4.18
   6   4   9  161.87    4.77
   6   4   9  155.94    5.49
   6   4   9  148.32    5.35
  -6   4  -9  143.40    5.46
   6   4  10  558.08    9.63
   6  -4  10  537.12    8.82
   6   4  10  489.91    9.76
  -6   4 -10  502.11   10.47
   6  -4  11  135.97    3.94
   6   4  11  147.22    4.49
   6   4  11  138.06    4.85
  -6   4 -11  137.02    4.97
  -6   4 -12   36.27    2.45
   6   4  12   40.56    2.59
   6  -4  12   35.28    2.29
   6  -4  12   38.17    2.31
   6   4  13    1.51    0.94
  -6   4 -13    0.03    0.81
   6  -4  13    2.03    0.85
  -6   4 -14  443.65    6.80
  -6  -5  19  366.88    5.36
  -6  -5  18    2.64    0.77
  -6  -5  17   19.69    1.79
  -6  -5  16   35.71    2.52
  -6  -5  16   34.87    2.53
  -6  -5  16   29.71    2.05
  -6  -5  16   29.81    2.37
  -6  -5  15    3.59    1.33
  -6  -5  15    4.61    1.32
  -6  -5  15    3.65    1.11
  -6   5  15    3.45    1.40
  -6  -5  14  984.56   14.95
  -6   5  14  955.09   16.51
  -6  -5  14  939.10   13.53
  -6  -5  13  640.34   10.77
  -6   5  13  651.87   12.84
  -6   5  13  634.51   13.50
  -6   5  12   60.39    3.92
  -6  -5  12   65.24    3.98
  -6   5  12   63.24    4.20
  -6  -5  12   59.10    3.11
  -6  -5  12   55.03    3.32
  -6  -5  12   55.32    3.63
  -6  -5  11   13.27    2.02
  -6   5  11   13.25    2.21
  -6  -5  11   14.47    1.90
  -6   5  11   11.43    2.63
  -6   5  11   11.38    2.10
  -6  -5  10    3.23    1.22
  -6   5  10    4.48    1.68
  -6   5  10    3.65    1.73
  -6   5  10    3.93    1.16
  -6  -5  10    8.97    1.80
  -6   5  10    3.36    1.43
  -6   5  10    3.18    2.00
  -6  -5  10    4.46    1.45
  -6   5   9   76.33    6.02
  -6  -5   9   59.10    3.68
  -6  -5   9   56.95    3.78
  -6  -5   9   67.71    3.39
  -6   5   9   73.18    3.68
  -6  -5   9   70.01    3.68
  -6   5   9   75.18    4.09
  -6   5   9   72.11    4.31
  -6  -5   8  176.91    5.33
  -6  -5   8  198.83    6.23
  -6  -5   8  168.23    6.24
  -6  -5   8  170.45    6.03
  -6   5   8  201.98    9.89
  -6   5   8  195.86    6.61
  -6   5   8  218.87    9.28
  -6  -5   7  257.76    6.36
  -6  -5   7  275.01    7.31
  -6   5   7  318.50    7.69
  -6   5   7  307.91   12.55
  -6   5   7  287.80    8.06
  -6  -5   7  246.01    7.32
  -6   5   7  304.89    8.51
  -6  -5   6 1153.15   16.27
  -6   5   6 1141.21   25.56
  -6   5   6 1205.73   18.47
  -6   5   6 1220.06   16.77
  -6  -5   5  747.90   11.96
  -6  -5   5  723.46   12.77
  -6  -5   4  241.54    5.81
  -6  -5   4  244.23    6.59
  -6  -5   3  834.16   13.32
  -6   5   3  871.38   13.92
  -6  -5   2   17.32    1.51
  -6   5   2   18.63    2.00
  -6  -5   1    7.10    1.08
  -6   5   0 2056.05   25.44
  -6   5  -1  855.81   14.30
  -6   5  -2   12.25    1.68
  -6   5  -2   13.70    1.84
  -6   5  -3  192.37    6.06
  -6   5  -3  184.45    6.22
  -6   5  -4  413.48    9.70
  -6   5  -4  466.47    9.91
   6   5   5  338.97    8.88
  -6   5  -5  370.70    8.92
   6   5   6  225.61    7.09
   6   5   7   78.95    4.17
  -6   5  -7   87.23    4.31
  -6   5  -8  285.11    7.86
   6   5   8  267.05    7.51
   6   5   9    2.30    1.23
  -6   5  -9    1.57    1.34
   6   5   9    1.50    1.19
  -6   5 -10  776.71   13.01
   6   5  10  698.02   11.73
  -6   5 -11  668.18   11.40
   6   5  11  668.49   11.06
   6  -5  11  649.63   10.00
  -6   5 -12  174.89    4.99
   6  -5  12  180.13    4.45
  -6   5 -13    5.86    1.07
   6   5  13    8.23    1.12
   6  -5  13    7.87    1.00
  -6   5 -14  145.99    3.27
  -6  -6  18    4.59    0.58
  -6  -6  17  431.56    7.14
  -6  -6  17  449.42    7.49
  -6  -6  16   85.99    3.48
  -6  -6  16   82.99    3.27
  -6  -6  16   83.00    3.48
  -6  -6  15  640.89   10.48
  -6  -6  15  629.18   11.31
  -6  -6  14  115.54    4.27
  -6   6  14  116.95    5.26
  -6  -6  14  105.32    3.55
  -6  -6  14  108.38    4.58
  -6   6  13    6.14    1.69
  -6   6  13    6.05    1.81
  -6  -6  13    4.98    1.35
  -6  -6  13    6.55    1.53
  -6  -6  13    5.54    1.13
  -6   6  12  100.54    5.28
  -6  -6  12  100.86    4.77
  -6   6  12  105.92    5.18
  -6  -6  12   97.82    3.64
  -6  -6  11  452.24    9.05
  -6   6  11  509.09   12.19
  -6  -6  11  484.84   10.76
  -6  -6  11  448.77    8.40
  -6  -6  11  452.45   10.79
  -6   6  11  502.03   11.62
  -6  -6  10  174.70    6.28
  -6   6  10  185.23    6.93
  -6  -6  10  165.47    5.23
  -6   6  10  177.96    6.53
  -6  -6  10  166.74    6.36
  -6   6   9 1018.86   19.31
  -6  -6   9  767.08   14.98
  -6  -6   9  860.81   15.02
  -6   6   9 1045.78   22.09
  -6   6   9  927.64   17.39
  -6   6   9  936.05   16.09
  -6   6   9  908.33   14.31
  -6  -6   9  816.10   13.06
  -6   6   8  453.98   11.01
  -6  -6   8  367.35    7.92
  -6   6   8  438.32   10.56
  -6  -6   8  360.60    9.55
  -6   6   8  499.61   15.33
  -6   6   8  528.32   14.39
  -6   6   7   68.02    4.26
  -6   6   7   78.33    5.95
  -6   6   7   81.41    6.49
  -6   6   6   73.09    4.24
  -6  -6   6   57.53    3.55
  -6   6   6   70.97    3.70
  -6  -6   6   62.86    3.49
  -6   6   6   87.74    6.68
  -6   6   6   75.23    4.38
  -6   6   5   11.15    1.89
  -6   6   5    8.49    1.87
  -6   6   5    5.96    1.36
  -6  -6   4   30.65    2.47
  -6   6   4   41.99    4.95
  -6   6   4   45.51    3.04
  -6   6   4   36.06    3.04
  -6  -6   3 2850.84   31.63
  -6   6   3 2801.27   44.12
  -6   6   2  449.95   10.16
  -6   6   2  419.19    9.85
  -6   6   1   32.43    2.74
  -6  -6   1   27.89    2.00
  -6   6   1   36.57    2.50
  -6   6   0 1783.57   20.88
  -6   6   0 1808.35   23.00
  -6   6  -1  959.72   14.30
  -6   6  -1  928.86   15.46
  -6   6  -2   79.72    3.89
  -6   6  -3 1152.07   17.07
  -6   6  -4  365.82    8.80
  -6   6  -5  369.34    8.95
   6   6   6  195.60    6.84
  -6   6  -6  223.29    6.83
   6   6   7  665.89   12.86
   6   6   8  106.28    4.70
   6  -6   8  108.17    3.59
   6   6   9  191.93    5.78
   6  -6   9  189.17    4.73
   6   6  10   78.00    3.33
   6  -6  10   76.88    2.84
  -6   6 -10   83.71    3.75
   6   6  11  256.83    5.83
   6  -6  11  251.39    5.10
  -6   6 -11  254.14    6.15
   6  -6  12   95.75    2.78
  -6   6 -12   93.87    3.26
  -6   6 -13  188.25    4.07
  -6  -7  17   10.39    0.99
  -6  -7  16   27.89    1.61
  -6  -7  16   29.05    1.81
  -6  -7  15    1.70    0.94
  -6  -7  15    0.68    0.77
  -6  -7  14  107.63    4.26
  -6  -7  14   99.53    3.51
  -6   7  14  105.49    4.70
  -6  -7  13  878.07   12.61
  -6   7  13  958.69   16.26
  -6   7  12   20.22    2.45
  -6   7  12   15.96    2.38
  -6  -7  12   16.02    2.05
  -6   7  12   19.67    2.73
  -6  -7  12   14.42    1.65
  -6   7  11   34.00    3.08
  -6  -7  11   25.93    2.52
  -6   7  11   32.82    3.57
  -6   7  11   25.86    2.86
  -6  -7  10  118.00    5.16
  -6   7  10  116.92    5.26
  -6   7   9    6.74    1.96
  -6   7   9    7.15    1.96
  -6  -7   9    8.01    1.66
  -6   7   9    8.36    2.14
  -6   7   9    5.22    2.24
  -6   7   9    5.26    1.63
  -6   7   8 1454.27   26.16
  -6  -7   8 1094.82   18.21
  -6   7   8 1291.83   20.27
  -6   7   8 1429.39   24.17
  -6   7   8 1218.63   19.62
  -6   7   7 2110.73   31.55
  -6   7   7 2056.75   32.67
  -6  -7   6   39.87    2.97
  -6   7   6   43.27    3.46
  -6   7   6   44.46    3.50
  -6   7   5  128.70    7.87
  -6   7   5  117.68    5.42
  -6   7   5  124.32    5.54
  -6   7   5  137.06    7.96
  -6   7   4   17.52    2.36
  -6   7   4   13.26    3.07
  -6  -7   4   10.86    1.60
  -6   7   3  988.14   22.14
  -6   7   3  954.88   16.70
  -6   7   3  978.93   16.65
  -6   7   2 1099.17   23.45
  -6   7   2 1090.84   17.70
  -6   7   1  213.90    9.82
  -6   7   1  234.02    7.27
  -6   7   0   76.10    5.98
  -6   7   0   75.84    4.10
  -6   7   0   83.32    3.64
  -6   7  -1  581.87   15.99
  -6   7  -1  657.51   11.34
  -6   7  -2   11.54    1.63
  -6   7  -2    1.15    1.80
  -6   7  -3  662.49   11.77
  -6   7  -3  587.92   14.98
  -6   7  -4   87.40    4.05
   6   7   5  326.97    8.92
  -6   7  -5  401.01    8.89
   6   7   6 1061.80   17.53
  -6   7  -6 1246.07   17.21
   6   7   7  145.30    5.47
  -6   7  -7  169.64    5.49
   6  -7   8  170.60    4.03
  -6   7  -8  173.47    5.39
   6   7   9    1.00    0.90
   6  -7   9    1.77    0.68
   6   7  10    2.04    0.95
   6   7  10    0.52    0.72
   6  -7  10    2.61    0.69
   6   7  11  801.22   10.80
  -6   7 -11  739.25   10.37
  -6   7 -12   40.33    1.81
  -6  -8  14  433.84    6.56
  -6   8  14  475.66    9.10
  -6  -8  13   15.50    1.67
  -6  -8  13   11.79    1.21
  -6   8  13   11.36    1.82
  -6  -8  12  604.09   10.47
  -6   8  12  608.53   12.02
  -6  -8  11   73.41    2.89
  -6  -8  11   87.83    3.92
  -6  -8  10  161.05    5.43
  -6   8  10  162.34    6.02
  -6   8  10  168.33    6.55
  -6   8  10  157.27    5.77
  -6   8   9   62.09    4.18
  -6  -8   9   62.72    3.51
  -6   8   9   63.51    3.90
  -6   8   9   60.79    3.79
  -6   8   9   76.05    5.23
  -6   8   8  587.15   14.92
  -6   8   8  505.01   12.00
  -6   8   8  515.73   11.41
  -6   8   8  609.92   14.23
  -6  -8   8  474.87   10.19
  -6   8   8  510.50   11.43
  -6   8   7  142.05    6.23
  -6   8   7  154.65    7.33
  -6  -8   6   17.74    1.98
  -6   8   6   23.18    3.52
  -6   8   6   21.76    2.62
  -6   8   6   22.56    3.26
  -6   8   6   21.65    2.61
  -6  -8   5   11.77    1.60
  -6   8   5   16.06    2.36
  -6   8   5   16.41    2.99
  -6   8   5   13.75    2.22
  -6   8   4 1108.47   22.14
  -6   8   4  985.04   17.14
  -6   8   4 1138.68   22.60
  -6   8   4 1013.00   17.22
  -6   8   3  266.09   10.35
  -6   8   3  246.73    7.59
  -6   8   3  266.12    8.00
  -6   8   2  265.32    7.89
  -6   8   2  266.19   10.17
  -6   8   2  279.20   11.01
  -6   8   1  203.37    6.66
  -6   8   1  216.12    8.95
  -6   8   1  216.54    9.48
  -6   8   0    3.02    1.87
  -6   8   0    4.07    1.36
  -6   8  -1   44.42    3.95
  -6   8  -2 1212.13   16.01
  -6   8  -2 1191.39   20.58
  -6   8  -3   18.53    1.80
  -6   8  -4    1.42    1.52
  -6   8  -4    2.03    1.01
  -6   8  -5    4.16    1.72
   6   8   5    4.64    1.45
  -6   8  -5    5.92    1.23
  -6   8  -6   23.44    1.95
   6   8   6   16.98    2.00
  -6   8  -7  252.17    5.94
   6   8   8  257.17    5.58
  -6   8  -8  278.96    5.97
   6   8   9    0.46    0.68
  -6   8  -9    1.94    0.81
  -6   8 -10  602.77    8.43
   6   8  10  653.68    9.06
   6   8  11   42.19    1.75
  -6  -9  14  275.30    4.47
  -6   9  13    1.45    0.92
  -6  -9  12    0.65    0.76
  -6   9  11  240.20    6.70
  -6  -9  11  256.86    5.87
  -6   9  10  296.36    7.80
  -6  -9  10  304.97    6.74
  -6   9   9  333.11    8.56
  -6  -9   9  358.61    7.56
  -6   9   8 1057.51   16.42
  -6  -9   8 1078.82   15.00
  -6   9   8 1039.36   16.76
  -6   9   7    2.28    1.59
  -6  -9   7    6.92    1.31
  -6   9   7    3.69    1.53
  -6   9   6   22.23    3.00
  -6   9   6   24.63    3.00
  -6   9   6   18.57    2.27
  -6   9   6   19.77    2.33
  -6   9   5  248.57    7.29
  -6   9   5  251.72    7.48
  -6   9   4  220.51    8.20
  -6   9   4  201.09    6.60
  -6   9   4  220.09    8.32
  -6   9   4  189.87    6.18
  -6   9   3    8.88    2.14
  -6   9   3    6.14    1.59
  -6   9   2  331.17   10.41
  -6   9   2  334.71    9.85
  -6   9   2  318.58    8.13
  -6   9   1  830.61   16.96
  -6   9   1  809.72   15.68
  -6   9   0  558.41   13.43
  -6   9   0  575.06   12.41
  -6   9  -1   33.01    3.26
  -6   9  -1   32.98    2.86
  -6   9  -2   25.37    2.84
  -6   9  -3   75.17    4.32
  -6   9  -4   23.76    2.41
   6   9   4   18.01    1.97
   6   9   5  648.08    9.56
   6   9   5  601.56   10.62
   6   9   6  750.44   10.45
   6   9   7    4.97    0.98
   6   9   7    5.34    1.01
   6   9   8   66.73    2.43
   6   9   9   51.23    1.94
  -6  10  11  165.78    4.25
  -6  10  10   24.37    1.84
  -6  10   9  446.57    8.37
  -6  10   8    1.24    0.92
  -6  10   7    3.46    1.33
  -6  10   7    1.91    1.02
  -6  10   6   13.08    1.91
  -6  10   6    8.86    1.42
  -6  10   6    9.67    1.51
  -6  10   5  540.35    9.89
  -6  10   5  505.54    9.24
  -6  10   4  109.40    4.17
  -6  10   4  119.42    4.98
  -6  10   3  120.29    4.31
  -6  10   3  132.10    5.15
  -6  10   2   65.37    3.92
  -6  10   2   58.88    2.96
  -6  10   2   66.29    3.56
  -6  10   1  199.82    6.62
  -6  10   1  182.09    5.68
  -6  10   0  166.04    5.93
  -6  10  -1 1321.25   18.73
  -6  10  -2  351.65    7.95
   6  10   3   23.68    1.85
   6  10   3   22.10    1.32
   6  10   4    5.38    0.99
   6  10   4    5.24    0.76
   6  10   5    2.75    0.65
   6  10   6    0.95    0.51
  -7   0  21    0.42    0.56
  -7   0  20   12.67    1.32
  -7   0  19    0.94    1.04
  -7   0  18  215.52    5.95
  -7   0  17    0.38    1.22
  -7   0  17    0.88    1.00
  -7   0  16 1358.64   19.09
  -7   0  16 1314.81   17.93
  -7   0  15    2.42    1.23
  -7   0  15    2.20    1.21
  -7   0  15    3.90    1.50
  -7   0  14  330.43    8.76
  -7   0  14  315.51    8.39
  -7   0  14  320.47    7.89
  -7   0  13    0.11    1.15
  -7   0  13    0.95    1.04
  -7   0  13    1.06    1.16
  -7   0  12 2218.68   26.71
  -7   0  12 2364.39   28.51
  -7   0  11    0.94    1.01
  -7   0  10   66.50    3.17
  -7   0   9    8.83    1.39
  -7   0   8 2954.53   31.13
  -7   0   7    0.17    0.74
  -7   0   6  459.96    8.56
  -7   0   5    2.56    0.86
  -7   0   4   62.67    2.77
  -7   0   3    3.58    0.86
  -7   0   2 2664.36   27.35
  -7   0   1    0.14    0.63
  -7   0   0   35.34    2.17
  -7   0  -1    0.59    0.69
  -7   0  -2 1446.67   17.78
   7   0   3    0.81    0.62
  -7   0  -3    1.40    0.82
   7   0   3    0.76    0.85
   7   0   4   18.84    1.88
  -7   0  -4   20.11    1.86
   7   0   5    0.23    0.98
  -7   0  -5    0.65    0.75
   7   0   5    0.03    0.76
  -7   0  -6 1136.57   15.92
   7   0   6 1373.12   16.31
   7   0   7    2.52    1.21
   7   0   7    0.68    0.93
   7   0   8 2824.11   30.98
   7   0   8 2835.57   30.08
   7   0   9    4.08    1.28
   7   0   9    3.26    1.14
   7   0  10   26.16    2.33
   7   0  10   20.66    1.92
   7   0  11    1.17    1.07
   7   0  12  586.00   10.62
   7   0  13    3.34    1.15
   7   0  14   10.72    1.30
  -7   0 -15    0.54    0.63
  -7  -1  20   74.29    2.58
  -7   1  20   75.20    2.76
  -7  -1  20   71.50    2.61
  -7  -1  19  102.60    3.52
  -7   1  19  105.18    3.71
  -7  -1  19  101.98    3.54
  -7  -1  18  705.29   11.29
  -7   1  18  732.60   11.73
  -7  -1  17  239.70    6.40
  -7  -1  17  223.55    6.29
  -7   1  17  231.30    6.60
  -7   1  16    0.19    1.30
  -7  -1  16    0.80    1.25
  -7  -1  16    1.20    1.08
  -7   1  16    2.42    1.09
  -7  -1  16    0.81    1.26
  -7  -1  15  196.31    5.85
  -7   1  15  181.02    5.41
  -7  -1  15  185.07    6.01
  -7  -1  15  198.55    6.64
  -7   1  15  186.87    6.39
  -7  -1  15  183.85    6.10
  -7  -1  14  185.76    5.86
  -7   1  14  183.13    5.48
  -7  -1  14  183.96    5.94
  -7  -1  14  201.41    6.87
  -7   1  14  176.62    6.01
  -7   1  14  183.89    6.33
  -7  -1  14  178.35    6.04
  -7   1  13 1358.85   18.00
  -7   1  13 1366.52   19.61
  -7  -1  13 1340.15   18.99
  -7   1  13 1351.49   19.59
  -7  -1  13 1419.35   20.62
  -7  -1  12 1782.75   23.62
  -7   1  12 1664.02   22.52
  -7   1  12 1740.41   21.09
  -7   1  12 1675.96   23.57
  -7  -1  12 1625.68   21.23
  -7   1  12 1702.16   21.94
  -7  -1  12 1825.57   22.45
  -7   1  11  803.55   14.79
  -7  -1  11  785.87   12.63
  -7   1  11  808.35   13.10
  -7   1  10   55.18    3.63
  -7   1  10   48.89    3.07
  -7   1  10   56.68    3.01
  -7  -1  10   54.23    2.87
  -7  -1   9    4.42    1.23
  -7  -1   8   25.91    2.15
  -7   1   8   29.45    2.18
  -7  -1   8   27.43    2.04
  -7  -1   7  486.90    8.70
  -7   1   7  486.39    8.99
  -7  -1   7  471.46    7.66
  -7  -1   6  988.97   13.31
  -7   1   6  993.70   13.69
  -7   1   5 1373.37   17.14
  -7  -1   5 1415.75   16.90
  -7  -1   4 1167.39   14.84
  -7   1   4 1235.44   15.40
  -7  -1   3  480.65    8.15
  -7   1   3  523.27    8.64
  -7   1   2  816.68   11.61
  -7  -1   2  804.62   11.24
  -7   1   1   70.16    3.23
  -7  -1   1   71.37    2.87
  -7   1   1   68.00    2.89
  -7   1   0  115.89    4.17
  -7  -1   0  114.23    3.71
  -7   1   0  122.82    3.99
  -7   1  -1 1665.84   20.07
  -7   1  -1 1642.50   19.13
  -7  -1  -2 1441.58   17.75
  -7   1  -2 1547.69   18.41
   7   1   3   33.15    1.94
   7   1   3   25.11    2.04
   7  -1   3   31.19    2.18
  -7  -1  -3   28.29    2.05
  -7   1  -3   27.45    2.06
   7   1   4  187.75    5.83
   7  -1   4  217.26    6.01
  -7  -1  -4  206.04    5.68
  -7   1  -4  222.77    6.01
   7   1   4  251.35    5.65
   7  -1   4  231.74    5.11
  -7   1  -5  410.45    8.67
  -7  -1  -5  403.07    8.53
  -7   1  -5  424.98    8.88
   7   1   5  432.30    9.60
   7  -1   5  446.77    9.41
   7  -1   5  457.89    7.80
   7   1   5  478.45    8.68
   7  -1   6  141.01    4.24
  -7   1  -6  126.54    4.65
   7  -1   7  815.80   11.76
   7   1   7  787.65   12.81
   7  -1   7  804.27   12.52
   7   1   8  461.10    9.02
   7  -1   8  462.24    8.58
   7   1   8  477.45    9.48
   7  -1   8  482.28    9.22
   7   1   9    3.93    1.32
   7  -1   9    4.64    1.33
   7   1   9    1.24    1.04
   7  -1   9    2.07    1.03
  -7   1  -9    1.51    0.90
   7  -1  10  109.60    4.30
   7   1  10  111.14    4.48
   7   1  10   98.42    4.01
   7  -1  11  266.21    6.58
   7   1  11  266.36    6.83
   7   1  11  250.24    6.35
   7   1  12 1226.03   16.80
   7  -1  12 1201.71   16.33
   7  -1  13  106.92    3.79
   7   1  13  107.77    3.94
   7  -1  14    3.82    0.93
   7   1  14    5.13    1.05
  -7  -1 -15  140.81    3.26
  -7   1 -15  150.97    3.31
  -7  -2  20  106.31    3.05
  -7   2  20  108.06    3.06
  -7  -2  20  105.07    2.84
  -7   2  19  463.17    7.87
  -7  -2  19  445.53    7.38
  -7  -2  18  107.93    3.91
  -7   2  18  108.02    3.97
  -7  -2  18  101.82    3.62
  -7  -2  17  289.85    6.87
  -7  -2  17  282.82    6.95
  -7   2  17  289.46    7.12
  -7  -2  16   11.62    1.78
  -7   2  16   11.65    1.81
  -7  -2  16    9.73    1.58
  -7  -2  15  135.88    5.12
  -7   2  15  133.67    5.27
  -7  -2  15  134.71    4.92
  -7  -2  15  141.00    5.18
  -7  -2  15  133.98    5.54
  -7   2  14    0.35    1.24
  -7  -2  14    0.26    1.05
  -7  -2  14    3.78    1.53
  -7  -2  14    3.84    1.42
  -7   2  14    0.92    1.26
  -7  -2  14    1.08    1.21
  -7  -2  13  742.35   14.04
  -7   2  13  734.00   13.15
  -7  -2  13  687.79   12.15
  -7  -2  13  725.31   13.04
  -7   2  13  698.29   14.01
  -7  -2  12   21.16    2.39
  -7   2  12   14.33    2.14
  -7   2  12   14.95    1.93
  -7  -2  12   14.56    1.79
  -7  -2  12   16.32    2.06
  -7  -2  11    4.64    1.23
  -7   2  11    5.53    1.40
  -7  -2  11    6.20    1.57
  -7  -2  11    5.63    1.39
  -7   2  11    4.50    1.57
  -7   2  11    4.56    1.31
  -7   2  10  436.44    9.41
  -7   2  10  453.81   10.67
  -7  -2  10  402.48    7.96
  -7   2  10  412.76    8.56
  -7  -2  10  484.80   10.01
  -7  -2   9 2173.57   25.79
  -7   2   9 2017.63   26.92
  -7   2   8 1603.65   20.06
  -7  -2   8 1562.28   19.17
  -7  -2   8 1586.32   19.00
  -7   2   7  309.69    6.81
  -7  -2   7  286.18    6.22
  -7  -2   7  304.26    7.32
  -7  -2   7  306.16    6.27
  -7  -2   6 1447.41   17.15
  -7   2   6 1453.90   17.95
  -7  -2   6 1430.09   18.80
  -7  -2   6 1463.96   16.82
  -7  -2   5  435.95    8.72
  -7   2   5  444.10    8.16
  -7  -2   4  523.58    9.49
  -7   2   4  538.00    8.91
  -7  -2   3 3486.59   34.13
  -7   2   3 3474.76   36.52
  -7  -2   2  283.19    5.80
  -7   2   2  301.78    6.33
  -7   2   2  300.05    7.08
  -7  -2   1  159.90    4.26
  -7   2   1  166.96    4.66
  -7   2   1  171.92    5.30
  -7  -2   0   10.96    1.18
  -7   2   0   12.69    1.38
  -7   2   0   12.74    1.57
  -7  -2  -1  137.52    4.11
  -7   2  -1  147.71    4.51
  -7   2  -1  149.76    5.01
   7   2   2   13.72    1.44
  -7  -2  -2   12.21    1.33
  -7   2  -2   12.87    1.43
   7   2   2   10.81    1.44
   7  -2   2   12.00    1.39
   7   2   3 1297.88   15.87
  -7   2  -3 1196.28   16.64
   7  -2   3 1212.69   16.06
  -7  -2  -3 1138.55   15.11
  -7   2  -3 1241.21   16.00
  -7   2  -4  471.56    9.36
   7  -2   4  480.02    9.08
   7   2   4  437.96    9.41
  -7  -2  -4  429.82    8.38
  -7   2  -4  473.37    9.08
   7   2   4  511.20    8.89
   7  -2   5 2800.40   26.99
   7   2   5 2772.91   28.89
  -7   2  -5 2784.19   29.44
   7   2   6 1481.65   19.03
   7  -2   6 1500.57   18.37
   7  -2   6 1529.78   17.74
   7   2   7  356.75    7.98
   7  -2   7  368.14    7.58
   7   2   7  347.10    7.92
   7  -2   7  357.42    7.13
   7  -2   8  274.94    6.50
   7   2   8  270.36    6.86
   7   2   8  266.81    6.81
   7   2   9  343.62    7.84
   7  -2   9  342.37    7.35
   7   2   9  332.06    7.72
   7  -2  10  163.91    4.89
   7   2  10  166.44    5.28
   7   2  10  154.97    5.15
   7   2  11 1006.04   14.65
   7  -2  11 1010.72   13.96
   7   2  11  976.84   14.11
   7   2  12   21.80    2.02
   7  -2  12   18.39    1.76
   7  -2  13  103.01    3.49
   7   2  13  105.39    3.75
   7  -2  13   98.44    3.38
  -7  -3  19  214.16    4.21
  -7  -3  18   91.92    3.42
  -7  -3  18   92.92    3.45
  -7  -3  18   82.83    2.89
  -7  -3  17   80.70    3.55
  -7   3  17   78.73    3.36
  -7  -3  17   71.45    2.94
  -7  -3  16   91.66    3.99
  -7   3  16   98.11    4.01
  -7  -3  16   87.23    3.48
  -7  -3  16  100.09    4.22
  -7  -3  15  127.23    5.02
  -7  -3  15  150.45    5.23
  -7   3  15  132.85    5.59
  -7   3  15  151.28    5.17
  -7  -3  15  133.82    4.51
  -7  -3  15  155.34    5.46
  -7  -3  14  291.71    7.99
  -7  -3  14  358.08    8.30
  -7   3  14  321.48    9.11
  -7   3  14  341.61    8.23
  -7  -3  14  314.18    7.27
  -7   3  13  893.94   16.40
  -7  -3  13  866.04   13.37
  -7  -3  13  867.27   15.12
  -7   3  12    2.74    1.47
  -7   3  12    4.21    1.35
  -7  -3  12    2.66    1.11
  -7  -3  12    4.59    1.46
  -7  -3  12    1.67    1.24
  -7  -3  11  369.36    8.97
  -7  -3  11  349.05    7.43
  -7   3  11  378.31    8.36
  -7  -3  11  377.17    9.45
  -7   3  11  377.81   10.10
  -7   3  11  370.61    8.89
  -7   3  10  355.39    7.75
  -7   3  10  365.88    9.84
  -7   3  10  359.82    8.49
  -7  -3  10  386.15    9.37
  -7   3   9    6.01    1.35
  -7   3   9    6.62    2.55
  -7  -3   8  169.82    5.87
  -7   3   8  158.29    6.19
  -7   3   8  158.77    5.29
  -7  -3   8  158.46    5.11
  -7   3   7  246.18    6.02
  -7  -3   7  223.96    5.45
  -7  -3   7  228.57    6.73
  -7  -3   7  233.70    5.82
  -7  -3   6  298.57    6.08
  -7   3   6  322.79    6.89
  -7   3   6  308.71    7.65
  -7  -3   6  322.57    7.81
  -7  -3   6  318.61    6.61
  -7  -3   5  812.51   11.23
  -7   3   5  899.83   12.38
  -7   3   5  821.37   13.40
  -7  -3   5  872.09   13.56
  -7  -3   5  833.68   11.80
  -7  -3   4   36.92    2.49
  -7   3   4   33.83    2.53
  -7   3   4   36.62    2.18
  -7  -3   4   32.24    1.90
  -7  -3   3   17.89    1.82
  -7  -3   3   17.28    1.41
  -7   3   3   19.62    1.63
  -7  -3   2   69.23    2.63
  -7   3   2   73.03    2.97
  -7   3   2   67.62    3.41
  -7   3   1   30.44    1.98
  -7  -3   1   26.86    1.69
  -7   3   1   27.95    2.23
  -7   3   0 1921.34   23.24
  -7  -3   0 1814.30   20.31
  -7   3  -1 2151.00   25.23
  -7  -3  -1 1986.73   22.04
  -7  -3  -2  206.38    5.04
  -7   3  -2  240.64    5.75
   7   3   2  244.57    6.20
  -7   3  -2  200.68    6.04
   7   3   2  183.75    5.36
   7  -3   2  204.09    5.16
  -7   3  -3   80.90    3.88
   7   3   3   99.68    3.98
  -7  -3  -3   81.56    3.15
  -7   3  -3   95.60    3.62
   7   3   3   85.71    3.71
   7  -3   3   96.71    3.65
  -7  -3  -3   82.46    3.32
  -7   3  -3   96.36    4.18
  -7   3  -4 1058.22   15.78
  -7   3  -4 1015.99   15.73
  -7   3  -4 1061.33   14.32
  -7   3  -5  381.14    7.85
  -7   3  -5  395.12    8.97
   7   3   6  430.89    8.48
   7  -3   6  436.18    7.89
   7   3   7   37.33    2.47
   7  -3   7   30.38    2.04
  -7   3  -7   27.91    2.55
   7   3   7   36.09    2.59
   7   3   7   30.74    2.58
   7   3   8  478.15    9.07
   7  -3   8  456.78    8.24
  -7   3  -8  434.87    9.69
   7   3   8  473.74    9.65
   7   3   8  451.33    9.61
  -7   3  -9  108.89    4.54
   7   3   9  114.93    4.42
   7  -3   9  126.65    4.12
   7   3   9  129.09    4.54
   7   3  10    2.59    1.21
  -7   3 -10    3.67    1.17
   7  -3  10    2.66    0.97
   7   3  10    2.46    1.07
   7   3  11  208.57    5.61
   7  -3  11  201.66    5.06
   7  -3  12   26.39    1.77
   7   3  12   24.15    1.89
   7  -3  13  101.61    2.98
   7  -3  13  102.57    3.19
  -7  -3 -14  177.73    3.39
  -7  -4  19  199.77    4.14
  -7  -4  18    8.58    1.25
  -7  -4  17  147.88    4.58
  -7  -4  17  144.10    4.29
  -7  -4  16   59.25    2.46
  -7  -4  16   57.75    3.16
  -7  -4  15  103.89    4.08
  -7   4  15   99.64    4.83
  -7  -4  15  102.28    4.36
  -7  -4  15   80.89    3.96
  -7  -4  15   87.83    3.21
  -7  -4  14 1146.86   16.62
  -7  -4  14 1101.27   16.55
  -7  -4  14  937.33   16.12
  -7   4  14 1104.96   15.00
  -7  -4  14  965.69   13.46
  -7  -4  14 1108.12   15.68
  -7   4  14 1047.57   17.91
  -7  -4  13    5.75    1.60
  -7   4  13    5.78    1.30
  -7  -4  13    3.55    1.05
  -7  -4  13    5.16    1.52
  -7  -4  13    6.49    1.54
  -7   4  13    4.02    1.68
  -7   4  12  101.18    4.07
  -7   4  12   93.45    4.34
  -7   4  12   93.22    5.11
  -7  -4  12   81.82    4.45
  -7  -4  12   96.63    4.55
  -7   4  11   72.33    4.54
  -7   4  11   72.20    3.86
  -7   4  11   73.05    3.42
  -7  -4  11   66.02    3.71
  -7   4  10  971.46   15.59
  -7  -4  10  937.94   15.09
  -7   4  10  966.37   13.93
  -7   4   9  241.22    6.90
  -7   4   9  233.36   10.87
  -7  -4   9  229.04    7.29
  -7  -4   9  245.41    6.94
  -7   4   9  224.70    5.63
  -7  -4   8  167.22    6.16
  -7   4   8  164.87    5.65
  -7   4   8  173.30    6.75
  -7  -4   8  178.70    5.79
  -7   4   8  166.41    9.62
  -7   4   7  695.27   12.59
  -7  -4   7  687.14   12.86
  -7   4   7  698.96   14.13
  -7  -4   7  693.20   11.85
  -7   4   6  970.96   15.11
  -7   4   6  991.00   13.32
  -7  -4   6  895.89   15.04
  -7   4   6  896.75   16.24
  -7  -4   6  853.99   12.95
  -7   4   5 1159.31   17.44
  -7  -4   5 1152.09   17.12
  -7  -4   5 1127.68   15.09
  -7   4   4 2294.81   26.88
  -7  -4   4 2196.73   26.23
  -7   4   4 2354.47   23.98
  -7  -4   4 2101.04   23.86
  -7  -4   3  507.27    9.81
  -7   4   3  497.70   10.21
  -7   4   2  447.48    7.74
  -7  -4   2  441.24    8.80
  -7   4   1   90.50    4.22
  -7   4   1   98.85    3.40
  -7   4   0  790.93   12.92
  -7   4   0  776.38   10.97
  -7   4   0  785.78   13.61
   7   4   1   11.51    1.39
  -7   4  -1   12.66    1.77
  -7   4  -1    9.61    1.56
  -7   4  -2  683.22   10.33
  -7   4  -2  672.14   12.62
   7   4   3   49.28    3.16
  -7   4  -3   46.97    3.12
  -7   4  -3   53.08    2.65
   7   4   4 1691.44   21.97
  -7   4  -4 1676.02   19.70
  -7   4  -5  478.86    8.76
   7   4   5  502.46   10.43
  -7   4  -5  500.51   10.62
   7   4   5  506.01    8.70
   7  -4   5  471.19    7.82
   7   4   6   44.89    3.01
   7   4   6   43.90    2.50
   7  -4   6   39.08    2.11
   7   4   7   51.26    3.22
  -7   4  -7   51.33    3.35
   7  -4   7   48.41    2.29
   7   4   7   54.20    2.68
   7   4   8   67.59    3.60
   7  -4   8   71.33    2.84
   7   4   8   74.64    3.21
  -7   4  -8   72.35    3.84
  -7   4  -9  170.33    5.67
  -7   4 -10 1433.85   17.70
  -7  -4 -10 1108.95   14.34
   7   4  11  226.55    5.85
  -7   4 -11  211.76    5.67
  -7   4 -12    4.33    0.98
   7  -4  12    4.62    0.95
   7   4  12    4.75    1.10
  -7   4 -13   13.82    1.13
  -7  -5  17  364.90    6.35
  -7  -5  16  156.91    4.96
  -7  -5  16  173.80    4.54
  -7   5  15   43.28    3.23
  -7  -5  15   35.55    2.60
  -7  -5  15   45.50    2.52
  -7   5  14  199.61    7.08
  -7  -5  14  194.69    5.30
  -7   5  13   64.78    4.29
  -7  -5  13   60.02    3.33
  -7  -5  13   60.50    3.05
  -7  -5  13   57.87    3.69
  -7   5  12    1.48    1.47
  -7  -5  12    0.35    1.05
  -7   5  11  720.28   12.83
  -7   5  11  719.27   15.25
  -7  -5  11  696.12   12.45
  -7   5  10 1598.36   20.73
  -7  -5  10 1440.61   19.50
  -7  -5   9   31.38    2.91
  -7   5   9   39.40    3.57
  -7  -5   9   34.88    2.55
  -7   5   9   43.14    3.00
  -7  -5   8  190.05    6.65
  -7  -5   8  186.10    5.63
  -7   5   7  473.05   10.23
  -7   5   7  485.90   16.68
  -7  -5   7  398.89    9.81
  -7   5   7  444.26   11.20
  -7  -5   7  421.59    9.42
  -7  -5   6  429.97    9.20
  -7   5   6  444.95   16.13
  -7  -5   6  417.10    9.82
  -7   5   6  457.74   10.67
  -7   5   6  451.23   11.13
  -7   5   5   47.65    3.18
  -7  -5   5   41.66    2.58
  -7  -5   5   42.69    3.03
  -7   5   5   50.61    3.68
  -7   5   5   42.59    3.23
  -7   5   4  372.56    8.95
  -7  -5   4  350.03    8.44
  -7  -5   4  332.39    7.26
  -7   5   4  350.88    9.57
  -7   5   4  358.46    9.18
  -7   5   3  603.12   10.51
  -7   5   3  569.74   12.22
  -7  -5   3  558.52   10.68
  -7   5   3  577.60   11.91
  -7   5   2   28.97    2.32
  -7   5   1 1885.71   22.53
  -7   5   1 1870.13   24.19
  -7   5   0  685.21   13.18
  -7   5   0  716.14   12.46
  -7   5  -1  135.70    5.48
  -7   5  -1  130.63    4.97
  -7   5  -2   15.59    1.98
  -7   5  -3  235.62    6.97
   7   5   4  286.33    7.95
  -7   5  -4  299.11    8.00
   7   5   5  283.05    7.80
   7   5   6  955.92   15.52
  -7   5  -7  704.27   12.80
   7   5   7  641.75   11.94
  -7   5  -8  270.43    7.32
   7   5   8  266.07    7.06
  -7   5  -9   43.74    2.92
   7   5   9   39.45    2.62
   7   5   9   48.62    2.91
  -7   5 -10   17.13    1.80
   7   5  10   17.27    1.78
   7  -5  10   14.46    1.39
  -7   5 -11   79.51    3.24
   7   5  11   86.45    3.30
   7  -5  11   79.56    2.79
  -7   5 -12  119.69    3.48
   7  -5  12  132.98    3.29
  -7   5 -13  426.13    5.88
  -7  -6  17   14.90    1.25
  -7  -6  16    3.91    0.80
  -7  -6  16    3.88    0.97
  -7  -6  16    2.80    0.93
  -7  -6  16    2.72    0.93
  -7   6  15  557.44   11.02
  -7  -6  15  524.27    8.00
  -7  -6  15  523.69    9.60
  -7  -6  15  555.31    9.17
  -7  -6  14  147.99    4.08
  -7  -6  14  142.83    5.13
  -7  -6  14  155.01    4.80
  -7  -6  13  312.80    6.40
  -7   6  13  337.73    9.35
  -7  -6  13  334.82    7.50
  -7  -6  12   99.21    3.56
  -7  -6  12  100.13    4.72
  -7   6  12  107.82    5.52
  -7  -6  11  149.09    5.90
  -7  -6  11  156.27    4.98
  -7  -6  10   20.80    1.97
  -7  -6  10   16.25    2.18
  -7   6  10   20.18    2.82
  -7   6  10   20.76    2.11
  -7   6  10   24.53    3.60
  -7  -6   9  409.80    8.53
  -7   6   9  485.92   10.12
  -7  -6   9  385.42    9.90
  -7   6   9  462.86   11.94
  -7   6   8   11.34    3.17
  -7   6   8    9.96    2.12
  -7  -6   8    9.08    1.39
  -7   6   8   16.03    3.01
  -7  -6   8    8.01    1.70
  -7   6   7 1510.11   22.70
  -7   6   7 1770.63   31.04
  -7  -6   7 1252.59   17.08
  -7   6   7 1814.39   29.48
  -7  -6   7 1191.54   19.30
  -7   6   6  441.64   11.20
  -7   6   6  449.58   10.86
  -7   6   5  546.72   12.32
  -7   6   5  544.24   11.92
  -7   6   4  863.72   15.92
  -7   6   4  868.58   22.42
  -7   6   4  872.78   15.52
  -7   6   3   95.20    4.80
  -7   6   3   89.68    4.71
  -7   6   2   26.87    2.19
  -7   6   2   28.04    2.77
  -7   6   1  580.79   10.73
  -7   6   0  238.75    6.65
  -7   6  -1   25.07    2.30
  -7   6  -2  259.02    7.11
  -7   6  -3 1053.66   16.16
   7   6   4   25.45    2.53
  -7   6  -4   25.48    2.40
  -7   6  -5   13.47    1.95
   7   6   5   13.11    1.93
  -7   6  -6   43.34    3.01
   7   6   6   36.05    2.82
   7   6   7  404.47    8.98
  -7   6  -8    2.04    1.24
   7   6   8    2.60    1.08
   7   6   8    2.70    1.10
   7  -6   8    2.16    0.78
   7   6   9  928.23   13.46
   7  -6   9  888.77   11.28
   7   6   9  890.80   12.82
  -7   6  -9  928.84   13.35
   7  -6  10  346.45    5.80
   7   6  10  353.35    6.83
  -7   6 -10  348.11    7.02
  -7   6 -11   72.93    2.73
  -7   6 -12  326.63    5.25
  -7  -7  16   21.75    1.37
  -7  -7  16   20.55    1.27
  -7  -7  15  120.31    3.79
  -7  -7  15  114.05    3.27
  -7   7  14   10.16    1.79
  -7  -7  14   10.62    1.27
  -7   7  13   42.28    3.22
  -7  -7  13   39.35    2.71
  -7  -7  13   34.56    1.70
  -7  -7  13   38.02    2.22
  -7   7  12  349.83    9.37
  -7  -7  12  345.10    8.24
  -7  -7  12  333.01    6.89
  -7  -7  11  316.21    6.01
  -7  -7  11  347.11    8.60
  -7   7  10    3.61    1.94
  -7  -7  10    3.82    1.27
  -7   7  10    5.22    1.86
  -7  -7   9    2.36    1.22
  -7   7   9    3.69    1.72
  -7   7   9    3.50    2.05
  -7   7   9    1.52    1.44
  -7   7   8  107.01    6.15
  -7  -7   8   72.99    4.03
  -7   7   8   82.51    4.86
  -7   7   8  116.58    7.07
  -7   7   8   88.14    4.07
  -7   7   7  304.08   11.64
  -7   7   7  315.79   11.07
  -7   7   7  244.92    8.23
  -7  -7   7  213.96    6.86
  -7   7   7  248.54    8.01
  -7   7   6  953.99   16.97
  -7   7   6  923.74   16.45
  -7   7   5   22.48    2.64
  -7   7   5   21.04    2.58
  -7  -7   5   16.49    1.97
  -7   7   5   23.86    3.87
  -7   7   4   71.26    4.28
  -7   7   4   72.82    4.35
  -7   7   4   75.77    6.31
  -7   7   3  803.90   14.90
  -7   7   3  805.43   14.89
  -7   7   3  843.61   20.66
  -7   7   2  168.27    8.93
  -7   7   2  155.91    6.02
  -7   7   1  532.89   15.92
  -7   7   0   11.51    2.94
  -7   7   0    8.70    1.44
  -7   7  -1   47.66    2.91
  -7   7  -1   42.65    4.47
  -7   7  -2  467.31    9.40
  -7   7  -2  416.24   12.91
  -7   7  -3  641.44   11.27
  -7   7  -3  571.90   14.44
  -7   7  -4  453.68    9.08
   7   7   4  373.42    9.28
   7   7   5  183.76    6.11
  -7   7  -5  233.41    6.25
   7   7   6   17.22    1.98
  -7   7  -6   21.04    2.00
   7   7   7  578.85   10.44
  -7   7  -7  666.77   10.69
   7   7   8  451.33    8.51
   7   7   8  454.59    8.26
   7   7   9   78.45    2.87
  -7   7 -10   63.14    2.41
   7   7  10   69.18    2.59
  -7   7 -11   30.73    1.43
  -7  -8  15   17.59    1.14
  -7  -8  14  142.90    3.16
  -7   8  14  164.22    4.79
  -7   8  13   22.87    2.16
  -7  -8  13   24.39    1.78
  -7  -8  13   19.88    1.33
  -7  -8  12  207.68    5.43
  -7  -8  12  170.75    4.06
  -7  -8  11  205.49    5.72
  -7   8  11  202.48    6.68
  -7  -8  10  599.34   10.86
  -7   8  10  615.27   12.61
  -7  -8   9  104.23    4.27
  -7   8   9  112.06    5.26
  -7   8   8   76.75    4.45
  -7   8   8   96.59    5.27
  -7   8   8   87.75    5.55
  -7  -8   8   73.28    3.63
  -7   8   7    3.57    1.73
  -7  -8   7    2.36    1.08
  -7   8   7    4.51    1.57
  -7   8   6  206.43    6.99
  -7   8   6  204.12    6.98
  -7   8   5  247.17    9.69
  -7   8   5  215.11    7.15
  -7   8   5  219.02    7.21
  -7   8   5  257.58    9.75
  -7   8   4   99.85    4.73
  -7   8   4  105.03    4.94
  -7   8   3    1.66    2.14
  -7   8   3    6.53    1.72
  -7   8   3    3.58    1.97
  -7   8   2 3010.92   40.16
  -7   8   1    5.99    2.17
  -7   8   1    4.25    2.24
  -7   8   0    2.89    1.74
  -7   8  -1    5.15    1.84
  -7   8  -2   16.21    2.34
   7   8   3  354.79    8.46
  -7   8  -4 1014.80   17.60
  -7   8  -4  981.55   12.98
  -7   8  -5   82.01    4.40
  -7   8  -5   76.81    3.12
   7   8   6   10.15    1.43
  -7   8  -6   10.14    1.32
   7   8   7  135.98    3.84
  -7   8  -7  143.65    3.84
  -7   8  -8  151.35    3.69
  -7   8  -9   28.89    1.41
   7   8   9   32.70    1.66
  -7   9  13  115.52    3.45
  -7   9  11    1.49    1.07
  -7  -9  10   41.18    2.13
  -7   9  10   42.78    2.76
  -7   9   9   37.68    2.71
  -7  -9   9   39.99    2.17
  -7   9   8   71.10    3.67
  -7   9   8   78.98    4.44
  -7  -9   8   70.50    2.89
  -7   9   7   37.37    3.12
  -7   9   7   27.59    2.48
  -7   9   6 1674.21   24.08
  -7   9   6 1782.39   24.08
  -7   9   5  362.23   10.02
  -7   9   5  396.66   10.49
  -7   9   4  117.90    5.74
  -7   9   4  117.20    5.65
  -7   9   3  414.46   10.63
  -7   9   2  308.32    9.34
  -7   9   2  297.73    8.76
  -7   9   1   93.03    5.11
  -7   9   1   78.22    4.33
  -7   9   0  152.67    6.34
  -7   9   0  145.41    5.61
  -7   9  -1  270.65    8.16
  -7   9  -1  255.52    6.98
   7   9   2  582.27   10.48
  -7   9  -2  782.90   13.72
  -7   9  -3   80.34    3.93
   7   9   3   63.85    3.10
  -7   9  -4  206.22    5.75
   7   9   4  174.57    4.84
   7   9   5  172.59    4.45
   7   9   5  175.25    3.99
   7   9   6   10.46    1.03
   7   9   7    1.20    0.58
  -7  10  10  137.52    3.58
  -7  10   9  665.52    9.52
  -7  10   8    9.81    1.23
  -7  10   7   58.02    2.58
  -7  10   6   48.27    2.88
  -7  10   6   37.39    2.07
  -7  10   5    8.01    1.45
  -7  10   4    7.24    1.42
  -7  10   4    5.51    1.39
  -7  10   3  175.26    5.36
  -7  10   2  149.99    5.17
  -7  10   2  141.91    4.63
  -7  10   1  379.61    8.41
  -7  10   0  139.39    4.75
  -8   0  20  582.46    8.04
  -8   0  19    0.88    0.84
  -8   0  18  210.49    5.54
  -8   0  17    3.10    1.10
  -8   0  17    1.27    1.23
  -8   0  16   41.36    2.92
  -8   0  16   38.26    2.55
  -8   0  15   -0.24    1.42
  -8   0  15    3.27    1.35
  -8   0  15    0.43    1.08
  -8   0  14   44.56    3.25
  -8   0  14   42.58    3.12
  -8   0  14   48.00    3.00
  -8   0  13    0.72    1.26
  -8   0  13    0.98    1.25
  -8   0  13    1.07    1.16
  -8   0  12 1929.77   24.35
  -8   0  12 2060.16   26.30
  -8   0  11    1.19    1.04
  -8   0  10  114.24    4.37
  -8   0   9    0.76    0.95
  -8   0   9   -0.04    0.97
  -8   0   8   19.60    1.95
  -8   0   8   20.22    1.92
  -8   0   8   15.01    1.83
  -8   0   7    0.24    0.84
  -8   0   7    0.28    0.94
  -8   0   7    0.07    0.80
  -8   0   6 1923.92   22.99
  -8   0   5    0.94    0.86
  -8   0   4  292.92    6.74
  -8   0   3   -0.10    0.86
  -8   0   2 2029.28   22.95
  -8   0   1    3.18    1.00
  -8   0   0   51.89    2.78
  -8   0  -1    4.63    1.19
  -8   0  -1    6.14    1.18
  -8   0  -2 2054.15   23.43
  -8   0  -2 1987.99   22.95
  -8   0  -3    3.25    1.08
   8   0   3   -0.30    0.91
  -8   0  -3    1.50    0.94
  -8   0  -4 4670.56   47.20
   8   0   4 5099.48   45.81
  -8   0  -5    3.67    1.09
   8   0   5    0.25    0.82
   8   0   6  132.47    4.31
   8   0   6  127.85    4.67
   8   0   7    0.89    0.84
   8   0   7    0.64    1.04
   8   0   8  281.86    6.59
   8   0   8  280.99    7.06
   8   0   9    5.35    1.14
   8   0   9    0.61    1.01
   8   0  10  370.71    7.83
   8   0  11    1.92    1.10
   8   0  12  597.23    9.64
  -8   0 -13    0.86    0.71
  -8   0 -14   76.26    2.16
  -8   1  20    0.49    0.64
  -8  -1  20    0.24    0.58
  -8   1  19  156.33    4.19
  -8  -1  19  148.25    3.96
  -8  -1  19  152.80    3.89
  -8   1  18   29.97    2.19
  -8  -1  18   28.87    2.06
  -8  -1  18   29.72    2.00
  -8   1  17  193.99    5.71
  -8  -1  17  187.41    5.43
  -8  -1  17  191.25    5.39
  -8   1  16  695.94   12.27
  -8  -1  16  666.36   11.73
  -8  -1  16  677.56   11.51
  -8  -1  15  712.28   13.12
  -8   1  15  639.24   10.69
  -8  -1  15  695.96   11.97
  -8   1  15  690.59   12.66
  -8  -1  15  658.79   12.06
  -8   1  14    6.49    1.47
  -8  -1  14    5.78    1.74
  -8   1  14    5.83    1.27
  -8  -1  14    5.82    1.56
  -8  -1  14    5.47    1.37
  -8   1  14    6.25    1.72
  -8  -1  14    6.37    1.64
  -8  -1  13    9.65    1.92
  -8   1  13    7.39    1.70
  -8  -1  13    7.38    1.59
  -8   1  13    7.55    1.39
  -8   1  13    5.77    1.49
  -8  -1  12   71.26    3.70
  -8   1  12   71.80    3.84
  -8   1  12   74.39    4.06
  -8  -1  12   77.78    4.34
  -8  -1  11  255.26    6.65
  -8   1  11  260.32    6.93
  -8   1  10 1767.88   23.22
  -8  -1  10 1755.03   21.41
  -8   1  10 1786.95   21.94
  -8   1   9  559.41   12.64
  -8  -1   9  539.63    9.81
  -8   1   9  564.94   10.24
  -8   1   8  187.55    5.92
  -8  -1   8  202.87    5.79
  -8  -1   8  193.25    5.36
  -8   1   8  199.89    5.64
  -8   1   7   53.75    3.74
  -8   1   7   49.88    2.95
  -8  -1   7   54.97    2.98
  -8   1   7   69.92    3.43
  -8  -1   7   53.31    2.72
  -8   1   7   63.93    3.06
  -8  -1   6  876.64   13.10
  -8   1   6  923.97   13.66
  -8  -1   5  440.62    8.46
  -8   1   5  451.65    8.85
  -8  -1   4   12.97    1.48
  -8   1   4   17.40    1.75
  -8  -1   3   96.98    3.68
  -8   1   3  106.31    3.99
  -8  -1   2 1970.11   22.57
  -8   1   2 2064.50   23.26
  -8  -1   1   48.55    2.66
  -8   1   1   55.72    2.89
  -8  -1   0  438.75    8.40
  -8   1   0  441.71    8.67
  -8   1   0  419.13    8.64
  -8  -1  -1  205.15    5.51
  -8   1  -1  220.34    5.95
  -8  -1  -1  230.90    6.00
  -8   1  -1  232.35    6.20
  -8   1  -1  208.22    5.88
  -8  -1  -1  204.96    5.38
  -8  -1  -2  211.77    5.84
  -8   1  -2  229.94    6.21
  -8  -1  -2  228.90    6.13
  -8   1  -2  240.83    6.44
  -8   1  -2  210.46    5.98
  -8  -1  -2  210.69    5.50
  -8  -1  -3  398.07    8.45
  -8   1  -3  449.02    9.00
  -8  -1  -3  458.00    9.17
  -8   1  -3  501.23    9.70
  -8   1  -3  424.48    8.83
  -8  -1  -3  401.47    8.00
  -8  -1  -4   74.31    3.23
  -8   1  -4   84.10    3.81
   8   1   5  175.50    5.10
   8  -1   5  184.73    4.81
  -8   1  -6   55.97    3.16
   8   1   6   63.16    3.36
   8  -1   6   61.31    3.20
   8   1   6   61.98    3.05
   8  -1   6   68.30    2.98
  -8   1  -7    1.81    1.04
   8   1   7    2.17    1.09
   8  -1   7    1.72    0.81
   8  -1   7    0.76    1.01
   8   1   7    1.22    1.13
   8   1   8  568.97   10.33
   8  -1   8  566.50   10.00
   8  -1   8  565.06    9.40
   8   1   8  549.00    9.83
   8   1   9  571.87   10.26
   8  -1   9  550.06    9.81
   8  -1  10   67.87    3.21
   8   1  10   69.28    3.35
   8   1  10   61.48    3.00
   8   1  11    1.04    1.03
   8  -1  11    1.04    0.99
  -8  -1 -12   40.01    2.21
  -8   1 -12   43.41    2.27
   8  -1  12   49.70    2.48
   8   1  12   50.76    2.60
  -8  -1 -13   29.44    1.68
  -8   1 -13   31.74    1.70
  -8  -1 -14  365.48    5.18
  -8   1 -14  398.68    5.28
  -8  -2  20   32.05    1.37
  -8  -2  20   38.23    1.56
  -8   2  19  321.26    5.86
  -8  -2  19  312.81    5.50
  -8   2  18   36.03    2.20
  -8  -2  18   34.28    2.01
  -8  -2  18   35.87    2.18
  -8   2  17  129.16    4.44
  -8  -2  17  122.49    4.05
  -8  -2  17  131.99    4.39
  -8  -2  16   32.08    2.42
  -8  -2  16   29.88    2.25
  -8   2  16   32.38    2.51
  -8  -2  16   27.96    2.22
  -8  -2  15  951.29   14.61
  -8  -2  15  951.33   14.37
  -8  -2  15  949.25   15.61
  -8   2  15  951.63   15.01
  -8  -2  15  902.43   14.01
  -8  -2  14  191.69    6.65
  -8  -2  14  191.19    6.01
  -8   2  14  187.02    6.21
  -8  -2  14  172.40    5.59
  -8   2  13   80.68    4.69
  -8  -2  13   90.15    4.58
  -8   2  13   89.93    4.31
  -8  -2  13   81.63    3.84
  -8   2  12  285.21    8.97
  -8  -2  12  297.49    8.32
  -8  -2  12  272.90    7.00
  -8   2  12  291.11    7.66
  -8   2  11   46.50    3.27
  -8   2  11   50.72    3.88
  -8  -2  11   48.01    3.28
  -8  -2  11   50.76    2.89
  -8   2  11   53.58    3.20
  -8   2  10  954.89   17.24
  -8   2  10  902.07   15.13
  -8  -2  10  969.53   15.62
  -8  -2  10  847.38   12.89
  -8   2  10  909.54   13.87
  -8   2   9  326.27    7.40
  -8   2   9  329.06    8.21
  -8  -2   8  645.95   10.66
  -8   2   8  695.20   11.51
  -8  -2   8  719.68   11.76
  -8   2   8  802.54   12.93
  -8  -2   8  748.98   13.13
  -8   2   8  676.82   14.17
  -8  -2   7  876.52   12.76
  -8   2   7  912.28   13.62
  -8   2   7  904.47   16.34
  -8   2   7  901.00   13.31
  -8  -2   7  811.91   12.02
  -8   2   7  861.73   12.94
  -8   2   7  849.01   13.86
  -8  -2   7  877.73   12.52
  -8  -2   6  293.47    6.32
  -8   2   6  267.82    7.07
  -8   2   6  300.56    8.81
  -8  -2   6  281.20    6.52
  -8   2   6  320.50    7.28
  -8  -2   6  258.83    6.01
  -8   2   6  287.64    6.60
  -8  -2   5  371.29    7.59
  -8   2   5  344.27    7.98
  -8  -2   4    0.86    0.79
  -8   2   4    0.87    0.85
  -8  -2   3  316.14    6.77
  -8   2   3  339.14    7.35
  -8  -2   2  173.58    4.81
  -8   2   2  191.37    5.32
  -8  -2   1 1167.09   15.61
  -8  -2   1 1204.59   15.61
  -8  -2   0  332.00    6.81
  -8  -2   0  331.64    7.00
  -8   2   0  382.34    7.90
  -8  -2   0  337.95    7.11
  -8   2   0  395.71    7.98
  -8   2   0  367.20    8.72
  -8  -2  -1   12.99    1.38
  -8   2  -1   14.06    1.72
  -8  -2  -1   12.29    1.55
  -8   2  -1   18.49    1.89
  -8  -2  -1   11.35    1.40
  -8   2  -1   18.05    1.75
  -8   2  -1   12.51    1.77
  -8   2  -2  497.51    9.96
  -8  -2  -2  489.13    9.23
  -8   2  -2  562.03   10.10
  -8  -2  -2  453.21    8.81
  -8   2  -2  541.36    9.78
  -8  -2  -3   11.78    1.61
  -8   2  -3   12.35    1.70
   8   2   3   15.59    1.58
  -8   2  -3   12.45    1.82
  -8  -2  -3    9.37    1.40
  -8   2  -3   12.86    1.66
  -8  -2  -4  526.37   10.04
  -8   2  -4  543.90   10.76
   8   2   5  874.52   13.47
  -8   2  -5  804.91   13.65
   8   2   6  106.36    4.21
   8   2   6  106.12    4.25
   8  -2   6  103.08    3.92
  -8   2  -6   99.53    4.38
   8   2   7  153.29    4.96
   8   2   7  168.86    5.35
   8  -2   7  166.25    4.96
  -8   2  -7  153.02    5.34
   8   2   8  249.23    6.47
   8   2   8  261.01    6.56
   8  -2   8  260.04    6.14
   8   2   9   50.84    2.87
   8  -2   9   53.67    2.82
   8   2   9   58.12    3.14
   8   2  10   63.46    3.08
   8  -2  10   62.28    2.85
   8   2  10   67.32    3.13
   8   2  11  482.29    8.58
   8  -2  11  475.96    8.08
  -8  -2 -12   53.28    2.34
  -8   2 -12   58.73    2.39
   8  -2  12   69.23    2.64
   8   2  12   72.57    2.86
  -8  -2 -13  232.72    4.34
  -8   2 -13  252.25    4.40
  -8  -3  19  112.15    2.59
  -8  -3  18   73.87    2.46
  -8  -3  17   41.00    2.36
  -8  -3  17   31.68    1.88
  -8  -3  16   56.57    3.01
  -8   3  16   56.05    2.90
  -8  -3  16   52.99    2.59
  -8  -3  15  664.78   11.48
  -8   3  15  643.53   11.16
  -8   3  14  416.92    8.93
  -8  -3  14  372.67    7.90
  -8   3  14  376.98   10.09
  -8  -3  14  417.95    8.89
  -8  -3  13  326.95    8.67
  -8  -3  13  320.69    7.37
  -8  -3  12   74.28    4.17
  -8   3  12   81.45    4.85
  -8   3  12   84.40    3.98
  -8  -3  12   72.68    3.38
  -8  -3  12   76.79    4.19
  -8  -3  11  122.35    5.34
  -8  -3  11  121.21    5.16
  -8   3  11  132.81    6.17
  -8   3  11  125.93    5.24
  -8  -3  11  110.54    4.06
  -8   3  11  123.92    4.69
  -8   3  10  876.87   14.82
  -8   3  10  866.04   13.18
  -8   3   9  202.10    6.46
  -8   3   9  208.59    7.74
  -8  -3   9  206.09    6.83
  -8   3   9  193.73   10.43
  -8  -3   9  187.75    4.97
  -8   3   9  211.08    5.74
  -8  -3   8  102.90    3.98
  -8   3   8   99.12    3.91
  -8  -3   8   94.12    3.43
  -8   3   8  100.78    4.54
  -8  -3   8  107.95    4.87
  -8   3   8  110.33    5.59
  -8   3   7  284.93    8.85
  -8   3   7  274.56    6.67
  -8  -3   7  276.08    6.66
  -8  -3   7  271.78    7.65
  -8  -3   7  245.12    5.65
  -8   3   7  276.16    6.49
  -8  -3   7  246.01    5.99
  -8   3   7  311.37    7.18
  -8  -3   6   60.90    2.79
  -8   3   6   70.23    3.29
  -8   3   6   66.38    4.28
  -8   3   6   64.12    3.23
  -8  -3   6   66.26    3.07
  -8  -3   6   57.54    2.59
  -8   3   6   60.40    2.92
  -8  -3   6   74.23    3.89
  -8   3   5 1033.91   17.85
  -8   3   5 1007.68   14.66
  -8  -3   5 1014.53   13.56
  -8   3   5 1037.15   14.03
  -8  -3   5 1023.04   13.90
  -8   3   4 1838.79   22.06
  -8   3   4 1798.94   25.31
  -8  -3   4 1626.05   19.53
  -8   3   4 1822.24   21.00
  -8  -3   4 1747.67   20.26
  -8   3   4 2035.02   22.14
  -8   3   4 1940.03   24.37
  -8   3   3  238.41    7.19
  -8   3   3  246.47    6.49
  -8  -3   3  227.14    5.38
  -8   3   3  264.52    6.24
  -8  -3   3  210.25    5.25
  -8   3   3  258.32    6.11
  -8   3   3  231.78    7.67
  -8   3   2   93.08    4.03
  -8   3   2   94.58    4.44
  -8   3   2  108.82    3.94
  -8  -3   2   84.63    3.24
  -8  -3   2   75.12    3.02
  -8   3   2   97.49    3.65
  -8   3   1  175.76    5.58
  -8   3   1  176.83    6.13
  -8  -3   1  155.23    4.45
  -8   3   1  193.48    5.25
  -8   3   1  183.83    5.10
  -8  -3   1  151.74    4.35
  -8  -3   0   18.36    1.57
  -8   3   0   19.17    2.03
  -8   3   0   20.49    2.18
  -8  -3   0   17.65    1.55
  -8   3   0   19.12    1.74
  -8  -3   0   15.01    1.52
  -8   3   0   19.25    1.80
  -8   3  -1 1861.71   23.81
  -8  -3  -1 1652.36   19.85
  -8   3  -1 1924.49   21.43
  -8   3  -1 1928.83   21.24
  -8  -3  -1 1571.23   19.48
   8   3   2  701.40   11.35
  -8   3  -2  675.83   12.22
  -8   3  -2  666.10   12.69
  -8  -3  -2  604.07   10.08
  -8   3  -2  724.45   11.28
  -8  -3  -2  589.28   10.00
  -8   3  -2  686.10   11.03
  -8   3  -3   32.25    2.69
  -8  -3  -3   29.17    2.11
  -8   3  -3   35.75    2.44
   8   3   3   38.37    2.54
  -8   3  -4  487.61   10.40
   8   3   4  505.10    9.52
  -8   3  -5   48.23    3.18
  -8  -3  -5   40.64    2.50
  -8   3  -5   47.26    2.81
   8   3   5   46.54    2.71
   8  -3   5   42.82    2.40
   8   3   5   45.68    2.82
   8   3   6  374.57    8.49
  -8   3  -6  351.62    8.67
  -8   3  -6  384.75    8.00
   8   3   6  374.18    7.90
   8  -3   6  358.23    7.17
   8   3   6  372.54    8.14
  -8   3  -7  113.05    4.68
   8   3   7  114.72    4.48
  -8   3  -7  125.29    4.37
   8   3   7  120.69    4.23
   8  -3   7  120.46    3.87
  -8   3  -8   59.03    3.29
   8   3   8   58.46    3.16
  -8   3  -8   64.75    3.07
   8   3   8   66.70    3.16
   8  -3   8   65.65    2.87
  -8   3  -9  622.53   10.99
   8  -3   9  744.35   10.36
   8   3   9  760.49   11.16
   8   3   9  696.54   11.41
  -8  -3  -9  579.16    9.88
  -8   3  -9  656.55   10.33
   8   3  10  756.11   11.42
   8   3  10  800.28   11.35
   8  -3  10  773.28   10.52
  -8   3 -10  652.67   10.59
  -8  -3 -10  594.85    9.69
  -8   3 -10  698.05   10.17
   8   3  11   71.03    2.95
  -8  -3 -11   54.51    2.31
   8  -3  11   69.43    2.57
   8   3  11   73.68    2.87
  -8   3 -11   58.76    2.51
  -8  -3 -12  204.58    3.94
  -8  -4  19   50.96    1.77
  -8  -4  18  102.01    3.06
  -8  -4  17    7.16    1.20
  -8  -4  17    6.26    1.14
  -8  -4  16   62.94    2.33
  -8  -4  16   65.69    2.96
  -8  -4  15   95.58    3.97
  -8  -4  15   90.36    3.69
  -8   4  15   92.69    4.61
  -8  -4  15   82.20    2.92
  -8  -4  14 1078.83   15.83
  -8  -4  14 1111.21   15.03
  -8   4  14 1082.52   17.98
  -8   4  13  109.20    4.11
  -8  -4  13   96.94    3.54
  -8  -4  13  113.86    4.80
  -8  -4  13  115.05    4.41
  -8   4  13  110.98    5.56
  -8   4  12  176.59    6.13
  -8   4  12  178.90    7.23
  -8   4  12  190.41    5.52
  -8  -4  12  166.40    4.72
  -8  -4  12  174.64    6.01
  -8   4  11  128.09    4.51
  -8   4  11  132.43    6.28
  -8   4  11  129.28    5.33
  -8  -4  11  121.51    4.97
  -8  -4  10   47.79    3.14
  -8   4  10   48.71    3.32
  -8   4  10   51.03    2.84
  -8  -4  10   44.06    3.28
  -8   4   9  125.89    5.19
  -8  -4   9  110.26    5.02
  -8   4   9  126.84    6.14
  -8   4   9  116.84    4.03
  -8   4   8 1860.32   35.12
  -8  -4   8 1655.36   23.19
  -8   4   8 1847.02   23.60
  -8   4   8 1705.29   20.20
  -8   4   8 1860.60   26.46
  -8  -4   7    1.68    1.20
  -8   4   7    0.20    1.34
  -8   4   7    1.52    0.87
  -8   4   7    1.44    1.10
  -8  -4   6  353.18    8.85
  -8   4   6  360.42   10.13
  -8   4   6  365.29    7.15
  -8  -4   6  340.58    7.57
  -8   4   6  366.86    7.82
  -8   4   6  373.08    9.35
  -8   4   5   69.75    4.01
  -8  -4   5   68.80    3.77
  -8   4   5   67.71    3.36
  -8   4   5   71.15    2.94
  -8   4   5   66.22    4.32
  -8  -4   5   61.37    3.05
  -8  -4   4   41.30    2.48
  -8   4   4   57.49    3.14
  -8   4   4   52.41    2.55
  -8   4   4   46.95    3.63
  -8   4   4   56.31    3.58
  -8   4   3   51.35    3.04
  -8   4   3   53.25    2.61
  -8   4   3   44.90    3.53
  -8  -4   3   46.15    2.60
  -8   4   2  215.89    6.29
  -8   4   2  215.74    7.13
  -8   4   2  200.95    5.17
  -8   4   1  629.70   12.76
  -8   4   1  612.69    9.75
  -8   4   1  613.78   11.38
  -8   4   0 2328.98   24.95
  -8   4   0 2384.60   27.87
   8   4   1  148.11    5.13
  -8   4  -1  158.83    5.60
  -8   4  -1  152.90    4.49
   8   4   2  398.72    8.71
  -8   4  -2  418.77    9.53
  -8   4  -2  404.59    7.69
   8   4   3   69.58    3.61
  -8   4  -3   67.76    2.97
  -8   4  -4  150.83    5.64
  -8   4  -4  149.72    4.45
   8   4   4  148.91    5.13
   8   4   4  156.15    4.54
   8  -4   4  141.75    3.94
  -8   4  -5  111.91    4.91
  -8   4  -5  110.86    3.84
   8   4   5  114.23    4.46
   8   4   5  118.23    3.95
   8  -4   5  109.56    3.47
  -8   4  -6 1239.50   17.99
  -8   4  -6 1208.62   15.20
   8   4   6 1224.85   16.95
   8  -4   6 1202.25   14.23
   8   4   7   23.62    2.29
  -8   4  -7   23.75    2.34
  -8  -4  -7   21.98    1.67
  -8   4  -7   22.90    1.76
   8   4   7   25.41    2.17
   8   4   7   26.89    1.93
   8  -4   7   24.10    1.66
  -8   4  -8   22.23    2.18
   8   4   8   22.65    2.09
  -8  -4  -8   16.56    1.46
  -8   4  -9   45.13    2.74
   8   4   9   49.96    2.78
  -8   4 -10  329.60    6.86
   8   4  10  369.69    7.27
   8  -4  11    4.77    0.87
  -8   4 -11    5.07    0.93
  -8   4 -12   29.66    1.39
  -8  -5  17  488.49    7.13
  -8  -5  17  514.78    7.79
  -8  -5  16   44.22    2.39
  -8  -5  16   40.82    2.07
  -8  -5  15   85.62    3.18
  -8   5  15   85.75    4.30
  -8  -5  14    3.67    1.11
  -8   5  14    3.45    1.59
  -8  -5  14    3.55    1.27
  -8  -5  13    1.36    1.05
  -8  -5  13    2.76    1.12
  -8   5  13    0.89    1.46
  -8  -5  13    0.92    1.13
  -8  -5  12   68.36    3.54
  -8   5  12   66.62    3.60
  -8   5  12   66.17    4.41
  -8  -5  11  282.44    7.22
  -8   5  11  296.87    7.86
  -8  -5  10  605.93   11.16
  -8  -5  10  503.39   11.62
  -8   5  10  836.66   19.25
  -8   5  10  689.56   12.55
  -8   5  10  678.12   14.63
  -8   5   9    5.04    1.81
  -8   5   9    2.43    1.33
  -8  -5   9    2.27    1.26
  -8   5   9    4.69    2.49
  -8  -5   9    1.87    1.06
  -8   5   8  130.40    6.18
  -8   5   8  141.10    5.50
  -8  -5   8  112.35    4.39
  -8   5   8  142.81    8.79
  -8  -5   8  106.00    4.96
  -8  -5   7    5.02    1.42
  -8   5   7    3.97    1.67
  -8   5   7    7.99    3.20
  -8  -5   6    1.75    1.18
  -8   5   6    2.65    1.52
  -8  -5   5    5.34    1.37
  -8   5   5   12.79    2.21
  -8   5   4 1075.73   15.28
  -8   5   4 1005.07   17.99
  -8   5   3 1829.34   22.19
  -8   5   3 1693.04   24.72
  -8   5   2   21.71    2.16
  -8   5   1  666.67   11.94
  -8   5   0    1.83    1.17
   8   5   1    3.69    1.31
  -8   5  -1    1.04    1.18
   8   5   2  262.30    7.36
  -8   5  -2  293.48    7.76
   8   5   3  144.35    5.28
  -8   5  -3  156.77    5.68
   8   5   4  382.35    8.82
  -8   5  -4  407.77    9.44
   8   5   5    2.95    1.20
   8   5   6  496.41    9.77
  -8   5  -6  540.74   10.69
   8   5   7  162.75    5.29
   8   5   7  165.43    5.19
  -8   5  -7  176.99    5.65
  -8   5  -8    2.62    1.15
   8  -5   9    0.47    0.65
  -8   5  -9    2.38    1.02
   8  -5  10  128.13    3.27
  -8   5 -10  117.81    3.65
   8   5  10  129.14    3.82
  -8   5 -11  145.29    3.53
  -8  -6  16   10.07    0.90
  -8  -6  16   10.41    1.11
  -8  -6  15   29.24    1.61
  -8  -6  15   30.45    1.91
  -8   6  15   29.74    2.47
  -8   6  14   66.59    3.87
  -8  -6  14   60.19    2.42
  -8  -6  14   58.34    3.11
  -8  -6  14   65.68    2.92
  -8   6  13 1096.11   17.56
  -8  -6  13  972.52   12.72
  -8  -6  12   14.16    1.84
  -8  -6  12   13.76    1.56
  -8  -6  12   16.53    1.55
  -8  -6  11    1.31    0.93
  -8  -6  11    0.15    0.99
  -8   6  11    1.82    1.66
  -8   6  10    7.90    2.41
  -8  -6  10    5.84    1.45
  -8   6  10    7.13    1.96
  -8   6  10    8.01    1.49
  -8  -6  10    7.95    1.35
  -8   6   9    1.37    1.13
  -8   6   9    1.14    2.20
  -8  -6   9    2.86    1.05
  -8   6   9    1.44    1.54
  -8  -6   9    1.82    1.12
  -8   6   8   13.13    3.11
  -8  -6   8    7.00    1.27
  -8   6   8    8.93    1.70
  -8   6   8   10.51    2.23
  -8   6   8   15.57    2.89
  -8  -6   8    7.65    1.54
  -8  -6   7  770.73   14.24
  -8  -6   7  891.85   13.07
  -8   6   6    1.87    1.56
  -8   6   6    1.70    2.55
  -8  -6   6    1.73    1.10
  -8  -6   5  161.37    5.69
  -8   6   5  215.23    7.60
  -8   6   4  570.33   18.12
  -8   6   4  567.07   12.67
  -8   6   3  246.77    6.32
  -8   6   2  152.86    5.07
  -8   6   1 1053.90   15.49
  -8   6   0  299.75    7.51
   8   6   1  675.83   12.72
  -8   6  -1  865.64   13.55
   8   6   2  256.15    7.33
  -8   6  -2  326.86    7.94
   8   6   3  778.40   13.60
  -8   6  -3  940.91   14.39
  -8   6  -4    2.25    1.29
   8   6   4    1.70    1.11
  -8   6  -5  114.56    4.51
   8   6   5  101.42    4.17
   8   6   6   27.00    2.16
   8   6   7  476.21    8.89
   8  -6   7  499.80    7.34
  -8   6  -8   54.35    2.74
   8  -6   8   53.51    2.03
   8   6   8   49.40    2.49
  -8   6  -9   76.15    2.91
   8   6   9   75.65    2.85
  -8   6 -10   45.02    1.96
  -8  -7  16   96.01    2.26
  -8  -7  15    1.05    0.56
  -8  -7  14  107.00    3.12
  -8   7  14  115.99    4.40
  -8  -7  13  115.95    4.03
  -8  -7  13  112.28    3.41
  -8   7  13  120.23    4.90
  -8  -7  12  182.95    4.65
  -8  -7  12  180.34    5.37
  -8  -7  11  560.17   10.46
  -8  -7  11  509.18    7.85
  -8  -7  10   45.89    2.92
  -8  -7  10   46.68    2.13
  -8   7   9  155.86    5.11
  -8   7   9  149.89    6.22
  -8   7   8  505.17   12.47
  -8   7   8  414.84    9.00
  -8   7   8  390.28   10.27
  -8   7   8  501.30   13.90
  -8  -7   8  326.09    8.22
  -8  -7   7    0.75    0.92
  -8   7   7    0.49    1.32
  -8   7   7    2.11    2.18
  -8   7   7    1.63    1.69
  -8   7   7    4.29    1.35
  -8  -7   6  671.20   12.28
  -8   7   6  824.93   15.30
  -8   7   5  440.74   10.68
  -8   7   4   23.59    3.89
  -8   7   4   20.59    2.40
  -8   7   3  430.12   14.01
  -8   7   2    1.19    2.17
  -8   7   1  420.37   13.50
  -8   7   0  131.32    7.41
  -8   7   0  150.19    4.75
  -8   7  -1    6.73    1.30
   8   7   1    3.60    1.19
  -8   7  -1    3.22    1.97
  -8   7  -2  842.39   12.36
  -8   7  -2  784.94   16.82
  -8   7  -3  790.63   11.95
  -8   7  -3  734.43   15.16
   8   7   4   40.95    2.68
  -8   7  -4   51.13    2.78
   8   7   5    4.61    1.14
  -8   7  -5    2.53    1.03
   8   7   6   73.58    3.10
   8   7   6   73.77    3.17
   8   7   7  392.83    7.25
   8   7   7  398.57    7.16
  -8   7  -8  596.24    8.49
   8   7   9   58.52    2.09
  -8  -8  14   10.13    0.86
  -8   8  14   11.99    1.24
  -8  -8  13   26.70    1.31
  -8  -8  12  471.97    7.65
  -8   8  12  468.98    9.15
  -8  -8  11   10.52    1.10
  -8  -8  11   12.29    1.40
  -8   8  11   14.83    1.97
  -8   8  10   39.23    2.93
  -8  -8  10   37.62    2.31
  -8   8   9    6.41    1.68
  -8   8   9    7.52    2.00
  -8  -8   9    4.62    1.08
  -8   8   8  791.77   13.98
  -8  -8   8  739.29   11.72
  -8   8   7  337.35    7.45
  -8   8   7  326.96    8.53
  -8   8   7  413.15   10.56
  -8   8   7  395.10   11.13
  -8   8   6    2.23    1.35
  -8   8   6    6.06    1.88
  -8   8   5   23.98    2.38
  -8   8   5   27.54    3.37
  -8   8   5   31.87    3.44
  -8   8   4  180.21    7.84
  -8   8   4  202.46    8.27
  -8   8   3    5.69    2.18
  -8   8   3    8.40    2.39
  -8   8   2  445.67   12.18
  -8   8   1   50.38    4.38
  -8   8   1   47.59    3.95
  -8   8   0  136.60    6.65
  -8   8   0  143.37    6.31
   8   8   1   15.61    1.76
  -8   8  -1   22.13    2.87
  -8   8  -1   21.41    2.51
  -8   8  -2   36.17    3.32
  -8   8  -2   39.02    2.95
   8   8   3  101.99    3.80
  -8   8  -3  142.11    5.95
   8   8   4  117.95    3.87
  -8   8  -4  151.09    5.67
   8   8   5   11.29    1.25
   8   8   7   76.30    2.39
  -8   8  -7   73.92    2.18
  -8   9  11    0.50    0.74
  -8   9  10    1.51    0.92
  -8   9   9  259.93    6.18
  -8   9   8  566.14    9.96
  -8   9   8  694.25   12.14
  -8   9   7   31.43    2.25
  -8   9   6  596.79   11.27
  -8   9   6  588.63   11.82
  -8   9   5  272.74    7.90
  -8   9   5  294.71    8.11
  -8   9   4  201.07    6.71
  -8   9   4  215.53    6.97
  -8   9   3   16.64    2.14
  -8   9   3   19.04    2.33
  -8   9   2   32.23    2.70
  -8   9   1  161.20    5.40
  -8   9   1  162.49    5.91
  -8   9   0    1.94    1.22
   8   9   0    1.67    0.78
  -8   9   0    0.50    0.93
   8   9   1  293.95    6.09
  -8   9  -1  425.52    8.97
   8   9   2  557.40    7.32
   8   9   3    3.13    0.62
   8   9   4   37.69    1.54
   8   9   5   19.85    1.05
  -9   0  19    1.03    0.74
  -9   0  18   44.88    2.33
  -9   0  17    0.65    1.04
  -9   0  16   16.33    1.93
  -9   0  15    0.56    1.30
  -9   0  15    0.65    1.05
  -9   0  15    0.48    0.95
  -9   0  14  133.14    5.17
  -9   0  14  138.31    4.74
  -9   0  14  144.76    5.50
  -9   0  13   -0.28    1.32
  -9   0  13    0.63    1.21
  -9   0  13    2.73    1.20
  -9   0  12  405.79    9.13
  -9   0  12  439.32   10.18
  -9   0  11    2.76    1.22
  -9   0  10  363.09    8.19
  -9   0   9    0.84    1.10
  -9   0   8  260.66    7.33
  -9   0   8  285.44    7.01
  -9   0   7    0.68    0.98
  -9   0   7    0.59    0.98
  -9   0   6 2131.02   24.57
  -9   0   6 2046.03   24.10
  -9   0   6 2238.39   25.31
  -9   0   6 1957.62   24.80
  -9   0   5    1.24    1.07
  -9   0   5    1.04    1.02
  -9   0   5    0.25    0.93
  -9   0   4  152.48    4.97
  -9   0   4  143.01    4.87
  -9   0   3    0.88    0.88
  -9   0   3    1.10    0.94
  -9   0   3   -0.20    1.03
  -9   0   3    0.31    1.03
  -9   0   2  589.26   10.51
  -9   0   2  558.24   10.27
  -9   0   2  576.53   10.27
  -9   0   1    7.99    1.45
  -9   0   1    7.22    1.36
  -9   0   0   34.22    2.48
  -9   0   0   36.79    2.60
  -9   0  -1    1.62    1.06
  -9   0  -1    3.70    1.18
  -9   0  -2  212.21    6.04
  -9   0  -2  242.28    6.68
  -9   0  -3    0.86    0.83
  -9   0  -3    5.10    1.37
  -9   0  -4  673.81   11.53
  -9   0  -4  766.74   12.77
  -9   0  -5    5.35    1.43
   9   0   5    4.79    1.08
   9   0   6  198.79    5.13
  -9   0  -6  194.38    5.93
   9   0   6  208.27    5.87
   9   0   7    2.05    0.89
  -9   0  -7    0.76    1.17
   9   0   7    0.92    1.11
   9   0   8 1347.04   16.35
   9   0   8 1400.26   17.35
   9   0   9    0.68    0.98
  -9   0  -9    0.56    1.04
  -9   0 -10   66.37    2.92
   9   0  11    0.87    0.77
  -9   0 -11    0.83    0.71
  -9   0 -12  504.52    6.89
  -9   1  19    2.66    0.78
  -9  -1  19    2.48    0.73
  -9   1  18  306.12    6.08
  -9  -1  18  290.53    5.81
  -9   1  17   44.77    2.57
  -9  -1  17   42.62    2.43
  -9  -1  17   45.89    2.39
  -9  -1  16 1377.67   17.88
  -9  -1  16 1406.28   17.53
  -9  -1  15    7.79    1.63
  -9   1  15    9.45    1.84
  -9  -1  15   11.02    1.64
  -9  -1  15   10.26    1.82
  -9   1  14  128.72    5.09
  -9  -1  14  122.95    4.80
  -9  -1  14  129.06    4.70
  -9  -1  14  134.46    5.34
  -9   1  13  593.53   11.44
  -9  -1  13  572.40   10.97
  -9   1  13  586.02   10.02
  -9  -1  13  603.21   12.13
  -9   1  13  591.08   11.51
  -9  -1  12   45.00    2.94
  -9   1  12   48.85    3.18
  -9  -1  12   49.27    3.46
  -9   1  12   49.67    3.34
  -9  -1  11   71.32    3.54
  -9   1  11   74.52    3.74
  -9  -1  10  323.78    7.53
  -9   1  10  346.01    7.99
  -9  -1   9 1185.03   16.32
  -9   1   9 1239.45   16.97
  -9   1   9 1187.81   18.14
  -9  -1   8  938.22   13.99
  -9   1   8  941.57   15.45
  -9   1   7  225.82    6.23
  -9  -1   7  207.28    5.70
  -9   1   7  213.19    6.02
  -9   1   7  204.33    6.38
  -9  -1   6  382.60    8.32
  -9   1   6  414.32    8.86
  -9   1   6  369.47    8.24
  -9  -1   6  358.89    7.71
  -9   1   6  387.24    8.21
  -9   1   6  347.01    8.34
  -9   1   5   10.54    1.59
  -9   1   5    5.40    1.30
  -9  -1   5    6.42    1.31
  -9  -1   5    5.50    1.28
  -9   1   5    5.62    1.38
  -9   1   5    5.07    1.42
  -9  -1   5    5.17    1.23
  -9  -1   4   90.84    3.77
  -9   1   4   89.38    3.90
  -9  -1   4   90.91    3.88
  -9   1   4   97.73    4.12
  -9   1   4   81.61    3.86
  -9  -1   4   77.89    3.60
  -9  -1   4   89.05    3.75
  -9   1   4   94.08    3.97
  -9   1   3  721.45   12.40
  -9  -1   3  781.40   12.52
  -9   1   3  864.76   13.30
  -9  -1   3  765.73   12.17
  -9   1   3  830.57   12.83
  -9  -1   3  747.19   12.05
  -9   1   2 2587.14   29.15
  -9  -1   2 2620.88   28.74
  -9   1   2 2659.88   29.64
  -9  -1   2 2638.78   29.15
  -9   1   2 2831.17   30.11
  -9  -1   2 2589.95   28.75
  -9   1   2 2804.22   29.68
  -9  -1   1   83.97    3.62
  -9   1   1   87.50    3.93
  -9  -1   1   84.29    3.68
  -9   1   1   91.96    3.94
  -9  -1   1   89.57    3.78
  -9   1   1   98.55    4.04
  -9  -1   0  208.73    5.83
  -9   1   0  211.97    6.06
  -9  -1   0  190.95    5.43
  -9   1   0  201.87    6.00
  -9  -1  -1   30.44    2.31
  -9   1  -1   27.26    2.31
  -9  -1  -1   26.27    2.11
  -9   1  -1   25.67    2.27
  -9  -1  -2  386.69    8.38
  -9   1  -2  416.73    8.81
  -9  -1  -2  356.41    7.72
  -9   1  -2  380.77    8.62
   9   1   2  410.64    7.81
  -9  -1  -3  420.22    8.95
  -9   1  -3  404.64    8.94
   9   1   3  423.13    8.06
  -9  -1  -4  234.39    6.52
  -9  -1  -4  211.68    5.62
  -9   1  -4  223.69    6.45
   9   1   4  232.24    5.66
  -9  -1  -5   41.13    2.76
  -9   1  -5   41.36    2.86
  -9   1  -5   38.21    2.67
   9   1   5   43.29    2.51
  -9  -1  -6   96.54    4.14
  -9   1  -6  103.82    4.32
   9   1   6  100.57    3.79
   9   1   6  100.67    4.13
   9  -1   6   98.81    3.96
  -9   1  -6   89.22    3.83
  -9   1  -7    1.64    0.92
   9   1   7    1.45    0.99
   9   1   7    0.63    1.08
   9  -1   7    0.97    1.08
  -9  -1  -7    1.00    1.14
  -9   1  -7    0.74    1.05
  -9   1  -8  907.81   13.31
   9   1   8  892.61   12.49
   9   1   8  955.51   13.28
   9  -1   8  938.87   12.87
  -9  -1  -9  407.09    8.06
  -9   1  -9  439.73    8.28
   9   1   9  459.87    8.06
   9  -1   9  491.20    8.41
   9   1   9  504.40    8.74
  -9  -1 -10  107.91    3.57
  -9   1 -10  110.96    3.61
   9   1  10  128.34    4.08
   9  -1  10  124.16    3.89
  -9  -1 -11  289.97    5.64
  -9   1 -11  312.40    5.82
   9   1  11  368.69    6.53
   9  -1  11  363.36    6.32
  -9  -1 -12  224.87    4.00
  -9   1 -12  220.06    3.95
  -9  -2  19   11.34    0.97
  -9  -2  19    9.66    0.90
  -9   2  18    1.67    0.83
  -9  -2  18    1.61    0.80
  -9  -2  18    2.74    0.85
  -9  -2  17  715.13   10.45
  -9   2  17  720.20   10.65
  -9  -2  17  685.52   10.01
  -9  -2  16   19.18    1.83
  -9   2  16   18.64    1.90
  -9  -2  16   18.74    1.75
  -9  -2  15   30.05    2.55
  -9  -2  15   30.20    2.34
  -9   2  15   30.58    2.46
  -9  -2  15   27.08    2.15
  -9  -2  14   23.49    2.51
  -9  -2  14   24.35    2.25
  -9   2  14   26.14    2.47
  -9  -2  14   21.36    2.08
  -9   2  13  276.91    7.40
  -9  -2  13  255.90    6.72
  -9  -2  13  273.48    7.81
  -9  -2  12  129.62    4.62
  -9   2  12  145.29    5.20
  -9  -2  12  140.48    5.60
  -9  -2  11  355.88    7.80
  -9   2  11  390.84    8.64
  -9   2  10  328.53    7.68
  -9  -2  10  304.42    6.98
  -9   2  10  314.65    8.50
  -9   2   9   20.23    2.82
  -9  -2   9   19.84    1.86
  -9   2   9   21.05    2.00
  -9   2   8  550.92   13.07
  -9   2   8  503.19   10.72
  -9  -2   8  489.17    9.12
  -9   2   8  535.13   10.00
  -9   2   7  514.76    9.87
  -9   2   7  501.42   12.43
  -9   2   7  450.45   10.13
  -9  -2   7  482.80    8.83
  -9   2   7  544.18    9.89
  -9   2   6  331.62    7.46
  -9   2   6  335.95    7.85
  -9   2   6  314.93    8.05
  -9  -2   5  290.40    6.59
  -9   2   5  327.50    7.34
  -9   2   5  315.92    7.55
  -9   2   5  290.92    7.66
  -9   2   4  156.70    5.35
  -9   2   4  151.36    5.38
  -9  -2   4  164.00    5.05
  -9   2   4  180.35    5.61
  -9  -2   4  147.71    4.63
  -9   2   4  168.80    5.27
  -9  -2   3    3.64    1.09
  -9   2   3    3.70    1.21
  -9  -2   3    2.30    0.95
  -9   2   3    2.51    1.07
  -9   2   3    3.20    1.23
  -9  -2   3    3.53    1.08
  -9  -2   2   55.28    2.85
  -9   2   2   62.54    3.44
  -9  -2   2   57.00    2.88
  -9  -2   1  487.82    9.09
  -9  -2   1  518.69    9.29
  -9  -2   0   36.96    2.44
  -9  -2   0   37.02    2.37
  -9   2   0   41.70    2.96
  -9  -2  -1 1479.88   19.13
  -9   2  -1 1755.43   20.62
  -9  -2  -1 1480.51   18.65
  -9   2  -1 1653.78   21.32
  -9  -2  -2  549.31   10.00
  -9  -2  -2  548.67    9.48
  -9   2  -3    7.16    1.45
  -9  -2  -3    7.97    1.38
  -9   2  -3    8.24    1.62
   9   2   4   20.88    1.92
  -9   2  -4   18.55    2.11
  -9  -2  -4   16.57    1.86
  -9   2  -4   19.07    1.99
   9   2   5  628.98   10.67
   9   2   5  674.25   11.29
   9  -2   5  666.79   10.68
  -9   2  -5  612.00   11.48
  -9  -2  -5  611.11   10.84
  -9   2  -5  691.57   11.56
   9   2   6  161.50    4.93
   9   2   6  178.87    5.36
   9  -2   6  170.31    4.94
  -9   2  -6  164.13    5.40
  -9  -2  -6  156.07    4.96
  -9   2  -6  179.93    5.39
   9   2   7  916.75   13.29
   9   2   7  973.04   13.55
   9  -2   7  950.78   12.86
  -9   2  -7  842.74   13.39
  -9  -2  -7  826.27   12.83
  -9   2  -7  947.30   13.53
   9   2   8  424.56    8.04
   9   2   8  460.20    8.35
   9  -2   8  443.47    7.83
  -9   2  -8  368.12    7.72
  -9  -2  -8  377.68    7.62
  -9   2  -8  415.19    7.98
  -9  -2  -9    4.95    1.11
  -9   2  -9    3.85    1.07
   9  -2   9    4.53    1.03
   9   2   9    3.52    1.08
  -9   2  -9    3.65    0.93
   9   2   9    5.32    1.16
   9   2  10    6.65    1.10
  -9  -2 -10    3.36    0.85
  -9   2 -10    3.40    0.88
   9   2  10    8.49    1.22
   9  -2  10    6.10    1.02
  -9  -2 -11   54.09    2.03
  -9   2 -11   62.62    2.12
  -9  -3  19   25.06    1.20
  -9  -3  18  136.55    2.94
  -9  -3  17  411.13    6.40
  -9  -3  16   58.21    2.73
  -9  -3  16   54.38    2.38
  -9   3  15    1.74    1.02
  -9  -3  15    2.45    0.96
  -9  -3  15    3.35    1.17
  -9   3  14  249.86    6.44
  -9  -3  14  226.12    5.67
  -9   3  13  474.46    9.45
  -9  -3  13  426.12    8.35
  -9   3  12  145.57    6.50
  -9   3  12  151.02    5.18
  -9  -3  12  135.26    4.50
  -9  -3  12  145.56    5.57
  -9   3  11  246.81    7.51
  -9   3  11  255.95    6.63
  -9  -3  11  244.82    7.24
  -9   3  10  156.48    5.89
  -9   3  10  152.51    4.95
  -9   3   9  377.68   14.57
  -9   3   9  386.51   11.13
  -9   3   9  377.65    9.30
  -9   3   9  382.36    8.02
  -9   3   8   49.84    4.10
  -9  -3   8   44.08    2.43
  -9   3   8   49.49    2.83
  -9   3   7  137.80    6.48
  -9   3   7  138.75    4.81
  -9   3   7  124.39    5.22
  -9  -3   7  117.43    3.94
  -9   3   7  132.07    4.49
  -9   3   6  297.95    6.78
  -9   3   6  308.46    7.41
  -9   3   6  282.65    9.40
  -9   3   6  274.92    7.76
  -9   3   5   10.87    1.74
  -9   3   5    8.45    1.44
  -9  -3   5    5.77    1.14
  -9   3   5    7.43    1.94
  -9   3   5   10.41    1.59
  -9   3   4  802.50   13.09
  -9   3   4  794.09   12.06
  -9   3   3  871.84   13.91
  -9   3   3  907.15   13.02
  -9   3   2   15.77    1.81
  -9  -3   2   15.76    1.60
  -9   3   2   13.76    1.87
  -9  -3   1   15.12    1.53
  -9   3   1   20.84    1.92
  -9   3   1   18.90    2.14
  -9   3   0  446.96    8.49
  -9   3   0  443.68    9.66
  -9  -3  -1  374.53    7.60
  -9   3  -1  457.20    8.66
  -9   3  -2  579.69   10.04
  -9   3  -2  547.32   10.96
  -9   3  -3  518.02    9.21
  -9   3  -3  495.04   10.37
  -9  -3  -4   55.79    2.76
  -9   3  -4   62.03    3.54
  -9   3  -5  176.64    5.78
   9   3   5  188.60    5.62
  -9   3  -5  180.03    5.08
   9   3   5  192.52    5.31
   9  -3   5  183.50    4.79
   9   3   6    2.73    1.12
  -9  -3  -6    1.47    0.87
  -9   3  -6    2.44    0.99
  -9   3  -6    2.84    1.20
   9   3   6    1.78    0.92
   9  -3   6    1.09    0.83
  -9   3  -7  139.36    4.80
  -9   3  -7  142.94    4.22
   9   3   7  154.38    4.47
   9  -3   7  144.72    4.00
   9   3   7  143.06    4.61
  -9   3  -8  111.05    4.05
   9   3   8  116.29    4.00
  -9   3  -8  107.02    3.45
   9  -3   8  122.35    3.50
   9   3   8  124.88    3.83
   9   3   9    1.68    0.85
   9  -3   9    1.27    0.72
  -9   3  -9    1.86    0.87
   9   3   9    0.96    0.82
  -9  -3  -9    1.61    0.71
  -9  -3 -10  404.32    6.36
  -9   3 -10  475.94    7.15
  -9  -4  17   53.96    2.20
  -9  -4  17   52.75    2.17
  -9  -4  16  141.84    3.94
  -9  -4  16  146.98    4.13
  -9  -4  15   10.09    1.38
  -9  -4  15   11.60    1.51
  -9  -4  14  161.23    5.22
  -9  -4  14  163.51    4.79
  -9   4  13   86.43    4.87
  -9  -4  13   85.22    3.99
  -9  -4  13   72.23    2.88
  -9  -4  12  247.05    6.92
  -9  -4  12  227.53    5.40
  -9   4  11   17.88    2.22
  -9  -4  11   17.81    2.13
  -9   4  11   17.58    1.84
  -9  -4  11   15.20    1.52
  -9  -4  10  781.72   11.64
  -9   4  10  917.87   13.13
  -9   4  10 1126.40   22.77
  -9   4  10  962.16   15.71
  -9   4  10  995.44   18.30
  -9  -4  10  873.33   14.30
  -9  -4   9   51.22    2.47
  -9   4   9   59.34    2.91
  -9   4   9   66.48    6.17
  -9   4   9   66.22    4.63
  -9   4   9   63.07    3.76
  -9   4   8  633.16   19.37
  -9   4   8  608.46   12.16
  -9   4   8  618.07   14.23
  -9   4   7  241.31    5.77
  -9   4   7  255.64    6.42
  -9   4   7  252.91    8.81
  -9   4   6  600.02   10.68
  -9   4   6  563.52   11.70
  -9   4   6  560.54   13.49
  -9   4   6  558.01    9.48
  -9   4   5   21.71    2.86
  -9   4   5   23.21    2.17
  -9   4   4  608.18    9.85
  -9   4   4  611.40   13.79
  -9   4   3   17.59    1.67
  -9   4   3   18.01    2.51
  -9   4   3   19.90    2.08
  -9   4   2  547.27    9.27
  -9   4   2  575.43   11.06
  -9   4   1   81.82    3.29
  -9   4   1   70.90    3.76
  -9   4   0  712.45   12.78
  -9   4   0  677.32   10.58
  -9   4  -1   51.18    3.27
  -9   4  -1   53.88    2.65
  -9  -4  -2   57.66    2.54
  -9   4  -2   69.34    2.93
   9   4   3   82.16    3.51
   9   4   3   89.10    3.36
   9  -4   3   83.21    2.94
  -9   4  -3   87.34    3.28
   9   4   4  156.81    4.90
   9   4   4  165.80    4.52
   9  -4   4  157.45    4.03
  -9   4  -4  161.10    5.58
  -9   4  -4  160.91    4.39
   9   4   5   50.89    3.00
   9   4   5   57.15    2.58
   9  -4   5   50.86    2.22
  -9  -4  -5   42.70    2.14
  -9   4  -5   60.31    3.39
   9   4   6 1404.89   17.39
  -9   4  -6 1454.25   18.22
   9   4   7  247.47    6.00
  -9   4  -7  245.15    6.28
   9   4   8   50.44    2.61
  -9   4  -8   48.33    2.61
   9   4   9    6.95    1.12
  -9   4  -9    5.70    1.04
  -9   4 -10    6.32    0.85
  -9  -5  17   47.47    1.80
  -9  -5  16   45.80    1.94
  -9  -5  16   49.05    2.18
  -9  -5  15  659.06    9.31
  -9  -5  15  690.48   10.03
  -9  -5  14  620.16    9.46
  -9  -5  14  657.64   10.27
  -9  -5  13   26.35    2.07
  -9   5  13   26.62    2.88
  -9  -5  13   28.39    2.00
  -9  -5  12  159.26    5.03
  -9  -5  11  113.05    4.32
  -9   5  11  123.84    5.99
  -9   5  11  123.39    4.91
  -9  -5  10    6.92    1.35
  -9   5  10   10.34    2.69
  -9   5  10    9.25    1.70
  -9   5  10    8.51    2.12
  -9   5   9  243.73    7.18
  -9   5   9  246.04    8.61
  -9   5   8  411.67    9.66
  -9   5   8  407.98   11.16
  -9   5   7  286.69    8.02
  -9   5   7  278.40    9.19
  -9   5   6  127.15    6.12
  -9   5   6  125.55    8.75
  -9   5   5  422.04   11.07
  -9   5   5  411.24    8.39
  -9   5   4  196.73    7.31
  -9   5   4  204.18    5.89
  -9   5   3    6.08    1.40
  -9   5   2   83.12    3.88
  -9   5   1  687.01   12.22
  -9   5   0  404.93    9.13
  -9   5  -1  527.79   10.52
   9   5   2  419.67    8.57
  -9   5  -2  502.74   10.04
   9   5   3   94.79    3.80
  -9   5  -3  113.40    4.61
   9   5   4  129.37    4.36
   9   5   5  173.46    4.97
  -9   5  -6   40.81    2.59
   9   5   6   38.77    2.44
  -9   5  -7   25.44    1.98
   9   5   7   23.65    1.81
   9  -5   8   66.11    2.26
  -9   5  -8   69.46    2.86
   9   5   8   64.80    2.71
  -9   5  -9  622.92    8.65
  -9  -6  15    4.38    0.71
  -9  -6  14   10.96    1.06
  -9  -6  14   13.28    1.32
  -9   6  13  423.62    9.67
  -9  -6  13  402.93    7.33
  -9  -6  12   19.23    1.52
  -9  -6  12   16.57    1.52
  -9   6  11  743.63   14.41
  -9  -6  11  681.56   10.46
  -9  -6  10   47.00    2.55
  -9   6  10   55.70    3.23
  -9   6  10   55.88    3.99
  -9   6   9  111.19    4.58
  -9   6   9  107.69    5.45
  -9   6   8  108.72    4.63
  -9   6   8  106.81    5.46
  -9  -6   7  110.81    3.89
  -9   6   7  138.62    5.29
  -9   6   7  169.72    8.79
  -9   6   7  132.83    6.04
  -9   6   7  172.33    8.10
  -9   6   6    2.18    1.35
  -9   6   6    0.70    2.17
  -9   6   6    1.21    1.43
  -9   6   5  375.49   10.01
  -9   6   4  501.22   11.45
  -9   6   3  311.01   12.86
  -9   6   2   68.57    3.28
  -9   6   1  136.22    4.69
  -9   6   0  347.34    7.85
  -9   6  -1  502.05    9.45
   9   6   1  377.03    8.13
  -9   6  -2   42.36    2.70
   9   6   2   29.90    2.18
   9   6   3  218.81    5.69
  -9   6  -3  242.25    9.18
   9   6   4    2.29    0.88
  -9   6  -4    4.38    1.22
   9   6   5  582.92    9.50
   9   6   5  599.42   10.14
   9   6   6   91.36    3.33
   9   6   7   44.12    2.15
  -9   6  -8   37.71    1.83
  -9   6  -9   44.61    1.61
  -9  -7  14   21.28    1.27
  -9  -7  13    1.30    0.65
  -9  -7  13    0.77    0.43
  -9  -7  12   17.91    1.42
  -9   7  12   18.22    2.12
  -9  -7  12   16.99    1.07
  -9   7  11   13.39    2.02
  -9  -7  11   11.39    1.01
  -9   7  10  333.98    8.60
  -9  -7  10  264.59    4.99
  -9   7   9  449.37   11.45
  -9   7   9  359.08    9.25
  -9   7   8    5.76    1.32
  -9   7   8    5.22    1.66
  -9   7   7  571.24   10.76
  -9   7   7  572.09   12.05
  -9   7   7  678.48   15.69
  -9   7   7  678.24   14.41
  -9   7   6  110.80    4.50
  -9   7   6  133.10    7.15
  -9   7   6  105.61    4.87
  -9   7   6  136.16    6.76
  -9   7   5  699.10   13.17
  -9   7   5  888.22   18.40
  -9   7   4  161.57    7.95
  -9   7   3   51.79    4.67
  -9   7   2  302.82   10.76
  -9   7   1  398.23   12.04
  -9   7   0   66.12    4.79
   9   7   0   50.75    2.65
  -9   7  -1  258.25    8.75
   9   7   1  182.81    5.09
  -9   7  -2   19.20    2.50
  -9   7  -2   23.02    1.79
  -9   7  -3   15.40    1.48
   9   7   3   11.64    1.32
  -9   7  -4  466.57    7.54
   9   7   4  361.75    6.80
   9   7   5   70.72    2.78
  -9   7  -5   78.24    2.78
  -9   7  -6   89.49    2.75
  -9   7  -7   20.04    1.17
  -9  -8  12  165.74    3.09
  -9   8  11   32.22    2.20
  -9  -8  11   27.94    1.36
  -9   8  10  373.69    7.71
  -9  -8  10  310.25    5.21
  -9   8   9   62.19    3.23
  -9   8   9   78.90    4.03
  -9   8   8    8.16    1.78
  -9   8   8    1.48    1.10
  -9   8   7    0.97    1.05
  -9   8   7    0.76    0.85
  -9   8   7    2.96    1.61
  -9   8   6  832.51   13.21
  -9   8   6  895.04   12.87
  -9   8   5   32.83    3.13
  -9   8   5   30.41    2.93
  -9   8   5   29.77    2.17
  -9   8   4  113.05    5.49
  -9   8   4  113.16    5.49
  -9   8   3   27.24    2.91
  -9   8   3   25.23    2.90
  -9   8   2   13.26    2.15
  -9   8   1  133.59    5.54
  -9   8   1  142.85    6.22
  -9   8   0  886.65   14.92
  -9   8   0  956.43   16.74
  -9   8  -1   38.20    3.16
  -9   8  -2   51.29    3.28
  -9   9   4  362.35    6.28
  -9   9   3  153.98    3.89
  -9   9   2  460.54    7.31
 -10   0  18  356.13    5.92
 -10   0  17    1.39    0.92
 -10   0  16  566.92    9.53
 -10   0  15    0.55    1.12
 -10   0  14    3.35    1.26
 -10   0  14    3.56    1.31
 -10   0  13    1.30    1.21
 -10   0  13    1.00    1.19
 -10   0  12   57.31    3.26
 -10   0  12   57.45    3.55
 -10   0  11    1.46    1.19
 -10   0  10  237.88    6.49
 -10   0   9    0.83    1.09
 -10   0   8   14.83    1.87
 -10   0   7    0.24    1.05
 -10   0   6    3.28    1.21
 -10   0   6    3.33    1.29
 -10   0   5    3.15    1.26
 -10   0   5    0.63    1.01
 -10   0   4  799.60   13.45
 -10   0   4  839.73   13.52
 -10   0   3    4.15    1.30
 -10   0   3    0.74    0.87
 -10   0   3    3.11    1.25
 -10   0   2  105.97    4.34
 -10   0   2  119.22    4.57
 -10   0   1    1.03    1.01
 -10   0   1    0.12    1.11
 -10   0   0 1311.78   17.89
 -10   0   0 1346.78   17.97
 -10   0  -1    1.08    0.98
 -10   0  -1    0.77    1.02
 -10   0  -2  198.50    5.83
 -10   0  -2  229.18    6.35
 -10   0  -3    0.68    0.92
 -10   0  -3    0.16    1.03
 -10   0  -4  617.80   10.47
 -10   0  -4  653.29   11.07
 -10   0  -5    1.05    0.85
  10   0   5    1.22    1.06
 -10   0  -5    3.46    1.17
 -10   0  -6  387.79    7.35
 -10   0  -6  437.06    8.37
 -10   0  -7    0.45    0.88
  10   0   7    0.79    0.89
 -10   0  -8  198.49    4.87
  10   0   8  244.60    5.43
 -10   0  -9    1.23    0.71
 -10   0 -10   42.00    1.75
 -10   1  18    2.45    0.74
 -10  -1  18    1.80    0.67
 -10   1  17    6.76    1.14
 -10  -1  17    5.87    1.06
 -10  -1  16    0.25    0.79
 -10   1  16    0.93    1.07
 -10  -1  16    0.99    0.97
 -10  -1  15  275.42    6.14
 -10   1  15  294.78    6.92
 -10  -1  15  274.14    6.50
 -10  -1  15  302.30    7.10
 -10  -1  14  202.57    5.50
 -10   1  14  206.13    6.04
 -10  -1  14  194.78    5.71
 -10  -1  14  215.98    6.37
 -10   1  13  544.15   10.49
 -10  -1  13  557.13   11.03
 -10   1  12  389.25    8.66
 -10   1  12  405.64    9.10
 -10  -1  12  407.67    9.52
 -10  -1  11   10.06    1.60
 -10   1  11   11.11    1.72
 -10  -1  10   52.97    2.97
 -10   1  10   54.13    3.11
 -10  -1   9  211.60    5.87
 -10   1   9  226.54    6.25
 -10   1   8  249.06    7.42
 -10  -1   8  251.53    6.50
 -10   1   8  258.43    6.79
 -10  -1   7  198.40    5.64
 -10   1   7  207.01    5.93
 -10   1   7  187.21    6.31
 -10  -1   6 1331.93   17.51
 -10   1   6 1384.57   18.15
 -10   1   6 1374.11   18.54
 -10   1   5   55.15    3.32
 -10  -1   5   57.83    3.10
 -10   1   5   61.00    3.26
 -10   1   5   61.32    3.39
 -10   1   4  166.44    5.60
 -10  -1   4  167.71    5.25
 -10   1   4  184.07    5.65
 -10  -1   4  172.65    5.42
 -10   1   3  210.09    6.25
 -10  -1   3  223.80    6.15
 -10  -1   3  231.23    6.26
 -10  -1   2   22.20    2.08
 -10   1   2   23.87    2.27
 -10   1   2   21.62    2.02
 -10  -1   2   25.15    2.12
 -10   1   2   20.44    2.12
 -10  -1   1  424.28    8.79
 -10   1   1  441.44    9.40
 -10  -1   1  431.42    8.85
 -10  -1   0  626.14   10.82
 -10   1   0  637.45   11.64
 -10  -1   0  620.25   10.89
 -10  -1  -1  118.53    4.30
 -10   1  -1  127.69    4.82
 -10  -1  -1  126.88    4.57
 -10   1  -1  135.52    4.81
 -10  -1  -2   70.92    3.27
 -10   1  -2   76.91    3.75
 -10  -1  -2   76.45    3.63
 -10   1  -2   85.38    3.88
 -10  -1  -3   65.56    3.07
 -10   1  -3   73.16    3.55
 -10  -1  -3   67.10    3.35
 -10   1  -3   76.95    3.58
 -10   1  -4  447.33    8.97
 -10  -1  -4  453.14    8.77
 -10   1  -4  475.52    9.05
 -10  -1  -5  443.04    8.63
 -10   1  -5  474.25    8.90
  10   1   5  474.20    8.14
 -10   1  -5  438.03    8.63
  10   1   5  507.20    9.17
  10  -1   5  500.88    8.87
 -10  -1  -6   11.98    1.49
 -10   1  -6    9.79    1.43
  10   1   6   10.18    1.24
 -10   1  -6    9.40    1.34
  10   1   6   11.92    1.52
  10  -1   6   12.58    1.46
 -10  -1  -7   45.19    2.45
 -10   1  -7   50.00    2.55
  10   1   7   52.70    2.37
  10   1   7   56.55    2.71
  10  -1   7   55.83    2.60
 -10   1  -7   45.08    2.27
  10  -1   8   97.58    3.20
  10   1   8  100.29    3.35
 -10  -1  -8   78.38    2.92
 -10   1  -8   84.36    3.00
 -10  -1  -9    9.39    1.10
 -10   1  -9   12.04    1.18
  10   1   9   12.70    1.29
  10  -1   9   11.76    1.23
 -10  -1 -10  428.21    6.11
 -10   1 -10  440.69    6.16
 -10  -2  18   23.37    1.21
 -10   2  17  145.42    3.68
 -10  -2  17  137.10    3.44
 -10  -2  17  149.70    3.64
 -10   2  16    6.58    1.16
 -10  -2  16    4.55    1.01
 -10  -2  16    4.87    1.06
 -10  -2  15  350.86    6.98
 -10  -2  15  347.71    7.66
 -10   2  15  345.09    7.29
 -10  -2  15  330.42    6.76
 -10  -2  14   51.59    2.80
 -10  -2  14   53.70    3.19
 -10   2  14   51.51    2.93
 -10  -2  14   48.71    2.68
 -10  -2  13  349.43    8.43
 -10   2  13  355.51    8.01
 -10  -2  12   49.56    3.31
 -10  -2  12   45.85    2.74
 -10   2  12   51.20    3.08
 -10  -2  11  119.62    4.26
 -10   2  11  126.59    4.68
 -10  -2  10  235.89    6.04
 -10   2  10  267.37    6.77
 -10   2   9  498.60    9.48
 -10   2   9  479.86   10.78
 -10  -2   8  235.49    5.99
 -10   2   8  251.76    7.56
 -10  -2   7   47.78    2.74
 -10   2   7   56.86    3.14
 -10   2   7   51.54    3.37
 -10  -2   6    4.59    1.23
 -10   2   6    6.50    1.42
 -10   2   6    4.65    1.43
 -10   2   6    8.99    1.54
 -10  -2   5  905.42   13.40
 -10   2   5 1017.47   14.54
 -10   2   5  934.29   15.30
 -10   2   5  991.98   15.19
 -10   2   4   22.06    2.21
 -10  -2   4   25.65    2.04
 -10   2   4   23.30    2.15
 -10   2   4   27.02    2.38
 -10   2   3  185.96    5.98
 -10   2   3  189.04    5.99
 -10   2   3  199.91    5.77
 -10   2   2    2.17    1.10
 -10  -2   2    5.17    1.19
 -10   2   2    2.87    1.22
 -10   2   1   12.72    1.70
 -10  -2   1   13.31    1.59
 -10   2   1   15.37    1.84
 -10   2   0  184.17    6.03
 -10  -2   0  178.42    5.12
 -10  -2   0  171.86    5.14
 -10  -2  -1  836.51   12.42
 -10  -2  -1  816.76   12.60
 -10   2  -2  315.97    7.85
 -10  -2  -2  298.11    6.50
 -10  -2  -2  296.65    6.85
  10   2   2  322.82    6.80
 -10   2  -3    9.41    1.62
 -10  -2  -3    8.83    1.42
 -10   2  -3   12.11    1.61
  10   2   3    9.30    1.30
 -10  -2  -4   37.32    2.39
 -10   2  -4   42.12    2.55
  10   2   4   42.44    2.56
  10  -2   4   41.76    2.41
 -10   2  -4   38.29    2.65
  10   2   4   36.14    2.21
 -10  -2  -5   72.47    3.12
 -10   2  -5   82.70    3.38
  10   2   5   85.92    3.46
  10  -2   5   84.41    3.27
 -10   2  -5   77.95    3.55
  10   2   5   77.59    3.15
 -10  -2  -6   23.06    1.79
 -10   2  -6   27.75    1.96
  10   2   6   31.38    2.12
  10  -2   6   31.18    2.01
 -10   2  -6   27.31    2.08
  10   2   6   28.32    1.92
 -10  -2  -7  459.99    7.96
 -10   2  -7  515.63    8.23
  10   2   7  526.17    8.37
  10   2   7  577.08    8.84
  10  -2   7  561.66    8.37
 -10   2  -7  471.94    8.32
  10   2   8    1.53    0.71
 -10  -2  -8    0.58    0.68
 -10   2  -8    1.67    0.75
  10  -2   8    0.67    0.73
  10   2   8    0.84    0.75
 -10   2  -8    1.48    0.71
 -10  -2  -9  197.59    4.03
 -10   2  -9  228.19    4.22
 -10  -3  17   19.62    1.30
 -10  -3  17   14.60    0.96
 -10  -3  16   47.87    2.21
 -10  -3  16   43.14    1.84
 -10  -3  15   33.12    1.83
 -10  -3  14  124.95    4.05
 -10   3  14  118.95    3.98
 -10   3  13  268.80    6.39
 -10  -3  13  238.50    5.62
 -10  -3  12  100.26    4.41
 -10  -3  12   93.36    3.53
 -10  -3  11  106.67    4.61
 -10  -3  11   96.68    3.57
 -10   3  11  110.46    4.14
 -10  -3  10    0.30    0.84
 -10   3  10    0.58    1.00
 -10   3  10    0.42    1.28
 -10   3   9  454.26    8.61
 -10   3   9  469.25   15.50
 -10   3   8  664.78   12.66
 -10   3   8  667.75   10.75
 -10   3   7   80.49    4.23
 -10  -3   7   72.06    3.07
 -10   3   7   82.67    3.55
 -10   3   6   39.86    3.04
 -10  -3   6   37.05    2.24
 -10   3   6   42.55    2.62
 -10   3   5  197.71    6.47
 -10   3   5  203.70    5.52
 -10   3   5  210.63    6.21
 -10   3   4   79.29    4.08
 -10  -3   4   68.93    2.99
 -10   3   4   81.08    3.51
 -10   3   4   81.37    3.90
 -10   3   3  231.40    6.86
 -10   3   3  239.12    6.01
 -10   3   3  241.01    6.78
 -10   3   2  311.57    7.91
 -10   3   2  324.99    8.07
 -10   3   2  336.24    7.24
 -10   3   1  144.55    5.18
 -10   3   1  156.33    4.85
 -10   3   1  151.06    5.43
 -10  -3   0  364.24    7.40
 -10   3   0  402.53    8.75
 -10  -3  -1   29.32    2.04
 -10   3  -1   35.73    2.33
 -10   3  -2  136.22    5.06
 -10   3  -2  135.93    4.32
 -10   3  -3  147.38    4.37
  10   3   3  137.08    4.47
 -10   3  -3  145.56    5.13
  10  -3   3  143.32    4.06
  10   3   4    0.25    0.85
 -10   3  -4    1.35    1.12
  10   3   4    0.72    0.88
  10  -3   4    0.28    0.75
 -10  -3  -4    0.24    0.79
 -10   3  -4    0.17    0.90
 -10   3  -5  401.14    7.14
 -10   3  -5  397.25    8.18
  10   3   5  430.40    7.49
  10  -3   5  418.18    6.95
  10   3   5  390.06    7.43
 -10   3  -6  569.76    8.47
 -10   3  -6  572.39    9.69
  10  -3   6  600.57    8.39
  10   3   6  595.73    9.30
 -10   3  -7   85.77    3.18
  10  -3   7   95.38    2.79
  10   3   7   93.12    3.16
 -10  -3  -8   23.61    1.31
 -10   3  -8   27.05    1.60
 -10   3  -9    6.19    0.69
 -10  -4  17   60.18    1.87
 -10  -4  16  108.98    2.97
 -10  -4  15  197.39    4.54
 -10  -4  15  190.13    4.44
 -10  -4  14  287.26    6.06
 -10  -4  14  276.92    6.24
 -10  -4  14  269.99    5.81
 -10  -4  13  171.43    5.16
 -10  -4  13  176.66    4.82
 -10  -4  12  317.14    5.99
 -10  -4  12  351.65    7.78
 -10  -4  11  227.89    5.11
 -10  -4  11  247.75    6.59
 -10  -4  10  466.78    7.87
 -10  -4  10  513.02    9.93
 -10   4   9  152.22    5.70
 -10   4   9  173.41    8.88
 -10   4   8   54.06    2.63
 -10   4   8   62.91    6.13
 -10   4   7  121.41    5.08
 -10   4   7  114.98    3.78
 -10   4   6  213.14    6.89
 -10   4   6  208.84    5.16
 -10   4   5   17.58    1.90
 -10  -4   5   13.56    1.33
 -10   4   5   16.20    1.58
 -10   4   5   15.28    2.10
 -10   4   4  752.94   13.41
 -10   4   4  747.41   10.71
 -10   4   3   10.70    1.76
 -10  -4   3    7.99    1.07
 -10   4   3    8.74    1.25
 -10   4   3   10.29    1.67
 -10  -4   2    1.76    0.76
 -10   4   2    2.85    0.91
 -10   4   2    1.69    1.10
 -10   4   1  165.48    4.44
 -10   4   1  184.90    5.84
 -10  -4   0    0.92    0.66
 -10   4   0    1.52    0.83
 -10   4   0    0.44    1.15
 -10  -4  -1  430.78    7.36
 -10   4  -1  541.08   10.33
 -10   4  -2 1143.42   15.40
  10   4   2 1235.08   14.13
  10   4   3   74.14    3.31
 -10   4  -3   81.00    3.79
  10   4   4   24.90    1.96
 -10   4  -4   23.00    2.12
  10   4   5  104.34    3.56
 -10   4  -5  114.61    4.09
  10   4   6  115.11    3.63
 -10   4  -6  116.59    3.85
  10   4   7    3.04    0.80
 -10   4  -7    1.87    0.83
 -10   4  -8  298.41    5.26
 -10  -5  16   10.15    0.80
 -10  -5  15   96.94    2.64
 -10  -5  15   99.33    2.84
 -10  -5  14  283.93    5.25
 -10  -5  14  294.45    5.66
 -10  -5  13   19.72    1.53
 -10  -5  13   18.66    1.58
 -10  -5  12    2.53    0.94
 -10  -5  11    0.95    0.92
 -10   5  11    0.25    1.04
 -10  -5  10   24.13    2.00
 -10   5  10   28.96    2.93
 -10   5  10   29.50    2.48
 -10   5   9    5.71    1.81
 -10   5   9    5.19    1.46
 -10   5   9    6.31    2.32
 -10  -5   9    4.75    1.21
 -10   5   8  620.59   13.40
 -10   5   8  632.87   11.90
 -10   5   7  642.49   17.86
 -10   5   6    1.27    2.42
 -10   5   6    1.96    1.30
 -10   5   5   30.48    2.67
 -10   5   4   33.17    2.33
 -10   5   4   30.02    2.64
 -10   5   3    3.39    1.17
 -10   5   2  164.20    5.20
 -10   5   1  548.29   10.15
 -10   5   0   56.17    3.10
 -10   5  -1    1.41    1.15
 -10   5  -2   26.90    2.19
 -10   5  -3  103.32    3.58
 -10   5  -3  110.94    4.07
  10   5   4    7.24    1.19
 -10   5  -5    7.39    1.22
  10   5   5    5.83    1.01
 -10   5  -6  180.33    4.42
  10   5   6  172.55    4.20
 -10   5  -7  294.50    5.29
 -10   5  -8   37.60    1.50
 -10  -6  14    0.39    0.44
 -10  -6  13  148.43    3.24
 -10  -6  12    2.18    0.72
 -10  -6  11  843.80   10.97
 -10  -6  11  874.06   10.82
 -10   6  10    2.10    1.09
 -10  -6  10    1.41    0.75
 -10   6   9   76.12    4.20
 -10   6   9   73.37    3.54
 -10  -6   9   65.69    2.70
 -10   6   8   40.74    3.23
 -10   6   8   41.06    2.74
 -10  -6   8   32.87    1.95
 -10  -6   7    1.86    0.80
 -10   6   7    3.67    2.24
 -10   6   7    1.42    1.13
 -10   6   6  185.09    8.67
 -10   6   5  600.42   16.11
 -10   6   4  398.21    8.90
 -10   6   3  425.17   13.76
 -10   6   2  294.75   11.25
 -10   6   1  294.28   10.87
 -10   6   1  301.69    6.50
 -10   6   0   11.29    1.43
 -10   6   0   11.25    2.66
 -10   6  -1   13.56    1.50
 -10   6  -1   10.36    2.47
 -10   6  -2   83.03    3.23
 -10   6  -2   74.99    4.82
 -10   6  -3 1060.14   13.18
 -10   6  -3 1103.65   17.83
 -10   6  -4    3.17    0.92
  10   6   4    3.42    0.89
 -10   6  -5  183.90    4.18
 -10  -7  13   53.68    1.66
 -10  -7  12  282.48    4.65
 -10  -7  11    4.81    0.59
 -10  -7  10   55.70    1.79
 -10  -7   9    0.69    0.51
 -10   7   9    0.69    1.16
 -10   7   8    6.24    1.77
 -10   7   8    5.01    1.16
 -10   7   7  229.13    5.85
 -10   7   7  284.71    8.69
 -10   7   6   14.59    1.72
 -10   7   6   19.38    2.70
 -10   7   5   21.16    2.74
 -10   7   4    3.99    1.81
 -10   7   4    4.49    1.87
 -10   7   3    5.01    1.92
 -10   7   3    2.60    1.04
 -10   7   2  408.54   10.89
 -10   7   2  373.90    7.73
 -10   7   1  567.14   12.66
 -10   7   0   23.13    2.57
 -10   7  -2   41.12    2.02
 -10   7  -3   25.13    1.42
 -10   8   6  365.37    6.47
 -10   8   5   18.22    1.48
 -10   8   4    3.39    0.92
 -10   8   2  520.29    8.12
 -10   8   1   10.73    1.17
 -10   8   0  176.92    3.99
 -10   8  -1   35.70    1.64
 -11   0  17    0.23    0.60
 -11   0  16  376.71    6.50
 -11   0  15    1.03    0.89
 -11   0  14    0.81    0.94
 -11   0  13    0.99    1.05
 -11   0  13   -0.23    0.97
 -11   0  12   31.68    2.50
 -11   0  12   28.47    2.23
 -11   0  11    0.22    1.05
 -11   0  10  730.85   11.73
 -11   0   9    0.18    1.03
 -11   0   8   28.96    2.29
 -11   0   7    2.98    1.19
 -11   0   6    7.80    1.48
 -11   0   5    1.54    1.10
 -11   0   4    2.17    1.15
 -11   0   3    0.87    1.07
 -11   0   3    1.13    1.10
 -11   0   2 1029.68   15.14
 -11   0   2 1064.71   15.14
 -11   0   1    0.53    1.05
 -11   0   1    0.81    1.02
 -11   0   0  177.94    5.37
 -11   0   0  172.94    5.28
 -11   0  -1    1.07    1.07
 -11   0  -1    0.43    0.92
 -11   0  -2   47.85    2.75
 -11   0  -2   46.74    2.64
 -11   0  -3    0.85    0.98
 -11   0  -3    2.57    0.95
 -11   0  -4  893.22   12.36
 -11   0  -4  935.21   12.85
 -11   0  -5    0.37    0.61
  11   0   5    0.18    0.84
 -11   0  -5    0.55    0.83
  11   0   6  215.87    4.72
 -11   0  -6  186.24    4.42
 -11   0  -7    0.85    0.64
 -11   0  -8  220.01    3.96
 -11   1  17   86.36    2.42
 -11  -1  17   86.56    2.36
 -11   1  16  153.30    3.86
 -11  -1  16  153.35    3.74
 -11   1  15    6.76    1.20
 -11  -1  15    6.86    1.13
 -11   1  14  135.70    4.33
 -11  -1  14  130.42    4.12
 -11  -1  14  139.49    4.51
 -11   1  13  148.01    4.76
 -11  -1  13  140.97    4.50
 -11  -1  13  146.67    4.93
 -11  -1  13  148.75    4.32
 -11  -1  12  276.93    6.54
 -11   1  12  295.82    6.93
 -11  -1  12  296.46    7.43
 -11   1  11  276.12    6.72
 -11   1  11  293.12    7.25
 -11  -1  11  289.74    7.59
 -11  -1  10   74.25    3.32
 -11   1  10   77.10    3.48
 -11  -1   9    8.84    1.44
 -11   1   9    9.45    1.52
 -11  -1   8    9.07    1.46
 -11   1   8    9.80    1.57
 -11  -1   7  454.96    8.86
 -11   1   7  491.72    9.39
 -11   1   6 1490.92   20.77
 -11  -1   6 1546.71   19.27
 -11  -1   5   38.30    2.52
 -11   1   5   42.24    2.73
 -11   1   5   32.84    2.63
 -11   1   5   40.51    2.75
 -11   1   4  279.39    7.30
 -11  -1   4  283.48    6.77
 -11  -1   3  172.76    5.20
 -11   1   3  188.19    5.51
 -11   1   3  176.26    5.57
 -11   1   3  189.80    5.88
 -11  -1   2   36.09    2.49
 -11   1   2   42.18    2.71
 -11   1   2   40.54    2.79
 -11  -1   1   51.24    2.92
 -11   1   1   57.03    3.09
 -11   1   1   55.21    3.18
 -11  -1   1   53.30    2.88
 -11  -1   0  439.05    8.58
 -11   1   0  447.55    9.09
 -11  -1   0  430.04    8.40
 -11  -1  -1  162.02    4.89
 -11   1  -1  174.02    5.12
 -11   1  -1  161.06    5.14
 -11  -1  -1  155.81    4.65
 -11  -1  -2   94.12    3.63
 -11   1  -2  100.70    3.80
 -11   1  -2   96.00    3.81
 -11  -1  -2   90.11    3.39
 -11   1  -3   58.12    2.91
 -11  -1  -3   54.90    2.52
 -11  -1  -3   57.88    2.78
 -11   1  -3   59.13    2.87
  11   1   3   65.59    2.98
  11  -1   3   66.16    2.92
 -11   1  -4  187.65    4.96
 -11  -1  -4  189.19    4.87
 -11   1  -4  196.66    5.01
  11   1   4  216.60    5.24
  11  -1   4  218.64    5.12
 -11   1  -5  182.20    4.54
  11   1   5  212.07    4.93
  11  -1   5  212.39    4.80
 -11  -1  -5  175.42    4.48
 -11   1  -5  192.33    4.66
 -11   1  -6    2.33    0.73
 -11  -1  -6    1.58    0.71
 -11   1  -6    2.16    0.78
  11   1   6    2.41    0.83
  11  -1   6    1.74    0.76
 -11  -1  -7   82.66    2.55
 -11   1  -7   89.50    2.64
 -11  -1  -8  344.91    5.08
 -11   1  -8  352.12    5.12
 -11  -2  16   63.14    2.12
 -11  -2  15  285.84    5.40
 -11  -2  15  301.59    6.05
 -11   2  15  295.37    5.69
 -11  -2  14   87.52    3.12
 -11  -2  14   89.14    3.54
 -11   2  14   85.68    3.26
 -11  -2  14   81.29    3.00
 -11  -2  13  149.87    4.35
 -11  -2  13  147.01    4.86
 -11   2  13  150.19    4.58
 -11  -2  13  140.26    4.18
 -11  -2  12  161.73    5.30
 -11   2  12  160.18    4.83
 -11  -2  12  147.64    4.38
 -11  -2  11   95.72    3.56
 -11   2  11  103.26    3.91
 -11   2  10  204.81    5.50
 -11  -2  10  186.04    5.01
 -11  -2   9   19.67    1.75
 -11   2   9   22.46    1.97
 -11   2   8  148.85    5.61
 -11  -2   8  138.51    4.31
 -11   2   8  153.36    4.76
 -11   2   7  309.21    8.12
 -11  -2   7  289.65    6.48
 -11   2   7  314.76    7.13
 -11   2   6   16.84    2.12
 -11  -2   6   14.53    1.61
 -11   2   6   17.38    1.81
 -11  -2   5  164.30    4.79
 -11   2   5  187.11    5.31
 -11   2   5  188.49    5.74
 -11   2   5  172.18    5.87
 -11   2   4    5.01    1.29
 -11   2   4    9.05    1.49
 -11   2   4    7.10    1.45
 -11  -2   4    4.61    1.14
 -11  -2   3  470.34    8.69
 -11   2   3  543.13    9.50
 -11   2   3  543.17   10.34
 -11   2   3  496.84   10.01
 -11  -2   2  302.47    6.67
 -11   2   2  317.18    7.51
 -11  -2   1    2.75    1.06
 -11   2   1    3.34    1.14
 -11   2   1    5.71    1.44
 -11   2   0  175.57    5.03
 -11   2   0  167.70    5.41
 -11  -2   0  159.18    4.68
 -11   2  -1  102.70    4.17
 -11  -2  -1  103.91    3.72
 -11   2  -2   68.68    3.32
 -11  -2  -2   63.50    2.84
 -11   2  -2   73.81    3.11
  11   2   3  376.46    7.12
  11  -2   3  374.00    6.79
 -11   2  -3  364.24    6.94
 -11   2  -4  198.91    5.15
  11   2   4  218.87    5.05
  11  -2   4  214.71    4.77
 -11  -2  -4  185.57    4.58
 -11   2  -4  199.30    4.76
 -11   2  -5   51.22    2.42
  11   2   5   55.96    2.37
  11  -2   5   54.70    2.24
 -11  -2  -5   46.81    2.13
 -11   2  -5   48.37    2.18
 -11   2  -6    3.22    0.79
 -11   2  -6    4.98    0.84
 -11  -2  -6    3.46    0.77
 -11  -2  -7   15.53    1.07
 -11   2  -7   17.42    1.11
 -11   2  -7   15.10    1.02
 -11  -3  16   35.90    1.51
 -11  -3  15  160.03    3.67
 -11  -3  15  142.24    3.03
 -11  -3  14    0.65    0.80
 -11  -3  14    0.93    0.62
 -11  -3  13   63.18    2.73
 -11  -3  13   55.80    2.33
 -11  -3  12   63.37    3.17
 -11  -3  12   57.82    2.50
 -11  -3  11  162.57    5.23
 -11  -3  11  152.14    4.18
 -11  -3  10  199.77    5.86
 -11   3  10  207.61    5.25
 -11   3   9    6.97    1.67
 -11  -3   9    4.86    1.00
 -11   3   9    5.61    1.16
 -11   3   8  309.90   12.10
 -11   3   8  298.84    7.88
 -11   3   8  286.13    6.27
 -11   3   7   89.26    4.27
 -11   3   7   89.24    3.42
 -11   3   6    0.05    1.12
 -11  -3   6   -0.16    0.79
 -11   3   6   -0.16    0.97
 -11   3   5  271.77    6.16
 -11   3   5  284.94    6.91
 -11   3   4  369.36    7.18
 -11   3   4  388.17    8.28
 -11   3   3  178.39    4.83
 -11   3   3  165.03    5.47
 -11   3   3  183.68    5.65
 -11   3   2  399.88    7.39
 -11   3   2  395.92    8.45
 -11   3   1  605.53    9.37
 -11   3   1  611.68   10.81
 -11  -3   0   46.87    2.30
 -11   3   0   57.13    2.63
 -11   3  -1  102.46    3.42
 -11   3  -1  103.61    4.09
  11   3   2   31.62    1.94
  11  -3   2   32.43    1.82
 -11   3  -2   30.19    1.86
 -11  -3  -2   28.23    1.75
 -11   3  -2   32.13    2.33
  11   3   3   19.99    1.52
  11  -3   3   18.13    1.37
 -11  -3  -3   16.44    1.34
 -11   3  -3   18.53    1.45
 -11   3  -3   19.41    1.80
  11   3   4   45.53    2.04
  11  -3   4   44.16    1.88
 -11  -3  -4   39.18    1.84
 -11   3  -4   43.41    2.39
 -11  -3  -5   30.84    1.51
 -11   3  -5   35.84    1.99
 -11  -3  -6  275.88    4.43
 -11   3  -6  327.18    5.57
 -11  -4  15    1.15    0.59
 -11  -4  14  563.03    7.80
 -11  -4  13    9.35    1.25
 -11  -4  13    9.19    1.16
 -11  -4  12   53.83    2.69
 -11  -4  11  185.96    5.13
 -11  -4  10  138.16    4.53
 -11  -4   9   55.28    2.92
 -11  -4   9   44.88    2.02
 -11   4   8  542.07   10.60
 -11  -4   8  424.03    6.94
 -11   4   7   65.82    3.65
 -11   4   7   77.44    6.21
 -11  -4   6   19.69    1.41
 -11   4   6   29.27    2.54
 -11   4   5   61.41    2.99
 -11   4   5   59.54    3.37
 -11   4   4  338.52    7.92
 -11   4   4  363.27    7.53
 -11   4   3   51.61    3.03
 -11   4   3   60.26    3.07
 -11   4   2  304.39    6.91
 -11   4   2  288.71    7.03
 -11   4   1   40.06    2.55
 -11   4   1   35.04    2.40
 -11  -4   0   89.66    2.70
 -11   4   0   98.78    3.72
 -11   4  -1    9.50    1.44
  11   4   2  644.90    9.16
  11   4   3  200.43    4.50
 -11   4  -3  242.88    5.57
 -11   4  -4  177.83    4.52
 -11   4  -5  135.51    3.58
 -11   4  -6   28.68    1.48
 -11  -5  14    2.17    0.55
 -11  -5  14    2.42    0.54
 -11  -5  13  387.48    5.98
 -11  -5  13  363.72    5.67
 -11  -5  12  228.62    4.73
 -11  -5  12  227.76    4.49
 -11  -5  11    5.74    1.01
 -11  -5  10   97.60    3.30
 -11   5   9    2.19    1.12
 -11  -5   9    1.21    0.81
 -11  -5   8   88.58    3.27
 -11   5   8  132.10    6.57
 -11  -5   7   15.09    1.46
 -11   5   7   20.42    3.11
 -11   5   7   17.40    1.96
 -11   5   6  113.38    4.45
 -11  -5   6  102.16    3.48
 -11   5   5  200.09    9.22
 -11   5   5  168.53    5.45
 -11   5   4  246.60    6.48
 -11   5   4  257.82   10.60
 -11   5   3    3.41    1.20
 -11   5   2  199.38    5.08
 -11   5   2  183.13    5.35
 -11   5   1   90.86    3.38
 -11   5   1   82.66    3.46
 -11   5   0    4.88    1.07
 -11   5   0    7.38    1.19
  11   5   1  247.20    5.19
 -11   5  -1  263.46    5.57
 -11   5  -2   97.81    5.34
 -11   5  -2  116.16    3.61
 -11   5  -3   94.83    3.10
 -11   5  -5   54.61    1.95
 -11  -6  12    1.62    0.46
 -11  -6  11    2.94    0.60
 -11  -6  10   30.85    1.48
 -11  -6  10   27.70    1.38
 -11   6   9  796.35   11.19
 -11  -6   9  684.63    8.79
 -11   6   8   28.65    2.07
 -11  -6   8   24.70    1.40
 -11   6   7  106.24    5.27
 -11   6   6  142.56    6.44
 -11   6   5   70.30    3.22
 -11   6   5   88.07    5.22
 -11   6   4    5.95    1.24
 -11   6   3  423.23   11.33
 -11   6   3  352.52    7.35
 -11   6   2   37.64    3.50
 -11   6   2   35.89    2.21
 -11   6   1  304.16    9.19
 -11   6   1  278.14    5.97
 -11   6   0   38.43    3.19
 -11   6   0   35.69    1.93
 -11   6  -1  163.30    3.79
 -11   6  -2  105.56    2.81
 -11   6  -3   56.45    1.89
 -11  -7  10   81.37    2.06
 -11   7   8   17.38    1.35
 -11   7   7   47.20    2.18
 -11   7   6  224.79    4.99
 -11   7   4   53.28    2.38
 -11   7   3   83.20    2.90
 -11   7   2   24.83    1.58
 -11   7   1    7.84    0.95
 -11   7   0  104.01    2.71
 -12   0  15    0.44    0.59
 -12   0  14  393.02    6.61
 -12   0  13    0.08    0.85
 -12   0  12    3.71    1.03
 -12   0  11    1.79    1.05
 -12   0  11    0.67    0.84
 -12   0  10   -0.06    0.86
 -12   0   9    0.86    0.89
 -12   0   8   88.11    3.41
 -12   0   7    1.76    1.03
 -12   0   6   23.06    1.93
 -12   0   5    0.34    0.94
 -12   0   4   39.58    2.38
 -12   0   3    0.86    0.87
 -12   0   2  502.60    8.67
 -12   0   1    1.21    0.90
 -12   0   0   67.24    2.87
 -12   0  -1    0.58    0.83
 -12   0  -2  418.32    7.22
  12   0   2  456.11    7.42
 -12   0  -3    1.64    0.75
  12   0   3    2.63    0.80
 -12   0  -4   15.04    1.21
 -12   0  -5    0.06    0.52
 -12   1  15    6.60    0.82
 -12  -1  15    6.50    0.79
 -12   1  14    2.57    0.83
 -12  -1  14    3.15    0.81
 -12   1  13    1.53    0.86
 -12  -1  13    1.42    0.80
 -12  -1  13    1.64    0.83
 -12   1  12  185.12    4.75
 -12  -1  12  179.12    4.57
 -12  -1  11  198.91    5.46
 -12   1  11  194.87    4.96
 -12  -1  10  274.18    5.94
 -12   1  10  296.24    6.30
 -12  -1   9  333.50    6.67
 -12   1   9  350.69    6.98
 -12  -1   8    0.20    0.90
 -12   1   8    0.06    0.96
 -12  -1   7  260.31    5.88
 -12   1   7  281.15    6.26
 -12  -1   6   18.94    1.73
 -12   1   6   18.92    1.80
 -12  -1   5  146.19    4.37
 -12   1   5  152.77    4.55
 -12  -1   5  143.20    4.25
 -12   1   5  152.08    4.47
 -12  -1   4  754.60   11.15
 -12   1   4  799.79   11.56
 -12  -1   3   49.98    2.56
 -12   1   3   58.04    2.79
 -12   1   2   32.52    2.31
 -12  -1   2   33.11    2.12
 -12   1   2   31.09    2.10
 -12   1   1   95.62    3.66
 -12  -1   1   88.67    3.25
 -12   1   1   94.20    3.40
 -12   1   0   62.39    2.88
 -12  -1   0   57.42    2.60
 -12   1   0   61.83    2.73
 -12   1  -1  170.99    4.59
 -12  -1  -1  157.89    4.18
 -12   1  -1  170.87    4.38
 -12   1  -2  245.61    5.31
  12   1   2  259.46    5.27
  12  -1   2  258.75    5.17
 -12   1  -2  242.68    5.09
 -12   1  -3  117.96    3.33
 -12  -1  -3  110.35    3.15
 -12   1  -3  116.69    3.27
  12   1   3  125.67    3.40
  12  -1   3  125.90    3.31
 -12  -1  -4   40.60    1.77
 -12   1  -4   44.62    1.85
 -12  -1  -5   12.38    0.95
 -12   1  -5   14.60    1.00
 -12  -2  14   25.59    1.55
 -12  -2  14   24.48    1.34
 -12   2  13  384.19    6.43
 -12  -2  13  376.08    6.08
 -12   2  12   76.66    2.86
 -12  -2  12   71.99    2.63
 -12  -2  12   73.68    3.07
 -12  -2  12   76.88    2.73
 -12  -2  11    7.89    1.11
 -12   2  11    6.82    1.18
 -12  -2  10    3.89    0.95
 -12   2  10    5.15    1.11
 -12  -2   9  206.29    4.79
 -12   2   9  226.94    5.23
 -12  -2   8    3.97    0.94
 -12   2   8    4.74    1.06
 -12  -2   7  172.34    4.42
 -12   2   7  197.47    4.89
 -12  -2   6   20.62    1.61
 -12   2   6   25.56    1.88
 -12  -2   5   66.04    2.73
 -12   2   5   73.59    3.04
 -12  -2   4   12.24    1.35
 -12   2   4   13.24    1.43
 -12  -2   3  325.39    6.31
 -12   2   3  363.12    6.78
 -12  -2   2  125.86    3.70
 -12   2   2  141.83    4.01
 -12   2   1   97.17    3.26
 -12   2   1  102.67    3.77
 -12  -2   0   25.81    1.66
 -12   2   0   31.58    1.85
 -12   2   0   30.56    2.08
 -12   2  -1  224.08    4.76
  12   2   1  235.86    4.92
  12  -2   1  228.24    4.68
 -12   2  -1  242.12    5.51
 -12  -2  -2   38.50    1.81
 -12   2  -2   42.82    1.94
  12   2   2   45.47    2.02
  12  -2   2   44.16    1.92
 -12   2  -2   44.07    2.22
 -12   2  -3  280.78    4.85
 -12   2  -3  285.13    5.37
 -12   2  -4   12.70    0.96
 -12  -2  -4   12.58    0.94
 -12   2  -4   13.75    1.10
 -12  -3  14   38.91    1.50
 -12  -3  13   23.58    1.38
 -12  -3  13   21.41    1.11
 -12  -3  12  198.65    4.26
 -12  -3  12  205.02    4.82
 -12  -3  11   12.16    1.09
 -12  -3  11   15.60    1.55
 -12  -3  10   26.69    1.57
 -12  -3  10   31.84    2.13
 -12  -3   9  454.74    7.11
 -12  -3   9  528.02    8.97
 -12  -3   8    4.17    0.83
 -12  -3   7  139.55    3.55
 -12   3   6   88.66    3.78
 -12   3   6   82.36    2.87
 -12   3   5   38.20    2.55
 -12  -3   5   32.45    1.75
 -12   3   5   39.02    2.02
 -12   3   4   56.51    2.96
 -12  -3   4   49.41    2.13
 -12   3   4   55.08    2.38
 -12  -3   3   67.49    2.46
 -12   3   3   72.77    3.22
 -12  -3   2   20.88    1.39
 -12   3   2   23.29    1.81
 -12  -3   1    2.22    0.67
 -12  -3   0   33.03    1.60
  12  -3   0   37.48    1.69
 -12  -3  -1   33.98    1.56
 -12   3  -1   41.75    2.22
 -12  -3  -2  205.36    3.78
 -12   3  -2  254.80    5.15
 -12  -3  -3    6.20    0.65
 -12   3  -3    9.63    1.06
 -12   3  -4   63.14    2.07
 -12  -4  12   88.29    2.68
 -12  -4  11   80.81    2.77
 -12  -4  10    8.92    1.15
 -12  -4   9   15.28    1.42
 -12  -4   8  337.86    6.49
 -12   4   7    2.05    1.62
 -12  -4   7    2.36    0.88
 -12   4   7    3.74    1.17
 -12   4   6  140.36    4.63
 -12   4   6  185.38    7.89
 -12   4   5    4.28    2.05
 -12   4   5    4.73    1.18
 -12   4   4    7.21    1.27
 -12   4   3   77.13    3.16
 -12   4   3   83.80    3.05
 -12   4   2  417.80    7.55
 -12   4   2  461.02    7.64
 -12   4   1    3.74    0.96
 -12   4   1    2.43    0.76
 -12   4   0   57.04    2.45
 -12   4  -3  130.89    3.01
 -12  -5  11  101.15    2.42
 -12  -5  10   12.53    0.97
 -12  -5   9    2.87    0.69
 -12  -5   8   26.36    1.44
 -12   5   7   68.53    2.92
 -12  -5   7   57.34    2.12
 -12   5   6   31.62    2.06
 -12  -5   6   26.42    1.46
 -12   5   5  428.05    7.47
 -12  -5   5  332.86    5.49
 -12   5   4  142.05    4.12
 -12   5   4  169.25    6.67
 -12   5   3    9.62    1.20
 -12   5   2    0.72    0.63
 -12   5   1    0.33    0.51
 -12   5   0    0.72    0.53
 -12   5  -1   48.52    1.76
 -12   6   6   17.25    1.34
 -12   6   5   22.24    1.47
 -12   6   4   20.73    1.39
 -12   6   3    1.13    0.56
 -13   0  12    4.15    0.76
 -13   0  11    0.12    0.64
 -13   0  10   48.15    2.09
 -13   0   9    0.53    0.68
 -13   0   9    0.39    0.73
 -13   0   8   17.34    1.36
 -13   0   7    0.46    0.67
 -13   0   6  547.66    8.10
 -13   0   5   -0.04    0.70
 -13   0   4    0.32    0.69
 -13   0   3    0.62    0.68
 -13   0   2    8.92    1.01
 -13   0   1    0.25    0.60
 -13   0   0  505.59    6.99
 -13   0  -1    1.00    0.53
 -13   0  -2   38.09    1.41
 -13   1  12   80.09    2.36
 -13  -1  12   82.24    2.33
 -13   1  11   76.24    2.48
 -13  -1  11   75.07    2.41
 -13  -1  11   73.37    2.60
 -13   1  10  409.21    6.50
 -13  -1  10  420.99    7.09
 -13  -1   9  116.77    3.23
 -13   1   9  123.07    3.37
 -13  -1   8    0.96    0.67
 -13   1   8    1.00    0.70
 -13  -1   7  128.12    3.42
 -13   1   7  132.82    3.54
 -13  -1   6  177.88    4.07
 -13   1   6  183.18    4.17
 -13  -1   5  129.00    3.41
 -13   1   5  134.84    3.53
 -13  -1   4  351.17    5.99
 -13   1   4  366.48    6.18
 -13  -1   3  122.59    3.27
 -13   1   3  128.24    3.39
 -13  -1   2    5.09    0.85
 -13   1   2    3.48    0.81
 -13  -1   1   84.82    2.50
 -13   1   1   92.71    2.64
 -13  -1   0    3.27    0.65
 -13   1   0    3.75    0.69
 -13  -1  -1   29.52    1.33
 -13   1  -1   32.23    1.38
 -13  -2  11  185.40    4.03
 -13  -2  11  171.51    3.35
 -13  -2  10   15.00    1.10
 -13  -2   9   61.33    2.14
 -13   2   9   70.80    2.36
 -13   2   8  112.18    3.02
 -13  -2   8  122.73    3.67
 -13  -2   7    0.86    0.61
 -13   2   7    0.87    0.64
 -13  -2   6    8.15    0.92
 -13   2   6    7.02    0.93
 -13  -2   5  111.94    2.90
 -13   2   5  121.45    3.11
 -13  -2   4  184.70    3.82
 -13   2   4  210.99    4.16
 -13  -2   3   -0.18    0.57
 -13   2   3    0.31    0.61
 -13  -2   2   30.70    1.47
 -13   2   2   37.08    1.63
 -13  -2   1  191.60    3.59
 -13   2   1  200.68    3.74
 -13  -2   0  157.82    3.06
 -13  -3  10   18.43    1.25
 -13  -3   9  142.07    3.50
 -13  -3   8  173.36    3.95
 -13  -3   8  135.67    2.79
 -13  -3   7   66.95    2.48
 -13  -3   7   54.34    1.71
 -13  -3   6  121.04    2.61
 -13  -3   5  156.92    3.00
 -13  -3   4   -0.17    0.48
 -13  -3   3   40.30    1.39
   0   0   0    0.00    0.00


TITL tpp_auto in P2(1)/c
REM P2(1)/c (#14 in standard setting)
CELL 1.54184  11.090791  10.117883  17.547796  90.0000 104.8463  90.0000
ZERR    8.00   0.000200   0.000185   0.000304   0.0000   0.0018   0.0000
LATT  1
SYMM -x, y+1/2,-z+1/2
SFAC C H N O
UNIT 88.00 80.00 8.00 8.00
REM  CrysAlisPro recorded range (K): Min=200.0; max=200.0; aver:200.0
TEMP -73
TREF
HKLF 4
END
_computing_structure_solution     'SHELXT 2018/2 (Sheldrick, 2018)'
;
_shelx_hkl_checksum                43935
_olex2_submission_special_instructions  'No special instructions were received'
_oxdiff_exptl_absorpt_empirical_details
;
Empirical correction (ABSPACK) includes:
- Absorption correction using spherical harmonics
- Frame scaling
;
_oxdiff_exptl_absorpt_empirical_full_max  3.330
_oxdiff_exptl_absorpt_empirical_full_min  0.605
